# Supplementary material for: Translational repression of NMD targets by GIGYF2 and EIF4E2
Source: PLoS Genet. 2021 Oct 19;17(10):e1009813. doi: 10.1371/journal.pgen.1009813 (PMC8555832; doi:10.1371/journal.pgen.1009813)
Supplement: S1 Table — Ranking, average log2 enrichments and false discovery rates for each gene in the UGAC NMD screen, as computed by MAGeCK. (TXT) [file pgen.1009813.s009.txt]

id	num	neg|score	neg|p-value	neg|fdr	neg|rank	neg|goodsgrna	neg|lfc	pos|score	pos|p-value	pos|fdr	pos|rank	pos|goodsgrna	pos|lfc
Control_	989	0.0	2.5898e-07	0.002475	1	0	0.0	0.0	2.5898e-07	0.000619	1	0	0.0
USP17L21	4	1.3516e-07	2.5898e-07	0.002475	2	3	-2.0327	0.028425	0.087614	0.981754	1653	1	-2.0327
SLC9A8	4	1.6357e-06	4.4027e-06	0.028053	3	3	-1.3792	0.79425	0.83886	0.99968	15764	1	-1.3792
PCDHGC5	4	3.2767e-06	9.5824e-06	0.045792	4	3	-1.6856	0.7787	0.83182	0.99968	15616	1	-1.6856
GLRA1	4	1.2495e-05	4.4804e-05	0.171287	5	3	-1.1966	0.73389	0.81312	0.99968	15212	1	-1.1966
KRAS	4	1.8476e-05	6.5523e-05	0.20297	6	4	-1.0515	0.99697	0.99696	0.99968	19051	0	-1.0515
PRC1	4	2.3888e-05	8.5724e-05	0.20297	7	4	-1.603	0.996	0.99604	0.99968	19030	0	-1.603
FDFT1	4	2.4986e-05	8.935e-05	0.20297	8	4	-0.91979	0.99998	0.99997	0.999972	19115	0	-0.91979
ASH2L	4	2.7132e-05	9.5565e-05	0.20297	9	3	-0.46242	0.063003	0.16833	0.992908	3183	1	-0.46242
TMEM259	4	3.1301e-05	0.00010851	0.207426	10	4	-0.93605	0.99997	0.99997	0.999972	19114	0	-0.93605
UCHL1	4	4.3355e-05	0.00016031	0.278578	11	3	-1.1153	0.87659	0.88495	0.99968	16750	1	-1.1153
RGPD2	4	5.5924e-05	0.0002033	0.315689	12	2	-0.7395	0.58428	0.7286	0.99968	13505	1	-0.7395
ABCG2	4	5.8426e-05	0.0002147	0.315689	13	3	-1.1918	0.97575	0.9757	0.99968	18570	0	-1.1918
FAM198B	4	6.3067e-05	0.0002349	0.320721	14	2	-0.61439	0.3686	0.55889	0.99968	10288	1	-0.61439
SNX4	4	8.1395e-05	0.00031467	0.40099	15	3	-0.31938	0.92046	0.92038	0.99968	17449	1	-0.31938
ZNF467	4	0.00011138	0.00042189	0.504022	16	4	-1.0156	0.98022	0.98027	0.99968	18685	0	-1.0156
MDH2	4	0.00012428	0.0004799	0.522741	17	2	-0.65818	0.63909	0.77377	0.99968	14390	2	-0.65818
AGR2	4	0.00013024	0.00050424	0.522741	18	3	-1.2044	0.95899	0.95891	0.99968	18231	0	-1.2044
KCTD3	4	0.00013566	0.00052703	0.522741	19	2	-0.048412	0.49916	0.6606	0.99968	12268	2	-0.048412
ESPL1	4	0.00016807	0.00064306	0.522741	20	4	-1.262	0.99884	0.99883	0.99968	19098	0	-1.262
POFUT1	4	0.00017256	0.0006586	0.522741	21	4	-1.0892	0.99432	0.99438	0.99968	18988	0	-1.0892
POLR2K	4	0.00017572	0.00066999	0.522741	22	4	-1.437	0.99819	0.99821	0.99968	19080	0	-1.437
RALGAPA1	4	0.00017672	0.00067103	0.522741	23	4	-1.2892	0.9929	0.99296	0.99968	18968	0	-1.2892
CLIC2	4	0.00018919	0.00071713	0.522741	24	4	-1.0653	0.97688	0.97688	0.99968	18605	0	-1.0653
THAP4	4	0.00018991	0.00071972	0.522741	25	1	0.21792	0.17216	0.34162	0.99968	6288	3	0.21792
P2RY4	4	0.00019103	0.0007249	0.522741	26	2	-0.60217	0.57436	0.72066	0.99968	13369	2	-0.60217
PRAMEF19	4	0.00020795	0.00078395	0.522741	27	3	-1.1688	0.74936	0.81935	0.99968	15350	1	-1.1688
KRTAP13-2	4	0.00021546	0.00081088	0.522741	28	2	-0.71413	0.60312	0.74395	0.99968	13811	1	-0.71413
CASK	4	0.00022677	0.00084869	0.522741	29	4	-0.78521	0.99977	0.99977	0.999879	19113	0	-0.78521
PPAPDC1A	4	0.00023323	0.00087511	0.522741	30	3	-0.76975	0.54852	0.69992	0.99968	12968	1	-0.76975
OR8K3	4	0.00025058	0.00092846	0.537804	31	3	-1.259	0.88122	0.88811	0.99968	16806	1	-1.259
ECM2	3	0.00026452	0.00078084	0.522741	32	2	-1.2476	0.48015	0.62633	0.99968	11994	1	-1.2476
GRM3	4	0.00027151	0.0010087	0.567123	33	4	-0.89149	0.99526	0.99529	0.99968	19012	0	-0.89149
GRAMD1C	3	0.0002883	0.00084973	0.522741	34	3	-1.7294	0.99971	0.99971	0.999865	19112	0	-1.7294
AP1AR	4	0.00029843	0.0011046	0.603253	35	1	0.072079	0.43436	0.60998	0.99968	11298	1	0.072079
LRRC8C	4	0.00036444	0.001348	0.696414	36	3	-1.7414	0.59096	0.73406	0.99968	13607	1	-1.7414
NPNT	4	0.00038277	0.0014065	0.70753	37	3	-1.5662	0.21762	0.40719	0.99968	7512	1	-1.5662
ARL13A	3	0.00038659	0.0011367	0.603548	38	2	-0.93172	0.8685	0.86858	0.99968	16619	0	-0.93172
SLITRK4	4	0.00040693	0.0014962	0.712753	39	1	0.18036	0.33571	0.53346	0.99968	9811	2	0.18036
ZNF555	4	0.00041418	0.001521	0.712753	40	4	-0.94849	0.98993	0.98994	0.99968	18910	0	-0.94849
TAX1BP3	4	0.00042401	0.001549	0.712753	41	4	-1.1579	0.99958	0.99959	0.999801	19111	0	-1.1579
IER3	4	0.00045897	0.0016821	0.737286	42	2	-0.55625	0.75781	0.82286	0.99968	15415	1	-0.55625
RXFP2	4	0.0004632	0.0016971	0.737286	43	4	-1.3201	0.99935	0.99936	0.99973	19107	0	-1.3201
AGFG2	4	0.00051696	0.0019007	0.789483	44	2	-0.54629	0.74042	0.81569	0.99968	15278	1	-0.54629
MYL7	3	0.00054107	0.0015661	0.712753	45	3	-1.1085	0.99946	0.99947	0.99973	19110	0	-1.1085
OR2B6	4	0.00055985	0.0020525	0.789483	46	4	-0.74726	0.99944	0.99945	0.99973	19109	0	-0.74726
LIAS	4	0.00056799	0.0020882	0.789483	47	4	-1.131	0.99943	0.99945	0.99973	19108	0	-1.131
KMT2D	4	0.00056828	0.0020903	0.789483	48	4	-1.0771	0.99869	0.9987	0.99968	19096	0	-1.0771
ZC3H10	4	0.00056966	0.0020954	0.789483	49	1	0.35251	0.17322	0.34315	0.99968	6322	2	0.35251
SPRR3	4	0.00058627	0.002154	0.789483	50	2	-0.42595	0.63035	0.76661	0.99968	14235	2	-0.42595
SRSF10	4	0.0006239	0.0022912	0.789483	51	2	-0.38499	0.54133	0.69403	0.99968	12849	2	-0.38499
C10orf142	4	0.00062663	0.0022985	0.789483	52	3	-1.2199	0.13679	0.28841	0.99968	5304	1	-1.2199
SHANK3	4	0.00062848	0.0023037	0.789483	53	3	-1.6427	0.97116	0.97111	0.99968	18473	0	-1.6427
EGF	4	0.00066241	0.0024326	0.789483	54	4	-0.63706	0.99934	0.99934	0.99973	19106	0	-0.63706
EBF4	4	0.00067616	0.0024808	0.789483	55	3	-0.79466	0.6691	0.79004	0.99968	14714	1	-0.79466
HGSNAT	4	0.00067681	0.0024824	0.789483	56	3	-0.5962	0.7261	0.81016	0.99968	15144	1	-0.5962
ACP1	4	0.00067814	0.0024901	0.789483	57	3	-0.62553	0.88547	0.89122	0.99968	16866	1	-0.62553
RCAN2	4	0.00069864	0.0025668	0.789483	58	3	-1.0189	0.97626	0.97624	0.99968	18584	0	-1.0189
C5orf66	4	0.00072869	0.0026714	0.789483	59	4	-0.79616	0.98084	0.98086	0.99968	18702	0	-0.79616
PDSS1	4	0.00073066	0.0026776	0.789483	60	2	-0.78746	0.87926	0.88676	0.99968	16778	1	-0.78746
SRGAP2B	4	0.00073392	0.0026953	0.789483	61	4	-0.99478	0.99927	0.99927	0.99973	19105	0	-0.99478
LIPT1	4	0.00074043	0.0027155	0.789483	62	3	-0.97345	0.64075	0.77514	0.99968	14413	1	-0.97345
KCTD10	4	0.00076953	0.0028134	0.789483	63	3	-0.83446	0.96381	0.96376	0.99968	18328	0	-0.83446
MCM10	4	0.0007847	0.0028693	0.789483	64	2	-0.60273	0.91366	0.91407	0.99968	17318	1	-0.60273
CDCA8	4	0.00078661	0.0028752	0.789483	65	1	0.2076	0.39276	0.57757	0.99968	10653	2	0.2076
EVA1A	4	0.00081617	0.0029838	0.789483	66	2	-0.32257	0.50142	0.66233	0.99968	12297	2	-0.32257
ATXN7L3B	4	0.00081786	0.002991	0.789483	67	3	-1.171	0.76927	0.82773	0.99968	15531	1	-1.171
HPN	4	0.000825	0.0030169	0.789483	68	3	-1.5242	0.91326	0.91373	0.99968	17311	1	-1.5242
ADAM20	4	0.00084085	0.0030682	0.789483	69	3	-0.55241	0.92282	0.9227	0.99968	17502	1	-0.55241
SPTBN2	4	0.00084847	0.0030988	0.789483	70	4	-1.1294	0.99915	0.99914	0.999716	19104	0	-1.1294
KIR2DL1	4	0.00084947	0.0031003	0.789483	71	3	-1.2057	0.47878	0.6447	0.99968	11969	1	-1.2057
LDHAL6B	4	0.00085605	0.0031236	0.789483	72	4	-1.2434	0.99914	0.99913	0.999716	19103	0	-1.2434
TFAP2D	4	0.00086163	0.0031459	0.789483	73	2	-0.79217	0.44675	0.61964	0.99968	11472	1	-0.79217
SBNO2	4	0.00087319	0.0031899	0.789483	74	2	-0.38042	0.26391	0.47046	0.99968	8627	2	-0.38042
RGS7BP	4	0.00088871	0.0032453	0.789483	75	3	-0.72262	0.84993	0.86788	0.99968	16385	1	-0.72262
GZMM	4	0.00089079	0.0032516	0.789483	76	4	-0.68164	0.99911	0.9991	0.999716	19102	0	-0.68164
SYN3	4	0.00089508	0.0032676	0.789483	77	4	-1.1985	0.99811	0.99813	0.99968	19079	0	-1.1985
PSMB8	4	0.00091423	0.0033339	0.789483	78	3	-0.94813	0.055851	0.15599	0.989986	2953	1	-0.94813
VWC2L	4	0.00092573	0.0033852	0.789483	79	4	-1.2427	0.9893	0.98934	0.99968	18898	0	-1.2427
ADGRB1	4	0.00092632	0.0033867	0.789483	80	3	-0.8117	0.72481	0.80965	0.99968	15138	1	-0.8117
GPR149	4	0.00097325	0.0035359	0.801049	81	4	-0.93739	0.99903	0.99901	0.999716	19101	0	-0.93739
RNF214	4	0.0009765	0.0035473	0.801049	82	2	-0.33609	0.25181	0.45419	0.99968	8344	2	-0.33609
RSBN1L	4	0.00099084	0.003596	0.801049	83	3	-0.90935	0.49876	0.66028	0.99968	12260	1	-0.90935
ABHD8	4	0.0010035	0.0036437	0.801049	84	1	0.19284	0.27004	0.4786	0.99968	8783	3	0.19284
LILRA2	4	0.0010345	0.0037571	0.801049	85	3	-0.83554	0.75155	0.82028	0.99968	15371	1	-0.83554
TSPO2	4	0.0010366	0.0037643	0.801049	86	3	-0.63231	0.89878	0.90141	0.99968	17065	1	-0.63231
ARFGAP1	3	0.0010375	0.0029542	0.789483	87	3	-0.63761	0.99084	0.99095	0.99968	18935	0	-0.63761
KIR2DS4	4	0.0010554	0.0038291	0.801049	88	3	-1.0838	0.63305	0.7688	0.99968	14285	1	-1.0838
ADCY6	4	0.0010578	0.0038384	0.801049	89	3	-0.70768	0.95367	0.95356	0.99968	18120	0	-0.70768
SIK2	4	0.0010833	0.0039322	0.801049	90	2	-0.46874	0.21059	0.39726	0.99968	7313	2	-0.46874
UBE2D4	4	0.0010903	0.0039555	0.801049	91	4	-0.93112	0.99891	0.9989	0.99968	19100	0	-0.93112
DHRS4L2	4	0.001107	0.0040218	0.801049	92	4	-1.0099	0.99889	0.99888	0.99968	19099	0	-1.0099
BLID	4	0.001112	0.0040399	0.801049	93	2	-0.14993	0.48603	0.65034	0.99968	12071	2	-0.14993
SLC10A1	3	0.0011188	0.0031809	0.789483	94	3	-0.92907	0.9911	0.99121	0.99968	18939	0	-0.92907
ANKRD11	4	0.0011208	0.0040684	0.801049	95	4	-0.67241	0.99148	0.99153	0.99968	18946	0	-0.67241
RPUSD3	4	0.0011637	0.0042191	0.801049	96	4	-0.51729	0.99884	0.99882	0.99968	19097	0	-0.51729
SMPX	4	0.0011658	0.0042248	0.801049	97	3	-1.5338	0.89466	0.89818	0.99968	17008	1	-1.5338
ATG13	4	0.0011662	0.0042259	0.801049	98	1	0.23021	0.35215	0.54616	0.99968	10046	2	0.23021
TAS2R4	4	0.0012204	0.0044237	0.820965	99	2	-0.12994	0.17891	0.35158	0.99968	6482	2	-0.12994
DIO2	4	0.0012734	0.0046216	0.833878	100	3	-0.61658	0.91186	0.91251	0.99968	17282	1	-0.61658
TMEM177	4	0.0012746	0.0046242	0.833878	101	2	0.16497	0.10387	0.23639	0.99968	4447	2	0.16497
ERO1L	4	0.0013284	0.0048148	0.846442	102	4	-0.78768	0.99867	0.99868	0.99968	19095	0	-0.78768
PTTG1	4	0.0013607	0.0049308	0.846442	103	3	-1.0009	0.049285	0.14255	0.987174	2686	1	-1.0009
TMCO3	4	0.0013633	0.0049396	0.846442	104	4	-1.3678	0.99767	0.99768	0.99968	19067	0	-1.3678
DLST	4	0.0013914	0.0050282	0.846442	105	4	-0.85334	0.99861	0.99861	0.99968	19094	0	-0.85334
EREG	4	0.0013915	0.0050284	0.846442	106	4	-0.8812	0.99801	0.99802	0.99968	19078	0	-0.8812
ARHGEF40	4	0.0014052	0.0050774	0.846442	107	4	-0.64722	0.99859	0.99859	0.99968	19093	0	-0.64722
VPS33B	4	0.0014141	0.0051061	0.846442	108	4	-1.7566	0.98035	0.98039	0.99968	18691	0	-1.7566
RORA	4	0.0014373	0.0051965	0.846442	109	4	-0.50186	0.98115	0.98118	0.99968	18714	0	-0.50186
OR10J5	4	0.0014393	0.0052059	0.846442	110	3	-1.5225	0.35792	0.55061	0.99968	10134	1	-1.5225
HTATIP2	4	0.0014417	0.0052167	0.846442	111	4	-0.63782	0.98766	0.98768	0.99968	18862	0	-0.63782
KCNA5	3	0.0014441	0.0040593	0.801049	112	1	-0.86543	0.41172	0.56498	0.99968	10946	2	-0.86543
IL12B	4	0.0014823	0.0053561	0.846442	113	4	-0.54061	0.99852	0.99853	0.99968	19092	0	-0.54061
LETM1	3	0.0015003	0.004231	0.801049	114	3	-1.1605	0.9985	0.99854	0.99968	19091	0	-1.1605
ZNF391	3	0.0015008	0.0042326	0.801049	115	3	-1.8153	0.9985	0.99854	0.99968	19090	0	-1.8153
TTC7B	4	0.0015086	0.0054607	0.846442	116	3	-0.95068	0.95761	0.95757	0.99968	18204	0	-0.95068
MBP	4	0.0015233	0.0055135	0.846442	117	4	-0.54828	0.99848	0.99849	0.99968	19089	0	-0.54828
RIPPLY3	4	0.0015457	0.0055917	0.846442	118	1	0.21735	0.15964	0.32299	0.99968	5957	3	0.21735
LPCAT2	3	0.0015581	0.0044004	0.820965	119	3	-1.0745	0.99844	0.99848	0.99968	19088	0	-1.0745
FKTN	4	0.0015635	0.005656	0.846442	120	4	-0.49565	0.99844	0.99845	0.99968	19087	0	-0.49565
ERF	4	0.0015652	0.0056611	0.846442	121	4	-0.55265	0.99843	0.99845	0.99968	19086	0	-0.55265
NPAP1	4	0.0015944	0.0057647	0.846442	122	3	-1.0128	0.85487	0.87087	0.99968	16453	1	-1.0128
MYOC	4	0.0016044	0.0058031	0.846442	123	4	-1.297	0.9984	0.99841	0.99968	19085	0	-1.297
ISCA1	3	0.0016067	0.0045403	0.833878	124	2	-1.0473	0.020593	0.053066	0.942463	1262	1	-1.0473
RGS20	4	0.0016354	0.0059175	0.846442	125	3	-0.79096	0.59941	0.74091	0.99968	13760	1	-0.79096
CYP2U1	4	0.0016397	0.0059284	0.846442	126	3	-1.3802	0.29822	0.50478	0.99968	9272	1	-1.3802
ABCB4	4	0.0016523	0.0059756	0.846442	127	4	-0.95465	0.99835	0.99835	0.99968	19084	0	-0.95465
CYR61	4	0.0016541	0.0059807	0.846442	128	1	0.49058	0.034306	0.10368	0.981754	1944	3	0.49058
ZNF317	4	0.0016718	0.0060398	0.846442	129	3	-0.99549	0.036789	0.11028	0.982109	2089	1	-0.99549
OR2B2	4	0.001688	0.0060931	0.846442	130	2	-0.2719	0.52374	0.67997	0.99968	12628	2	-0.2719
IGFBP1	4	0.0016912	0.006103	0.846442	131	3	-0.78468	0.95014	0.95008	0.99968	18048	0	-0.78468
DCAF4L1	4	0.0016941	0.0061113	0.846442	132	4	-1.0005	0.99831	0.99832	0.99968	19083	0	-1.0005
TMEM161B	4	0.0017083	0.0061636	0.846442	133	3	-0.36757	0.74604	0.81798	0.99968	15327	1	-0.36757
BTG1	4	0.0017472	0.0063096	0.846442	134	4	-1.0988	0.98805	0.98807	0.99968	18873	0	-1.0988
PWP1	4	0.0017487	0.0063148	0.846442	135	4	-0.70577	0.99825	0.99827	0.99968	19082	0	-0.70577
FMO3	4	0.0017519	0.0063242	0.846442	136	4	-0.52187	0.99825	0.99827	0.99968	19081	0	-0.52187
BCL7B	4	0.0017554	0.006334	0.846442	137	2	-0.47589	0.54086	0.69365	0.99968	12844	2	-0.47589
PLA2G6	4	0.0017608	0.0063573	0.846442	138	2	-0.4564	0.086255	0.2076	0.99968	3888	2	-0.4564
NFE2L1	4	0.0017625	0.0063646	0.846442	139	2	-0.26605	0.54093	0.69369	0.99968	12845	2	-0.26605
HIST1H3H	4	0.0018082	0.0065241	0.846442	140	3	-0.84348	0.73723	0.81442	0.99968	15244	1	-0.84348
AKAP2	4	0.0018462	0.0066629	0.846442	141	3	-1.0323	0.55892	0.70827	0.99968	13119	1	-1.0323
FPR2	4	0.0018546	0.0066898	0.846442	142	4	-1.2052	0.99748	0.99749	0.99968	19063	0	-1.2052
CPXM2	4	0.0018574	0.0067002	0.846442	143	3	-0.76105	0.79502	0.83923	0.99968	15770	1	-0.76105
CERKL	4	0.0018708	0.0067478	0.846442	144	2	0.047233	0.37792	0.56609	0.99968	10442	2	0.047233
C15orf40	3	0.001883	0.0053115	0.846442	145	3	-1.8488	0.95397	0.95432	0.99968	18128	0	-1.8488
PVRIG	4	0.0018939	0.0068261	0.846442	146	4	-0.73592	0.99736	0.99736	0.99968	19061	0	-0.73592
MRPS33	4	0.0019081	0.0068742	0.846442	147	3	-0.72673	0.93016	0.92995	0.99968	17640	0	-0.72673
SLC12A4	4	0.0019166	0.00691	0.846442	148	4	-0.61632	0.97847	0.97851	0.99968	18653	0	-0.61632
EMC3	4	0.0019256	0.0069436	0.846442	149	3	-0.85875	0.61704	0.7555	0.99968	14018	1	-0.85875
XKR6	4	0.0019507	0.0070281	0.846442	150	4	-0.64821	0.99491	0.99495	0.99968	19004	0	-0.64821
SAP130	4	0.0019508	0.0070281	0.846442	151	3	-0.83409	0.76086	0.82415	0.99968	15452	1	-0.83409
MED1	4	0.0019792	0.0071311	0.846442	152	2	0.24248	0.086594	0.20815	0.99968	3901	2	0.24248
MTMR9	4	0.0019935	0.0071809	0.846442	153	4	-0.45319	0.99801	0.99802	0.99968	19077	0	-0.45319
ATP6V0A4	4	0.0020254	0.0072985	0.846442	154	4	-1.2656	0.99797	0.99799	0.99968	19076	0	-1.2656
ZNF384	4	0.0020334	0.0073233	0.846442	155	3	-0.24538	0.94339	0.9433	0.99968	17901	0	-0.24538
EPHA8	4	0.0020767	0.0074746	0.846442	156	4	-0.45823	0.99792	0.99794	0.99968	19075	0	-0.45823
FAR1	4	0.0021144	0.0076154	0.846442	157	4	-0.93423	0.98567	0.98567	0.99968	18808	0	-0.93423
FBXO6	3	0.0021148	0.0059284	0.846442	158	3	-1.6875	0.99789	0.99794	0.99968	19074	0	-1.6875
PPA1	4	0.0021311	0.007675	0.846442	159	4	-0.89043	0.99787	0.99789	0.99968	19073	0	-0.89043
TACR2	4	0.0021472	0.007733	0.846442	160	4	-0.78441	0.99785	0.99787	0.99968	19072	0	-0.78441
IL34	4	0.0021533	0.0077527	0.846442	161	3	-1.1296	0.23787	0.43527	0.99968	7999	1	-1.1296
C9orf129	4	0.0021774	0.007833	0.846442	162	2	-0.53721	0.88517	0.89099	0.99968	16863	1	-0.53721
FAM26F	4	0.0021832	0.0078503	0.846442	163	4	-0.6622	0.99782	0.99783	0.99968	19071	0	-0.6622
UGT2B4	4	0.0021925	0.0078801	0.846442	164	2	-0.36292	0.27899	0.49028	0.99968	9008	2	-0.36292
NUCKS1	4	0.0022077	0.007935	0.846442	165	3	-0.70306	0.3039	0.50914	0.99968	9358	1	-0.70306
COLEC11	4	0.002223	0.0079915	0.846442	166	3	-0.78858	0.55674	0.7065	0.99968	13085	1	-0.78858
ASB15	4	0.0022501	0.0080868	0.846442	167	1	0.10991	0.17994	0.35307	0.99968	6505	2	0.10991
GDF11	4	0.0022615	0.0081267	0.846442	168	4	-0.62703	0.99774	0.99775	0.99968	19070	0	-0.62703
FOXL2	4	0.0022659	0.0081391	0.846442	169	3	-0.53351	0.77625	0.83076	0.99968	15592	1	-0.53351
GPR160	4	0.0022745	0.0081666	0.846442	170	4	-0.75268	0.99773	0.99774	0.99968	19069	0	-0.75268
MRPS30	4	0.0022756	0.0081702	0.846442	171	4	-0.52068	0.99772	0.99774	0.99968	19068	0	-0.52068
OR14J1	4	0.0022875	0.008208	0.846442	172	2	-0.46751	0.74474	0.81743	0.99968	15314	1	-0.46751
COPA	4	0.0023043	0.0082707	0.846442	173	3	-0.65956	0.52521	0.68118	0.99968	12647	1	-0.65956
CHGA	4	0.0023053	0.0082748	0.846442	174	4	-1.205	0.98011	0.98017	0.99968	18683	0	-1.205
VAX2	4	0.0023404	0.0084061	0.846442	175	3	-0.63861	0.96536	0.9653	0.99968	18366	0	-0.63861
ZNF883	4	0.0023561	0.0084556	0.846442	176	3	-0.99938	0.014222	0.046584	0.93609	914	1	-0.99938
ELF2	4	0.0024126	0.0086623	0.846442	177	2	-0.85542	0.62948	0.76589	0.99968	14217	2	-0.85542
DMRTC1	4	0.0024132	0.0086638	0.846442	178	4	-0.65118	0.99759	0.99759	0.99968	19066	0	-0.65118
CIC	4	0.0024292	0.0087192	0.846442	179	3	-0.7847	0.89944	0.90195	0.99968	17078	1	-0.7847
LMAN1	4	0.0024536	0.0088011	0.846442	180	4	-0.7558	0.99755	0.99755	0.99968	19065	0	-0.7558
FOXF2	4	0.0024668	0.0088487	0.846442	181	4	-0.20897	0.98083	0.98085	0.99968	18701	0	-0.20897
ART5	4	0.0024672	0.0088493	0.846442	182	2	-0.394	0.30761	0.51197	0.99968	9407	2	-0.394
PREX1	4	0.0025091	0.0089787	0.846442	183	2	-0.53134	0.36177	0.55359	0.99968	10179	2	-0.53134
CDCP2	4	0.0025164	0.0089964	0.846442	184	4	-1.0182	0.99748	0.99749	0.99968	19064	0	-1.0182
TNRC6C	4	0.0025209	0.009014	0.846442	185	2	-0.026742	0.12742	0.27378	0.99968	5085	1	-0.026742
UQCC2	4	0.0025416	0.0090891	0.846442	186	2	-0.49872	0.24725	0.44801	0.99968	8238	2	-0.49872
TTR	4	0.0025481	0.0091056	0.846442	187	4	-0.87133	0.97968	0.97974	0.99968	18669	0	-0.87133
RDH5	4	0.0025527	0.0091207	0.846442	188	3	-0.68123	0.74988	0.81958	0.99968	15357	1	-0.68123
FABP9	4	0.0025619	0.0091466	0.846442	189	4	-1.3023	0.99183	0.9919	0.99968	18950	0	-1.3023
CCDC170	4	0.0025735	0.0091875	0.846442	190	3	-1.4434	0.73557	0.81379	0.99968	15229	1	-1.4434
ADPRH	4	0.0025751	0.0091927	0.846442	191	2	-0.31365	0.77243	0.82911	0.99968	15557	1	-0.31365
ZNF662	4	0.0025829	0.0092175	0.846442	192	4	-0.57745	0.99742	0.99742	0.99968	19062	0	-0.57745
SPAG8	4	0.0025907	0.0092414	0.846442	193	3	-0.60735	0.94638	0.9463	0.99968	17968	0	-0.60735
FAM196B	4	0.0026105	0.0093056	0.846442	194	2	-0.3396	0.50915	0.66836	0.99968	12413	2	-0.3396
PCDHA6	4	0.0026204	0.0093449	0.846442	195	4	-0.63247	0.99384	0.99388	0.99968	18983	0	-0.63247
SHB	4	0.0026293	0.0093708	0.846442	196	1	0.24764	0.26045	0.46591	0.99968	8539	2	0.24764
CNTLN	4	0.0026377	0.0094004	0.846442	197	3	-1.0693	0.95211	0.952	0.99968	18088	0	-1.0693
METTL7A	4	0.0026469	0.009432	0.846442	198	3	-0.72421	0.97329	0.97322	0.99968	18525	0	-0.72421
ATP5E	4	0.0026749	0.009519	0.848762	199	4	-0.84227	0.99733	0.99733	0.99968	19060	0	-0.84227
LAP3	4	0.0026834	0.009549	0.848762	200	1	0.21016	0.24268	0.44178	0.99968	8118	2	0.21016
SQLE	4	0.0027018	0.0096184	0.848762	201	4	-1.138	0.9973	0.9973	0.99968	19059	0	-1.138
KRTAP20-1	4	0.0027257	0.0097023	0.848762	202	3	-0.63531	0.9709	0.97086	0.99968	18469	0	-0.63531
CYSTM1	3	0.0027299	0.0076066	0.846442	203	2	-1.6065	0.42915	0.58301	0.99968	11200	1	-1.6065
C7orf55-LUC7L2	4	0.0027376	0.0097417	0.848762	204	4	-1.1475	0.9821	0.98212	0.99968	18735	0	-1.1475
PLA2G4B	4	0.0027437	0.0097681	0.848762	205	3	-1.1873	0.17088	0.3397	0.99968	6256	1	-1.1873
RNF4	4	0.0027441	0.0097686	0.848762	206	2	-0.3384	0.24128	0.43989	0.99968	8083	2	-0.3384
TXNDC2	4	0.0027917	0.0099349	0.855466	207	1	0.093246	0.29701	0.50386	0.99968	9251	2	0.093246
P3H2	4	0.0028242	0.010064	0.855466	208	4	-0.7443	0.98905	0.9891	0.99968	18893	0	-0.7443
DEPTOR	4	0.0028287	0.010077	0.855466	209	4	-0.67302	0.99717	0.99718	0.99968	19058	0	-0.67302
SLC16A1	3	0.0028325	0.0078806	0.846442	210	3	-0.86076	0.99717	0.9972	0.99968	19057	0	-0.86076
AREL1	4	0.0028459	0.01014	0.855466	211	3	-0.64256	0.37629	0.56482	0.99968	10418	1	-0.64256
SERPINB2	3	0.0028665	0.007977	0.846442	212	1	-1.329	0.55073	0.65771	0.99968	13005	1	-1.329
CLCN6	3	0.0028835	0.0080298	0.846442	213	2	-0.82651	0.54334	0.65431	0.99968	12884	1	-0.82651
ANXA8	4	0.0029	0.010327	0.855466	214	4	-0.82869	0.98466	0.98466	0.99968	18781	0	-0.82869
SAMD5	4	0.0029013	0.010333	0.855466	215	4	-0.58234	0.9971	0.9971	0.99968	19056	0	-0.58234
TRIB1	3	0.0029106	0.008108	0.846442	216	3	-1.1862	0.99709	0.99713	0.99968	19055	0	-1.1862
CHAT	4	0.0029388	0.010474	0.855466	217	4	-0.69022	0.99706	0.99706	0.99968	19054	0	-0.69022
STX11	4	0.0029457	0.010496	0.855466	218	4	-0.31835	0.99705	0.99705	0.99968	19053	0	-0.31835
ZNF814	4	0.0029489	0.010505	0.855466	219	3	-0.50938	0.89269	0.89666	0.99968	16982	1	-0.50938
MPP6	4	0.0029553	0.010526	0.855466	220	4	-0.65456	0.99704	0.99704	0.99968	19052	0	-0.65456
OR10J3	4	0.0029681	0.010572	0.855466	221	3	-0.65124	0.59689	0.73888	0.99968	13724	1	-0.65124
SYNE3	4	0.0029819	0.010622	0.855466	222	3	-1.2857	0.90685	0.90811	0.99968	17201	1	-1.2857
COL22A1	3	0.0029856	0.0083064	0.846442	223	2	-0.21344	0.45968	0.61428	0.99968	11684	1	-0.21344
MAN2C1	4	0.0029927	0.010655	0.855466	224	3	-0.60929	0.70056	0.80078	0.99968	14952	1	-0.60929
RNF112	4	0.0029998	0.010681	0.855466	225	2	-0.67259	0.5548	0.70496	0.99968	13054	2	-0.67259
CASP1	4	0.0030083	0.010711	0.855466	226	3	-0.44301	0.96227	0.96218	0.99968	18300	0	-0.44301
SLC17A1	4	0.0030164	0.010741	0.855466	227	3	-1.046	0.92925	0.92904	0.99968	17627	0	-1.046
ARHGAP44	4	0.0030625	0.010894	0.861292	228	2	-0.019273	0.03272	0.099342	0.981754	1874	2	-0.019273
ST20	3	0.0030666	0.0085193	0.846442	229	2	-1.0523	0.17822	0.31513	0.99968	6467	1	-1.0523
PANK1	4	0.0030667	0.01091	0.861292	230	3	-0.94884	0.34892	0.54366	0.99968	9998	1	-0.94884
CHCHD5	3	0.0030696	0.008526	0.846442	231	2	-1.0313	0.30976	0.4581	0.99968	9432	1	-1.0313
MALRD1	4	0.0031137	0.011064	0.861292	232	3	-0.91956	0.63415	0.76968	0.99968	14301	1	-0.91956
NTNG2	4	0.0031166	0.011075	0.861292	233	3	-0.27896	0.25329	0.45628	0.99968	8380	1	-0.27896
AFG3L2	3	0.0031492	0.0087472	0.846442	234	3	-0.95888	0.99685	0.99691	0.99968	19050	0	-0.95888
ADRA1A	4	0.0031707	0.01126	0.861292	235	2	-0.48705	0.799	0.84115	0.99968	15812	1	-0.48705
MEX3A	4	0.0031743	0.011273	0.861292	236	4	-0.99882	0.99683	0.99682	0.99968	19049	0	-0.99882
TSPYL4	4	0.0031788	0.011284	0.861292	237	3	-1.0697	0.50973	0.66881	0.99968	12421	1	-1.0697
LUZP4	4	0.0031801	0.011288	0.861292	238	4	-0.75128	0.99682	0.99682	0.99968	19048	0	-0.75128
HINT2	4	0.0031916	0.01133	0.861292	239	3	-0.76135	0.41456	0.59453	0.99968	10986	1	-0.76135
RPS8	4	0.0032218	0.011446	0.861292	240	4	-0.89673	0.99678	0.99678	0.99968	19047	0	-0.89673
DNMT3L	4	0.0032249	0.011456	0.861292	241	4	-0.34388	0.9849	0.98491	0.99968	18786	0	-0.34388
HES2	4	0.0032411	0.011517	0.861292	242	3	-0.84824	0.43873	0.61336	0.99968	11355	1	-0.84824
STOML1	3	0.0032473	0.0089979	0.846442	243	2	-1.9139	0.73999	0.7626	0.99968	15273	1	-1.9139
CYB561	3	0.0032642	0.0090487	0.846442	244	3	-1.1089	0.99674	0.9968	0.99968	19046	0	-1.1089
RARS2	4	0.0032697	0.011614	0.861292	245	4	-0.66751	0.99673	0.99673	0.99968	19045	0	-0.66751
LRMP	3	0.0032727	0.0090725	0.846442	246	2	-0.52986	0.55171	0.65818	0.99968	13017	1	-0.52986
LHX2	3	0.0032735	0.0090746	0.846442	247	2	-1.3448	0.84816	0.84837	0.99968	16369	1	-1.3448
ZDHHC20	4	0.003279	0.011646	0.861292	248	2	-0.24035	0.94212	0.94206	0.99968	17875	0	-0.24035
SMPDL3A	4	0.0032906	0.011678	0.861292	249	4	-0.53919	0.99671	0.99672	0.99968	19044	0	-0.53919
INO80B	4	0.0033197	0.011783	0.861292	250	3	-1.0615	0.97059	0.97053	0.99968	18460	0	-1.0615
MBD2	4	0.0033256	0.011805	0.861292	251	2	-0.13906	0.15713	0.3193	0.99968	5886	2	-0.13906
TMCO5A	4	0.0033331	0.011828	0.861292	252	2	-0.19268	0.15554	0.31687	0.99968	5837	2	-0.19268
PRAMEF8	4	0.0033403	0.011855	0.861292	253	3	-1.2168	0.96201	0.96192	0.99968	18294	0	-1.2168
ZBTB2	4	0.0033485	0.011884	0.861292	254	3	-0.77497	0.92625	0.92606	0.99968	17563	0	-0.77497
PTPN1	4	0.0033514	0.011894	0.861292	255	4	-1.0648	0.99665	0.99665	0.99968	19043	0	-1.0648
SRD5A3	4	0.0033517	0.011895	0.861292	256	4	-0.79562	0.99461	0.99465	0.99968	19000	0	-0.79562
YWHAQ	3	0.0033628	0.0093118	0.846442	257	3	-0.91319	0.99664	0.99672	0.99968	19042	0	-0.91319
TSPAN19	3	0.0033635	0.0093144	0.846442	258	2	-1.3938	0.65434	0.71027	0.99968	14620	1	-1.3938
ALPP	4	0.0033873	0.012023	0.861552	259	2	-0.41924	0.3494	0.54403	0.99968	10001	2	-0.41924
MED8	4	0.0033899	0.012032	0.861552	260	3	-0.78247	0.095039	0.2221	0.99968	4165	1	-0.78247
VKORC1L1	4	0.0034038	0.012073	0.861552	261	4	-0.88312	0.9966	0.99661	0.99968	19041	0	-0.88312
GPATCH2L	4	0.0034051	0.012079	0.861552	262	3	-1.0246	0.79077	0.83722	0.99968	15732	1	-1.0246
ATP5C1	4	0.003419	0.012129	0.861846	263	4	-1.0997	0.99141	0.99146	0.99968	18945	0	-1.0997
CD63	4	0.0034414	0.012207	0.863312	264	3	-0.48279	0.94797	0.94793	0.99968	18004	0	-0.48279
CEP72	4	0.0034955	0.012397	0.863312	265	2	0.11819	0.069901	0.18022	0.992908	3420	2	0.11819
CELSR1	4	0.0035004	0.012413	0.863312	266	3	-1.1082	0.95545	0.95536	0.99968	18159	0	-1.1082
TRAF7	4	0.0035012	0.012415	0.863312	267	4	-0.55831	0.9965	0.9965	0.99968	19040	0	-0.55831
MT1A	4	0.0035018	0.012418	0.863312	268	3	-1.2311	0.081164	0.19917	0.99968	3746	1	-1.2311
CYP4B1	4	0.0035022	0.01242	0.863312	269	4	-1.1179	0.98056	0.98059	0.99968	18696	0	-1.1179
RNASEH2A	4	0.0035864	0.012686	0.873789	270	2	-0.1458	0.062791	0.16796	0.992908	3177	2	-0.1458
PRKX	4	0.0036007	0.01274	0.873789	271	4	-0.74799	0.9964	0.99642	0.99968	19039	0	-0.74799
DEFB112	4	0.0036038	0.012754	0.873789	272	1	0.21661	0.22232	0.41378	0.99968	7625	2	0.21661
PKIB	4	0.0036211	0.012821	0.875265	273	4	-0.84434	0.97653	0.97652	0.99968	18593	0	-0.84434
LCN1	4	0.0036579	0.012959	0.880015	274	2	-0.0051007	0.065401	0.17251	0.992908	3264	2	-0.0051007
DAZ3	4	0.0036785	0.013028	0.880015	275	3	-0.99675	0.5369	0.6905	0.99968	12798	1	-0.99675
RET	3	0.0036787	0.010165	0.855466	276	1	-1.1503	0.74593	0.76664	0.99968	15326	1	-1.1503
LDOC1	3	0.0037017	0.010229	0.855466	277	2	-0.60587	0.15705	0.2915	0.99968	5884	1	-0.60587
C10orf55	3	0.0037025	0.010232	0.855466	278	3	-1.189	0.9963	0.99637	0.99968	19038	0	-1.189
SMYD2	4	0.003712	0.013142	0.880015	279	3	-0.30804	0.74302	0.81675	0.99968	15296	1	-0.30804
APLN	3	0.0037269	0.010303	0.855466	280	3	-0.71868	0.99627	0.99635	0.99968	19037	0	-0.71868
NCBP1	4	0.0037302	0.013199	0.880015	281	3	-0.70018	0.60722	0.74731	0.99968	13861	1	-0.70018
NOL4	4	0.0037623	0.013305	0.880015	282	3	-0.88068	0.41267	0.59305	0.99968	10961	1	-0.88068
PDZD2	4	0.0037653	0.013317	0.880015	283	4	-0.64136	0.99224	0.9923	0.99968	18954	0	-0.64136
CREBL2	4	0.0037661	0.013318	0.880015	284	2	-0.31034	0.29011	0.49873	0.99968	9149	1	-0.31034
TIMM13	4	0.0037769	0.013357	0.880015	285	4	-0.88761	0.99622	0.99626	0.99968	19036	0	-0.88761
MYH6	4	0.0037976	0.013434	0.880015	286	4	-1.3591	0.9962	0.99624	0.99968	19035	0	-1.3591
PRKG1	4	0.0038167	0.013493	0.880015	287	4	-0.65025	0.99618	0.99621	0.99968	19034	0	-0.65025
MICB	4	0.0038368	0.013567	0.880015	288	2	-0.39784	0.39749	0.58128	0.99968	10727	2	-0.39784
FARSB	4	0.0038678	0.013675	0.880015	289	4	-0.96912	0.99613	0.99616	0.99968	19033	0	-0.96912
KCNAB3	4	0.0038743	0.0137	0.880015	290	2	0.042409	0.42112	0.59967	0.99968	11074	2	0.042409
SLC35A3	4	0.0038745	0.013701	0.880015	291	3	-0.73337	0.56412	0.71244	0.99968	13210	1	-0.73337
FAM47E	4	0.0038805	0.01372	0.880015	292	4	-1.2985	0.98265	0.98267	0.99968	18747	0	-1.2985
P4HA1	4	0.0039093	0.0138	0.880015	293	3	-0.9056	0.84096	0.86263	0.99968	16294	1	-0.9056
FRAS1	4	0.0039143	0.013816	0.880015	294	4	-0.73386	0.99609	0.99612	0.99968	19032	0	-0.73386
SMPD4	4	0.0039284	0.013862	0.880015	295	1	0.10645	0.47212	0.63948	0.99968	11872	2	0.10645
WDR60	4	0.0039368	0.013897	0.880015	296	2	-0.61842	0.8871	0.89246	0.99968	16892	1	-0.61842
OR4S1	4	0.0039424	0.013916	0.880015	297	4	-0.40146	0.99606	0.99609	0.99968	19031	0	-0.40146
RASSF6	4	0.0039825	0.014048	0.880015	298	4	-0.74268	0.98381	0.9838	0.99968	18763	0	-0.74268
SDPR	4	0.0040015	0.014111	0.880015	299	2	-0.14308	0.10634	0.24043	0.99968	4527	2	-0.14308
NFKBIA	4	0.0040163	0.014168	0.880015	300	4	-0.70948	0.99598	0.99602	0.99968	19029	0	-0.70948
NCAM2	4	0.0040311	0.014219	0.880015	301	4	-0.5011	0.99597	0.996	0.99968	19028	0	-0.5011
ZNF292	4	0.0040366	0.014235	0.880015	302	1	0.32242	0.09891	0.22838	0.99968	4297	2	0.32242
GORAB	4	0.0040585	0.014308	0.880015	303	2	-0.33998	0.23809	0.43556	0.99968	8005	2	-0.33998
HCN4	4	0.0040782	0.014377	0.880015	304	4	-0.51932	0.99592	0.99595	0.99968	19027	0	-0.51932
AGXT	4	0.004094	0.014432	0.880015	305	4	-1.1702	0.99591	0.99594	0.99968	19026	0	-1.1702
C1orf168	4	0.0041447	0.014608	0.880015	306	3	-0.73012	0.69548	0.79903	0.99968	14917	1	-0.73012
PRKACB	4	0.0041448	0.014608	0.880015	307	4	-0.47469	0.99041	0.99044	0.99968	18922	0	-0.47469
NCR3	4	0.0041529	0.014631	0.880015	308	4	-0.65873	0.97745	0.97748	0.99968	18619	0	-0.65873
C15orf61	4	0.0041571	0.014651	0.880015	309	3	-0.60357	0.76947	0.82782	0.99968	15532	1	-0.60357
MS4A6A	3	0.0041626	0.011458	0.861292	310	3	-1.0543	0.99584	0.99594	0.99968	19025	0	-1.0543
PTK2	4	0.0041777	0.014705	0.880015	311	3	-0.89523	0.099662	0.22966	0.99968	4327	1	-0.89523
C16orf47	4	0.0041989	0.014783	0.880015	312	3	-0.37948	0.92851	0.92831	0.99968	17611	0	-0.37948
SETD5	4	0.0042111	0.014819	0.880015	313	4	-0.66115	0.99579	0.99582	0.99968	19024	0	-0.66115
MDFIC	4	0.0042193	0.01485	0.880015	314	3	-0.66493	0.83016	0.85674	0.99968	16161	1	-0.66493
RNF138	4	0.0042255	0.014871	0.880015	315	4	-1.0226	0.99577	0.9958	0.99968	19023	0	-1.0226
NSMCE4A	4	0.0042381	0.014917	0.880015	316	4	-0.81748	0.99576	0.99579	0.99968	19022	0	-0.81748
ADAMTS19	4	0.0042426	0.014931	0.880015	317	4	-0.48485	0.99576	0.99579	0.99968	19021	0	-0.48485
GPN3	3	0.004247	0.011706	0.861292	318	2	-0.42326	0.84214	0.84266	0.99968	16304	1	-0.42326
RBMXL3	4	0.004253	0.014962	0.880015	319	2	-0.045509	0.083657	0.20336	0.99968	3813	2	-0.045509
DDX59	4	0.0042861	0.015071	0.881059	320	4	-0.66611	0.99571	0.99575	0.99968	19020	0	-0.66611
MMAB	4	0.0043071	0.015141	0.881059	321	1	0.43725	0.021621	0.068555	0.965459	1314	3	0.43725
CD1B	4	0.0043113	0.015153	0.881059	322	3	-0.78939	0.20841	0.39413	0.99968	7255	1	-0.78939
RABGGTA	4	0.0043462	0.015268	0.881059	323	3	-1.5428	0.88953	0.89424	0.99968	16929	1	-1.5428
OAZ1	4	0.0043625	0.015325	0.881059	324	3	-1.0962	0.20609	0.39083	0.99968	7191	1	-1.0962
TERF2	4	0.0043722	0.015363	0.881059	325	4	-0.51544	0.99563	0.99566	0.99968	19019	0	-0.51544
HADH	4	0.0043805	0.015387	0.881059	326	3	-1.3862	0.85509	0.87101	0.99968	16455	1	-1.3862
MAP7	4	0.0043944	0.015441	0.881059	327	4	-0.49377	0.99561	0.99564	0.99968	19018	0	-0.49377
COMMD3-BMI1	4	0.0044036	0.015465	0.881059	328	4	-0.68498	0.9956	0.99562	0.99968	19017	0	-0.68498
C6orf48	4	0.004405	0.015469	0.881059	329	3	-0.74243	0.62776	0.76444	0.99968	14192	1	-0.74243
SEL1L	4	0.0044558	0.015634	0.881059	330	4	-0.37337	0.99554	0.99558	0.99968	19016	0	-0.37337
DDX17	4	0.0044694	0.015691	0.881059	331	2	0.02538	0.57671	0.7225	0.99968	13402	2	0.02538
CA14	4	0.0044809	0.015724	0.881059	332	3	-0.72514	0.92927	0.92905	0.99968	17628	0	-0.72514
PYCR1	4	0.0044842	0.015734	0.881059	333	3	-0.81366	0.11659	0.25674	0.99968	4787	1	-0.81366
ZNF33A	4	0.0044942	0.015764	0.881059	334	3	-0.52525	0.97439	0.97432	0.99968	18542	0	-0.52525
TCEAL1	4	0.0045026	0.0158	0.881059	335	3	-0.79743	0.68152	0.79421	0.99968	14811	1	-0.79743
B4GALT5	4	0.0045208	0.015869	0.881059	336	3	-0.93432	0.95046	0.9504	0.99968	18054	0	-0.93432
BRI3BP	4	0.0045235	0.015879	0.881059	337	2	-0.0065239	0.60289	0.74378	0.99968	13808	2	-0.0065239
GPATCH2	4	0.0045327	0.015902	0.881059	338	3	-0.93121	0.19124	0.36953	0.99968	6796	1	-0.93121
NPS	3	0.0045716	0.012642	0.873789	339	2	-0.82301	0.45545	0.60992	0.99968	11609	1	-0.82301
NDUFB1	4	0.0045775	0.016051	0.884826	340	1	0.029984	0.58954	0.73291	0.99968	13585	1	0.029984
BEND5	4	0.0045802	0.016062	0.884826	341	2	-0.37551	0.55814	0.70763	0.99968	13107	2	-0.37551
PYCRL	4	0.0046097	0.016157	0.885855	342	4	-0.55473	0.98128	0.98131	0.99968	18718	0	-0.55473
TMEM176A	4	0.0046142	0.016174	0.885855	343	4	-0.60238	0.99539	0.99542	0.99968	19015	0	-0.60238
SAFB	4	0.0046857	0.016418	0.892365	344	2	-0.098201	0.2701	0.47866	0.99968	8784	1	-0.098201
AZU1	4	0.0046934	0.016443	0.892365	345	4	-0.72013	0.99531	0.99534	0.99968	19014	0	-0.72013
RNASE7	4	0.0047012	0.016479	0.892365	346	4	-0.78515	0.9953	0.99533	0.99968	19013	0	-0.78515
C9orf163	4	0.0047324	0.016595	0.894757	347	3	-0.68843	0.90672	0.90799	0.99968	17198	1	-0.68843
PSD	4	0.0047398	0.016617	0.894757	348	2	-0.34273	0.93953	0.9395	0.99968	17820	0	-0.34273
PSMC1	3	0.0047495	0.01312	0.880015	349	3	-1.9541	0.99525	0.99538	0.99968	19011	0	-1.9541
ITGB1BP2	4	0.0047547	0.016669	0.895024	350	3	-0.86204	0.78069	0.83268	0.99968	15637	1	-0.86204
PDE7B	4	0.0047938	0.016806	0.898798	351	1	0.078967	0.51935	0.67646	0.99968	12564	2	0.078967
HBG2	4	0.0048079	0.016853	0.898798	352	2	-0.48305	0.89384	0.89754	0.99968	17001	1	-0.48305
GSTK1	4	0.0048168	0.01688	0.898798	353	3	-0.79986	0.34371	0.53967	0.99968	9918	1	-0.79986
EIF2S2	4	0.004839	0.016959	0.899533	354	2	-0.83461	0.29351	0.50123	0.99968	9204	1	-0.83461
PARD6A	4	0.0049167	0.017222	0.899533	355	4	-0.84191	0.98808	0.9881	0.99968	18874	0	-0.84191
PALLD	4	0.0049328	0.017277	0.899533	356	3	-0.5457	0.35245	0.54639	0.99968	10052	1	-0.5457
C7orf43	4	0.0049415	0.017309	0.899533	357	4	-0.43574	0.99506	0.99509	0.99968	19010	0	-0.43574
ZNF653	4	0.004956	0.017356	0.899533	358	4	-0.36555	0.98049	0.98053	0.99968	18695	0	-0.36555
M6PR	4	0.0049642	0.017377	0.899533	359	2	-0.90587	0.9188	0.91881	0.99968	17420	1	-0.90587
HTT	4	0.0050321	0.017596	0.899533	360	4	-0.70901	0.99497	0.99501	0.99968	19009	0	-0.70901
TUBGCP6	3	0.0050545	0.013925	0.880015	361	2	-0.56887	0.88806	0.88818	0.99968	16909	0	-0.56887
DUSP16	4	0.0050598	0.017698	0.899533	362	4	-0.47746	0.99494	0.99498	0.99968	19008	0	-0.47746
LIFR	4	0.0050642	0.017708	0.899533	363	1	0.1572	0.55346	0.70388	0.99968	13037	2	0.1572
ZNF175	4	0.005066	0.017719	0.899533	364	4	-0.71586	0.99493	0.99498	0.99968	19007	0	-0.71586
MYO3B	3	0.0050717	0.013984	0.880015	365	3	-1.0988	0.99493	0.99506	0.99968	19006	0	-1.0988
PRR16	4	0.0050732	0.017741	0.899533	366	4	-0.899	0.99493	0.99497	0.99968	19005	0	-0.899
PLXNC1	4	0.0050864	0.017791	0.899694	367	3	-0.44521	0.96662	0.96656	0.99968	18383	0	-0.44521
ADGRF5	4	0.0051047	0.017855	0.900533	368	2	-0.4127	0.29797	0.50459	0.99968	9268	1	-0.4127
CHD9	4	0.0051825	0.01811	0.900978	369	2	-0.24236	0.31843	0.52027	0.99968	9555	2	-0.24236
ZNF280C	4	0.0052055	0.018182	0.900978	370	4	-0.93802	0.99479	0.99484	0.99968	19003	0	-0.93802
ATE1	4	0.0052263	0.018248	0.900978	371	2	0.034843	0.14594	0.3024	0.99968	5564	2	0.034843
SKP1	4	0.0052319	0.018272	0.900978	372	4	-0.68181	0.99477	0.99481	0.99968	19002	0	-0.68181
DPP6	4	0.0052512	0.018337	0.900978	373	4	-0.54789	0.98316	0.98318	0.99968	18754	0	-0.54789
KCNV1	4	0.0052657	0.018387	0.900978	374	4	-0.57568	0.99473	0.99479	0.99968	19001	0	-0.57568
COX16	4	0.0052659	0.018388	0.900978	375	3	-0.7297	0.73282	0.81271	0.99968	15204	1	-0.7297
ACAP3	4	0.0052804	0.018442	0.900978	376	2	-0.19285	0.87281	0.8824	0.99968	16691	1	-0.19285
ADGRE3	4	0.0052899	0.018474	0.900978	377	3	-1.1083	0.73671	0.81422	0.99968	15240	1	-1.1083
ABCB7	4	0.0052918	0.018481	0.900978	378	3	-1.1451	0.89454	0.89809	0.99968	17006	1	-1.1451
ANKRD17	4	0.0052933	0.018484	0.900978	379	2	-0.32433	0.63875	0.7735	0.99968	14385	2	-0.32433
ENTHD1	4	0.0052979	0.018496	0.900978	380	3	-0.81457	0.96402	0.96397	0.99968	18331	0	-0.81457
HHIP	3	0.0053042	0.014609	0.880015	381	3	-1.1695	0.94073	0.9409	0.99968	17843	0	-1.1695
RNF14	4	0.0053158	0.018553	0.900978	382	3	-0.6294	0.81442	0.84867	0.99968	15989	1	-0.6294
C16orf70	4	0.0053212	0.018571	0.900978	383	2	-0.72732	0.41067	0.5915	0.99968	10931	1	-0.72732
FBXO45	4	0.0053715	0.018738	0.902011	384	3	-0.55453	0.9432	0.9431	0.99968	17895	0	-0.55453
SYCP1	4	0.0053885	0.018786	0.902011	385	1	0.22085	0.22032	0.41094	0.99968	7583	2	0.22085
ARHGEF39	4	0.0054017	0.018835	0.902011	386	4	-0.79446	0.9946	0.99464	0.99968	18999	0	-0.79446
GNPNAT1	3	0.0054231	0.01491	0.880015	387	3	-0.99926	0.99458	0.99469	0.99968	18998	0	-0.99926
PTPRR	4	0.0054425	0.018977	0.902011	388	1	0.17047	0.37263	0.56197	0.99968	10350	2	0.17047
UBR2	4	0.0054747	0.01908	0.902011	389	3	-0.93122	0.59328	0.73599	0.99968	13658	1	-0.93122
ARR3	4	0.0054784	0.01909	0.902011	390	3	-0.53533	0.93575	0.93563	0.99968	17746	0	-0.53533
MRPL22	4	0.0055085	0.019194	0.902011	391	4	-0.75242	0.99449	0.99454	0.99968	18997	0	-0.75242
ZBTB48	4	0.0055129	0.019211	0.902011	392	4	-0.88171	0.99449	0.99453	0.99968	18996	0	-0.88171
LEKR1	4	0.0055415	0.019295	0.902011	393	4	-0.35915	0.99446	0.9945	0.99968	18995	0	-0.35915
CUL9	4	0.0055481	0.019315	0.902011	394	4	-0.71158	0.99445	0.99449	0.99968	18994	0	-0.71158
SLC10A7	4	0.0055506	0.019325	0.902011	395	3	-0.29629	0.39786	0.58158	0.99968	10737	1	-0.29629
TFF2	4	0.0055635	0.019372	0.902011	396	4	-0.55696	0.99444	0.99448	0.99968	18993	0	-0.55696
TAS2R10	4	0.0055746	0.019408	0.902011	397	4	-0.59949	0.99443	0.99447	0.99968	18992	0	-0.59949
TRIM28	4	0.0055879	0.019455	0.902011	398	4	-0.81038	0.99441	0.99446	0.99968	18991	0	-0.81038
MARK4	4	0.0056291	0.019586	0.902011	399	4	-0.40986	0.99437	0.99442	0.99968	18990	0	-0.40986
GPR25	4	0.0056324	0.019598	0.902011	400	4	-0.36655	0.99437	0.99442	0.99968	18989	0	-0.36655
CHD1	4	0.0056442	0.019633	0.902011	401	3	-0.54937	0.90562	0.90703	0.99968	17177	1	-0.54937
GAREM	4	0.0056659	0.019701	0.902011	402	2	-0.28042	0.49736	0.6592	0.99968	12241	2	-0.28042
FAM193A	4	0.0056712	0.019721	0.902011	403	3	-0.74449	0.96347	0.9634	0.99968	18322	0	-0.74449
VN1R5	4	0.0056755	0.019738	0.902011	404	2	-0.77839	0.70486	0.80232	0.99968	14987	1	-0.77839
MTFR1L	4	0.0056851	0.019774	0.902011	405	2	-0.25984	0.1821	0.35622	0.99968	6558	2	-0.25984
ASPN	4	0.0056899	0.019793	0.902011	406	3	-1.1202	0.654	0.78512	0.99968	14617	1	-1.1202
KCTD5	4	0.005714	0.019877	0.902011	407	2	-0.28506	0.63187	0.76786	0.99968	14262	2	-0.28506
GNG13	4	0.0057188	0.019892	0.902011	408	2	-0.20499	0.31172	0.51517	0.99968	9457	2	-0.20499
PLA2G12B	4	0.0057256	0.019914	0.902011	409	4	-0.67447	0.99427	0.99433	0.99968	18987	0	-0.67447
C12orf66	3	0.005731	0.015715	0.881059	410	2	-1.8448	0.73483	0.75911	0.99968	15223	1	-1.8448
FRMPD3	4	0.0057667	0.020043	0.90573	411	3	-1.0472	0.1783	0.35068	0.99968	6470	1	-1.0472
CLMN	4	0.0058208	0.020225	0.911813	412	2	-0.21151	0.92849	0.92829	0.99968	17610	0	-0.21151
SBK1	4	0.0058748	0.020407	0.916505	413	1	0.095954	0.39827	0.58189	0.99968	10742	2	0.095954
ADPRM	4	0.0058877	0.020446	0.916505	414	4	-0.73103	0.99411	0.99417	0.99968	18986	0	-0.73103
METTL13	4	0.005898	0.020484	0.916505	415	4	-0.44558	0.9941	0.99416	0.99968	18985	0	-0.44558
CISH	4	0.0059237	0.020566	0.916505	416	3	-0.8738	0.36208	0.55383	0.99968	10186	1	-0.8738
DUSP15	4	0.0059288	0.020585	0.916505	417	2	-0.11357	0.79635	0.83986	0.99968	15781	1	-0.11357
UPRT	3	0.005947	0.016286	0.889463	418	3	-1.4384	0.97834	0.97848	0.99968	18648	0	-1.4384
NAP1L1	4	0.0059793	0.020749	0.916505	419	4	-0.76076	0.99402	0.99408	0.99968	18984	0	-0.76076
MAP2	4	0.0059815	0.020757	0.916505	420	3	-0.7085	0.82693	0.85505	0.99968	16129	1	-0.7085
SEZ6	4	0.0059828	0.020761	0.916505	421	2	-0.076161	0.26032	0.46574	0.99968	8534	1	-0.076161
GMPR2	4	0.0060161	0.020875	0.917201	422	4	-0.71785	0.98721	0.98723	0.99968	18852	0	-0.71785
GLB1	4	0.0060369	0.020947	0.917201	423	2	-0.18986	0.55242	0.703	0.99968	13029	1	-0.18986
SCN10A	4	0.0060457	0.020969	0.917201	424	3	-0.98716	0.51141	0.67012	0.99968	12445	1	-0.98716
TSHZ1	4	0.0061052	0.021168	0.921251	425	2	-0.4177	0.47766	0.64384	0.99968	11948	2	-0.4177
ACOT2	4	0.0061151	0.0212	0.921251	426	2	-0.37968	0.6234	0.7608	0.99968	14115	2	-0.37968
POM121	4	0.0061449	0.021293	0.921251	427	2	-0.40112	0.91175	0.91241	0.99968	17280	1	-0.40112
WT1	4	0.0061742	0.021388	0.921251	428	4	-0.45623	0.99383	0.99386	0.99968	18982	0	-0.45623
PGAM4	4	0.0061749	0.021391	0.921251	429	3	-0.66417	0.95523	0.95513	0.99968	18155	0	-0.66417
SPERT	4	0.0061936	0.021452	0.921251	430	3	-1.2552	0.94928	0.94922	0.99968	18033	0	-1.2552
KBTBD12	4	0.0061989	0.021471	0.921251	431	1	0.1905	0.2751	0.48529	0.99968	8904	2	0.1905
RND1	4	0.0062099	0.021513	0.921251	432	3	-1.1333	0.93037	0.93014	0.99968	17646	0	-1.1333
KIAA1804	4	0.0062283	0.021569	0.921251	433	3	-0.79178	0.71535	0.8061	0.99968	15061	1	-0.79178
ITGB1BP1	4	0.00624	0.021605	0.921251	434	2	-0.62623	0.88458	0.89056	0.99968	16852	1	-0.62623
PNPLA5	4	0.0062674	0.021702	0.921251	435	3	-0.67976	0.658	0.78642	0.99968	14644	1	-0.67976
DPPA3	4	0.0062702	0.021712	0.921251	436	3	-0.81978	0.97544	0.97537	0.99968	18561	0	-0.81978
ENTPD7	3	0.0062997	0.017209	0.899533	437	2	-1.5087	0.56289	0.66334	0.99968	13185	1	-1.5087
RGS7	4	0.0063069	0.021822	0.921251	438	1	0.27494	0.32514	0.5254	0.99968	9649	2	0.27494
DAZAP1	4	0.0063107	0.021835	0.921251	439	3	-0.76049	0.82372	0.85339	0.99968	16089	1	-0.76049
SSH3	4	0.0063307	0.021901	0.921251	440	2	-0.51068	0.61203	0.75129	0.99968	13938	2	-0.51068
OR4F16	4	0.0063418	0.021939	0.921251	441	3	-1.1617	0.83159	0.85754	0.99968	16176	1	-1.1617
STARD8	4	0.0063438	0.02195	0.921251	442	3	-0.6308	0.55529	0.70534	0.99968	13064	1	-0.6308
GOLGA6L9	4	0.0063518	0.021976	0.921251	443	4	-0.99428	0.99365	0.99368	0.99968	18981	0	-0.99428
ARMCX4	3	0.0063564	0.017356	0.899533	444	3	-0.80368	0.99364	0.99378	0.99968	18980	0	-0.80368
PDZD3	4	0.0063609	0.022005	0.921251	445	2	-0.26862	0.58336	0.72782	0.99968	13497	2	-0.26862
MYO18A	4	0.0063813	0.022076	0.921251	446	3	-0.67378	0.83475	0.85925	0.99968	16213	1	-0.67378
XRCC1	3	0.0063976	0.017476	0.899533	447	2	-0.81148	0.55544	0.65989	0.99968	13065	1	-0.81148
BCL2	3	0.0064086	0.017502	0.899533	448	3	-2.0105	0.9606	0.96089	0.99968	18266	0	-2.0105
MRPL37	3	0.0064124	0.017509	0.899533	449	3	-1.6258	0.99359	0.99372	0.99968	18979	0	-1.6258
GRID2	4	0.0064149	0.022184	0.921251	450	2	-0.0041341	0.31815	0.52006	0.99968	9551	2	-0.0041341
COX15	3	0.0064195	0.017532	0.899533	451	2	-1.1433	0.65261	0.70931	0.99968	14603	1	-1.1433
MYL2	4	0.0064204	0.022203	0.921251	452	4	-0.75893	0.99358	0.99362	0.99968	18978	0	-0.75893
GPC6	4	0.0064373	0.022261	0.921251	453	3	-0.94374	0.96629	0.96622	0.99968	18381	0	-0.94374
MAD2L1	3	0.006473	0.017658	0.899533	454	3	-1.1068	0.99353	0.99366	0.99968	18977	0	-1.1068
PURA	4	0.0065196	0.022527	0.921251	455	3	-1.0129	0.63622	0.77139	0.99968	14337	1	-1.0129
OR2A12	4	0.0065229	0.022542	0.921251	456	1	0.11414	0.53443	0.68848	0.99968	12762	2	0.11414
MRPL47	4	0.0065769	0.022709	0.921251	457	3	-0.26483	0.9757	0.97565	0.99968	18567	0	-0.26483
SMCO3	4	0.0065858	0.022736	0.921251	458	3	-0.78748	0.14469	0.30052	0.99968	5542	1	-0.78748
CCPG1	4	0.0066001	0.022777	0.921251	459	4	-0.74416	0.99043	0.99045	0.99968	18925	0	-0.74416
OR2T12	4	0.0066219	0.022843	0.921251	460	3	-0.71429	0.9499	0.94983	0.99968	18044	0	-0.71429
ZFP41	4	0.0066309	0.022871	0.921251	461	1	0.17792	0.29034	0.49891	0.99968	9152	2	0.17792
TMEM184C	4	0.0066323	0.022877	0.921251	462	2	-0.66504	0.93755	0.93751	0.99968	17784	0	-0.66504
SDCBP2	4	0.0066849	0.023046	0.921251	463	1	0.50437	0.025821	0.080508	0.969149	1539	3	0.50437
RNF212B	4	0.0066892	0.02306	0.921251	464	2	-0.44645	0.22911	0.42321	0.99968	7780	2	-0.44645
SLC2A4RG	4	0.0066942	0.023076	0.921251	465	4	-1.1073	0.98001	0.98008	0.99968	18676	0	-1.1073
C1S	4	0.0066996	0.023094	0.921251	466	3	-1.1153	0.92816	0.92795	0.99968	17601	0	-1.1153
LOC400736	4	0.0067048	0.023107	0.921251	467	3	-0.58979	0.91176	0.91242	0.99968	17281	1	-0.58979
CD8A	4	0.0067389	0.02323	0.921251	468	2	-0.40138	0.25227	0.45484	0.99968	8355	2	-0.40138
LAMA5	4	0.0067437	0.023245	0.921251	469	3	-0.88907	0.72625	0.81021	0.99968	15145	1	-0.88907
BATF3	4	0.0067592	0.023294	0.921251	470	4	-0.5177	0.99324	0.99329	0.99968	18976	0	-0.5177
ARAP2	4	0.0067643	0.023309	0.921251	471	4	-0.45336	0.99324	0.99328	0.99968	18975	0	-0.45336
PITX2	4	0.0067869	0.023374	0.921251	472	3	-0.51109	0.77952	0.83218	0.99968	15620	1	-0.51109
FAM122C	4	0.0067929	0.023391	0.921251	473	3	-0.42403	0.76051	0.824	0.99968	15448	1	-0.42403
MAP1B	4	0.0068376	0.023531	0.921251	474	4	-0.317	0.99316	0.9932	0.99968	18974	0	-0.317
CFAP44	4	0.0068469	0.02356	0.921251	475	1	0.18629	0.2365	0.43344	0.99968	7964	2	0.18629
GABRQ	4	0.0068478	0.023562	0.921251	476	3	-0.64337	0.78174	0.83317	0.99968	15644	1	-0.64337
OR10G8	4	0.0068543	0.023588	0.921251	477	3	-1.1035	0.95828	0.95823	0.99968	18215	0	-1.1035
ZBTB38	4	0.0068829	0.023668	0.921251	478	4	-0.35302	0.99312	0.99316	0.99968	18973	0	-0.35302
STK35	4	0.0069009	0.023723	0.921251	479	3	-0.54242	0.2357	0.43234	0.99968	7949	1	-0.54242
KCNK5	4	0.0069194	0.02378	0.921251	480	3	-0.47104	0.5217	0.67836	0.99968	12601	1	-0.47104
SPAG4	4	0.0069964	0.024043	0.921251	481	4	-0.50516	0.993	0.99305	0.99968	18972	0	-0.50516
TAF5L	4	0.0069977	0.024046	0.921251	482	4	-0.38393	0.993	0.99305	0.99968	18971	0	-0.38393
ZHX1	4	0.0070093	0.024078	0.921251	483	2	-0.35171	0.93578	0.93567	0.99968	17747	0	-0.35171
MAGEH1	4	0.0070122	0.024087	0.921251	484	4	-0.37256	0.99299	0.99303	0.99968	18970	0	-0.37256
TIA1	4	0.0070434	0.024183	0.921251	485	3	-1.0278	0.97058	0.97052	0.99968	18459	0	-1.0278
S100G	4	0.0070517	0.024213	0.921251	486	4	-0.2667	0.99295	0.993	0.99968	18969	0	-0.2667
INSRR	4	0.0070523	0.024214	0.921251	487	3	-0.61603	0.44987	0.62212	0.99968	11518	1	-0.61603
ACTN1	4	0.0070628	0.024243	0.921251	488	2	-0.41035	0.91661	0.91676	0.99968	17377	1	-0.41035
ANXA7	4	0.0071033	0.024376	0.921251	489	4	-0.77025	0.9929	0.99295	0.99968	18967	0	-0.77025
CDY2A	4	0.0071168	0.02442	0.921251	490	2	-0.24499	0.70541	0.80252	0.99968	14993	1	-0.24499
UGCG	4	0.0071191	0.024429	0.921251	491	4	-0.7238	0.99042	0.99045	0.99968	18923	0	-0.7238
PIEZO1	4	0.0071211	0.024435	0.921251	492	2	-0.28499	0.37383	0.56292	0.99968	10373	2	-0.28499
GADD45GIP1	3	0.0071494	0.019442	0.902011	493	2	-1.8652	0.76446	0.77963	0.99968	15484	1	-1.8652
UHRF2	3	0.007161	0.019471	0.902011	494	2	-1.5546	0.60227	0.68273	0.99968	13798	1	-1.5546
LYG2	4	0.0071708	0.024603	0.925412	495	1	-0.0079679	0.93222	0.93198	0.99968	17681	0	-0.0079679
C11orf94	4	0.0071818	0.024642	0.925412	496	3	-0.48911	0.22795	0.42158	0.99968	7756	1	-0.48911
TRMT5	4	0.0072248	0.024779	0.926284	497	2	-0.19327	0.31761	0.51965	0.99968	9543	1	-0.19327
SPOPL	4	0.0072787	0.024952	0.926284	498	4	-0.50846	0.98489	0.9849	0.99968	18785	0	-0.50846
MAP3K12	3	0.0072883	0.019808	0.902011	499	2	-0.70861	0.90939	0.90952	0.99968	17242	0	-0.70861
TVP23C-CDRT4	4	0.0073168	0.025082	0.926284	500	4	-0.73193	0.99268	0.99273	0.99968	18966	0	-0.73193
FBXO41	4	0.0073174	0.025083	0.926284	501	3	-0.90544	0.77015	0.82812	0.99968	15536	1	-0.90544
OBFC1	4	0.0073327	0.025132	0.926284	502	3	-0.24799	0.71032	0.80429	0.99968	15029	1	-0.24799
EFNA5	4	0.0073364	0.025144	0.926284	503	2	-0.48275	0.27053	0.47923	0.99968	8792	2	-0.48275
TMEM184A	4	0.0073424	0.025164	0.926284	504	3	-0.66591	0.43782	0.61264	0.99968	11346	1	-0.66591
PAK6	4	0.0073493	0.025187	0.926284	505	3	-1.3315	0.2627	0.46888	0.99968	8600	1	-1.3315
RBMX2	4	0.0074224	0.02544	0.926284	506	3	-0.41267	0.28747	0.49672	0.99968	9120	1	-0.41267
NR4A3	4	0.0074289	0.025462	0.926284	507	2	-0.52926	0.45962	0.62976	0.99968	11682	1	-0.52926
PFN2	4	0.0074671	0.025585	0.926284	508	2	-0.37648	0.20677	0.39183	0.99968	7215	1	-0.37648
ANGPTL6	4	0.0074769	0.025613	0.926284	509	4	-0.61528	0.99252	0.99259	0.99968	18965	0	-0.61528
DNAJB11	4	0.0074946	0.02567	0.926284	510	1	-0.025148	0.29806	0.50465	0.99968	9269	1	-0.025148
DTYMK	4	0.0075032	0.0257	0.926284	511	4	-0.58231	0.9925	0.99256	0.99968	18964	0	-0.58231
GPER1	4	0.0075485	0.025846	0.926284	512	2	-0.44183	0.94719	0.94717	0.99968	17992	0	-0.44183
REEP1	4	0.0075493	0.025847	0.926284	513	2	-0.28404	0.4276	0.6047	0.99968	11173	2	-0.28404
SPATA5	4	0.0075517	0.025852	0.926284	514	4	-0.34865	0.99245	0.99251	0.99968	18963	0	-0.34865
NOP10	4	0.0075726	0.02593	0.926284	515	4	-0.48006	0.99243	0.99249	0.99968	18962	0	-0.48006
ESPN	4	0.0075772	0.025941	0.926284	516	3	-1.0337	0.90165	0.90369	0.99968	17112	1	-1.0337
XAGE3	4	0.0076005	0.026027	0.926284	517	4	-0.73341	0.9924	0.99246	0.99968	18961	0	-0.73341
CKLF	4	0.0076025	0.026037	0.926284	518	3	-0.7742	0.21816	0.40793	0.99968	7525	1	-0.7742
CX3CL1	3	0.0076117	0.020643	0.916505	519	2	-1.0609	0.69989	0.73681	0.99968	14946	1	-1.0609
SIRPB2	4	0.0076154	0.026063	0.926284	520	3	-0.48519	0.13265	0.28198	0.99968	5199	1	-0.48519
PA2G4	4	0.0076565	0.026184	0.926284	521	2	0.13608	0.36299	0.55454	0.99968	10202	2	0.13608
SLC22A13	4	0.0076593	0.026191	0.926284	522	4	-0.5716	0.99234	0.9924	0.99968	18960	0	-0.5716
APTX	4	0.0076651	0.026208	0.926284	523	3	-0.62258	0.95377	0.95366	0.99968	18123	0	-0.62258
GFAP	3	0.0076901	0.020851	0.917201	524	3	-0.81216	0.99231	0.99242	0.99968	18959	0	-0.81216
C11orf91	4	0.0077058	0.026329	0.926284	525	4	-0.34592	0.99229	0.99235	0.99968	18958	0	-0.34592
SZT2	4	0.0077104	0.026345	0.926284	526	2	-0.086313	0.44214	0.61602	0.99968	11399	1	-0.086313
CATSPERB	4	0.0077157	0.026366	0.926284	527	4	-0.46996	0.99228	0.99233	0.99968	18957	0	-0.46996
MINA	4	0.0077242	0.026395	0.926284	528	4	-0.53331	0.99228	0.99233	0.99968	18956	0	-0.53331
TOPORS	4	0.0077383	0.026437	0.926284	529	4	-0.29093	0.99226	0.99232	0.99968	18955	0	-0.29093
MTURN	4	0.0077484	0.026473	0.926284	530	2	-0.73307	0.71361	0.80546	0.99968	15048	1	-0.73307
NFAM1	4	0.0077644	0.026529	0.926284	531	2	-0.20142	0.23299	0.42856	0.99968	7879	2	-0.20142
TMED1	4	0.0078183	0.026689	0.926284	532	1	0.30547	0.1069	0.2413	0.99968	4537	2	0.30547
ALDH6A1	4	0.00786	0.026824	0.926284	533	4	-0.51588	0.98527	0.98528	0.99968	18794	0	-0.51588
TSEN2	4	0.0078722	0.02686	0.926284	534	2	0.037531	0.26324	0.46961	0.99968	8612	2	0.037531
ZNF486	4	0.0079262	0.027037	0.926284	535	3	-0.18737	0.45271	0.6243	0.99968	11563	1	-0.18737
ADORA1	4	0.0079612	0.027142	0.926284	536	3	-0.84897	0.73493	0.81354	0.99968	15225	1	-0.84897
RNF146	4	0.0079801	0.027202	0.926284	537	3	-0.2409	0.76421	0.82558	0.99968	15479	1	-0.2409
PIN4	4	0.0079978	0.027268	0.926284	538	4	-0.47997	0.992	0.99206	0.99968	18953	0	-0.47997
NR3C1	4	0.0080271	0.027346	0.926284	539	3	-0.98072	0.32561	0.52573	0.99968	9653	1	-0.98072
METAP2	4	0.0080312	0.027358	0.926284	540	4	-0.67823	0.99197	0.99203	0.99968	18952	0	-0.67823
LSM14A	4	0.0080341	0.027363	0.926284	541	2	-0.37329	0.19756	0.37862	0.99968	6967	2	-0.37329
SLN	4	0.0080346	0.027364	0.926284	542	4	-0.90187	0.98186	0.98189	0.99968	18729	0	-0.90187
MYLK	4	0.0080731	0.027489	0.926284	543	3	-0.68765	0.96091	0.96082	0.99968	18271	0	-0.68765
C15orf57	4	0.0080755	0.027497	0.926284	544	3	-1.1309	0.68909	0.79682	0.99968	14865	1	-1.1309
PRIMA1	4	0.008088	0.027545	0.926284	545	1	0.22244	0.16587	0.33228	0.99968	6116	3	0.22244
ZFP42	4	0.0081289	0.02767	0.926284	546	4	-0.56868	0.98758	0.98761	0.99968	18861	0	-0.56868
SLC35E2B	4	0.0081311	0.027677	0.926284	547	3	-0.96585	0.64888	0.78188	0.99968	14555	1	-0.96585
ZNF823	4	0.0081336	0.02769	0.926284	548	4	-0.39062	0.99187	0.99194	0.99968	18951	0	-0.39062
MTR	4	0.0081362	0.027694	0.926284	549	3	-0.44373	0.66496	0.78868	0.99968	14688	1	-0.44373
APPL1	4	0.0081419	0.027714	0.926284	550	3	-0.43448	0.83442	0.85906	0.99968	16209	1	-0.43448
TCN2	4	0.0081481	0.027733	0.926284	551	3	-0.82976	0.78798	0.83595	0.99968	15704	1	-0.82976
MYH2	4	0.0081959	0.027887	0.926284	552	3	-0.53554	0.92517	0.92497	0.99968	17541	0	-0.53554
SNX12	4	0.0082289	0.027998	0.926284	553	4	-0.83192	0.98921	0.98925	0.99968	18897	0	-0.83192
ZBTB9	4	0.008231	0.028008	0.926284	554	4	-0.58247	0.99177	0.99183	0.99968	18949	0	-0.58247
CYB5D1	4	0.0082498	0.028066	0.926284	555	3	-0.2732	0.75067	0.81991	0.99968	15365	1	-0.2732
GABARAP	3	0.0082554	0.022318	0.921251	556	2	-1.7565	0.39639	0.54906	0.99968	10708	1	-1.7565
CALN1	4	0.0083037	0.028248	0.926284	557	2	-0.16883	0.89639	0.89954	0.99968	17033	1	-0.16883
HSPB11	4	0.0083224	0.028303	0.926284	558	3	-0.64078	0.80777	0.84534	0.99968	15906	1	-0.64078
VAV2	4	0.008343	0.028373	0.926284	559	3	-0.67335	0.85751	0.87255	0.99968	16487	1	-0.67335
ATRN	4	0.0083446	0.028375	0.926284	560	3	-0.79477	0.70397	0.802	0.99968	14980	1	-0.79477
SGSM3	4	0.0083487	0.028388	0.926284	561	4	-0.56235	0.98566	0.98566	0.99968	18806	0	-0.56235
OR10H2	3	0.008357	0.022587	0.921251	562	3	-0.55437	0.99164	0.99177	0.99968	18948	0	-0.55437
TPBG	3	0.0083627	0.022603	0.921251	563	2	-1.416	0.78045	0.79123	0.99968	15634	1	-1.416
SIN3A	4	0.0084116	0.028581	0.926284	564	3	-0.46865	0.92895	0.92875	0.99968	17619	0	-0.46865
ILVBL	3	0.0084259	0.022761	0.921251	565	3	-1.2031	0.99157	0.9917	0.99968	18947	0	-1.2031
ZIM2	4	0.0084655	0.028753	0.926284	566	2	-0.21866	0.24747	0.44832	0.99968	8244	1	-0.21866
ARMC7	4	0.0084818	0.028806	0.926284	567	2	-0.13348	0.37258	0.56194	0.99968	10349	2	-0.13348
ABCG8	4	0.0084838	0.028812	0.926284	568	3	-0.53183	0.84155	0.86297	0.99968	16300	1	-0.53183
XDH	4	0.0084888	0.028828	0.926284	569	3	-0.53628	0.46204	0.63165	0.99968	11731	1	-0.53628
CLDND2	3	0.0084916	0.022925	0.921251	570	2	-1.0389	0.83933	0.84004	0.99968	16275	1	-1.0389
FAM136A	4	0.0085189	0.028914	0.926284	571	3	-0.72292	0.96735	0.96729	0.99968	18398	0	-0.72292
AVPR1A	4	0.0085194	0.028916	0.926284	572	1	0.55937	0.01631	0.053004	0.942463	1040	3	0.55937
PPP3CA	4	0.0085283	0.028945	0.926284	573	2	-0.49491	0.88104	0.88797	0.99968	16801	1	-0.49491
ADAT2	4	0.0085733	0.029095	0.926284	574	1	0.31037	0.10117	0.23208	0.99968	4371	3	0.31037
EMX1	4	0.0085749	0.029098	0.926284	575	2	-0.45232	0.59576	0.73798	0.99968	13705	2	-0.45232
TMEM14B	4	0.0086096	0.029193	0.926284	576	4	-0.29914	0.99139	0.99144	0.99968	18944	0	-0.29914
IFI27L1	4	0.008622	0.029242	0.926284	577	3	-0.88026	0.88452	0.89052	0.99968	16851	1	-0.88026
REG1A	4	0.0086273	0.029265	0.926284	578	3	-0.3078	0.74278	0.81666	0.99968	15293	1	-0.3078
C14orf2	4	0.0086803	0.029424	0.926284	579	2	-0.91742	0.28797	0.4971	0.99968	9123	1	-0.91742
STK19	4	0.0086812	0.029427	0.926284	580	2	-0.070091	0.23499	0.43134	0.99968	7932	1	-0.070091
KRTAP21-2	4	0.0087097	0.029516	0.926284	581	3	-0.44986	0.349	0.54372	0.99968	9999	1	-0.44986
SAMD3	4	0.0087113	0.029521	0.926284	582	4	-0.4951	0.99129	0.99134	0.99968	18943	0	-0.4951
MRPL28	3	0.008745	0.023552	0.921251	583	1	-1.2678	0.35331	0.50409	0.99968	10063	2	-1.2678
NR4A1	4	0.0087656	0.029691	0.926284	584	4	-0.61947	0.99123	0.99128	0.99968	18942	0	-0.61947
GABRB2	4	0.0087692	0.029704	0.926284	585	3	-0.82513	0.76238	0.82483	0.99968	15466	1	-0.82513
QPRT	4	0.008789	0.02976	0.926284	586	1	0.34037	0.15242	0.31221	0.99968	5741	3	0.34037
CEND1	3	0.0088195	0.023741	0.921251	587	3	-0.44568	0.99118	0.99127	0.99968	18941	0	-0.44568
PLS1	4	0.0088248	0.029874	0.926284	588	4	-0.59111	0.99118	0.99122	0.99968	18940	0	-0.59111
DDI2	4	0.0088429	0.029933	0.926284	589	4	-0.402	0.98673	0.98673	0.99968	18841	0	-0.402
OR6Q1	4	0.0088968	0.030104	0.926284	590	3	-0.64866	0.68347	0.79488	0.99968	14825	1	-0.64866
ZNF705G	3	0.0089154	0.023998	0.921251	591	3	-0.64687	0.99108	0.99119	0.99968	18938	0	-0.64687
SLC22A25	4	0.0089463	0.030259	0.926284	592	2	-0.44535	0.090196	0.21413	0.99968	4020	2	-0.44535
CNOT1	4	0.0089507	0.030274	0.926284	593	2	-0.26786	0.83909	0.8616	0.99968	16271	1	-0.26786
PSMC2	4	0.0089647	0.030319	0.926284	594	4	-0.8221	0.99104	0.99109	0.99968	18937	0	-0.8221
OR6K6	4	0.0089821	0.030378	0.926284	595	2	-0.14131	0.15535	0.3166	0.99968	5830	2	-0.14131
CASP4	4	0.0090046	0.030442	0.926284	596	2	0.0041427	0.33471	0.53272	0.99968	9796	2	0.0041427
SYCE1L	4	0.0090087	0.030455	0.926284	597	4	-0.786	0.98681	0.98682	0.99968	18842	0	-0.786
AKNAD1	4	0.0090243	0.030505	0.926284	598	3	-0.89704	0.89695	0.89999	0.99968	17042	1	-0.89704
ZNF347	4	0.0090359	0.030549	0.926284	599	2	-0.35186	0.91267	0.91322	0.99968	17296	1	-0.35186
ADAM10	3	0.0090543	0.024363	0.921251	600	3	-1.4995	0.99095	0.99106	0.99968	18936	0	-1.4995
DAPK3	4	0.0090598	0.030627	0.926284	601	3	-0.70997	0.8893	0.89408	0.99968	16925	1	-0.70997
C6orf223	4	0.0090998	0.030743	0.926284	602	3	-0.7644	0.55087	0.7018	0.99968	13007	1	-0.7644
HTATSF1	4	0.0091077	0.03077	0.926284	603	3	-0.77328	0.31439	0.5172	0.99968	9495	1	-0.77328
SOAT2	4	0.0091124	0.030784	0.926284	604	1	0.52188	0.064479	0.17092	0.992908	3233	3	0.52188
SERINC4	4	0.0091318	0.030841	0.926284	605	2	-0.47871	0.78575	0.83494	0.99968	15679	1	-0.47871
LRP1	4	0.009172	0.030975	0.926284	606	4	-0.5085	0.99083	0.99089	0.99968	18934	0	-0.5085
RYR2	4	0.0092058	0.031082	0.926284	607	4	-0.60155	0.99079	0.99084	0.99968	18933	0	-0.60155
MCEMP1	4	0.0092202	0.031128	0.926284	608	2	-0.49652	0.23762	0.43493	0.99968	7991	2	-0.49652
CNRIP1	4	0.0092285	0.031158	0.926284	609	3	-0.47653	0.95623	0.95616	0.99968	18175	0	-0.47653
FAM53C	4	0.0092478	0.031221	0.926284	610	4	-0.43804	0.99075	0.9908	0.99968	18932	0	-0.43804
TMEM121	4	0.0092741	0.031296	0.926284	611	1	0.18845	0.28489	0.49474	0.99968	9082	2	0.18845
C3orf80	4	0.0092827	0.031325	0.926284	612	2	-0.25452	0.24871	0.44998	0.99968	8275	2	-0.25452
CENPJ	4	0.0093104	0.031415	0.926284	613	3	-0.61621	0.60741	0.74745	0.99968	13862	1	-0.61621
IMMP2L	4	0.0093131	0.031421	0.926284	614	3	-0.81008	0.97208	0.97205	0.99968	18498	0	-0.81008
DKK3	4	0.0093373	0.031492	0.926284	615	3	-0.86253	0.8698	0.88042	0.99968	16634	1	-0.86253
IGDCC4	4	0.0093485	0.031528	0.926284	616	4	-0.50429	0.99065	0.99068	0.99968	18931	0	-0.50429
CCDC186	4	0.0093556	0.031554	0.926284	617	2	-0.36241	0.59177	0.73474	0.99968	13628	2	-0.36241
CPNE9	3	0.0093618	0.025172	0.926284	618	3	-1.1011	0.99064	0.99075	0.99968	18930	0	-1.1011
NLRP5	4	0.0093812	0.031635	0.926284	619	4	-0.71466	0.99062	0.99065	0.99968	18929	0	-0.71466
NOSTRIN	4	0.0093818	0.031636	0.926284	620	2	0.0047965	0.60631	0.74655	0.99968	13852	2	0.0047965
OR11H2	4	0.0093849	0.031648	0.926284	621	3	-0.86592	0.84259	0.86356	0.99968	16310	1	-0.86592
ZNF527	3	0.0094157	0.025302	0.926284	622	2	-1.7521	0.61516	0.6893	0.99968	13990	1	-1.7521
TARM1	4	0.0094165	0.031747	0.926284	623	2	0.082285	0.021912	0.06938	0.967788	1326	2	0.082285
EIF3K	4	0.0094357	0.031798	0.926284	624	2	-0.094474	0.032614	0.099078	0.981754	1872	2	-0.094474
DIO3	4	0.0094797	0.031921	0.926284	625	4	-0.46808	0.99052	0.99055	0.99968	18928	0	-0.46808
IL37	4	0.0094973	0.031977	0.926284	626	4	-0.70844	0.9773	0.97733	0.99968	18617	0	-0.70844
GSTA4	4	0.0095435	0.032123	0.926284	627	2	0.14138	0.14181	0.29609	0.99968	5449	2	0.14138
SLC24A5	4	0.0095442	0.032125	0.926284	628	4	-0.2797	0.99046	0.99048	0.99968	18927	0	-0.2797
LRP2	4	0.0095591	0.032178	0.926284	629	4	-0.40751	0.99044	0.99047	0.99968	18926	0	-0.40751
EVI2B	4	0.0095774	0.032233	0.926284	630	4	-0.56233	0.99042	0.99045	0.99968	18924	0	-0.56233
NEFH	4	0.0095973	0.032283	0.926284	631	1	0.45584	0.040497	0.12007	0.982109	2274	3	0.45584
SCYL3	4	0.0096051	0.032309	0.926284	632	4	-0.93264	0.97753	0.97755	0.99968	18622	0	-0.93264
ZNF143	4	0.0096188	0.032356	0.926284	633	3	-0.78894	0.86605	0.87796	0.99968	16585	1	-0.78894
COQ9	4	0.0096512	0.032466	0.926284	634	2	0.28056	0.22342	0.41533	0.99968	7648	2	0.28056
MGAT2	4	0.0096607	0.032491	0.926284	635	4	-0.39129	0.99034	0.99036	0.99968	18921	0	-0.39129
ORC1	4	0.009662	0.032495	0.926284	636	3	-0.83095	0.25276	0.45553	0.99968	8367	1	-0.83095
COPZ1	3	0.0096849	0.025987	0.926284	637	2	-1.1558	0.71433	0.7458	0.99968	15054	1	-1.1558
PSMD4	4	0.0096919	0.032597	0.926284	638	3	-1.063	0.95853	0.95848	0.99968	18222	0	-1.063
FANCL	3	0.0097027	0.026033	0.926284	639	2	-1.8125	0.76791	0.78207	0.99968	15519	1	-1.8125
CASP6	4	0.0097379	0.032763	0.926284	640	4	-0.42609	0.99026	0.99028	0.99968	18920	0	-0.42609
CTAG2	4	0.0097382	0.032764	0.926284	641	3	-1.0989	0.68482	0.79534	0.99968	14837	1	-1.0989
NAV1	4	0.0097546	0.032813	0.926284	642	4	-0.826	0.98538	0.98537	0.99968	18801	0	-0.826
ZNF524	4	0.0097564	0.032818	0.926284	643	4	-0.24214	0.99024	0.99026	0.99968	18919	0	-0.24214
RUNDC3B	4	0.009759	0.032829	0.926284	644	2	-0.036953	0.21746	0.40699	0.99968	7507	2	-0.036953
OR10K1	4	0.0097682	0.032859	0.926284	645	4	-0.4576	0.99023	0.99024	0.99968	18918	0	-0.4576
THUMPD2	4	0.00978	0.032898	0.926284	646	4	-0.40373	0.99022	0.99023	0.99968	18917	0	-0.40373
RBM48	4	0.0097884	0.032927	0.926284	647	4	-0.66047	0.99021	0.99022	0.99968	18916	0	-0.66047
CREBBP	4	0.0098128	0.033	0.926284	648	2	-0.059212	0.35753	0.55031	0.99968	10130	1	-0.059212
UQCRHL	4	0.0098222	0.033031	0.926284	649	4	-0.33239	0.99018	0.99019	0.99968	18915	0	-0.33239
LOC728485	4	0.009845	0.033101	0.926284	650	3	-1.136	0.96591	0.96585	0.99968	18374	0	-1.136
ARL6IP6	3	0.0098473	0.026414	0.926284	651	3	-1.0475	0.99015	0.99028	0.99968	18914	0	-1.0475
STAP2	4	0.0098667	0.033176	0.926284	652	2	-0.1324	0.65163	0.78412	0.99968	14595	2	-0.1324
DDHD2	4	0.0098792	0.033207	0.926284	653	3	-0.49553	0.65832	0.78652	0.99968	14646	1	-0.49553
DGKE	4	0.0098973	0.033258	0.926284	654	3	-0.68824	0.72076	0.80815	0.99968	15104	1	-0.68824
CEP250	4	0.0098979	0.033262	0.926284	655	3	-0.49376	0.80027	0.84173	0.99968	15830	1	-0.49376
C1orf100	4	0.0099055	0.033286	0.926284	656	4	-0.53885	0.99009	0.99011	0.99968	18913	0	-0.53885
CXCR3	4	0.0099167	0.033319	0.926284	657	2	-0.62345	0.6065	0.74668	0.99968	13853	2	-0.62345
LUZP6	4	0.009948	0.033408	0.926284	658	3	-0.38782	0.9335	0.93332	0.99968	17703	0	-0.38782
ZNF213	3	0.0099583	0.026688	0.926284	659	2	-0.88684	0.68524	0.72793	0.99968	14840	1	-0.88684
PPIAL4C	3	0.0099825	0.02675	0.926284	660	3	-0.75836	0.99002	0.99015	0.99968	18912	0	-0.75836
ACSM4	4	0.010015	0.033616	0.926284	661	4	-0.39966	0.98999	0.99	0.99968	18911	0	-0.39966
KLHL2	4	0.010028	0.033651	0.926284	662	1	0.27654	0.19341	0.37261	0.99968	6853	3	0.27654
SLC35G3	4	0.010039	0.033679	0.926284	663	3	-0.92494	0.29188	0.50003	0.99968	9181	1	-0.92494
SV2A	4	0.010055	0.033728	0.926284	664	2	-0.2802	0.34253	0.53877	0.99968	9901	2	-0.2802
MRFAP1L1	3	0.01008	0.027007	0.926284	665	2	-0.13306	0.93136	0.93147	0.99968	17663	0	-0.13306
ACSS3	4	0.010082	0.033803	0.926284	666	3	-0.79204	0.19655	0.37718	0.99968	6935	1	-0.79204
PLEKHA1	4	0.010111	0.033892	0.926284	667	4	-0.98705	0.98538	0.98537	0.99968	18800	0	-0.98705
ZBTB25	4	0.010122	0.033928	0.926284	668	4	-0.5405	0.98988	0.98989	0.99968	18909	0	-0.5405
KCNQ4	4	0.010136	0.033971	0.926284	669	4	-0.44959	0.98986	0.98988	0.99968	18908	0	-0.44959
GLP1R	4	0.010181	0.034125	0.926284	670	3	-0.9797	0.67696	0.79265	0.99968	14768	1	-0.9797
BAP1	4	0.010184	0.034133	0.926284	671	4	-0.86292	0.98982	0.98984	0.99968	18907	0	-0.86292
SFTPB	4	0.01019	0.034153	0.926284	672	3	-0.17095	0.90187	0.90385	0.99968	17115	1	-0.17095
KCNK18	4	0.010206	0.034196	0.926284	673	3	-0.70265	0.68294	0.79469	0.99968	14822	1	-0.70265
DPY19L3	4	0.010244	0.034309	0.926284	674	1	-0.05431	0.92861	0.9284	0.99968	17613	0	-0.05431
STRA8	4	0.010295	0.034486	0.926284	675	3	-0.55863	0.73565	0.81381	0.99968	15230	1	-0.55863
CITED1	4	0.010298	0.034499	0.926284	676	3	-0.68418	0.3252	0.52544	0.99968	9650	1	-0.68418
POMC	4	0.01031	0.034538	0.926284	677	4	-0.26042	0.98969	0.98971	0.99968	18906	0	-0.26042
NFIX	4	0.010327	0.03459	0.926284	678	2	-0.93303	0.78908	0.83646	0.99968	15712	1	-0.93303
DDR1	4	0.010333	0.034604	0.926284	679	4	-0.38613	0.98967	0.98969	0.99968	18905	0	-0.38613
C15orf59	4	0.010346	0.034646	0.926284	680	2	-0.57995	0.81149	0.8472	0.99968	15958	1	-0.57995
KRTAP10-11	4	0.010351	0.034661	0.926284	681	4	-0.14622	0.97888	0.97891	0.99968	18662	0	-0.14622
SLTM	4	0.010352	0.034666	0.926284	682	2	-0.57666	0.60869	0.74853	0.99968	13884	2	-0.57666
PARS2	4	0.010359	0.03469	0.926284	683	2	-0.57671	0.030919	0.094419	0.981754	1778	1	-0.57671
CELSR2	4	0.010371	0.034724	0.926284	684	2	-0.63993	0.39719	0.58104	0.99968	10719	2	-0.63993
MUSK	4	0.010391	0.034783	0.926284	685	3	-0.72536	0.44465	0.61797	0.99968	11440	1	-0.72536
SIAE	4	0.010405	0.034831	0.926284	686	2	-0.16445	0.38431	0.57102	0.99968	10518	2	-0.16445
HSPA13	4	0.010441	0.03494	0.926284	687	4	-0.28979	0.98956	0.98959	0.99968	18904	0	-0.28979
PLCB1	3	0.010454	0.027975	0.926284	688	2	-1.367	0.1381	0.27029	0.99968	5339	1	-1.367
TOPBP1	4	0.010459	0.035003	0.926284	689	3	-0.21378	0.263	0.46929	0.99968	8608	1	-0.21378
WFDC10A	4	0.010476	0.03506	0.926284	690	3	-0.91077	0.89898	0.90158	0.99968	17071	1	-0.91077
C2orf69	4	0.010487	0.035099	0.926284	691	2	-0.32847	0.23711	0.43426	0.99968	7982	1	-0.32847
CLN3	4	0.010493	0.035117	0.926284	692	2	-0.51315	0.92923	0.92902	0.99968	17626	0	-0.51315
ICE2	4	0.010499	0.035126	0.926284	693	3	-1.0695	0.71049	0.80435	0.99968	15030	1	-1.0695
DHX32	4	0.010513	0.035168	0.926284	694	1	0.39182	0.068938	0.17854	0.992908	3390	3	0.39182
PAXIP1	4	0.010525	0.035207	0.926284	695	3	-0.5418	0.60455	0.74512	0.99968	13828	1	-0.5418
SPRY3	4	0.010532	0.035228	0.926284	696	2	-0.59069	0.95118	0.95109	0.99968	18069	0	-0.59069
ACP5	4	0.01054	0.035254	0.926284	697	4	-0.51627	0.98946	0.98949	0.99968	18903	0	-0.51627
PALM	4	0.010549	0.035278	0.926284	698	4	-0.42951	0.98945	0.98948	0.99968	18902	0	-0.42951
GRM8	4	0.010567	0.035333	0.926284	699	2	0.096871	0.47709	0.6434	0.99968	11941	2	0.096871
CAMKV	4	0.010599	0.035441	0.926284	700	4	-0.48168	0.9894	0.98943	0.99968	18901	0	-0.48168
VSIG4	4	0.010621	0.035516	0.926284	701	1	0.14878	0.46619	0.6349	0.99968	11793	2	0.14878
PANK4	3	0.01063	0.028421	0.926284	702	3	-1.6517	0.98861	0.98874	0.99968	18884	0	-1.6517
GUCA1C	4	0.010646	0.035601	0.926284	703	4	-0.58564	0.98935	0.98939	0.99968	18900	0	-0.58564
PCDHA2	4	0.010661	0.035643	0.926284	704	3	-0.85808	0.73477	0.81347	0.99968	15222	1	-0.85808
TIFAB	4	0.010674	0.035676	0.926284	705	3	-0.45095	0.45012	0.62232	0.99968	11523	1	-0.45095
FAM210A	4	0.010688	0.035715	0.926284	706	4	-0.51496	0.98931	0.98936	0.99968	18899	0	-0.51496
ZC2HC1A	4	0.01075	0.035915	0.926284	707	3	-1.0385	0.037685	0.11267	0.982109	2119	1	-1.0385
LCT	4	0.010782	0.036022	0.926284	708	2	-0.22514	0.6241	0.7614	0.99968	14127	1	-0.22514
EIF4G3	4	0.010803	0.036093	0.926284	709	4	-0.46913	0.9892	0.98924	0.99968	18896	0	-0.46913
DOT1L	3	0.010814	0.0289	0.926284	710	3	-1.5674	0.98919	0.9893	0.99968	18895	0	-1.5674
ICAM1	4	0.01084	0.036199	0.926284	711	3	-0.77604	0.71678	0.80664	0.99968	15077	1	-0.77604
BAZ1A	4	0.010849	0.036228	0.926284	712	2	-0.57086	0.62108	0.75889	0.99968	14086	2	-0.57086
FNDC3B	4	0.01089	0.036359	0.926284	713	2	0.027293	0.33068	0.52966	0.99968	9734	2	0.027293
DNAH7	4	0.010895	0.036375	0.926284	714	3	-0.66029	0.9448	0.94467	0.99968	17933	0	-0.66029
TRIB2	4	0.0109	0.036392	0.926284	715	4	-1.0467	0.9891	0.98914	0.99968	18894	0	-1.0467
OR4M1	4	0.010901	0.036397	0.926284	716	2	-0.52243	0.72776	0.81078	0.99968	15154	1	-0.52243
TRMT6	4	0.010901	0.036399	0.926284	717	3	-0.79837	0.6463	0.77976	0.99968	14514	1	-0.79837
SRFBP1	4	0.010914	0.036435	0.926284	718	3	-1.1407	0.47835	0.64437	0.99968	11964	1	-1.1407
PIGA	4	0.010921	0.036459	0.926284	719	3	-1.0648	0.95847	0.95841	0.99968	18220	0	-1.0648
CAMK2B	3	0.010925	0.029204	0.926284	720	2	-0.69399	0.42775	0.58157	0.99968	11175	1	-0.69399
OXSM	4	0.010957	0.036563	0.926284	721	3	-0.62598	0.70789	0.80344	0.99968	15008	1	-0.62598
EZR	4	0.010967	0.036591	0.926284	722	4	-0.83274	0.98289	0.98293	0.99968	18753	0	-0.83274
RIN2	4	0.010969	0.036602	0.926284	723	3	-0.68948	0.16407	0.32957	0.99968	6063	1	-0.68948
GAGE2D	4	0.010973	0.036615	0.926284	724	3	-0.9017	0.67893	0.79334	0.99968	14791	1	-0.9017
FOXN3	4	0.010997	0.036691	0.926284	725	2	-0.10274	0.40363	0.58604	0.99968	10828	1	-0.10274
SLC6A11	4	0.010997	0.036692	0.926284	726	4	-0.70509	0.989	0.98905	0.99968	18892	0	-0.70509
TH	3	0.011	0.029388	0.926284	727	3	-1.3273	0.989	0.98911	0.99968	18891	0	-1.3273
SLC25A2	4	0.011022	0.036767	0.926284	728	3	-0.97361	0.91681	0.91694	0.99968	17379	1	-0.97361
CHAC2	4	0.011028	0.036786	0.926284	729	4	-0.82949	0.98743	0.98746	0.99968	18855	0	-0.82949
UGT1A5	4	0.011051	0.036865	0.926284	730	2	0.10008	0.45738	0.628	0.99968	11639	2	0.10008
CLEC4E	4	0.011092	0.036994	0.926284	731	4	-0.41537	0.98891	0.98895	0.99968	18890	0	-0.41537
KIF4B	4	0.011105	0.037042	0.926284	732	3	-0.57982	0.48114	0.64654	0.99968	12008	1	-0.57982
TGM7	4	0.011105	0.037043	0.926284	733	2	-0.38629	0.65008	0.78286	0.99968	14574	2	-0.38629
NAB2	4	0.011126	0.037112	0.926284	734	4	-0.50127	0.98429	0.9843	0.99968	18774	0	-0.50127
TMEM63B	4	0.011146	0.037177	0.926284	735	4	-0.50978	0.98885	0.9889	0.99968	18889	0	-0.50978
RALGAPB	4	0.011159	0.037214	0.926284	736	4	-0.86853	0.98229	0.9823	0.99968	18739	0	-0.86853
CYSRT1	4	0.011187	0.037298	0.926284	737	4	-0.2508	0.98881	0.98886	0.99968	18888	0	-0.2508
C22orf42	4	0.011196	0.037323	0.926284	738	4	-0.18349	0.9888	0.98885	0.99968	18887	0	-0.18349
ZWILCH	4	0.011213	0.03738	0.926284	739	1	0.37285	0.23298	0.42855	0.99968	7878	3	0.37285
CLIP4	4	0.011266	0.037529	0.926284	740	1	0.14576	0.12855	0.27561	0.99968	5113	2	0.14576
STX19	4	0.011277	0.037564	0.926284	741	4	-0.47864	0.98872	0.98878	0.99968	18886	0	-0.47864
ATG9B	4	0.011296	0.037632	0.926284	742	2	-0.44824	0.59162	0.73464	0.99968	13624	2	-0.44824
H1FOO	4	0.011374	0.037861	0.926284	743	3	-0.36656	0.54672	0.69843	0.99968	12933	1	-0.36656
SLC22A23	4	0.01138	0.037876	0.926284	744	4	-0.50624	0.98862	0.98867	0.99968	18885	0	-0.50624
CDKAL1	4	0.011395	0.037921	0.926284	745	3	-0.92131	0.6901	0.79719	0.99968	14878	1	-0.92131
TROAP	4	0.011409	0.037967	0.926284	746	4	-0.58156	0.98859	0.98864	0.99968	18883	0	-0.58156
IL7R	4	0.011428	0.038021	0.926284	747	3	-0.47268	0.50112	0.66209	0.99968	12294	1	-0.47268
SP4	4	0.011436	0.03805	0.926284	748	3	-1.036	0.14565	0.30195	0.99968	5558	1	-1.036
ZNF334	4	0.011443	0.038069	0.926284	749	3	-0.5407	0.96859	0.96854	0.99968	18427	0	-0.5407
VWF	4	0.01147	0.03815	0.926284	750	2	-0.21403	0.30396	0.50918	0.99968	9360	2	-0.21403
VNN2	4	0.011477	0.038167	0.926284	751	3	-0.68359	0.86868	0.87966	0.99968	16620	1	-0.68359
KY	4	0.011477	0.038168	0.926284	752	3	-0.77462	0.11308	0.25125	0.99968	4689	1	-0.77462
MARVELD2	4	0.011482	0.038179	0.926284	753	1	0.52403	0.13072	0.27891	0.99968	5154	3	0.52403
ZNF705D	4	0.011497	0.038227	0.926284	754	2	-0.51206	0.6283	0.76489	0.99968	14201	1	-0.51206
KCNMB3	4	0.011516	0.038298	0.926284	755	3	-0.57252	0.72083	0.80818	0.99968	15106	1	-0.57252
SAMD13	4	0.011523	0.03832	0.926284	756	2	-0.66686	0.9689	0.96883	0.99968	18434	0	-0.66686
TIPARP	4	0.011535	0.038363	0.926284	757	3	-0.23403	0.68972	0.79705	0.99968	14875	1	-0.23403
LZIC	4	0.011551	0.03841	0.926284	758	4	-0.33313	0.98845	0.98849	0.99968	18882	0	-0.33313
C6orf99	4	0.011595	0.038534	0.926284	759	3	-0.68865	0.29142	0.49969	0.99968	9174	1	-0.68865
SRSF6	3	0.011609	0.030872	0.926284	760	3	-1.0173	0.98839	0.98854	0.99968	18881	0	-1.0173
MBD4	4	0.011618	0.038602	0.926284	761	4	-0.39994	0.98838	0.98841	0.99968	18880	0	-0.39994
FRMPD2	4	0.01163	0.038637	0.926284	762	4	-0.75611	0.98837	0.9884	0.99968	18879	0	-0.75611
KIAA2012	4	0.011634	0.03865	0.926284	763	4	-0.42402	0.98837	0.98839	0.99968	18878	0	-0.42402
GAS6	3	0.011655	0.030976	0.926284	764	2	-0.55118	0.72909	0.75536	0.99968	15169	1	-0.55118
HHEX	4	0.011659	0.038717	0.926284	765	3	-0.62822	0.49682	0.65881	0.99968	12235	1	-0.62822
KIAA1328	4	0.011685	0.038794	0.926284	766	2	-0.36673	0.24607	0.4464	0.99968	8207	2	-0.36673
PDGFRB	4	0.011697	0.038832	0.926284	767	2	0.074055	0.18377	0.35865	0.99968	6588	2	0.074055
STX6	4	0.011698	0.038838	0.926284	768	2	-0.32794	0.56248	0.71113	0.99968	13176	2	-0.32794
FZD9	4	0.011714	0.038883	0.926284	769	3	-0.71049	0.89563	0.89894	0.99968	17024	1	-0.71049
CT47A3	4	0.011733	0.038932	0.926284	770	3	-1.0468	0.9761	0.97608	0.99968	18581	0	-1.0468
SLC13A4	4	0.011751	0.038996	0.926284	771	2	0.01495	0.16411	0.32964	0.99968	6065	2	0.01495
TAS1R3	4	0.011779	0.039082	0.926284	772	4	-0.37247	0.98822	0.98825	0.99968	18877	0	-0.37247
PRDM8	3	0.011802	0.031349	0.926284	773	3	-0.95164	0.98525	0.9854	0.99968	18793	0	-0.95164
LOC645382	4	0.011804	0.039167	0.926284	774	3	-0.68292	0.87269	0.88232	0.99968	16689	1	-0.68292
MYOCD	4	0.011813	0.039194	0.926284	775	3	-0.34946	0.89051	0.89499	0.99968	16948	1	-0.34946
IL2RA	4	0.011829	0.039245	0.926284	776	4	-0.33072	0.98817	0.9882	0.99968	18876	0	-0.33072
EXO5	4	0.011854	0.039321	0.926284	777	2	-0.2044	0.41688	0.59634	0.99968	11010	2	-0.2044
TTPAL	3	0.011857	0.031491	0.926284	778	2	-1.5244	0.88942	0.88948	0.99968	16927	0	-1.5244
SSBP1	3	0.011893	0.031582	0.926284	779	3	-0.95542	0.98811	0.98827	0.99968	18875	0	-0.95542
N4BP2L2	4	0.011909	0.039483	0.926284	780	3	-0.77234	0.8954	0.89877	0.99968	17020	1	-0.77234
SNRNP35	4	0.011912	0.039493	0.926284	781	2	0.062107	0.43662	0.61171	0.99968	11328	2	0.062107
ZMYM5	4	0.011922	0.039522	0.926284	782	3	-0.72726	0.71663	0.80659	0.99968	15075	1	-0.72726
CCNC	4	0.011958	0.039635	0.926284	783	4	-0.51393	0.98804	0.98807	0.99968	18872	0	-0.51393
FZD4	4	0.011962	0.039646	0.926284	784	3	-0.79435	0.33576	0.5335	0.99968	9813	1	-0.79435
RBKS	4	0.011966	0.039653	0.926284	785	1	0.24123	0.42009	0.59883	0.99968	11054	2	0.24123
MT1B	3	0.011982	0.031798	0.926284	786	3	-0.75257	0.98802	0.98818	0.99968	18871	0	-0.75257
SFT2D1	4	0.01199	0.039736	0.926284	787	2	-0.3433	0.37193	0.56144	0.99968	10339	2	-0.3433
CD1A	4	0.012019	0.039822	0.926284	788	2	0.051404	0.60422	0.74485	0.99968	13824	2	0.051404
MAP6D1	4	0.012024	0.039842	0.926284	789	3	-0.46421	0.88898	0.89383	0.99968	16920	1	-0.46421
C4orf47	4	0.012039	0.039882	0.926284	790	4	-0.7346	0.98796	0.98799	0.99968	18870	0	-0.7346
TNFAIP3	4	0.012073	0.039977	0.926284	791	1	0.25958	0.17486	0.34564	0.99968	6381	3	0.25958
INS	3	0.0121	0.032098	0.926284	792	1	-0.98997	0.13921	0.27157	0.99968	5374	2	-0.98997
ZNF610	4	0.012127	0.040157	0.926284	793	2	0.31706	0.040976	0.12132	0.982109	2297	2	0.31706
MYO7B	4	0.012142	0.040203	0.926284	794	4	-0.29914	0.98786	0.98788	0.99968	18869	0	-0.29914
FGF14	4	0.012169	0.040283	0.926284	795	4	-0.41914	0.98783	0.98786	0.99968	18868	0	-0.41914
LY6G6F	4	0.012189	0.040341	0.926284	796	4	-0.72173	0.98781	0.98784	0.99968	18867	0	-0.72173
C7	4	0.012203	0.040392	0.926284	797	4	-0.44928	0.9878	0.98783	0.99968	18866	0	-0.44928
SSBP3	4	0.012207	0.040403	0.926284	798	4	-0.34237	0.98779	0.98782	0.99968	18865	0	-0.34237
USP17L10	3	0.012221	0.032403	0.926284	799	2	-0.85466	0.34171	0.49184	0.99968	9886	1	-0.85466
SERPINA7	4	0.012235	0.040492	0.926284	800	2	-0.6015	0.52138	0.67812	0.99968	12593	1	-0.6015
CXXC1	4	0.012251	0.040539	0.926284	801	2	-0.4672	0.86724	0.87871	0.99968	16600	1	-0.4672
SLC35G5	4	0.012263	0.040575	0.926284	802	3	-0.60043	0.74832	0.81892	0.99968	15342	1	-0.60043
VIPR2	4	0.012283	0.040633	0.926284	803	4	-0.32243	0.98772	0.98774	0.99968	18864	0	-0.32243
TMEM201	4	0.012288	0.040646	0.926284	804	3	-0.66849	0.82607	0.85456	0.99968	16116	1	-0.66849
TARS2	4	0.0123	0.040679	0.926284	805	3	-0.75351	0.77136	0.82866	0.99968	15542	1	-0.75351
RD3	4	0.012337	0.040798	0.926284	806	4	-0.6778	0.98766	0.98768	0.99968	18863	0	-0.6778
DHRS7B	4	0.012342	0.040812	0.926284	807	3	-0.57588	0.73161	0.81225	0.99968	15193	1	-0.57588
ZNF236	3	0.012382	0.032787	0.926284	808	2	-1.2669	0.72775	0.75446	0.99968	15153	1	-1.2669
IFRD1	4	0.012389	0.040949	0.926284	809	4	-0.79801	0.97718	0.97722	0.99968	18615	0	-0.79801
STX7	4	0.012396	0.040964	0.926284	810	3	-0.41803	0.59254	0.73539	0.99968	13642	1	-0.41803
NOS2	4	0.01242	0.041032	0.926284	811	4	-0.51834	0.98758	0.98761	0.99968	18860	0	-0.51834
HOXC11	4	0.012444	0.04111	0.926284	812	3	-0.63442	0.68094	0.79402	0.99968	14806	1	-0.63442
NDUFA5	4	0.012464	0.041171	0.926284	813	4	-0.42952	0.98754	0.98756	0.99968	18859	0	-0.42952
SPATA31D4	4	0.012503	0.041298	0.926284	814	1	0.38048	0.067981	0.17688	0.992908	3357	3	0.38048
KLKB1	4	0.012511	0.041322	0.926284	815	3	-0.61645	0.94944	0.94939	0.99968	18040	0	-0.61645
CLPP	4	0.012519	0.041349	0.926284	816	4	-0.53745	0.98748	0.9875	0.99968	18858	0	-0.53745
FIBIN	4	0.012521	0.041353	0.926284	817	4	-0.80621	0.98748	0.9875	0.99968	18857	0	-0.80621
SHC2	4	0.012546	0.041417	0.926284	818	4	-0.43657	0.98745	0.98748	0.99968	18856	0	-0.43657
PAOX	4	0.012557	0.041458	0.926284	819	2	-0.31142	0.56883	0.71619	0.99968	13285	2	-0.31142
SET	4	0.012557	0.041458	0.926284	820	1	0.31353	0.21215	0.39955	0.99968	7357	3	0.31353
MC5R	4	0.012578	0.041525	0.926284	821	3	-0.49031	0.90359	0.90532	0.99968	17146	1	-0.49031
WWOX	4	0.012611	0.04163	0.926284	822	1	0.26773	0.22294	0.41466	0.99968	7636	3	0.26773
PARM1	4	0.012615	0.041645	0.926284	823	4	-0.77846	0.98739	0.98741	0.99968	18854	0	-0.77846
EMC10	4	0.012627	0.04168	0.926284	824	2	-0.29234	0.074065	0.18724	0.998452	3533	2	-0.29234
MFAP3	4	0.012639	0.041719	0.926284	825	4	-0.49311	0.98736	0.98739	0.99968	18853	0	-0.49311
APCS	4	0.012665	0.041801	0.926284	826	2	-0.16005	0.9387	0.93865	0.99968	17801	0	-0.16005
NECAP1	4	0.012739	0.042027	0.926284	827	2	-0.31284	0.86144	0.875	0.99968	16532	1	-0.31284
HSD17B13	4	0.012767	0.042112	0.926284	828	2	-0.47728	0.7513	0.82017	0.99968	15367	1	-0.47728
DPY19L4	4	0.012772	0.042129	0.926284	829	3	-0.80925	0.77462	0.83003	0.99968	15572	1	-0.80925
FRMD6	4	0.012797	0.042208	0.926284	830	3	-0.70105	0.60894	0.74873	0.99968	13889	1	-0.70105
TSC22D3	4	0.012826	0.042302	0.926284	831	3	-0.66708	0.61346	0.75249	0.99968	13961	1	-0.66708
OR52N4	4	0.012839	0.042353	0.926284	832	4	-0.28265	0.98716	0.98718	0.99968	18851	0	-0.28265
OR7G1	4	0.012851	0.042391	0.926284	833	2	-0.38925	0.3934	0.57804	0.99968	10661	2	-0.38925
ARHGEF18	4	0.012859	0.042416	0.926284	834	4	-1.2236	0.98493	0.98494	0.99968	18788	0	-1.2236
BROX	4	0.012924	0.042605	0.926284	835	3	-0.85823	0.35804	0.5507	0.99968	10135	1	-0.85823
FAM114A1	4	0.012928	0.042618	0.926284	836	4	-0.44043	0.98707	0.98709	0.99968	18850	0	-0.44043
ZNF488	4	0.012938	0.042653	0.926284	837	3	-1.0275	0.96036	0.96026	0.99968	18262	0	-1.0275
PCDHGA1	4	0.012941	0.042664	0.926284	838	4	-0.4878	0.98706	0.98708	0.99968	18849	0	-0.4878
PPFIBP2	4	0.01295	0.04269	0.926284	839	4	-0.6958	0.97873	0.97877	0.99968	18658	0	-0.6958
SMUG1	4	0.01298	0.042785	0.926284	840	4	-0.28748	0.98702	0.98704	0.99968	18848	0	-0.28748
CLEC9A	3	0.012987	0.034306	0.926284	841	3	-0.98621	0.97583	0.97601	0.99968	18572	0	-0.98621
DCSTAMP	4	0.012993	0.042825	0.926284	842	4	-0.29846	0.98701	0.98703	0.99968	18847	0	-0.29846
SART3	4	0.012993	0.042826	0.926284	843	3	-0.61551	0.72692	0.81045	0.99968	15148	1	-0.61551
NFKB2	4	0.013026	0.042929	0.926284	844	3	-0.97132	0.70723	0.80318	0.99968	15004	1	-0.97132
MRAP2	4	0.013028	0.042936	0.926284	845	2	-0.33827	0.18716	0.36361	0.99968	6681	2	-0.33827
PRAMEF4	4	0.013035	0.042953	0.926284	846	4	-0.43466	0.98697	0.98698	0.99968	18846	0	-0.43466
LOC729159	4	0.013037	0.042957	0.926284	847	4	-0.35911	0.98696	0.98698	0.99968	18845	0	-0.35911
OXT	4	0.013041	0.042968	0.926284	848	1	0.22307	0.23661	0.43359	0.99968	7968	2	0.22307
NRXN2	3	0.013048	0.034448	0.926284	849	2	-0.94286	0.040248	0.098552	0.981754	2258	1	-0.94286
RCN1	4	0.013095	0.043126	0.926284	850	3	-0.34655	0.019527	0.062497	0.960249	1202	1	-0.34655
PHF6	4	0.013116	0.043197	0.926284	851	4	-0.22228	0.98688	0.98689	0.99968	18844	0	-0.22228
CEP104	4	0.013128	0.043228	0.926284	852	3	-0.54984	0.91527	0.91553	0.99968	17350	1	-0.54984
PDE4D	4	0.013148	0.043284	0.926284	853	3	-0.24631	0.87224	0.88203	0.99968	16680	1	-0.24631
APOBEC3B	4	0.013158	0.043305	0.926284	854	3	-0.60488	0.67442	0.79182	0.99968	14753	1	-0.60488
FMO2	4	0.013161	0.043319	0.926284	855	3	-0.52499	0.96987	0.96982	0.99968	18447	0	-0.52499
KCTD15	4	0.013165	0.043333	0.926284	856	4	-0.39488	0.98684	0.98684	0.99968	18843	0	-0.39488
B4GALNT1	4	0.013185	0.043393	0.926284	857	2	-0.51282	0.4737	0.64076	0.99968	11891	2	-0.51282
TMEM80	4	0.013197	0.043434	0.926284	858	3	-0.6758	0.94089	0.94082	0.99968	17845	0	-0.6758
ZFP28	4	0.013221	0.043502	0.926284	859	3	-0.5895	0.53409	0.6882	0.99968	12758	1	-0.5895
GAGE12C	4	0.013283	0.043708	0.926284	860	4	-0.44706	0.98672	0.98672	0.99968	18840	0	-0.44706
MLXIPL	4	0.013309	0.043793	0.926284	861	1	0.40197	0.14746	0.30468	0.99968	5605	3	0.40197
VAX1	4	0.013344	0.043895	0.926284	862	3	-0.68222	0.6317	0.7677	0.99968	14259	1	-0.68222
DOK7	4	0.01335	0.043923	0.926284	863	3	-0.76843	0.8606	0.87446	0.99968	16520	1	-0.76843
C1QTNF6	4	0.013357	0.04395	0.926284	864	3	-1.3034	0.91239	0.91297	0.99968	17289	1	-1.3034
WDR78	4	0.013363	0.043966	0.926284	865	2	-0.2602	0.91428	0.91462	0.99968	17328	1	-0.2602
IRS4	4	0.01337	0.043988	0.926284	866	3	-0.99438	0.938	0.93795	0.99968	17788	0	-0.99438
STAU1	4	0.013375	0.044	0.926284	867	4	-0.24157	0.98663	0.98662	0.99968	18839	0	-0.24157
DIEXF	4	0.013393	0.044066	0.926284	868	3	-0.99429	0.9732	0.97313	0.99968	18522	0	-0.99429
GTF2I	3	0.013403	0.035335	0.926284	869	3	-1.3095	0.9866	0.98674	0.99968	18838	0	-1.3095
CDK4	4	0.013422	0.044151	0.926284	870	4	-0.35051	0.98658	0.98657	0.99968	18837	0	-0.35051
SKOR2	4	0.013465	0.044268	0.926284	871	2	-0.17515	0.33097	0.52988	0.99968	9741	2	-0.17515
FASTK	4	0.013478	0.044302	0.926284	872	4	-0.27042	0.98652	0.98652	0.99968	18836	0	-0.27042
DEFB114	4	0.013494	0.04436	0.926284	873	2	-0.81946	0.2976	0.50429	0.99968	9264	1	-0.81946
ASNS	4	0.013508	0.044407	0.926284	874	3	-0.83129	0.75394	0.82125	0.99968	15388	1	-0.83129
TYMSOS	4	0.013518	0.044443	0.926284	875	4	-0.25685	0.98648	0.98648	0.99968	18835	0	-0.25685
MTL5	4	0.013524	0.044456	0.926284	876	2	-0.46491	0.078564	0.19484	0.99968	3659	1	-0.46491
ALS2CL	4	0.013544	0.044511	0.926284	877	4	-0.73433	0.98646	0.98645	0.99968	18834	0	-0.73433
KIAA1191	4	0.013578	0.044614	0.926284	878	2	-0.20306	0.59614	0.73827	0.99968	13711	2	-0.20306
PABPC1L2A	4	0.013581	0.044623	0.926284	879	4	-0.41945	0.98642	0.98642	0.99968	18833	0	-0.41945
PIGU	4	0.01359	0.044646	0.926284	880	4	-0.35714	0.98641	0.98641	0.99968	18832	0	-0.35714
CTXN3	4	0.013598	0.044669	0.926284	881	4	-0.68668	0.9864	0.9864	0.99968	18831	0	-0.68668
NEUROG2	4	0.0136	0.044675	0.926284	882	4	-0.65808	0.9864	0.98639	0.99968	18830	0	-0.65808
GBP1	4	0.013618	0.044732	0.926284	883	4	-0.82206	0.98638	0.98638	0.99968	18829	0	-0.82206
UBAP1	4	0.013632	0.044787	0.926284	884	2	-0.36514	0.92484	0.92464	0.99968	17536	1	-0.36514
MMP24	4	0.013638	0.044801	0.926284	885	3	-0.56005	0.94688	0.94683	0.99968	17984	0	-0.56005
PAPSS1	3	0.013649	0.035943	0.926284	886	2	-0.72257	0.54825	0.65653	0.99968	12960	1	-0.72257
KIDINS220	4	0.013672	0.044903	0.926284	887	4	-0.37132	0.98633	0.98633	0.99968	18828	0	-0.37132
RNF219	4	0.013693	0.044972	0.926284	888	3	-0.54654	0.69078	0.79744	0.99968	14884	1	-0.54654
ABCG1	4	0.013698	0.044983	0.926284	889	4	-0.32159	0.9863	0.9863	0.99968	18827	0	-0.32159
A1BG	3	0.013733	0.036153	0.926284	890	2	-0.85248	0.87302	0.87317	0.99968	16693	0	-0.85248
CDCA7L	4	0.013733	0.045082	0.926284	891	2	-0.56046	0.56685	0.71462	0.99968	13252	2	-0.56046
JAGN1	4	0.013739	0.045102	0.926284	892	2	-0.2757	0.87994	0.8872	0.99968	16787	1	-0.2757
UROD	4	0.013772	0.045207	0.926284	893	4	-0.4839	0.98623	0.98622	0.99968	18826	0	-0.4839
BOD1L2	4	0.013793	0.045266	0.926284	894	3	-0.1364	0.64436	0.77816	0.99968	14486	1	-0.1364
CHL1	3	0.0138	0.036329	0.926284	895	3	-0.62513	0.9862	0.98635	0.99968	18825	0	-0.62513
APC2	3	0.013818	0.036372	0.926284	896	3	-0.56762	0.98618	0.98633	0.99968	18824	0	-0.56762
VWA5A	4	0.013824	0.04537	0.926284	897	4	-0.32668	0.98618	0.98617	0.99968	18823	0	-0.32668
MLLT6	4	0.013827	0.045378	0.926284	898	4	-0.44949	0.98617	0.98617	0.99968	18822	0	-0.44949
SURF2	4	0.013846	0.045446	0.926284	899	4	-0.8617	0.98615	0.98615	0.99968	18821	0	-0.8617
OR2T3	3	0.013849	0.036451	0.926284	900	3	-1.3404	0.98615	0.98629	0.99968	18820	0	-1.3404
FBXW12	4	0.013864	0.045501	0.926284	901	2	-0.5114	0.45842	0.62881	0.99968	11656	2	-0.5114
NXPE4	4	0.013867	0.045507	0.926284	902	3	-0.72603	0.7953	0.83937	0.99968	15771	1	-0.72603
CITED4	4	0.013879	0.045551	0.926284	903	4	-0.7676	0.98612	0.98612	0.99968	18819	0	-0.7676
WFDC12	4	0.0139	0.04561	0.926284	904	3	-0.20871	0.75986	0.82373	0.99968	15438	1	-0.20871
OGFR	4	0.013911	0.045644	0.926284	905	3	-0.70205	0.93523	0.93511	0.99968	17735	0	-0.70205
ZNF451	4	0.013923	0.045686	0.926284	906	4	-0.48317	0.98608	0.98608	0.99968	18818	0	-0.48317
CUX1	4	0.013954	0.045772	0.926284	907	1	0.16995	0.23007	0.42456	0.99968	7804	3	0.16995
SORD	4	0.013969	0.045818	0.926284	908	3	-0.72922	0.8922	0.89631	0.99968	16975	1	-0.72922
ACTC1	4	0.013976	0.045837	0.926284	909	3	-0.81327	0.94113	0.94105	0.99968	17852	0	-0.81327
CYB561A3	4	0.014008	0.045933	0.926284	910	1	0.11297	0.45119	0.62314	0.99968	11546	2	0.11297
TMCC2	4	0.014084	0.046165	0.926284	911	3	-0.56249	0.28418	0.4942	0.99968	9072	1	-0.56249
SP100	4	0.01409	0.046185	0.926284	912	3	-0.96878	0.94744	0.9474	0.99968	17994	0	-0.96878
AKR1D1	4	0.014115	0.046261	0.926284	913	2	-0.084699	0.91776	0.91782	0.99968	17400	1	-0.084699
MROH7	3	0.014152	0.037203	0.926284	914	3	-1.3836	0.98585	0.98599	0.99968	18817	0	-1.3836
ATP7B	4	0.014153	0.046377	0.926284	915	4	-0.2179	0.98585	0.98584	0.99968	18816	0	-0.2179
PRG4	3	0.014156	0.037214	0.926284	916	3	-0.88776	0.98584	0.98598	0.99968	18815	0	-0.88776
GPRC6A	4	0.014164	0.046412	0.926284	917	4	-0.34779	0.98584	0.98583	0.99968	18814	0	-0.34779
ISOC1	4	0.014165	0.046413	0.926284	918	2	-0.44068	0.88546	0.89121	0.99968	16865	1	-0.44068
ATP8B3	3	0.014166	0.037237	0.926284	919	3	-1.1705	0.98583	0.98597	0.99968	18813	0	-1.1705
YBEY	4	0.014169	0.046423	0.926284	920	1	0.19774	0.25153	0.45381	0.99968	8336	3	0.19774
FAM107B	4	0.014169	0.046425	0.926284	921	3	-0.59237	0.9482	0.94816	0.99968	18008	0	-0.59237
EDEM3	4	0.014187	0.046477	0.926284	922	3	-0.61264	0.82431	0.8537	0.99968	16098	1	-0.61264
APOL4	4	0.014222	0.046584	0.926284	923	2	-0.1929	0.2353	0.43178	0.99968	7941	1	-0.1929
ACSL4	4	0.014222	0.046584	0.926284	924	4	-0.25862	0.98578	0.98577	0.99968	18812	0	-0.25862
ZFAND2A	4	0.014245	0.046665	0.926284	925	4	-0.32681	0.98576	0.98575	0.99968	18811	0	-0.32681
METTL16	4	0.014254	0.046694	0.926284	926	2	-0.31841	0.21712	0.4065	0.99968	7495	2	-0.31841
ENDOU	4	0.014283	0.046788	0.926284	927	4	-0.40644	0.98572	0.98571	0.99968	18810	0	-0.40644
OR10Z1	4	0.014291	0.046814	0.926284	928	3	-0.85679	0.71909	0.80752	0.99968	15096	1	-0.85679
IFIT3	4	0.014321	0.046907	0.926284	929	2	-0.48082	0.54144	0.69411	0.99968	12850	2	-0.48082
TFDP1	3	0.014321	0.037648	0.926284	930	3	-1.2502	0.98568	0.98582	0.99968	18809	0	-1.2502
CPA5	4	0.01433	0.046937	0.926284	931	1	0.053968	0.043839	0.12882	0.982109	2425	1	0.053968
ACER1	3	0.014331	0.037675	0.926284	932	3	-0.64388	0.98567	0.98581	0.99968	18807	0	-0.64388
TCEAL5	4	0.014367	0.047053	0.926284	933	3	-0.82408	0.64643	0.77986	0.99968	14517	1	-0.82408
SETD1B	4	0.014383	0.047103	0.926284	934	3	-0.36697	0.68857	0.79664	0.99968	14859	1	-0.36697
ALX1	4	0.014393	0.047136	0.926284	935	4	-0.27553	0.98561	0.9856	0.99968	18805	0	-0.27553
EMID1	4	0.014427	0.047247	0.926284	936	3	-0.70528	0.61823	0.75649	0.99968	14037	1	-0.70528
C1orf167	4	0.014434	0.047273	0.926284	937	3	-0.54707	0.80671	0.84483	0.99968	15896	1	-0.54707
KCNK13	4	0.014437	0.04728	0.926284	938	1	0.18506	0.18417	0.35926	0.99968	6598	3	0.18506
KLHDC2	4	0.014447	0.047314	0.926284	939	3	-0.45192	0.88391	0.89008	0.99968	16840	1	-0.45192
PCNXL4	3	0.01445	0.037972	0.926284	940	2	-0.9677	0.73702	0.76064	0.99968	15241	1	-0.9677
FAM162A	4	0.014468	0.047376	0.926284	941	4	-0.2614	0.98553	0.98553	0.99968	18804	0	-0.2614
THSD7B	3	0.01448	0.038044	0.926284	942	3	-0.61653	0.98552	0.98566	0.99968	18803	0	-0.61653
EPHA7	4	0.014491	0.04745	0.926284	943	3	-0.53365	0.75891	0.82331	0.99968	15428	1	-0.53365
PGAP2	4	0.014544	0.047624	0.926284	944	1	0.50326	0.015528	0.050606	0.937139	1002	3	0.50326
DEFB116	4	0.014571	0.047701	0.926284	945	4	-0.64061	0.97885	0.97888	0.99968	18660	0	-0.64061
MTG1	4	0.014592	0.047764	0.926284	946	3	-0.57463	0.74378	0.81707	0.99968	15302	1	-0.57463
RASAL1	4	0.014598	0.047775	0.926284	947	2	0.093316	0.050068	0.14454	0.987174	2724	2	0.093316
WNT10B	4	0.014602	0.047787	0.926284	948	4	-0.59442	0.9854	0.98539	0.99968	18802	0	-0.59442
METTL2A	4	0.014603	0.047791	0.926284	949	3	-0.44059	0.87515	0.88394	0.99968	16728	1	-0.44059
RAB40AL	4	0.014611	0.047815	0.926284	950	2	-0.27383	0.5924	0.73526	0.99968	13638	2	-0.27383
PTEN	4	0.014624	0.047857	0.926284	951	3	-0.5026	0.93393	0.93377	0.99968	17715	0	-0.5026
ARHGEF5	4	0.014634	0.047889	0.926284	952	2	-0.71363	0.25944	0.46455	0.99968	8514	2	-0.71363
OR6N2	4	0.014643	0.04792	0.926284	953	4	-0.3003	0.98536	0.98535	0.99968	18799	0	-0.3003
CARTPT	4	0.014647	0.04793	0.926284	954	4	-0.51969	0.98535	0.98535	0.99968	18798	0	-0.51969
CLUAP1	4	0.014652	0.047942	0.926284	955	1	0.18414	0.23108	0.42596	0.99968	7831	3	0.18414
CHMP2A	2	0.014665	0.027522	0.926284	956	1	-1.1142	0.076081	0.13239	0.982109	3580	1	-1.1142
C1orf198	4	0.01467	0.048005	0.926284	957	3	-0.54876	0.97101	0.97096	0.99968	18470	0	-0.54876
OR4K1	4	0.014684	0.048045	0.926284	958	4	-0.49112	0.98532	0.98532	0.99968	18797	0	-0.49112
TFCP2	4	0.014688	0.048056	0.926284	959	3	-0.69171	0.067542	0.17616	0.992908	3340	1	-0.69171
KIRREL	4	0.0147	0.048085	0.926284	960	4	-0.28399	0.9853	0.9853	0.99968	18796	0	-0.28399
OR4Q3	4	0.014701	0.048091	0.926284	961	2	-0.66839	0.50353	0.66396	0.99968	12333	2	-0.66839
TBC1D24	4	0.014705	0.048105	0.926284	962	2	-0.16137	0.89198	0.89614	0.99968	16973	1	-0.16137
ZNF19	3	0.014711	0.038637	0.926284	963	3	-0.48646	0.98529	0.98543	0.99968	18795	0	-0.48646
HSF2	4	0.014716	0.048142	0.926284	964	3	-0.64456	0.82008	0.85151	0.99968	16044	1	-0.64456
MFSD2B	4	0.014746	0.04824	0.926284	965	3	-0.72916	0.97513	0.97508	0.99968	18553	0	-0.72916
ABHD12B	4	0.014748	0.048244	0.926284	966	3	-0.80783	0.42463	0.60238	0.99968	11123	1	-0.80783
SPOCK2	4	0.014755	0.048265	0.926284	967	4	-0.44385	0.98525	0.98525	0.99968	18792	0	-0.44385
TMPRSS11D	4	0.014813	0.048442	0.928752	968	2	0.26202	0.021303	0.067635	0.964407	1297	2	0.26202
RNASE4	4	0.014829	0.048498	0.928892	969	3	-0.58506	0.85264	0.86947	0.99968	16417	1	-0.58506
GATSL2	4	0.014866	0.04863	0.930005	970	3	-0.24762	0.9477	0.94766	0.99968	18001	0	-0.24762
RFC1	3	0.014867	0.039002	0.926284	971	2	-0.72772	0.10317	0.22684	0.99968	4425	1	-0.72772
PGM3	3	0.01492	0.039129	0.926284	972	3	-0.41914	0.98508	0.98525	0.99968	18791	0	-0.41914
LEAP2	4	0.01492	0.048787	0.931039	973	2	0.31241	0.073623	0.18649	0.998002	3520	2	0.31241
OTUD7A	3	0.014963	0.039241	0.926284	974	3	-1.6854	0.97191	0.97209	0.99968	18491	0	-1.6854
GTSE1	3	0.01497	0.039258	0.926284	975	2	-1.4077	0.79187	0.79998	0.99968	15743	1	-1.4077
C1orf204	4	0.014979	0.048969	0.931039	976	4	-0.56207	0.98502	0.98503	0.99968	18790	0	-0.56207
PCOLCE	4	0.015003	0.04904	0.931039	977	3	-0.45088	0.83893	0.8615	0.99968	16269	1	-0.45088
SLC1A3	4	0.015027	0.049114	0.931039	978	2	-0.13447	0.57621	0.72211	0.99968	13398	2	-0.13447
MAS1	4	0.015044	0.049167	0.931039	979	4	-0.27355	0.98496	0.98497	0.99968	18789	0	-0.27355
SARNP	4	0.015056	0.049202	0.931039	980	2	-0.11884	0.13007	0.27794	0.99968	5139	2	-0.11884
OR2AP1	4	0.015081	0.049277	0.931039	981	2	0.0067891	0.59565	0.73789	0.99968	13700	2	0.0067891
SLX1A	4	0.015096	0.049315	0.931039	982	4	-0.28803	0.9849	0.98492	0.99968	18787	0	-0.28803
CDY1	4	0.015117	0.049381	0.931039	983	3	-0.47854	0.8115	0.84721	0.99968	15959	1	-0.47854
SPATS2L	4	0.015125	0.049409	0.931039	984	2	-0.28492	0.61618	0.75476	0.99968	14008	2	-0.28492
VSIG1	4	0.015138	0.04945	0.931039	985	3	-0.5008	0.9631	0.96302	0.99968	18316	0	-0.5008
ENOPH1	4	0.015216	0.049664	0.931039	986	2	-0.34157	0.13791	0.29014	0.99968	5334	2	-0.34157
HVCN1	4	0.015218	0.049667	0.931039	987	3	-0.75663	0.81161	0.84727	0.99968	15961	1	-0.75663
SLC35F4	4	0.015225	0.049685	0.931039	988	3	-0.7241	0.34197	0.53834	0.99968	9891	1	-0.7241
MBD3L1	4	0.015232	0.049705	0.931039	989	3	-0.54783	0.85931	0.87369	0.99968	16502	1	-0.54783
GC	3	0.015239	0.039926	0.926284	990	2	-1.1758	0.68419	0.72728	0.99968	14829	1	-1.1758
DIRC2	4	0.015242	0.049744	0.931039	991	3	-0.30962	0.49598	0.65812	0.99968	12217	1	-0.30962
AMMECR1	4	0.015272	0.049836	0.931039	992	4	-0.9905	0.98473	0.98472	0.99968	18784	0	-0.9905
HIST1H2BO	4	0.015276	0.04985	0.931039	993	4	-0.35034	0.98472	0.98471	0.99968	18783	0	-0.35034
F7	4	0.015316	0.049976	0.931039	994	3	-0.84824	0.94927	0.94921	0.99968	18032	0	-0.84824
C15orf32	4	0.015331	0.050019	0.931039	995	2	-0.33502	0.75013	0.81969	0.99968	15362	1	-0.33502
PER2	4	0.015342	0.050055	0.931039	996	4	-0.44646	0.98466	0.98466	0.99968	18782	0	-0.44646
CTU1	4	0.015366	0.050122	0.931039	997	4	-0.68834	0.98463	0.98464	0.99968	18780	0	-0.68834
TMEM108	4	0.015377	0.050152	0.931039	998	3	-0.87208	0.62672	0.76357	0.99968	14172	1	-0.87208
REG1B	4	0.015403	0.050224	0.931039	999	1	9.456e-05	0.87407	0.88322	0.99968	16711	1	9.456e-05
MMP17	4	0.01543	0.050309	0.931039	1000	4	-0.24604	0.98457	0.98458	0.99968	18779	0	-0.24604
ZFAND4	4	0.015515	0.050565	0.931039	1001	2	-0.3454	0.49899	0.66046	0.99968	12266	1	-0.3454
DCLRE1C	4	0.015523	0.050589	0.931039	1002	3	-0.83511	0.81904	0.85097	0.99968	16033	1	-0.83511
LGALS9	4	0.015564	0.050725	0.931039	1003	2	-0.62773	0.62269	0.76021	0.99968	14109	1	-0.62773
FBXL6	4	0.015569	0.05074	0.931039	1004	2	-0.18905	0.0056659	0.019701	0.859077	428	2	-0.18905
CNTNAP2	4	0.015597	0.05082	0.931039	1005	4	-0.3035	0.9844	0.98441	0.99968	18778	0	-0.3035
GRK5	4	0.015617	0.050884	0.931039	1006	2	0.10599	0.31285	0.51605	0.99968	9479	2	0.10599
TTC39B	4	0.015635	0.050931	0.931039	1007	4	-0.19919	0.98436	0.98436	0.99968	18777	0	-0.19919
LRRC61	4	0.015654	0.050987	0.931039	1008	3	-0.9893	0.97411	0.97403	0.99968	18538	0	-0.9893
UBLCP1	4	0.015662	0.051011	0.931039	1009	4	-0.45201	0.98434	0.98434	0.99968	18776	0	-0.45201
C16orf97	4	0.015671	0.051033	0.931039	1010	3	-0.16124	0.89964	0.90211	0.99968	17082	1	-0.16124
CAMSAP2	4	0.015688	0.051084	0.931039	1011	4	-0.27783	0.98431	0.98431	0.99968	18775	0	-0.27783
VAMP8	4	0.0157	0.051125	0.931039	1012	3	-0.744	0.83814	0.86107	0.99968	16258	1	-0.744
RLN2	4	0.015716	0.051168	0.931039	1013	2	-0.22541	0.022065	0.069822	0.967788	1337	2	-0.22541
AXDND1	4	0.015725	0.051192	0.931039	1014	3	-0.31192	0.90334	0.9051	0.99968	17139	1	-0.31192
ZHX1-C8orf76	4	0.015801	0.051416	0.931039	1015	3	-0.56171	0.28283	0.49318	0.99968	9052	1	-0.56171
C6orf163	4	0.015809	0.051441	0.931039	1016	2	-0.47222	0.75347	0.82106	0.99968	15385	1	-0.47222
MTUS2	4	0.015827	0.051492	0.931039	1017	3	-0.73597	0.52497	0.68095	0.99968	12642	1	-0.73597
ALOX5	4	0.015832	0.05151	0.931039	1018	3	-0.54022	0.18209	0.35621	0.99968	6557	1	-0.54022
OR4F17	4	0.015855	0.051574	0.931039	1019	3	-0.75856	0.18577	0.36157	0.99968	6637	1	-0.75856
SVIL	4	0.015879	0.051654	0.931039	1020	4	-0.49849	0.98412	0.98412	0.99968	18773	0	-0.49849
SIRT6	4	0.015886	0.051671	0.931039	1021	1	0.00015471	0.90681	0.90808	0.99968	17200	1	0.00015471
ANGEL1	4	0.015894	0.051697	0.931039	1022	2	-0.72334	0.75413	0.82133	0.99968	15390	1	-0.72334
PRR22	4	0.015899	0.051711	0.931039	1023	4	-0.25758	0.9841	0.9841	0.99968	18772	0	-0.25758
SLC22A1	4	0.015921	0.051776	0.931039	1024	4	-0.25167	0.98408	0.98408	0.99968	18771	0	-0.25167
POU5F2	4	0.015939	0.051831	0.931039	1025	3	-0.74185	0.77992	0.83235	0.99968	15628	1	-0.74185
FAM179A	4	0.01594	0.051833	0.931039	1026	4	-0.29966	0.98406	0.98406	0.99968	18770	0	-0.29966
RILP	2	0.015947	0.029839	0.926284	1027	2	-2.0678	0.98405	0.98394	0.99968	18769	0	-2.0678
CYP4X1	4	0.015957	0.051901	0.931039	1028	4	-0.54311	0.98404	0.98405	0.99968	18768	0	-0.54311
RBM11	4	0.015986	0.051991	0.931039	1029	4	-0.40673	0.98401	0.98402	0.99968	18767	0	-0.40673
NSUN2	4	0.016004	0.052039	0.931039	1030	3	-0.74781	0.42212	0.60043	0.99968	11092	1	-0.74781
MMP2	4	0.016043	0.052175	0.931039	1031	4	-0.50137	0.98396	0.98396	0.99968	18766	0	-0.50137
LRIG1	4	0.016046	0.052187	0.931039	1032	2	-0.18374	0.31745	0.51954	0.99968	9540	1	-0.18374
OR4F3	4	0.016105	0.052371	0.931039	1033	3	-0.50814	0.36948	0.55956	0.99968	10303	1	-0.50814
CSTB	4	0.016133	0.052458	0.931039	1034	4	-0.46322	0.98387	0.98385	0.99968	18765	0	-0.46322
TIFA	4	0.016165	0.052558	0.931039	1035	4	-0.37479	0.98383	0.98382	0.99968	18764	0	-0.37479
USP17L18	4	0.016199	0.052654	0.931039	1036	2	-0.2876	0.20655	0.39151	0.99968	7206	2	-0.2876
ST14	4	0.016207	0.052686	0.931039	1037	1	0.39138	0.12489	0.26983	0.99968	5011	3	0.39138
AS3MT	3	0.016224	0.042344	0.926284	1038	3	-0.63472	0.98378	0.98392	0.99968	18762	0	-0.63472
ORM2	4	0.016231	0.052759	0.931039	1039	3	-0.50434	0.96919	0.96911	0.99968	18439	0	-0.50434
ARFGEF2	3	0.016247	0.042399	0.926284	1040	2	-0.76069	0.22112	0.36232	0.99968	7598	1	-0.76069
CDC42EP4	4	0.016281	0.052916	0.931039	1041	4	-0.27135	0.98372	0.98372	0.99968	18761	0	-0.27135
TMEM81	4	0.016284	0.052925	0.931039	1042	3	-0.74555	0.18419	0.35928	0.99968	6599	1	-0.74555
NFS1	4	0.016314	0.053011	0.931039	1043	3	-0.71407	0.54624	0.69807	0.99968	12925	1	-0.71407
OR52M1	4	0.016314	0.053012	0.931039	1044	3	-0.32525	0.78664	0.83536	0.99968	15692	1	-0.32525
H2AFV	4	0.016356	0.053129	0.931039	1045	3	-0.64285	0.96443	0.96439	0.99968	18344	0	-0.64285
TMED3	4	0.016368	0.053157	0.931039	1046	1	0.26674	0.31625	0.51861	0.99968	9525	2	0.26674
CASC10	4	0.016382	0.053202	0.931039	1047	3	-1.0782	0.087564	0.20972	0.99968	3930	1	-1.0782
CSNK1A1L	4	0.016428	0.053338	0.931039	1048	4	-0.60502	0.98286	0.98289	0.99968	18752	0	-0.60502
SGCE	4	0.016444	0.053393	0.931039	1049	2	-0.43794	0.7125	0.80504	0.99968	15041	1	-0.43794
OR2L13	4	0.016458	0.053444	0.931039	1050	3	-0.75672	0.17774	0.34986	0.99968	6457	1	-0.75672
FBXL20	4	0.016459	0.05345	0.931039	1051	2	-0.22556	0.36355	0.55495	0.99968	10213	2	-0.22556
ABCC1	4	0.016473	0.053489	0.931039	1052	4	-0.75749	0.97749	0.97751	0.99968	18621	0	-0.75749
SIPA1L2	4	0.016492	0.05354	0.931039	1053	3	-0.5386	0.87626	0.88472	0.99968	16740	1	-0.5386
INS-IGF2	4	0.016492	0.05354	0.931039	1054	4	-0.49728	0.98351	0.98352	0.99968	18760	0	-0.49728
SLC2A13	4	0.01651	0.053593	0.931039	1055	4	-0.75082	0.98349	0.98351	0.99968	18759	0	-0.75082
UPF3A	3	0.016534	0.043143	0.926284	1056	3	-1.3694	0.94005	0.94023	0.99968	17832	0	-1.3694
BRCC3	4	0.016534	0.053664	0.931039	1057	3	-0.53865	0.83423	0.85895	0.99968	16208	1	-0.53865
UBALD1	4	0.016582	0.053807	0.931039	1058	1	0.25204	0.076316	0.19106	0.99968	3588	3	0.25204
KIF20A	4	0.016595	0.053842	0.931039	1059	3	-0.88772	0.13655	0.28803	0.99968	5299	1	-0.88772
ARFGEF3	4	0.016597	0.053846	0.931039	1060	4	-0.32011	0.9834	0.98343	0.99968	18758	0	-0.32011
AICDA	3	0.016614	0.043329	0.926284	1061	1	-0.8953	0.025522	0.064899	0.960249	1523	2	-0.8953
CALD1	4	0.016626	0.053934	0.931039	1062	2	-0.39403	0.44297	0.61667	0.99968	11413	2	-0.39403
NRG3	4	0.01663	0.053942	0.931039	1063	3	-0.62789	0.79386	0.83868	0.99968	15761	1	-0.62789
TRPM2	4	0.016635	0.053956	0.931039	1064	4	-0.28288	0.98336	0.98338	0.99968	18757	0	-0.28288
RBP3	4	0.016643	0.053978	0.931039	1065	4	-0.31181	0.98336	0.98338	0.99968	18756	0	-0.31181
PIK3C2G	4	0.016698	0.054144	0.931039	1066	2	-0.084551	0.27561	0.48593	0.99968	8920	2	-0.084551
SETD3	4	0.016703	0.05416	0.931039	1067	4	-0.23639	0.9833	0.98331	0.99968	18755	0	-0.23639
GPR52	4	0.016743	0.054273	0.931039	1068	1	0.22131	0.26804	0.47593	0.99968	8732	3	0.22131
TRABD2A	4	0.01676	0.054338	0.931039	1069	3	-0.85714	0.48121	0.6466	0.99968	12010	1	-0.85714
NEDD4	4	0.016769	0.054366	0.931039	1070	4	-0.90395	0.97757	0.9776	0.99968	18625	0	-0.90395
MRPS11	4	0.016811	0.054479	0.931039	1071	3	-0.46746	0.59524	0.73757	0.99968	13688	1	-0.46746
CLPX	4	0.01685	0.054602	0.931039	1072	2	-0.3273	0.61039	0.74992	0.99968	13910	2	-0.3273
CHCHD2	4	0.016865	0.054646	0.931039	1073	3	-0.57981	0.87124	0.88136	0.99968	16659	1	-0.57981
NAGA	4	0.016873	0.054671	0.931039	1074	2	-0.72764	0.93191	0.93167	0.99968	17673	0	-0.72764
RGN	4	0.016904	0.054762	0.931039	1075	1	0.10882	0.26933	0.47763	0.99968	8765	2	0.10882
OR5AP2	4	0.016958	0.054938	0.931039	1076	2	-0.0032981	0.17924	0.35206	0.99968	6489	1	-0.0032981
SUCLG1	4	0.016996	0.055063	0.931039	1077	3	-0.74811	0.96674	0.96668	0.99968	18386	0	-0.74811
GNB3	4	0.017009	0.055107	0.931039	1078	2	-0.33868	0.043419	0.12769	0.982109	2402	1	-0.33868
ACRC	4	0.017011	0.055111	0.931039	1079	1	0.39134	0.073729	0.18667	0.998002	3524	2	0.39134
HIGD1C	4	0.017017	0.055132	0.931039	1080	3	-0.55416	0.91691	0.91703	0.99968	17384	1	-0.55416
DSTYK	4	0.017023	0.055146	0.931039	1081	3	-0.72079	0.96159	0.96149	0.99968	18282	0	-0.72079
SERPINA5	3	0.017057	0.044392	0.926284	1082	2	-1.2095	0.52797	0.64731	0.99968	12680	1	-1.2095
SUV39H2	4	0.017058	0.055251	0.931039	1083	2	-0.34841	0.097855	0.22668	0.99968	4268	1	-0.34841
RPS21	4	0.017065	0.055268	0.931039	1084	2	-0.17237	0.87307	0.88257	0.99968	16695	1	-0.17237
MRGPRX4	4	0.017078	0.055306	0.931039	1085	3	-0.55151	0.085942	0.20708	0.99968	3877	1	-0.55151
KLK14	4	0.017118	0.05544	0.931039	1086	2	-0.53657	0.2396	0.43761	0.99968	8046	2	-0.53657
WAS	4	0.01713	0.055476	0.931039	1087	3	-0.70628	0.89745	0.90038	0.99968	17050	1	-0.70628
GYPB	4	0.017152	0.055533	0.931039	1088	3	-0.56906	0.48379	0.6486	0.99968	12045	1	-0.56906
WDR49	4	0.017154	0.055543	0.931039	1089	2	-0.45688	0.95046	0.9504	0.99968	18055	0	-0.45688
HAO1	4	0.017168	0.055584	0.931039	1090	3	-0.7903	0.94451	0.94441	0.99968	17922	0	-0.7903
COL19A1	4	0.017174	0.0556	0.931039	1091	4	-0.32082	0.98283	0.98286	0.99968	18751	0	-0.32082
CASP7	4	0.01718	0.055615	0.931039	1092	4	-0.54773	0.98282	0.98285	0.99968	18750	0	-0.54773
IL9	4	0.017183	0.055628	0.931039	1093	3	-0.84881	0.89266	0.89664	0.99968	16981	1	-0.84881
MAS1L	4	0.017195	0.055659	0.931039	1094	2	-0.29512	0.094549	0.22127	0.99968	4153	2	-0.29512
OR10R2	4	0.017203	0.055679	0.931039	1095	3	-0.72169	0.48567	0.65008	0.99968	12068	1	-0.72169
ESPNL	4	0.017225	0.055748	0.931039	1096	2	-0.26493	0.83029	0.85682	0.99968	16164	1	-0.26493
DCAF8L1	4	0.017313	0.056007	0.931039	1097	3	-0.9713	0.81534	0.84913	0.99968	15995	1	-0.9713
CCDC169	4	0.017324	0.056044	0.931039	1098	3	-0.40844	0.56659	0.71444	0.99968	13249	1	-0.40844
TYW3	4	0.017332	0.056073	0.931039	1099	4	-0.35438	0.98267	0.98269	0.99968	18749	0	-0.35438
PCP2	4	0.017332	0.056074	0.931039	1100	2	-0.49454	0.55247	0.70305	0.99968	13030	2	-0.49454
CHMP4B	3	0.017339	0.045093	0.926284	1101	3	-0.80725	0.98266	0.98281	0.99968	18748	0	-0.80725
RNF103-CHMP3	4	0.017348	0.056117	0.931039	1102	3	-0.51033	0.56398	0.71232	0.99968	13205	1	-0.51033
TSEN54	4	0.017373	0.056187	0.931039	1103	3	-0.5047	0.37716	0.56549	0.99968	10431	1	-0.5047
LRRK2	4	0.017386	0.056228	0.931039	1104	2	0.10241	0.19975	0.38175	0.99968	7019	2	0.10241
SCD5	4	0.017399	0.056267	0.931039	1105	3	-0.42583	0.53568	0.6895	0.99968	12782	1	-0.42583
RERGL	4	0.017407	0.056289	0.931039	1106	4	-0.25362	0.98259	0.98261	0.99968	18746	0	-0.25362
FAM213A	4	0.017415	0.056313	0.931039	1107	4	-0.33738	0.98258	0.9826	0.99968	18745	0	-0.33738
FAM72D	4	0.017431	0.056364	0.931039	1108	3	-0.70108	0.18073	0.35422	0.99968	6533	1	-0.70108
LRRIQ3	4	0.01744	0.056385	0.931039	1109	3	-0.44566	0.40602	0.58786	0.99968	10863	1	-0.44566
ACOT4	4	0.017462	0.056447	0.931039	1110	3	-0.59689	0.96094	0.96085	0.99968	18272	0	-0.59689
XPO4	4	0.01747	0.056466	0.931039	1111	3	-0.48711	0.97637	0.97635	0.99968	18589	0	-0.48711
RAB3GAP1	4	0.017486	0.056508	0.931039	1112	4	-0.32591	0.98251	0.98253	0.99968	18744	0	-0.32591
VCX3A	4	0.017493	0.056531	0.931039	1113	1	0.64242	0.096132	0.22389	0.99968	4198	3	0.64242
TNKS2	4	0.017526	0.056622	0.931039	1114	3	-0.62262	0.51004	0.66904	0.99968	12426	1	-0.62262
BPI	4	0.01753	0.056633	0.931039	1115	4	-0.47908	0.98247	0.98249	0.99968	18743	0	-0.47908
ADGB	3	0.017543	0.045608	0.926284	1116	2	-1.3146	0.76718	0.78154	0.99968	15511	1	-1.3146
SRSF4	4	0.017547	0.056676	0.931039	1117	2	0.0029873	0.67743	0.79281	0.99968	14775	1	0.0029873
POLI	4	0.017549	0.056685	0.931039	1118	3	-0.94679	0.49828	0.6599	0.99968	12252	1	-0.94679
C19orf38	4	0.017573	0.056765	0.931039	1119	3	-0.7407	0.80819	0.84555	0.99968	15911	1	-0.7407
HOPX	4	0.0176	0.056845	0.931039	1120	2	0.031384	0.49482	0.65719	0.99968	12199	2	0.031384
ZNF264	4	0.017616	0.056888	0.931039	1121	4	-0.2909	0.98238	0.98239	0.99968	18742	0	-0.2909
MYEOV2	3	0.017629	0.045837	0.926284	1122	3	-0.95523	0.98237	0.98252	0.99968	18741	0	-0.95523
TIMP1	4	0.017645	0.056956	0.931039	1123	4	-0.30056	0.98235	0.98237	0.99968	18740	0	-0.30056
KRTAP5-3	4	0.017661	0.056991	0.931039	1124	3	-0.57389	0.22844	0.42224	0.99968	7764	1	-0.57389
GAS2L3	4	0.017707	0.057127	0.931039	1125	2	0.098165	0.28843	0.49744	0.99968	9131	2	0.098165
CD300LB	4	0.017761	0.057289	0.931039	1126	2	-0.29942	0.43031	0.60685	0.99968	11222	2	-0.29942
DNAJC16	3	0.017768	0.046195	0.926284	1127	2	-1.1344	0.89752	0.89761	0.99968	17051	0	-1.1344
CALML6	4	0.017772	0.057321	0.931039	1128	4	-0.44745	0.98223	0.98225	0.99968	18738	0	-0.44745
ARMT1	4	0.017814	0.057446	0.931039	1129	2	-0.16137	0.43245	0.60855	0.99968	11263	2	-0.16137
MT1E	3	0.017818	0.04631	0.926284	1130	3	-1.285	0.98218	0.98234	0.99968	18737	0	-1.285
LENEP	4	0.017822	0.05747	0.931039	1131	4	-0.36576	0.98218	0.98219	0.99968	18736	0	-0.36576
ANKHD1-EIF4EBP3	4	0.017856	0.057569	0.931039	1132	3	-0.48555	0.96407	0.96403	0.99968	18334	0	-0.48555
WDR54	4	0.01788	0.057638	0.931039	1133	3	-0.54359	0.83548	0.85964	0.99968	16227	1	-0.54359
FREM2	4	0.017903	0.057715	0.931039	1134	2	-0.58398	0.52073	0.67757	0.99968	12585	1	-0.58398
FXR2	4	0.01792	0.057763	0.931039	1135	3	-0.80002	0.53354	0.68776	0.99968	12755	1	-0.80002
URAD	4	0.017944	0.057831	0.931039	1136	4	-0.36043	0.98206	0.98208	0.99968	18734	0	-0.36043
ZFP57	3	0.017957	0.046625	0.926284	1137	3	-1.1609	0.98204	0.98221	0.99968	18733	0	-1.1609
HYOU1	4	0.017975	0.057911	0.931039	1138	1	0.16503	0.46879	0.63689	0.99968	11818	2	0.16503
WRB	3	0.017982	0.046682	0.926284	1139	3	-0.99295	0.97647	0.97665	0.99968	18592	0	-0.99295
ZNF791	4	0.018019	0.058045	0.931039	1140	2	-0.38185	0.7973	0.8403	0.99968	15791	1	-0.38185
GINS2	4	0.018029	0.058075	0.931039	1141	2	-0.36057	0.96166	0.96157	0.99968	18286	0	-0.36057
RRM2	1	0.018064	0.018007	0.900978	1142	1	-1.9075	0.98194	0.982	0.99968	18732	0	-1.9075
GZMH	4	0.018082	0.058222	0.931039	1143	1	0.0085348	0.046512	0.13556	0.983882	2555	1	0.0085348
COL4A6	4	0.018089	0.058243	0.931039	1144	3	-0.72096	0.93831	0.93826	0.99968	17794	0	-0.72096
H2BFM	4	0.018101	0.058287	0.931039	1145	2	-0.25039	0.55166	0.70241	0.99968	13015	2	-0.25039
DCLK3	4	0.018104	0.058297	0.931039	1146	4	-0.38243	0.9819	0.98193	0.99968	18731	0	-0.38243
MRPL43	4	0.018112	0.058322	0.931039	1147	4	-0.64441	0.98189	0.98192	0.99968	18730	0	-0.64441
PDHA1	4	0.018126	0.058364	0.931039	1148	3	-0.49393	0.96127	0.96119	0.99968	18280	0	-0.49393
NLRP4	4	0.018192	0.058562	0.931039	1149	2	-0.44168	0.93004	0.92982	0.99968	17636	0	-0.44168
TSPAN13	3	0.018212	0.047233	0.926284	1150	3	-0.878	0.98179	0.98195	0.99968	18728	0	-0.878
ZNF394	4	0.018215	0.058624	0.931039	1151	3	-0.46497	0.6208	0.75865	0.99968	14079	1	-0.46497
IGF2R	3	0.018223	0.04726	0.926284	1152	2	-1.3905	0.78642	0.79576	0.99968	15688	1	-1.3905
IL36B	4	0.018243	0.058714	0.931039	1153	3	-0.33525	0.92287	0.92275	0.99968	17503	1	-0.33525
GTF2E1	4	0.018257	0.058753	0.931039	1154	4	-0.53202	0.98174	0.98177	0.99968	18727	0	-0.53202
GABRG3	3	0.018263	0.047352	0.926284	1155	2	-0.17498	0.70578	0.74044	0.99968	14996	1	-0.17498
IGF2BP2	4	0.018296	0.058881	0.931039	1156	4	-0.12732	0.98032	0.98036	0.99968	18688	0	-0.12732
ZNF676	3	0.018303	0.047454	0.926284	1157	1	0.25565	0.36338	0.51468	0.99968	10211	2	0.25565
RNF6	4	0.018306	0.058909	0.931039	1158	4	-0.34923	0.98169	0.98173	0.99968	18726	0	-0.34923
SYNPO2	4	0.018314	0.058937	0.931039	1159	4	-0.27816	0.98169	0.98172	0.99968	18725	0	-0.27816
MIIP	4	0.01835	0.059034	0.931039	1160	1	0.26243	0.27855	0.48985	0.99968	8997	2	0.26243
SH2D1A	4	0.018357	0.059051	0.931039	1161	3	-0.48243	0.70638	0.80288	0.99968	15001	1	-0.48243
SPPL2A	4	0.018358	0.059057	0.931039	1162	3	-0.57669	0.7765	0.83085	0.99968	15597	1	-0.57669
DGKQ	4	0.018365	0.059077	0.931039	1163	3	-1.0408	0.74397	0.81714	0.99968	15305	1	-1.0408
MFRP	4	0.018375	0.059111	0.931039	1164	3	-0.75792	0.22504	0.41752	0.99968	7685	1	-0.75792
FAM229A	3	0.018384	0.04764	0.926284	1165	2	-0.85557	0.82479	0.82698	0.99968	16100	1	-0.85557
ANP32A	4	0.018386	0.059143	0.931039	1166	3	-0.90243	0.20216	0.38522	0.99968	7086	1	-0.90243
C6orf132	4	0.018392	0.059159	0.931039	1167	3	-0.46206	0.94931	0.94926	0.99968	18034	0	-0.46206
NFU1	4	0.0184	0.059191	0.931039	1168	2	-0.44558	0.50791	0.66741	0.99968	12394	1	-0.44558
ASZ1	4	0.018403	0.059201	0.931039	1169	1	0.090417	0.080757	0.19849	0.99968	3735	2	0.090417
TMEM14A	4	0.018418	0.059248	0.931039	1170	3	-0.71448	0.76389	0.82546	0.99968	15477	1	-0.71448
FAM47C	3	0.018455	0.047818	0.926284	1171	3	-1.082	0.98154	0.98169	0.99968	18724	0	-1.082
PRR20C	4	0.018457	0.059351	0.931039	1172	2	-0.00076439	0.31484	0.51755	0.99968	9504	2	-0.00076439
HIST1H4B	4	0.018501	0.059496	0.931039	1173	4	-0.50277	0.9815	0.98153	0.99968	18723	0	-0.50277
GUCA2B	4	0.01851	0.059525	0.931039	1174	1	0.40115	0.1476	0.30489	0.99968	5608	3	0.40115
UAP1L1	4	0.018528	0.05957	0.931039	1175	4	-0.35069	0.98147	0.9815	0.99968	18722	0	-0.35069
MSRB2	4	0.01855	0.059634	0.931039	1176	3	-0.68669	0.97412	0.97404	0.99968	18539	0	-0.68669
NR1H4	4	0.018562	0.059672	0.931039	1177	3	-1.0293	0.87024	0.88071	0.99968	16646	1	-1.0293
PPEF1	4	0.018588	0.059758	0.931039	1178	4	-0.66082	0.98141	0.98144	0.99968	18721	0	-0.66082
NPIPB9	4	0.018597	0.059781	0.931039	1179	4	-0.71443	0.9814	0.98143	0.99968	18720	0	-0.71443
GOLGA6D	4	0.018617	0.05984	0.931039	1180	2	-0.069988	0.42681	0.60408	0.99968	11159	2	-0.069988
RAB10	4	0.018671	0.059992	0.931039	1181	1	0.45769	0.16795	0.33532	0.99968	6166	3	0.45769
FERD3L	4	0.018676	0.060001	0.931039	1182	2	-0.29895	0.80999	0.84646	0.99968	15939	1	-0.29895
TUBGCP2	4	0.018677	0.060002	0.931039	1183	3	-0.86362	0.80967	0.8463	0.99968	15933	1	-0.86362
SEMG2	4	0.018692	0.060049	0.931039	1184	4	-0.54201	0.98131	0.98134	0.99968	18719	0	-0.54201
PDIA3	4	0.018723	0.060135	0.931039	1185	4	-0.30475	0.98128	0.9813	0.99968	18717	0	-0.30475
HSPG2	4	0.018724	0.06014	0.931039	1186	2	-0.068916	0.015671	0.051033	0.939788	1008	2	-0.068916
PAK7	4	0.018751	0.060215	0.931039	1187	3	-0.57855	0.43166	0.60791	0.99968	11245	1	-0.57855
DEFB113	4	0.018764	0.060247	0.931039	1188	4	-0.28369	0.98124	0.98126	0.99968	18716	0	-0.28369
SLC25A30	4	0.018778	0.060282	0.931039	1189	2	0.093697	0.22402	0.41614	0.99968	7663	2	0.093697
LARP7	4	0.018802	0.060359	0.931039	1190	4	-0.34402	0.9812	0.98122	0.99968	18715	0	-0.34402
CLEC17A	4	0.018818	0.060421	0.931039	1191	3	-0.74733	0.57773	0.72332	0.99968	13420	1	-0.74733
DNAI1	4	0.018838	0.060474	0.931039	1192	3	-0.6766	0.94171	0.94163	0.99968	17867	0	-0.6766
OR10AD1	4	0.018885	0.060605	0.931039	1193	1	0.012947	0.71427	0.80571	0.99968	15053	1	0.012947
CNGA1	4	0.018886	0.060607	0.931039	1194	3	-1.0529	0.71348	0.80541	0.99968	15047	1	-1.0529
HIST2H3C	2	0.018914	0.035163	0.926284	1195	2	-1.0725	0.98109	0.98101	0.99968	18713	0	-1.0725
PHOX2B	3	0.018917	0.04896	0.931039	1196	3	-0.98347	0.98108	0.98121	0.99968	18712	0	-0.98347
C16orf90	4	0.018929	0.060742	0.931039	1197	3	-0.5038	0.91106	0.91176	0.99968	17266	1	-0.5038
SELE	4	0.018936	0.060759	0.931039	1198	3	-0.87203	0.85432	0.87053	0.99968	16450	1	-0.87203
OR2M2	3	0.018942	0.049027	0.931039	1199	2	-0.88357	0.56949	0.66651	0.99968	13290	1	-0.88357
TM9SF3	4	0.018962	0.060839	0.931039	1200	2	-0.3039	0.62532	0.76242	0.99968	14151	1	-0.3039
SLC22A14	4	0.018979	0.060891	0.931039	1201	4	-0.20655	0.98102	0.98104	0.99968	18711	0	-0.20655
UGT1A8	4	0.019021	0.061016	0.931039	1202	4	-0.42816	0.98098	0.98101	0.99968	18710	0	-0.42816
ABI3BP	4	0.019024	0.061023	0.931039	1203	4	-0.89837	0.98098	0.981	0.99968	18709	0	-0.89837
SMIM23	4	0.019038	0.061063	0.931039	1204	3	-0.64702	0.93109	0.93085	0.99968	17657	0	-0.64702
FUNDC1	4	0.019045	0.06109	0.931039	1205	1	0.13062	0.40521	0.58726	0.99968	10851	2	0.13062
CHMP2B	4	0.019099	0.061246	0.931039	1206	1	0.22771	0.26628	0.47364	0.99968	8693	2	0.22771
HMHB1	4	0.019099	0.061247	0.931039	1207	4	-0.57263	0.9809	0.98093	0.99968	18708	0	-0.57263
CHMP7	3	0.019108	0.049429	0.931039	1208	3	-0.4598	0.98089	0.98102	0.99968	18707	0	-0.4598
HIST2H3A	3	0.019117	0.049452	0.931039	1209	3	-1.1213	0.98088	0.98102	0.99968	18706	0	-1.1213
BEND4	4	0.019135	0.06136	0.931039	1210	4	-0.50094	0.98086	0.98089	0.99968	18705	0	-0.50094
POLR2J3	4	0.019144	0.061382	0.931039	1211	4	-0.7088	0.98086	0.98088	0.99968	18704	0	-0.7088
IZUMO2	4	0.019146	0.061385	0.931039	1212	4	-0.3958	0.98085	0.98088	0.99968	18703	0	-0.3958
SLC35G1	4	0.019152	0.061403	0.931039	1213	3	-0.50308	0.96705	0.96698	0.99968	18392	0	-0.50308
AQP1	4	0.019159	0.061423	0.931039	1214	3	-0.95158	0.4095	0.59063	0.99968	10914	1	-0.95158
ZNF541	4	0.019206	0.061557	0.931039	1215	2	-0.35286	0.2117	0.39891	0.99968	7342	2	-0.35286
REM1	3	0.019217	0.049689	0.931039	1216	2	-0.81673	0.6603	0.71357	0.99968	14654	1	-0.81673
FGL2	4	0.019224	0.061611	0.931039	1217	3	-0.81232	0.96683	0.96678	0.99968	18387	0	-0.81232
KCTD12	4	0.019249	0.06169	0.931039	1218	3	-0.4417	0.83782	0.86089	0.99968	16254	1	-0.4417
FMN2	4	0.019293	0.061821	0.931039	1219	3	-0.98148	0.46279	0.63221	0.99968	11739	1	-0.98148
CACNG7	4	0.0193	0.061841	0.931039	1220	4	-0.15044	0.9807	0.98074	0.99968	18700	0	-0.15044
TMEM221	4	0.019306	0.061854	0.931039	1221	3	-0.62431	0.29284	0.50076	0.99968	9196	1	-0.62431
PRKAB1	4	0.019313	0.061877	0.931039	1222	1	0.23182	0.23218	0.42746	0.99968	7859	3	0.23182
TMEM9	4	0.019323	0.061918	0.931039	1223	4	-0.12797	0.98068	0.98071	0.99968	18699	0	-0.12797
ASB2	4	0.019343	0.061976	0.931039	1224	2	-0.22753	0.58611	0.73012	0.99968	13532	2	-0.22753
TRIM40	4	0.019351	0.062003	0.931039	1225	4	-0.40799	0.98065	0.98068	0.99968	18698	0	-0.40799
NMRK2	4	0.019366	0.062051	0.931039	1226	3	-0.14685	0.91273	0.91327	0.99968	17300	1	-0.14685
PI15	4	0.019379	0.062099	0.931039	1227	4	-0.38544	0.98062	0.98065	0.99968	18697	0	-0.38544
OR10C1	4	0.01942	0.062217	0.931039	1228	2	-0.027748	0.62539	0.76247	0.99968	14153	2	-0.027748
NRD1	3	0.019512	0.050392	0.931039	1229	3	-1.0623	0.98049	0.9806	0.99968	18694	0	-1.0623
DKK4	4	0.019527	0.062497	0.931039	1230	2	-0.21819	0.90281	0.90466	0.99968	17131	1	-0.21819
EDA2R	4	0.019551	0.06256	0.931039	1231	3	-0.50323	0.44946	0.62181	0.99968	11512	1	-0.50323
SLC38A3	4	0.019569	0.062613	0.931039	1232	4	-0.25957	0.98043	0.98047	0.99968	18693	0	-0.25957
JRK	4	0.01958	0.06265	0.931039	1233	2	-0.045244	0.76109	0.82425	0.99968	15456	1	-0.045244
KIAA1462	4	0.019589	0.062669	0.931039	1234	4	-0.42485	0.98041	0.98045	0.99968	18692	0	-0.42485
ZC3HAV1	4	0.019623	0.062765	0.931039	1235	3	-0.50525	0.35057	0.54499	0.99968	10015	1	-0.50525
OR6V1	4	0.019633	0.062797	0.931039	1236	1	0.25659	0.082742	0.20182	0.99968	3790	2	0.25659
CRABP1	4	0.019642	0.062826	0.931039	1237	2	-0.27934	0.62713	0.76392	0.99968	14179	2	-0.27934
ZNF473	4	0.019651	0.062849	0.931039	1238	4	-0.39026	0.98035	0.98038	0.99968	18690	0	-0.39026
RCCD1	3	0.019669	0.050746	0.931039	1239	3	-1.2934	0.98033	0.98044	0.99968	18689	0	-1.2934
OR2M4	4	0.019678	0.062917	0.931039	1240	3	-0.49846	0.74965	0.81948	0.99968	15354	1	-0.49846
NPHP3	4	0.01972	0.063036	0.931039	1241	2	-0.62554	0.9626	0.96253	0.99968	18309	0	-0.62554
FOCAD	4	0.019728	0.063063	0.931039	1242	4	-0.21576	0.98027	0.98032	0.99968	18687	0	-0.21576
SULT2A1	4	0.01974	0.063097	0.931039	1243	2	-0.10155	0.76878	0.82752	0.99968	15524	1	-0.10155
XK	4	0.019765	0.063164	0.931039	1244	4	-0.65873	0.98023	0.98028	0.99968	18686	0	-0.65873
PAGE5	4	0.01978	0.063212	0.931039	1245	3	-0.45695	0.70888	0.80379	0.99968	15016	1	-0.45695
COMTD1	4	0.019806	0.063287	0.931039	1246	2	-0.37421	0.024862	0.077807	0.969149	1473	2	-0.37421
TMEM251	4	0.019808	0.063294	0.931039	1247	4	-0.44421	0.98019	0.98024	0.99968	18684	0	-0.44421
LRRFIP2	4	0.019847	0.063408	0.931039	1248	2	-0.0031752	0.13329	0.28294	0.99968	5221	2	-0.0031752
RSPH9	3	0.01987	0.051226	0.931039	1249	2	-1.3222	0.77834	0.78967	0.99968	15613	1	-1.3222
MMRN2	4	0.019883	0.063527	0.931039	1250	3	-0.76932	0.12266	0.26635	0.99968	4956	1	-0.76932
NUDT18	4	0.019892	0.063555	0.931039	1251	2	-0.41902	0.24635	0.44679	0.99968	8212	2	-0.41902
UBQLN2	4	0.019909	0.063604	0.931039	1252	3	-0.85653	0.36115	0.5531	0.99968	10171	1	-0.85653
HOXD4	4	0.019917	0.063626	0.931039	1253	4	-0.49343	0.98008	0.98014	0.99968	18682	0	-0.49343
PAGE2B	4	0.01992	0.063633	0.931039	1254	4	-0.31213	0.98008	0.98014	0.99968	18681	0	-0.31213
SEC24C	4	0.019932	0.063673	0.931039	1255	4	-0.33613	0.98007	0.98013	0.99968	18680	0	-0.33613
PHF20L1	4	0.019946	0.063708	0.931039	1256	4	-0.30108	0.98005	0.98011	0.99968	18679	0	-0.30108
UBXN10	3	0.019951	0.051418	0.931039	1257	1	-0.19678	0.48795	0.62961	0.99968	12095	1	-0.19678
HRH4	4	0.019954	0.063731	0.931039	1258	2	-0.21062	0.64042	0.77486	0.99968	14408	1	-0.21062
TMA7	4	0.01996	0.063745	0.931039	1259	4	-0.69285	0.97821	0.97825	0.99968	18643	0	-0.69285
KIAA1671	4	0.019966	0.063768	0.931039	1260	4	-0.36894	0.98003	0.98009	0.99968	18678	0	-0.36894
KLF4	3	0.019967	0.051465	0.931039	1261	3	-0.86853	0.98003	0.98014	0.99968	18677	0	-0.86853
UGT2B15	4	0.020008	0.063871	0.931039	1262	1	0.27961	0.25352	0.45661	0.99968	8387	2	0.27961
C10orf113	4	0.02001	0.063875	0.931039	1263	4	-0.37695	0.97999	0.98005	0.99968	18675	0	-0.37695
CMPK2	4	0.020021	0.063911	0.931039	1264	4	-0.16309	0.97998	0.98004	0.99968	18674	0	-0.16309
GCSAML	3	0.020031	0.051629	0.931039	1265	3	-1.2238	0.96379	0.96401	0.99968	18327	0	-1.2238
FOXS1	4	0.020046	0.063984	0.931039	1266	3	-0.57759	0.68241	0.79451	0.99968	14816	1	-0.57759
CHCHD1	4	0.020047	0.063987	0.931039	1267	2	-0.36584	0.3477	0.54274	0.99968	9975	2	-0.36584
CARD18	4	0.020051	0.063997	0.931039	1268	3	-0.62084	0.92203	0.92188	0.99968	17484	1	-0.62084
NRP1	4	0.020081	0.064091	0.931039	1269	3	-0.50289	0.64087	0.77525	0.99968	14418	1	-0.50289
TRIM24	4	0.020108	0.064189	0.931039	1270	4	-0.37912	0.97989	0.97995	0.99968	18673	0	-0.37912
PRR5	4	0.020124	0.064234	0.931039	1271	3	-0.83784	0.95199	0.95188	0.99968	18085	0	-0.83784
C15orf48	4	0.020169	0.064355	0.931039	1272	4	-0.27522	0.97983	0.97989	0.99968	18672	0	-0.27522
VIM	4	0.020181	0.064384	0.931039	1273	4	-0.51605	0.97982	0.97988	0.99968	18671	0	-0.51605
SDK1	4	0.020221	0.064504	0.931039	1274	2	-0.17234	0.89946	0.90197	0.99968	17080	1	-0.17234
FUT8	4	0.020242	0.064562	0.931039	1275	4	-0.50192	0.97976	0.97982	0.99968	18670	0	-0.50192
NPC2	4	0.020271	0.064645	0.931039	1276	3	-0.42796	0.86332	0.8762	0.99968	16551	1	-0.42796
KDM5A	4	0.020275	0.064657	0.931039	1277	2	-0.41699	0.30112	0.50702	0.99968	9319	2	-0.41699
NSUN7	4	0.02028	0.064669	0.931039	1278	3	-0.72322	0.61535	0.75407	0.99968	13993	1	-0.72322
AKR1B1	3	0.020312	0.05236	0.931039	1279	2	-0.96791	0.91285	0.91296	0.99968	17305	0	-0.96791
PRNP	4	0.020328	0.064807	0.931039	1280	2	-0.15035	0.23103	0.42589	0.99968	7830	2	-0.15035
TBC1D21	4	0.020371	0.064947	0.931039	1281	3	-0.61219	0.24979	0.45144	0.99968	8308	1	-0.61219
TRMT10C	4	0.020373	0.064954	0.931039	1282	4	-0.49671	0.97963	0.97968	0.99968	18668	0	-0.49671
CYP8B1	4	0.020375	0.064963	0.931039	1283	3	-0.664	0.38703	0.5731	0.99968	10562	1	-0.664
UGT2B7	4	0.020382	0.064981	0.931039	1284	3	-0.63953	0.29947	0.50573	0.99968	9291	1	-0.63953
DISP1	4	0.020435	0.065132	0.931039	1285	2	-0.28745	0.65072	0.78338	0.99968	14585	2	-0.28745
KLHL24	4	0.020436	0.065135	0.931039	1286	3	-0.72293	0.93709	0.93702	0.99968	17766	0	-0.72293
SLC6A19	4	0.020489	0.065278	0.931039	1287	1	0.47941	0.060851	0.16462	0.992908	3116	3	0.47941
CNTNAP3	4	0.020506	0.065337	0.931039	1288	3	-1.155	0.726	0.81013	0.99968	15143	1	-1.155
TAF4	4	0.020517	0.065364	0.931039	1289	3	-0.59203	0.93513	0.93501	0.99968	17733	0	-0.59203
TMEM158	4	0.020519	0.065372	0.931039	1290	3	-0.49942	0.63275	0.76855	0.99968	14279	1	-0.49942
DOCK3	3	0.020523	0.052888	0.931039	1291	2	-1.2082	0.61257	0.68796	0.99968	13946	1	-1.2082
MYOM2	4	0.020528	0.065403	0.931039	1292	3	-0.95973	0.97614	0.97612	0.99968	18582	0	-0.95973
BMPR1A	4	0.020542	0.065438	0.931039	1293	2	0.089592	0.43568	0.61098	0.99968	11313	2	0.089592
SNAPC4	4	0.020544	0.065441	0.931039	1294	3	-0.84623	0.36467	0.5558	0.99968	10230	1	-0.84623
C11orf24	4	0.02057	0.065518	0.931039	1295	2	-0.2308	0.068109	0.17711	0.992908	3363	2	-0.2308
PLEKHG2	4	0.020579	0.065548	0.931039	1296	4	-0.46145	0.97942	0.97946	0.99968	18667	0	-0.46145
LHPP	4	0.020587	0.065575	0.931039	1297	3	-0.37307	0.86004	0.87412	0.99968	16511	1	-0.37307
KRT73	4	0.020594	0.065592	0.931039	1298	3	-0.80039	0.80706	0.84501	0.99968	15900	1	-0.80039
INTS1	4	0.020602	0.065615	0.931039	1299	3	-0.80741	0.31908	0.52074	0.99968	9562	1	-0.80741
FSTL1	4	0.020605	0.065627	0.931039	1300	2	-0.32949	0.58795	0.73162	0.99968	13558	2	-0.32949
SERPINB6	4	0.020607	0.06563	0.931039	1301	3	-0.64072	0.92471	0.92452	0.99968	17534	1	-0.64072
KIF5B	4	0.020649	0.065745	0.931039	1302	2	-0.026516	0.42896	0.60578	0.99968	11193	1	-0.026516
CNPY2	4	0.020719	0.065951	0.931039	1303	2	-0.15038	0.16621	0.33277	0.99968	6125	2	-0.15038
PLBD2	4	0.020756	0.06604	0.931039	1304	2	-0.13828	0.33755	0.53487	0.99968	9834	2	-0.13828
MYBPH	4	0.020778	0.066108	0.931039	1305	3	-0.44352	0.97061	0.97054	0.99968	18461	0	-0.44352
TCF7L2	4	0.020809	0.066185	0.931039	1306	3	-0.18747	0.96451	0.96446	0.99968	18348	0	-0.18747
EPPIN	4	0.020842	0.066294	0.931039	1307	2	-0.3195	0.59911	0.74067	0.99968	13753	1	-0.3195
CD47	4	0.020853	0.066326	0.931039	1308	3	-0.44446	0.84347	0.86406	0.99968	16320	1	-0.44446
DHH	4	0.02086	0.066339	0.931039	1309	3	-0.95603	0.90147	0.90354	0.99968	17108	1	-0.95603
ZYG11B	4	0.020863	0.066348	0.931039	1310	2	0.19885	0.30926	0.51324	0.99968	9424	2	0.19885
ARL6	4	0.020896	0.066436	0.931039	1311	4	-0.22214	0.9791	0.97914	0.99968	18666	0	-0.22214
ACOT13	4	0.020911	0.066482	0.931039	1312	4	-0.67172	0.97909	0.97913	0.99968	18665	0	-0.67172
PPARA	3	0.020914	0.053878	0.931039	1313	1	-1.1208	0.66275	0.71492	0.99968	14673	1	-1.1208
C11orf96	4	0.020916	0.066499	0.931039	1314	1	0.25194	0.39971	0.58305	0.99968	10767	2	0.25194
NPBWR1	4	0.02095	0.066602	0.931039	1315	4	-0.49758	0.97905	0.97909	0.99968	18664	0	-0.49758
SUPT20HL2	4	0.020969	0.066655	0.931039	1316	2	0.096154	0.40265	0.58531	0.99968	10814	2	0.096154
L3MBTL4	4	0.020973	0.066662	0.931039	1317	3	-0.66811	0.49259	0.6555	0.99968	12163	1	-0.66811
A2ML1	4	0.020977	0.066673	0.931039	1318	3	-0.63848	0.59392	0.73648	0.99968	13666	1	-0.63848
UTP14C	4	0.020986	0.066696	0.931039	1319	3	-0.74973	0.89015	0.89472	0.99968	16942	1	-0.74973
SF3B1	4	0.020995	0.066728	0.931039	1320	3	-0.52925	0.91962	0.91959	0.99968	17438	1	-0.52925
DPPA4	4	0.021001	0.066745	0.931039	1321	3	-0.70506	0.91865	0.91865	0.99968	17417	1	-0.70506
NDUFS4	4	0.021019	0.066803	0.931039	1322	2	-0.2276	0.5423	0.69484	0.99968	12867	2	-0.2276
ALKBH7	4	0.021021	0.06681	0.931039	1323	3	-0.89961	0.58642	0.73033	0.99968	13539	1	-0.89961
KIAA1407	4	0.021023	0.066814	0.931039	1324	1	0.064909	0.043682	0.12841	0.982109	2417	1	0.064909
POTEB	3	0.021035	0.054159	0.931039	1325	1	-0.4815	0.43219	0.5861	0.99968	11258	2	-0.4815
CHP1	4	0.021052	0.066903	0.931039	1326	3	-0.4819	0.91986	0.9198	0.99968	17440	1	-0.4819
TRERF1	4	0.021054	0.066908	0.931039	1327	2	-0.40739	0.32034	0.52167	0.99968	9585	1	-0.40739
GEMIN6	4	0.021076	0.066975	0.931039	1328	2	-0.32966	0.51158	0.67026	0.99968	12450	2	-0.32966
SMARCA2	4	0.021092	0.067026	0.931039	1329	3	-0.62915	0.68057	0.79389	0.99968	14804	1	-0.62915
MPG	4	0.021111	0.067092	0.931039	1330	4	-0.48716	0.97889	0.97892	0.99968	18663	0	-0.48716
BBS12	4	0.021123	0.067134	0.931039	1331	4	-0.0961	0.97888	0.97891	0.99968	18661	0	-0.0961
LRRC71	4	0.02113	0.067152	0.931039	1332	2	0.04908	0.29039	0.49894	0.99968	9155	2	0.04908
DMRTC1B	4	0.021137	0.067174	0.931039	1333	3	-0.53791	0.55571	0.7057	0.99968	13073	1	-0.53791
SESN3	4	0.021183	0.067306	0.931039	1334	3	-0.16633	0.20261	0.38589	0.99968	7097	1	-0.16633
KLHL18	3	0.021206	0.05458	0.931039	1335	3	-0.92185	0.97281	0.97296	0.99968	18513	0	-0.92185
UFSP2	4	0.021236	0.06745	0.931039	1336	2	0.086852	0.039477	0.11737	0.982109	2215	2	0.086852
C1orf61	4	0.02124	0.067458	0.931039	1337	2	-0.22825	0.36292	0.55448	0.99968	10201	2	-0.22825
MAGT1	4	0.021244	0.067474	0.931039	1338	3	-0.74752	0.97289	0.97283	0.99968	18515	0	-0.74752
COQ10A	3	0.021258	0.054708	0.931039	1339	3	-1.2977	0.97874	0.97889	0.99968	18659	0	-1.2977
INVS	4	0.021258	0.067511	0.931039	1340	3	-0.64604	0.88367	0.88989	0.99968	16835	1	-0.64604
GOLGA8K	4	0.02129	0.067603	0.931039	1341	2	-0.21329	0.45945	0.62962	0.99968	11677	1	-0.21329
ACVRL1	4	0.021343	0.067753	0.931039	1342	1	0.20158	0.49535	0.65761	0.99968	12206	2	0.20158
NOD2	4	0.021347	0.067766	0.931039	1343	3	-0.58427	0.92952	0.92932	0.99968	17631	0	-0.58427
SPDYC	4	0.021374	0.067835	0.931039	1344	4	-0.51619	0.97863	0.97866	0.99968	18657	0	-0.51619
MYOF	4	0.021383	0.067856	0.931039	1345	4	-0.37607	0.97862	0.97865	0.99968	18656	0	-0.37607
BTBD1	4	0.02141	0.06793	0.931039	1346	2	-0.53246	0.9293	0.92909	0.99968	17629	0	-0.53246
RUSC1-AS1	4	0.021427	0.067983	0.931039	1347	3	-0.70649	0.75514	0.82173	0.99968	15395	1	-0.70649
NEURL2	4	0.021436	0.06801	0.931039	1348	2	-0.35581	0.43647	0.61159	0.99968	11326	2	-0.35581
CSNK2A1	4	0.02145	0.068048	0.931039	1349	2	0.17493	0.235	0.43137	0.99968	7933	2	0.17493
TUBG2	4	0.021453	0.068057	0.931039	1350	4	-0.24287	0.97855	0.97858	0.99968	18655	0	-0.24287
GCG	4	0.021472	0.068104	0.931039	1351	3	-0.55257	0.37956	0.56736	0.99968	10463	1	-0.55257
MATN4	3	0.021476	0.055233	0.931039	1352	2	-0.83097	0.75726	0.77451	0.99968	15410	1	-0.83097
MYO1H	4	0.021486	0.068148	0.931039	1353	3	-0.77107	0.4375	0.6124	0.99968	11339	1	-0.77107
ZBTB46	4	0.02149	0.068164	0.931039	1354	2	-0.29901	0.25193	0.45437	0.99968	8347	2	-0.29901
ANP32C	4	0.021503	0.068199	0.931039	1355	1	0.11087	0.4634	0.63271	0.99968	11746	2	0.11087
PITPNA	4	0.021511	0.068225	0.931039	1356	4	-0.24367	0.97849	0.97852	0.99968	18654	0	-0.24367
ZC3H7B	4	0.021538	0.068311	0.931039	1357	4	-0.51477	0.97846	0.9785	0.99968	18652	0	-0.51477
MED7	4	0.021544	0.068323	0.931039	1358	3	-0.70811	0.95239	0.95227	0.99968	18093	0	-0.70811
METTL5	4	0.021545	0.068324	0.931039	1359	4	-0.10265	0.97846	0.97849	0.99968	18651	0	-0.10265
INSL6	4	0.021612	0.068533	0.931039	1360	4	-0.36867	0.97839	0.97842	0.99968	18650	0	-0.36867
FAM171A1	4	0.021621	0.068555	0.931039	1361	3	-0.59478	0.34042	0.53713	0.99968	9874	1	-0.59478
YME1L1	4	0.021639	0.068606	0.931039	1362	4	-0.4679	0.97836	0.97839	0.99968	18649	0	-0.4679
EFHC1	4	0.021664	0.068673	0.931039	1363	3	-0.76643	0.13182	0.2807	0.99968	5177	1	-0.76643
AJUBA	4	0.021671	0.068697	0.931039	1364	3	-0.53961	0.91701	0.91713	0.99968	17385	1	-0.53961
PPID	4	0.021688	0.068755	0.931039	1365	4	-0.50611	0.97831	0.97834	0.99968	18647	0	-0.50611
RRBP1	4	0.021694	0.068772	0.931039	1366	3	-0.46204	0.91907	0.91906	0.99968	17428	1	-0.46204
TMED7	3	0.021695	0.055753	0.931039	1367	3	-0.42748	0.9783	0.97845	0.99968	18646	0	-0.42748
COL1A1	4	0.021698	0.068786	0.931039	1368	4	-0.32901	0.9783	0.97834	0.99968	18645	0	-0.32901
GOLGA8R	2	0.0217	0.040204	0.926284	1369	2	-1.2261	0.9783	0.97819	0.99968	18644	0	-1.2261
SULT1E1	4	0.021723	0.068854	0.931039	1370	3	-0.62826	0.96234	0.96225	0.99968	18304	0	-0.62826
GDF15	4	0.021757	0.068957	0.931039	1371	3	-0.58572	0.73415	0.81322	0.99968	15217	1	-0.58572
ARL6IP4	4	0.02177	0.068993	0.931039	1372	3	-0.668	0.32229	0.52317	0.99968	9606	1	-0.668
CXorf36	4	0.021786	0.069037	0.931039	1373	3	-0.58476	0.89469	0.89821	0.99968	17010	1	-0.58476
UBAC1	4	0.021808	0.0691	0.931039	1374	4	-0.91057	0.97819	0.97823	0.99968	18642	0	-0.91057
CSGALNACT2	3	0.021809	0.056033	0.931039	1375	3	-1.4091	0.97819	0.97834	0.99968	18641	0	-1.4091
TCN1	4	0.021824	0.069144	0.931039	1376	4	-0.47571	0.97818	0.97822	0.99968	18640	0	-0.47571
SLC35E2	4	0.021848	0.069209	0.931039	1377	3	-0.57627	0.21965	0.41005	0.99968	7563	1	-0.57627
KIAA1107	4	0.021877	0.069275	0.931039	1378	2	-0.46597	0.15118	0.31031	0.99968	5700	1	-0.46597
TBL3	4	0.021885	0.069293	0.931039	1379	3	-0.93733	0.27736	0.48824	0.99968	8957	1	-0.93733
FAF1	4	0.02193	0.06943	0.931039	1380	1	0.13807	0.3913	0.57642	0.99968	10629	2	0.13807
PRDM6	4	0.022028	0.069712	0.931039	1381	4	-0.20883	0.97797	0.97801	0.99968	18639	0	-0.20883
SLC26A3	4	0.022034	0.069729	0.931039	1382	4	-0.37693	0.97797	0.97801	0.99968	18638	0	-0.37693
RSPH3	4	0.022037	0.06974	0.931039	1383	2	0.010582	0.29681	0.50369	0.99968	9247	2	0.010582
NALCN	3	0.022051	0.056609	0.931039	1384	2	-0.76877	0.93336	0.93354	0.99968	17699	0	-0.76877
SLC25A48	4	0.022053	0.069782	0.931039	1385	3	-0.69513	0.87849	0.88626	0.99968	16766	1	-0.69513
NDN	4	0.022074	0.069845	0.931039	1386	3	-0.80852	0.94109	0.94101	0.99968	17851	0	-0.80852
EIF2B5	4	0.022083	0.06987	0.931039	1387	2	-0.80916	0.59159	0.73461	0.99968	13622	2	-0.80916
PAM	4	0.022144	0.070052	0.931039	1388	1	0.27088	0.3845	0.57117	0.99968	10522	2	0.27088
POU1F1	4	0.022161	0.070108	0.931039	1389	4	-0.37096	0.97784	0.97788	0.99968	18637	0	-0.37096
RPP40	4	0.022183	0.070172	0.931039	1390	4	-0.33863	0.97782	0.97786	0.99968	18636	0	-0.33863
PTGR1	4	0.022186	0.070177	0.931039	1391	3	-0.77256	0.9069	0.90815	0.99968	17203	1	-0.77256
MAP1LC3A	4	0.022219	0.07029	0.931039	1392	2	-0.61333	0.60238	0.74334	0.99968	13801	1	-0.61333
LCTL	4	0.022246	0.070366	0.931039	1393	2	-0.54326	0.87889	0.88652	0.99968	16773	1	-0.54326
LOC100132146	4	0.022249	0.070375	0.931039	1394	4	-0.36371	0.97775	0.97779	0.99968	18635	0	-0.36371
PSMB1	4	0.022255	0.070392	0.931039	1395	4	-0.35692	0.97775	0.97779	0.99968	18634	0	-0.35692
SKA1	4	0.022268	0.070427	0.931039	1396	4	-0.33403	0.97773	0.97777	0.99968	18633	0	-0.33403
HLA-A	4	0.022268	0.07043	0.931039	1397	3	-0.65638	0.59755	0.73943	0.99968	13736	1	-0.65638
WDR73	4	0.022274	0.070445	0.931039	1398	4	-0.23564	0.97773	0.97777	0.99968	18632	0	-0.23564
DENND6A	4	0.022289	0.07049	0.931039	1399	4	-0.12441	0.97771	0.97774	0.99968	18631	0	-0.12441
TFAP2C	4	0.022301	0.070516	0.931039	1400	2	-0.28945	0.43411	0.60979	0.99968	11291	2	-0.28945
PTPRD	4	0.022304	0.070525	0.931039	1401	2	-0.0055183	0.4055	0.58749	0.99968	10855	2	-0.0055183
NHSL2	4	0.022321	0.070575	0.931039	1402	4	-0.33348	0.97768	0.97772	0.99968	18630	0	-0.33348
POLR2H	4	0.022343	0.070641	0.931039	1403	4	-0.39414	0.97766	0.97769	0.99968	18629	0	-0.39414
L3MBTL1	4	0.022355	0.070677	0.931039	1404	3	-0.67871	0.80579	0.84439	0.99968	15881	1	-0.67871
PTGER1	4	0.022357	0.070683	0.931039	1405	2	-0.43638	0.47842	0.64442	0.99968	11965	2	-0.43638
OR56A1	3	0.022358	0.057324	0.931039	1406	2	-1.5201	0.59748	0.68033	0.99968	13734	1	-1.5201
FAM178B	4	0.022374	0.070727	0.931039	1407	2	-0.44152	0.95578	0.95569	0.99968	18167	0	-0.44152
PCDHA7	4	0.02239	0.070777	0.931039	1408	4	-0.29333	0.97761	0.97764	0.99968	18628	0	-0.29333
RNF126	4	0.022405	0.070819	0.931039	1409	4	-0.68172	0.97759	0.97762	0.99968	18627	0	-0.68172
ELOVL5	4	0.022411	0.070831	0.931039	1410	1	0.34201	0.2369	0.43396	0.99968	7977	3	0.34201
GSPT2	4	0.022418	0.070847	0.931039	1411	4	-0.30853	0.97758	0.97761	0.99968	18626	0	-0.30853
SUDS3	3	0.022457	0.057558	0.931039	1412	3	-1.4691	0.97754	0.9777	0.99968	18624	0	-1.4691
MUC21	4	0.022459	0.07097	0.931039	1413	4	-0.26669	0.97754	0.97757	0.99968	18623	0	-0.26669
PTK2B	4	0.022465	0.070987	0.931039	1414	2	-0.40622	0.7091	0.80385	0.99968	15019	1	-0.40622
PWWP2A	4	0.022517	0.07114	0.931039	1415	2	0.048076	0.13475	0.28524	0.99968	5256	2	0.048076
MYD88	4	0.022535	0.071188	0.931039	1416	4	-0.49067	0.97747	0.97749	0.99968	18620	0	-0.49067
MCEE	4	0.022556	0.071246	0.931039	1417	2	-0.26158	0.16634	0.33296	0.99968	6128	2	-0.26158
TEX38	4	0.022571	0.071287	0.931039	1418	1	0.33989	0.13861	0.29123	0.99968	5357	3	0.33989
MCTP2	4	0.022574	0.071298	0.931039	1419	2	-0.2173	0.12531	0.27051	0.99968	5026	2	-0.2173
BRS3	4	0.022583	0.071328	0.931039	1420	3	-0.7403	0.63774	0.77264	0.99968	14365	1	-0.7403
ASIC1	4	0.022592	0.071361	0.931039	1421	3	-0.54343	0.85772	0.87267	0.99968	16488	1	-0.54343
MARK3	4	0.022624	0.071451	0.931039	1422	3	-0.65521	0.92078	0.92067	0.99968	17459	1	-0.65521
PROS1	4	0.022642	0.071505	0.931039	1423	4	-0.49353	0.97736	0.97738	0.99968	18618	0	-0.49353
COMMD8	4	0.022666	0.071563	0.931039	1424	3	-0.47039	0.79709	0.84019	0.99968	15790	1	-0.47039
LPAR1	4	0.022693	0.071629	0.931039	1425	3	-0.61198	0.96123	0.96114	0.99968	18278	0	-0.61198
SH2D2A	4	0.022708	0.071681	0.931039	1426	3	-0.46075	0.90335	0.9051	0.99968	17140	1	-0.46075
STAM	4	0.022772	0.071866	0.931039	1427	4	-0.21297	0.97723	0.97726	0.99968	18616	0	-0.21297
NCAN	4	0.022784	0.071896	0.931039	1428	2	-0.49512	0.64506	0.77875	0.99968	14499	1	-0.49512
C4orf26	4	0.022787	0.071905	0.931039	1429	3	-0.33047	0.86767	0.87898	0.99968	16605	1	-0.33047
ASNA1	4	0.022794	0.071926	0.931039	1430	2	-0.22723	0.43789	0.61269	0.99968	11348	2	-0.22723
ZBTB37	4	0.022797	0.071935	0.931039	1431	3	-0.79397	0.97392	0.97385	0.99968	18536	0	-0.79397
PTPN7	4	0.022837	0.072059	0.931039	1432	1	0.26125	0.21671	0.40593	0.99968	7484	3	0.26125
NEK1	4	0.022843	0.072076	0.931039	1433	3	-0.47916	0.93978	0.93974	0.99968	17823	0	-0.47916
ZNF705E	4	0.022891	0.072205	0.931039	1434	1	0.10511	0.21164	0.39884	0.99968	7340	2	0.10511
IRS2	4	0.022893	0.07221	0.931039	1435	4	-0.64527	0.97711	0.97715	0.99968	18614	0	-0.64527
CLUL1	4	0.022916	0.07228	0.931039	1436	4	-0.24785	0.97708	0.97712	0.99968	18613	0	-0.24785
TAL2	4	0.022932	0.072322	0.931039	1437	4	-0.70813	0.97707	0.9771	0.99968	18612	0	-0.70813
FAM45A	4	0.022944	0.072354	0.931039	1438	3	-0.47712	0.93942	0.93939	0.99968	17818	0	-0.47712
TLL1	4	0.022946	0.07236	0.931039	1439	3	-0.40961	0.48912	0.6528	0.99968	12110	1	-0.40961
SLC3A2	4	0.022951	0.072371	0.931039	1440	4	-0.7077	0.97705	0.97708	0.99968	18611	0	-0.7077
ATP5O	4	0.022959	0.072398	0.931039	1441	2	-0.35758	0.26636	0.47374	0.99968	8695	1	-0.35758
LMAN2L	4	0.022996	0.072506	0.931039	1442	4	-0.3827	0.977	0.97703	0.99968	18610	0	-0.3827
RNF152	4	0.022997	0.072509	0.931039	1443	1	0.31018	0.15525	0.31647	0.99968	5828	2	0.31018
FAM117A	4	0.023021	0.072572	0.931039	1444	4	-0.372	0.97698	0.977	0.99968	18609	0	-0.372
AGO2	4	0.023031	0.072601	0.931039	1445	3	-0.52354	0.84063	0.86245	0.99968	16287	1	-0.52354
NRROS	4	0.023031	0.072601	0.931039	1446	4	-0.7826	0.97697	0.97699	0.99968	18608	0	-0.7826
ITPR3	4	0.023033	0.07261	0.931039	1447	3	-0.98807	0.40249	0.58519	0.99968	10812	1	-0.98807
GRK7	4	0.02306	0.072679	0.931039	1448	4	-0.28512	0.97694	0.97696	0.99968	18607	0	-0.28512
OTUD4	4	0.02307	0.07271	0.931039	1449	2	-0.49308	0.96808	0.96802	0.99968	18416	0	-0.49308
OR8H2	3	0.023085	0.059068	0.931039	1450	3	-0.7923	0.97692	0.9771	0.99968	18606	0	-0.7923
HEMK1	4	0.023104	0.072806	0.931039	1451	2	0.13472	0.24785	0.4488	0.99968	8252	2	0.13472
DEFB108B	4	0.023125	0.072868	0.931039	1452	3	-0.72047	0.57118	0.71808	0.99968	13327	1	-0.72047
ABCC11	4	0.023157	0.072976	0.931039	1453	3	-0.5704	0.73035	0.81178	0.99968	15179	1	-0.5704
PDIA6	4	0.023162	0.072992	0.931039	1454	3	-0.76032	0.7974	0.84034	0.99968	15793	1	-0.76032
SUFU	3	0.023174	0.059285	0.931039	1455	3	-0.49162	0.97683	0.97701	0.99968	18604	0	-0.49162
PLGLB1	4	0.023196	0.073094	0.931039	1456	3	-0.70821	0.92243	0.9223	0.99968	17491	1	-0.70821
TMPRSS11A	4	0.023202	0.073111	0.931039	1457	4	-0.61789	0.9768	0.9768	0.99968	18603	0	-0.61789
BHMT2	4	0.023205	0.073123	0.931039	1458	3	-0.53816	0.9192	0.91918	0.99968	17431	1	-0.53816
ARG2	4	0.023208	0.073131	0.931039	1459	4	-0.28313	0.97679	0.97679	0.99968	18602	0	-0.28313
GSTA1	4	0.023211	0.073139	0.931039	1460	3	-0.7912	0.48035	0.64592	0.99968	11997	1	-0.7912
SLC25A31	4	0.023214	0.073154	0.931039	1461	4	-0.49074	0.97679	0.97679	0.99968	18601	0	-0.49074
FOXO3	4	0.023247	0.073234	0.931039	1462	4	-0.61101	0.97675	0.97675	0.99968	18600	0	-0.61101
CYCS	4	0.02325	0.073239	0.931039	1463	4	-0.18279	0.97675	0.97675	0.99968	18599	0	-0.18279
OR6C2	4	0.023256	0.073256	0.931039	1464	4	-0.42872	0.97674	0.97674	0.99968	18598	0	-0.42872
CASKIN1	4	0.023317	0.073428	0.932254	1465	2	-0.1069	0.92522	0.92501	0.99968	17543	0	-0.1069
SMAD9	3	0.023357	0.059724	0.931039	1466	3	-0.61682	0.97664	0.97683	0.99968	18597	0	-0.61682
PCDHAC1	4	0.023371	0.073588	0.932254	1467	3	-0.49142	0.95798	0.95794	0.99968	18209	0	-0.49142
POLR2C	3	0.023377	0.059766	0.931039	1468	3	-1.4675	0.97662	0.97681	0.99968	18596	0	-1.4675
TDGF1	4	0.023405	0.07369	0.932254	1469	4	-0.38666	0.97659	0.97659	0.99968	18595	0	-0.38666
CAV3	4	0.023424	0.073736	0.932254	1470	1	-0.0024113	0.92317	0.92304	0.99968	17509	1	-0.0024113
DYRK2	4	0.023431	0.073756	0.932254	1471	3	-0.98879	0.73221	0.81249	0.99968	15199	1	-0.98879
ASCL5	4	0.023444	0.07379	0.932254	1472	4	-0.4212	0.97656	0.97655	0.99968	18594	0	-0.4212
WNT3A	4	0.023477	0.07388	0.932356	1473	1	0.31221	0.13985	0.29311	0.99968	5389	2	0.31221
MRRF	4	0.02348	0.073896	0.932356	1474	3	-1.013	0.20545	0.3899	0.99968	7172	1	-1.013
TMEM183A	4	0.023523	0.074018	0.93322	1475	3	-0.57726	0.64391	0.77778	0.99968	14478	1	-0.57726
PIM3	4	0.023584	0.074177	0.93322	1476	2	0.076078	0.51549	0.67337	0.99968	12500	2	0.076078
MEF2BNB-MEF2B	4	0.023642	0.074295	0.93322	1477	3	-0.7488	0.94695	0.94691	0.99968	17985	0	-0.7488
SPACA5B	4	0.023656	0.07433	0.93322	1478	3	-0.41832	0.89186	0.89606	0.99968	16968	1	-0.41832
TRPC6	4	0.023673	0.07437	0.93322	1479	2	-0.35265	0.27301	0.48256	0.99968	8856	1	-0.35265
FOXP1	4	0.023685	0.074393	0.93322	1480	3	-0.5299	0.94492	0.94477	0.99968	17934	0	-0.5299
ABHD6	4	0.02369	0.074401	0.93322	1481	1	0.1444	0.32935	0.52864	0.99968	9716	2	0.1444
LIPK	4	0.023711	0.074442	0.93322	1482	3	-0.57406	0.90959	0.91047	0.99968	17246	1	-0.57406
TCL1B	4	0.023739	0.074496	0.93322	1483	3	-0.854	0.96521	0.96515	0.99968	18362	0	-0.854
C1orf137	4	0.023797	0.074605	0.933906	1484	2	-0.24222	0.33943	0.53637	0.99968	9860	2	-0.24222
IL11RA	4	0.023872	0.074751	0.93478	1485	3	-0.59067	0.69351	0.79836	0.99968	14904	1	-0.59067
CCDC181	4	0.023901	0.074816	0.93478	1486	3	-0.63701	0.49539	0.65765	0.99968	12208	1	-0.63701
ACSM6	4	0.023904	0.074821	0.93478	1487	3	-1.2375	0.24466	0.44449	0.99968	8170	1	-1.2375
MCCC2	4	0.023957	0.074933	0.935324	1488	2	-0.44256	0.88759	0.89284	0.99968	16897	1	-0.44256
REV1	4	0.023968	0.074963	0.935324	1489	3	-0.80728	0.11	0.24629	0.99968	4616	1	-0.80728
NPHP1	4	0.02401	0.075043	0.935715	1490	3	-0.68476	0.063158	0.1686	0.992908	3190	1	-0.68476
DOK1	4	0.024039	0.075105	0.935879	1491	2	-0.026496	0.072271	0.18423	0.99557	3488	2	-0.026496
GNAL	4	0.024063	0.075158	0.935891	1492	3	-0.46	0.76542	0.82609	0.99968	15493	1	-0.46
FCF1	4	0.024108	0.075245	0.935891	1493	3	-0.83267	0.40186	0.5847	0.99968	10801	1	-0.83267
TRIM51	4	0.024117	0.075263	0.935891	1494	2	0.0029335	0.562	0.71074	0.99968	13167	2	0.0029335
SLC1A1	4	0.024133	0.075302	0.935891	1495	2	-0.39292	0.64215	0.7763	0.99968	14448	2	-0.39292
SETD7	2	0.024181	0.044678	0.926284	1496	2	-1.6229	0.97582	0.9757	0.99968	18571	0	-1.6229
SNAPC5	4	0.0242	0.075436	0.936075	1497	3	-0.61587	0.88079	0.88779	0.99968	16799	1	-0.61587
SYT10	4	0.024227	0.075491	0.936075	1498	2	-0.57449	0.94166	0.94158	0.99968	17866	0	-0.57449
PRPH2	4	0.024292	0.075619	0.936075	1499	3	-0.65372	0.87519	0.88398	0.99968	16729	1	-0.65372
HNRNPH2	4	0.024293	0.075622	0.936075	1500	3	-0.71658	0.76066	0.82406	0.99968	15451	1	-0.71658
ANKAR	4	0.024312	0.075653	0.936075	1501	2	-0.39247	0.42368	0.60163	0.99968	11106	2	-0.39247
CHMP4A	4	0.024316	0.07566	0.936075	1502	3	-0.87175	0.8255	0.85428	0.99968	16109	1	-0.87175
RCSD1	3	0.024321	0.062024	0.931039	1503	1	-0.96557	0.34085	0.49097	0.99968	9877	1	-0.96557
ERI2	4	0.024359	0.075752	0.936075	1504	2	-0.47929	0.87228	0.88206	0.99968	16682	1	-0.47929
DRD1	4	0.024378	0.075798	0.936075	1505	2	-0.29854	0.24735	0.44815	0.99968	8241	2	-0.29854
ZW10	4	0.024383	0.075807	0.936075	1506	3	-0.29141	0.66763	0.78955	0.99968	14706	1	-0.29141
OR8J3	4	0.024438	0.075905	0.936471	1507	3	-0.73486	0.18614	0.36212	0.99968	6649	1	-0.73486
TTC22	3	0.02444	0.062324	0.931039	1508	3	-0.51926	0.97556	0.97574	0.99968	18565	0	-0.51926
SLC23A3	4	0.024454	0.075937	0.936471	1509	2	-0.14268	0.0084655	0.028753	0.919125	581	2	-0.14268
ZEB1	3	0.024526	0.062524	0.931039	1510	3	-1.1973	0.97547	0.97565	0.99968	18564	0	-1.1973
FAM227A	4	0.024558	0.076143	0.937926	1511	3	-1.0771	0.91059	0.91135	0.99968	17258	1	-1.0771
RAB31	3	0.024561	0.062606	0.931039	1512	1	-0.70366	0.59632	0.67974	0.99968	13718	1	-0.70366
METTL18	4	0.024596	0.076224	0.937926	1513	2	-0.27382	0.81907	0.85099	0.99968	16034	1	-0.27382
SUPT4H1	3	0.02464	0.062803	0.931039	1514	3	-1.4481	0.97536	0.97554	0.99968	18560	0	-1.4481
USP34	4	0.024649	0.076332	0.937926	1515	2	-0.18391	0.60996	0.74957	0.99968	13900	1	-0.18391
TTC26	4	0.024681	0.076395	0.937926	1516	2	-0.3331	0.23348	0.42925	0.99968	7892	2	-0.3331
HIST1H4H	4	0.024682	0.076398	0.937926	1517	3	-0.50264	0.8847	0.89063	0.99968	16854	1	-0.50264
NF1	3	0.024719	0.062984	0.931039	1518	3	-0.63269	0.97528	0.97546	0.99968	18558	0	-0.63269
OPN1MW2	4	0.024756	0.076554	0.938346	1519	1	0.16826	0.25532	0.45902	0.99968	8421	3	0.16826
KRTAP12-3	4	0.024756	0.076554	0.938346	1520	3	-0.47839	0.96622	0.96615	0.99968	18379	0	-0.47839
PNLIPRP2	4	0.024777	0.076597	0.938346	1521	3	-0.4752	0.91688	0.917	0.99968	17381	1	-0.4752
EPB41	2	0.024789	0.04571	0.926284	1522	2	-1.9354	0.97521	0.97512	0.99968	18555	0	-1.9354
FBXO31	4	0.024795	0.076629	0.938346	1523	3	-0.85718	0.74551	0.81777	0.99968	15320	1	-0.85718
TIPIN	3	0.024806	0.063185	0.931039	1524	3	-0.5501	0.97519	0.97536	0.99968	18554	0	-0.5501
CTSL	3	0.024913	0.063446	0.931039	1525	3	-0.38511	0.97509	0.97526	0.99968	18552	0	-0.38511
BDH1	4	0.024916	0.076872	0.938573	1526	2	-0.18677	0.74614	0.81801	0.99968	15328	1	-0.18677
ZNF595	4	0.024939	0.076924	0.938573	1527	2	-0.31655	0.029593	0.090792	0.981754	1707	2	-0.31655
CT47A9	4	0.024969	0.076991	0.938573	1528	1	0.43719	0.098157	0.22716	0.99968	4280	2	0.43719
ZMYND15	4	0.024988	0.077022	0.938573	1529	3	-0.6626	0.77727	0.8312	0.99968	15606	1	-0.6626
MS4A5	4	0.024996	0.077034	0.938573	1530	2	-0.26952	0.014559	0.04767	0.93609	947	2	-0.26952
C2orf49	4	0.025006	0.077057	0.938573	1531	3	-0.50619	0.94851	0.94846	0.99968	18016	0	-0.50619
BCL2L2	4	0.025022	0.077089	0.938573	1532	2	-0.23336	0.62233	0.75991	0.99968	14103	2	-0.23336
GK	4	0.025075	0.077202	0.939278	1533	3	-0.51187	0.38077	0.56829	0.99968	10475	1	-0.51187
KDELC1	4	0.025182	0.07742	0.939278	1534	3	-0.42237	0.61036	0.74989	0.99968	13908	1	-0.42237
TPT1	4	0.025191	0.077437	0.939278	1535	3	-0.50355	0.96423	0.9642	0.99968	18338	0	-0.50355
RBCK1	3	0.025282	0.064342	0.931039	1536	2	-1.2268	0.93364	0.93382	0.99968	17705	0	-1.2268
FOXM1	4	0.025285	0.077612	0.939278	1537	3	-0.4105	0.81324	0.84808	0.99968	15980	1	-0.4105
SRRM4	4	0.025288	0.077624	0.939278	1538	2	-0.10519	0.44569	0.61878	0.99968	11455	2	-0.10519
SVOPL	4	0.025303	0.07766	0.939278	1539	3	-0.6319	0.80542	0.84423	0.99968	15877	1	-0.6319
SHCBP1L	4	0.025322	0.077698	0.939278	1540	3	-0.84437	0.36037	0.55255	0.99968	10162	1	-0.84437
WDFY1	3	0.025331	0.06445	0.931039	1541	2	-0.91692	0.65418	0.71018	0.99968	14618	1	-0.91692
RPL30	4	0.025342	0.077736	0.939278	1542	1	0.57732	0.0037661	0.013318	0.771464	321	3	0.57732
DYRK1B	4	0.02537	0.077795	0.939278	1543	2	-0.26679	0.26941	0.47774	0.99968	8767	2	-0.26679
PAX7	4	0.02538	0.07781	0.939278	1544	3	-0.7744	0.47915	0.64499	0.99968	11972	1	-0.7744
CLCNKA	4	0.025415	0.077877	0.939278	1545	3	-0.65728	0.68639	0.79589	0.99968	14845	1	-0.65728
ABCC12	4	0.025448	0.077944	0.939278	1546	2	0.11153	0.1389	0.29169	0.99968	5366	2	0.11153
QTRTD1	4	0.02545	0.077948	0.939278	1547	3	-0.7378	0.73587	0.81389	0.99968	15231	1	-0.7378
NKX6-2	4	0.025467	0.077984	0.939278	1548	2	-0.24876	0.62857	0.76512	0.99968	14207	2	-0.24876
SLC16A3	4	0.025555	0.078156	0.939278	1549	1	0.36968	0.057984	0.1597	0.992761	3024	3	0.36968
TM2D3	4	0.025608	0.078254	0.939278	1550	2	-0.11633	0.39906	0.58253	0.99968	10755	2	-0.11633
BCAS4	4	0.025645	0.078343	0.939278	1551	3	-0.49918	0.63018	0.76647	0.99968	14231	1	-0.49918
CEP126	4	0.025661	0.078372	0.939278	1552	3	-0.80091	0.61093	0.75037	0.99968	13922	1	-0.80091
IDUA	3	0.025674	0.065249	0.931039	1553	3	-0.53846	0.97433	0.97449	0.99968	18540	0	-0.53846
DLG3	4	0.02568	0.078404	0.939278	1554	3	-0.72465	0.79904	0.84116	0.99968	15813	1	-0.72465
MROH5	4	0.025714	0.078474	0.939278	1555	3	-0.15737	0.93816	0.93812	0.99968	17789	0	-0.15737
ARL14EP	4	0.025718	0.078481	0.939278	1556	3	-0.52316	0.31688	0.51909	0.99968	9530	1	-0.52316
FAM150A	4	0.025767	0.078582	0.939278	1557	1	0.28156	0.19788	0.37908	0.99968	6979	2	0.28156
RCHY1	4	0.025776	0.078599	0.939278	1558	3	-0.70733	0.86996	0.88053	0.99968	16637	1	-0.70733
KLF5	4	0.025821	0.078697	0.939278	1559	2	0.14533	0.16921	0.33725	0.99968	6192	2	0.14533
HOOK2	4	0.025854	0.078762	0.939278	1560	3	-0.89564	0.23858	0.43623	0.99968	8014	1	-0.89564
CCDC182	4	0.025867	0.078787	0.939278	1561	3	-0.4943	0.21545	0.40421	0.99968	7450	1	-0.4943
BPIFB3	4	0.025874	0.0788	0.939278	1562	3	-0.40529	0.61287	0.75199	0.99968	13955	1	-0.40529
RPL29	4	0.025882	0.078814	0.939278	1563	3	-0.68592	0.60935	0.74906	0.99968	13895	1	-0.68592
PMPCB	4	0.025902	0.07886	0.939278	1564	3	-0.5279	0.35163	0.54578	0.99968	10035	1	-0.5279
CMTM4	4	0.025922	0.078903	0.939278	1565	2	-0.48718	0.63	0.76632	0.99968	14228	1	-0.48718
APLP1	4	0.025927	0.078916	0.939278	1566	2	0.25546	0.043994	0.12922	0.982109	2436	2	0.25546
EFCAB3	4	0.025961	0.078978	0.939427	1567	2	-0.27415	0.20241	0.38558	0.99968	7093	2	-0.27415
ING1	3	0.025991	0.065983	0.931039	1568	3	-0.82145	0.97401	0.97415	0.99968	18537	0	-0.82145
OR2L5	4	0.026068	0.079177	0.940474	1569	3	-0.85583	0.51822	0.67557	0.99968	12545	1	-0.85583
EVPLL	4	0.026087	0.079213	0.940474	1570	1	0.39291	0.055376	0.15518	0.989986	2939	3	0.39291
SNX10	3	0.026122	0.0663	0.931039	1571	1	-0.82694	0.33766	0.48759	0.99968	9836	2	-0.82694
DPCR1	3	0.026148	0.066345	0.931039	1572	3	-0.79101	0.97385	0.974	0.99968	18535	0	-0.79101
KREMEN2	4	0.026268	0.079567	0.942311	1573	3	-0.83111	0.82121	0.8521	0.99968	16060	1	-0.83111
LRIT2	4	0.026283	0.079602	0.942311	1574	3	-0.74582	0.75895	0.82333	0.99968	15429	1	-0.74582
ABRA	4	0.026293	0.079618	0.942311	1575	2	-0.25301	0.49596	0.65811	0.99968	12216	2	-0.25301
HRASLS5	4	0.026299	0.079638	0.942311	1576	2	-0.39455	0.2288	0.42276	0.99968	7773	1	-0.39455
FOXP4	4	0.026353	0.079741	0.942311	1577	3	-0.37618	0.81889	0.8509	0.99968	16031	1	-0.37618
WAPAL	4	0.026354	0.079744	0.942311	1578	3	-0.73351	0.046041	0.13442	0.983882	2535	1	-0.73351
PLCZ1	4	0.026365	0.079762	0.942311	1579	3	-0.57017	0.29112	0.49948	0.99968	9170	1	-0.57017
NEURL3	2	0.026456	0.048653	0.930005	1580	2	-0.86478	0.97354	0.97345	0.99968	18529	0	-0.86478
PRELID1	4	0.026457	0.079947	0.943384	1581	3	-0.33199	0.9338	0.93363	0.99968	17711	0	-0.33199
ZNF335	4	0.026459	0.079952	0.943384	1582	3	-0.20821	0.61865	0.75685	0.99968	14042	1	-0.20821
FABP7	3	0.026482	0.067144	0.931039	1583	2	-0.32417	0.71865	0.74856	0.99968	15091	1	-0.32417
NCOA3	4	0.026498	0.080019	0.94359	1584	3	-0.61708	0.9268	0.92659	0.99968	17578	0	-0.61708
RAB11B	3	0.026562	0.067329	0.931039	1585	2	-0.4802	0.61679	0.69013	0.99968	14015	1	-0.4802
L1TD1	4	0.026565	0.080156	0.944044	1586	1	0.19772	0.42192	0.60028	0.99968	11088	2	0.19772
RHCG	4	0.026636	0.080299	0.944438	1587	3	-0.4862	0.45794	0.62843	0.99968	11649	1	-0.4862
DENND1A	4	0.026672	0.08037	0.944438	1588	1	0.36235	0.035575	0.10703	0.981754	2031	3	0.36235
LOX	4	0.026688	0.080404	0.944438	1589	3	-0.57265	0.73151	0.81222	0.99968	15190	1	-0.57265
MICU3	4	0.026705	0.080441	0.944438	1590	2	-0.49805	0.60882	0.74863	0.99968	13885	2	-0.49805
RPS4Y2	4	0.026725	0.080486	0.944438	1591	3	-0.41882	0.88164	0.88842	0.99968	16814	1	-0.41882
FHOD3	4	0.026831	0.080682	0.945899	1592	2	-0.10591	0.39295	0.57771	0.99968	10654	1	-0.10591
PRAC2	3	0.026841	0.067975	0.931039	1593	1	-0.27022	0.10247	0.22551	0.99968	4403	2	-0.27022
HHLA1	4	0.026853	0.08072	0.945899	1594	2	-0.1356	0.18797	0.36475	0.99968	6700	2	-0.1356
SEC14L4	4	0.026912	0.080841	0.946184	1595	2	-0.49973	0.58742	0.73118	0.99968	13552	1	-0.49973
FABP6	4	0.026936	0.080882	0.946184	1596	3	-0.44963	0.93887	0.93883	0.99968	17808	0	-0.44963
HEATR5B	4	0.027021	0.081048	0.947339	1597	2	-0.33337	0.29714	0.50394	0.99968	9253	2	-0.33337
HSD17B7	4	0.027039	0.08108	0.947339	1598	3	-0.60612	0.79809	0.8407	0.99968	15799	1	-0.60612
PCCA	4	0.027097	0.081186	0.947679	1599	1	0.086554	0.047455	0.13794	0.983921	2607	2	0.086554
WFDC13	4	0.027128	0.081257	0.947679	1600	3	-0.44713	0.96089	0.9608	0.99968	18270	0	-0.44713
LPCAT4	4	0.027138	0.081281	0.947679	1601	3	-0.40385	0.63933	0.77395	0.99968	14395	1	-0.40385
SYN1	4	0.02715	0.081308	0.947679	1602	2	-0.0064542	0.30894	0.51299	0.99968	9419	2	-0.0064542
RBPMS2	3	0.027158	0.068733	0.931039	1603	3	-0.38626	0.95495	0.95527	0.99968	18148	0	-0.38626
GABRA6	4	0.0272	0.081415	0.948161	1604	2	-0.28102	0.61794	0.75625	0.99968	14031	2	-0.28102
RXFP3	4	0.027257	0.081533	0.948161	1605	2	-0.38108	0.85777	0.87271	0.99968	16489	1	-0.38108
SSX2	4	0.027269	0.081557	0.948161	1606	2	-0.21916	0.1771	0.34894	0.99968	6440	2	-0.21916
CSNK1G2	4	0.02731	0.081636	0.948161	1607	2	-0.11819	0.56339	0.71186	0.99968	13196	2	-0.11819
VARS2	4	0.027347	0.081709	0.948161	1608	3	-0.78108	0.53283	0.6872	0.99968	12747	1	-0.78108
KATNA1	4	0.027349	0.081713	0.948161	1609	3	-0.82854	0.55072	0.70168	0.99968	13004	1	-0.82854
BRWD1	4	0.027363	0.081746	0.948161	1610	2	-0.28188	0.66011	0.78711	0.99968	14653	1	-0.28188
XPNPEP2	4	0.027469	0.081962	0.94961	1611	3	-0.60168	0.064862	0.1716	0.992908	3245	1	-0.60168
KIAA0754	4	0.027568	0.082156	0.94961	1612	3	-0.75907	0.40082	0.5839	0.99968	10788	1	-0.75907
PDXP	4	0.027575	0.082167	0.94961	1613	3	-0.66861	0.90128	0.9034	0.99968	17106	1	-0.66861
WARS2	4	0.027628	0.082285	0.94961	1614	2	-0.46546	0.51829	0.67563	0.99968	12546	2	-0.46546
VPS13B	4	0.027629	0.082285	0.94961	1615	2	-0.057573	0.41916	0.59812	0.99968	11043	2	-0.057573
FANCC	4	0.027651	0.082327	0.94961	1616	3	-0.79366	0.70968	0.80407	0.99968	15023	1	-0.79366
ALG12	4	0.027677	0.082378	0.94961	1617	3	-0.91629	0.83246	0.85799	0.99968	16187	1	-0.91629
TICAM1	4	0.027678	0.082379	0.94961	1618	3	-0.57394	0.94324	0.94313	0.99968	17897	0	-0.57394
TMLHE	4	0.027682	0.082386	0.94961	1619	1	0.89745	0.027878	0.086134	0.977498	1636	3	0.89745
DAGLB	4	0.027738	0.082485	0.94961	1620	2	-0.19229	0.070628	0.18146	0.994028	3442	2	-0.19229
CTDP1	4	0.027761	0.082533	0.94961	1621	3	-0.64927	0.48088	0.64633	0.99968	12006	1	-0.64927
AASS	4	0.027767	0.082539	0.94961	1622	3	-0.54326	0.28257	0.49298	0.99968	9049	1	-0.54326
ACBD7	4	0.027778	0.082566	0.94961	1623	3	-0.52205	0.7495	0.81942	0.99968	15353	1	-0.52205
COX18	3	0.027866	0.070363	0.931039	1624	3	-0.7248	0.97213	0.97231	0.99968	18501	0	-0.7248
FOXA1	4	0.027869	0.082754	0.949922	1625	2	-0.51923	0.50356	0.66399	0.99968	12334	1	-0.51923
FAM212A	4	0.027889	0.082784	0.949922	1626	2	-0.23308	0.54833	0.69976	0.99968	12963	2	-0.23308
OR4N4	4	0.027894	0.082791	0.949922	1627	3	-0.55124	0.047088	0.13705	0.983882	2588	1	-0.55124
C2orf83	4	0.027894	0.082792	0.949922	1628	3	-0.13803	0.69787	0.79985	0.99968	14931	1	-0.13803
OR52K1	4	0.027952	0.082902	0.950504	1629	3	-0.75614	0.84473	0.86479	0.99968	16335	1	-0.75614
BHLHB9	4	0.028021	0.08304	0.950504	1630	3	-0.43528	0.91933	0.91931	0.99968	17435	1	-0.43528
PLCD1	4	0.028031	0.083062	0.950504	1631	3	-0.82995	0.056734	0.15755	0.990836	2986	1	-0.82995
OPN1LW	4	0.028054	0.083092	0.950504	1632	1	0.15886	0.34741	0.54251	0.99968	9969	2	0.15886
TBC1D22A	4	0.02806	0.083102	0.950504	1633	2	-0.38909	0.64352	0.77746	0.99968	14474	2	-0.38909
SPRED1	4	0.028107	0.083198	0.950504	1634	3	-0.53379	0.12084	0.26349	0.99968	4906	1	-0.53379
EHBP1L1	4	0.02811	0.083206	0.950504	1635	3	-0.99245	0.94459	0.94448	0.99968	17925	0	-0.99245
METTL1	4	0.028148	0.083273	0.950504	1636	3	-0.42148	0.52013	0.67709	0.99968	12575	1	-0.42148
POLD3	3	0.02816	0.071034	0.931039	1637	2	-1.145	0.39784	0.55058	0.99968	10736	1	-1.145
SLC25A26	4	0.02816	0.08329	0.950504	1638	1	0.13707	0.27144	0.48049	0.99968	8814	3	0.13707
POLR3C	3	0.028162	0.071042	0.931039	1639	3	-0.57947	0.97184	0.97201	0.99968	18490	0	-0.57947
NAT14	4	0.028241	0.083442	0.951662	1640	2	-0.42896	0.48975	0.65327	0.99968	12117	1	-0.42896
YTHDF2	4	0.028319	0.083596	0.952285	1641	1	-0.03241	0.73757	0.81458	0.99968	15245	1	-0.03241
CCL21	4	0.028324	0.083608	0.952285	1642	3	-0.42679	0.59574	0.73796	0.99968	13703	1	-0.42679
HM13	4	0.028343	0.083646	0.952285	1643	2	-0.46207	0.91683	0.91696	0.99968	17380	1	-0.46207
CSRNP2	3	0.02837	0.071538	0.931039	1644	3	-0.42219	0.97163	0.97181	0.99968	18482	0	-0.42219
TMSB15B	4	0.028372	0.083715	0.952508	1645	3	-0.67282	0.91574	0.91597	0.99968	17361	1	-0.67282
FANCA	3	0.028439	0.071717	0.931039	1646	2	-0.37008	0.93652	0.93671	0.99968	17759	0	-0.37008
HACD1	4	0.028463	0.083897	0.953073	1647	3	-0.29487	0.79001	0.83688	0.99968	15722	1	-0.29487
ZBTB18	4	0.028479	0.083922	0.953073	1648	3	-0.7306	0.59491	0.73731	0.99968	13685	1	-0.7306
DDX39A	4	0.028494	0.083949	0.953073	1649	3	-0.73922	0.8766	0.88496	0.99968	16751	1	-0.73922
AGAP3	4	0.028528	0.084021	0.953073	1650	3	-0.54821	0.92585	0.92566	0.99968	17555	0	-0.54821
S1PR5	4	0.028549	0.084064	0.953073	1651	3	-0.39124	0.78395	0.83417	0.99968	15665	1	-0.39124
IRF2	4	0.028581	0.084128	0.953073	1652	3	-0.77853	0.79877	0.84103	0.99968	15809	1	-0.77853
IFT20	4	0.028585	0.084134	0.953073	1653	2	-0.11378	0.57408	0.72042	0.99968	13359	1	-0.11378
KRTAP19-2	4	0.028638	0.084251	0.953184	1654	3	-0.33193	0.67071	0.79057	0.99968	14726	1	-0.33193
FBXL4	4	0.028657	0.084299	0.953184	1655	2	-0.48031	0.58159	0.72645	0.99968	13478	2	-0.48031
PXMP4	4	0.028691	0.084373	0.953184	1656	3	-0.86179	0.97148	0.97146	0.99968	18477	0	-0.86179
APOA1BP	4	0.028779	0.084551	0.953591	1657	2	-0.45707	0.40348	0.58593	0.99968	10825	2	-0.45707
FAM189A1	4	0.028797	0.084588	0.953591	1658	2	-0.41629	0.10826	0.2435	0.99968	4572	1	-0.41629
HSF1	3	0.028838	0.072647	0.931039	1659	1	-0.23239	0.0020539	0.0057699	0.602689	206	2	-0.23239
CWC25	4	0.02885	0.084689	0.953591	1660	2	-0.027624	0.10257	0.23428	0.99968	4406	2	-0.027624
GALNT1	4	0.028903	0.084788	0.953591	1661	1	0.2029	0.23811	0.43559	0.99968	8006	2	0.2029
WDR92	4	0.028905	0.084792	0.953591	1662	3	-0.52993	0.81583	0.84938	0.99968	16002	1	-0.52993
ARHGAP15	4	0.028922	0.084827	0.953591	1663	3	-0.66644	0.88044	0.88756	0.99968	16793	1	-0.66644
MZT2A	4	0.028956	0.084894	0.953591	1664	3	-0.40776	0.68351	0.7949	0.99968	14826	1	-0.40776
CCDC152	4	0.02897	0.084921	0.953591	1665	3	-0.49525	0.95072	0.95065	0.99968	18061	0	-0.49525
PDC	4	0.029009	0.084999	0.953591	1666	1	0.23509	0.11956	0.26142	0.99968	4871	2	0.23509
RIMKLB	4	0.029013	0.085007	0.953591	1667	3	-0.69363	0.82826	0.85572	0.99968	16144	1	-0.69363
OR1L1	4	0.029062	0.085099	0.953591	1668	3	-0.67077	0.61954	0.75758	0.99968	14060	1	-0.67077
MAGEA4	4	0.029062	0.085099	0.953591	1669	2	-0.099028	0.28435	0.49432	0.99968	9074	2	-0.099028
GRAMD2	4	0.029169	0.085309	0.953591	1670	1	0.22281	0.45803	0.62851	0.99968	11651	2	0.22281
LRBA	4	0.029218	0.085415	0.953591	1671	3	-0.55933	0.93717	0.9371	0.99968	17768	0	-0.55933
HN1L	4	0.029275	0.085513	0.953591	1672	1	0.37796	0.16973	0.33802	0.99968	6221	3	0.37796
SDR39U1	3	0.029277	0.073679	0.932254	1673	1	-1.0539	0.78736	0.79652	0.99968	15698	1	-1.0539
KCND1	3	0.029288	0.073705	0.932254	1674	3	-1.1354	0.97071	0.97086	0.99968	18463	0	-1.1354
SFTPD	4	0.029328	0.085628	0.953591	1675	1	0.52123	0.041321	0.12223	0.982109	2313	3	0.52123
MGAT4C	4	0.029329	0.085629	0.953591	1676	3	-0.75856	0.69628	0.79931	0.99968	14922	1	-0.75856
RNF207	4	0.029381	0.085723	0.953591	1677	2	-0.15822	0.80025	0.84172	0.99968	15829	1	-0.15822
RNF216	4	0.029393	0.08575	0.953591	1678	2	-0.34455	0.55821	0.7077	0.99968	13108	2	-0.34455
RAPGEF6	4	0.029487	0.085923	0.953591	1679	2	-0.55813	0.45045	0.62258	0.99968	11533	2	-0.55813
GAL	4	0.029487	0.085923	0.953591	1680	3	-0.67616	0.40473	0.58687	0.99968	10842	1	-0.67616
OR8D4	4	0.029496	0.085942	0.953591	1681	3	-0.75395	0.86299	0.87601	0.99968	16547	1	-0.75395
USMG5	4	0.02954	0.086036	0.953591	1682	2	-0.10198	0.91947	0.91943	0.99968	17437	1	-0.10198
ZNF800	4	0.029558	0.086074	0.953591	1683	3	-0.41561	0.25889	0.46382	0.99968	8500	1	-0.41561
SSTR3	3	0.02956	0.074327	0.93322	1684	2	-1.3801	0.79042	0.79887	0.99968	15727	1	-1.3801
DEFB1	4	0.029578	0.086112	0.953591	1685	2	-0.47135	0.39448	0.57893	0.99968	10674	1	-0.47135
HLA-DMB	4	0.029593	0.086137	0.953591	1686	3	-0.58627	0.66518	0.78876	0.99968	14693	1	-0.58627
PHF8	3	0.029635	0.074501	0.93322	1687	2	-1.6906	0.91561	0.91567	0.99968	17356	0	-1.6906
ZNF436	4	0.029651	0.086261	0.953591	1688	3	-0.77526	0.28599	0.4956	0.99968	9100	1	-0.77526
MTRNR2L8	4	0.029661	0.086287	0.953591	1689	2	-0.48465	0.53921	0.69235	0.99968	12822	1	-0.48465
DUOX1	4	0.029713	0.086387	0.953591	1690	2	-0.36993	0.53501	0.68895	0.99968	12773	2	-0.36993
ZSWIM1	4	0.029718	0.0864	0.953591	1691	3	-0.65782	0.5159	0.6737	0.99968	12503	1	-0.65782
SUV39H1	4	0.029752	0.086454	0.953591	1692	2	-0.15248	0.4266	0.6039	0.99968	11155	2	-0.15248
SLC24A3	4	0.029805	0.086574	0.953591	1693	3	-0.31093	0.96873	0.96866	0.99968	18429	0	-0.31093
ATP6V1G3	4	0.029817	0.086599	0.953591	1694	3	-0.50565	0.71661	0.80657	0.99968	15074	1	-0.50565
LOC100130451	4	0.029847	0.086651	0.953591	1695	2	0.0022649	0.082528	0.20148	0.99968	3784	2	0.0022649
LCMT2	4	0.029857	0.086671	0.953591	1696	3	-0.54547	0.82815	0.85567	0.99968	16143	1	-0.54547
GSG1L	4	0.029858	0.086673	0.953591	1697	1	0.39553	0.10197	0.23334	0.99968	4389	3	0.39553
PLIN4	4	0.029868	0.086691	0.953591	1698	2	-0.078254	0.0022501	0.0080868	0.708915	214	2	-0.078254
ARSF	4	0.029911	0.086787	0.953591	1699	2	0.12201	0.20974	0.39602	0.99968	7286	2	0.12201
BEX2	4	0.029964	0.086885	0.953591	1700	2	-0.04154	0.70091	0.80091	0.99968	14956	1	-0.04154
PREP	4	0.029966	0.086887	0.953591	1701	3	-0.74124	0.94463	0.94452	0.99968	17927	0	-0.74124
C10orf120	4	0.029999	0.086945	0.953591	1702	3	-0.31952	0.87107	0.88126	0.99968	16656	1	-0.31952
DCUN1D4	4	0.030021	0.08699	0.953591	1703	3	-0.6529	0.54103	0.69377	0.99968	12846	1	-0.6529
ZSCAN18	4	0.030038	0.087024	0.953591	1704	3	-0.33249	0.96231	0.96223	0.99968	18302	0	-0.33249
SRSF3	2	0.030064	0.05504	0.931039	1705	2	-4.0488	0.96884	0.96877	0.99968	18432	0	-4.0488
ATP9B	4	0.030065	0.087079	0.953591	1706	2	-0.41419	0.090853	0.21525	0.99968	4038	2	-0.41419
PLSCR5	4	0.030124	0.087196	0.953591	1707	1	0.70722	0.019398	0.06216	0.960249	1195	3	0.70722
STK31	4	0.03016	0.087261	0.953591	1708	3	-0.50342	0.95751	0.95748	0.99968	18201	0	-0.50342
FOXP3	4	0.030166	0.087275	0.953591	1709	3	-0.43852	0.22558	0.41825	0.99968	7698	1	-0.43852
C10orf91	4	0.030177	0.087299	0.953591	1710	2	-0.1574	0.96938	0.96931	0.99968	18441	0	-0.1574
ANO10	4	0.030193	0.087337	0.953591	1711	3	-0.80538	0.9255	0.9253	0.99968	17548	0	-0.80538
CABS1	4	0.0302	0.087352	0.953591	1712	3	-0.47064	0.45008	0.6223	0.99968	11521	1	-0.47064
MAFK	4	0.03023	0.087414	0.953597	1713	2	-0.05935	0.62881	0.76533	0.99968	14210	2	-0.05935
KIAA0586	4	0.030283	0.087502	0.953597	1714	3	-0.76084	0.51775	0.67521	0.99968	12534	1	-0.76084
NUSAP1	4	0.030336	0.087609	0.953597	1715	3	-0.31449	0.96447	0.96442	0.99968	18346	0	-0.31449
THOC2	4	0.030349	0.087636	0.953597	1716	3	-0.29394	0.94135	0.94126	0.99968	17860	0	-0.29394
C7orf76	4	0.030355	0.087652	0.953597	1717	3	-0.74196	0.68011	0.79374	0.99968	14800	1	-0.74196
CPSF2	3	0.030422	0.076272	0.937926	1718	2	-0.91162	0.88487	0.88497	0.99968	16858	0	-0.91162
RBP7	4	0.030427	0.087791	0.953636	1719	3	-0.80887	0.80448	0.84377	0.99968	15870	1	-0.80887
PHGDH	4	0.030442	0.087821	0.953636	1720	3	-0.66181	0.91076	0.9115	0.99968	17262	1	-0.66181
GPM6A	3	0.030474	0.076387	0.937926	1721	1	-0.92783	0.59572	0.67944	0.99968	13702	1	-0.92783
CUBN	4	0.030495	0.087918	0.953636	1722	2	-0.10453	0.7743	0.8299	0.99968	15570	1	-0.10453
SMIM24	4	0.030544	0.088015	0.953636	1723	3	-0.74624	0.79851	0.84092	0.99968	15804	1	-0.74624
DOK3	4	0.030548	0.088022	0.953636	1724	2	-0.12486	0.79327	0.83839	0.99968	15757	1	-0.12486
MS4A12	4	0.030565	0.088046	0.953636	1725	3	-0.45827	0.63328	0.76898	0.99968	14290	1	-0.45827
LIMS1	4	0.030601	0.088119	0.953636	1726	1	0.22249	0.36554	0.5565	0.99968	10242	2	0.22249
ONECUT1	4	0.030617	0.088155	0.953636	1727	2	-0.26897	0.41569	0.59537	0.99968	10997	2	-0.26897
DUSP23	4	0.030617	0.088155	0.953636	1728	3	-0.38322	0.96794	0.96789	0.99968	18411	0	-0.38322
TRIM56	3	0.030628	0.076749	0.938573	1729	2	-1.047	0.90346	0.90353	0.99968	17144	0	-1.047
POLB	4	0.030654	0.088236	0.953738	1730	1	0.21124	0.19755	0.37861	0.99968	6966	3	0.21124
CDS2	4	0.030668	0.088264	0.953738	1731	3	-0.68203	0.87893	0.88654	0.99968	16774	1	-0.68203
NAP1L4	4	0.030754	0.088439	0.954315	1732	2	-0.30299	0.26418	0.47086	0.99968	8636	2	-0.30299
GNAI2	4	0.03076	0.088445	0.954315	1733	1	0.52387	0.044572	0.1307	0.982109	2461	3	0.52387
ZYG11A	4	0.030813	0.088548	0.954315	1734	1	0.43093	0.042908	0.12638	0.982109	2383	3	0.43093
RGS22	4	0.030919	0.088789	0.955121	1735	2	-0.11967	0.58008	0.72522	0.99968	13453	1	-0.11967
MT1F	4	0.030938	0.088832	0.955121	1736	3	-0.61024	0.11837	0.25952	0.99968	4840	1	-0.61024
POLR3A	4	0.031025	0.08901	0.955121	1737	2	-0.23623	0.064294	0.1706	0.992908	3224	2	-0.23623
UGT2B28	4	0.031078	0.089117	0.955121	1738	2	-0.084294	0.52767	0.68309	0.99968	12675	2	-0.084294
SLMO1	4	0.031085	0.089135	0.955121	1739	3	-0.37189	0.88674	0.89222	0.99968	16884	1	-0.37189
OTC	4	0.031111	0.08919	0.955121	1740	2	-0.36159	0.19166	0.37014	0.99968	6806	1	-0.36159
DEF8	4	0.03113	0.089224	0.955121	1741	3	-0.57226	0.14917	0.30727	0.99968	5651	1	-0.57226
OR2A14	4	0.031141	0.089258	0.955121	1742	3	-0.61619	0.076828	0.19192	0.99968	3608	1	-0.61619
CSTF3	4	0.031175	0.089335	0.955121	1743	3	-0.43042	0.96875	0.96869	0.99968	18430	0	-0.43042
SLC27A2	4	0.031196	0.089371	0.955121	1744	2	-0.33192	0.42407	0.60193	0.99968	11112	2	-0.33192
RAD1	4	0.031217	0.089404	0.955121	1745	2	-0.18478	0.46916	0.63719	0.99968	11827	2	-0.18478
MRPS14	4	0.031226	0.089425	0.955121	1746	3	-0.46829	0.16563	0.3319	0.99968	6108	1	-0.46829
SLC25A44	4	0.031232	0.089435	0.955121	1747	3	-0.47573	0.97633	0.97631	0.99968	18587	0	-0.47573
SLC22A31	4	0.031237	0.089447	0.955121	1748	1	0.048389	0.75642	0.82226	0.99968	15405	1	0.048389
SULT1B1	4	0.031329	0.089633	0.955121	1749	3	-0.42113	0.93375	0.93357	0.99968	17709	0	-0.42113
PRR32	4	0.031354	0.089688	0.955121	1750	2	-0.56294	0.02113	0.067152	0.964407	1288	1	-0.56294
EXOC3L2	4	0.031357	0.089693	0.955121	1751	3	-0.55613	0.42377	0.6017	0.99968	11109	1	-0.55613
KCNA4	4	0.031396	0.089762	0.955121	1752	2	-0.055566	0.38504	0.57158	0.99968	10532	1	-0.055566
TEPP	4	0.031396	0.089763	0.955121	1753	2	-0.39823	0.52434	0.68045	0.99968	12635	1	-0.39823
OR4N2	4	0.031428	0.089828	0.955121	1754	3	-0.38615	0.71968	0.80774	0.99968	15101	1	-0.38615
SECISBP2L	3	0.031435	0.078562	0.939278	1755	3	-0.70292	0.96857	0.96876	0.99968	18426	0	-0.70292
PSMB5	2	0.031453	0.057432	0.931039	1756	2	-2.013	0.96458	0.96453	0.99968	18351	0	-2.013
GRIK4	4	0.031454	0.089877	0.955121	1757	3	-0.7141	0.71312	0.80527	0.99968	15044	1	-0.7141
TMEM8A	4	0.031465	0.089912	0.955121	1758	3	-0.86058	0.86801	0.87921	0.99968	16609	1	-0.86058
GDF9	4	0.031492	0.08997	0.955121	1759	2	-0.42976	0.47259	0.63987	0.99968	11880	2	-0.42976
STAR	4	0.031502	0.08999	0.955121	1760	3	-0.6979	0.55102	0.70192	0.99968	13010	1	-0.6979
PTPRG	3	0.031512	0.078747	0.939278	1761	2	-1.4098	0.64135	0.70321	0.99968	14433	1	-1.4098
BPIFB1	3	0.03155	0.078843	0.939278	1762	2	-0.96464	0.18026	0.31743	0.99968	6517	1	-0.96464
NT5C3B	4	0.031555	0.09009	0.955121	1763	1	0.50527	0.1419	0.29624	0.99968	5451	3	0.50527
GLB1L2	3	0.031569	0.078895	0.939278	1764	3	-0.41563	0.96843	0.96862	0.99968	18425	0	-0.41563
RGP1	4	0.031608	0.090184	0.955121	1765	2	-0.18319	0.33931	0.53627	0.99968	9857	1	-0.18319
INO80	3	0.03165	0.079072	0.939963	1766	3	-1.0098	0.96835	0.96853	0.99968	18422	0	-1.0098
C15orf56	4	0.031651	0.090263	0.955121	1767	2	-0.18737	0.17022	0.33874	0.99968	6234	2	-0.18737
IQCC	4	0.031661	0.090281	0.955121	1768	3	-0.3341	0.68457	0.79526	0.99968	14833	1	-0.3341
VPS13D	4	0.031677	0.090321	0.955121	1769	3	-0.56195	0.80423	0.84364	0.99968	15868	1	-0.56195
R3HCC1L	4	0.0317	0.09036	0.955121	1770	3	-0.35624	0.92363	0.92351	0.99968	17519	1	-0.35624
CAPSL	4	0.031751	0.090463	0.955121	1771	3	-0.68427	0.96422	0.96419	0.99968	18337	0	-0.68427
COL4A1	4	0.031767	0.090496	0.955121	1772	1	0.31874	0.094375	0.22099	0.99968	4150	3	0.31874
FAR2	4	0.031803	0.090563	0.955121	1773	3	-0.62622	0.9205	0.92041	0.99968	17450	1	-0.62622
TARBP2	4	0.031814	0.09059	0.955121	1774	3	-0.37534	0.87636	0.88479	0.99968	16744	1	-0.37534
NR2C2	4	0.03182	0.090601	0.955121	1775	1	0.0099547	0.34557	0.54111	0.99968	9945	1	0.0099547
GPR107	4	0.031843	0.09064	0.955121	1776	3	-0.73092	0.9663	0.96623	0.99968	18382	0	-0.73092
CRISP2	3	0.031899	0.079644	0.942311	1777	3	-0.81719	0.9681	0.9683	0.99968	18417	0	-0.81719
DEFA4	4	0.031912	0.090761	0.955866	1778	3	-0.45123	0.74149	0.81612	0.99968	15284	1	-0.45123
NTN5	4	0.031941	0.090814	0.955901	1779	3	-0.82055	0.9047	0.90623	0.99968	17161	1	-0.82055
SLC25A21	4	0.031981	0.090895	0.955965	1780	3	-0.41306	0.96121	0.96112	0.99968	18275	0	-0.41306
PDK3	4	0.032031	0.090985	0.955965	1781	3	-0.22407	0.43386	0.60961	0.99968	11288	1	-0.22407
ATG4C	4	0.032034	0.090992	0.955965	1782	2	-0.2921	0.5347	0.68871	0.99968	12768	1	-0.2921
DYDC2	4	0.03205	0.09102	0.955965	1783	3	-0.42808	0.94983	0.94975	0.99968	18043	0	-0.42808
TMEM100	4	0.032084	0.091089	0.956048	1784	2	-0.26499	0.57545	0.72151	0.99968	13385	1	-0.26499
ZNF282	3	0.032108	0.080129	0.944044	1785	3	-0.45317	0.96789	0.96807	0.99968	18410	0	-0.45317
FAM13A	4	0.032119	0.091147	0.956048	1786	3	-0.55143	0.97164	0.9716	0.99968	18483	0	-0.55143
PRKD1	4	0.032137	0.091178	0.956048	1787	2	0.21528	0.067365	0.17585	0.992908	3331	2	0.21528
SPAG11A	4	0.032165	0.091244	0.956208	1788	3	-0.73523	0.88782	0.89301	0.99968	16901	1	-0.73523
MFGE8	3	0.032211	0.08037	0.944438	1789	3	-1.0627	0.96779	0.96797	0.99968	18408	0	-1.0627
PNPLA7	4	0.032238	0.091402	0.956918	1790	2	0.0675	0.00067814	0.0024901	0.423117	109	2	0.0675
KIAA1033	4	0.032243	0.091412	0.956918	1791	2	-0.21965	0.73848	0.81491	0.99968	15256	1	-0.21965
LIPT2	4	0.032302	0.091537	0.957711	1792	3	-0.96727	0.93554	0.93542	0.99968	17742	0	-0.96727
CHIC1	4	0.032349	0.09163	0.958151	1793	3	-0.58377	0.86606	0.87797	0.99968	16586	1	-0.58377
ZFR2	3	0.032386	0.080759	0.945899	1794	1	-0.55029	0.41268	0.56597	0.99968	10962	2	-0.55029
MAEA	4	0.03242	0.091767	0.958662	1795	3	-0.44196	0.92274	0.92262	0.99968	17501	1	-0.44196
SPINT3	4	0.032455	0.091841	0.958662	1796	2	-0.35921	0.1892	0.36652	0.99968	6737	2	-0.35921
MAGEA5	4	0.032508	0.091949	0.958662	1797	1	0.26918	0.23352	0.42931	0.99968	7893	2	0.26918
SPAG11B	4	0.032527	0.091979	0.958662	1798	2	-0.1035	0.069652	0.17977	0.992908	3411	2	-0.1035
KRTAP19-3	4	0.032549	0.092032	0.958662	1799	3	-0.54768	0.91452	0.91486	0.99968	17336	1	-0.54768
PENK	4	0.032561	0.092057	0.958662	1800	1	0.1917	0.2245	0.41677	0.99968	7673	3	0.1917
IPPK	4	0.032572	0.09208	0.958662	1801	3	-0.44767	0.94505	0.94493	0.99968	17936	0	-0.44767
SMIM6	4	0.032624	0.092181	0.958748	1802	3	-1.0549	0.39388	0.57844	0.99968	10669	1	-1.0549
AR	4	0.032646	0.092227	0.958748	1803	2	-0.29686	0.51103	0.66982	0.99968	12440	1	-0.29686
TTC23	4	0.032671	0.092266	0.958748	1804	3	-0.52197	0.74573	0.81785	0.99968	15323	1	-0.52197
SLC7A8	4	0.0327	0.09232	0.958748	1805	3	-0.58617	0.21332	0.40118	0.99968	7391	1	-0.58617
HERPUD1	4	0.032773	0.092463	0.959179	1806	1	0.33683	0.20876	0.39463	0.99968	7264	3	0.33683
HSPA12B	3	0.032787	0.081659	0.948161	1807	3	-1.2724	0.96721	0.96741	0.99968	18395	0	-1.2724
GIN1	4	0.032878	0.092674	0.959179	1808	3	-0.35365	0.85674	0.87206	0.99968	16476	1	-0.35365
NAB1	4	0.032905	0.092735	0.959179	1809	3	-0.80073	0.93905	0.93902	0.99968	17810	0	-0.80073
NSMCE1	4	0.032931	0.092793	0.959179	1810	1	0.25356	0.166	0.33247	0.99968	6119	3	0.25356
C10orf95	4	0.032937	0.092802	0.959179	1811	2	-0.36257	0.92832	0.92811	0.99968	17607	0	-0.36257
SLC6A17	4	0.032984	0.092899	0.959179	1812	1	0.26652	0.20279	0.38613	0.99968	7104	3	0.26652
PYCR2	4	0.033013	0.092949	0.959179	1813	2	-0.29521	0.49753	0.65933	0.99968	12242	2	-0.29521
DDX52	4	0.033037	0.092997	0.959179	1814	2	0.1466	0.32049	0.5218	0.99968	9588	2	0.1466
GCKR	3	0.033068	0.082297	0.94961	1815	2	-0.70517	0.88924	0.8893	0.99968	16923	0	-0.70517
SIT1	4	0.033078	0.093077	0.959179	1816	2	-0.38029	0.5748	0.721	0.99968	13378	2	-0.38029
GDPD1	4	0.03309	0.093098	0.959179	1817	1	0.15101	0.3229	0.52364	0.99968	9615	2	0.15101
CDKN2A	4	0.033151	0.093221	0.959179	1818	3	-0.32441	0.43901	0.61358	0.99968	11360	1	-0.32441
WNT7A	4	0.033196	0.09331	0.959179	1819	2	-0.045257	0.50331	0.6638	0.99968	12330	2	-0.045257
HMGCS1	4	0.033198	0.093318	0.959179	1820	3	-0.58096	0.9159	0.9161	0.99968	17364	1	-0.58096
PLSCR2	4	0.033208	0.093338	0.959179	1821	2	-0.37136	0.57419	0.7205	0.99968	13363	2	-0.37136
CUX2	4	0.033249	0.093413	0.959179	1822	1	0.31216	0.067388	0.17589	0.992908	3333	3	0.31216
ESYT1	4	0.033334	0.093603	0.959179	1823	3	-0.45286	0.8254	0.85423	0.99968	16107	1	-0.45286
SENP5	4	0.033355	0.093643	0.959179	1824	1	0.19271	0.29945	0.50571	0.99968	9290	2	0.19271
NECAP2	4	0.033363	0.093669	0.959179	1825	3	-0.85813	0.75189	0.82042	0.99968	15373	1	-0.85813
RPL10L	4	0.033408	0.093752	0.959179	1826	3	-0.48559	0.42373	0.60167	0.99968	11108	1	-0.48559
PTPN12	4	0.03346	0.093872	0.959179	1827	2	-0.073332	0.31741	0.5195	0.99968	9539	2	-0.073332
SPX	4	0.033488	0.093924	0.959179	1828	3	-0.50686	0.047716	0.13861	0.983921	2615	1	-0.50686
ID4	4	0.033501	0.093952	0.959179	1829	3	-0.44993	0.28827	0.49733	0.99968	9129	1	-0.44993
TREH	4	0.033517	0.093978	0.959179	1830	3	-0.76862	0.78645	0.83528	0.99968	15689	1	-0.76862
TNS3	4	0.033566	0.09407	0.959179	1831	2	-0.08018	0.49122	0.65442	0.99968	12138	1	-0.08018
SPATA45	4	0.033578	0.094092	0.959179	1832	2	-0.070738	0.37586	0.5645	0.99968	10412	2	-0.070738
SPINK2	4	0.033583	0.094102	0.959179	1833	3	-0.49602	0.97257	0.97252	0.99968	18508	0	-0.49602
CCDC93	4	0.033619	0.094174	0.959179	1834	3	-0.21852	0.87275	0.88236	0.99968	16690	1	-0.21852
GOLT1A	4	0.033672	0.094274	0.959179	1835	1	0.3774	0.032484	0.098715	0.981754	1861	2	0.3774
SMARCA4	4	0.033709	0.094348	0.959179	1836	3	-0.52453	0.9586	0.95855	0.99968	18224	0	-0.52453
C18orf54	4	0.033778	0.094478	0.959179	1837	2	-0.20678	0.81519	0.84906	0.99968	15993	1	-0.20678
ARHGEF1	4	0.033797	0.094522	0.959179	1838	3	-0.58578	0.32665	0.52653	0.99968	9675	1	-0.58578
KIAA0930	4	0.033895	0.094706	0.959179	1839	3	-0.54753	0.86878	0.87973	0.99968	16622	1	-0.54753
SUN1	3	0.033898	0.084164	0.953073	1840	2	-1.4196	0.3191	0.46796	0.99968	9563	1	-1.4196
SFR1	4	0.03396	0.094841	0.959179	1841	2	-0.3589	0.8145	0.84871	0.99968	15990	1	-0.3589
C16orf86	4	0.033989	0.094897	0.959179	1842	2	-0.044354	0.19577	0.376	0.99968	6913	1	-0.044354
ELF3	3	0.03399	0.084369	0.953184	1843	3	-0.44285	0.96601	0.96619	0.99968	18376	0	-0.44285
CALCA	4	0.034011	0.094944	0.959179	1844	3	-0.59899	0.58087	0.72587	0.99968	13468	1	-0.59899
ENO4	4	0.034026	0.094986	0.959179	1845	2	-0.44539	0.95245	0.95233	0.99968	18094	0	-0.44539
GPAT2	4	0.034042	0.095015	0.959179	1846	2	-0.38082	0.73785	0.81469	0.99968	15251	1	-0.38082
KCP	4	0.034081	0.095105	0.959179	1847	3	-0.97409	0.59176	0.73474	0.99968	13627	1	-0.97409
KIAA0408	4	0.034103	0.095152	0.959179	1848	2	-0.3145	0.1954	0.37547	0.99968	6903	1	-0.3145
UMPS	4	0.034114	0.095176	0.959179	1849	3	-0.57633	0.93139	0.93117	0.99968	17665	0	-0.57633
NYAP1	3	0.034119	0.084649	0.953591	1850	2	-1.3712	0.8825	0.88258	0.99968	16826	0	-1.3712
ZNF442	4	0.034148	0.095253	0.959179	1851	3	-0.16527	0.96587	0.96581	0.99968	18372	0	-0.16527
SLC25A33	4	0.034161	0.09528	0.959179	1852	3	-0.40217	0.86777	0.87906	0.99968	16606	1	-0.40217
TGM2	4	0.034246	0.095447	0.959179	1853	2	-0.29395	0.26253	0.46865	0.99968	8592	2	-0.29395
PRDX2	4	0.034251	0.095456	0.959179	1854	3	-0.6463	0.94049	0.94042	0.99968	17837	0	-0.6463
DDX60L	4	0.034254	0.095463	0.959179	1855	2	-0.079231	0.72419	0.80942	0.99968	15133	1	-0.079231
LEO1	4	0.034306	0.095553	0.959179	1856	2	-0.14036	0.93146	0.93123	0.99968	17668	0	-0.14036
KCNG3	3	0.034346	0.085158	0.953591	1857	3	-0.66086	0.96565	0.96584	0.99968	18371	0	-0.66086
USP21	4	0.034356	0.095662	0.959179	1858	2	-0.2313	0.54197	0.69458	0.99968	12862	2	-0.2313
EPHA4	4	0.034367	0.095681	0.959179	1859	2	-0.70656	0.9364	0.93631	0.99968	17756	0	-0.70656
LUC7L2	4	0.034389	0.09573	0.959179	1860	3	-0.43972	0.45797	0.62846	0.99968	11650	1	-0.43972
MTHFD1L	4	0.034412	0.095772	0.959179	1861	3	-0.23203	0.97628	0.97626	0.99968	18585	0	-0.23203
RASL12	4	0.034438	0.095823	0.959179	1862	3	-0.45511	0.90451	0.90608	0.99968	17157	1	-0.45511
ARID3A	3	0.034441	0.085384	0.953591	1863	2	-1.3448	0.64032	0.70268	0.99968	14406	1	-1.3448
MAD2L2	3	0.034462	0.085435	0.953591	1864	3	-0.81793	0.96554	0.96572	0.99968	18369	0	-0.81793
LCK	3	0.034495	0.085509	0.953591	1865	1	-0.46447	0.38478	0.53701	0.99968	10526	2	-0.46447
TAAR9	4	0.034518	0.095962	0.959179	1866	1	0.16685	0.25863	0.46346	0.99968	8494	2	0.16685
PPP1R12B	4	0.034558	0.096039	0.959179	1867	3	-0.82952	0.054394	0.15353	0.989486	2907	1	-0.82952
IDH3A	4	0.034571	0.096063	0.959179	1868	2	-0.20201	0.92953	0.92932	0.99968	17632	0	-0.20201
FCRL5	4	0.034624	0.096156	0.959179	1869	1	0.48016	0.035565	0.10701	0.981754	2030	3	0.48016
HIST1H2BA	4	0.034631	0.096169	0.959179	1870	3	-0.73704	0.97546	0.9754	0.99968	18563	0	-0.73704
TRNP1	4	0.034667	0.09624	0.959179	1871	3	-0.65871	0.40477	0.5869	0.99968	10843	1	-0.65871
TIE1	4	0.034676	0.09626	0.959179	1872	2	-0.72973	0.63547	0.77077	0.99968	14323	2	-0.72973
PPP1R36	3	0.034683	0.085922	0.953591	1873	2	-0.45071	0.05035	0.12072	0.982109	2733	1	-0.45071
RCL1	4	0.034691	0.096285	0.959179	1874	3	-0.62102	0.95259	0.95247	0.99968	18098	0	-0.62102
CAPN15	4	0.034715	0.09634	0.959179	1875	3	-0.50961	0.31492	0.51761	0.99968	9505	1	-0.50961
PSEN1	4	0.034728	0.096367	0.959179	1876	3	-0.44806	0.90757	0.90874	0.99968	17216	1	-0.44806
ZNF608	4	0.034742	0.096394	0.959179	1877	2	-0.63461	0.96726	0.96719	0.99968	18396	0	-0.63461
IGFBPL1	4	0.034819	0.096529	0.959179	1878	3	-0.41104	0.97011	0.97005	0.99968	18451	0	-0.41104
ABCD4	4	0.03482	0.09653	0.959179	1879	3	-0.7364	0.9711	0.97105	0.99968	18471	0	-0.7364
ZFP2	4	0.034825	0.09654	0.959179	1880	3	-0.51264	0.70223	0.80139	0.99968	14965	1	-0.51264
RAP1GAP	4	0.034835	0.096567	0.959179	1881	1	0.20935	0.43883	0.61344	0.99968	11357	2	0.20935
GPR68	4	0.034855	0.096613	0.959179	1882	3	-0.45711	0.894	0.89766	0.99968	17003	1	-0.45711
CGB2	4	0.034873	0.096655	0.959179	1883	3	-0.61534	0.39235	0.57725	0.99968	10641	1	-0.61534
MAB21L3	4	0.034875	0.096656	0.959179	1884	2	-0.29234	0.63001	0.76633	0.99968	14229	2	-0.29234
CLEC2L	4	0.034908	0.096726	0.959179	1885	3	-0.75148	0.089488	0.21296	0.99968	4000	1	-0.75148
TAF15	4	0.034941	0.096783	0.959179	1886	2	-0.33805	0.59639	0.73846	0.99968	13720	2	-0.33805
SLC2A2	4	0.034953	0.096805	0.959179	1887	2	-0.47251	0.88918	0.894	0.99968	16921	1	-0.47251
KBTBD13	4	0.035031	0.096963	0.959179	1888	3	-0.51812	0.95086	0.95078	0.99968	18062	0	-0.51812
HKR1	4	0.035041	0.096985	0.959179	1889	3	-0.686	0.1397	0.29288	0.99968	5384	1	-0.686
PANX3	4	0.035046	0.096992	0.959179	1890	2	-0.20121	0.44917	0.62158	0.99968	11509	2	-0.20121
COMMD1	4	0.035056	0.097009	0.959179	1891	3	-0.42046	0.21983	0.41028	0.99968	7568	1	-0.42046
ENAM	4	0.035086	0.097067	0.959179	1892	3	-0.35249	0.82955	0.85642	0.99968	16154	1	-0.35249
HSDL1	4	0.035099	0.097091	0.959179	1893	3	-0.2901	0.23098	0.42583	0.99968	7828	1	-0.2901
SPEF1	4	0.035108	0.09711	0.959179	1894	3	-0.45662	0.50021	0.66141	0.99968	12281	1	-0.45662
KRT85	4	0.03511	0.097117	0.959179	1895	3	-0.64674	0.63624	0.77142	0.99968	14339	1	-0.64674
VDAC2	4	0.035141	0.097179	0.959179	1896	3	-0.36346	0.75863	0.82319	0.99968	15424	1	-0.36346
VAMP4	3	0.035161	0.087034	0.953591	1897	2	-1.5348	0.31195	0.46042	0.99968	9466	1	-1.5348
TBX3	4	0.035175	0.097239	0.959179	1898	2	-0.2739	0.32783	0.52744	0.99968	9691	2	-0.2739
ORMDL1	4	0.035178	0.097248	0.959179	1899	3	-0.33087	0.95841	0.95836	0.99968	18219	0	-0.33087
COX5B	4	0.035208	0.097316	0.959179	1900	3	-0.74244	0.96527	0.96521	0.99968	18364	0	-0.74244
GPSM3	4	0.035226	0.097362	0.959179	1901	3	-0.4299	0.9017	0.90373	0.99968	17114	1	-0.4299
TNFSF11	4	0.035231	0.097372	0.959179	1902	2	-0.40514	0.66309	0.78806	0.99968	14674	1	-0.40514
PICK1	4	0.035251	0.0974	0.959179	1903	3	-0.41561	0.96285	0.96278	0.99968	18314	0	-0.41561
ATP5G3	3	0.035259	0.087267	0.953591	1904	2	-1.2066	0.6691	0.71852	0.99968	14713	1	-1.2066
IFNG	4	0.035286	0.097473	0.959179	1905	3	-0.54948	0.36056	0.55269	0.99968	10163	1	-0.54948
MITF	4	0.03531	0.097523	0.959179	1906	1	-0.032224	0.69206	0.79786	0.99968	14893	1	-0.032224
SIRT2	4	0.035353	0.097603	0.959179	1907	3	-0.95199	0.91528	0.91555	0.99968	17351	1	-0.95199
ADH4	4	0.035363	0.097631	0.959179	1908	3	-0.81605	0.97378	0.97371	0.99968	18532	0	-0.81605
PNRC1	4	0.035364	0.097635	0.959179	1909	2	-0.28487	0.14108	0.29498	0.99968	5429	2	-0.28487
ARHGAP19	3	0.035369	0.08751	0.953597	1910	2	-1.3479	0.56343	0.6636	0.99968	13197	1	-1.3479
CCDC43	4	0.035416	0.097731	0.959179	1911	3	-0.61661	0.13844	0.29097	0.99968	5349	1	-0.61661
PILRA	4	0.035416	0.097731	0.959179	1912	3	-0.44408	0.95728	0.95724	0.99968	18198	0	-0.44408
HS6ST2	4	0.035435	0.097764	0.959179	1913	3	-0.5901	0.72897	0.81127	0.99968	15167	1	-0.5901
XCR1	4	0.035459	0.097817	0.959179	1914	3	-0.50975	0.54248	0.695	0.99968	12872	1	-0.50975
ANAPC16	4	0.035469	0.097832	0.959179	1915	1	0.42441	0.064536	0.17102	0.992908	3236	2	0.42441
NAA20	4	0.035509	0.097896	0.959179	1916	3	-0.54035	0.39916	0.58261	0.99968	10757	1	-0.54035
PGBD1	4	0.035532	0.097945	0.959179	1917	2	-0.35362	0.68924	0.79687	0.99968	14868	1	-0.35362
GPR32	4	0.035545	0.097977	0.959179	1918	3	-0.40552	0.56155	0.71038	0.99968	13153	1	-0.40552
AQP5	3	0.035546	0.087893	0.953636	1919	3	-0.60251	0.96445	0.96466	0.99968	18345	0	-0.60251
EXTL2	4	0.035575	0.098031	0.959179	1920	2	-0.25854	0.85552	0.87127	0.99968	16460	1	-0.25854
SLC9A3	4	0.035621	0.09812	0.959179	1921	2	-0.44559	0.22176	0.41294	0.99968	7612	1	-0.44559
CLTB	4	0.03568	0.098229	0.959179	1922	2	-0.11494	0.5056	0.66561	0.99968	12361	2	-0.11494
GUCY1B3	4	0.035693	0.098254	0.959179	1923	3	-0.28506	0.63827	0.77309	0.99968	14373	1	-0.28506
ZNF430	4	0.035722	0.098314	0.959179	1924	3	-0.73524	0.11719	0.25766	0.99968	4802	1	-0.73524
SCGB1A1	4	0.035733	0.098331	0.959179	1925	1	0.34056	0.14986	0.30829	0.99968	5670	3	0.34056
ZG16	4	0.035744	0.098352	0.959179	1926	2	-0.34528	0.20106	0.38364	0.99968	7047	2	-0.34528
TUBB1	4	0.035767	0.098395	0.959179	1927	3	-0.4875	0.82743	0.8553	0.99968	16135	1	-0.4875
MARCH2	3	0.03582	0.088503	0.954315	1928	3	-0.6614	0.96418	0.96441	0.99968	18335	0	-0.6614
ADD1	4	0.035845	0.09855	0.959179	1929	3	-0.30388	0.92091	0.92078	0.99968	17464	1	-0.30388
TMEM192	3	0.035846	0.088567	0.954315	1930	1	-0.47271	0.83587	0.83684	0.99968	16233	1	-0.47271
DNAJB8	4	0.035891	0.098641	0.959552	1931	2	0.24117	0.12386	0.26825	0.99968	4982	2	0.24117
OR13C8	4	0.035944	0.098758	0.959609	1932	2	-0.23757	0.45667	0.62743	0.99968	11630	1	-0.23757
DCDC2	4	0.03598	0.09883	0.959609	1933	3	-0.5392	0.55874	0.70811	0.99968	13114	1	-0.5392
TMED10	4	0.035991	0.098848	0.959609	1934	3	-0.50552	0.53234	0.6868	0.99968	12738	1	-0.50552
PLOD1	4	0.03605	0.098961	0.960223	1935	2	-0.47936	0.60482	0.74534	0.99968	13833	1	-0.47936
OGT	4	0.036155	0.099157	0.961323	1936	2	-0.082923	0.59769	0.73953	0.99968	13737	2	-0.082923
SELENBP1	4	0.036205	0.099274	0.961323	1937	3	-0.59512	0.36721	0.55781	0.99968	10270	1	-0.59512
CTXN2	4	0.036208	0.099277	0.961323	1938	1	0.26315	0.1293	0.27675	0.99968	5127	2	0.26315
KIR2DL3	3	0.036233	0.089459	0.955121	1939	2	-0.69286	0.59233	0.67768	0.99968	13635	1	-0.69286
IL17C	4	0.036261	0.099383	0.961323	1940	1	0.3386	0.16446	0.33015	0.99968	6073	3	0.3386
CLDN12	4	0.036262	0.099384	0.961323	1941	3	-0.30121	0.27117	0.48013	0.99968	8806	1	-0.30121
SMARCD3	3	0.036277	0.089553	0.955121	1942	3	-1.0075	0.96372	0.96395	0.99968	18325	0	-1.0075
ZNF311	4	0.036314	0.099488	0.961323	1943	1	0.16826	0.53268	0.68708	0.99968	12745	2	0.16826
CCT3	4	0.036366	0.099586	0.961323	1944	2	-0.12575	0.40789	0.58935	0.99968	10884	1	-0.12575
RNF31	4	0.036397	0.099641	0.961323	1945	2	-0.35729	0.45657	0.62735	0.99968	11628	1	-0.35729
C1D	4	0.036442	0.099745	0.961323	1946	3	-0.60477	0.20659	0.39155	0.99968	7208	1	-0.60477
JPH4	4	0.036472	0.09981	0.961323	1947	1	0.080131	0.4906	0.65394	0.99968	12131	2	0.080131
DEFB135	4	0.036474	0.099812	0.961323	1948	3	-0.5087	0.7172	0.8068	0.99968	15079	1	-0.5087
PRR9	4	0.036525	0.09992	0.961323	1949	1	0.41125	0.07382	0.18684	0.998002	3527	2	0.41125
TEAD4	4	0.036578	0.10003	0.961323	1950	2	-0.15434	0.43204	0.60822	0.99968	11254	2	-0.15434
PIP	4	0.03663	0.10014	0.961323	1951	3	-0.38163	0.36528	0.55629	0.99968	10239	1	-0.38163
BAGE2	4	0.036634	0.10014	0.961323	1952	2	-0.48827	0.16686	0.33373	0.99968	6145	1	-0.48827
ATP2B2	3	0.036655	0.09038	0.955121	1953	2	-0.90938	0.42635	0.58009	0.99968	11149	1	-0.90938
CMTM7	4	0.036683	0.10023	0.961323	1954	1	0.32491	0.19829	0.37967	0.99968	6993	3	0.32491
PANX2	4	0.036699	0.10026	0.961323	1955	3	-0.44936	0.8803	0.88745	0.99968	16791	1	-0.44936
LGALS9C	4	0.036736	0.10033	0.961323	1956	2	-0.12065	0.93561	0.93549	0.99968	17744	0	-0.12065
LMO3	3	0.036761	0.090636	0.955121	1957	3	-0.35553	0.96324	0.96348	0.99968	18319	0	-0.35553
TPPP	4	0.036789	0.10043	0.961323	1958	1	0.25248	0.20949	0.39566	0.99968	7278	3	0.25248
NINJ2	4	0.036793	0.10044	0.961323	1959	3	-0.47986	0.92415	0.92399	0.99968	17528	1	-0.47986
WNT4	4	0.036873	0.10059	0.961323	1960	2	-0.11268	0.0093313	0.031474	0.919125	637	2	-0.11268
C21orf91	4	0.036887	0.10062	0.961323	1961	3	-0.61572	0.88054	0.88763	0.99968	16796	1	-0.61572
CT45A5	4	0.036894	0.10064	0.961323	1962	3	-0.39374	0.32581	0.52589	0.99968	9658	1	-0.39374
MUM1L1	4	0.036906	0.10066	0.961323	1963	3	-0.3975	0.53102	0.68568	0.99968	12719	1	-0.3975
SLC38A10	4	0.036947	0.10074	0.961323	1964	2	-0.039918	0.93384	0.93367	0.99968	17712	0	-0.039918
TAS2R42	4	0.036964	0.10077	0.961323	1965	3	-0.476	0.68762	0.79632	0.99968	14854	1	-0.476
GOT1	4	0.037	0.10083	0.961323	1966	1	0.25823	0.24416	0.4438	0.99968	8155	3	0.25823
TTI2	4	0.037105	0.10105	0.961323	1967	1	0.87169	0.022946	0.07236	0.968715	1385	3	0.87169
CAMK2N1	4	0.037111	0.10106	0.961323	1968	3	-0.43271	0.97248	0.97243	0.99968	18506	0	-0.43271
CCL4	4	0.037158	0.10116	0.961323	1969	1	0.053	0.62082	0.75866	0.99968	14080	2	0.053
HSPA1L	4	0.037171	0.10119	0.961323	1970	3	-0.55276	0.39968	0.58302	0.99968	10766	1	-0.55276
FMO4	4	0.037202	0.10125	0.961323	1971	3	-0.38511	0.30088	0.50685	0.99968	9313	1	-0.38511
MDH1B	4	0.037209	0.10126	0.961323	1972	3	-0.37937	0.81192	0.84743	0.99968	15963	1	-0.37937
EHD4	4	0.037211	0.10127	0.961323	1973	2	0.075709	0.36828	0.55864	0.99968	10281	2	0.075709
ZNF713	2	0.037244	0.067502	0.931039	1974	2	-1.8702	0.96276	0.96272	0.99968	18312	0	-1.8702
LNPEP	3	0.037275	0.091799	0.958662	1975	1	-1.0575	0.91844	0.91855	0.99968	17413	0	-1.0575
CHRNA7	4	0.037282	0.10141	0.961323	1976	2	-0.28488	0.63064	0.76684	0.99968	14240	2	-0.28488
ERLIN1	2	0.037297	0.067588	0.931039	1977	2	-1.7707	0.9627	0.96267	0.99968	18311	0	-1.7707
SPDYE1	4	0.037361	0.10156	0.961323	1978	3	-0.39779	0.68546	0.79557	0.99968	14842	1	-0.39779
POTEB2	4	0.03738	0.10159	0.961323	1979	3	-0.58779	0.25902	0.46399	0.99968	8503	1	-0.58779
TMEM239	3	0.037513	0.092339	0.958748	1980	2	-0.72587	0.56339	0.66358	0.99968	13195	1	-0.72587
MT2A	4	0.037519	0.10187	0.961323	1981	3	-0.4498	0.351	0.54532	0.99968	10024	1	-0.4498
SLC24A4	4	0.037527	0.10189	0.961323	1982	3	-0.2624	0.73209	0.81244	0.99968	15197	1	-0.2624
MILR1	4	0.037544	0.10193	0.961323	1983	3	-0.42886	0.7043	0.80212	0.99968	14983	1	-0.42886
C21orf59	4	0.037564	0.10196	0.961323	1984	3	-0.71294	0.74433	0.81727	0.99968	15310	1	-0.71294
NR0B2	4	0.03758	0.10199	0.961323	1985	3	-0.4965	0.79227	0.83792	0.99968	15748	1	-0.4965
SRSF1	3	0.037586	0.092512	0.959179	1986	3	-0.34548	0.96241	0.96264	0.99968	18306	0	-0.34548
GABARAPL1	3	0.037632	0.092606	0.959179	1987	1	-0.72781	0.76766	0.7819	0.99968	15516	1	-0.72781
TMEM128	4	0.037683	0.10219	0.961323	1988	3	-0.36958	0.58079	0.72579	0.99968	13466	1	-0.36958
MALL	4	0.037685	0.10219	0.961323	1989	1	0.82406	0.044178	0.12971	0.982109	2447	3	0.82406
CD200	4	0.037697	0.10221	0.961323	1990	3	-0.34213	0.63288	0.76866	0.99968	14281	1	-0.34213
IHH	4	0.037723	0.10227	0.961323	1991	3	-0.57056	0.97457	0.97451	0.99968	18544	0	-0.57056
ZNF707	4	0.03778	0.10238	0.961323	1992	3	-0.6662	0.82017	0.85155	0.99968	16045	1	-0.6662
RIOK1	4	0.037799	0.10242	0.961323	1993	3	-0.34392	0.78526	0.83472	0.99968	15675	1	-0.34392
PIAS2	4	0.037806	0.10244	0.961323	1994	3	-0.41602	0.89802	0.90086	0.99968	17058	1	-0.41602
RPL22	4	0.037809	0.10244	0.961323	1995	3	-0.68116	0.86983	0.88044	0.99968	16635	1	-0.68116
CEP170B	4	0.037866	0.10256	0.961323	1996	2	-0.054966	0.091164	0.21579	0.99968	4046	2	-0.054966
TERF2IP	4	0.037901	0.10263	0.961323	1997	2	-0.14803	0.61752	0.75591	0.99968	14022	2	-0.14803
DDX5	2	0.037931	0.068668	0.931039	1998	1	-4.1968	0.77575	0.77509	0.99968	15585	0	-4.1968
SYT14	4	0.037947	0.10273	0.961323	1999	2	-0.44203	0.31111	0.51469	0.99968	9445	1	-0.44203
[truncated: 17,116 more rows]
