# Supplementary material for: Translational repression of NMD targets by GIGYF2 and EIF4E2
Source: PLoS Genet. 2021 Oct 19;17(10):e1009813. doi: 10.1371/journal.pgen.1009813 (PMC8555832; doi:10.1371/journal.pgen.1009813)
Supplement: S2 Table — Ranking, average log2 enrichments and false discovery rates for each gene in the AQP4 NMD screen, as computed by MAGeCK. (TXT) [file pgen.1009813.s010.txt]

id	num	neg|score	neg|p-value	neg|fdr	neg|rank	neg|goodsgrna	neg|lfc	pos|score	pos|p-value	pos|fdr	pos|rank	pos|goodsgrna	pos|lfc
Control_	989	0.0	2.5898e-07	0.00495	1	0	0.0	0.0	2.5898e-07	0.00165	1	0	0.0
GPR157	4	6.4071e-07	1.8129e-06	0.017327	2	3	-2.25	0.47737	0.6343	0.999855	11707	1	-2.25
POLR2G	4	3.2359e-06	9.5824e-06	0.040594	3	3	-2.3321	0.1158	0.24994	0.994132	4666	1	-2.3321
ZNF146	4	3.4851e-06	1.01e-05	0.040594	4	4	-1.5564	1.0	1.0	0.999997	19115	0	-1.5564
PPP3R1	4	3.6411e-06	1.0618e-05	0.040594	5	4	-2.0329	0.99974	0.99974	0.999859	19112	0	-2.0329
CEP78	4	2.7817e-05	9.8673e-05	0.314356	6	2	-0.1004	0.030929	0.094447	0.937072	1854	2	-0.1004
MAP3K1	4	6.0725e-05	0.0002235	0.610325	7	3	-1.4789	0.34753	0.52488	0.999855	9724	1	-1.4789
PDHB	4	8.1878e-05	0.0003157	0.680418	8	4	-1.0336	0.99708	0.99708	0.999855	19050	0	-1.0336
CHAMP1	4	8.3449e-05	0.00032036	0.680418	9	4	-0.30021	0.99014	0.99015	0.999855	18904	0	-0.30021
PTGER1	4	0.00010948	0.00041619	0.727723	10	4	-1.2551	0.99989	0.99989	0.999944	19114	0	-1.2551
JPH4	4	0.00011055	0.00041878	0.727723	11	3	-1.2503	0.95997	0.95988	0.999855	18255	0	-1.2503
NEDD8-MDP1	4	0.00013908	0.00053429	0.751407	12	3	-0.55058	0.95933	0.95924	0.999855	18246	0	-0.55058
WDR18	4	0.00015905	0.00061146	0.751407	13	3	-1.6315	0.4705	0.62846	0.999855	11620	1	-1.6315
CHD1	4	0.0001684	0.00064358	0.751407	14	4	-1.467	0.99378	0.99382	0.999855	18988	0	-1.467
DDX51	3	0.00018775	0.00055863	0.751407	15	1	-1.2661	0.69502	0.72066	0.999855	14408	1	-1.2661
LRP4	4	0.00019471	0.00073992	0.751407	16	4	-1.1092	0.9882	0.98823	0.999855	18853	0	-1.1092
SCGB2A1	4	0.00019884	0.00075442	0.751407	17	2	-0.30537	0.1098	0.24017	0.994132	4486	2	-0.30537
C11orf87	4	0.0002046	0.0007767	0.751407	18	3	-0.75343	0.94528	0.94516	0.999855	17958	0	-0.75343
DPPA2	4	0.00023266	0.00087407	0.751407	19	3	-2.4583	0.95635	0.95628	0.999855	18168	0	-2.4583
STAG2	4	0.00023735	0.00088858	0.751407	20	3	-1.4808	0.40018	0.56916	0.999855	10549	1	-1.4808
CD53	4	0.00024482	0.00090671	0.751407	21	4	-1.0313	0.99976	0.99975	0.999859	19113	0	-1.0313
RAB6A	4	0.00028024	0.0010367	0.751407	22	3	-1.3757	0.36203	0.53706	0.999855	9938	1	-1.3757
CTRB1	4	0.00030595	0.0011284	0.751407	23	3	-0.45639	0.92419	0.92403	0.999855	17562	0	-0.45639
ZIC1	3	0.00031519	0.00092794	0.751407	24	3	-1.9433	0.9987	0.99874	0.999855	19088	0	-1.9433
GABRQ	4	0.00032182	0.0011859	0.751407	25	4	-1.104	0.9966	0.99661	0.999855	19041	0	-1.104
SIN3A	3	0.00033825	0.001002	0.751407	26	3	-3.0987	0.99966	0.99966	0.999859	19111	0	-3.0987
VAV1	4	0.00036157	0.001332	0.751407	27	1	0.064808	0.070413	0.17333	0.981619	3310	2	0.064808
SBK3	4	0.0003976	0.0014568	0.751407	28	3	-1.79	0.13022	0.27329	0.997227	5094	1	-1.79
GCSAM	4	0.00041719	0.0015272	0.751407	29	1	0.37292	0.10634	0.23448	0.994132	4396	3	0.37292
TPT1	2	0.00041888	0.00079586	0.751407	30	2	-4.6747	0.99958	0.99956	0.999855	19110	0	-4.6747
OGT	4	0.00042095	0.0015407	0.751407	31	4	-1.7759	0.99958	0.99959	0.999855	19109	0	-1.7759
CEBPD	4	0.00042472	0.0015505	0.751407	32	4	-1.0839	0.99958	0.99959	0.999855	19108	0	-1.0839
GUCA2B	4	0.00047053	0.0017313	0.751407	33	2	-0.52306	0.37308	0.54631	0.999855	10110	2	-0.52306
PLA1A	4	0.00047281	0.0017396	0.751407	34	2	-0.51083	0.92176	0.92156	0.999855	17516	0	-0.51083
RAB8A	4	0.00048826	0.001793	0.751407	35	3	-0.75785	0.43468	0.59823	0.999855	11102	1	-0.75785
DOHH	4	0.00049066	0.0018059	0.751407	36	4	-0.99401	0.98051	0.98055	0.999855	18697	0	-0.99401
OR10AD1	4	0.00050471	0.0018598	0.751407	37	2	-1.2416	0.8778	0.8802	0.999855	16719	1	-1.2416
ZNF554	4	0.00050565	0.0018618	0.751407	38	4	-0.85384	0.99949	0.99951	0.999855	19107	0	-0.85384
MEPE	4	0.00050977	0.0018691	0.751407	39	3	-1.5264	0.055151	0.14624	0.973566	2796	1	-1.5264
UBE3C	4	0.00052516	0.0019276	0.751407	40	3	-1.4558	0.13597	0.28254	0.999855	5253	1	-1.4558
SPINT1	4	0.00052641	0.0019297	0.751407	41	4	-1.1188	0.99947	0.99949	0.999855	19106	0	-1.1188
RACGAP1	4	0.00052764	0.0019349	0.751407	42	2	-1.2875	0.35797	0.53363	0.999855	9874	1	-1.2875
PDE7B	4	0.00052842	0.0019369	0.751407	43	3	-0.18995	0.054831	0.14567	0.972935	2788	1	-0.18995
TRRAP	4	0.0005299	0.0019416	0.751407	44	4	-1.185	0.99947	0.99948	0.999855	19105	0	-1.185
FKBP11	4	0.00053851	0.0019685	0.751407	45	3	-1.1333	0.91131	0.91109	0.999855	17336	0	-1.1333
GLMN	4	0.00054126	0.0019763	0.751407	46	4	-0.84769	0.99946	0.99947	0.999855	19104	0	-0.84769
RPL21	4	0.00054945	0.0020048	0.751407	47	4	-1.6555	0.99846	0.99847	0.999855	19082	0	-1.6555
ANKLE2	3	0.00055668	0.0016158	0.751407	48	3	-2.1598	0.99944	0.99946	0.999855	19103	0	-2.1598
NKX2-3	3	0.00056319	0.0016293	0.751407	49	1	-1.4012	0.026617	0.06747	0.933463	1616	2	-1.4012
AFG3L2	4	0.00056472	0.0020727	0.753105	50	3	-1.6289	0.89872	0.89862	0.999855	17093	1	-1.6289
TLL2	4	0.00057726	0.0021239	0.753105	51	4	-1.0288	0.99942	0.99944	0.999855	19102	0	-1.0288
PIGP	4	0.00058403	0.0021483	0.753105	52	2	0.017434	0.29953	0.48485	0.999855	8923	2	0.017434
ELL2	4	0.00059064	0.0021669	0.753105	53	3	-1.772	0.83374	0.84805	0.999855	16027	1	-1.772
SALL4	4	0.00063105	0.002313	0.773216	54	4	-1.3446	0.99937	0.99938	0.999855	19101	0	-1.3446
EBLN2	4	0.00063112	0.0023135	0.773216	55	4	-0.87281	0.9911	0.99116	0.999855	18931	0	-0.87281
ZSWIM7	4	0.00063964	0.0023461	0.773216	56	1	0.47686	0.059666	0.1543	0.977052	2932	3	0.47686
ZCCHC14	3	0.00066559	0.001923	0.751407	57	3	-2.3491	0.99933	0.99935	0.999855	19100	0	-2.3491
MGMT	4	0.00067751	0.0024868	0.77487	58	4	-0.9382	0.97329	0.97322	0.999855	18543	0	-0.9382
LIAS	4	0.00068399	0.0025109	0.77487	59	3	-1.4043	0.043582	0.12524	0.96146	2402	1	-1.4043
FRMPD4	4	0.00069157	0.0025388	0.77487	60	2	-0.84122	0.89137	0.89188	0.999855	16955	1	-0.84122
SLC39A6	4	0.00069403	0.0025471	0.77487	61	3	-1.7196	0.92122	0.92103	0.999855	17504	0	-1.7196
OR9A4	4	0.00069525	0.0025538	0.77487	62	2	0.053461	0.20894	0.3932	0.999855	7185	2	0.053461
SPOCK3	4	0.00071651	0.0026253	0.784112	63	3	-0.92421	0.89424	0.89446	0.999855	17012	1	-0.92421
FAM180B	4	0.00073253	0.0026875	0.786004	64	3	-1.287	0.29144	0.47826	0.999855	8793	1	-1.287
PALMD	4	0.00074006	0.0027139	0.786004	65	2	-0.76653	0.27921	0.4682	0.999855	8593	2	-0.76653
DBN1	4	0.00077456	0.0028289	0.796666	66	3	-1.1575	0.93657	0.93649	0.999855	17800	0	-1.1575
IFNA6	4	0.0007789	0.0028496	0.796666	67	2	-0.89331	0.25442	0.44782	0.999855	8197	2	-0.89331
LHFPL2	4	0.00080307	0.0029351	0.796666	68	3	-0.87305	0.29402	0.4803	0.999855	8828	1	-0.87305
PYGM	4	0.00080645	0.0029501	0.796666	69	1	0.27073	0.19194	0.36824	0.999855	6755	3	0.27073
EIF5B	4	0.00082239	0.0030055	0.796666	70	4	-0.82651	0.99918	0.99917	0.999855	19099	0	-0.82651
UBA52	2	0.00082851	0.0015583	0.751407	71	2	-4.1321	0.99917	0.99914	0.999855	19098	0	-4.1321
SNUPN	4	0.00084809	0.0030967	0.796666	72	4	-0.82414	0.99915	0.99914	0.999855	19097	0	-0.82414
TNRC6A	4	0.00086205	0.003149	0.796666	73	1	0.30312	0.15731	0.31587	0.999855	5868	3	0.30312
RAB7B	4	0.00087728	0.0032044	0.796666	74	3	-0.77595	0.92886	0.92866	0.999855	17652	0	-0.77595
FBXO44	4	0.0008963	0.0032718	0.796666	75	4	-1.8619	0.96622	0.96615	0.999855	18392	0	-1.8619
RPEL1	4	0.00089752	0.0032759	0.796666	76	4	-1.2637	0.9991	0.99909	0.999855	19096	0	-1.2637
TACC2	4	0.00091765	0.0033489	0.796666	77	3	-0.73566	0.94523	0.9451	0.999855	17955	0	-0.73566
YLPM1	4	0.00093438	0.0034121	0.796666	78	4	-1.651	0.96262	0.96256	0.999855	18313	0	-1.651
RDH13	4	0.00097325	0.0035359	0.796666	79	2	-0.80666	0.54492	0.69187	0.999855	12757	2	-0.80666
LYVE1	4	0.00097583	0.0035463	0.796666	80	4	-1.5967	0.99902	0.99901	0.999855	19095	0	-1.5967
MED17	4	0.00099826	0.0036214	0.796666	81	4	-1.5709	0.9868	0.9868	0.999855	18826	0	-1.5709
ONECUT1	4	0.001006	0.003653	0.796666	82	3	-1.197	0.54103	0.68843	0.999855	12712	1	-1.197
SORBS3	4	0.0010174	0.0036934	0.796666	83	3	-1.2154	0.83743	0.85043	0.999855	16091	1	-1.2154
TAF4	4	0.0010288	0.0037281	0.796666	84	4	-0.78266	0.99832	0.99833	0.999855	19075	0	-0.78266
RGN	4	0.0010497	0.0038099	0.796666	85	4	-1.1308	0.97864	0.97867	0.999855	18647	0	-1.1308
NAIP	4	0.0010844	0.0039348	0.796666	86	3	-0.7519	0.89403	0.89428	0.999855	17009	1	-0.7519
POLE	3	0.0010883	0.0031055	0.796666	87	3	-1.5564	0.99891	0.99894	0.999855	19094	0	-1.5564
CEP152	4	0.0010953	0.0039752	0.796666	88	3	-1.0928	0.68039	0.77115	0.999855	14283	1	-1.0928
SLC20A1	4	0.0011117	0.0040394	0.796666	89	3	-1.1602	0.93253	0.9323	0.999855	17719	0	-1.1602
CIAPIN1	4	0.0011338	0.0041098	0.796666	90	3	-1.751	0.94504	0.94491	0.999855	17952	0	-1.751
CCDC84	4	0.0011349	0.0041135	0.796666	91	4	-0.63626	0.99887	0.99885	0.999855	19093	0	-0.63626
KIN	4	0.00114	0.00413	0.796666	92	3	-0.36303	0.0075172	0.025751	0.919723	501	1	-0.36303
NAA15	4	0.0011427	0.0041399	0.796666	93	2	-1.1238	0.15618	0.31409	0.999855	5847	2	-1.1238
IRF8	3	0.0011887	0.0033795	0.796666	94	2	-1.6539	0.48994	0.60522	0.999855	11924	1	-1.6539
FAM78A	4	0.0012026	0.0043564	0.796666	95	4	-2.0292	0.9783	0.97834	0.999855	18642	0	-2.0292
FAM166A	4	0.0012115	0.0043875	0.796666	96	2	-0.88499	0.21108	0.3964	0.999855	7238	2	-0.88499
PLD2	4	0.0012138	0.0043973	0.796666	97	3	-1.0755	0.43191	0.59596	0.999855	11057	1	-1.0755
CCNK	4	0.0012151	0.004402	0.796666	98	4	-0.93427	0.99878	0.99877	0.999855	19092	0	-0.93427
ESM1	4	0.0012212	0.0044258	0.796666	99	4	-1.2852	0.99878	0.99877	0.999855	19091	0	-1.2852
MAN2C1	4	0.0012255	0.0044424	0.796666	100	4	-0.88818	0.9917	0.99175	0.999855	18948	0	-0.88818
NIN	4	0.0012278	0.0044501	0.796666	101	4	-1.6008	0.97517	0.97511	0.999855	18578	0	-1.6008
ZBTB46	4	0.0012391	0.0045025	0.796666	102	4	-1.1801	0.99876	0.99875	0.999855	19090	0	-1.1801
TCP10	4	0.0012442	0.0045193	0.796666	103	3	-1.6846	0.7147	0.78537	0.999855	14590	1	-1.6846
DLAT	4	0.0012512	0.0045429	0.796666	104	3	-0.49678	0.48658	0.64207	0.999855	11873	1	-0.49678
LYZL6	4	0.0012684	0.0046029	0.79738	105	4	-1.1149	0.99873	0.99872	0.999855	19089	0	-1.1149
CEMIP	3	0.0012817	0.0036276	0.796666	106	3	-2.899	0.99547	0.99559	0.999855	19019	0	-2.899
AKAP9	4	0.0012942	0.0046915	0.79738	107	3	-1.0847	0.85448	0.86226	0.999855	16340	1	-1.0847
NOSTRIN	4	0.0013427	0.0048609	0.802364	108	2	-0.23792	0.078144	0.18678	0.991931	3541	2	-0.23792
CHUK	4	0.0013452	0.0048692	0.802364	109	2	-0.70392	0.33461	0.51405	0.999855	9507	2	-0.70392
E2F4	4	0.0013623	0.0049344	0.804707	110	1	0.22356	0.36248	0.53744	0.999855	9941	2	0.22356
A1CF	4	0.0013733	0.0049676	0.804707	111	3	-1.0989	0.63235	0.75304	0.999855	13896	1	-1.0989
SEC24A	3	0.0013986	0.0039384	0.796666	112	3	-2.7438	0.9986	0.99865	0.999855	19087	0	-2.7438
DAND5	3	0.0014007	0.0039415	0.796666	113	3	-1.8376	0.9986	0.99864	0.999855	19086	0	-1.8376
COX6B2	4	0.0014179	0.0051183	0.813944	114	1	0.19376	0.19468	0.37224	0.999855	6825	2	0.19376
ERO1LB	4	0.0014272	0.0051556	0.813944	115	3	-1.0243	0.90149	0.90123	0.999855	17155	1	-1.0243
STX19	4	0.0014373	0.0051965	0.813944	116	2	-0.72737	0.13552	0.28182	0.999855	5241	2	-0.72737
CYP17A1	3	0.0014552	0.0040979	0.796666	117	3	-1.1227	0.99854	0.99858	0.999855	19085	0	-1.1227
CEP55	4	0.0014735	0.0053302	0.813944	118	2	-0.084823	0.39382	0.56374	0.999855	10455	2	-0.084823
AMY2B	4	0.0014814	0.005355	0.813944	119	4	-0.89072	0.99852	0.99853	0.999855	19084	0	-0.89072
PER3	4	0.0014986	0.0054213	0.813944	120	2	-0.67182	0.59336	0.73398	0.999855	13545	2	-0.67182
PSMB5	3	0.0015276	0.0043113	0.796666	121	3	-2.1441	0.99847	0.99851	0.999855	19083	0	-2.1441
RCN1	4	0.0015291	0.0055353	0.813944	122	3	-0.8093	0.46258	0.6218	0.999855	11503	1	-0.8093
MRPL51	4	0.001535	0.005555	0.813944	123	3	-1.3937	0.88869	0.88948	0.999855	16906	1	-1.3937
TCAF2	4	0.0015533	0.0056202	0.813944	124	4	-1.5918	0.99835	0.99836	0.999855	19077	0	-1.5918
OR2T33	4	0.0015686	0.0056736	0.813944	125	4	-1.0466	0.99843	0.99845	0.999855	19081	0	-1.0466
OR10H1	4	0.0015946	0.0057663	0.813944	126	4	-1.3737	0.99841	0.99842	0.999855	19080	0	-1.3737
RNF165	4	0.0015964	0.005773	0.813944	127	4	-0.9197	0.9984	0.99842	0.999855	19079	0	-0.9197
NME4	4	0.0016093	0.0058207	0.813944	128	3	-1.1216	0.48408	0.63993	0.999855	11826	1	-1.1216
ZNF10	4	0.001621	0.0058595	0.813944	129	4	-1.0724	0.99838	0.99839	0.999855	19078	0	-1.0724
F12	4	0.0016402	0.00593	0.813944	130	4	-0.57395	0.98219	0.9822	0.999855	18730	0	-0.57395
GATAD2B	4	0.0016439	0.0059419	0.813944	131	3	-1.4132	0.60217	0.74163	0.999855	13664	1	-1.4132
C9orf153	3	0.0016473	0.0046563	0.79738	132	1	-0.91172	0.38123	0.53113	0.999855	10266	2	-0.91172
HOXA11	4	0.0016547	0.0059849	0.813944	133	2	-0.39911	0.35809	0.53374	0.999855	9875	2	-0.39911
SLC25A24	4	0.0016574	0.0059942	0.813944	134	2	-0.80608	0.40987	0.5773	0.999855	10719	1	-0.80608
APH1B	4	0.0016632	0.0060108	0.813944	135	3	-0.87228	0.31549	0.49817	0.999855	9185	1	-0.87228
ZAN	3	0.0016649	0.0047138	0.79738	136	3	-1.5821	0.99834	0.99838	0.999855	19076	0	-1.5821
MLLT1	4	0.0016846	0.0060817	0.813944	137	3	-0.94389	0.39821	0.56748	0.999855	10518	1	-0.94389
CA6	3	0.0016861	0.0047702	0.799852	138	3	-1.6876	0.99831	0.99836	0.999855	19074	0	-1.6876
CGNL1	4	0.0016958	0.006118	0.813944	139	3	-0.19691	0.91974	0.91956	0.999855	17484	0	-0.19691
HSPA5	4	0.0017046	0.006148	0.813944	140	4	-1.6619	0.98909	0.98913	0.999855	18867	0	-1.6619
SPI1	4	0.0017429	0.0062951	0.813944	141	4	-0.69599	0.99826	0.99827	0.999855	19073	0	-0.69599
ESPL1	4	0.0017513	0.0063231	0.813944	142	3	-0.2838	0.95148	0.95138	0.999855	18075	0	-0.2838
TMEM104	4	0.0018069	0.0065205	0.813944	143	2	-0.099433	0.56221	0.7069	0.999855	13027	2	-0.099433
LRRC70	4	0.0018098	0.0065293	0.813944	144	4	-0.7501	0.99105	0.9911	0.999855	18930	0	-0.7501
DPPA5	4	0.0018177	0.0065531	0.813944	145	3	-1.2317	0.8953	0.89547	0.999855	17035	1	-1.2317
COQ9	4	0.0018269	0.0065873	0.813944	146	3	-1.2393	0.94526	0.94515	0.999855	17957	0	-1.2393
OR4D5	4	0.0018297	0.0065982	0.813944	147	3	-1.167	0.42867	0.5932	0.999855	11004	1	-1.167
OR6C3	4	0.0018383	0.0066266	0.813944	148	3	-1.492	0.9583	0.95824	0.999855	18220	0	-1.492
FPR3	4	0.0018405	0.006638	0.813944	149	3	-0.86259	0.93327	0.93308	0.999855	17737	0	-0.86259
PROL1	4	0.0018418	0.0066427	0.813944	150	4	-0.60735	0.99816	0.99818	0.999855	19072	0	-0.60735
DEDD	4	0.0018624	0.0067126	0.817273	151	4	-0.41995	0.98971	0.98972	0.999855	18888	0	-0.41995
SLC9C2	4	0.0018857	0.0067945	0.821752	152	3	-1.2251	0.28899	0.47624	0.999855	8752	1	-1.2251
ZC3H8	4	0.001918	0.0069146	0.821752	153	3	-0.41761	0.13736	0.28476	0.999855	5285	1	-0.41761
SLC25A3	4	0.0019248	0.00694	0.821752	154	3	-1.2458	0.82729	0.84394	0.999855	15937	1	-1.2458
OR52E2	4	0.0019356	0.0069732	0.821752	155	4	-1.6591	0.9711	0.97106	0.999855	18496	0	-1.6591
FGFBP1	4	0.001957	0.0070503	0.821752	156	3	-1.0961	0.73306	0.79362	0.999855	14771	1	-1.0961
TNFRSF18	4	0.0019686	0.0070944	0.821872	157	4	-1.3052	0.99803	0.99804	0.999855	19071	0	-1.3052
ABCB7	4	0.0020291	0.0073098	0.837724	158	2	-0.070757	0.37773	0.55022	0.999855	10189	2	-0.070757
MYL9	4	0.0020432	0.0073534	0.837724	159	4	-1.5805	0.99741	0.99741	0.999855	19059	0	-1.5805
SLC7A1	4	0.0020462	0.0073627	0.837724	160	3	-1.2194	0.84909	0.85839	0.999855	16260	1	-1.2194
RARS	3	0.0020678	0.0058072	0.813944	161	2	-2.3441	0.91365	0.91375	0.999855	17379	0	-2.3441
HPS6	4	0.0020774	0.0074772	0.839065	162	4	-1.2165	0.99792	0.99794	0.999855	19070	0	-1.2165
SLC6A14	4	0.0020847	0.0075062	0.839065	163	3	-0.5987	0.37268	0.54597	0.999855	10104	1	-0.5987
TBC1D15	4	0.0021258	0.0076507	0.842185	164	3	-1.1733	0.80574	0.83106	0.999855	15630	1	-1.1733
ACTR10	4	0.0021364	0.0076947	0.842185	165	4	-1.1083	0.99786	0.99788	0.999855	19069	0	-1.1083
OR6N1	4	0.0021402	0.0077113	0.842185	166	2	-0.36211	0.87037	0.87427	0.999855	16594	1	-0.36211
EIF2B4	3	0.0021945	0.0061491	0.813944	167	2	-1.0889	0.46746	0.59457	0.999855	11565	1	-1.0889
LY6E	4	0.0022054	0.0079267	0.842185	168	3	-1.6591	0.67961	0.77085	0.999855	14270	1	-1.6591
ZNF250	3	0.0022124	0.006205	0.813944	169	3	-1.5881	0.99779	0.99784	0.999855	19068	0	-1.5881
C4A	4	0.0022194	0.0079791	0.842185	170	4	-1.177	0.99778	0.99779	0.999855	19067	0	-1.177
LZTS1	4	0.002228	0.0080122	0.842185	171	4	-0.96134	0.99777	0.99779	0.999855	19066	0	-0.96134
EIF3K	4	0.0022513	0.008093	0.842185	172	2	-0.011022	0.41573	0.58218	0.999855	10814	2	-0.011022
RAB5A	4	0.002265	0.0081365	0.842185	173	2	-0.79001	0.25423	0.44767	0.999855	8193	2	-0.79001
STMND1	4	0.0022935	0.0082287	0.842185	174	2	-0.66423	0.36815	0.54218	0.999855	10028	2	-0.66423
PRKD2	3	0.0022941	0.0064179	0.813944	175	3	-1.3059	0.99771	0.99776	0.999855	19065	0	-1.3059
PMPCB	4	0.0023068	0.0082836	0.842185	176	3	-0.3457	0.38293	0.55459	0.999855	10292	1	-0.3457
FOXN4	4	0.0023278	0.0083572	0.842185	177	3	-1.7776	0.88066	0.88249	0.999855	16766	1	-1.7776
MYO1C	4	0.0023467	0.0084261	0.842185	178	4	-1.0184	0.99765	0.99766	0.999855	19064	0	-1.0184
CPE	3	0.0023556	0.0066013	0.813944	179	3	-1.6313	0.99764	0.99769	0.999855	19063	0	-1.6313
MAGI3	3	0.0023557	0.0066013	0.813944	180	3	-2.0445	0.9815	0.98165	0.999855	18718	0	-2.0445
TAS2R50	4	0.0023831	0.0085639	0.842185	181	4	-0.92289	0.99762	0.99762	0.999855	19062	0	-0.92289
MKRN2OS	4	0.0023861	0.0085752	0.842185	182	4	-0.98794	0.99482	0.99486	0.999855	19008	0	-0.98794
GATS	4	0.0023866	0.0085784	0.842185	183	2	-0.92389	0.098684	0.22168	0.994132	4180	1	-0.92389
PRTG	4	0.0024179	0.0086866	0.842185	184	3	-0.57061	0.24321	0.43857	0.999855	8000	1	-0.57061
CCDC178	4	0.0024236	0.0087042	0.842185	185	3	-1.1691	0.53798	0.68586	0.999855	12662	1	-1.1691
CDRT15	4	0.0024725	0.0088663	0.842185	186	4	-0.79011	0.99753	0.99753	0.999855	19061	0	-0.79011
DCTN3	4	0.0024734	0.0088679	0.842185	187	3	-0.25784	0.79796	0.82661	0.999855	15530	1	-0.25784
NACA	3	0.0024941	0.0069633	0.821752	188	2	-2.3465	0.87666	0.87674	0.999855	16697	0	-2.3465
HIST1H2AG	4	0.0025122	0.008987	0.842185	189	4	-1.0092	0.99749	0.9975	0.999855	19060	0	-1.0092
GRWD1	3	0.002513	0.0070084	0.821752	190	2	-2.2264	0.34196	0.48846	0.999855	9635	1	-2.2264
RPS3A	4	0.0025137	0.0089907	0.842185	191	3	-1.5911	0.80081	0.82822	0.999855	15565	1	-1.5911
BIN1	4	0.0025207	0.0090134	0.842185	192	3	-1.0053	0.12107	0.25853	0.994132	4822	1	-1.0053
SEMA4G	4	0.0025277	0.0090368	0.842185	193	4	-0.85195	0.99687	0.99686	0.999855	19046	0	-0.85195
STAT1	4	0.002529	0.0090409	0.842185	194	3	-0.88959	0.96116	0.96105	0.999855	18280	0	-0.88959
AGR3	4	0.0025324	0.0090518	0.842185	195	3	-1.3273	0.65916	0.76288	0.999855	14113	1	-1.3273
FAM163A	4	0.0025378	0.0090761	0.842185	196	2	-1.0393	0.2762	0.46571	0.999855	8536	2	-1.0393
WDR92	4	0.0025845	0.0092237	0.843019	197	3	-0.679	0.30923	0.49292	0.999855	9082	1	-0.679
RILPL1	4	0.0025916	0.0092429	0.843019	198	4	-1.0795	0.97165	0.9716	0.999855	18511	0	-1.0795
CLN8	4	0.00264	0.0094092	0.843019	199	2	0.22147	0.052147	0.14081	0.972416	2700	2	0.22147
RCOR2	4	0.0026408	0.0094138	0.843019	200	4	-1.2212	0.98766	0.98768	0.999855	18843	0	-1.2212
LGALS4	4	0.0026602	0.0094708	0.843019	201	4	-0.62333	0.99734	0.99734	0.999855	19058	0	-0.62333
OR6C75	3	0.002687	0.0074803	0.839065	202	3	-1.7551	0.99731	0.99736	0.999855	19057	0	-1.7551
NFASC	4	0.0026955	0.0095962	0.843019	203	2	-0.54962	0.72062	0.78803	0.999855	14646	1	-0.54962
NOP14	4	0.002697	0.0096003	0.843019	204	2	-0.823	0.44223	0.60458	0.999855	11217	2	-0.823
C10orf32	4	0.002704	0.0096252	0.843019	205	4	-0.87876	0.99707	0.99707	0.999855	19049	0	-0.87876
C9orf57	4	0.0027075	0.0096397	0.843019	206	4	-1.1841	0.99729	0.9973	0.999855	19056	0	-1.1841
HBA1	4	0.0027167	0.0096718	0.843019	207	4	-0.91498	0.99728	0.99729	0.999855	19055	0	-0.91498
DHCR7	4	0.0027175	0.0096754	0.843019	208	4	-0.89996	0.97037	0.97031	0.999855	18477	0	-0.89996
GPATCH2L	4	0.0027315	0.0097231	0.843019	209	2	-0.75104	0.45143	0.61237	0.999855	11345	2	-0.75104
RAB11FIP1	4	0.0027323	0.0097262	0.843019	210	3	-1.0953	0.1049	0.23208	0.994132	4351	1	-1.0953
DMP1	3	0.0027405	0.0076349	0.842185	211	2	-2.0832	0.80446	0.80568	0.999855	15615	1	-2.0832
MSRB3	4	0.002746	0.0097743	0.843019	212	4	-0.5407	0.99725	0.99726	0.999855	19054	0	-0.5407
PTPRR	4	0.0027745	0.0098795	0.843019	213	3	-1.4527	0.78059	0.81709	0.999855	15295	1	-1.4527
USP30	4	0.0028066	0.0099924	0.843019	214	2	-0.32437	0.38404	0.55552	0.999855	10307	2	-0.32437
ZNF57	4	0.0028081	0.0099976	0.843019	215	3	-0.63077	0.91973	0.91955	0.999855	17483	0	-0.63077
GCOM1	4	0.0028083	0.01	0.843019	216	3	-1.688	0.78851	0.82133	0.999855	15401	1	-1.688
MYH9	4	0.0028221	0.010055	0.843019	217	3	-0.74842	0.89901	0.89889	0.999855	17101	1	-0.74842
DNAJC11	3	0.0028608	0.007963	0.842185	218	3	-1.22	0.99714	0.99718	0.999855	19053	0	-1.22
AQP12A	4	0.0028609	0.010186	0.843019	219	2	-0.94987	0.3681	0.54214	0.999855	10026	2	-0.94987
RAD52	4	0.0028621	0.010192	0.843019	220	3	-0.88913	0.41691	0.58323	0.999855	10835	1	-0.88913
PSMB8	4	0.0028743	0.010237	0.843019	221	4	-1.0948	0.99713	0.99712	0.999855	19052	0	-1.0948
TNR	4	0.002875	0.010239	0.843019	222	4	-0.97674	0.99713	0.99712	0.999855	19051	0	-0.97674
CNOT1	3	0.0028805	0.0080215	0.842185	223	3	-1.6288	0.97055	0.9707	0.999855	18480	0	-1.6288
TFAP2A	3	0.0028971	0.0080731	0.842185	224	1	-0.86121	0.41598	0.56847	0.999855	10820	2	-0.86121
WNT4	4	0.0029071	0.010355	0.843019	225	4	-1.1187	0.98374	0.98374	0.999855	18768	0	-1.1187
CALML4	4	0.0029176	0.0104	0.843019	226	3	-0.37442	0.8305	0.84596	0.999855	15974	1	-0.37442
SNX9	4	0.0029178	0.010401	0.843019	227	2	-0.64433	0.041697	0.12176	0.960843	2341	2	-0.64433
LONRF1	4	0.0029249	0.010427	0.843019	228	4	-1.528	0.99027	0.99029	0.999855	18911	0	-1.528
ZNF300	4	0.0029428	0.010486	0.843019	229	4	-1.0142	0.99008	0.9901	0.999855	18901	0	-1.0142
ATP7A	4	0.0029461	0.010496	0.843019	230	3	-0.97866	0.6356	0.75417	0.999855	13922	1	-0.97866
DEFA1	4	0.0029896	0.010647	0.849072	231	2	-0.6816	0.56299	0.70756	0.999855	13043	2	-0.6816
PKHD1L1	4	0.0029943	0.010661	0.849072	232	4	-1.4015	0.97203	0.97199	0.999855	18518	0	-1.4015
ATG2B	4	0.00301	0.010718	0.850068	233	3	-1.7778	0.84559	0.85593	0.999855	16208	1	-1.7778
SUPT5H	3	0.0030314	0.0084338	0.842185	234	3	-1.575	0.99697	0.99702	0.999855	19048	0	-1.575
FAU	4	0.003044	0.010835	0.851986	235	3	-1.2285	0.96024	0.96015	0.999855	18260	0	-1.2285
ZZZ3	4	0.0030696	0.010917	0.851986	236	4	-1.7157	0.96926	0.96919	0.999855	18457	0	-1.7157
YES1	4	0.0030816	0.010954	0.851986	237	4	-1.6047	0.99434	0.99439	0.999855	19001	0	-1.6047
DEFA5	4	0.0030841	0.010962	0.851986	238	4	-0.33516	0.96737	0.96731	0.999855	18414	0	-0.33516
PLA2G4A	4	0.0030963	0.011003	0.851986	239	3	-0.7518	0.0281	0.086729	0.935452	1696	1	-0.7518
PDLIM7	4	0.0030988	0.011009	0.851986	240	4	-1.7426	0.9969	0.99689	0.999855	19047	0	-1.7426
STK26	4	0.0031503	0.011187	0.855854	241	4	-1.0677	0.99685	0.99685	0.999855	19045	0	-1.0677
MMP7	4	0.0031629	0.011234	0.855854	242	4	-0.88853	0.99684	0.99683	0.999855	19044	0	-0.88853
MAGEA4	3	0.0031735	0.0088099	0.842185	243	3	-1.4699	0.97987	0.97998	0.999855	18674	0	-1.4699
JAZF1	3	0.0031833	0.0088363	0.842185	244	3	-2.2404	0.99682	0.99688	0.999855	19043	0	-2.2404
ZNF716	4	0.0031951	0.011343	0.855854	245	2	-0.3837	0.80124	0.82849	0.999855	15572	1	-0.3837
EEF2	4	0.00321	0.011401	0.855854	246	4	-1.1786	0.97335	0.97328	0.999855	18545	0	-1.1786
CDYL	4	0.0032214	0.011445	0.855854	247	3	-1.3744	0.89122	0.89174	0.999855	16952	1	-1.3744
OPN5	4	0.0032506	0.011553	0.855854	248	2	0.09749	0.5047	0.65733	0.999855	12151	2	0.09749
PCSK1	4	0.0032515	0.011557	0.855854	249	2	-0.51518	0.81443	0.83613	0.999855	15751	1	-0.51518
RCOR1	4	0.0032693	0.011612	0.855854	250	3	-1.0513	0.4114	0.5786	0.999855	10749	1	-1.0513
TSTD3	4	0.0032741	0.011631	0.855854	251	3	-1.4168	0.41973	0.58559	0.999855	10882	1	-1.4168
UBE2E3	4	0.0032968	0.011698	0.855854	252	2	-0.58798	0.51505	0.66611	0.999855	12304	2	-0.58798
CARS	4	0.0033061	0.011732	0.855854	253	3	-0.49128	0.88021	0.8821	0.999855	16756	1	-0.49128
RNF41	4	0.0033093	0.011744	0.855854	254	4	-0.77874	0.99669	0.99669	0.999855	19042	0	-0.77874
FGF6	4	0.0033278	0.011814	0.855854	255	3	-1.1511	0.58602	0.72752	0.999855	13430	1	-1.1511
SLC2A1	4	0.003331	0.01182	0.855854	256	4	-0.84003	0.98527	0.98528	0.999855	18797	0	-0.84003
CALN1	4	0.0033616	0.011937	0.860031	257	3	-0.86846	0.57798	0.72051	0.999855	13294	1	-0.86846
DACT1	4	0.0033715	0.011972	0.860031	258	4	-0.94734	0.99144	0.9915	0.999855	18944	0	-0.94734
NOP16	4	0.003396	0.012051	0.860031	259	4	-0.95736	0.98979	0.9898	0.999855	18891	0	-0.95736
ALOXE3	4	0.0034244	0.012149	0.860031	260	4	-0.76297	0.99658	0.99659	0.999855	19040	0	-0.76297
PRKAB1	4	0.0034423	0.012209	0.860031	261	3	-1.1179	0.89028	0.89089	0.999855	16933	1	-1.1179
MIDN	4	0.0034726	0.012314	0.860031	262	3	-0.80136	0.89384	0.89411	0.999855	17004	1	-0.80136
HLF	4	0.003479	0.012338	0.860031	263	4	-1.1135	0.99652	0.99653	0.999855	19039	0	-1.1135
DUSP10	3	0.0034803	0.0096226	0.843019	264	2	-1.9995	0.51753	0.61884	0.999855	12330	1	-1.9995
HCRTR2	4	0.0035149	0.012465	0.860031	265	3	-0.77039	0.96157	0.96148	0.999855	18291	0	-0.77039
ESD	4	0.0035174	0.012473	0.860031	266	4	-0.9155	0.99648	0.99649	0.999855	19038	0	-0.9155
MT2A	4	0.0035263	0.012495	0.860031	267	4	-0.77023	0.99647	0.99648	0.999855	19037	0	-0.77023
EXOSC4	4	0.0035281	0.012501	0.860031	268	2	-0.1304	0.53497	0.68323	0.999855	12618	2	-0.1304
AKAP3	4	0.0035497	0.012571	0.860031	269	4	-1.5755	0.99645	0.99647	0.999855	19036	0	-1.5755
ABCC4	4	0.003574	0.012641	0.860031	270	4	-0.83433	0.99643	0.99645	0.999855	19035	0	-0.83433
PRPSAP1	4	0.0035836	0.012677	0.860031	271	3	-0.64232	0.47332	0.63086	0.999855	11659	1	-0.64232
IFNA16	4	0.0036001	0.012739	0.860031	272	4	-0.76555	0.9964	0.99642	0.999855	19034	0	-0.76555
PSMB1	4	0.0036116	0.012788	0.860031	273	3	-1.2892	0.47569	0.6329	0.999855	11679	1	-1.2892
PARP16	4	0.0036391	0.012888	0.860031	274	2	-0.16856	0.092079	0.21061	0.994132	3979	2	-0.16856
PTK7	4	0.0036502	0.012929	0.860031	275	4	-1.2839	0.99387	0.99391	0.999855	18990	0	-1.2839
TLR3	4	0.0036621	0.012976	0.860031	276	4	-1.0018	0.96302	0.96294	0.999855	18319	0	-1.0018
EIF4A2	4	0.0036901	0.013071	0.860031	277	2	-0.71534	0.040727	0.11996	0.959677	2303	2	-0.71534
EIF2AK2	4	0.0036941	0.013083	0.860031	278	3	-0.83201	0.92394	0.92379	0.999855	17556	0	-0.83201
SLIT2	4	0.0036946	0.013085	0.860031	279	1	0.56545	0.066595	0.16657	0.981619	3170	3	0.56545
SRSF1	4	0.0037043	0.013112	0.860031	280	4	-0.69451	0.9963	0.99633	0.999855	19033	0	-0.69451
TIMM13	4	0.0037084	0.013127	0.860031	281	4	-1.0963	0.99629	0.99632	0.999855	19032	0	-1.0963
ZNF808	4	0.0037269	0.013188	0.860031	282	4	-0.94545	0.99627	0.9963	0.999855	19031	0	-0.94545
GNL3L	4	0.00375	0.013271	0.860031	283	2	-0.21053	0.46183	0.62118	0.999855	11490	2	-0.21053
NHLRC3	4	0.0037563	0.01329	0.860031	284	4	-1.6298	0.99624	0.99627	0.999855	19030	0	-1.6298
DAP3	4	0.0037624	0.013305	0.860031	285	3	-1.6756	0.1996	0.37949	0.999855	6965	1	-1.6756
IL21R	4	0.003766	0.013318	0.860031	286	3	-1.3494	0.24542	0.44035	0.999855	8033	1	-1.3494
PVRIG	3	0.0037714	0.010422	0.843019	287	1	-0.78768	0.018391	0.04766	0.928261	1150	2	-0.78768
STK40	4	0.0038055	0.01346	0.860087	288	1	0.27921	0.40764	0.57543	0.999855	10683	2	0.27921
LY6G6C	4	0.0038314	0.013544	0.860087	289	4	-0.53546	0.9694	0.96934	0.999855	18461	0	-0.53546
APOBEC3B	4	0.0038518	0.013622	0.86052	290	3	-0.88088	0.77475	0.81404	0.999855	15232	1	-0.88088
RFX8	4	0.0038579	0.01364	0.86052	291	3	-0.9237	0.25933	0.45183	0.999855	8271	1	-0.9237
RPL19	4	0.0038968	0.013764	0.862049	292	4	-1.0207	0.99312	0.99315	0.999855	18974	0	-1.0207
C12orf76	4	0.0039165	0.013823	0.862049	293	1	0.31985	0.22101	0.41063	0.999855	7495	3	0.31985
ZNF844	4	0.0039716	0.01401	0.862049	294	4	-0.79863	0.98307	0.9831	0.999855	18753	0	-0.79863
ITGAX	4	0.0039719	0.014012	0.862049	295	2	0.043468	0.19076	0.36644	0.999855	6728	2	0.043468
WIPI2	4	0.0039732	0.014014	0.862049	296	3	-1.2387	0.58723	0.72855	0.999855	13446	1	-1.2387
EVPL	4	0.0040269	0.014207	0.862049	297	3	-1.4381	0.22509	0.41648	0.999855	7592	1	-1.4381
LHCGR	4	0.0040274	0.01421	0.862049	298	3	-0.45231	0.95169	0.95158	0.999855	18077	0	-0.45231
GNG7	4	0.0040502	0.014281	0.862049	299	2	-0.59845	0.47667	0.63372	0.999855	11696	2	-0.59845
FAM216B	4	0.0040635	0.014322	0.862049	300	4	-0.90225	0.99542	0.99546	0.999855	19018	0	-0.90225
ADGRF5	4	0.0040955	0.014439	0.862049	301	3	-0.98621	0.82587	0.84302	0.999855	15912	1	-0.98621
ZDHHC20	4	0.00411	0.014485	0.862049	302	3	-0.85219	0.33664	0.51572	0.999855	9543	1	-0.85219
TAPT1	4	0.0041216	0.014526	0.862049	303	3	-0.86917	0.47535	0.63261	0.999855	11675	1	-0.86917
CNN2	4	0.0041301	0.014563	0.862049	304	4	-1.0466	0.97543	0.97536	0.999855	18587	0	-1.0466
ZXDB	4	0.0041383	0.014589	0.862049	305	2	0.10149	0.41855	0.58459	0.999855	10857	2	0.10149
BBOX1	4	0.0041454	0.014609	0.862049	306	3	-0.97263	0.25862	0.45126	0.999855	8259	1	-0.97263
CLK3	3	0.004146	0.011425	0.855854	307	1	-1.1618	0.82237	0.8226	0.999855	15857	1	-1.1618
POTEB	3	0.0041656	0.011466	0.855854	308	2	-2.1481	0.46389	0.59292	0.999855	11520	1	-2.1481
FAM103A1	4	0.0041779	0.014705	0.862049	309	3	-1.6262	0.77592	0.81466	0.999855	15246	1	-1.6262
CXCL17	4	0.0041809	0.014718	0.862049	310	3	-0.87333	0.37905	0.55135	0.999855	10222	1	-0.87333
HKDC1	4	0.004186	0.014738	0.862049	311	3	-1.3749	0.73707	0.79545	0.999855	14825	1	-1.3749
ZBED3	4	0.0041938	0.014764	0.862049	312	3	-0.17856	0.71026	0.78349	0.999855	14549	1	-0.17856
SPINK5	4	0.0042241	0.014866	0.862049	313	4	-0.83994	0.99578	0.99581	0.999855	19029	0	-0.83994
PLA2G2E	4	0.0042343	0.014904	0.862049	314	4	-0.57867	0.99577	0.9958	0.999855	19028	0	-0.57867
OR2A42	4	0.0042363	0.014912	0.862049	315	4	-0.97907	0.98028	0.98032	0.999855	18684	0	-0.97907
OR7A17	4	0.00425	0.01495	0.862049	316	4	-0.6731	0.99575	0.99578	0.999855	19027	0	-0.6731
RAB11A	3	0.0042614	0.01175	0.855854	317	3	-0.94778	0.99574	0.99585	0.999855	19026	0	-0.94778
HNF1A	4	0.0042761	0.015033	0.862049	318	3	-0.74731	0.53932	0.68698	0.999855	12686	1	-0.74731
WFDC10B	4	0.0042835	0.015061	0.862049	319	2	-0.69624	0.71671	0.78626	0.999855	14609	1	-0.69624
COL4A3BP	4	0.004289	0.015081	0.862049	320	4	-0.72478	0.99571	0.99574	0.999855	19025	0	-0.72478
TMPRSS13	4	0.0043047	0.015134	0.862049	321	2	-1.0713	0.11118	0.24244	0.994132	4526	1	-1.0713
MTR	4	0.0043075	0.015143	0.862049	322	3	-0.67792	0.83742	0.85042	0.999855	16090	1	-0.67792
DSC1	4	0.0043292	0.015204	0.8624	323	4	-1.2106	0.99567	0.99571	0.999855	19024	0	-1.2106
RNASE9	2	0.0043487	0.0083587	0.842185	324	1	-1.9844	0.46213	0.4945	0.999855	11495	1	-1.9844
TMBIM1	4	0.0043556	0.015303	0.863002	325	4	-1.1599	0.99564	0.99568	0.999855	19023	0	-1.1599
GAGE1	4	0.0043602	0.015318	0.863002	326	2	-0.15774	0.37765	0.55016	0.999855	10188	2	-0.15774
WNT9A	4	0.0043688	0.01535	0.863002	327	4	-0.4625	0.99563	0.99567	0.999855	19022	0	-0.4625
CTAGE1	3	0.0044033	0.012149	0.860031	328	3	-1.5427	0.9956	0.99572	0.999855	19021	0	-1.5427
ADRM1	4	0.004457	0.015637	0.871129	329	3	-0.63158	0.72309	0.7891	0.999855	14672	1	-0.63158
GOLGA8M	2	0.0044597	0.0085628	0.842185	330	1	-1.9622	0.59339	0.60022	0.999855	13546	1	-1.9622
DPM1	4	0.0044711	0.015693	0.871129	331	1	0.4869	0.079515	0.18919	0.991931	3584	3	0.4869
TRMT12	4	0.0044804	0.015723	0.871129	332	3	-1.2721	0.25251	0.4462	0.999855	8165	1	-1.2721
TESC	4	0.0045095	0.015829	0.872326	333	4	-0.92637	0.99549	0.99553	0.999855	19020	0	-0.92637
ZSCAN18	4	0.0045247	0.015881	0.872326	334	3	-0.83804	0.93197	0.93174	0.999855	17708	0	-0.83804
TMEM167B	4	0.0045676	0.01602	0.876209	335	3	-0.92485	0.94972	0.94965	0.999855	18043	0	-0.92485
NCAPD2	4	0.0045819	0.01607	0.876209	336	2	-0.080516	0.92803	0.92781	0.999855	17633	0	-0.080516
WRAP73	3	0.0046036	0.012728	0.860031	337	2	-1.9895	0.87403	0.87418	0.999855	16649	0	-1.9895
HIST1H4I	4	0.0046333	0.016239	0.877203	338	4	-1.5122	0.98129	0.98131	0.999855	18714	0	-1.5122
ANAPC10	4	0.0046339	0.01624	0.877203	339	3	-0.8118	0.8945	0.8947	0.999855	17021	1	-0.8118
THOC2	4	0.0046374	0.016252	0.877203	340	3	-0.50705	0.72184	0.78853	0.999855	14659	1	-0.50705
NDUFC2	4	0.0046787	0.016389	0.877203	341	3	-0.80679	0.79067	0.82249	0.999855	15428	1	-0.80679
SNAP23	3	0.0046849	0.012948	0.860031	342	3	-1.5683	0.99532	0.99544	0.999855	19017	0	-1.5683
NBPF20	4	0.0046928	0.016441	0.877203	343	2	-0.73391	0.58262	0.72453	0.999855	13376	1	-0.73391
TMEM170A	4	0.0046996	0.016475	0.877203	344	3	-0.84149	0.77544	0.81442	0.999855	15239	1	-0.84149
DNER	4	0.0047483	0.016641	0.881256	345	2	-0.091164	0.23364	0.42866	0.999855	7806	2	-0.091164
WNT9B	4	0.0047574	0.016676	0.881256	346	4	-0.60965	0.99524	0.99527	0.999855	19016	0	-0.60965
MMP13	4	0.0047786	0.016756	0.88232	347	4	-0.9968	0.99522	0.99525	0.999855	19015	0	-0.9968
RPS18	4	0.004846	0.016983	0.885726	348	4	-1.1015	0.97968	0.97973	0.999855	18666	0	-1.1015
CASP8	4	0.0048591	0.017024	0.885726	349	3	-0.8647	0.60614	0.74379	0.999855	13706	1	-0.8647
KRT16	4	0.0048627	0.01704	0.885726	350	3	-1.188	0.9245	0.92431	0.999855	17573	0	-1.188
LGR6	3	0.0048695	0.013432	0.860087	351	3	-1.5055	0.99513	0.99525	0.999855	19014	0	-1.5055
RLTPR	3	0.004902	0.01352	0.860087	352	3	-0.85908	0.9951	0.99523	0.999855	19013	0	-0.85908
ATP5G2	4	0.0049023	0.017174	0.885726	353	4	-1.3543	0.9909	0.99095	0.999855	18925	0	-1.3543
NECAB3	3	0.0049107	0.013542	0.860087	354	3	-1.7195	0.97928	0.97942	0.999855	18658	0	-1.7195
TIFA	4	0.0049146	0.017211	0.885726	355	1	0.3125	0.11518	0.24894	0.994132	4645	3	0.3125
COPG1	4	0.0049167	0.017222	0.885726	356	3	-0.80836	0.9048	0.90446	0.999855	17224	1	-0.80836
C11orf30	4	0.00497	0.017387	0.886454	357	3	-1.2864	0.74421	0.79885	0.999855	14899	1	-1.2864
C2	4	0.004993	0.017467	0.886454	358	4	-0.85087	0.96312	0.96304	0.999855	18325	0	-0.85087
RPS28	4	0.0049983	0.017483	0.886454	359	3	-1.2712	0.17401	0.34134	0.999855	6300	1	-1.2712
PCSK4	4	0.0050367	0.017615	0.890762	360	3	-0.93527	0.70677	0.78202	0.999855	14515	1	-0.93527
TM2D2	4	0.0050808	0.017771	0.891052	361	3	-0.60568	0.12334	0.2622	0.994132	4895	1	-0.60568
ZPBP2	3	0.0050836	0.014014	0.862049	362	3	-1.6479	0.99492	0.99505	0.999855	19012	0	-1.6479
LYPD1	4	0.0050864	0.017791	0.891052	363	3	-0.8048	0.078602	0.18758	0.991931	3558	1	-0.8048
PHF21A	3	0.0050947	0.01404	0.862049	364	3	-1.7252	0.99491	0.99504	0.999855	19011	0	-1.7252
IFITM1	3	0.0051027	0.014068	0.862049	365	2	-1.7664	0.71578	0.73503	0.999855	14600	1	-1.7664
DDX20	4	0.0051086	0.017868	0.891052	366	3	-1.32	0.92211	0.92193	0.999855	17523	0	-1.32
ITFG3	4	0.0051093	0.01787	0.891052	367	3	-0.66051	0.95836	0.95831	0.999855	18222	0	-0.66051
ZPR1	4	0.0051363	0.01795	0.891052	368	3	-0.84215	0.92353	0.92339	0.999855	17549	0	-0.84215
THUMPD1	4	0.0051374	0.017954	0.891052	369	3	-1.0026	0.073412	0.17857	0.986509	3408	1	-1.0026
MED12	2	0.0051437	0.00988	0.843019	370	2	-3.1047	0.99486	0.99472	0.999855	19010	0	-3.1047
CACYBP	4	0.0051692	0.018054	0.891052	371	4	-0.80709	0.99483	0.99487	0.999855	19009	0	-0.80709
RIBC1	4	0.0051867	0.018123	0.891052	372	4	-0.91864	0.99257	0.99263	0.999855	18962	0	-0.91864
METTL1	4	0.0051917	0.018139	0.891052	373	3	-0.32232	0.90329	0.90299	0.999855	17191	1	-0.32232
FUNDC1	4	0.0051939	0.018144	0.891052	374	4	-0.48828	0.99481	0.99484	0.999855	19007	0	-0.48828
CYP19A1	4	0.0052297	0.018259	0.891052	375	3	-0.80448	0.92164	0.92143	0.999855	17512	0	-0.80448
DAAM1	4	0.0052471	0.018321	0.891052	376	2	-0.1671	0.93848	0.93843	0.999855	17838	0	-0.1671
FGD1	4	0.0052885	0.018471	0.891052	377	2	-0.37277	0.25596	0.44906	0.999855	8221	2	-0.37277
TMEM123	4	0.0052938	0.018485	0.891052	378	4	-1.2656	0.96351	0.96344	0.999855	18337	0	-1.2656
ASB17	4	0.0053025	0.018514	0.891052	379	2	-0.46108	0.14867	0.30249	0.999855	5622	2	-0.46108
EPHA1	4	0.0053204	0.018568	0.891052	380	3	-1.0667	0.80973	0.83335	0.999855	15692	1	-1.0667
DPRX	4	0.0053386	0.018634	0.891052	381	4	-0.67829	0.99466	0.99471	0.999855	19006	0	-0.67829
ZNF396	4	0.0053457	0.018656	0.891052	382	2	-0.60377	0.14723	0.30022	0.999855	5576	2	-0.60377
DPCD	4	0.0053579	0.018693	0.891052	383	3	-0.43471	0.91941	0.91922	0.999855	17472	0	-0.43471
POLR2M	4	0.0054101	0.018867	0.891271	384	3	-1.3204	0.85276	0.86099	0.999855	16313	1	-1.3204
TOM1L2	4	0.0054133	0.018874	0.891271	385	2	-0.12085	0.46875	0.62699	0.999855	11593	2	-0.12085
STAU1	4	0.0054369	0.018958	0.891271	386	2	-0.44631	0.32453	0.50569	0.999855	9320	1	-0.44631
SLC25A12	4	0.0054515	0.019009	0.891271	387	4	-0.84735	0.99455	0.99459	0.999855	19005	0	-0.84735
PLOD2	4	0.0054687	0.019065	0.891271	388	2	-0.57471	0.37656	0.54923	0.999855	10171	1	-0.57471
BLVRA	4	0.0054707	0.01907	0.891271	389	4	-1.3666	0.98864	0.9887	0.999855	18859	0	-1.3666
SNRNP48	3	0.0055154	0.015146	0.862049	390	2	-1.7869	0.62254	0.67525	0.999855	13817	1	-1.7869
PALM3	3	0.0055185	0.015153	0.862049	391	1	-0.14409	0.74131	0.7538	0.999855	14874	1	-0.14409
CHGA	4	0.0055561	0.019345	0.895432	392	4	-0.84376	0.99444	0.99449	0.999855	19004	0	-0.84376
LOC389602	4	0.0055795	0.019425	0.895432	393	1	0.17542	0.2627	0.45457	0.999855	8335	2	0.17542
SOCS5	4	0.0056106	0.019526	0.895432	394	4	-0.63305	0.99439	0.99444	0.999855	19003	0	-0.63305
ANGPTL5	4	0.0056118	0.019527	0.895432	395	4	-0.59014	0.99439	0.99444	0.999855	19002	0	-0.59014
OR4N4	4	0.0056656	0.0197	0.895432	396	4	-0.77085	0.99433	0.99439	0.999855	19000	0	-0.77085
MED10	4	0.0056705	0.01972	0.895432	397	3	-0.70293	0.89159	0.8921	0.999855	16959	1	-0.70293
NUDT18	3	0.0056848	0.015593	0.871129	398	1	-1.0928	0.024889	0.063392	0.933463	1530	2	-1.0928
CBLL1	4	0.0056903	0.019794	0.895432	399	1	0.51449	0.05068	0.13811	0.971223	2644	3	0.51449
C19orf66	3	0.005703	0.015653	0.871129	400	3	-1.4786	0.9943	0.9944	0.999855	18999	0	-1.4786
GPR153	4	0.005705	0.019848	0.895432	401	4	-0.93587	0.98277	0.9828	0.999855	18744	0	-0.93587
UBXN6	4	0.0057457	0.019978	0.895432	402	2	-0.056612	0.60123	0.74083	0.999855	13647	1	-0.056612
ALAS1	4	0.005772	0.020062	0.895432	403	4	-0.54156	0.99423	0.99428	0.999855	18998	0	-0.54156
PHB2	3	0.0057752	0.01584	0.872326	404	3	-1.803	0.99422	0.99433	0.999855	18997	0	-1.803
PXDC1	4	0.0058011	0.020161	0.895432	405	3	-0.3316	0.94125	0.94117	0.999855	17883	0	-0.3316
TADA3	4	0.0058331	0.020264	0.895432	406	3	-0.99161	0.29667	0.48246	0.999855	8874	1	-0.99161
KIAA1407	4	0.0058565	0.02034	0.895432	407	3	-0.30777	0.54514	0.69206	0.999855	12759	1	-0.30777
HIST1H2BI	4	0.0058638	0.02037	0.895432	408	3	-1.0686	0.60268	0.74209	0.999855	13672	1	-1.0686
ACTR6	3	0.0058716	0.016089	0.876209	409	2	-1.6681	0.89169	0.89176	0.999855	16963	0	-1.6681
GPR55	4	0.0059119	0.020528	0.895432	410	3	-0.35899	0.85702	0.86417	0.999855	16384	1	-0.35899
BOC	4	0.0059222	0.02056	0.895432	411	3	-0.96373	0.82093	0.84003	0.999855	15837	1	-0.96373
TAF1C	4	0.0059369	0.020615	0.895432	412	4	-0.68438	0.99406	0.99412	0.999855	18996	0	-0.68438
GPX4	3	0.0059542	0.01631	0.877203	413	3	-1.334	0.98968	0.98981	0.999855	18887	0	-1.334
FEZF2	3	0.0059667	0.01634	0.877203	414	3	-0.89786	0.99403	0.99415	0.999855	18995	0	-0.89786
CUL3	4	0.0059673	0.020709	0.895432	415	2	-0.37607	0.80958	0.83327	0.999855	15689	1	-0.37607
EDC4	4	0.0059691	0.020712	0.895432	416	3	-0.74168	0.88716	0.88815	0.999855	16882	1	-0.74168
GPA33	4	0.0059711	0.02072	0.895432	417	3	-0.86956	0.53922	0.68691	0.999855	12685	1	-0.86956
MAPRE3	4	0.0059738	0.020728	0.895432	418	4	-0.7897	0.99403	0.99408	0.999855	18994	0	-0.7897
PNOC	4	0.0059834	0.020765	0.895432	419	3	-0.81881	0.9031	0.9028	0.999855	17186	1	-0.81881
FBXO16	4	0.0059998	0.020819	0.895432	420	3	-1.3286	0.80708	0.83182	0.999855	15651	1	-1.3286
SLC5A2	4	0.0060227	0.020898	0.895432	421	3	-1.2838	0.58571	0.72724	0.999855	13426	1	-1.2838
HECTD3	4	0.0060375	0.020949	0.895432	422	4	-1.2266	0.99396	0.99401	0.999855	18993	0	-1.2266
MT1A	4	0.0060399	0.020958	0.895432	423	4	-0.58608	0.99396	0.99401	0.999855	18992	0	-0.58608
ESRRB	4	0.0060512	0.020988	0.895432	424	3	-0.94056	0.64676	0.75826	0.999855	14010	1	-0.94056
RGL2	4	0.0060533	0.020998	0.895432	425	3	-1.6247	0.86554	0.87053	0.999855	16520	1	-1.6247
TAMM41	4	0.0060713	0.021061	0.895432	426	4	-0.54393	0.99393	0.99397	0.999855	18991	0	-0.54393
DDX19B	4	0.0060856	0.021108	0.895432	427	2	-0.36196	0.32277	0.50417	0.999855	9295	2	-0.36196
PPP2R5B	4	0.0061216	0.021217	0.895432	428	3	-1.2263	0.49105	0.64585	0.999855	11944	1	-1.2263
RAD54L2	4	0.0061264	0.021232	0.895432	429	2	-0.72467	0.77962	0.81659	0.999855	15285	1	-0.72467
ALG5	4	0.0061417	0.021283	0.895432	430	3	-0.80293	0.95696	0.9569	0.999855	18185	0	-0.80293
POMGNT2	4	0.0061686	0.021369	0.895432	431	4	-0.90866	0.99383	0.99386	0.999855	18989	0	-0.90866
TEX26	4	0.0061775	0.021399	0.895432	432	2	-0.95728	0.86039	0.86664	0.999855	16435	1	-0.95728
RBMS2	3	0.006187	0.016918	0.885726	433	2	-1.7851	0.36523	0.51384	0.999855	9986	1	-1.7851
CLUAP1	4	0.0061888	0.021436	0.895432	434	3	-0.28061	0.30471	0.48915	0.999855	9010	1	-0.28061
PCDH12	4	0.0062387	0.021604	0.895432	435	4	-0.93177	0.99376	0.9938	0.999855	18987	0	-0.93177
CNPY1	4	0.0062442	0.02162	0.895432	436	2	-0.058215	0.10087	0.22537	0.994132	4249	2	-0.058215
KCNE3	4	0.0062661	0.021698	0.895432	437	4	-1.1007	0.98549	0.9855	0.999855	18801	0	-1.1007
HTR3D	4	0.0062751	0.021728	0.895432	438	3	-0.85776	0.92822	0.928	0.999855	17635	0	-0.85776
LRRC55	4	0.0062996	0.021801	0.895432	439	3	-0.47592	0.9272	0.92698	0.999855	17621	0	-0.47592
MSH3	4	0.0063063	0.02182	0.895432	440	3	-0.72321	0.50699	0.65929	0.999855	12186	1	-0.72321
CDHR2	3	0.0063081	0.017235	0.885726	441	3	-0.34766	0.9721	0.97227	0.999855	18521	0	-0.34766
RPS7	3	0.0063093	0.017237	0.885726	442	3	-0.97487	0.99369	0.99383	0.999855	18986	0	-0.97487
IDUA	4	0.0063319	0.021904	0.895432	443	4	-0.71121	0.99367	0.9937	0.999855	18985	0	-0.71121
PPAPDC1B	4	0.0063476	0.021958	0.895432	444	2	-0.38253	0.3751	0.54804	0.999855	10150	2	-0.38253
KCNK3	4	0.0063549	0.021989	0.895432	445	2	-0.43788	0.59307	0.7337	0.999855	13543	1	-0.43788
PANK3	4	0.0063788	0.022068	0.895432	446	3	-0.8088	0.099816	0.22364	0.994132	4221	1	-0.8088
CASP10	3	0.0063981	0.017479	0.886454	447	3	-1.0202	0.9936	0.99374	0.999855	18984	0	-1.0202
RPS6KC1	4	0.0064643	0.022355	0.895432	448	3	-1.3436	0.43533	0.59876	0.999855	11112	1	-1.3436
EDEM3	4	0.0064657	0.022359	0.895432	449	2	0.00041236	0.35793	0.5336	0.999855	9872	2	0.00041236
EVI2A	4	0.0064727	0.022381	0.895432	450	2	-0.37677	0.44874	0.61011	0.999855	11306	2	-0.37677
BEST4	4	0.0064793	0.022402	0.895432	451	4	-1.174	0.99352	0.99356	0.999855	18983	0	-1.174
RRP1B	4	0.006521	0.022534	0.895432	452	3	-0.59201	0.79653	0.82578	0.999855	15514	1	-0.59201
COQ3	3	0.0065331	0.017801	0.891052	453	3	-1.2314	0.99262	0.99273	0.999855	18964	0	-1.2314
PRELID1	4	0.0065465	0.022605	0.895432	454	3	-1.3435	0.63308	0.75331	0.999855	13900	1	-1.3435
PLD6	4	0.0065515	0.022622	0.895432	455	2	-0.7777	0.22976	0.42318	0.999855	7710	2	-0.7777
SOCS3	4	0.0065558	0.022639	0.895432	456	4	-0.45353	0.99344	0.99348	0.999855	18982	0	-0.45353
USP17L5	4	0.0065622	0.022661	0.895432	457	4	-0.35256	0.99344	0.99348	0.999855	18981	0	-0.35256
PACSIN2	4	0.0065638	0.022666	0.895432	458	3	-0.98143	0.4371	0.60026	0.999855	11140	1	-0.98143
PPIL4	4	0.0065764	0.022708	0.895432	459	3	-1.1013	0.85662	0.86387	0.999855	16379	1	-1.1013
OR6C70	4	0.0066318	0.022873	0.895432	460	1	0.53942	0.060737	0.15614	0.977052	2973	3	0.53942
FAM149B1	4	0.0066413	0.022903	0.895432	461	4	-1.2653	0.9916	0.99166	0.999855	18946	0	-1.2653
EML4	4	0.0066731	0.023013	0.895432	462	2	-0.41163	0.60098	0.74061	0.999855	13643	2	-0.41163
OR5D16	4	0.0066811	0.023037	0.895432	463	4	-0.63896	0.99332	0.99336	0.999855	18980	0	-0.63896
FOXB2	4	0.0066871	0.023052	0.895432	464	2	-0.076972	0.20981	0.39448	0.999855	7207	2	-0.076972
KRT7	3	0.0066923	0.018227	0.891052	465	3	-0.72594	0.92095	0.92103	0.999855	17500	0	-0.72594
MAPK10	4	0.0067371	0.023223	0.895432	466	2	-0.3092	0.24633	0.44111	0.999855	8054	2	-0.3092
TEX43	3	0.006742	0.018358	0.891052	467	3	-1.473	0.99326	0.99341	0.999855	18979	0	-1.473
SSX2IP	4	0.0067425	0.023241	0.895432	468	1	0.51637	0.044247	0.12648	0.964038	2415	3	0.51637
ZNF503	4	0.0067436	0.023245	0.895432	469	3	-1.0897	0.8561	0.86346	0.999855	16370	1	-1.0897
SPDYE5	4	0.0067725	0.023337	0.895432	470	4	-0.40508	0.99323	0.99327	0.999855	18978	0	-0.40508
BPIFB4	4	0.0067936	0.023392	0.895432	471	4	-0.47358	0.99321	0.99325	0.999855	18977	0	-0.47358
TENM2	4	0.0068066	0.02343	0.895432	472	3	-0.81034	0.92475	0.92456	0.999855	17577	0	-0.81034
TGIF2LX	4	0.0068532	0.023583	0.895432	473	3	-0.30677	0.7261	0.79047	0.999855	14704	1	-0.30677
TRDMT1	4	0.0068711	0.023633	0.895432	474	4	-0.8772	0.9855	0.9855	0.999855	18803	0	-0.8772
OR2T5	4	0.0068716	0.023634	0.895432	475	4	-0.79986	0.99313	0.99317	0.999855	18976	0	-0.79986
SPDYE1	4	0.0068809	0.023662	0.895432	476	4	-0.56836	0.99312	0.99316	0.999855	18975	0	-0.56836
CD1A	4	0.0069085	0.023749	0.895432	477	2	-0.65154	0.3205	0.50228	0.999855	9265	2	-0.65154
USP34	4	0.0069251	0.023803	0.895432	478	2	-0.46066	0.78982	0.82206	0.999855	15416	1	-0.46066
PPP1R14B	4	0.0069375	0.023847	0.895432	479	4	-0.55932	0.99306	0.9931	0.999855	18973	0	-0.55932
TOMM20	4	0.0069576	0.023905	0.895432	480	3	-0.98483	0.083719	0.1964	0.994132	3721	1	-0.98483
RABEP2	4	0.0069639	0.02393	0.895432	481	2	-0.051726	0.35621	0.53211	0.999855	9843	2	-0.051726
RNF168	3	0.0069755	0.018986	0.891271	482	3	-1.2401	0.99302	0.99316	0.999855	18972	0	-1.2401
TBC1D1	4	0.0069847	0.024001	0.895432	483	2	-0.74203	0.34765	0.52498	0.999855	9727	2	-0.74203
SLC9A5	4	0.0070033	0.024063	0.895432	484	3	-1.0475	0.29573	0.4817	0.999855	8858	1	-1.0475
CKMT1B	4	0.0070173	0.024103	0.895432	485	3	-0.64873	0.64362	0.75711	0.999855	13980	1	-0.64873
NT5M	4	0.0070192	0.024108	0.895432	486	2	0.039318	0.24569	0.44059	0.999855	8040	2	0.039318
C6orf62	4	0.0070282	0.024129	0.895432	487	3	-1.1249	0.57617	0.71897	0.999855	13258	1	-1.1249
AMHR2	4	0.0070323	0.024142	0.895432	488	4	-0.62422	0.99297	0.99301	0.999855	18971	0	-0.62422
FAM35A	4	0.0070391	0.024169	0.895432	489	2	-0.54612	0.84067	0.85256	0.999855	16132	1	-0.54612
KLHDC2	4	0.007051	0.024211	0.895432	490	3	-0.72002	0.0019736	0.007113	0.746551	170	1	-0.72002
CAMP	4	0.0070664	0.024255	0.895432	491	3	-1.52	0.84894	0.85829	0.999855	16258	1	-1.52
MYLPF	4	0.0070718	0.024271	0.895432	492	3	-0.86673	0.79953	0.8275	0.999855	15546	1	-0.86673
LUZP6	4	0.0070745	0.02428	0.895432	493	1	0.15048	0.39303	0.56306	0.999855	10439	2	0.15048
RNH1	4	0.0070797	0.024293	0.895432	494	4	-0.90152	0.99292	0.99297	0.999855	18970	0	-0.90152
LAMC3	4	0.0071042	0.02438	0.895432	495	4	-0.68249	0.9929	0.99295	0.999855	18969	0	-0.68249
LECT1	4	0.007132	0.024468	0.895432	496	3	-0.61606	0.3789	0.55122	0.999855	10217	1	-0.61606
ST13	4	0.0071424	0.024501	0.895432	497	3	-1.3409	0.92417	0.92401	0.999855	17561	0	-1.3409
OR2T2	4	0.0071835	0.024648	0.895432	498	4	-0.78253	0.99282	0.99287	0.999855	18968	0	-0.78253
GNLY	4	0.0071848	0.024653	0.895432	499	4	-0.67009	0.99282	0.99287	0.999855	18967	0	-0.67009
C11orf52	4	0.0071852	0.024656	0.895432	500	3	-0.32691	0.95656	0.95648	0.999855	18172	0	-0.32691
AHNAK	4	0.0072041	0.024715	0.895432	501	4	-0.92767	0.9928	0.99285	0.999855	18966	0	-0.92767
CNTN5	3	0.0072049	0.019592	0.895432	502	2	-1.2608	0.8665	0.86653	0.999855	16538	0	-1.2608
APOA4	4	0.007209	0.02473	0.895432	503	2	-0.69271	0.89611	0.89619	0.999855	17046	1	-0.69271
FAM153A	4	0.0072207	0.024764	0.895432	504	4	-1.0556	0.96772	0.96767	0.999855	18421	0	-1.0556
TMPRSS11A	3	0.0072365	0.019673	0.895432	505	3	-2.3226	0.94571	0.94592	0.999855	17966	0	-2.3226
NELFB	4	0.0072405	0.024828	0.895432	506	3	-1.1653	0.93495	0.93483	0.999855	17770	0	-1.1653
NT5DC2	3	0.0072635	0.019747	0.895432	507	2	-1.3648	0.8428	0.84286	0.999855	16164	0	-1.3648
OR5L2	4	0.0072959	0.025011	0.898396	508	2	0.17133	0.014941	0.048849	0.928261	954	2	0.17133
EFR3B	4	0.0073141	0.025071	0.898396	509	3	-1.3148	0.59335	0.73398	0.999855	13544	1	-1.3148
EIF2S1	4	0.0073231	0.025101	0.898396	510	4	-1.2213	0.99268	0.99273	0.999855	18965	0	-1.2213
MFN2	4	0.0073462	0.025176	0.898396	511	4	-0.84054	0.97379	0.97372	0.999855	18551	0	-0.84054
ZKSCAN1	3	0.0073465	0.019955	0.895432	512	2	-1.8184	0.75928	0.76776	0.999855	15055	1	-1.8184
AMN1	4	0.0073697	0.025257	0.898396	513	2	-0.91671	0.40116	0.57001	0.999855	10565	2	-0.91671
SMC1A	4	0.0073753	0.025274	0.898396	514	3	-0.6767	0.12	0.25677	0.994132	4793	1	-0.6767
HCRT	3	0.0073878	0.020052	0.895432	515	2	-2.067	0.89224	0.89232	0.999855	16972	0	-2.067
GK2	4	0.0074065	0.025384	0.898396	516	2	-0.15959	0.91283	0.91262	0.999855	17365	0	-0.15959
GABBR1	4	0.0074113	0.0254	0.898396	517	4	-1.2555	0.99259	0.99265	0.999855	18963	0	-1.2555
ATXN7L2	3	0.0074296	0.020163	0.895432	518	1	-1.0011	0.73825	0.75154	0.999855	14841	1	-1.0011
RPL15	4	0.0074613	0.025568	0.898396	519	3	-1.498	0.53742	0.68536	0.999855	12655	1	-1.498
GCDH	4	0.0074619	0.02557	0.898396	520	2	0.24644	0.12176	0.25965	0.994132	4839	2	0.24644
COL9A3	4	0.0074703	0.025596	0.898396	521	2	-0.32277	0.45393	0.61449	0.999855	11383	2	-0.32277
UBE2QL1	4	0.0074825	0.025632	0.898396	522	4	-0.68337	0.97153	0.9715	0.999855	18507	0	-0.68337
C17orf75	4	0.0074849	0.025639	0.898396	523	3	-0.87951	0.74081	0.7972	0.999855	14865	1	-0.87951
KCNJ9	4	0.0075172	0.025751	0.898396	524	3	-0.67701	0.040781	0.12007	0.959677	2308	1	-0.67701
EMCN	4	0.0075546	0.025865	0.898396	525	4	-1.0429	0.96822	0.96815	0.999855	18430	0	-1.0429
FBXO22	4	0.0075742	0.025936	0.898396	526	4	-0.59026	0.99243	0.99249	0.999855	18961	0	-0.59026
CRIPAK	4	0.0076111	0.026055	0.898396	527	2	-0.39939	0.058825	0.15277	0.977052	2904	2	-0.39939
DPPA3	4	0.0076205	0.026075	0.898396	528	3	-1.0163	0.17887	0.34871	0.999855	6415	1	-1.0163
LHFP	4	0.0076278	0.026101	0.898396	529	3	-0.15726	0.55782	0.70311	0.999855	12949	1	-0.15726
PMEL	4	0.0076286	0.026102	0.898396	530	4	-0.80328	0.99237	0.99243	0.999855	18960	0	-0.80328
GCLC	4	0.0076621	0.0262	0.898396	531	3	-0.59946	0.78503	0.81946	0.999855	15361	1	-0.59946
MRPL54	4	0.0076734	0.026231	0.898396	532	3	-0.7895	0.054938	0.14586	0.973174	2791	1	-0.7895
TRAK2	4	0.0076831	0.026257	0.898396	533	2	-0.17414	0.95211	0.952	0.999855	18090	0	-0.17414
MTRF1	4	0.0077384	0.026437	0.898396	534	3	-0.29923	0.085853	0.19999	0.994132	3781	1	-0.29923
HSPA9	3	0.0077479	0.021	0.895432	535	2	-1.5748	0.86392	0.86395	0.999855	16480	0	-1.5748
CELF3	4	0.0077893	0.026604	0.898396	536	4	-0.49592	0.99221	0.99227	0.999855	18959	0	-0.49592
HHLA3	4	0.0077937	0.026616	0.898396	537	2	0.27169	0.022661	0.071549	0.933463	1394	2	0.27169
OR1E2	4	0.0078045	0.026647	0.898396	538	2	-0.1409	0.059921	0.15473	0.977052	2942	2	-0.1409
NR2E1	4	0.0078182	0.026688	0.898396	539	3	-1.5826	0.64964	0.75932	0.999855	14035	1	-1.5826
GPR108	4	0.0078446	0.02677	0.898396	540	2	-0.48429	0.50288	0.65577	0.999855	12125	2	-0.48429
RNF141	4	0.0078491	0.02679	0.898396	541	3	-0.39083	0.70209	0.78003	0.999855	14463	1	-0.39083
GOT1	4	0.007861	0.026826	0.898396	542	4	-0.92373	0.99214	0.99219	0.999855	18958	0	-0.92373
FKBP15	4	0.0078621	0.026829	0.898396	543	3	-1.0376	0.30149	0.4865	0.999855	8952	1	-1.0376
RNF14	4	0.0078757	0.026871	0.898396	544	4	-0.88677	0.99212	0.99218	0.999855	18957	0	-0.88677
PRAMEF1	4	0.0078848	0.026902	0.898396	545	3	-1.0564	0.84239	0.85371	0.999855	16156	1	-1.0564
NOTUM	4	0.0079044	0.026965	0.898396	546	1	0.37224	0.34296	0.52107	0.999855	9654	2	0.37224
SUV39H1	3	0.00791	0.021434	0.895432	547	3	-1.1729	0.99209	0.99221	0.999855	18956	0	-1.1729
RNF123	4	0.0079584	0.027129	0.898396	548	4	-0.92008	0.99204	0.99211	0.999855	18955	0	-0.92008
EMB	4	0.0079597	0.027132	0.898396	549	2	-0.49296	0.94608	0.94601	0.999855	17974	0	-0.49296
ELK4	4	0.0079881	0.027232	0.898396	550	4	-1.1028	0.99201	0.99207	0.999855	18954	0	-1.1028
DALRD3	4	0.0080015	0.027276	0.898396	551	4	-0.59036	0.992	0.99206	0.999855	18953	0	-0.59036
PRC1	3	0.0080161	0.0217	0.895432	552	3	-1.7471	0.99002	0.99015	0.999855	18900	0	-1.7471
B4GALNT3	4	0.0080238	0.027335	0.898396	553	4	-0.51215	0.99198	0.99203	0.999855	18952	0	-0.51215
SULT1A1	4	0.0080292	0.027354	0.898396	554	3	-0.57727	0.34636	0.5239	0.999855	9706	1	-0.57727
AMOT	4	0.0080525	0.027421	0.89882	555	2	-0.72627	0.2748	0.46456	0.999855	8510	1	-0.72627
CDX2	4	0.0080641	0.027461	0.89882	556	3	-0.76515	0.82518	0.84262	0.999855	15899	1	-0.76515
SMCHD1	4	0.0080971	0.027575	0.900965	557	4	-0.47675	0.9919	0.99197	0.999855	18951	0	-0.47675
PUF60	4	0.0081135	0.02762	0.900965	558	3	-1.0004	0.68856	0.77445	0.999855	14344	1	-1.0004
ADRB3	4	0.0081809	0.027841	0.905559	559	1	0.60535	0.043069	0.1243	0.96115	2383	3	0.60535
COG6	4	0.0082042	0.02792	0.905559	560	3	-0.7252	0.36036	0.53568	0.999855	9917	1	-0.7252
CSF1	3	0.0082255	0.02224	0.895432	561	3	-1.6212	0.95666	0.95696	0.999855	18174	0	-1.6212
CXorf40A	4	0.0082347	0.028022	0.905559	562	4	-0.71993	0.99177	0.99183	0.999855	18950	0	-0.71993
ZCCHC13	4	0.0082361	0.028026	0.905559	563	2	-0.055095	0.55628	0.70176	0.999855	12924	1	-0.055095
SPATA12	4	0.0082914	0.028205	0.905559	564	2	-0.42429	0.70364	0.78068	0.999855	14481	1	-0.42429
MED30	3	0.008304	0.022442	0.895432	565	3	-1.379	0.9917	0.99183	0.999855	18949	0	-1.379
CFAP47	4	0.0083159	0.028284	0.905559	566	2	-0.68288	0.26788	0.45882	0.999855	8410	2	-0.68288
PAPOLB	4	0.0083467	0.02838	0.905559	567	3	-0.30334	0.90141	0.90115	0.999855	17152	1	-0.30334
NSG1	4	0.0083662	0.028449	0.905559	568	4	-0.81777	0.99163	0.99169	0.999855	18947	0	-0.81777
GTSE1	4	0.0084005	0.028546	0.905559	569	4	-1.4785	0.96987	0.96981	0.999855	18467	0	-1.4785
SLITRK6	4	0.0084164	0.028594	0.905559	570	2	-0.35456	0.14167	0.29152	0.999855	5393	2	-0.35456
OR2A7	4	0.0084202	0.028609	0.905559	571	4	-0.46516	0.99158	0.99164	0.999855	18945	0	-0.46516
OTOR	4	0.008452	0.028708	0.905559	572	3	-0.67179	0.95349	0.95338	0.999855	18116	0	-0.67179
OR2AE1	4	0.0084573	0.028724	0.905559	573	2	0.18958	0.24346	0.43876	0.999855	8007	2	0.18958
TUBB2A	4	0.0084699	0.028768	0.905559	574	2	-0.67797	0.56128	0.70611	0.999855	13013	1	-0.67797
SLC39A4	4	0.0085126	0.028896	0.905559	575	3	-0.43624	0.42599	0.59088	0.999855	10972	1	-0.43624
PRR20D	4	0.0085678	0.029076	0.905559	576	3	-0.51878	0.86553	0.87052	0.999855	16519	1	-0.51878
ENPP5	3	0.0086001	0.0232	0.895432	577	3	-1.4292	0.9914	0.99151	0.999855	18943	0	-1.4292
GJA5	4	0.008611	0.0292	0.905559	578	3	-1.1714	0.93577	0.93566	0.999855	17788	0	-1.1714
SPSB1	4	0.0086451	0.029318	0.905559	579	4	-0.72622	0.99135	0.9914	0.999855	18942	0	-0.72622
HMGB4	4	0.008653	0.029346	0.905559	580	4	-0.61834	0.99135	0.99139	0.999855	18941	0	-0.61834
DNAH8	4	0.0086578	0.029358	0.905559	581	4	-0.83805	0.99134	0.99139	0.999855	18940	0	-0.83805
NT5C3B	4	0.0086628	0.029373	0.905559	582	3	-1.1111	0.93646	0.93637	0.999855	17798	0	-1.1111
POC1B	3	0.0086721	0.023381	0.895432	583	3	-0.6965	0.99133	0.99142	0.999855	18939	0	-0.6965
BTF3	4	0.0086853	0.029433	0.905559	584	2	-0.54478	0.4903	0.6452	0.999855	11931	2	-0.54478
RBM7	4	0.0087163	0.029537	0.905559	585	4	-0.77362	0.99128	0.99134	0.999855	18938	0	-0.77362
MPP4	4	0.008729	0.029582	0.905559	586	4	-0.41457	0.99127	0.99132	0.999855	18937	0	-0.41457
ACBD6	4	0.0087337	0.029595	0.905559	587	3	-0.39338	0.78925	0.82175	0.999855	15409	1	-0.39338
IMP3	4	0.0087386	0.029614	0.905559	588	4	-0.55627	0.99126	0.99131	0.999855	18936	0	-0.55627
UBAC1	2	0.0087762	0.016689	0.881256	589	2	-4.7372	0.99122	0.99106	0.999855	18935	0	-4.7372
C7orf66	4	0.0087889	0.02976	0.905559	590	2	-0.073753	0.25408	0.44756	0.999855	8192	2	-0.073753
OGFOD1	3	0.0088079	0.023711	0.895432	591	2	-1.8382	0.62269	0.67535	0.999855	13819	1	-1.8382
SLC51A	4	0.0088312	0.029889	0.905559	592	4	-0.76355	0.99117	0.99122	0.999855	18934	0	-0.76355
C5orf15	4	0.0088442	0.029937	0.905559	593	4	-0.67336	0.96537	0.96531	0.999855	18377	0	-0.67336
TIMP4	4	0.0088486	0.029953	0.905559	594	2	-0.74506	0.43594	0.59929	0.999855	11125	2	-0.74506
WEE2	4	0.0088536	0.029968	0.905559	595	4	-0.45954	0.99115	0.9912	0.999855	18933	0	-0.45954
WEE1	3	0.0088565	0.023839	0.895432	596	3	-1.4018	0.99114	0.99124	0.999855	18932	0	-1.4018
GRIN2A	4	0.0089547	0.03029	0.905559	597	3	-0.45659	0.22701	0.41924	0.999855	7642	1	-0.45659
ZFAND4	4	0.0089705	0.030337	0.905559	598	3	-0.78862	0.73377	0.79393	0.999855	14779	1	-0.78862
GJB2	3	0.0089786	0.024164	0.895432	599	3	-0.88075	0.99102	0.99113	0.999855	18929	0	-0.88075
ANAPC15	4	0.0089806	0.030372	0.905559	600	3	-1.0542	0.21937	0.40836	0.999855	7446	1	-1.0542
PRDX2	4	0.009043	0.030573	0.905559	601	4	-1.269	0.99096	0.99101	0.999855	18928	0	-1.269
CATSPER3	3	0.0090489	0.024354	0.895432	602	2	-1.0037	0.74715	0.75827	0.999855	14927	1	-1.0037
VPS13C	4	0.0090675	0.030653	0.905559	603	4	-0.77762	0.99093	0.99098	0.999855	18927	0	-0.77762
RPGR	4	0.0090773	0.030681	0.905559	604	4	-0.90525	0.99092	0.99097	0.999855	18926	0	-0.90525
PRDM12	4	0.0090808	0.030691	0.905559	605	3	-0.82479	0.93931	0.93928	0.999855	17850	0	-0.82479
TMEM120A	4	0.0090953	0.030728	0.905559	606	3	-1.1489	0.61679	0.74753	0.999855	13779	1	-1.1489
CLCN5	4	0.0091019	0.030749	0.905559	607	4	-0.68178	0.9909	0.99094	0.999855	18924	0	-0.68178
MYO5B	4	0.0091205	0.030807	0.905559	608	2	0.094872	0.10136	0.2262	0.994132	4263	2	0.094872
PLA2G4E	3	0.0091284	0.024561	0.895432	609	2	-1.5935	0.65281	0.6934	0.999855	14068	1	-1.5935
HIST1H2BO	4	0.0091413	0.030872	0.905559	610	4	-0.41514	0.99086	0.99091	0.999855	18923	0	-0.41514
SUV420H2	2	0.0091448	0.017378	0.886454	611	1	-5.2168	0.51109	0.53229	0.999855	12246	1	-5.2168
FBXW2	4	0.0091693	0.030966	0.905559	612	4	-0.561	0.99083	0.99089	0.999855	18922	0	-0.561
LRP6	4	0.0091757	0.030985	0.905559	613	3	-0.46673	0.92577	0.92558	0.999855	17591	0	-0.46673
FICD	4	0.0091794	0.030998	0.905559	614	3	-1.0347	0.20748	0.39105	0.999855	7141	1	-1.0347
HMGB1	4	0.0092106	0.031094	0.905559	615	4	-0.84513	0.99079	0.99084	0.999855	18921	0	-0.84513
FYCO1	4	0.0092137	0.031107	0.905559	616	3	-0.67048	0.62701	0.75116	0.999855	13855	1	-0.67048
TOX	3	0.0092138	0.024789	0.895432	617	3	-1.1694	0.94331	0.94353	0.999855	17920	0	-1.1694
NFYA	4	0.0092299	0.031163	0.905559	618	4	-0.6986	0.97047	0.97041	0.999855	18479	0	-0.6986
HIST1H1D	4	0.009231	0.031169	0.905559	619	2	-0.34219	0.48925	0.64434	0.999855	11912	2	-0.34219
CCAR1	4	0.0092537	0.03124	0.905559	620	3	-0.60462	0.84719	0.85704	0.999855	16227	1	-0.60462
ANKRD32	4	0.0092636	0.031269	0.905559	621	4	-0.87205	0.99074	0.99078	0.999855	18920	0	-0.87205
NXPE1	4	0.0092785	0.031313	0.905559	622	2	-0.38856	0.19729	0.37614	0.999855	6899	1	-0.38856
TMEM121	4	0.0092862	0.031337	0.905559	623	1	0.6959	0.019485	0.062393	0.933463	1204	3	0.6959
UTP23	4	0.0093102	0.031414	0.905559	624	4	-0.83732	0.99069	0.99072	0.999855	18919	0	-0.83732
CIDEC	4	0.0093152	0.031428	0.905559	625	4	-1.4194	0.99068	0.99072	0.999855	18918	0	-1.4194
MTF2	4	0.0093384	0.031494	0.905559	626	3	-0.70006	0.85709	0.86421	0.999855	16385	1	-0.70006
SLC51B	4	0.0093415	0.031504	0.905559	627	2	-0.5109	0.26677	0.45794	0.999855	8390	2	-0.5109
UPP1	4	0.0093453	0.031515	0.905559	628	4	-0.82525	0.99065	0.99069	0.999855	18917	0	-0.82525
HERC4	4	0.0093602	0.031569	0.905559	629	3	-1.067	0.78018	0.81688	0.999855	15291	1	-1.067
ZNF831	4	0.009367	0.031592	0.905559	630	4	-0.84327	0.99063	0.99066	0.999855	18916	0	-0.84327
SMAP1	4	0.0093684	0.031596	0.905559	631	4	-0.90391	0.98961	0.98963	0.999855	18884	0	-0.90391
DOK3	4	0.0093967	0.031684	0.905559	632	1	0.070592	0.85245	0.86077	0.999855	16305	1	0.070592
CTSF	4	0.0094341	0.031792	0.905559	633	4	-1.0526	0.96644	0.96638	0.999855	18394	0	-1.0526
FKBP10	4	0.009452	0.031846	0.905559	634	1	0.60186	0.10665	0.23498	0.994132	4405	3	0.60186
CHD9	4	0.0094807	0.031925	0.905559	635	3	-0.53781	0.7166	0.78621	0.999855	14608	1	-0.53781
RAB19	4	0.0094945	0.031967	0.905559	636	3	-0.86424	0.12987	0.27273	0.997227	5079	1	-0.86424
CHCHD3	3	0.0095059	0.025528	0.898396	637	3	-1.5806	0.99049	0.99062	0.999855	18915	0	-1.5806
EP300	4	0.0095276	0.032063	0.905559	638	4	-0.88119	0.97654	0.97652	0.999855	18608	0	-0.88119
ZNF280B	4	0.0095624	0.032185	0.905559	639	2	-0.34989	0.40151	0.5703	0.999855	10568	1	-0.34989
SUCLA2	3	0.0095734	0.025692	0.898396	640	3	-1.1971	0.99043	0.99055	0.999855	18914	0	-1.1971
DUPD1	4	0.0095789	0.032238	0.905559	641	3	-0.65475	0.95003	0.94996	0.999855	18049	0	-0.65475
TMEM133	3	0.009587	0.025731	0.898396	642	2	-0.45806	0.33728	0.48335	0.999855	9556	1	-0.45806
OTUB1	4	0.0095884	0.032265	0.905559	643	3	-1.1329	0.87956	0.88159	0.999855	16746	1	-1.1329
SMCP	4	0.0096177	0.032355	0.905559	644	2	-0.29872	0.23746	0.43389	0.999855	7902	2	-0.29872
PARG	3	0.0096308	0.025846	0.898396	645	3	-1.7728	0.97548	0.97566	0.999855	18590	0	-1.7728
NPRL2	4	0.0096688	0.032516	0.905559	646	4	-0.80847	0.99033	0.99036	0.999855	18913	0	-0.80847
CRYBA1	4	0.0097186	0.032696	0.905559	647	4	-0.94306	0.99028	0.9903	0.999855	18912	0	-0.94306
KIFAP3	4	0.0097244	0.032718	0.905559	648	2	-0.4956	0.47934	0.63594	0.999855	11741	2	-0.4956
PPAPDC1A	4	0.0097281	0.03273	0.905559	649	3	-0.68892	0.8698	0.87384	0.999855	16585	1	-0.68892
TRIM9	2	0.0097339	0.018484	0.891052	650	2	-4.5631	0.99027	0.99009	0.999855	18910	0	-4.5631
RALA	4	0.0097415	0.032777	0.905559	651	3	-1.0447	0.63825	0.75513	0.999855	13942	1	-1.0447
THG1L	4	0.0097583	0.032826	0.905559	652	4	-0.62797	0.99024	0.99025	0.999855	18909	0	-0.62797
MAGEE1	4	0.0097669	0.032852	0.905559	653	4	-1.1296	0.99023	0.99024	0.999855	18908	0	-1.1296
LZTR1	4	0.0097816	0.032901	0.905559	654	4	-0.951	0.98926	0.9893	0.999855	18874	0	-0.951
MED6	4	0.009792	0.032936	0.905559	655	4	-0.86018	0.98522	0.98523	0.999855	18795	0	-0.86018
CLEC18B	4	0.0097929	0.032937	0.905559	656	4	-0.82813	0.99021	0.99022	0.999855	18907	0	-0.82813
IL12B	4	0.0097944	0.032942	0.905559	657	3	-0.70043	0.58306	0.72488	0.999855	13384	1	-0.70043
GK	4	0.0098241	0.033034	0.905559	658	4	-0.61608	0.99018	0.99019	0.999855	18906	0	-0.61608
EIF2B3	4	0.0098386	0.033082	0.905559	659	3	-1.0613	0.89145	0.89196	0.999855	16958	1	-1.0613
PDE6H	4	0.009845	0.033101	0.905559	660	4	-0.49877	0.99016	0.99016	0.999855	18905	0	-0.49877
STX4	4	0.0098571	0.03314	0.905559	661	4	-0.37464	0.99014	0.99015	0.999855	18903	0	-0.37464
NAT8B	3	0.0098772	0.026487	0.898396	662	3	-1.3798	0.96769	0.96788	0.999855	18420	0	-1.3798
DDX56	4	0.0098833	0.03322	0.905559	663	4	-1.0854	0.99012	0.99013	0.999855	18902	0	-1.0854
F8A1	4	0.0099094	0.033296	0.905559	664	2	-0.55522	0.19969	0.37964	0.999855	6966	1	-0.55522
C5orf67	4	0.0099104	0.033302	0.905559	665	3	-0.70709	0.87633	0.879	0.999855	16693	1	-0.70709
NTRK1	4	0.009949	0.033409	0.905559	666	2	-0.071027	0.55584	0.7014	0.999855	12917	2	-0.071027
C1QB	2	0.0099753	0.018928	0.891271	667	2	-4.6707	0.98991	0.98974	0.999855	18895	0	-4.6707
CACNA2D2	4	0.010004	0.033586	0.905559	668	2	-0.092229	0.073225	0.17825	0.986201	3400	2	-0.092229
SLC25A41	3	0.010017	0.026844	0.898396	669	3	-1.0404	0.98998	0.99012	0.999855	18899	0	-1.0404
FAM45A	4	0.01002	0.03363	0.905559	670	4	-0.44559	0.98998	0.99	0.999855	18898	0	-0.44559
RRN3	4	0.010032	0.033662	0.905559	671	4	-0.9776	0.98997	0.98999	0.999855	18897	0	-0.9776
ITPRIP	4	0.010041	0.033686	0.905559	672	3	-0.7524	0.1919	0.36817	0.999855	6754	1	-0.7524
NAE1	3	0.010059	0.026951	0.898396	673	3	-0.51532	0.98994	0.99007	0.999855	18896	0	-0.51532
GYLTL1B	4	0.010059	0.03374	0.905559	674	3	-0.9672	0.70297	0.78038	0.999855	14472	1	-0.9672
ADAM9	4	0.010092	0.033832	0.905559	675	4	-1.4905	0.98964	0.98966	0.999855	18886	0	-1.4905
DST	4	0.010108	0.033885	0.905559	676	4	-0.53907	0.98989	0.98991	0.999855	18894	0	-0.53907
HLA-DOB	4	0.010144	0.034007	0.905559	677	4	-0.99949	0.98986	0.98987	0.999855	18893	0	-0.99949
PSMD8	3	0.010163	0.027224	0.898396	678	3	-1.4876	0.98984	0.98996	0.999855	18892	0	-1.4876
GABRA3	3	0.010167	0.027241	0.898396	679	1	-0.54956	0.082472	0.187	0.991931	3679	2	-0.54956
RIPK4	4	0.01017	0.034091	0.905559	680	3	-0.46213	0.4317	0.59576	0.999855	11054	1	-0.46213
BSG	4	0.01017	0.034091	0.905559	681	3	-0.67594	0.20584	0.38868	0.999855	7112	1	-0.67594
KIDINS220	4	0.010176	0.03411	0.905559	682	3	-0.76901	0.8789	0.88108	0.999855	16735	1	-0.76901
ZNF672	4	0.0102	0.034178	0.905559	683	2	-0.5932	0.2769	0.46628	0.999855	8551	2	-0.5932
TM9SF1	4	0.010222	0.034247	0.905559	684	4	-0.70879	0.98978	0.98979	0.999855	18890	0	-0.70879
KRTAP1-5	4	0.010225	0.034258	0.905559	685	2	0.21966	0.29867	0.48413	0.999855	8910	2	0.21966
COPS6	4	0.010228	0.034265	0.905559	686	4	-0.54169	0.98977	0.98979	0.999855	18889	0	-0.54169
TEX15	4	0.010248	0.034322	0.905559	687	3	-0.54633	0.91943	0.91924	0.999855	17473	0	-0.54633
MCMBP	4	0.010274	0.03441	0.905559	688	3	-1.0685	0.935	0.93488	0.999855	17771	0	-1.0685
FAM76A	4	0.01028	0.034436	0.905559	689	3	-0.68125	0.53726	0.68522	0.999855	12651	1	-0.68125
HIST1H3G	4	0.010297	0.034497	0.905559	690	3	-0.88793	0.54025	0.68779	0.999855	12699	1	-0.88793
EGR1	4	0.010311	0.03454	0.905559	691	3	-0.66993	0.74305	0.79829	0.999855	14889	1	-0.66993
SUSD6	4	0.010317	0.034562	0.905559	692	3	-0.85418	0.00052842	0.0019369	0.640236	54	1	-0.85418
IFNE	4	0.010336	0.034612	0.905559	693	2	0.012587	0.18729	0.36129	0.999855	6634	2	0.012587
UBQLN3	4	0.010378	0.034741	0.905559	694	3	-1.2153	0.87125	0.87498	0.999855	16611	1	-1.2153
GORASP1	4	0.010379	0.034743	0.905559	695	4	-0.88415	0.98962	0.98964	0.999855	18885	0	-0.88415
LONP1	4	0.010389	0.034778	0.905559	696	2	-0.45498	0.53648	0.68454	0.999855	12639	2	-0.45498
LSM14B	4	0.010391	0.034783	0.905559	697	1	0.063921	0.17281	0.3395	0.999855	6261	2	0.063921
MTX2	4	0.010428	0.034901	0.905559	698	3	-0.57069	0.59938	0.73918	0.999855	13624	1	-0.57069
DLG4	4	0.010446	0.034954	0.905559	699	4	-1.1815	0.97191	0.97187	0.999855	18516	0	-1.1815
KDF1	4	0.010446	0.034955	0.905559	700	1	0.4415	0.22516	0.41658	0.999855	7594	3	0.4415
C4orf51	4	0.010448	0.034965	0.905559	701	3	-0.73778	0.83296	0.84754	0.999855	16013	1	-0.73778
NUP50	4	0.010501	0.035135	0.905559	702	2	-0.10696	0.33225	0.51213	0.999855	9461	1	-0.10696
TMEM229A	4	0.010506	0.035148	0.905559	703	4	-1.1912	0.98949	0.98953	0.999855	18883	0	-1.1912
SCGB1C2	4	0.010545	0.035268	0.905559	704	3	-0.95713	0.73617	0.79502	0.999855	14816	1	-0.95713
AARS	4	0.010546	0.03527	0.905559	705	4	-0.66046	0.98945	0.98948	0.999855	18882	0	-0.66046
CLMN	4	0.010556	0.035301	0.905559	706	3	-0.17599	0.57015	0.71372	0.999855	13157	1	-0.17599
NCAM2	4	0.010557	0.035304	0.905559	707	4	-0.75208	0.98944	0.98947	0.999855	18881	0	-0.75208
AMDHD2	4	0.010561	0.035316	0.905559	708	4	-0.52398	0.98944	0.98947	0.999855	18880	0	-0.52398
PTMA	4	0.010579	0.03537	0.905559	709	2	-0.7364	0.19922	0.37896	0.999855	6953	1	-0.7364
CCZ1B	4	0.010593	0.035421	0.905559	710	2	-0.56039	0.66196	0.76392	0.999855	14134	1	-0.56039
PXK	4	0.010599	0.035441	0.905559	711	4	-0.6894	0.96331	0.96324	0.999855	18330	0	-0.6894
GPRC5C	4	0.010611	0.035482	0.905559	712	2	0.45063	0.035594	0.10709	0.958361	2058	2	0.45063
SLC10A7	4	0.010644	0.035595	0.905559	713	4	-0.63282	0.98936	0.98939	0.999855	18879	0	-0.63282
VWA1	4	0.010652	0.035615	0.905559	714	3	-1.2602	0.6005	0.74018	0.999855	13637	1	-1.2602
CHI3L1	4	0.010664	0.035648	0.905559	715	4	-0.86251	0.98934	0.98938	0.999855	18878	0	-0.86251
ELAC2	4	0.010667	0.035655	0.905559	716	1	0.21253	0.26939	0.46003	0.999855	8434	2	0.21253
RBM15	4	0.010702	0.035759	0.905559	717	3	-1.6363	0.95434	0.95423	0.999855	18136	0	-1.6363
KCMF1	4	0.010703	0.03576	0.905559	718	4	-1.3663	0.9893	0.98934	0.999855	18877	0	-1.3663
RPL17	2	0.010712	0.020305	0.895432	719	2	-5.1893	0.98929	0.98913	0.999855	18876	0	-5.1893
IL17RB	4	0.010719	0.035815	0.905559	720	2	-0.55296	0.47152	0.62935	0.999855	11638	2	-0.55296
C10orf82	4	0.010722	0.035826	0.905559	721	2	-0.17697	0.4342	0.59784	0.999855	11092	2	-0.17697
CHD4	4	0.010738	0.035881	0.905559	722	4	-0.65215	0.98926	0.9893	0.999855	18875	0	-0.65215
KAZALD1	4	0.010747	0.035909	0.905559	723	4	-1.2106	0.98925	0.98929	0.999855	18873	0	-1.2106
IDH3A	4	0.010786	0.036034	0.905559	724	4	-0.75153	0.98921	0.98925	0.999855	18872	0	-0.75153
FMR1	3	0.010789	0.028831	0.905559	725	2	-1.319	0.14487	0.26579	0.994132	5509	1	-1.319
CD1E	4	0.010799	0.036078	0.905559	726	4	-0.82056	0.9892	0.98924	0.999855	18871	0	-0.82056
UGT1A9	4	0.01082	0.036137	0.905559	727	4	-0.69266	0.98918	0.98922	0.999855	18870	0	-0.69266
GFY	4	0.010825	0.036153	0.905559	728	3	-0.64548	0.85859	0.86533	0.999855	16408	1	-0.64548
SFTA2	4	0.010829	0.036163	0.905559	729	4	-0.86447	0.98917	0.98921	0.999855	18869	0	-0.86447
ZFP41	4	0.010839	0.036194	0.905559	730	2	-0.63181	0.66923	0.76672	0.999855	14195	1	-0.63181
TMEM251	4	0.010854	0.036243	0.905559	731	4	-0.77636	0.98915	0.98919	0.999855	18868	0	-0.77636
TSHR	4	0.010884	0.036339	0.905559	732	3	-1.3748	0.95753	0.9575	0.999855	18201	0	-1.3748
NCBP1	4	0.010887	0.036352	0.905559	733	2	-0.40606	0.67448	0.76881	0.999855	14232	1	-0.40606
ATP6V1B1	3	0.010913	0.029173	0.905559	734	2	-1.3497	0.8037	0.80501	0.999855	15603	1	-1.3497
JAK3	4	0.010932	0.036494	0.905559	735	3	-1.049	0.75352	0.80341	0.999855	14987	1	-1.049
ITGB1BP2	4	0.010945	0.036526	0.905559	736	4	-0.87324	0.98905	0.9891	0.999855	18866	0	-0.87324
TSPAN9	4	0.010959	0.036569	0.905559	737	3	-0.81419	0.4622	0.62148	0.999855	11497	1	-0.81419
AGMO	4	0.010973	0.036613	0.905559	738	3	-1.0954	0.92982	0.92961	0.999855	17670	0	-1.0954
SLC22A2	4	0.010998	0.036693	0.905559	739	3	-0.9423	0.3782	0.55061	0.999855	10201	1	-0.9423
NOP10	4	0.011002	0.036706	0.905559	740	4	-0.70927	0.989	0.98904	0.999855	18865	0	-0.70927
ATP5O	4	0.01102	0.03676	0.905559	741	3	-1.0683	0.49363	0.64799	0.999855	11987	1	-1.0683
C3orf18	4	0.01105	0.036862	0.905559	742	3	-0.72568	0.9533	0.95318	0.999855	18112	0	-0.72568
ADAMTS8	4	0.011053	0.036872	0.905559	743	3	-0.2103	0.79125	0.82283	0.999855	15439	1	-0.2103
DNAJB4	4	0.01106	0.036891	0.905559	744	2	-0.49273	0.94405	0.94395	0.999855	17933	0	-0.49273
HSPA8	4	0.011072	0.036931	0.905559	745	4	-0.74521	0.98893	0.98898	0.999855	18864	0	-0.74521
CFL1	4	0.011078	0.036953	0.905559	746	3	-0.75049	0.70198	0.77998	0.999855	14460	1	-0.75049
GOLGA6L6	4	0.011081	0.03696	0.905559	747	3	-0.99385	0.74276	0.79816	0.999855	14887	1	-0.99385
FDFT1	4	0.011093	0.036998	0.905559	748	4	-0.94215	0.98491	0.98492	0.999855	18787	0	-0.94215
OR4F3	4	0.011108	0.03705	0.905559	749	4	-0.96966	0.98296	0.983	0.999855	18749	0	-0.96966
FREM1	3	0.011119	0.029672	0.905559	750	3	-0.7189	0.98888	0.98899	0.999855	18863	0	-0.7189
DHODH	3	0.011137	0.02971	0.905559	751	2	-1.3506	0.75532	0.76457	0.999855	15002	1	-1.3506
ZNF232	4	0.011144	0.037175	0.905559	752	3	-0.87624	0.7302	0.79231	0.999855	14744	1	-0.87624
USP32	4	0.011154	0.037199	0.905559	753	4	-0.84764	0.98689	0.9869	0.999855	18829	0	-0.84764
GP6	4	0.011163	0.037227	0.905559	754	2	-0.16449	0.35181	0.52845	0.999855	9782	2	-0.16449
NPNT	4	0.011202	0.037345	0.905559	755	4	-0.4636	0.9888	0.98885	0.999855	18862	0	-0.4636
ESRRG	4	0.011218	0.037395	0.905559	756	2	-0.17633	0.2959	0.48184	0.999855	8859	1	-0.17633
CROCC	4	0.011261	0.037512	0.905559	757	3	-1.3988	0.95828	0.95823	0.999855	18217	0	-1.3988
LUZP4	4	0.011263	0.03752	0.905559	758	2	-0.82693	0.47267	0.63031	0.999855	11650	2	-0.82693
BANP	3	0.011282	0.030071	0.905559	759	3	-2.309	0.98872	0.98884	0.999855	18861	0	-2.309
PSTPIP1	4	0.011301	0.037649	0.907514	760	4	-0.6114	0.97533	0.97525	0.999855	18584	0	-0.6114
TET1	4	0.011329	0.037728	0.908169	761	1	0.3564	0.18661	0.36028	0.999855	6614	3	0.3564
EMILIN1	4	0.01135	0.037794	0.908169	762	4	-0.82159	0.98865	0.9887	0.999855	18860	0	-0.82159
NOP58	4	0.011375	0.037862	0.908169	763	3	-1.5443	0.96112	0.96102	0.999855	18278	0	-1.5443
NUDT2	4	0.011384	0.037892	0.908169	764	2	0.054813	0.19501	0.37271	0.999855	6834	2	0.054813
RSAD1	4	0.011399	0.037935	0.908169	765	4	-0.75462	0.98443	0.98444	0.999855	18780	0	-0.75462
KCNG1	4	0.011439	0.038058	0.908169	766	1	0.20818	0.10709	0.2357	0.994132	4414	2	0.20818
KCNQ1	4	0.011439	0.038058	0.908169	767	4	-0.80731	0.98856	0.9886	0.999855	18858	0	-0.80731
ZNF350	3	0.011493	0.030588	0.905559	768	3	-1.6825	0.9646	0.96481	0.999855	18359	0	-1.6825
ADAP1	4	0.011494	0.038219	0.909549	769	1	0.32122	0.30387	0.48847	0.999855	8998	2	0.32122
PLEKHM1	4	0.011541	0.038376	0.909549	770	4	-0.81719	0.98846	0.9885	0.999855	18857	0	-0.81719
SNAP47	4	0.011555	0.038418	0.909549	771	4	-0.64338	0.98845	0.98849	0.999855	18856	0	-0.64338
CR2	3	0.01157	0.030764	0.905559	772	2	-1.4948	0.099932	0.21287	0.994132	4226	1	-1.4948
C2orf80	3	0.011575	0.030776	0.905559	773	2	-1.4089	0.87706	0.87715	0.999855	16706	0	-1.4089
C15orf56	4	0.011605	0.038562	0.909549	774	1	0.2207	0.23409	0.4293	0.999855	7817	3	0.2207
PTK2B	4	0.011605	0.038562	0.909549	775	3	-1.1672	0.35645	0.53231	0.999855	9849	1	-1.1672
BDP1	4	0.01162	0.038605	0.909549	776	4	-0.946	0.966	0.96592	0.999855	18386	0	-0.946
TPSB2	4	0.011626	0.03863	0.909549	777	3	-0.82596	0.031635	0.096417	0.942719	1879	1	-0.82596
CDCA8	4	0.011636	0.038654	0.909549	778	3	-0.97598	0.93409	0.93393	0.999855	17748	0	-0.97598
PICK1	4	0.01164	0.03867	0.909549	779	3	-0.95628	0.93703	0.93697	0.999855	17805	0	-0.95628
B3GNT8	4	0.01166	0.038718	0.909549	780	2	-0.13577	0.46136	0.62078	0.999855	11486	2	-0.13577
TTC39B	4	0.01167	0.038746	0.909549	781	3	-0.90385	0.48221	0.63836	0.999855	11788	1	-0.90385
DNMT3L	4	0.011675	0.038759	0.909549	782	2	-0.45876	0.1963	0.37463	0.999855	6868	2	-0.45876
MSANTD1	4	0.011681	0.03878	0.909549	783	4	-0.55476	0.98832	0.98834	0.999855	18855	0	-0.55476
CACNB1	4	0.011715	0.038884	0.909746	784	1	0.1054	0.49199	0.64664	0.999855	11961	2	0.1054
SMAD3	3	0.011719	0.031139	0.905559	785	3	-1.1518	0.97345	0.97358	0.999855	18547	0	-1.1518
ZDHHC5	4	0.01177	0.039057	0.912689	786	4	-0.39237	0.9713	0.97126	0.999855	18500	0	-0.39237
CALR	4	0.011792	0.039128	0.91323	787	4	-0.45779	0.98821	0.98824	0.999855	18854	0	-0.45779
C20orf141	4	0.011814	0.039195	0.913662	788	3	-0.62786	0.95339	0.95327	0.999855	18113	0	-0.62786
ARHGAP23	3	0.011845	0.031462	0.905559	789	3	-1.4054	0.98815	0.98832	0.999855	18852	0	-1.4054
SPPL3	4	0.01188	0.039391	0.91432	790	1	0.33449	0.025811	0.080473	0.935452	1572	2	0.33449
LTBP3	3	0.011899	0.031595	0.905559	791	2	-2.2549	0.55592	0.6383	0.999855	12919	1	-2.2549
SRBD1	4	0.011904	0.039464	0.91432	792	2	-0.42294	0.27598	0.46554	0.999855	8530	2	-0.42294
DLG3	4	0.011933	0.039554	0.91432	793	3	-1.6726	0.6769	0.76975	0.999855	14251	1	-1.6726
TNFSF4	4	0.011935	0.039561	0.91432	794	2	-0.32219	0.43649	0.59972	0.999855	11133	1	-0.32219
C18orf42	4	0.011992	0.039739	0.91432	795	4	-0.39722	0.98801	0.98803	0.999855	18851	0	-0.39722
DIAPH2	4	0.012002	0.039769	0.91432	796	3	-1.058	0.73897	0.79633	0.999855	14848	1	-1.058
C19orf57	4	0.012002	0.039769	0.91432	797	4	-0.6412	0.988	0.98802	0.999855	18850	0	-0.6412
RHOH	4	0.012016	0.039814	0.91432	798	2	-1.0131	0.59482	0.73524	0.999855	13567	1	-1.0131
VIT	3	0.01202	0.031886	0.905559	799	3	-1.1977	0.98091	0.98104	0.999855	18706	0	-1.1977
CFHR1	4	0.01202	0.03983	0.91432	800	4	-0.76042	0.98798	0.98801	0.999855	18849	0	-0.76042
VBP1	4	0.012025	0.039845	0.91432	801	4	-0.826	0.97719	0.97723	0.999855	18621	0	-0.826
DEFB118	2	0.012026	0.022742	0.895432	802	2	-4.4068	0.98797	0.98779	0.999855	18848	0	-4.4068
HLA-DQA2	4	0.012046	0.0399	0.914506	803	3	-0.38169	0.94331	0.9432	0.999855	17919	0	-0.38169
OSBPL6	3	0.012066	0.032006	0.905559	804	3	-1.0978	0.98793	0.9881	0.999855	18847	0	-1.0978
EIF2AK1	4	0.012093	0.040046	0.91612	805	3	-0.90389	0.95125	0.95116	0.999855	18071	0	-0.90389
RNF40	4	0.012101	0.040067	0.91612	806	3	-0.59815	0.74584	0.79966	0.999855	14910	1	-0.59815
SSTR1	4	0.012134	0.040175	0.916786	807	3	-1.4821	0.8252	0.84262	0.999855	15900	1	-1.4821
MMP15	4	0.012148	0.040218	0.916786	808	4	-0.26275	0.98785	0.98788	0.999855	18846	0	-0.26275
DYNC1LI2	4	0.012156	0.04024	0.916786	809	2	-0.087397	0.20668	0.38993	0.999855	7123	2	-0.087397
WFDC12	4	0.012211	0.040415	0.919181	810	2	-0.20236	0.58596	0.72748	0.999855	13429	1	-0.20236
RGR	3	0.012216	0.032386	0.905559	811	3	-0.63666	0.98778	0.98794	0.999855	18845	0	-0.63666
ZNF345	4	0.012234	0.040491	0.919181	812	2	-0.79605	0.17078	0.33643	0.999855	6207	1	-0.79605
MAP3K11	4	0.012254	0.040548	0.919181	813	4	-0.96755	0.98755	0.98758	0.999855	18840	0	-0.96755
ZNF674	4	0.01227	0.040594	0.919181	814	3	-1.0784	0.73373	0.79391	0.999855	14778	1	-1.0784
CISH	3	0.012309	0.032619	0.905559	815	3	-0.88563	0.98769	0.98784	0.999855	18844	0	-0.88563
RGAG4	4	0.012321	0.040739	0.920482	816	4	-0.26677	0.96494	0.9649	0.999855	18367	0	-0.26677
HMGA2	4	0.012376	0.040911	0.921251	817	3	-0.79791	0.93661	0.93654	0.999855	17801	0	-0.79791
KCP	4	0.012415	0.041019	0.921251	818	4	-0.65425	0.98759	0.98761	0.999855	18842	0	-0.65425
DDN	4	0.01242	0.041032	0.921251	819	3	-0.84677	0.21153	0.39708	0.999855	7249	1	-0.84677
GRHL2	4	0.012426	0.041051	0.921251	820	3	-1.0625	0.73467	0.79434	0.999855	14791	1	-1.0625
TARP	4	0.012429	0.041062	0.921251	821	4	-0.84318	0.98757	0.9876	0.999855	18841	0	-0.84318
XYLT2	3	0.012463	0.032977	0.905559	822	3	-1.695	0.94468	0.9449	0.999855	17944	0	-1.695
CA12	3	0.012486	0.033031	0.905559	823	3	-1.8401	0.95547	0.9558	0.999855	18156	0	-1.8401
INHA	4	0.012487	0.04124	0.922047	824	3	-0.78881	0.66045	0.76335	0.999855	14119	1	-0.78881
TAS2R30	4	0.012528	0.041366	0.922047	825	3	-0.84584	0.017218	0.055725	0.93192	1081	1	-0.84584
PRKD1	4	0.012542	0.041402	0.922047	826	1	0.547	0.071969	0.17604	0.984046	3360	3	0.547
ZNF101	4	0.012554	0.041453	0.922047	827	3	-0.51665	0.80994	0.83348	0.999855	15695	1	-0.51665
SYNGAP1	4	0.012583	0.041542	0.922047	828	2	-0.85198	0.42658	0.59136	0.999855	10977	2	-0.85198
KCNMA1	3	0.012593	0.033301	0.905559	829	3	-0.42522	0.98741	0.98756	0.999855	18839	0	-0.42522
PDZRN4	4	0.012597	0.041583	0.922047	830	1	0.26149	0.07855	0.18747	0.991931	3556	3	0.26149
ATM	4	0.012597	0.041584	0.922047	831	2	-0.63412	0.63481	0.75391	0.999855	13915	1	-0.63412
MRPL44	4	0.012603	0.041604	0.922047	832	3	-0.86547	0.61606	0.74727	0.999855	13775	1	-0.86547
TMPPE	4	0.012604	0.041605	0.922047	833	4	-0.78382	0.9874	0.98742	0.999855	18838	0	-0.78382
CXorf57	4	0.012611	0.041628	0.922047	834	4	-0.51626	0.98739	0.98742	0.999855	18837	0	-0.51626
DPF2	4	0.012652	0.041766	0.922047	835	1	0.32499	0.10212	0.22744	0.994132	4278	3	0.32499
PLTP	4	0.012692	0.041889	0.922047	836	4	-0.79318	0.98731	0.98733	0.999855	18836	0	-0.79318
C1QTNF9B-AS1	4	0.012701	0.041921	0.922047	837	4	-0.45564	0.9873	0.98733	0.999855	18835	0	-0.45564
MED9	4	0.012707	0.041936	0.922047	838	3	-0.36692	0.69993	0.77913	0.999855	14442	1	-0.36692
IL15	4	0.012729	0.042008	0.922047	839	3	-0.6446	0.89737	0.89738	0.999855	17066	1	-0.6446
MPP6	4	0.012732	0.042016	0.922047	840	3	-0.85023	0.92739	0.92716	0.999855	17623	0	-0.85023
NOD1	4	0.012777	0.042147	0.922047	841	3	-1.0168	0.37804	0.55048	0.999855	10197	1	-1.0168
TTLL11	3	0.012784	0.033795	0.905559	842	3	-1.1167	0.98722	0.98736	0.999855	18834	0	-1.1167
AOAH	4	0.012796	0.042201	0.922047	843	4	-0.9752	0.96316	0.96308	0.999855	18326	0	-0.9752
SOBP	4	0.012799	0.04221	0.922047	844	3	-1.1903	0.93267	0.93245	0.999855	17725	0	-1.1903
NRIP1	4	0.012817	0.042277	0.922047	845	3	-0.14329	0.67087	0.76737	0.999855	14212	1	-0.14329
KRT9	4	0.012828	0.04231	0.922047	846	2	-0.68665	0.67902	0.77061	0.999855	14266	1	-0.68665
RNGTT	4	0.012864	0.042425	0.922047	847	2	-0.85203	0.82708	0.84382	0.999855	15934	1	-0.85203
NOS1	4	0.012871	0.042443	0.922047	848	2	-0.14327	0.22528	0.41676	0.999855	7597	2	-0.14327
UGT2B7	4	0.012872	0.042448	0.922047	849	2	-0.21843	0.93685	0.93678	0.999855	17804	0	-0.21843
TTC14	4	0.012902	0.04254	0.922201	850	4	-0.59623	0.9871	0.98712	0.999855	18833	0	-0.59623
UBE2W	4	0.012906	0.042552	0.922201	851	4	-0.80454	0.98709	0.98712	0.999855	18832	0	-0.80454
RCAN3	4	0.012929	0.042623	0.922537	852	4	-1.0437	0.96422	0.96419	0.999855	18352	0	-1.0437
GIPC2	4	0.012951	0.04269	0.922537	853	2	-0.37721	0.17604	0.34447	0.999855	6345	2	-0.37721
SPCS3	4	0.01297	0.042753	0.922537	854	4	-0.682	0.98703	0.98705	0.999855	18831	0	-0.682
OR52N5	4	0.012983	0.042794	0.922537	855	3	-0.46664	0.94925	0.9492	0.999855	18029	0	-0.46664
CT47A6	4	0.012989	0.042816	0.922537	856	3	-1.5096	0.1731	0.33993	0.999855	6271	1	-1.5096
PQLC2	4	0.01303	0.04294	0.922678	857	3	-1.1025	0.39889	0.56808	0.999855	10526	1	-1.1025
ZCCHC5	4	0.013038	0.04296	0.922678	858	2	-0.29053	0.79177	0.82311	0.999855	15447	1	-0.29053
IFT20	3	0.013099	0.034568	0.905559	859	3	-0.9445	0.9869	0.98704	0.999855	18830	0	-0.9445
CFAP43	4	0.013118	0.043205	0.923999	860	2	-0.96227	0.93484	0.93471	0.999855	17767	0	-0.96227
PPP1R10	4	0.013124	0.043221	0.923999	861	3	-1.03	0.00013908	0.00053429	0.387422	24	1	-1.03
CT45A9	4	0.013162	0.043322	0.923999	862	2	-0.46131	0.23738	0.43381	0.999855	7900	2	-0.46131
ZNF775	4	0.013168	0.043339	0.923999	863	4	-0.63576	0.98683	0.98684	0.999855	18828	0	-0.63576
VARS	3	0.013197	0.034807	0.905559	864	3	-0.83725	0.9868	0.98695	0.999855	18827	0	-0.83725
OR6F1	4	0.013203	0.043449	0.924014	865	2	-0.017052	0.88442	0.88572	0.999855	16837	1	-0.017052
SCOC	4	0.013313	0.043808	0.924014	866	2	-0.11869	0.6179	0.74792	0.999855	13787	1	-0.11869
ZFR	4	0.013331	0.043859	0.924014	867	4	-0.60547	0.98667	0.98667	0.999855	18825	0	-0.60547
NAPEPLD	4	0.013338	0.043881	0.924014	868	4	-0.65576	0.98666	0.98666	0.999855	18824	0	-0.65576
JMJD7-PLA2G4B	4	0.013359	0.043957	0.924014	869	4	-0.5854	0.98664	0.98664	0.999855	18823	0	-0.5854
RAG2	4	0.013368	0.043979	0.924014	870	2	-0.25389	0.14499	0.29676	0.999855	5515	2	-0.25389
ATP6V1G3	4	0.013423	0.044154	0.924014	871	1	0.11581	0.58166	0.72374	0.999855	13357	2	0.11581
RPL22	4	0.013434	0.044188	0.924014	872	4	-1.4504	0.96887	0.9688	0.999855	18449	0	-1.4504
USP54	4	0.013434	0.044189	0.924014	873	3	-1.1114	0.13277	0.27742	0.998607	5170	1	-1.1114
C11orf95	4	0.013454	0.04424	0.924014	874	4	-0.47043	0.98655	0.98654	0.999855	18822	0	-0.47043
TXLNB	4	0.01346	0.044259	0.924014	875	4	-0.50495	0.98654	0.98654	0.999855	18821	0	-0.50495
GUCY1A2	4	0.013478	0.044305	0.924014	876	3	-0.28579	0.1454	0.29738	0.999855	5526	1	-0.28579
USP5	4	0.013513	0.044421	0.924014	877	4	-0.62363	0.98649	0.98649	0.999855	18820	0	-0.62363
HIST1H2AM	4	0.013522	0.044453	0.924014	878	4	-0.7045	0.98648	0.98648	0.999855	18819	0	-0.7045
NPIPA5	4	0.013527	0.044463	0.924014	879	3	-1.1342	0.82331	0.84149	0.999855	15867	1	-1.1342
ZNF442	3	0.013561	0.035709	0.905559	880	3	-1.2136	0.98644	0.98659	0.999855	18818	0	-1.2136
RRNAD1	3	0.013562	0.035709	0.905559	881	2	-1.4797	0.90238	0.90246	0.999855	17171	0	-1.4797
AMBN	4	0.013588	0.044641	0.924014	882	1	0.36107	0.096417	0.21794	0.994132	4113	2	0.36107
CAMK2B	3	0.013644	0.035931	0.905559	883	2	-0.32664	0.7704	0.77664	0.999855	15182	1	-0.32664
CRKL	4	0.013669	0.044893	0.924014	884	4	-1.301	0.97999	0.98005	0.999855	18677	0	-1.301
VPS37B	4	0.013699	0.044984	0.924014	885	3	-0.10978	0.90725	0.90701	0.999855	17270	0	-0.10978
GP1BB	3	0.013702	0.036077	0.905559	886	3	-1.3912	0.9863	0.98645	0.999855	18817	0	-1.3912
NUDT5	4	0.013716	0.045032	0.924014	887	2	-0.08019	0.023761	0.074713	0.933463	1456	2	-0.08019
C8orf82	4	0.01373	0.045073	0.924014	888	4	-0.44948	0.98627	0.98626	0.999855	18816	0	-0.44948
SH3BGRL3	4	0.013754	0.045149	0.924014	889	2	-0.28105	0.066602	0.16658	0.981619	3171	2	-0.28105
PTPN6	4	0.013755	0.045151	0.924014	890	4	-1.1837	0.98624	0.98623	0.999855	18815	0	-1.1837
ENOPH1	3	0.013805	0.036337	0.905559	891	3	-1.135	0.9862	0.98634	0.999855	18814	0	-1.135
MCM9	4	0.013809	0.04532	0.924014	892	2	-1.0908	0.54217	0.68946	0.999855	12720	1	-1.0908
AP1AR	4	0.013826	0.045376	0.924014	893	3	-0.65929	0.044819	0.12749	0.964038	2436	1	-0.65929
PQLC1	4	0.013836	0.045414	0.924014	894	4	-0.55784	0.98616	0.98616	0.999855	18813	0	-0.55784
ADH4	4	0.013842	0.045433	0.924014	895	4	-0.6079	0.98616	0.98616	0.999855	18812	0	-0.6079
UBE2L6	4	0.013854	0.045465	0.924014	896	3	-0.86006	0.91238	0.91217	0.999855	17357	0	-0.86006
EVC	4	0.013864	0.045501	0.924014	897	1	0.21042	0.05339	0.14309	0.972935	2740	2	0.21042
GPX5	3	0.013893	0.036568	0.905559	898	2	-1.1082	0.47735	0.5993	0.999855	11706	1	-1.1082
LXN	4	0.013918	0.045668	0.924014	899	2	-0.19658	0.085645	0.19964	0.994132	3777	2	-0.19658
TMEM191B	4	0.013919	0.04567	0.924014	900	2	0.1334	0.35638	0.53226	0.999855	9846	2	0.1334
CENPO	4	0.013931	0.045707	0.924014	901	3	-0.90107	0.81922	0.83897	0.999855	15818	1	-0.90107
MFSD2A	4	0.013974	0.045832	0.924014	902	1	0.21604	0.43626	0.59954	0.999855	11131	2	0.21604
SPRR2A	4	0.014029	0.045994	0.924014	903	3	-0.14219	0.89494	0.89511	0.999855	17027	1	-0.14219
BEND6	4	0.014053	0.046067	0.924014	904	3	-0.56276	0.030385	0.092951	0.937072	1825	1	-0.56276
FAM170A	4	0.014084	0.046163	0.924014	905	2	-0.098763	0.50656	0.65893	0.999855	12178	2	-0.098763
RPS20	2	0.0141	0.026489	0.898396	906	2	-2.6301	0.9859	0.98577	0.999855	18811	0	-2.6301
MS4A1	3	0.01411	0.037104	0.905559	907	2	-2.1956	0.34184	0.48832	0.999855	9629	1	-2.1956
POLR3H	4	0.014125	0.046296	0.924014	908	3	-0.88941	0.93858	0.93853	0.999855	17840	0	-0.88941
HIST1H2BK	4	0.014139	0.046336	0.924014	909	1	0.48168	0.16799	0.33213	0.999855	6148	3	0.48168
IQCJ	4	0.014178	0.046455	0.924014	910	4	-0.60365	0.98582	0.98582	0.999855	18810	0	-0.60365
TM6SF1	3	0.014182	0.037274	0.905559	911	1	-1.0293	0.68728	0.71547	0.999855	14335	1	-1.0293
EGFR	4	0.014194	0.046499	0.924014	912	2	-0.39075	0.19464	0.37217	0.999855	6823	2	-0.39075
RAB3IL1	3	0.01421	0.037349	0.905559	913	3	-1.4247	0.98579	0.98593	0.999855	18809	0	-1.4247
PIGZ	4	0.014219	0.046576	0.924014	914	4	-0.4145	0.98578	0.98577	0.999855	18808	0	-0.4145
ASS1	4	0.01422	0.046578	0.924014	915	2	-0.53335	0.45114	0.61213	0.999855	11339	1	-0.53335
TUBG2	3	0.014223	0.037386	0.905559	916	1	-1.3236	0.22094	0.35349	0.999855	7494	2	-1.3236
KLF1	4	0.01426	0.046712	0.924014	917	3	-0.62903	0.38123	0.55317	0.999855	10265	1	-0.62903
OR4F17	3	0.014263	0.037497	0.905559	918	2	-2.1126	0.80027	0.802	0.999855	15555	1	-2.1126
ATP4B	4	0.014295	0.046828	0.924014	919	4	-0.64814	0.98571	0.9857	0.999855	18807	0	-0.64814
TNNC1	4	0.014304	0.046854	0.924014	920	2	-0.039056	0.92393	0.92379	0.999855	17555	0	-0.039056
CFAP97	4	0.014322	0.04691	0.924014	921	4	-0.57121	0.98568	0.98568	0.999855	18806	0	-0.57121
SH3BP1	4	0.014328	0.046932	0.924014	922	3	-1.1878	0.32549	0.50648	0.999855	9339	1	-1.1878
NARR	4	0.014331	0.046945	0.924014	923	3	-1.1588	0.62041	0.74882	0.999855	13805	1	-1.1588
GSTA5	4	0.014338	0.046968	0.924014	924	3	-0.71259	0.82847	0.84466	0.999855	15951	1	-0.71259
CPXM1	4	0.014357	0.047024	0.924014	925	2	-0.80863	0.45046	0.61159	0.999855	11332	2	-0.80863
ANKRD23	4	0.014364	0.047046	0.924014	926	2	-0.37427	0.36507	0.53959	0.999855	9981	2	-0.37427
GLRX2	4	0.014381	0.047099	0.924014	927	3	-1.1951	0.5973	0.73739	0.999855	13602	1	-1.1951
NCOA4	4	0.014402	0.047169	0.924014	928	3	-0.5813	0.82752	0.84409	0.999855	15941	1	-0.5813
PHGDH	4	0.01441	0.047196	0.924014	929	3	-0.83323	0.40585	0.57389	0.999855	10647	1	-0.83323
MED22	4	0.014414	0.047211	0.924014	930	2	-0.3393	0.88481	0.88605	0.999855	16843	1	-0.3393
KRT14	4	0.014417	0.047223	0.924014	931	3	-1.1498	0.65052	0.75962	0.999855	14046	1	-1.1498
STOML2	4	0.014469	0.047382	0.924014	932	2	-0.12474	0.11169	0.24329	0.994132	4541	1	-0.12474
ATF5	2	0.014469	0.027172	0.898396	933	2	-2.4816	0.98553	0.9854	0.999855	18805	0	-2.4816
ARPP21	4	0.014475	0.047404	0.924014	934	4	-0.76312	0.98553	0.98552	0.999855	18804	0	-0.76312
DFFB	3	0.014499	0.038095	0.908169	935	3	-1.3039	0.94806	0.94831	0.999855	18004	0	-1.3039
ISG20	3	0.014503	0.038104	0.908169	936	3	-0.75018	0.9855	0.98564	0.999855	18802	0	-0.75018
RPS16	4	0.014528	0.047569	0.924014	937	4	-0.59357	0.98547	0.98547	0.999855	18800	0	-0.59357
SLC22A15	4	0.014556	0.047662	0.924014	938	4	-0.76646	0.98544	0.98544	0.999855	18799	0	-0.76646
MICAL3	4	0.014572	0.047704	0.924014	939	3	-1.4269	0.9475	0.94746	0.999855	17997	0	-1.4269
NINJ1	4	0.014579	0.047729	0.924014	940	2	-0.088946	0.43768	0.60074	0.999855	11149	1	-0.088946
LIN9	4	0.014593	0.047765	0.924014	941	3	-0.91135	0.79218	0.82332	0.999855	15454	1	-0.91135
CA8	4	0.014608	0.047806	0.924014	942	4	-0.35245	0.98539	0.98538	0.999855	18798	0	-0.35245
DDR2	4	0.014619	0.047843	0.924014	943	3	-0.78974	0.95401	0.9539	0.999855	18130	0	-0.78974
BPIFA1	4	0.014623	0.047854	0.924014	944	3	-1.0727	0.89824	0.8982	0.999855	17089	1	-1.0727
RNF44	4	0.014634	0.04789	0.924014	945	3	-0.21855	0.40215	0.57084	0.999855	10584	1	-0.21855
YAF2	4	0.01467	0.048006	0.924602	946	2	-0.52768	0.37945	0.55167	0.999855	10232	2	-0.52768
USF2	4	0.014689	0.048061	0.924602	947	3	-0.88572	0.76034	0.80674	0.999855	15064	1	-0.88572
B3GAT1	4	0.014701	0.048089	0.924602	948	3	-0.52995	0.93226	0.93202	0.999855	17715	0	-0.52995
FOLR1	4	0.014755	0.048266	0.924602	949	4	-0.5963	0.98524	0.98525	0.999855	18796	0	-0.5963
ACSF2	4	0.014778	0.048333	0.924602	950	2	-0.50419	0.023682	0.074497	0.933463	1450	1	-0.50419
BPNT1	4	0.014791	0.048369	0.924602	951	4	-0.69825	0.98521	0.98522	0.999855	18794	0	-0.69825
DLG1	3	0.014816	0.038878	0.909746	952	2	-1.7636	0.6263	0.67745	0.999855	13853	1	-1.7636
EFNA3	4	0.014832	0.04851	0.924602	953	2	-0.23336	0.0031321	0.011129	0.816208	250	2	-0.23336
CCR9	4	0.014837	0.048521	0.924602	954	3	-1.0537	0.56098	0.70585	0.999855	13003	1	-1.0537
CLUH	4	0.014909	0.048756	0.924602	955	1	0.74732	0.025673	0.080077	0.935452	1563	3	0.74732
SRGAP2C	4	0.014912	0.048762	0.924602	956	4	-0.35138	0.98509	0.9851	0.999855	18793	0	-0.35138
MDH1B	4	0.014921	0.048789	0.924602	957	4	-0.29724	0.98508	0.9851	0.999855	18792	0	-0.29724
PCSK7	4	0.01495	0.048875	0.924602	958	4	-0.51261	0.98505	0.98506	0.999855	18791	0	-0.51261
WDR72	4	0.014964	0.048927	0.924602	959	2	0.46726	0.041786	0.12192	0.960843	2345	2	0.46726
NUTM1	4	0.014971	0.048947	0.924602	960	4	-0.43493	0.98503	0.98504	0.999855	18790	0	-0.43493
VSTM5	3	0.015006	0.039338	0.91432	961	2	-1.4218	0.86428	0.86433	0.999855	16488	0	-1.4218
UBE2V1	4	0.015019	0.049093	0.924602	962	4	-1.2831	0.98048	0.98052	0.999855	18695	0	-1.2831
RPH3AL	4	0.015028	0.049116	0.924602	963	4	-0.34266	0.98497	0.98498	0.999855	18789	0	-0.34266
OR11H12	4	0.015039	0.04915	0.924602	964	4	-0.66433	0.97464	0.97459	0.999855	18567	0	-0.66433
RNASEH2C	4	0.015071	0.049247	0.924602	965	4	-0.64379	0.98493	0.98494	0.999855	18788	0	-0.64379
FAM208B	4	0.015074	0.049258	0.924602	966	3	-0.66927	0.94384	0.94374	0.999855	17929	0	-0.66927
FOSB	4	0.015081	0.049275	0.924602	967	4	-1.1734	0.97354	0.97347	0.999855	18549	0	-1.1734
SRSF2	3	0.015117	0.039628	0.91432	968	3	-1.3651	0.98488	0.98505	0.999855	18786	0	-1.3651
NDST2	4	0.015167	0.049528	0.924602	969	4	-0.78204	0.98483	0.98484	0.999855	18785	0	-0.78204
MLXIPL	4	0.015184	0.049574	0.924602	970	2	-0.29619	0.27835	0.46748	0.999855	8579	2	-0.29619
KIF21B	4	0.015213	0.049654	0.924602	971	2	-0.31638	0.31973	0.50163	0.999855	9248	2	-0.31638
EOGT	4	0.015229	0.049698	0.924602	972	2	-0.44165	0.28165	0.47021	0.999855	8628	2	-0.44165
OR7C1	4	0.015239	0.049735	0.924602	973	2	0.1157	0.50351	0.65631	0.999855	12134	2	0.1157
RXFP2	4	0.015256	0.049792	0.924602	974	4	-0.488	0.98474	0.98474	0.999855	18784	0	-0.488
NOD2	4	0.015339	0.050045	0.924602	975	3	-1.0923	0.83115	0.8464	0.999855	15987	1	-1.0923
CCDC122	4	0.015349	0.050077	0.924602	976	2	0.0033993	0.44166	0.6041	0.999855	11206	2	0.0033993
TNFRSF13C	4	0.015394	0.050194	0.924602	977	4	-0.96551	0.98123	0.98125	0.999855	18712	0	-0.96551
RUFY2	4	0.015404	0.050227	0.924602	978	2	0.089973	0.40327	0.57176	0.999855	10615	2	0.089973
DNTTIP2	4	0.015425	0.050294	0.924602	979	3	-0.68204	0.82897	0.84498	0.999855	15957	1	-0.68204
GBE1	4	0.015449	0.05036	0.924602	980	2	-0.4255	0.59207	0.73281	0.999855	13522	2	-0.4255
PSME4	4	0.015459	0.050395	0.924602	981	2	0.068195	0.20846	0.3925	0.999855	7169	2	0.068195
CASP2	4	0.015465	0.050414	0.924602	982	3	-0.44773	0.19128	0.36724	0.999855	6742	1	-0.44773
FRK	4	0.015488	0.050492	0.924602	983	2	-0.35185	0.76625	0.80974	0.999855	15137	1	-0.35185
NDUFV2	4	0.01549	0.050498	0.924602	984	4	-0.63219	0.98451	0.98451	0.999855	18783	0	-0.63219
DNAJC25-GNG10	3	0.015504	0.04056	0.919181	985	2	-1.4923	0.80604	0.80713	0.999855	15633	1	-1.4923
ZNF544	4	0.015514	0.050564	0.924602	986	2	-0.32638	0.14099	0.29047	0.999855	5375	1	-0.32638
CXCL14	3	0.015534	0.040633	0.919181	987	3	-1.2952	0.98447	0.98463	0.999855	18782	0	-1.2952
PCGF5	4	0.015538	0.050644	0.924602	988	4	-0.49848	0.98446	0.98447	0.999855	18781	0	-0.49848
RCL1	4	0.015592	0.050809	0.924602	989	4	-0.51111	0.98441	0.98441	0.999855	18779	0	-0.51111
SMAD2	4	0.015607	0.050849	0.924602	990	3	-0.77892	0.81131	0.83428	0.999855	15719	1	-0.77892
ZCCHC6	4	0.015624	0.050901	0.924602	991	1	0.15117	0.44198	0.60436	0.999855	11213	2	0.15117
SPTBN5	3	0.015628	0.040867	0.921251	992	2	-1.6739	0.83892	0.83899	0.999855	16108	0	-1.6739
IFIT2	4	0.015654	0.050987	0.924602	993	2	-0.50106	0.80561	0.83099	0.999855	15628	1	-0.50106
RCAN1	4	0.015664	0.051013	0.924602	994	4	-0.32621	0.98434	0.98434	0.999855	18778	0	-0.32621
IER3	4	0.015701	0.051126	0.924602	995	4	-0.48724	0.9843	0.98431	0.999855	18777	0	-0.48724
RNF214	4	0.015726	0.051194	0.924602	996	3	-0.77249	0.71721	0.78649	0.999855	14612	1	-0.77249
ZNF764	4	0.015748	0.051256	0.924602	997	4	-0.92712	0.98425	0.98425	0.999855	18776	0	-0.92712
OR51T1	4	0.015789	0.051379	0.924602	998	3	-0.14256	0.69302	0.77629	0.999855	14386	1	-0.14256
ZBTB8B	4	0.015797	0.051404	0.924602	999	2	-0.82463	0.49905	0.65256	0.999855	12069	1	-0.82463
CDKN2AIPNL	4	0.01581	0.051444	0.924602	1000	4	-0.51558	0.98419	0.98419	0.999855	18775	0	-0.51558
SEMA6C	4	0.015829	0.051499	0.924602	1001	3	-0.98933	0.62932	0.75198	0.999855	13873	1	-0.98933
KAAG1	4	0.015868	0.051615	0.924602	1002	3	-1.0187	0.42684	0.5916	0.999855	10980	1	-1.0187
BCO1	4	0.015879	0.051654	0.924602	1003	3	-0.54412	0.84261	0.85387	0.999855	16159	1	-0.54412
SIRT5	3	0.015893	0.041521	0.922047	1004	3	-0.83751	0.98411	0.98427	0.999855	18774	0	-0.83751
ARL14	4	0.015899	0.051712	0.924602	1005	1	0.42109	0.056333	0.14834	0.974146	2832	2	0.42109
SP9	4	0.01591	0.051743	0.924602	1006	3	-0.81938	0.45929	0.61904	0.999855	11450	1	-0.81938
BEX4	4	0.015933	0.051816	0.924602	1007	3	-0.58027	0.79141	0.82292	0.999855	15442	1	-0.58027
EFHD2	4	0.015941	0.05184	0.924602	1008	4	-1.3526	0.98406	0.98406	0.999855	18773	0	-1.3526
BRE	4	0.015954	0.051888	0.924602	1009	2	-0.16243	0.11692	0.25175	0.994132	4696	2	-0.16243
ASL	4	0.015986	0.051991	0.924602	1010	4	-0.58276	0.98401	0.98402	0.999855	18772	0	-0.58276
C1orf106	4	0.015994	0.052015	0.924602	1011	3	-1.0894	0.15892	0.31829	0.999855	5904	1	-1.0894
FAM207A	4	0.016009	0.052058	0.924602	1012	2	-0.21935	0.82668	0.84357	0.999855	15927	1	-0.21935
ATRNL1	4	0.016064	0.052244	0.924602	1013	2	-0.044906	0.57198	0.71528	0.999855	13188	1	-0.044906
DDX39A	4	0.016082	0.052305	0.924602	1014	3	-1.3372	0.33209	0.51199	0.999855	9458	1	-1.3372
WDR36	4	0.016119	0.052413	0.924602	1015	3	-0.19173	0.86448	0.86972	0.999855	16491	1	-0.19173
NIPA1	4	0.016132	0.052455	0.924602	1016	3	-0.60991	0.8454	0.85579	0.999855	16205	1	-0.60991
COL12A1	4	0.016145	0.052492	0.924602	1017	4	-0.65328	0.98386	0.98384	0.999855	18771	0	-0.65328
C3orf35	3	0.016164	0.042197	0.922047	1018	2	-1.8309	0.83642	0.83645	0.999855	16074	0	-1.8309
BPIFB2	4	0.016165	0.052558	0.924602	1019	3	-1.1053	0.53281	0.68135	0.999855	12586	1	-1.1053
DEPTOR	4	0.016175	0.052579	0.924602	1020	4	-0.77215	0.98383	0.98382	0.999855	18770	0	-0.77215
OR2H2	4	0.016198	0.052649	0.924602	1021	4	-0.74353	0.9838	0.98379	0.999855	18769	0	-0.74353
AHSG	3	0.016206	0.042298	0.922047	1022	2	-1.6975	0.2975	0.43946	0.999855	8890	1	-1.6975
ANKRD40	4	0.016213	0.052707	0.924602	1023	3	-0.65305	0.86876	0.87302	0.999855	16565	1	-0.65305
LCORL	4	0.016229	0.052751	0.924602	1024	2	-0.11443	0.21172	0.39735	0.999855	7255	2	-0.11443
RBPMS2	3	0.016262	0.042437	0.922047	1025	3	-1.1659	0.98374	0.98387	0.999855	18767	0	-1.1659
FPR1	4	0.016284	0.052926	0.924602	1026	3	-0.3992	0.84674	0.85674	0.999855	16223	1	-0.3992
MAP1LC3A	4	0.016299	0.052967	0.924602	1027	3	-1.2306	0.93786	0.93782	0.999855	17826	0	-1.2306
RRAGA	4	0.016301	0.052976	0.924602	1028	4	-0.32203	0.9837	0.9837	0.999855	18766	0	-0.32203
AMOTL1	4	0.016332	0.053052	0.924602	1029	4	-0.92853	0.98367	0.98367	0.999855	18765	0	-0.92853
RHOV	4	0.016339	0.053076	0.924602	1030	2	-0.2814	0.4996	0.65303	0.999855	12075	2	-0.2814
CRLF1	4	0.016361	0.05314	0.924602	1031	3	-1.3471	0.74272	0.79814	0.999855	14886	1	-1.3471
DEC1	4	0.016394	0.053233	0.924602	1032	4	-0.20052	0.9744	0.97433	0.999855	18562	0	-0.20052
STMN1	3	0.016422	0.042857	0.922537	1033	2	-1.0826	0.90567	0.90579	0.999855	17238	0	-1.0826
FREM3	4	0.016432	0.05335	0.924602	1034	3	-0.90957	0.85059	0.85945	0.999855	16281	1	-0.90957
PPP1R13L	4	0.016449	0.053404	0.924602	1035	3	-0.32961	0.96168	0.96159	0.999855	18293	0	-0.32961
VPS26A	4	0.016456	0.053431	0.924602	1036	3	-0.65289	0.41054	0.57786	0.999855	10735	1	-0.65289
NR2C2	4	0.016481	0.053504	0.924602	1037	3	-0.78492	0.33521	0.51455	0.999855	9515	1	-0.78492
NQO1	4	0.016482	0.053504	0.924602	1038	4	-0.79189	0.98352	0.98353	0.999855	18764	0	-0.79189
OR5AC2	4	0.016493	0.05354	0.924602	1039	4	-0.41873	0.98351	0.98352	0.999855	18763	0	-0.41873
CCDC74A	3	0.016494	0.043054	0.923665	1040	3	-1.6682	0.97865	0.97879	0.999855	18648	0	-1.6682
CLDN1	4	0.016498	0.053557	0.924602	1041	4	-0.5454	0.9835	0.98351	0.999855	18762	0	-0.5454
LZTS3	4	0.016504	0.053575	0.924602	1042	1	0.4801	0.021932	0.069434	0.933463	1357	3	0.4801
PGBD2	4	0.016513	0.053603	0.924602	1043	4	-1.1894	0.97543	0.97537	0.999855	18588	0	-1.1894
MYO16	3	0.016531	0.043135	0.923999	1044	3	-1.1059	0.98347	0.98361	0.999855	18761	0	-1.1059
MYBPC1	4	0.016553	0.053724	0.924602	1045	2	-0.46153	0.2085	0.39257	0.999855	7170	1	-0.46153
ERAS	4	0.016562	0.053741	0.924602	1046	2	-0.32372	0.3043	0.48883	0.999855	9006	2	-0.32372
GADD45A	4	0.016571	0.053772	0.924602	1047	4	-0.95031	0.96526	0.96519	0.999855	18376	0	-0.95031
RPL26	4	0.016572	0.053773	0.924602	1048	4	-1.4167	0.98343	0.98344	0.999855	18760	0	-1.4167
RXFP3	3	0.016628	0.04336	0.923999	1049	2	-1.6615	0.38027	0.53007	0.999855	10252	1	-1.6615
EVX1	4	0.016642	0.053977	0.924602	1050	4	-0.74898	0.98336	0.98338	0.999855	18759	0	-0.74898
OGN	4	0.016651	0.054001	0.924602	1051	2	-0.37929	0.20524	0.38777	0.999855	7096	2	-0.37929
G6PD	4	0.01666	0.05403	0.924602	1052	4	-0.24221	0.98334	0.98337	0.999855	18758	0	-0.24221
TUBGCP5	4	0.016669	0.054055	0.924602	1053	3	-1.1006	0.58974	0.73076	0.999855	13483	1	-1.1006
MAP3K7	4	0.016676	0.054075	0.924602	1054	2	-0.72153	0.3599	0.53527	0.999855	9908	2	-0.72153
NAB1	4	0.016684	0.054099	0.924602	1055	4	-1.231	0.97261	0.97256	0.999855	18529	0	-1.231
BEST3	4	0.016688	0.054106	0.924602	1056	4	-0.48889	0.98331	0.98333	0.999855	18757	0	-0.48889
TRIM5	4	0.016714	0.054185	0.924602	1057	4	-0.58707	0.98329	0.9833	0.999855	18756	0	-0.58707
MUL1	3	0.016738	0.04363	0.924014	1058	3	-1.4275	0.98326	0.9834	0.999855	18755	0	-1.4275
PHTF2	4	0.016768	0.054363	0.924602	1059	3	-0.95657	0.78111	0.81737	0.999855	15303	1	-0.95657
CARNS1	4	0.016778	0.054388	0.924602	1060	2	-0.056169	0.43858	0.60148	0.999855	11161	2	-0.056169
CCDC172	4	0.016806	0.054468	0.924602	1061	3	-0.5268	0.85451	0.86228	0.999855	16341	1	-0.5268
DDX3X	3	0.016817	0.04381	0.924014	1062	3	-0.45525	0.98318	0.98333	0.999855	18754	0	-0.45525
SCYL3	3	0.016829	0.043833	0.924014	1063	2	-1.9027	0.15192	0.27402	0.997227	5726	1	-1.9027
CCZ1	4	0.016833	0.054554	0.924602	1064	1	0.40938	0.15436	0.3113	0.999855	5789	3	0.40938
FAM71F2	4	0.016839	0.054571	0.924602	1065	4	-0.67312	0.96868	0.96861	0.999855	18441	0	-0.67312
HPD	4	0.016888	0.054715	0.924602	1066	1	0.26353	0.19002	0.36534	0.999855	6712	3	0.26353
NFS1	4	0.016913	0.054791	0.924602	1067	3	-1.0093	0.96035	0.96025	0.999855	18263	0	-1.0093
HSDL1	3	0.01693	0.044099	0.924014	1068	3	-1.5072	0.98307	0.98322	0.999855	18752	0	-1.5072
PRDM15	4	0.016943	0.054888	0.924602	1069	3	-1.087	0.18309	0.35504	0.999855	6532	1	-1.087
GJD3	4	0.01695	0.054913	0.924602	1070	3	-0.81027	0.44437	0.60637	0.999855	11248	1	-0.81027
FBXO31	3	0.016957	0.044164	0.924014	1071	3	-1.145	0.98304	0.98319	0.999855	18751	0	-1.145
PEX3	2	0.016965	0.031595	0.905559	1072	2	-4.3139	0.97561	0.97552	0.999855	18594	0	-4.3139
PPIG	3	0.016995	0.044255	0.924014	1073	3	-2.0225	0.97823	0.97838	0.999855	18641	0	-2.0225
RABEPK	4	0.016998	0.055068	0.924602	1074	2	-0.075204	0.50656	0.65893	0.999855	12179	2	-0.075204
FAM156B	4	0.017005	0.055094	0.924602	1075	4	-0.47544	0.98299	0.98303	0.999855	18750	0	-0.47544
GUCA2A	4	0.017012	0.055112	0.924602	1076	3	-0.94731	0.93531	0.93518	0.999855	17777	0	-0.94731
CSAG1	4	0.017053	0.055237	0.924602	1077	2	-0.071295	0.29864	0.4841	0.999855	8908	1	-0.071295
HBP1	4	0.017131	0.055479	0.924602	1078	4	-0.362	0.98287	0.9829	0.999855	18748	0	-0.362
ATP5B	3	0.017155	0.044638	0.924014	1079	1	-1.0725	0.28413	0.42454	0.999855	8661	2	-1.0725
TUBB1	4	0.017163	0.05557	0.924602	1080	4	-0.63003	0.978	0.97804	0.999855	18636	0	-0.63003
SGMS1	4	0.017171	0.055591	0.924602	1081	4	-0.72537	0.98283	0.98286	0.999855	18747	0	-0.72537
BIRC5	3	0.017198	0.044753	0.924014	1082	3	-0.97636	0.9828	0.98294	0.999855	18746	0	-0.97636
TMEM248	4	0.017202	0.055678	0.924602	1083	3	-0.98648	0.68477	0.77292	0.999855	14312	1	-0.98648
OR10C1	3	0.01722	0.044807	0.924014	1084	3	-1.1826	0.98278	0.98292	0.999855	18745	0	-1.1826
ZNF620	4	0.017243	0.055799	0.924602	1085	2	-0.84519	0.93448	0.93433	0.999855	17761	0	-0.84519
PCDHGB3	4	0.017248	0.055811	0.924602	1086	4	-0.64221	0.98275	0.98278	0.999855	18743	0	-0.64221
PSG8	3	0.017265	0.04491	0.924014	1087	3	-1.1629	0.98274	0.98288	0.999855	18742	0	-1.1629
TTC1	4	0.017273	0.055891	0.924602	1088	3	-0.23604	0.35964	0.53507	0.999855	9902	1	-0.23604
TBR1	4	0.01729	0.055938	0.924602	1089	4	-1.1661	0.9768	0.97679	0.999855	18614	0	-1.1661
GIMAP7	4	0.017293	0.055947	0.924602	1090	3	-0.7153	0.57836	0.72085	0.999855	13301	1	-0.7153
ZNF121	4	0.017326	0.056048	0.924602	1091	2	-0.71824	0.36123	0.53639	0.999855	9929	2	-0.71824
CYB561A3	4	0.017351	0.056128	0.924602	1092	2	-0.62813	0.74303	0.79828	0.999855	14888	1	-0.62813
COL26A1	4	0.017359	0.056154	0.924602	1093	2	-0.568	0.56228	0.70697	0.999855	13031	2	-0.568
AGFG1	4	0.017383	0.056221	0.924602	1094	2	-0.77382	0.070097	0.1728	0.981619	3294	1	-0.77382
COLQ	4	0.017395	0.056256	0.924602	1095	3	-0.71388	0.53885	0.68659	0.999855	12675	1	-0.71388
SETDB1	4	0.017401	0.056269	0.924602	1096	3	-1.3833	0.90775	0.90751	0.999855	17282	0	-1.3833
C12orf56	4	0.017419	0.056326	0.924602	1097	3	-1.3548	0.24839	0.4428	0.999855	8094	1	-1.3548
GLT1D1	4	0.017437	0.05638	0.924602	1098	3	-0.6948	0.65017	0.7595	0.999855	14042	1	-0.6948
HEG1	4	0.017444	0.056394	0.924602	1099	4	-0.63353	0.98256	0.98258	0.999855	18741	0	-0.63353
SMIM10L1	3	0.017447	0.045381	0.924014	1100	3	-0.85614	0.98255	0.98271	0.999855	18740	0	-0.85614
NOTCH4	4	0.017482	0.056501	0.924602	1101	4	-0.49114	0.98252	0.98253	0.999855	18739	0	-0.49114
RIPK3	4	0.017484	0.056505	0.924602	1102	2	-0.54872	0.20963	0.3942	0.999855	7203	2	-0.54872
FLVCR2	4	0.017492	0.056529	0.924602	1103	1	0.21537	0.30952	0.49316	0.999855	9087	2	0.21537
DESI2	4	0.017495	0.056539	0.924602	1104	4	-0.81922	0.9825	0.98252	0.999855	18738	0	-0.81922
APOBEC2	4	0.017527	0.056626	0.924602	1105	4	-0.66416	0.98247	0.98249	0.999855	18737	0	-0.66416
GTF3C2	4	0.017537	0.056653	0.924602	1106	3	-1.4545	0.93317	0.93298	0.999855	17735	0	-1.4545
BBS2	4	0.017549	0.056681	0.924602	1107	4	-0.97588	0.98245	0.98247	0.999855	18736	0	-0.97588
MAST4	4	0.017551	0.056694	0.924602	1108	2	-0.62245	0.43406	0.59771	0.999855	11090	1	-0.62245
ASCL3	3	0.017567	0.045672	0.924014	1109	1	-1.4333	0.20757	0.33846	0.999855	7143	2	-1.4333
USP50	4	0.017581	0.056793	0.924602	1110	4	-0.36632	0.98242	0.98244	0.999855	18735	0	-0.36632
GANC	4	0.017586	0.056805	0.924602	1111	3	-1.0072	0.90575	0.90544	0.999855	17240	1	-1.0072
TRPV1	3	0.017608	0.045772	0.924014	1112	2	-1.6244	0.85103	0.85106	0.999855	16290	0	-1.6244
INSL4	4	0.017655	0.056978	0.924602	1113	3	-1.0242	0.82502	0.84253	0.999855	15897	1	-1.0242
A3GALT2	4	0.017657	0.056981	0.924602	1114	3	-0.37146	0.76383	0.80851	0.999855	15117	1	-0.37146
TRIM2	4	0.017659	0.056987	0.924602	1115	4	-0.24614	0.98234	0.98236	0.999855	18734	0	-0.24614
CDK12	4	0.017683	0.057057	0.924602	1116	4	-1.1674	0.96971	0.96966	0.999855	18465	0	-1.1674
FAM118A	4	0.017693	0.057082	0.924602	1117	3	-0.65783	0.14263	0.29301	0.999855	5431	1	-0.65783
ARMCX6	4	0.017702	0.057115	0.924602	1118	4	-0.64486	0.9823	0.98231	0.999855	18733	0	-0.64486
CNIH2	4	0.017712	0.057141	0.924602	1119	2	-0.018321	0.15186	0.30741	0.999855	5725	2	-0.018321
PLIN2	4	0.017718	0.057158	0.924602	1120	4	-0.78911	0.98228	0.9823	0.999855	18732	0	-0.78911
MBD3L5	4	0.017724	0.057176	0.924602	1121	4	-0.80129	0.98228	0.98229	0.999855	18731	0	-0.80129
SNF8	4	0.017727	0.057188	0.924602	1122	3	-0.85218	0.54458	0.69157	0.999855	12753	1	-0.85218
PTCRA	4	0.01776	0.057288	0.924602	1123	2	-0.30801	0.39666	0.56615	0.999855	10496	2	-0.30801
SRRM1	3	0.017765	0.046187	0.924014	1124	2	-1.7036	0.54626	0.63329	0.999855	12772	1	-1.7036
OR2A5	3	0.017813	0.046297	0.924014	1125	2	-1.8521	0.77222	0.77813	0.999855	15199	1	-1.8521
PVR	4	0.017822	0.05747	0.924602	1126	2	-0.17035	0.73207	0.79316	0.999855	14764	1	-0.17035
DR1	4	0.017855	0.057567	0.924602	1127	3	-0.48765	0.81524	0.83662	0.999855	15766	1	-0.48765
CFHR3	4	0.017877	0.057626	0.924602	1128	2	-0.0099645	0.16428	0.32649	0.999855	6043	2	-0.0099645
LRR1	2	0.017882	0.033284	0.905559	1129	2	-4.3634	0.98212	0.98203	0.999855	18729	0	-4.3634
MYL6	4	0.017925	0.057775	0.924602	1130	3	-0.9988	0.29936	0.48471	0.999855	8919	1	-0.9988
TRPM2	4	0.017931	0.057791	0.924602	1131	1	0.20457	0.27313	0.46318	0.999855	8485	2	0.20457
MBD3L4	4	0.017938	0.057811	0.924602	1132	4	-0.5943	0.98206	0.98208	0.999855	18728	0	-0.5943
GPR182	4	0.01796	0.057872	0.924602	1133	4	-0.40322	0.98204	0.98206	0.999855	18727	0	-0.40322
ILF3	4	0.017986	0.057952	0.924602	1134	2	-0.094322	0.60396	0.74309	0.999855	13694	1	-0.094322
GRM2	4	0.018015	0.058031	0.924602	1135	4	-0.35058	0.98199	0.98201	0.999855	18726	0	-0.35058
CD164L2	4	0.018028	0.058075	0.924602	1136	4	-0.35995	0.98197	0.982	0.999855	18725	0	-0.35995
REPIN1	4	0.018082	0.058222	0.924602	1137	3	-1.1664	0.9485	0.94845	0.999855	18011	0	-1.1664
TCTA	4	0.018107	0.058303	0.924602	1138	3	-1.3669	0.90413	0.9038	0.999855	17214	1	-1.3669
RGS14	4	0.018115	0.058325	0.924602	1139	2	-0.44149	0.22353	0.41432	0.999855	7554	2	-0.44149
AKNAD1	4	0.018123	0.058351	0.924602	1140	2	-0.4434	0.60362	0.74292	0.999855	13689	1	-0.4434
C15orf48	3	0.018144	0.047083	0.924014	1141	2	-1.802	0.21404	0.3458	0.999855	7315	1	-1.802
RNF139	4	0.018153	0.058443	0.924602	1142	3	-0.80041	0.90061	0.90037	0.999855	17130	1	-0.80041
KIAA2018	4	0.018179	0.058518	0.924602	1143	4	-1.3196	0.98182	0.98186	0.999855	18724	0	-1.3196
RARRES3	4	0.018182	0.05853	0.924602	1144	2	-0.32096	0.23848	0.43471	0.999855	7921	2	-0.32096
MSC	3	0.018185	0.04717	0.924014	1145	2	-1.8498	0.69328	0.71948	0.999855	14389	1	-1.8498
HS3ST3B1	4	0.018188	0.058548	0.924602	1146	4	-0.77619	0.98181	0.98185	0.999855	18723	0	-0.77619
LOC441155	3	0.018213	0.047237	0.924014	1147	3	-1.7542	0.98179	0.98194	0.999855	18722	0	-1.7542
MARK1	4	0.018242	0.058711	0.924602	1148	3	-0.87089	0.85249	0.8608	0.999855	16306	1	-0.87089
STOML3	4	0.01825	0.058732	0.924602	1149	2	-0.46392	0.59414	0.73465	0.999855	13557	2	-0.46392
LYSMD4	3	0.018254	0.047333	0.924014	1150	3	-1.6809	0.9593	0.95956	0.999855	18244	0	-1.6809
KDM1B	4	0.018261	0.058772	0.924602	1151	3	-0.48708	0.8827	0.88423	0.999855	16797	1	-0.48708
RNF212	3	0.018266	0.047364	0.924014	1152	2	-1.7561	0.53103	0.62555	0.999855	12555	1	-1.7561
TOPBP1	4	0.018284	0.058849	0.924602	1153	3	-0.82712	0.67017	0.76709	0.999855	14203	1	-0.82712
RPP38	3	0.018311	0.047473	0.924014	1154	3	-1.0014	0.98169	0.98184	0.999855	18721	0	-1.0014
MINOS1-NBL1	4	0.018315	0.05894	0.924602	1155	3	-0.97168	0.95026	0.95019	0.999855	18055	0	-0.97168
OR2T4	4	0.018318	0.058952	0.924602	1156	3	-0.51517	0.74343	0.79847	0.999855	14890	1	-0.51517
TICAM1	4	0.018359	0.059062	0.924602	1157	4	-0.42382	0.98164	0.98167	0.999855	18720	0	-0.42382
SLC22A3	4	0.018371	0.059097	0.924602	1158	2	-0.2242	0.45305	0.61373	0.999855	11372	1	-0.2242
M1AP	3	0.018389	0.047652	0.924014	1159	2	-1.818	0.485	0.6029	0.999855	11844	1	-1.818
LPGAT1	4	0.018424	0.05926	0.924602	1160	3	-0.94591	0.49058	0.64547	0.999855	11936	1	-0.94591
SPATA21	3	0.018439	0.047774	0.924014	1161	3	-1.1434	0.98156	0.98171	0.999855	18719	0	-1.1434
HIAT1	4	0.01844	0.059301	0.924602	1162	3	-0.86631	0.82498	0.84251	0.999855	15895	1	-0.86631
BPIFB3	4	0.018455	0.059345	0.924602	1163	2	-0.45487	0.2873	0.47485	0.999855	8717	2	-0.45487
FAM58A	4	0.01848	0.059436	0.924602	1164	1	0.17976	0.1029	0.22871	0.994132	4299	2	0.17976
SLC6A6	3	0.018488	0.047905	0.924014	1165	2	-2.1029	0.72143	0.73911	0.999855	14656	1	-2.1029
GRIP2	4	0.018506	0.05951	0.924602	1166	2	-0.31784	0.44403	0.6061	0.999855	11244	2	-0.31784
CDSN	4	0.018541	0.05961	0.924602	1167	3	-1.2485	0.8978	0.8978	0.999855	17078	1	-1.2485
BHLHE41	4	0.018545	0.059624	0.924602	1168	3	-0.89824	0.22752	0.41998	0.999855	7654	1	-0.89824
CCDC185	4	0.018549	0.059633	0.924602	1169	3	-0.45582	0.84979	0.85888	0.999855	16270	1	-0.45582
ARF4	4	0.018601	0.059792	0.924602	1170	3	-0.83423	0.81746	0.83793	0.999855	15799	1	-0.83423
CSNK2B	4	0.018627	0.059866	0.924602	1171	4	-0.98598	0.98137	0.98141	0.999855	18717	0	-0.98598
XRCC6BP1	4	0.018635	0.059889	0.924602	1172	4	-0.25666	0.98136	0.98139	0.999855	18716	0	-0.25666
SLC35A3	4	0.018638	0.059898	0.924602	1173	4	-0.81242	0.98136	0.98139	0.999855	18715	0	-0.81242
GRHL1	4	0.018645	0.059917	0.924602	1174	3	-0.23096	0.050557	0.13789	0.971223	2640	1	-0.23096
DMRT2	4	0.018737	0.060172	0.924602	1175	4	-0.54634	0.98126	0.98129	0.999855	18713	0	-0.54634
SFMBT1	3	0.018749	0.048549	0.924602	1176	2	-1.0424	0.27669	0.41633	0.999855	8546	1	-1.0424
MIER3	4	0.018755	0.060224	0.924602	1177	2	-0.025248	0.067038	0.16735	0.981619	3183	2	-0.025248
BOLL	4	0.018799	0.060347	0.924602	1178	3	-0.69552	0.87188	0.87547	0.999855	16619	1	-0.69552
OR6B2	4	0.018861	0.060536	0.924602	1179	4	-0.38185	0.98114	0.98116	0.999855	18711	0	-0.38185
KIAA0100	4	0.018876	0.060577	0.924602	1180	2	-0.24792	0.2489	0.44322	0.999855	8103	2	-0.24792
SMC4	4	0.018886	0.060609	0.924602	1181	4	-0.50104	0.98111	0.98114	0.999855	18710	0	-0.50104
PVRL3	4	0.018893	0.06063	0.924602	1182	2	-0.14519	0.18018	0.35067	0.999855	6449	2	-0.14519
FAM9B	4	0.018896	0.060635	0.924602	1183	3	-0.84318	0.37182	0.54524	0.999855	10089	1	-0.84318
CKB	4	0.018922	0.060721	0.924602	1184	3	-0.48491	0.25947	0.45194	0.999855	8275	1	-0.48491
RNF26	4	0.018926	0.060734	0.924602	1185	3	-0.45607	0.95772	0.95769	0.999855	18206	0	-0.45607
SH2B2	3	0.018944	0.049035	0.924602	1186	3	-1.8146	0.98106	0.98118	0.999855	18709	0	-1.8146
PHYHIPL	4	0.018969	0.060859	0.924602	1187	4	-0.5404	0.98103	0.98105	0.999855	18708	0	-0.5404
NUFIP2	3	0.01898	0.049121	0.924602	1188	3	-0.91906	0.98102	0.98114	0.999855	18707	0	-0.91906
MMP20	4	0.01899	0.060922	0.924602	1189	3	-0.52607	0.61755	0.7478	0.999855	13786	1	-0.52607
BHLHE40	4	0.018994	0.060933	0.924602	1190	3	-0.63835	0.78654	0.82028	0.999855	15375	1	-0.63835
BCL11A	4	0.019006	0.060963	0.924602	1191	2	-0.50344	0.88951	0.89019	0.999855	16924	1	-0.50344
SLC5A11	4	0.019029	0.061037	0.924602	1192	1	0.7177	0.0086032	0.029179	0.919723	577	3	0.7177
MDH1	4	0.01905	0.061103	0.924602	1193	3	-0.84116	0.72931	0.79192	0.999855	14736	1	-0.84116
C2orf76	4	0.019084	0.0612	0.924602	1194	2	-0.0092818	0.076653	0.18417	0.991931	3492	2	-0.0092818
C10orf95	4	0.019097	0.061241	0.924602	1195	3	-0.84033	0.72549	0.79019	0.999855	14699	1	-0.84033
AFP	4	0.0191	0.061248	0.924602	1196	4	-0.90259	0.9809	0.98093	0.999855	18705	0	-0.90259
ACSL6	4	0.019129	0.06134	0.924602	1197	4	-0.4497	0.98087	0.9809	0.999855	18704	0	-0.4497
ZNF789	4	0.019138	0.061369	0.924602	1198	3	-0.73268	0.78465	0.81925	0.999855	15358	1	-0.73268
WDR77	4	0.019209	0.061566	0.924602	1199	3	-1.0624	0.94123	0.94116	0.999855	17882	0	-1.0624
ZNFX1	4	0.01924	0.061663	0.924602	1200	2	-0.43993	0.41365	0.58047	0.999855	10783	2	-0.43993
CCNH	4	0.019248	0.061688	0.924602	1201	2	-0.30699	0.56595	0.71013	0.999855	13083	2	-0.30699
IMMP1L	4	0.01926	0.061717	0.924602	1202	3	-0.88525	0.37855	0.5509	0.999855	10210	1	-0.88525
GRIP1	4	0.019278	0.061767	0.924602	1203	3	-1.1648	0.76142	0.80731	0.999855	15082	1	-1.1648
MKNK2	4	0.019293	0.061819	0.924602	1204	3	-1.216	0.91182	0.91163	0.999855	17344	0	-1.216
PTER	4	0.019303	0.061849	0.924602	1205	2	-0.18843	0.35593	0.53188	0.999855	9836	2	-0.18843
EVI5	4	0.019316	0.061891	0.924602	1206	3	-1.0843	0.1528	0.30887	0.999855	5746	1	-1.0843
NDUFAF2	4	0.019319	0.0619	0.924602	1207	2	-0.38656	0.44425	0.60628	0.999855	11247	2	-0.38656
SLC11A1	4	0.019332	0.061952	0.924602	1208	4	-0.53894	0.98067	0.9807	0.999855	18703	0	-0.53894
NXF1	4	0.019335	0.061958	0.924602	1209	4	-0.99163	0.98066	0.9807	0.999855	18702	0	-0.99163
AGAP2	4	0.019345	0.061983	0.924602	1210	2	-0.4758	0.12611	0.26665	0.994132	4988	2	-0.4758
DDX17	4	0.019355	0.062016	0.924602	1211	3	-0.92026	0.76066	0.80691	0.999855	15068	1	-0.92026
ITGB8	4	0.019358	0.062024	0.924602	1212	3	-0.38536	0.88058	0.88243	0.999855	16763	1	-0.38536
HDAC1	4	0.019362	0.062038	0.924602	1213	2	-0.41642	0.94983	0.94976	0.999855	18045	0	-0.41642
INHBC	3	0.019377	0.050066	0.924602	1214	3	-0.84023	0.98062	0.98075	0.999855	18701	0	-0.84023
MAD2L1BP	4	0.019387	0.06212	0.924602	1215	4	-0.96379	0.98061	0.98064	0.999855	18700	0	-0.96379
RPL34	1	0.019396	0.019383	0.895432	1216	1	-6.5839	0.9806	0.98065	0.999855	18699	0	-6.5839
ZNF302	4	0.019398	0.062161	0.924602	1217	3	-0.66495	0.77306	0.8132	0.999855	15210	1	-0.66495
ATP10D	4	0.019413	0.062198	0.924602	1218	2	-0.11951	0.24996	0.44409	0.999855	8119	1	-0.11951
GAS2L1	3	0.01945	0.050239	0.924602	1219	3	-1.0059	0.98055	0.98067	0.999855	18698	0	-1.0059
GSX2	4	0.019509	0.062454	0.924602	1220	4	-0.59098	0.98049	0.98053	0.999855	18696	0	-0.59098
ILF2	4	0.019522	0.062489	0.924602	1221	4	-0.23979	0.97618	0.97616	0.999855	18603	0	-0.23979
CEP295	4	0.019556	0.062577	0.924602	1222	4	-0.64071	0.98044	0.98048	0.999855	18694	0	-0.64071
ORAI3	4	0.019577	0.06264	0.924602	1223	3	-0.47178	0.55228	0.69825	0.999855	12872	1	-0.47178
SLC41A2	4	0.019581	0.062652	0.924602	1224	2	-0.7156	0.59899	0.73882	0.999855	13620	2	-0.7156
SPRR2F	4	0.019582	0.062653	0.924602	1225	4	-0.5465	0.98042	0.98046	0.999855	18693	0	-0.5465
PELO	4	0.019585	0.062658	0.924602	1226	4	-1.0059	0.98042	0.98046	0.999855	18692	0	-1.0059
CENPW	3	0.019587	0.050562	0.924602	1227	2	-1.0324	0.79407	0.79658	0.999855	15479	1	-1.0324
PCDHGA6	3	0.019607	0.050616	0.924602	1228	3	-1.2049	0.98039	0.98052	0.999855	18691	0	-1.2049
TUBGCP4	4	0.019614	0.062743	0.924602	1229	4	-0.41422	0.98039	0.98042	0.999855	18690	0	-0.41422
SIM2	3	0.019622	0.050644	0.924602	1230	3	-0.86694	0.98038	0.9805	0.999855	18689	0	-0.86694
PPP2R5D	3	0.019631	0.050663	0.924602	1231	3	-1.3022	0.98037	0.98049	0.999855	18688	0	-1.3022
CFAP126	4	0.019649	0.062842	0.924602	1232	4	-0.4004	0.98035	0.98039	0.999855	18687	0	-0.4004
EEF2KMT	4	0.019652	0.062849	0.924602	1233	4	-0.48199	0.98035	0.98038	0.999855	18686	0	-0.48199
ANO3	4	0.019687	0.062941	0.924602	1234	3	-0.099152	0.85769	0.86467	0.999855	16396	1	-0.099152
MAB21L3	4	0.019696	0.062966	0.924602	1235	4	-0.42088	0.9803	0.98035	0.999855	18685	0	-0.42088
ENKUR	4	0.019698	0.062974	0.924602	1236	3	-0.93997	0.83618	0.84964	0.999855	16071	1	-0.93997
RBM46	4	0.019711	0.063017	0.924602	1237	3	-1.092	0.45954	0.61925	0.999855	11453	1	-1.092
STX16	4	0.01972	0.063037	0.924602	1238	3	-0.94421	0.6824	0.77195	0.999855	14296	1	-0.94421
ACD	4	0.019741	0.063097	0.924602	1239	3	-0.55357	0.68479	0.77293	0.999855	14313	1	-0.55357
RHOXF1	4	0.019742	0.063098	0.924602	1240	4	-0.41799	0.98026	0.9803	0.999855	18683	0	-0.41799
THNSL2	4	0.019748	0.063119	0.924602	1241	4	-0.36515	0.98025	0.9803	0.999855	18682	0	-0.36515
CSNK2A2	3	0.019751	0.050936	0.924602	1242	2	-0.87041	0.27457	0.4139	0.999855	8505	1	-0.87041
NCALD	4	0.019766	0.063166	0.924602	1243	2	-0.45146	0.67484	0.76894	0.999855	14235	1	-0.45146
METAP2	4	0.019775	0.063196	0.924602	1244	4	-0.57541	0.98023	0.98027	0.999855	18681	0	-0.57541
MAK16	4	0.019781	0.063212	0.924602	1245	4	-0.63065	0.98022	0.98027	0.999855	18680	0	-0.63065
ARHGAP5	4	0.019796	0.06326	0.924602	1246	2	0.063161	0.28621	0.47395	0.999855	8701	2	0.063161
METTL7A	4	0.019863	0.063456	0.924602	1247	4	-0.26615	0.98014	0.98019	0.999855	18679	0	-0.26615
OVGP1	4	0.019872	0.063485	0.924602	1248	3	-1.0749	0.21974	0.40886	0.999855	7458	1	-1.0749
PITRM1	4	0.01988	0.063517	0.924602	1249	4	-1.0381	0.98012	0.98017	0.999855	18678	0	-1.0381
POTEI	4	0.019906	0.063596	0.924602	1250	4	-0.72209	0.97501	0.97496	0.999855	18574	0	-0.72209
POU2F3	4	0.019935	0.063682	0.924602	1251	3	-0.90576	0.95059	0.95053	0.999855	18063	0	-0.90576
FLT4	4	0.019984	0.063817	0.924602	1252	3	-0.61004	0.92678	0.92658	0.999855	17609	0	-0.61004
TSPYL6	4	0.019987	0.063824	0.924602	1253	3	-0.59395	0.74365	0.79859	0.999855	14891	1	-0.59395
B4GALNT1	4	0.02001	0.063877	0.924602	1254	3	-0.96137	0.54846	0.69499	0.999855	12814	1	-0.96137
FBXO33	4	0.020015	0.063896	0.924602	1255	4	-0.58021	0.97459	0.97453	0.999855	18566	0	-0.58021
MSH2	4	0.020023	0.063915	0.924602	1256	2	-0.4882	0.10528	0.23275	0.994132	4365	2	-0.4882
SLC37A3	4	0.020058	0.064019	0.924602	1257	2	-0.28901	0.8965	0.89656	0.999855	17053	1	-0.28901
NEK10	4	0.020085	0.064104	0.924602	1258	3	-1.0267	0.65118	0.75986	0.999855	14052	1	-1.0267
TCF19	4	0.020099	0.064158	0.924602	1259	4	-0.69817	0.9799	0.97995	0.999855	18676	0	-0.69817
MON1B	4	0.020121	0.064224	0.924602	1260	3	-0.49811	0.26151	0.4536	0.999855	8319	1	-0.49811
ECSCR	4	0.020125	0.064236	0.924602	1261	3	-0.77906	0.68752	0.77403	0.999855	14337	1	-0.77906
LRRN3	4	0.020126	0.06424	0.924602	1262	4	-0.4013	0.97987	0.97993	0.999855	18675	0	-0.4013
UGT1A7	4	0.02015	0.064307	0.924602	1263	4	-0.99328	0.97985	0.9799	0.999855	18673	0	-0.99328
SLC25A6	4	0.020156	0.06432	0.924602	1264	3	-0.44988	0.84375	0.85464	0.999855	16179	1	-0.44988
ZMAT4	4	0.02018	0.064384	0.924602	1265	3	-0.83353	0.57789	0.72043	0.999855	13290	1	-0.83353
BNIP2	4	0.020183	0.06439	0.924602	1266	4	-0.33793	0.97982	0.97988	0.999855	18672	0	-0.33793
ANXA2	4	0.020196	0.064429	0.924602	1267	3	-0.64102	0.79703	0.82606	0.999855	15518	1	-0.64102
SLC7A10	4	0.020242	0.064564	0.92501	1268	4	-0.53642	0.97976	0.97982	0.999855	18671	0	-0.53642
KNCN	4	0.020254	0.064601	0.92501	1269	4	-0.95414	0.97975	0.9798	0.999855	18670	0	-0.95414
NFRKB	3	0.020264	0.052241	0.924602	1270	3	-0.3882	0.97974	0.97984	0.999855	18669	0	-0.3882
RAD51AP1	4	0.020284	0.064684	0.92501	1271	4	-0.21249	0.97972	0.97977	0.999855	18668	0	-0.21249
MRPL42	3	0.020285	0.052291	0.924602	1272	3	-0.96296	0.97971	0.97982	0.999855	18667	0	-0.96296
GDF11	4	0.020289	0.0647	0.92501	1273	1	0.48845	0.075221	0.18166	0.99099	3457	3	0.48845
CD38	4	0.02032	0.064786	0.92501	1274	3	-0.56465	0.48776	0.64307	0.999855	11889	1	-0.56465
PTGIS	4	0.020383	0.064982	0.92501	1275	3	-1.1551	0.91312	0.91289	0.999855	17369	0	-1.1551
SNCB	4	0.020399	0.065029	0.92501	1276	2	-0.33018	0.77331	0.81333	0.999855	15214	1	-0.33018
PASK	4	0.020407	0.065053	0.92501	1277	4	-0.2737	0.97959	0.97965	0.999855	18665	0	-0.2737
TNFRSF13B	4	0.020443	0.065157	0.92501	1278	4	-1.0626	0.97956	0.9796	0.999855	18664	0	-1.0626
RAB4A	4	0.020454	0.065189	0.92501	1279	1	0.61191	0.022677	0.071595	0.933463	1397	3	0.61191
PSKH2	4	0.020468	0.065224	0.92501	1280	3	-1.6163	0.72679	0.79076	0.999855	14712	1	-1.6163
UBA3	4	0.020494	0.065297	0.92501	1281	4	-0.78989	0.97132	0.97128	0.999855	18502	0	-0.78989
TFG	4	0.020495	0.0653	0.92501	1282	3	-0.94841	0.57585	0.7187	0.999855	13252	1	-0.94841
PDE7A	4	0.020509	0.065341	0.92501	1283	2	-0.20044	0.21997	0.40918	0.999855	7466	1	-0.20044
CNR1	4	0.020521	0.065377	0.92501	1284	3	-1.1157	0.63962	0.75564	0.999855	13952	1	-1.1157
SMARCE1	4	0.020563	0.065498	0.925224	1285	1	0.12449	0.35232	0.52889	0.999855	9790	2	0.12449
FGF10	4	0.020573	0.065531	0.925224	1286	4	-0.36457	0.97943	0.97946	0.999855	18663	0	-0.36457
DCAF11	4	0.020594	0.065592	0.925224	1287	4	-0.46342	0.97941	0.97945	0.999855	18662	0	-0.46342
OLFML2B	4	0.020616	0.065656	0.925224	1288	3	-0.57899	0.28697	0.47456	0.999855	8714	1	-0.57899
DLGAP4	4	0.020621	0.065672	0.925224	1289	4	-0.43442	0.97938	0.97942	0.999855	18661	0	-0.43442
GTF2A2	4	0.02066	0.065774	0.925224	1290	4	-0.56106	0.97934	0.97938	0.999855	18660	0	-0.56106
PINX1	4	0.02067	0.065798	0.925224	1291	4	-0.8817	0.97933	0.97937	0.999855	18659	0	-0.8817
SCHIP1	4	0.020673	0.065811	0.925224	1292	2	-0.27355	0.46502	0.62386	0.999855	11531	2	-0.27355
LATS2	4	0.020702	0.065909	0.925224	1293	2	-0.32196	0.17242	0.33893	0.999855	6250	2	-0.32196
SEPN1	4	0.020727	0.065966	0.925224	1294	4	-1.0767	0.97927	0.9793	0.999855	18657	0	-1.0767
LOC100130451	4	0.020728	0.065966	0.925224	1295	1	0.33685	0.10563	0.23331	0.994132	4376	3	0.33685
BZW2	4	0.02077	0.066086	0.925224	1296	4	-0.57463	0.97923	0.97926	0.999855	18656	0	-0.57463
UTP3	3	0.02077	0.053516	0.924602	1297	3	-0.8709	0.97923	0.97938	0.999855	18655	0	-0.8709
CCER2	4	0.020776	0.066102	0.925224	1298	4	-0.33483	0.97922	0.97926	0.999855	18654	0	-0.33483
LFNG	4	0.020782	0.066119	0.925224	1299	4	-0.3732	0.97922	0.97925	0.999855	18653	0	-0.3732
MKS1	3	0.020826	0.053652	0.924602	1300	3	-0.77486	0.9624	0.96263	0.999855	18311	0	-0.77486
EPG5	3	0.020862	0.053745	0.924602	1301	2	-1.1868	0.27689	0.41654	0.999855	8550	1	-1.1868
ARMCX3	4	0.020892	0.066426	0.926377	1302	4	-0.39549	0.97911	0.97915	0.999855	18652	0	-0.39549
FAM20A	4	0.0209	0.06645	0.926377	1303	3	-1.445	0.33917	0.51787	0.999855	9589	1	-1.445
ATP2C2	3	0.020903	0.053843	0.924602	1304	2	-1.0693	0.84783	0.8479	0.999855	16234	0	-1.0693
SH3D19	4	0.02091	0.066479	0.926377	1305	3	-0.62161	0.71591	0.78592	0.999855	14601	1	-0.62161
LUC7L3	4	0.020919	0.066504	0.926377	1306	3	-0.70893	0.93628	0.9362	0.999855	17794	0	-0.70893
USP17L26	4	0.020932	0.06654	0.926377	1307	4	-0.48802	0.97907	0.97911	0.999855	18651	0	-0.48802
VMA21	4	0.020947	0.066591	0.926416	1308	3	-0.67995	0.73562	0.79478	0.999855	14807	1	-0.67995
ATP13A4	4	0.020968	0.066652	0.926585	1309	3	-1.0081	0.81204	0.83471	0.999855	15726	1	-1.0081
UBP1	4	0.021001	0.066746	0.926994	1310	3	-0.40569	0.2447	0.43979	0.999855	8025	1	-0.40569
METTL23	4	0.021011	0.066778	0.926994	1311	4	-0.40498	0.97899	0.97903	0.999855	18650	0	-0.40498
LYPD8	3	0.021029	0.05415	0.924602	1312	3	-1.5816	0.92745	0.92757	0.999855	17624	0	-1.5816
ADCY7	3	0.021075	0.054264	0.924602	1313	2	-1.8095	0.78352	0.78745	0.999855	15343	1	-1.8095
WAS	4	0.021111	0.067091	0.929986	1314	2	-0.18767	0.33337	0.51302	0.999855	9478	2	-0.18767
PDZD2	4	0.021173	0.067272	0.931096	1315	2	-0.44557	0.63926	0.75551	0.999855	13949	1	-0.44557
REXO1	3	0.021191	0.054541	0.924602	1316	2	-1.0032	0.35591	0.50373	0.999855	9835	1	-1.0032
VRK1	4	0.0212	0.067359	0.931096	1317	3	-0.53819	0.9239	0.92376	0.999855	17554	0	-0.53819
ARHGEF25	4	0.021209	0.067384	0.931096	1318	3	-0.78144	0.55294	0.69886	0.999855	12878	1	-0.78144
PCMTD1	4	0.02122	0.067409	0.931096	1319	2	-0.021081	0.65007	0.75946	0.999855	14039	1	-0.021081
ABCC2	4	0.021249	0.06749	0.931096	1320	4	-0.99423	0.97875	0.97878	0.999855	18649	0	-0.99423
FCGR2A	4	0.021265	0.067531	0.931096	1321	3	-0.54444	0.55477	0.70044	0.999855	12902	1	-0.54444
PIGA	3	0.021267	0.054731	0.924602	1322	3	-1.5298	0.91774	0.91786	0.999855	17444	0	-1.5298
SLC38A2	4	0.021273	0.067556	0.931096	1323	3	-1.2391	0.96154	0.96145	0.999855	18290	0	-1.2391
OR4K14	4	0.021275	0.067561	0.931096	1324	2	-0.21658	0.098427	0.22126	0.994132	4175	1	-0.21658
SRD5A1	4	0.02133	0.067717	0.931588	1325	2	-0.25957	0.19213	0.36851	0.999855	6758	1	-0.25957
MYBL2	2	0.021346	0.039533	0.91432	1326	1	-4.3548	0.67065	0.67066	0.999855	14208	1	-4.3548
NRN1	4	0.021346	0.067759	0.931588	1327	3	-0.49698	0.8979	0.89791	0.999855	17081	1	-0.49698
SLC30A2	4	0.021385	0.067858	0.931588	1328	2	-0.014167	0.41476	0.5814	0.999855	10800	1	-0.014167
WDR59	4	0.02143	0.067988	0.931588	1329	3	-1.0449	0.19455	0.37203	0.999855	6817	1	-1.0449
BNC1	4	0.021439	0.068017	0.931588	1330	2	-0.11525	0.79197	0.82321	0.999855	15449	1	-0.11525
EFCAB7	4	0.021451	0.068051	0.931588	1331	4	-0.54893	0.97855	0.97858	0.999855	18646	0	-0.54893
KNOP1	4	0.021492	0.068172	0.931588	1332	2	-0.094049	0.042936	0.12406	0.96115	2374	2	-0.094049
ICA1	3	0.021499	0.05529	0.924602	1333	2	-1.0628	0.90209	0.90219	0.999855	17164	0	-1.0628
PRR20C	4	0.021502	0.068196	0.931588	1334	2	-0.83763	0.47676	0.6338	0.999855	11697	1	-0.83763
PANO1	4	0.021513	0.06823	0.931588	1335	3	-0.55116	0.64413	0.75729	0.999855	13986	1	-0.55116
NKPD1	4	0.021544	0.068324	0.931961	1336	4	-0.81366	0.97846	0.97849	0.999855	18645	0	-0.81366
MSTN	4	0.021557	0.068355	0.931961	1337	2	-0.39825	0.35766	0.53336	0.999855	9865	2	-0.39825
DDX54	4	0.021593	0.068477	0.93207	1338	3	-0.62765	0.95687	0.9568	0.999855	18181	0	-0.62765
ATP1B3	4	0.02162	0.068552	0.93207	1339	4	-0.93237	0.97838	0.97841	0.999855	18644	0	-0.93237
KANK3	4	0.021623	0.068558	0.93207	1340	4	-0.41483	0.97838	0.97841	0.999855	18643	0	-0.41483
NDRG2	3	0.021632	0.055595	0.924602	1341	2	-1.3673	0.7284	0.74421	0.999855	14729	1	-1.3673
MBD3L3	4	0.021658	0.06866	0.932794	1342	2	-0.19535	0.55506	0.7007	0.999855	12910	2	-0.19535
GTF2A1	4	0.021676	0.06871	0.932806	1343	3	-0.99161	0.80159	0.82868	0.999855	15574	1	-0.99161
LMAN2	4	0.021694	0.068775	0.93303	1344	3	-0.84563	0.9493	0.94925	0.999855	18031	0	-0.84563
ADAMTS1	4	0.021713	0.06883	0.933112	1345	2	-0.024534	0.91467	0.91446	0.999855	17394	0	-0.024534
SV2C	4	0.021823	0.06914	0.935364	1346	1	0.18041	0.29463	0.48078	0.999855	8841	2	0.18041
TMEM87A	3	0.021877	0.056187	0.924602	1347	3	-0.75761	0.97812	0.97827	0.999855	18640	0	-0.75761
RAD51B	4	0.021879	0.069278	0.935364	1348	3	-0.64793	0.92159	0.9214	0.999855	17511	0	-0.64793
MANSC1	3	0.021912	0.056274	0.924602	1349	2	-0.98716	0.31431	0.45821	0.999855	9168	1	-0.98716
LARP6	4	0.021916	0.06939	0.935364	1350	2	-0.26014	0.027882	0.086142	0.935452	1683	2	-0.26014
DAB1	4	0.021919	0.069402	0.935364	1351	4	-0.31935	0.97808	0.97812	0.999855	18639	0	-0.31935
CA14	4	0.021938	0.069453	0.935364	1352	4	-0.60374	0.97806	0.9781	0.999855	18638	0	-0.60374
MPHOSPH10	4	0.021948	0.069477	0.935364	1353	4	-0.69106	0.97805	0.9781	0.999855	18637	0	-0.69106
CCDC36	3	0.022054	0.056611	0.924602	1354	3	-0.92919	0.97795	0.97809	0.999855	18635	0	-0.92919
ZNF451	4	0.022056	0.069793	0.935364	1355	4	-0.42865	0.97794	0.97799	0.999855	18634	0	-0.42865
DAG1	4	0.022088	0.069886	0.935364	1356	4	-0.27176	0.97791	0.97796	0.999855	18633	0	-0.27176
PVALB	4	0.022092	0.069898	0.935364	1357	2	-0.32413	0.1176	0.25284	0.994132	4719	2	-0.32413
OR4K2	4	0.022094	0.069904	0.935364	1358	4	-0.31024	0.97791	0.97795	0.999855	18632	0	-0.31024
MRPS22	4	0.022096	0.069912	0.935364	1359	3	-0.1861	0.030331	0.092801	0.937072	1821	1	-0.1861
PRDM9	4	0.022123	0.069993	0.935364	1360	4	-0.66408	0.9643	0.96426	0.999855	18355	0	-0.66408
PLEK2	4	0.022151	0.070072	0.935364	1361	1	0.2717	0.201	0.38158	0.999855	7001	2	0.2717
CHMP3	4	0.022203	0.070236	0.935364	1362	4	-0.41521	0.9778	0.97784	0.999855	18631	0	-0.41521
PAFAH1B1	4	0.022259	0.070401	0.935364	1363	2	-0.12252	0.19731	0.37617	0.999855	6901	2	-0.12252
SLC4A1AP	4	0.02226	0.070406	0.935364	1364	3	-0.2236	0.87148	0.87516	0.999855	16612	1	-0.2236
IP6K2	4	0.022268	0.07043	0.935364	1365	2	-0.012228	0.030365	0.092896	0.937072	1823	2	-0.012228
LGI2	3	0.022288	0.057164	0.924602	1366	3	-0.57038	0.97771	0.97786	0.999855	18630	0	-0.57038
OLFM4	4	0.022296	0.070506	0.935364	1367	2	-0.18844	0.24163	0.43728	0.999855	7971	2	-0.18844
PSMD9	4	0.022316	0.070564	0.935364	1368	3	-0.56844	0.31896	0.50104	0.999855	9235	1	-0.56844
RNF222	4	0.02237	0.070711	0.935364	1369	2	-0.38928	0.81752	0.83797	0.999855	15800	1	-0.38928
UNC80	3	0.022384	0.05739	0.924602	1370	2	-2.0049	0.51316	0.61657	0.999855	12281	1	-2.0049
MDM2	4	0.022408	0.070825	0.935364	1371	4	-0.5687	0.97759	0.97762	0.999855	18629	0	-0.5687
CCDC113	3	0.022418	0.057459	0.924602	1372	2	-2.1256	0.58103	0.65169	0.999855	13346	1	-2.1256
GRID1	4	0.022424	0.07087	0.935364	1373	3	-0.54361	0.2483	0.44272	0.999855	8090	1	-0.54361
FOXP4	4	0.022479	0.071026	0.935364	1374	2	-0.23827	0.51347	0.66474	0.999855	12286	1	-0.23827
SLC9A9	4	0.022531	0.071176	0.935364	1375	4	-0.84716	0.97747	0.97749	0.999855	18628	0	-0.84716
RIPPLY1	4	0.022534	0.071185	0.935364	1376	3	-0.38535	0.85532	0.86289	0.999855	16359	1	-0.38535
SCN4B	4	0.022539	0.071197	0.935364	1377	3	-0.56383	0.7342	0.79412	0.999855	14786	1	-0.56383
PLCD1	3	0.022548	0.057769	0.924602	1378	1	-0.37015	0.21097	0.34232	0.999855	7233	2	-0.37015
NOC3L	4	0.022573	0.071296	0.935364	1379	4	-0.95093	0.97743	0.97745	0.999855	18627	0	-0.95093
ARHGDIG	4	0.022602	0.071398	0.935364	1380	4	-0.26286	0.9774	0.97743	0.999855	18626	0	-0.26286
BTBD2	4	0.022623	0.071449	0.935364	1381	3	-0.50501	0.57734	0.71994	0.999855	13280	1	-0.50501
CHRNA7	4	0.022629	0.071462	0.935364	1382	3	-0.68191	0.81984	0.83935	0.999855	15824	1	-0.68191
FAM127A	4	0.022634	0.071477	0.935364	1383	3	-0.63133	0.042344	0.12293	0.96115	2359	1	-0.63133
RBMXL3	4	0.022643	0.071507	0.935364	1384	2	-0.29474	0.45883	0.61865	0.999855	11441	2	-0.29474
PSMC3IP	4	0.022647	0.071519	0.935364	1385	4	-0.77863	0.97735	0.97738	0.999855	18625	0	-0.77863
SLC41A1	4	0.022648	0.07152	0.935364	1386	3	-0.76372	0.83753	0.85049	0.999855	16092	1	-0.76372
SLC13A1	4	0.022653	0.071531	0.935364	1387	3	-0.97653	0.94951	0.94946	0.999855	18037	0	-0.97653
KLHL4	4	0.022658	0.071543	0.935364	1388	3	-0.54257	0.8064	0.83143	0.999855	15642	1	-0.54257
EFR3A	3	0.022671	0.058071	0.924602	1389	1	-0.9822	0.49343	0.60693	0.999855	11983	1	-0.9822
APBB1	4	0.022698	0.071641	0.935364	1390	1	0.6914	0.059143	0.15336	0.977052	2912	3	0.6914
UQCR11	4	0.022724	0.071724	0.935364	1391	3	-0.71845	0.30017	0.48542	0.999855	8932	1	-0.71845
CEP290	4	0.022726	0.07173	0.935364	1392	4	-0.33109	0.97727	0.97731	0.999855	18624	0	-0.33109
CLIC2	4	0.022752	0.071805	0.935364	1393	1	0.023995	0.70482	0.78117	0.999855	14496	1	0.023995
C16orf70	4	0.022782	0.07189	0.935364	1394	3	-0.57763	0.72704	0.79088	0.999855	14716	1	-0.57763
LOC149373	4	0.022784	0.071897	0.935364	1395	4	-0.42742	0.97722	0.97725	0.999855	18623	0	-0.42742
PSAP	3	0.022794	0.058388	0.924602	1396	3	-0.9991	0.97721	0.97739	0.999855	18622	0	-0.9991
TRIM67	4	0.022802	0.071947	0.935364	1397	2	-0.66756	0.39558	0.56525	0.999855	10479	1	-0.66756
SUMO4	4	0.02281	0.071974	0.935364	1398	4	-0.2176	0.97719	0.97723	0.999855	18620	0	-0.2176
PLSCR4	4	0.022858	0.072114	0.935364	1399	3	-0.77653	0.44573	0.60751	0.999855	11268	1	-0.77653
HIST1H2AC	3	0.022895	0.058642	0.924602	1400	2	-0.98768	0.32916	0.4744	0.999855	9405	1	-0.98768
ATMIN	3	0.022918	0.058687	0.924602	1401	1	-1.0258	0.15123	0.27322	0.997227	5700	2	-1.0258
C7orf26	4	0.022959	0.072398	0.935364	1402	3	-0.46897	0.76277	0.80801	0.999855	15098	1	-0.46897
SPATA33	4	0.022971	0.072432	0.935364	1403	1	0.77658	0.016697	0.054139	0.931824	1055	3	0.77658
RELA	4	0.023007	0.072535	0.935364	1404	4	-0.61032	0.97699	0.97702	0.999855	18619	0	-0.61032
BLVRB	4	0.023026	0.072586	0.935364	1405	3	-0.71818	0.91805	0.91782	0.999855	17450	0	-0.71818
CDHR4	4	0.023056	0.072667	0.935364	1406	4	-0.19308	0.97694	0.97696	0.999855	18618	0	-0.19308
CRTC2	3	0.023066	0.059032	0.924602	1407	3	-1.1911	0.97693	0.97712	0.999855	18617	0	-1.1911
CHST9	4	0.02308	0.072738	0.935364	1408	3	-0.65836	0.92173	0.92154	0.999855	17515	0	-0.65836
PACRG	4	0.023108	0.072817	0.935364	1409	3	-1.0738	0.93067	0.93043	0.999855	17686	0	-1.0738
LPAR3	4	0.023123	0.072863	0.935364	1410	3	-0.86277	0.76156	0.80738	0.999855	15084	1	-0.86277
NRBP1	4	0.023135	0.0729	0.935364	1411	1	0.41702	0.14563	0.29773	0.999855	5532	3	0.41702
DMBT1	4	0.023142	0.072927	0.935364	1412	4	-0.44223	0.97686	0.97686	0.999855	18616	0	-0.44223
PIP5KL1	4	0.023151	0.072953	0.935364	1413	2	-0.81883	0.20916	0.39351	0.999855	7192	1	-0.81883
R3HDM2	3	0.023168	0.05927	0.924602	1414	3	-0.80141	0.97683	0.97702	0.999855	18615	0	-0.80141
BRIP1	4	0.02319	0.073073	0.935364	1415	2	-0.56469	0.37784	0.55033	0.999855	10193	1	-0.56469
DTYMK	3	0.023219	0.059418	0.924602	1416	3	-0.80797	0.97678	0.97697	0.999855	18613	0	-0.80797
DENND2A	4	0.023251	0.073242	0.935364	1417	4	-0.34999	0.97675	0.97675	0.999855	18612	0	-0.34999
AK3	4	0.023271	0.073295	0.935364	1418	4	-0.2864	0.97673	0.97673	0.999855	18611	0	-0.2864
SFTPA2	3	0.023288	0.059584	0.924602	1419	2	-1.6872	0.46968	0.59567	0.999855	11606	1	-1.6872
RAB17	4	0.023292	0.073359	0.935364	1420	3	-0.98514	0.55446	0.70019	0.999855	12897	1	-0.98514
NKTR	4	0.023293	0.073362	0.935364	1421	3	-1.026	0.85992	0.86629	0.999855	16429	1	-1.026
SEZ6L2	4	0.023301	0.073384	0.935364	1422	4	-0.59263	0.9767	0.9767	0.999855	18610	0	-0.59263
NOL8	3	0.023327	0.059664	0.924602	1423	3	-0.93512	0.95639	0.95669	0.999855	18169	0	-0.93512
HIST1H3I	4	0.023351	0.073523	0.935364	1424	3	-0.9712	0.89441	0.89462	0.999855	17018	1	-0.9712
EPB41L2	4	0.02337	0.073585	0.935364	1425	3	-0.71853	0.48455	0.64036	0.999855	11834	1	-0.71853
ZNF292	4	0.023379	0.073615	0.935364	1426	3	-0.58105	0.88543	0.8866	0.999855	16851	1	-0.58105
UBA2	4	0.023391	0.073651	0.935364	1427	4	-0.40888	0.97661	0.9766	0.999855	18609	0	-0.40888
ZKSCAN3	4	0.023463	0.073839	0.935364	1428	3	-0.38788	0.81359	0.83564	0.999855	15741	1	-0.38788
ZCCHC11	4	0.023477	0.073879	0.935364	1429	3	-1.0454	0.87285	0.87624	0.999855	16634	1	-1.0454
TUSC3	4	0.023487	0.073913	0.935364	1430	3	-0.77436	0.22453	0.41569	0.999855	7578	1	-0.77436
MTMR3	4	0.023503	0.073954	0.935364	1431	2	-0.50103	0.49991	0.6533	0.999855	12085	1	-0.50103
CGN	4	0.023518	0.074006	0.935364	1432	2	-0.47131	0.77457	0.81397	0.999855	15228	1	-0.47131
FNDC1	4	0.023531	0.074046	0.935364	1433	4	-0.43678	0.97647	0.97646	0.999855	18607	0	-0.43678
TBC1D8B	4	0.023598	0.074253	0.935364	1434	2	-0.26481	0.39926	0.5684	0.999855	10536	2	-0.26481
IL17D	4	0.023618	0.074307	0.935364	1435	4	-0.61826	0.97638	0.97636	0.999855	18606	0	-0.61826
SLC25A44	4	0.023627	0.074334	0.935364	1436	3	-0.26412	0.90442	0.90409	0.999855	17218	1	-0.26412
TMEM216	4	0.023628	0.07434	0.935364	1437	3	-0.61176	0.90587	0.90556	0.999855	17241	1	-0.61176
PCDHAC1	4	0.023682	0.074497	0.935364	1438	1	0.30447	0.16017	0.3202	0.999855	5935	3	0.30447
TCEAL2	4	0.023712	0.074584	0.935364	1439	4	-0.29398	0.97629	0.97627	0.999855	18605	0	-0.29398
RAB3GAP2	4	0.023736	0.074653	0.935364	1440	2	-0.33876	0.095541	0.21646	0.994132	4078	1	-0.33876
HINT3	4	0.023738	0.07466	0.935364	1441	4	-0.43857	0.97626	0.97624	0.999855	18604	0	-0.43857
SAMM50	4	0.023751	0.07469	0.935364	1442	3	-0.82126	0.92013	0.91994	0.999855	17491	0	-0.82126
ZNF75D	4	0.023771	0.074742	0.935364	1443	3	-0.95428	0.94285	0.94275	0.999855	17909	0	-0.95428
ZMAT3	4	0.023799	0.074814	0.935364	1444	3	-1.0194	0.58983	0.73083	0.999855	13486	1	-1.0194
C18orf21	4	0.023815	0.074852	0.935364	1445	3	-0.92275	0.86779	0.87224	0.999855	16555	1	-0.92275
PSMD6	3	0.023822	0.060847	0.924602	1446	3	-1.0131	0.97618	0.97637	0.999855	18602	0	-1.0131
ZNF777	4	0.023826	0.074885	0.935364	1447	4	-0.56121	0.97617	0.97615	0.999855	18601	0	-0.56121
MBP	4	0.023846	0.074948	0.935364	1448	2	0.054426	0.075826	0.18276	0.991712	3475	2	0.054426
ARSK	4	0.0239	0.075104	0.935364	1449	3	-0.66008	0.37304	0.54628	0.999855	10109	1	-0.66008
HPR	4	0.023917	0.075152	0.935364	1450	4	-0.36687	0.97608	0.97606	0.999855	18600	0	-0.36687
KSR2	4	0.023955	0.075265	0.935364	1451	1	0.72809	0.0080737	0.02749	0.919723	542	3	0.72809
ZNF391	4	0.023982	0.075341	0.935364	1452	2	-1.0568	0.48167	0.6379	0.999855	11783	1	-1.0568
PABPC1	4	0.02401	0.075414	0.935364	1453	2	-0.33442	0.27353	0.46351	0.999855	8491	2	-0.33442
C19orf80	4	0.024016	0.07543	0.935364	1454	4	-0.55272	0.97598	0.97596	0.999855	18599	0	-0.55272
KIAA1614	3	0.024027	0.061341	0.924602	1455	2	-1.9458	0.64022	0.68579	0.999855	13958	1	-1.9458
PINLYP	2	0.024044	0.044432	0.924014	1456	2	-4.3085	0.97596	0.97584	0.999855	18598	0	-4.3085
C6orf10	4	0.024047	0.075523	0.935364	1457	3	-1.0996	0.80619	0.8313	0.999855	15637	1	-1.0996
RAD9B	3	0.02405	0.061399	0.924602	1458	3	-1.1528	0.97595	0.97613	0.999855	18597	0	-1.1528
AQP9	3	0.024057	0.061419	0.924602	1459	2	-1.2868	0.13657	0.25615	0.994132	5267	1	-1.2868
EHMT2	4	0.024064	0.075575	0.935364	1460	2	-0.42966	0.39978	0.56883	0.999855	10543	2	-0.42966
ZNF587	4	0.024088	0.075641	0.935364	1461	2	-0.37912	0.3406	0.51909	0.999855	9602	1	-0.37912
MPND	4	0.024111	0.075709	0.935364	1462	4	-0.6313	0.97589	0.97586	0.999855	18596	0	-0.6313
OR8K5	4	0.02422	0.076022	0.935364	1463	3	-0.67993	0.96197	0.96188	0.999855	18301	0	-0.67993
SNRNP27	4	0.024228	0.076045	0.935364	1464	2	-0.20303	0.48425	0.6401	0.999855	11829	2	-0.20303
DDX6	4	0.024252	0.076108	0.935364	1465	2	-0.27857	0.52231	0.67236	0.999855	12416	2	-0.27857
SEC16B	4	0.024262	0.076136	0.935364	1466	2	-0.28836	0.57515	0.71808	0.999855	13244	2	-0.28836
MOCOS	4	0.024265	0.076149	0.935364	1467	3	-0.60501	0.77828	0.81588	0.999855	15273	1	-0.60501
SEPT6	4	0.024281	0.07619	0.935364	1468	2	-0.50685	0.42361	0.58887	0.999855	10937	2	-0.50685
MEGF6	4	0.024283	0.076193	0.935364	1469	2	-0.51686	0.42695	0.59169	0.999855	10981	2	-0.51686
TBC1D2	4	0.024295	0.076224	0.935364	1470	3	-0.92389	0.91977	0.91958	0.999855	17486	0	-0.92389
TRMT112	4	0.024305	0.076252	0.935364	1471	3	-0.73824	0.25095	0.4449	0.999855	8138	1	-0.73824
HLA-DQB2	2	0.02432	0.044913	0.924014	1472	2	-3.9892	0.97568	0.97557	0.999855	18595	0	-3.9892
ARC	4	0.024337	0.076346	0.935364	1473	2	-0.19649	0.27777	0.467	0.999855	8562	1	-0.19649
CEP170	4	0.024392	0.076494	0.935364	1474	2	-0.12491	0.12575	0.2661	0.994132	4977	2	-0.12491
DDX27	4	0.024426	0.076585	0.935364	1475	4	-1.1908	0.96767	0.9676	0.999855	18419	0	-1.1908
SLC6A15	4	0.024429	0.076594	0.935364	1476	4	-0.35198	0.97557	0.97552	0.999855	18593	0	-0.35198
BRINP2	4	0.024446	0.076636	0.935364	1477	3	-0.65443	0.93512	0.935	0.999855	17775	0	-0.65443
MAN2B1	4	0.024455	0.076661	0.935364	1478	2	-0.66163	0.59434	0.73481	0.999855	13560	1	-0.66163
NUTF2	2	0.024477	0.045205	0.924014	1479	2	-4.0679	0.97552	0.97542	0.999855	18592	0	-4.0679
TECTB	3	0.024484	0.062431	0.924602	1480	3	-1.4413	0.97552	0.9757	0.999855	18591	0	-1.4413
LRRC20	4	0.024501	0.076776	0.935364	1481	2	-0.14435	0.24756	0.44212	0.999855	8078	2	-0.14435
FLOT1	3	0.024519	0.06251	0.924602	1482	2	-0.90404	0.73953	0.75248	0.999855	14853	1	-0.90404
C16orf87	4	0.024536	0.076884	0.935364	1483	4	-1.2508	0.97546	0.9754	0.999855	18589	0	-1.2508
CA3	4	0.02454	0.076893	0.935364	1484	3	-0.75429	0.3629	0.53777	0.999855	9948	1	-0.75429
SYTL1	4	0.024556	0.076937	0.935364	1485	2	-0.25382	0.21636	0.40403	0.999855	7374	2	-0.25382
PPIAL4D	3	0.024576	0.062646	0.924602	1486	3	-1.4718	0.97542	0.9756	0.999855	18586	0	-1.4718
ECE1	4	0.024592	0.077044	0.935364	1487	2	-0.18412	0.28781	0.47526	0.999855	8729	2	-0.18412
ADARB1	4	0.024595	0.077053	0.935364	1488	3	-0.5877	0.86161	0.86756	0.999855	16452	1	-0.5877
OR1A1	4	0.02461	0.077095	0.935364	1489	2	-0.30516	0.9318	0.93156	0.999855	17705	0	-0.30516
DYRK2	4	0.024657	0.077227	0.935364	1490	4	-0.93185	0.97534	0.97528	0.999855	18585	0	-0.93185
EME1	4	0.02467	0.077263	0.935364	1491	3	-1.1136	0.89115	0.89168	0.999855	16949	1	-1.1136
PLAC1	4	0.024689	0.077312	0.935364	1492	2	-0.21956	0.3498	0.52678	0.999855	9753	2	-0.21956
WBSCR27	4	0.024699	0.07734	0.935364	1493	2	-0.61936	0.41471	0.58136	0.999855	10799	2	-0.61936
TEX22	4	0.024719	0.0774	0.935364	1494	4	-0.2243	0.97528	0.97522	0.999855	18583	0	-0.2243
ELN	4	0.02472	0.077402	0.935364	1495	3	-0.3628	0.87899	0.88115	0.999855	16738	1	-0.3628
SLC35B2	3	0.024724	0.062995	0.924602	1496	3	-1.3984	0.97528	0.97545	0.999855	18582	0	-1.3984
FAM71E2	4	0.024743	0.077467	0.935364	1497	4	-0.59024	0.97526	0.9752	0.999855	18581	0	-0.59024
HSD17B6	3	0.024756	0.063073	0.924602	1498	3	-1.0804	0.97524	0.97542	0.999855	18580	0	-1.0804
NUGGC	4	0.024774	0.077562	0.935364	1499	2	-0.14031	0.72534	0.79011	0.999855	14695	1	-0.14031
MGAT4B	4	0.024781	0.077582	0.935364	1500	4	-0.68491	0.97522	0.97516	0.999855	18579	0	-0.68491
FHIT	4	0.024806	0.077645	0.935364	1501	3	-0.42564	0.50744	0.65968	0.999855	12191	1	-0.42564
RBP3	4	0.024816	0.07767	0.935364	1502	3	-0.97912	0.95816	0.95811	0.999855	18213	0	-0.97912
CALCB	4	0.024829	0.077703	0.935364	1503	2	0.12488	0.37989	0.55204	0.999855	10240	2	0.12488
SUPT16H	2	0.02487	0.045847	0.924014	1504	2	-2.0038	0.97513	0.97504	0.999855	18577	0	-2.0038
OR5M10	4	0.024883	0.077879	0.935364	1505	1	0.19479	0.23715	0.43361	0.999855	7895	2	0.19479
KIAA1549L	4	0.024886	0.077886	0.935364	1506	4	-0.6672	0.97511	0.97506	0.999855	18576	0	-0.6672
CTCF	4	0.024927	0.078009	0.935364	1507	3	-1.0173	0.92401	0.92386	0.999855	17557	0	-1.0173
PRTN3	3	0.02493	0.063487	0.924602	1508	2	-1.9324	0.4398	0.58189	0.999855	11179	1	-1.9324
ANK1	4	0.024938	0.078043	0.935364	1509	1	0.31088	0.14614	0.29853	0.999855	5553	3	0.31088
ZKSCAN8	3	0.024959	0.063565	0.924602	1510	3	-0.58452	0.97504	0.97521	0.999855	18575	0	-0.58452
N4BP2L2	4	0.024982	0.078169	0.935364	1511	2	-0.85168	0.22894	0.42197	0.999855	7687	1	-0.85168
SMCR8	4	0.024992	0.078186	0.935364	1512	1	0.35973	0.014359	0.04703	0.928261	907	3	0.35973
LRRC47	4	0.025015	0.078249	0.935364	1513	4	-0.7692	0.97498	0.97494	0.999855	18573	0	-0.7692
PRKAG2	4	0.025018	0.078257	0.935364	1514	4	-0.77862	0.9738	0.97374	0.999855	18553	0	-0.77862
REPS2	4	0.025041	0.078325	0.935364	1515	3	-0.85272	0.94905	0.94898	0.999855	18022	0	-0.85272
OGDH	4	0.025047	0.078342	0.935364	1516	3	-1.0497	0.87259	0.87601	0.999855	16631	1	-1.0497
MYH13	3	0.025053	0.063794	0.924602	1517	1	-1.276	0.18126	0.30822	0.999855	6476	2	-1.276
SLC7A4	3	0.025066	0.063826	0.924602	1518	3	-0.95537	0.97493	0.9751	0.999855	18572	0	-0.95537
NOB1	3	0.025094	0.063889	0.924602	1519	1	-1.1552	0.2576	0.39494	0.999855	8247	2	-1.1552
PDZD7	3	0.025097	0.063892	0.924602	1520	2	-1.7211	0.5807	0.65152	0.999855	13339	1	-1.7211
SND1	4	0.025102	0.078506	0.935364	1521	2	0.022729	0.47446	0.63183	0.999855	11670	2	0.022729
PUM1	4	0.025105	0.078524	0.935364	1522	3	-0.6066	0.38441	0.55584	0.999855	10314	1	-0.6066
IGSF9B	4	0.025124	0.078573	0.935364	1523	4	-0.2479	0.97488	0.97483	0.999855	18571	0	-0.2479
NAA25	4	0.025138	0.07861	0.935364	1524	4	-0.34769	0.97486	0.97481	0.999855	18570	0	-0.34769
YIF1B	3	0.02514	0.063989	0.924602	1525	2	-1.0003	0.61143	0.66877	0.999855	13750	1	-1.0003
DPEP1	4	0.025156	0.078663	0.935364	1526	1	0.027239	0.67256	0.76806	0.999855	14223	1	0.027239
CD27	4	0.025171	0.078704	0.935364	1527	3	-0.87568	0.84046	0.85243	0.999855	16131	1	-0.87568
RIMBP3C	4	0.025198	0.078777	0.935364	1528	4	-0.4494	0.9748	0.97475	0.999855	18569	0	-0.4494
RPS6KB2	4	0.025211	0.078806	0.935364	1529	2	-0.13843	0.91819	0.91798	0.999855	17452	0	-0.13843
OR4D11	4	0.025243	0.078901	0.935364	1530	4	-0.32145	0.97476	0.9747	0.999855	18568	0	-0.32145
TMED7-TICAM2	4	0.025265	0.078966	0.935364	1531	1	0.2047	0.027828	0.085986	0.935452	1679	2	0.2047
CT47A4	4	0.025278	0.079003	0.935364	1532	3	-0.64161	0.79439	0.8246	0.999855	15485	1	-0.64161
MDP1	3	0.025319	0.064419	0.924602	1533	3	-0.93142	0.96065	0.96094	0.999855	18267	0	-0.93142
MLN	4	0.02532	0.079122	0.935364	1534	3	-0.44784	0.19208	0.36844	0.999855	6757	1	-0.44784
ZNF639	4	0.025344	0.079185	0.935364	1535	3	-0.95364	0.6544	0.76105	0.999855	14080	1	-0.95364
CENPM	4	0.025375	0.079264	0.935364	1536	2	-0.11041	0.45529	0.61566	0.999855	11405	2	-0.11041
FXR2	4	0.025401	0.079333	0.935364	1537	3	-1.2538	0.48309	0.6391	0.999855	11806	1	-1.2538
HDLBP	4	0.025441	0.079454	0.935364	1538	3	-0.8938	0.8534	0.86147	0.999855	16322	1	-0.8938
ETS2	4	0.025477	0.079536	0.935364	1539	4	-0.41818	0.97452	0.97446	0.999855	18565	0	-0.41818
BRPF1	4	0.025484	0.079552	0.935364	1540	2	0.26007	0.14195	0.29196	0.999855	5404	2	0.26007
OR2M4	4	0.025505	0.079611	0.935364	1541	4	-0.66267	0.97449	0.97443	0.999855	18564	0	-0.66267
RBPMS	4	0.02553	0.079681	0.935364	1542	4	-0.77576	0.97447	0.97441	0.999855	18563	0	-0.77576
PRKD3	4	0.025544	0.079723	0.935364	1543	2	-0.56876	0.51628	0.66716	0.999855	12323	1	-0.56876
SPNS1	4	0.025584	0.079822	0.935364	1544	4	-0.63402	0.96783	0.96778	0.999855	18424	0	-0.63402
WDR66	4	0.025616	0.07991	0.935364	1545	3	-0.57467	0.084292	0.19736	0.994132	3738	1	-0.57467
MED16	4	0.025633	0.079965	0.935364	1546	4	-0.30207	0.97437	0.9743	0.999855	18561	0	-0.30207
ATP6AP1L	4	0.025647	0.080013	0.935364	1547	3	-0.53307	0.95709	0.95704	0.999855	18192	0	-0.53307
BZW1	4	0.025672	0.080075	0.935364	1548	4	-0.4541	0.97433	0.97425	0.999855	18560	0	-0.4541
PMP22	3	0.025678	0.065259	0.92501	1549	3	-0.49943	0.97432	0.97449	0.999855	18559	0	-0.49943
UBASH3A	4	0.025693	0.080136	0.935364	1550	3	-0.73382	0.83052	0.84597	0.999855	15975	1	-0.73382
IREB2	3	0.025704	0.065319	0.92501	1551	3	-0.83052	0.9743	0.97447	0.999855	18558	0	-0.83052
TTC26	3	0.025709	0.06533	0.92501	1552	2	-1.5847	0.73444	0.74862	0.999855	14789	1	-1.5847
MAFK	4	0.025732	0.08025	0.935364	1553	3	-0.86238	0.36595	0.54034	0.999855	9996	1	-0.86238
SH2D4B	4	0.025756	0.080321	0.935364	1554	3	-0.27203	0.68986	0.775	0.999855	14355	1	-0.27203
YWHAQ	4	0.025792	0.080414	0.935364	1555	3	-1.0799	0.37913	0.55141	0.999855	10226	1	-1.0799
CPN2	4	0.025811	0.080473	0.935364	1556	3	-0.51145	0.26544	0.45684	0.999855	8377	1	-0.51145
TEDDM1	4	0.025866	0.080625	0.935364	1557	1	0.41407	0.17999	0.35037	0.999855	6445	2	0.41407
IMMT	4	0.025955	0.080888	0.935364	1558	4	-0.1832	0.97404	0.97397	0.999855	18557	0	-0.1832
RUNX1	4	0.025961	0.080899	0.935364	1559	3	-0.76733	0.78175	0.81772	0.999855	15315	1	-0.76733
GPCPD1	4	0.025975	0.080935	0.935364	1560	1	0.91272	0.00075788	0.0027719	0.724161	72	3	0.91272
TBP	3	0.025992	0.065986	0.925224	1561	3	-1.1687	0.97401	0.97415	0.999855	18556	0	-1.1687
OR13C2	4	0.026011	0.081035	0.935364	1562	2	-0.21253	0.2947	0.48084	0.999855	8842	2	-0.21253
PNMA2	4	0.026029	0.081072	0.935364	1563	1	0.14189	0.39133	0.56163	0.999855	10413	2	0.14189
EXOSC8	4	0.026049	0.081129	0.935364	1564	4	-0.70884	0.97395	0.97387	0.999855	18555	0	-0.70884
STIP1	4	0.026071	0.081186	0.935364	1565	3	-0.69004	0.9583	0.95825	0.999855	18221	0	-0.69004
LIMS2	3	0.026083	0.066197	0.925648	1566	3	-1.7876	0.97392	0.97406	0.999855	18554	0	-1.7876
TIPARP	4	0.026084	0.081219	0.935364	1567	2	0.031804	0.25785	0.45063	0.999855	8251	2	0.031804
SOS2	4	0.026131	0.081334	0.935364	1568	2	-0.15756	0.079213	0.18866	0.991931	3576	2	-0.15756
NUDT8	4	0.026138	0.08135	0.935364	1569	2	0.080851	0.2299	0.42339	0.999855	7714	2	0.080851
OR6C1	4	0.026155	0.081408	0.935364	1570	3	-0.80846	0.22371	0.41455	0.999855	7560	1	-0.80846
FNBP1	4	0.026161	0.081428	0.935364	1571	3	-0.49799	0.93707	0.93701	0.999855	17808	0	-0.49799
INTS4	4	0.026171	0.081455	0.935364	1572	2	-0.40667	0.46618	0.62485	0.999855	11549	2	-0.40667
CSGALNACT1	4	0.026193	0.081507	0.935364	1573	2	-0.28236	0.39419	0.56407	0.999855	10458	2	-0.28236
TYW1	4	0.026208	0.081556	0.935364	1574	4	-0.4136	0.97379	0.97372	0.999855	18552	0	-0.4136
CNTNAP3	4	0.026223	0.081603	0.935364	1575	3	-1.07	0.35168	0.52835	0.999855	9779	1	-1.07
PIK3R1	4	0.026241	0.08166	0.935364	1576	3	-0.5443	0.43894	0.60181	0.999855	11166	1	-0.5443
SSX4	4	0.02629	0.081789	0.935364	1577	3	-0.69477	0.87858	0.88082	0.999855	16729	1	-0.69477
ANO2	4	0.026302	0.081827	0.935364	1578	2	-0.036473	0.8264	0.84336	0.999855	15924	1	-0.036473
ACCS	4	0.026338	0.081914	0.935364	1579	3	-0.80769	0.17878	0.34856	0.999855	6414	1	-0.80769
C11orf1	4	0.026356	0.081967	0.935364	1580	2	-0.25037	0.20096	0.38153	0.999855	7000	2	-0.25037
ST18	4	0.026369	0.081997	0.935364	1581	3	-1.108	0.87546	0.87827	0.999855	16672	1	-1.108
KCNH7	4	0.026374	0.082012	0.935364	1582	3	-0.84541	0.74904	0.8012	0.999855	14943	1	-0.84541
POU5F2	4	0.026395	0.082076	0.935364	1583	3	-0.89478	0.17858	0.34827	0.999855	6406	1	-0.89478
DCDC5	4	0.026411	0.082118	0.935364	1584	3	-0.37037	0.25755	0.45038	0.999855	8246	1	-0.37037
TDRD1	4	0.026426	0.082154	0.935364	1585	4	-0.32896	0.97357	0.9735	0.999855	18550	0	-0.32896
ISL1	4	0.026437	0.082175	0.935364	1586	3	-0.52717	0.89482	0.89501	0.999855	17025	1	-0.52717
OIP5	4	0.026448	0.082207	0.935364	1587	3	-1.2084	0.78696	0.82051	0.999855	15381	1	-1.2084
ETV2	4	0.026463	0.082243	0.935364	1588	4	-0.41653	0.97354	0.97346	0.999855	18548	0	-0.41653
ITGB1	4	0.026466	0.082249	0.935364	1589	1	0.27801	0.11514	0.24887	0.994132	4643	2	0.27801
KCNH5	4	0.026482	0.082293	0.935364	1590	4	-0.72395	0.97062	0.97056	0.999855	18483	0	-0.72395
STMN2	4	0.02652	0.082384	0.935364	1591	2	-0.22094	0.58238	0.72433	0.999855	13370	2	-0.22094
CIDEB	4	0.026542	0.082449	0.935364	1592	3	-0.69633	0.85971	0.86613	0.999855	16425	1	-0.69633
TRANK1	4	0.026554	0.08249	0.935364	1593	4	-0.54311	0.97345	0.97337	0.999855	18546	0	-0.54311
GPHB5	4	0.026563	0.082517	0.935364	1594	3	-1.2497	0.8146	0.83624	0.999855	15753	1	-1.2497
KIF13B	4	0.026648	0.082756	0.935364	1595	3	-0.70208	0.74535	0.79941	0.999855	14909	1	-0.70208
BBIP1	4	0.026664	0.082799	0.935364	1596	4	-0.70854	0.97334	0.97327	0.999855	18544	0	-0.70854
DMRTC1	4	0.026684	0.082854	0.935364	1597	3	-0.6234	0.6062	0.74381	0.999855	13707	1	-0.6234
C16orf93	4	0.026738	0.083002	0.935364	1598	2	-0.17401	0.48289	0.63892	0.999855	11801	2	-0.17401
C2orf42	4	0.02676	0.083052	0.935364	1599	4	-0.36138	0.97324	0.97318	0.999855	18542	0	-0.36138
MYCBPAP	2	0.026769	0.049225	0.924602	1600	2	-4.3164	0.97323	0.97313	0.999855	18541	0	-4.3164
ST20-MTHFS	3	0.026775	0.06783	0.931588	1601	1	-1.0448	0.161	0.28457	0.999855	5960	2	-1.0448
TRIB1	4	0.026793	0.083155	0.935364	1602	2	0.089442	0.57983	0.72215	0.999855	13323	2	0.089442
DUT	4	0.0268	0.083174	0.935364	1603	4	-0.49428	0.9732	0.97313	0.999855	18540	0	-0.49428
CYFIP1	4	0.02683	0.083255	0.935364	1604	4	-0.60784	0.97317	0.97311	0.999855	18539	0	-0.60784
RAB13	3	0.026843	0.067979	0.931588	1605	3	-1.4402	0.97316	0.9733	0.999855	18538	0	-1.4402
TPBGL	4	0.026847	0.083301	0.935364	1606	2	-0.36233	0.92438	0.9242	0.999855	17568	0	-0.36233
ZFAND1	4	0.026863	0.083344	0.935364	1607	4	-0.73813	0.97314	0.97307	0.999855	18537	0	-0.73813
AACS	4	0.026866	0.083354	0.935364	1608	3	-0.82712	0.75833	0.80573	0.999855	15039	1	-0.82712
RAB30	4	0.02687	0.083363	0.935364	1609	3	-1.0646	0.86132	0.86733	0.999855	16448	1	-1.0646
DYNAP	4	0.026902	0.083455	0.935364	1610	2	0.047302	0.14461	0.29615	0.999855	5496	2	0.047302
EDN2	3	0.026904	0.068129	0.931588	1611	2	-1.3494	0.2255	0.3586	0.999855	7603	1	-1.3494
HEPACAM	4	0.026917	0.083493	0.935364	1612	3	-0.50962	0.88688	0.8879	0.999855	16874	1	-0.50962
ZNF705A	4	0.026954	0.083598	0.935364	1613	4	-0.58296	0.9706	0.97054	0.999855	18481	0	-0.58296
MYPN	4	0.026956	0.083603	0.935364	1614	2	-0.25368	0.40324	0.57174	0.999855	10614	2	-0.25368
ACIN1	4	0.026957	0.083605	0.935364	1615	3	-0.93125	0.25559	0.44877	0.999855	8215	1	-0.93125
LRIG2	4	0.027011	0.083724	0.935364	1616	3	-0.25	0.89772	0.89772	0.999855	17075	1	-0.25
C8orf86	4	0.027018	0.083754	0.935364	1617	3	-1.0528	0.50649	0.65886	0.999855	12177	1	-1.0528
NDUFV3	4	0.027041	0.083811	0.935364	1618	4	-0.38241	0.97296	0.97291	0.999855	18536	0	-0.38241
FUCA2	4	0.027049	0.083834	0.935364	1619	3	-0.68985	0.81589	0.83701	0.999855	15776	1	-0.68985
NUP160	3	0.027062	0.068506	0.93207	1620	1	-0.89767	0.67193	0.70539	0.999855	14215	1	-0.89767
GORAB	4	0.027065	0.083878	0.935364	1621	1	0.47863	0.09362	0.21321	0.994132	4023	3	0.47863
MMP10	4	0.027099	0.083961	0.935364	1622	3	-0.47753	0.41806	0.58421	0.999855	10849	1	-0.47753
ZSCAN9	4	0.027109	0.083991	0.935364	1623	3	-1.1365	0.90043	0.90021	0.999855	17125	1	-1.1365
SEMA3G	4	0.02712	0.084023	0.935364	1624	2	-0.24137	0.48049	0.6369	0.999855	11758	2	-0.24137
MORN4	4	0.027178	0.084204	0.935364	1625	4	-0.59774	0.97282	0.97277	0.999855	18535	0	-0.59774
WARS	2	0.027208	0.050003	0.924602	1626	2	-0.96478	0.97279	0.97268	0.999855	18534	0	-0.96478
CLDN25	4	0.027234	0.084368	0.935364	1627	4	-0.5687	0.97277	0.97271	0.999855	18533	0	-0.5687
UMODL1	4	0.027237	0.084373	0.935364	1628	3	-0.8388	0.26204	0.45403	0.999855	8328	1	-0.8388
SLFN14	4	0.027242	0.084386	0.935364	1629	3	-0.94112	0.25287	0.44651	0.999855	8172	1	-0.94112
DHRS2	4	0.027275	0.084477	0.935364	1630	4	-0.56974	0.97273	0.97268	0.999855	18532	0	-0.56974
WNT16	4	0.027279	0.084488	0.935364	1631	4	-0.42011	0.97272	0.97267	0.999855	18531	0	-0.42011
RPUSD4	4	0.027283	0.084498	0.935364	1632	3	-0.62971	0.64395	0.75723	0.999855	13983	1	-0.62971
BOD1L1	4	0.027283	0.084499	0.935364	1633	3	-0.34198	0.67735	0.76992	0.999855	14253	1	-0.34198
TRADD	4	0.027338	0.084637	0.935364	1634	2	-0.066938	0.88321	0.88467	0.999855	16810	1	-0.066938
DNAH1	4	0.02735	0.084672	0.935364	1635	4	-0.39346	0.97265	0.9726	0.999855	18530	0	-0.39346
SRCAP	4	0.027355	0.084685	0.935364	1636	3	-0.64729	0.90639	0.90609	0.999855	17251	0	-0.64729
S1PR2	4	0.027391	0.084796	0.935364	1637	4	-0.60425	0.97261	0.97255	0.999855	18528	0	-0.60425
F5	4	0.027436	0.084911	0.935364	1638	4	-0.71802	0.97256	0.97251	0.999855	18527	0	-0.71802
CEP295NL	4	0.027447	0.084943	0.935364	1639	2	-0.27311	0.82461	0.84227	0.999855	15887	1	-0.27311
CASD1	3	0.027471	0.069447	0.935364	1640	2	-1.5377	0.018268	0.047367	0.928261	1144	1	-1.5377
FAM127B	2	0.0275	0.05052	0.924602	1641	1	-3.1566	0.2682	0.35924	0.999855	8414	1	-3.1566
STON1-GTF2A1L	4	0.027518	0.085136	0.935364	1642	2	-0.42948	0.0014735	0.0053302	0.740629	127	2	-0.42948
HYAL3	3	0.027564	0.069654	0.935364	1643	2	-1.4623	0.63432	0.68221	0.999855	13913	1	-1.4623
YIF1A	4	0.027575	0.085297	0.935364	1644	4	-0.54547	0.97243	0.97238	0.999855	18526	0	-0.54547
DCLRE1A	4	0.02761	0.085405	0.935364	1645	2	-0.04595	0.27672	0.46615	0.999855	8547	2	-0.04595
PRSS46	4	0.027639	0.085484	0.935364	1646	4	-0.18117	0.97236	0.97231	0.999855	18525	0	-0.18117
HHEX	4	0.02765	0.085508	0.935364	1647	4	-0.69632	0.971	0.97095	0.999855	18495	0	-0.69632
HSPA2	4	0.027661	0.085541	0.935364	1648	3	-0.78785	0.26686	0.458	0.999855	8392	1	-0.78785
CLK2	4	0.027733	0.085727	0.935364	1649	2	-0.24938	0.10721	0.2359	0.994132	4419	2	-0.24938
MMRN1	4	0.027743	0.085754	0.935364	1650	2	-0.34956	0.11783	0.25322	0.994132	4728	1	-0.34956
PDGFD	4	0.027749	0.085767	0.935364	1651	4	-0.46171	0.97225	0.97221	0.999855	18524	0	-0.46171
GAMT	4	0.027791	0.085884	0.935364	1652	3	-0.68775	0.95395	0.95383	0.999855	18128	0	-0.68775
PMFBP1	4	0.027828	0.085986	0.935364	1653	3	-0.56484	0.95049	0.95043	0.999855	18060	0	-0.56484
ZNF521	4	0.027834	0.086003	0.935364	1654	3	-0.56936	0.55607	0.70158	0.999855	12922	1	-0.56936
C1GALT1C1	4	0.027851	0.086058	0.935364	1655	4	-0.42954	0.97215	0.97211	0.999855	18523	0	-0.42954
HPGDS	4	0.027867	0.086104	0.935364	1656	2	-0.74503	0.64246	0.75668	0.999855	13972	1	-0.74503
XAGE5	3	0.027873	0.070379	0.935364	1657	3	-0.5227	0.97213	0.9723	0.999855	18522	0	-0.5227
P2RX3	4	0.027908	0.086209	0.935364	1658	3	-0.5246	0.89314	0.89346	0.999855	16991	1	-0.5246
DEF8	3	0.027915	0.070482	0.935364	1659	2	-1.4972	0.088879	0.19945	0.994132	3880	1	-1.4972
NOC4L	4	0.027937	0.086289	0.935364	1660	3	-0.56842	0.023572	0.074176	0.933463	1445	1	-0.56842
ARPC4	4	0.027949	0.086325	0.935364	1661	2	-0.3592	0.11214	0.24406	0.994132	4554	2	-0.3592
BAG1	3	0.027958	0.070572	0.935364	1662	3	-1.1963	0.97204	0.97221	0.999855	18520	0	-1.1963
IDH2	4	0.027959	0.086348	0.935364	1663	3	-0.81843	0.73658	0.79521	0.999855	14818	1	-0.81843
SUPV3L1	4	0.027965	0.086362	0.935364	1664	4	-0.59853	0.97204	0.97199	0.999855	18519	0	-0.59853
AP3D1	4	0.027991	0.086427	0.935364	1665	2	-0.0027829	0.11648	0.25105	0.994132	4684	2	-0.0027829
ADGRV1	4	0.028001	0.086454	0.935364	1666	2	-0.39035	0.037325	0.11173	0.958361	2151	2	-0.39035
DCHS2	4	0.028052	0.086587	0.935364	1667	3	-0.4438	0.059515	0.15403	0.977052	2925	1	-0.4438
EVA1C	4	0.028056	0.086596	0.935364	1668	4	-0.95294	0.97194	0.97191	0.999855	18517	0	-0.95294
ZNF484	4	0.028098	0.08672	0.935364	1669	4	-0.43404	0.9719	0.97187	0.999855	18515	0	-0.43404
ITSN1	4	0.0281	0.086729	0.935364	1670	2	-0.16837	0.57466	0.71765	0.999855	13235	2	-0.16837
SOS1	4	0.028129	0.086802	0.935364	1671	4	-0.81632	0.97187	0.97184	0.999855	18514	0	-0.81632
TCF24	4	0.028197	0.086971	0.935364	1672	3	-1.1225	0.9022	0.90189	0.999855	17165	1	-1.1225
NHP2	4	0.028209	0.086998	0.935364	1673	3	-0.55719	0.8866	0.88767	0.999855	16869	1	-0.55719
PPL	3	0.028231	0.071202	0.935364	1674	2	-0.80785	0.70325	0.72635	0.999855	14478	1	-0.80785
SNTN	4	0.028259	0.087118	0.935364	1675	4	-0.40519	0.97174	0.9717	0.999855	18513	0	-0.40519
SLC22A17	4	0.028347	0.087378	0.935364	1676	4	-0.45089	0.97165	0.97161	0.999855	18512	0	-0.45089
MATK	4	0.028373	0.087449	0.935364	1677	2	-0.18552	0.86528	0.87034	0.999855	16516	1	-0.18552
GPN1	4	0.028378	0.087465	0.935364	1678	4	-0.13798	0.97162	0.97158	0.999855	18510	0	-0.13798
TTC30B	4	0.028428	0.087621	0.935364	1679	4	-0.27813	0.97157	0.97154	0.999855	18509	0	-0.27813
HHAT	4	0.028451	0.087682	0.935364	1680	4	-0.55831	0.97155	0.97152	0.999855	18508	0	-0.55831
POTEF	4	0.028462	0.087708	0.935364	1681	3	-0.79589	0.75914	0.80614	0.999855	15052	1	-0.79589
ZNF529	4	0.028467	0.087718	0.935364	1682	3	-0.54308	0.048469	0.13405	0.964038	2571	1	-0.54308
CHAD	4	0.028495	0.087786	0.935364	1683	3	-0.62535	0.61072	0.74538	0.999855	13746	1	-0.62535
SPPL2B	4	0.028501	0.087806	0.935364	1684	4	-0.60632	0.9715	0.97147	0.999855	18506	0	-0.60632
GSG1L	4	0.028536	0.087906	0.935364	1685	2	0.21411	0.085437	0.1993	0.994132	3771	2	0.21411
NFATC4	4	0.028539	0.087918	0.935364	1686	3	-0.97009	0.61487	0.74685	0.999855	13770	1	-0.97009
ZCCHC24	4	0.028551	0.087947	0.935364	1687	4	-0.35316	0.97145	0.97143	0.999855	18505	0	-0.35316
MAB21L1	4	0.02859	0.088049	0.935364	1688	2	-0.082885	0.86328	0.8688	0.999855	16470	1	-0.082885
LYPD3	4	0.028654	0.088241	0.935364	1689	2	-0.28009	0.25141	0.44527	0.999855	8147	2	-0.28009
IGFN1	3	0.028659	0.072233	0.935364	1690	3	-0.82513	0.97134	0.97151	0.999855	18504	0	-0.82513
ZNF703	4	0.028667	0.088286	0.935364	1691	4	-0.77434	0.97133	0.9713	0.999855	18503	0	-0.77434
PLOD1	4	0.028685	0.088329	0.935364	1692	2	-0.65206	0.57657	0.71931	0.999855	13263	2	-0.65206
ZNF431	4	0.028687	0.088336	0.935364	1693	4	-0.62759	0.97131	0.97128	0.999855	18501	0	-0.62759
CWC15	4	0.028699	0.088363	0.935364	1694	2	-0.007549	0.19554	0.37351	0.999855	6848	1	-0.007549
RUNX2	3	0.0287	0.07233	0.935364	1695	2	-1.2775	0.59274	0.65822	0.999855	13535	1	-1.2775
SLCO4A1	4	0.028717	0.088412	0.935364	1696	2	-0.75396	0.93742	0.93737	0.999855	17813	0	-0.75396
PIK3CB	4	0.028754	0.088514	0.935364	1697	1	0.29706	0.18787	0.36214	0.999855	6655	3	0.29706
GPD1L	4	0.02877	0.088571	0.935364	1698	3	-0.57227	0.81242	0.83495	0.999855	15728	1	-0.57227
DNAJC15	4	0.028776	0.088586	0.935364	1699	4	-0.91794	0.97122	0.97118	0.999855	18499	0	-0.91794
RARS2	4	0.02879	0.088623	0.935364	1700	2	-0.45802	0.20572	0.38849	0.999855	7109	2	-0.45802
RNF170	4	0.028808	0.088666	0.935364	1701	3	-0.3589	0.37781	0.55029	0.999855	10190	1	-0.3589
ZNF132	4	0.02882	0.088709	0.935364	1702	3	-0.82796	0.78424	0.81905	0.999855	15351	1	-0.82796
FAM110D	4	0.028821	0.088709	0.935364	1703	2	-0.34455	0.31713	0.49953	0.999855	9205	2	-0.34455
NEDD9	4	0.028831	0.08873	0.935364	1704	4	-0.36128	0.97117	0.97112	0.999855	18498	0	-0.36128
SYNGR1	4	0.028835	0.08874	0.935364	1705	4	-0.23316	0.97117	0.97112	0.999855	18497	0	-0.23316
FAM21C	4	0.028842	0.088762	0.935364	1706	3	-0.62333	0.17199	0.33828	0.999855	6242	1	-0.62333
FBRS	3	0.028852	0.072685	0.935364	1707	2	-1.4586	0.55151	0.63601	0.999855	12858	1	-1.4586
CD47	4	0.028862	0.088816	0.935364	1708	2	-0.21768	0.80238	0.82911	0.999855	15587	1	-0.21768
CDON	4	0.028903	0.088919	0.935364	1709	4	-0.67098	0.96924	0.96917	0.999855	18456	0	-0.67098
CBFA2T2	4	0.028942	0.089027	0.935364	1710	4	-0.84271	0.96646	0.96639	0.999855	18395	0	-0.84271
VPS13B	4	0.028948	0.089041	0.935364	1711	3	-0.76875	0.96113	0.96103	0.999855	18279	0	-0.76875
DUSP27	4	0.028971	0.089103	0.935364	1712	1	0.51587	0.073784	0.17919	0.987021	3420	2	0.51587
C19orf67	4	0.028978	0.089123	0.935364	1713	3	-1.2691	0.033155	0.10054	0.94797	1946	1	-1.2691
BMP10	4	0.029009	0.089212	0.935364	1714	3	-0.50831	0.9442	0.94409	0.999855	17936	0	-0.50831
NFKBIA	4	0.029009	0.089214	0.935364	1715	2	-0.36726	0.89311	0.89343	0.999855	16989	1	-0.36726
WWP1	4	0.029014	0.089229	0.935364	1716	4	-0.27005	0.97099	0.97093	0.999855	18494	0	-0.27005
TRIM11	4	0.029014	0.089229	0.935364	1717	3	-1.1482	0.81069	0.8339	0.999855	15711	1	-1.1482
PM20D1	4	0.029041	0.089287	0.935364	1718	4	-0.84358	0.97096	0.97091	0.999855	18493	0	-0.84358
MORC3	4	0.029042	0.089289	0.935364	1719	3	-0.73654	0.061427	0.15738	0.977391	2998	1	-0.73654
KIF3C	4	0.029049	0.089314	0.935364	1720	4	-0.44179	0.97095	0.9709	0.999855	18492	0	-0.44179
MDGA1	3	0.02906	0.073168	0.935364	1721	3	-0.40923	0.97094	0.97108	0.999855	18491	0	-0.40923
JAGN1	4	0.02908	0.089405	0.935364	1722	2	-0.073369	0.45408	0.61459	0.999855	11385	1	-0.073369
EDEM2	4	0.029084	0.089417	0.935364	1723	4	-0.48491	0.97092	0.97087	0.999855	18490	0	-0.48491
RPS4X	4	0.029135	0.089554	0.935364	1724	2	-0.2339	0.28951	0.47668	0.999855	8760	1	-0.2339
PRIM2	3	0.02915	0.073379	0.935364	1725	2	-1.3215	0.86616	0.86621	0.999855	16532	0	-1.3215
IGIP	4	0.029159	0.089626	0.935364	1726	4	-0.20013	0.97084	0.97079	0.999855	18489	0	-0.20013
MRGPRF	4	0.02917	0.089654	0.935364	1727	3	-0.84066	0.71604	0.78597	0.999855	14602	1	-0.84066
TIMM8B	4	0.029179	0.089677	0.935364	1728	4	-0.20694	0.97082	0.97077	0.999855	18488	0	-0.20694
ULBP1	4	0.029186	0.089701	0.935364	1729	4	-0.32477	0.97081	0.97076	0.999855	18487	0	-0.32477
NT5DC3	4	0.029189	0.089706	0.935364	1730	2	0.044012	0.097243	0.21933	0.994132	4141	1	0.044012
SLC41A3	4	0.029206	0.089752	0.935364	1731	4	-0.87497	0.97079	0.97074	0.999855	18486	0	-0.87497
SPAG7	4	0.029209	0.089761	0.935364	1732	2	-0.47631	0.82848	0.84467	0.999855	15952	1	-0.47631
KDM5A	4	0.029219	0.089794	0.935364	1733	3	-0.72557	0.65911	0.76286	0.999855	14112	1	-0.72557
ZNF285	4	0.02923	0.089821	0.935364	1734	4	-0.25754	0.97077	0.97071	0.999855	18485	0	-0.25754
SMYD3	4	0.029243	0.089858	0.935364	1735	2	-0.24399	0.73049	0.79244	0.999855	14747	1	-0.24399
ERH	3	0.029272	0.073661	0.935364	1736	1	-1.0725	0.0093198	0.025064	0.919723	615	2	-1.0725
WLS	4	0.029298	0.090001	0.935364	1737	3	-0.37149	0.49323	0.64765	0.999855	11978	1	-0.37149
RPS6	4	0.029304	0.09002	0.935364	1738	3	-1.3709	0.52741	0.67674	0.999855	12497	1	-1.3709
UGT2B10	4	0.029324	0.090083	0.935364	1739	2	-0.24675	0.28103	0.46971	0.999855	8618	2	-0.24675
LVRN	4	0.029336	0.09012	0.935364	1740	4	-0.22134	0.97066	0.9706	0.999855	18484	0	-0.22134
KIFC3	4	0.029338	0.090125	0.935364	1741	3	-0.78682	0.11377	0.24669	0.994132	4603	1	-0.78682
ARL14EP	4	0.029352	0.090155	0.935364	1742	2	0.012397	0.26826	0.45912	0.999855	8415	1	0.012397
FBXO30	4	0.029366	0.090184	0.935364	1743	3	-1.2069	0.26412	0.45575	0.999855	8362	1	-1.2069
CCNC	3	0.029392	0.073942	0.935364	1744	3	-1.9241	0.97061	0.97076	0.999855	18482	0	-1.9241
UGT1A5	4	0.029407	0.090288	0.935925	1745	2	-0.37615	0.44018	0.60288	0.999855	11185	2	-0.37615
HTR1F	3	0.029477	0.074143	0.935364	1746	3	-0.31704	0.94829	0.94853	0.999855	18008	0	-0.31704
FLI1	4	0.029514	0.090573	0.936246	1747	3	-1.0224	0.50859	0.66062	0.999855	12204	1	-1.0224
ADA	4	0.029515	0.090576	0.936246	1748	2	-0.58522	0.85011	0.8591	0.999855	16273	1	-0.58522
PRSS12	4	0.029557	0.090697	0.936246	1749	2	-0.63546	0.4338	0.59752	0.999855	11086	1	-0.63546
PCNX	4	0.02957	0.090731	0.936246	1750	3	-0.21291	0.51314	0.66446	0.999855	12280	1	-0.21291
CALM1	4	0.029578	0.090756	0.936246	1751	2	-0.083395	0.2424	0.4379	0.999855	7985	2	-0.083395
STEAP2	3	0.0296	0.074423	0.935364	1752	1	-1.2937	0.29819	0.44022	0.999855	8899	2	-1.2937
LOX	4	0.029618	0.090853	0.936246	1753	3	-0.75745	0.87248	0.87593	0.999855	16629	1	-0.75745
MAFB	4	0.029621	0.090858	0.936246	1754	4	-0.13673	0.97038	0.97032	0.999855	18478	0	-0.13673
NICN1	4	0.029624	0.090867	0.936246	1755	2	-0.30852	0.57489	0.71785	0.999855	13240	1	-0.30852
SERPINA5	4	0.029637	0.090906	0.936246	1756	4	-0.38565	0.97036	0.9703	0.999855	18476	0	-0.38565
TPST2	4	0.029647	0.090937	0.936246	1757	3	-0.91773	0.91601	0.9158	0.999855	17415	0	-0.91773
PFN2	4	0.029652	0.090952	0.936246	1758	2	-0.42075	0.44028	0.60297	0.999855	11186	2	-0.42075
RAD54B	4	0.029653	0.090955	0.936246	1759	4	-0.19025	0.97035	0.97028	0.999855	18475	0	-0.19025
ZNF177	4	0.029697	0.091081	0.937037	1760	4	-0.44866	0.9703	0.97023	0.999855	18474	0	-0.44866
FADS3	4	0.02976	0.091245	0.937382	1761	4	-0.56497	0.97024	0.97017	0.999855	18473	0	-0.56497
MR1	4	0.029776	0.091299	0.937382	1762	4	-0.47203	0.97022	0.97016	0.999855	18472	0	-0.47203
ABCG5	4	0.029804	0.091378	0.937382	1763	4	-0.23736	0.9702	0.97013	0.999855	18471	0	-0.23736
ZNF222	4	0.02981	0.091397	0.937382	1764	3	-0.70225	0.66579	0.7654	0.999855	14170	1	-0.70225
DTNBP1	4	0.029861	0.091518	0.937382	1765	3	-1.0966	0.50272	0.65562	0.999855	12122	1	-1.0966
USP27X	4	0.029874	0.09155	0.937382	1766	3	-0.75213	0.32941	0.50977	0.999855	9406	1	-0.75213
T	4	0.029901	0.091635	0.937382	1767	3	-0.69798	0.51879	0.66933	0.999855	12348	1	-0.69798
FAM47C	4	0.029916	0.09167	0.937382	1768	4	-0.62627	0.97008	0.97003	0.999855	18470	0	-0.62627
ZHX1-C8orf76	4	0.029927	0.091696	0.937382	1769	2	-0.50914	0.49768	0.65143	0.999855	12045	2	-0.50914
FBXO42	3	0.029948	0.075194	0.935364	1770	3	-0.97669	0.97005	0.97021	0.999855	18469	0	-0.97669
TNPO1	4	0.029991	0.091865	0.937382	1771	2	-0.46341	0.64403	0.75726	0.999855	13985	1	-0.46341
ACOT13	4	0.029991	0.091865	0.937382	1772	3	-1.1813	0.95725	0.9572	0.999855	18196	0	-1.1813
LDAH	4	0.030005	0.091896	0.937382	1773	2	0.15138	0.23277	0.42741	0.999855	7793	2	0.15138
CHRNB3	4	0.03002	0.091937	0.937382	1774	3	-0.85129	0.95478	0.95464	0.999855	18145	0	-0.85129
VDAC2	4	0.030059	0.092055	0.937382	1775	1	0.185	0.37789	0.55037	0.999855	10194	2	0.185
FFAR4	3	0.030065	0.075483	0.935364	1776	3	-1.2354	0.96994	0.9701	0.999855	18468	0	-1.2354
RPS6KA2	4	0.030082	0.092108	0.937382	1777	3	-0.59992	0.80427	0.83021	0.999855	15612	1	-0.59992
NEDD8	3	0.03009	0.075541	0.935364	1778	2	-1.0561	0.82581	0.82589	0.999855	15911	1	-1.0561
TNFSF13	4	0.030108	0.092184	0.937382	1779	2	-0.69787	0.83067	0.84607	0.999855	15979	1	-0.69787
GTF2IRD2B	4	0.030111	0.092187	0.937382	1780	3	-0.62836	0.91965	0.91947	0.999855	17480	0	-0.62836
ADPRHL2	3	0.030131	0.075633	0.935364	1781	2	-1.7199	0.56921	0.64533	0.999855	13136	1	-1.7199
CDH6	4	0.030139	0.092271	0.937382	1782	3	-0.46051	0.90748	0.90725	0.999855	17277	0	-0.46051
CCR2	4	0.030168	0.092349	0.937382	1783	2	-0.25918	0.59506	0.73545	0.999855	13573	2	-0.25918
LRRC17	4	0.030242	0.092565	0.937382	1784	4	-0.5676	0.96737	0.96731	0.999855	18413	0	-0.5676
PTPRN2	3	0.030259	0.075922	0.935364	1785	3	-0.69252	0.96974	0.96991	0.999855	18466	0	-0.69252
C8B	4	0.030277	0.092646	0.937382	1786	2	-0.29704	0.081059	0.19178	0.994132	3628	2	-0.29704
UBE2E1	4	0.0303	0.092706	0.937382	1787	2	-0.12617	0.17067	0.33626	0.999855	6202	2	-0.12617
GFRA3	3	0.030401	0.076226	0.935364	1788	3	-0.83779	0.9696	0.96977	0.999855	18464	0	-0.83779
USP28	4	0.030436	0.093088	0.937382	1789	4	-0.60299	0.96956	0.9695	0.999855	18463	0	-0.60299
C12orf79	2	0.030461	0.055708	0.924602	1790	1	-5.341	0.12041	0.20151	0.994132	4806	1	-5.341
C2CD2L	4	0.030472	0.093172	0.937382	1791	2	-0.6136	0.69576	0.77742	0.999855	14416	1	-0.6136
PAPSS2	4	0.030494	0.093234	0.937382	1792	2	-0.32384	0.54046	0.68797	0.999855	12704	2	-0.32384
TCAP	4	0.030514	0.093295	0.937382	1793	2	-0.11637	0.23158	0.42578	0.999855	7761	2	-0.11637
COL7A1	4	0.030521	0.093318	0.937382	1794	4	-0.67389	0.96948	0.96943	0.999855	18462	0	-0.67389
HBG1	4	0.030545	0.093376	0.937382	1795	3	-0.56472	0.5663	0.71044	0.999855	13095	1	-0.56472
OR4C45	4	0.030603	0.093528	0.937382	1796	2	0.12252	0.16496	0.32755	0.999855	6054	2	0.12252
CCDC112	4	0.030611	0.093549	0.937382	1797	3	-0.9625	0.88873	0.88951	0.999855	16907	1	-0.9625
SPC25	4	0.030622	0.093581	0.937382	1798	3	-1.2574	0.78575	0.81985	0.999855	15368	1	-1.2574
FJX1	4	0.030627	0.0936	0.937382	1799	4	-0.99372	0.96937	0.96931	0.999855	18460	0	-0.99372
MOBP	4	0.030631	0.093607	0.937382	1800	4	-1.0977	0.96937	0.96931	0.999855	18459	0	-1.0977
GOLGA6D	4	0.030637	0.093623	0.937382	1801	3	-0.87484	0.70305	0.78042	0.999855	14474	1	-0.87484
FOXE1	4	0.030651	0.093668	0.937382	1802	4	-0.45523	0.96935	0.96928	0.999855	18458	0	-0.45523
AKAP5	4	0.030657	0.093685	0.937382	1803	1	0.64854	0.018013	0.058026	0.93323	1127	3	0.64854
GRAMD1C	4	0.030712	0.093834	0.937382	1804	2	0.13713	0.071519	0.17527	0.983867	3348	2	0.13713
PSMG4	4	0.030735	0.093888	0.937382	1805	3	-0.87535	0.13517	0.28124	0.999855	5232	1	-0.87535
ERCC2	4	0.030761	0.09396	0.937382	1806	2	-0.59679	0.89848	0.89841	0.999855	17091	1	-0.59679
DPM2	4	0.030766	0.093976	0.937382	1807	2	-0.13938	0.47768	0.63455	0.999855	11708	1	-0.13938
IL1F10	3	0.030785	0.077111	0.935364	1808	1	-1.0416	0.15573	0.27845	0.998795	5834	2	-1.0416
CNBD2	4	0.03079	0.094046	0.937382	1809	4	-0.27299	0.96921	0.96913	0.999855	18455	0	-0.27299
KIF2A	3	0.030832	0.077208	0.935364	1810	2	-1.2893	0.82682	0.82686	0.999855	15931	1	-1.2893
CD33	4	0.030847	0.09421	0.937382	1811	2	-0.48145	0.77535	0.81437	0.999855	15237	1	-0.48145
RBM6	4	0.030869	0.094287	0.937382	1812	2	-0.41336	0.34097	0.51939	0.999855	9612	2	-0.41336
PLA2G12B	4	0.030873	0.094294	0.937382	1813	3	-1.0581	0.71744	0.7866	0.999855	14619	1	-1.0581
RPL38	4	0.030934	0.094456	0.937382	1814	3	-1.0118	0.95188	0.95178	0.999855	18084	0	-1.0118
NUTM2A	4	0.030937	0.094475	0.937382	1815	4	-0.76887	0.96906	0.96899	0.999855	18454	0	-0.76887
BCCIP	4	0.030948	0.094509	0.937382	1816	3	-0.98104	0.60929	0.74487	0.999855	13734	1	-0.98104
PCNXL2	4	0.030989	0.09462	0.937382	1817	3	-0.66496	0.83292	0.84751	0.999855	16011	1	-0.66496
PSMC2	3	0.030989	0.077577	0.935364	1818	2	-1.9327	0.77336	0.77902	0.999855	15215	1	-1.9327
YIPF5	4	0.031028	0.094737	0.937382	1819	4	-1.0799	0.96897	0.9689	0.999855	18453	0	-1.0799
SEBOX	4	0.031038	0.094757	0.937382	1820	3	-0.86319	0.90945	0.9092	0.999855	17309	0	-0.86319
SCAMP1	4	0.031041	0.09477	0.937382	1821	3	-0.90573	0.7734	0.81337	0.999855	15216	1	-0.90573
MBOAT2	4	0.031058	0.094818	0.937382	1822	3	-0.97869	0.15755	0.31622	0.999855	5872	1	-0.97869
AGO2	4	0.031069	0.094846	0.937382	1823	4	-0.41334	0.96893	0.96886	0.999855	18452	0	-0.41334
SLA2	4	0.031092	0.094918	0.937382	1824	2	-0.44436	0.63214	0.75296	0.999855	13892	1	-0.44436
ZFP1	4	0.031094	0.09492	0.937382	1825	4	-0.18358	0.96891	0.96883	0.999855	18451	0	-0.18358
MYL12A	4	0.031106	0.094956	0.937382	1826	4	-0.53564	0.96889	0.96882	0.999855	18450	0	-0.53564
SPCS1	3	0.031107	0.077851	0.935364	1827	2	-1.9164	0.52109	0.62061	0.999855	12393	1	-1.9164
CAMKMT	4	0.031122	0.095007	0.937382	1828	3	-0.68048	0.92655	0.92634	0.999855	17602	0	-0.68048
FHOD3	3	0.031159	0.077966	0.935364	1829	3	-1.032	0.96884	0.96904	0.999855	18448	0	-1.032
CNTN2	3	0.031188	0.078038	0.935364	1830	3	-1.106	0.96881	0.96901	0.999855	18447	0	-1.106
KLB	3	0.031192	0.078044	0.935364	1831	3	-0.65528	0.96881	0.96901	0.999855	18446	0	-0.65528
PCOLCE2	4	0.031225	0.095303	0.937382	1832	4	-1.1914	0.9665	0.96644	0.999855	18397	0	-1.1914
KLHL6	4	0.031232	0.09532	0.937382	1833	3	-0.61031	0.79348	0.82407	0.999855	15470	1	-0.61031
USP3	4	0.031242	0.095354	0.937382	1834	4	-0.71571	0.96876	0.9687	0.999855	18445	0	-0.71571
LIG1	4	0.031258	0.0954	0.937382	1835	2	-0.68719	0.79228	0.82338	0.999855	15455	1	-0.68719
MAP3K7CL	4	0.031259	0.095403	0.937382	1836	4	-0.5341	0.96874	0.96868	0.999855	18444	0	-0.5341
ROPN1B	4	0.03128	0.095463	0.937382	1837	3	-0.7509	0.18762	0.36177	0.999855	6647	1	-0.7509
LTB4R	4	0.031313	0.095558	0.937382	1838	4	-0.61423	0.96869	0.96862	0.999855	18443	0	-0.61423
CNOT3	2	0.031317	0.057189	0.924602	1839	2	-3.8919	0.96868	0.96861	0.999855	18442	0	-3.8919
TRIQK	4	0.031343	0.09565	0.937382	1840	3	-0.68426	0.058133	0.15153	0.977052	2884	1	-0.68426
HEYL	4	0.031364	0.095704	0.937382	1841	2	-0.25904	0.7424	0.79798	0.999855	14882	1	-0.25904
IL11RA	4	0.031366	0.095708	0.937382	1842	3	-0.58798	0.76769	0.81048	0.999855	15154	1	-0.58798
USP20	4	0.031366	0.095708	0.937382	1843	3	-0.76272	0.84043	0.85241	0.999855	16130	1	-0.76272
MSGN1	2	0.031392	0.057324	0.924602	1844	2	-2.8958	0.94851	0.94838	0.999855	18012	0	-2.8958
RGCC	4	0.031412	0.095825	0.937382	1845	4	-0.21879	0.96859	0.96853	0.999855	18440	0	-0.21879
LHX8	3	0.031415	0.078527	0.935364	1846	2	-1.3313	0.79812	0.80008	0.999855	15531	1	-1.3313
NPAS1	4	0.031442	0.095911	0.937382	1847	2	-0.39076	0.40806	0.57577	0.999855	10693	2	-0.39076
C11orf88	4	0.031442	0.095911	0.937382	1848	3	-0.56111	0.22994	0.42345	0.999855	7718	1	-0.56111
TMC2	4	0.031454	0.095938	0.937382	1849	3	-0.93885	0.90737	0.90714	0.999855	17271	0	-0.93885
NCAPH	4	0.03147	0.095991	0.937382	1850	4	-0.42147	0.96853	0.96848	0.999855	18439	0	-0.42147
ZNF839	4	0.031475	0.096003	0.937382	1851	2	-0.44687	0.47367	0.63118	0.999855	11662	1	-0.44687
MATR3	3	0.031479	0.078677	0.935364	1852	3	-1.447	0.96844	0.96864	0.999855	18435	0	-1.447
BCAS3	4	0.031512	0.096114	0.937382	1853	4	-0.5234	0.96849	0.96844	0.999855	18438	0	-0.5234
CCDC63	3	0.031545	0.078834	0.935364	1854	3	-1.4253	0.96845	0.96865	0.999855	18437	0	-1.4253
MTMR2	3	0.031549	0.078842	0.935364	1855	3	-1.0286	0.96845	0.96865	0.999855	18436	0	-1.0286
ATP1A1	2	0.031556	0.057615	0.924602	1856	1	-3.6729	0.35257	0.41555	0.999855	9794	1	-3.6729
CPLX2	4	0.031581	0.096287	0.937382	1857	2	0.23796	0.14439	0.29579	0.999855	5490	2	0.23796
CHRNA4	4	0.031603	0.096346	0.937382	1858	4	-0.42899	0.9684	0.96834	0.999855	18434	0	-0.42899
IL17A	4	0.031608	0.096352	0.937382	1859	4	-0.53904	0.96839	0.96833	0.999855	18433	0	-0.53904
C3	4	0.031624	0.09639	0.937382	1860	4	-0.36726	0.96838	0.96832	0.999855	18432	0	-0.36726
OR11L1	4	0.031635	0.096417	0.937382	1861	1	0.20516	0.16121	0.3218	0.999855	5966	3	0.20516
VSTM2A	3	0.031638	0.079048	0.935364	1862	2	-0.94303	0.068096	0.158	0.977633	3222	1	-0.94303
SPINK13	4	0.03169	0.096571	0.937382	1863	1	0.22161	0.22473	0.41598	0.999855	7582	3	0.22161
TMEM259	4	0.031694	0.09658	0.937382	1864	3	-0.59403	0.66574	0.76538	0.999855	14169	1	-0.59403
FAM81A	3	0.031762	0.079331	0.935364	1865	3	-1.2366	0.96824	0.96843	0.999855	18431	0	-1.2366
GAGE2B	4	0.03178	0.096808	0.937382	1866	2	-0.31548	0.22999	0.42353	0.999855	7720	2	-0.31548
CD160	4	0.031798	0.096851	0.937382	1867	1	0.13934	0.18557	0.35873	0.999855	6586	2	0.13934
USP10	3	0.031806	0.079431	0.935364	1868	2	-1.1126	0.69029	0.71745	0.999855	14362	1	-1.1126
ALG1L	4	0.031823	0.096925	0.937382	1869	3	-0.90408	0.28238	0.4708	0.999855	8634	1	-0.90408
BCAN	4	0.031852	0.097006	0.937382	1870	2	0.15641	0.060609	0.15592	0.977052	2968	2	0.15641
STIL	4	0.0319	0.097111	0.937382	1871	3	-0.74344	0.90353	0.90323	0.999855	17198	1	-0.74344
C15orf62	4	0.031933	0.097205	0.937382	1872	3	-1.1233	0.038838	0.1157	0.958361	2219	1	-1.1233
RASGRF1	4	0.031961	0.097278	0.937382	1873	2	0.082399	0.31876	0.50086	0.999855	9231	2	0.082399
TRPC4	4	0.031994	0.097362	0.937382	1874	3	-0.69798	0.49135	0.64609	0.999855	11949	1	-0.69798
POLR2J3	3	0.032011	0.0799	0.935364	1875	1	-0.95178	0.1915	0.3201	0.999855	6745	2	-0.95178
SLC7A6	4	0.032012	0.097416	0.937382	1876	3	-1.2534	0.51168	0.66322	0.999855	12261	1	-1.2534
TAOK2	4	0.032015	0.097424	0.937382	1877	1	0.62102	0.011274	0.03755	0.928261	728	3	0.62102
TDP1	4	0.032039	0.097486	0.937382	1878	4	-1.0882	0.96796	0.96792	0.999855	18429	0	-1.0882
RPL35	2	0.032049	0.058456	0.924602	1879	2	-4.3351	0.95146	0.95135	0.999855	18074	0	-4.3351
EIF4E1B	4	0.032056	0.097528	0.937382	1880	4	-0.45974	0.96794	0.9679	0.999855	18428	0	-0.45974
TIFAB	4	0.03207	0.097562	0.937382	1881	3	-0.37274	0.91662	0.91641	0.999855	17431	0	-0.37274
CD40	4	0.032075	0.09758	0.937382	1882	3	-0.41985	0.87214	0.87569	0.999855	16624	1	-0.41985
ZNF215	4	0.032103	0.097649	0.937382	1883	4	-0.22681	0.9679	0.96785	0.999855	18427	0	-0.22681
STOX1	4	0.032113	0.097674	0.937382	1884	3	-0.68706	0.89427	0.89448	0.999855	17013	1	-0.68706
GADD45G	4	0.032128	0.097712	0.937382	1885	4	-0.71907	0.96787	0.96782	0.999855	18426	0	-0.71907
TDRD9	4	0.032154	0.09779	0.937382	1886	4	-0.67502	0.96381	0.96376	0.999855	18346	0	-0.67502
SOCS6	4	0.032157	0.097801	0.937382	1887	4	-0.31794	0.96784	0.96779	0.999855	18425	0	-0.31794
LCE4A	4	0.032185	0.097876	0.937382	1888	3	-1.1092	0.61744	0.74776	0.999855	13785	1	-1.1092
FSTL4	3	0.032229	0.080412	0.935364	1889	3	-1.0191	0.96777	0.96795	0.999855	18423	0	-1.0191
MIF	4	0.032232	0.098022	0.937787	1890	2	-0.07039	0.12354	0.26254	0.994132	4901	2	-0.07039
GUCA1A	3	0.032275	0.080519	0.935364	1891	3	-1.7046	0.96772	0.96791	0.999855	18422	0	-1.7046
ZNF330	4	0.032287	0.098166	0.938338	1892	3	-0.34469	0.95826	0.95821	0.999855	18216	0	-0.34469
RWDD4	4	0.032326	0.09829	0.938338	1893	3	-0.8993	0.92275	0.92261	0.999855	17537	0	-0.8993
TMEM260	4	0.032327	0.098293	0.938338	1894	2	-0.21838	0.080385	0.19061	0.993456	3609	2	-0.21838
PERM1	3	0.032337	0.080647	0.935364	1895	2	-1.6637	0.32685	0.47194	0.999855	9358	1	-1.6637
KAZN	4	0.032341	0.098325	0.938338	1896	2	0.078512	0.44378	0.60588	0.999855	11238	2	0.078512
EIF5A2	4	0.032382	0.09843	0.93872	1897	4	-0.58637	0.96762	0.96756	0.999855	18418	0	-0.58637
BRF1	4	0.032395	0.098464	0.93872	1898	2	-0.32795	0.34232	0.52055	0.999855	9643	2	-0.32795
RBM15B	4	0.032424	0.098549	0.939062	1899	4	-0.21167	0.96758	0.96751	0.999855	18417	0	-0.21167
GOLPH3	3	0.032445	0.08089	0.935364	1900	2	-1.6806	0.88785	0.88797	0.999855	16889	0	-1.6806
LRRCC1	4	0.03245	0.098612	0.9392	1901	1	0.53521	0.044935	0.1277	0.964038	2439	3	0.53521
KIR2DL4	3	0.03246	0.080925	0.935364	1902	1	0.00085393	0.13823	0.25809	0.994132	5303	2	0.00085393
NCKAP5	4	0.032481	0.098703	0.939591	1903	3	-1.2106	0.50037	0.65369	0.999855	12090	1	-1.2106
MTAP	4	0.032559	0.098921	0.939591	1904	3	-0.62728	0.83077	0.84613	0.999855	15981	1	-0.62728
OR2AK2	4	0.032576	0.09897	0.939591	1905	3	-0.89956	0.63327	0.75338	0.999855	13902	1	-0.89956
CABLES2	4	0.032582	0.098984	0.939591	1906	3	-0.81966	0.93894	0.9389	0.999855	17845	0	-0.81966
CYP27C1	4	0.032592	0.099004	0.939591	1907	3	-0.58836	0.67232	0.76796	0.999855	14219	1	-0.58836
DRC1	3	0.032602	0.081248	0.935364	1908	3	-1.3542	0.9674	0.96759	0.999855	18416	0	-1.3542
DUS2	4	0.032612	0.099074	0.939591	1909	2	-0.62956	0.41319	0.58008	0.999855	10776	2	-0.62956
TRAF7	4	0.032616	0.099085	0.939591	1910	4	-0.3818	0.96738	0.96732	0.999855	18415	0	-0.3818
C12orf57	4	0.032667	0.099209	0.939591	1911	3	-0.37337	0.95768	0.95765	0.999855	18204	0	-0.37337
SLAIN1	3	0.03267	0.081406	0.935364	1912	3	-1.4785	0.94163	0.94178	0.999855	17890	0	-1.4785
LCA5	3	0.032743	0.081566	0.935364	1913	2	-1.6208	0.81934	0.81965	0.999855	15819	1	-1.6208
PPP2CA	4	0.03275	0.099421	0.939591	1914	3	-0.73154	0.62229	0.74948	0.999855	13816	1	-0.73154
HOMER3	4	0.032757	0.099444	0.939591	1915	3	-1.2771	0.94968	0.94961	0.999855	18041	0	-1.2771
HIST1H4A	4	0.032762	0.099459	0.939591	1916	4	-0.62783	0.96724	0.96717	0.999855	18412	0	-0.62783
POLR2L	3	0.032764	0.081607	0.935364	1917	3	-0.74051	0.96724	0.96743	0.999855	18411	0	-0.74051
PLXNB3	4	0.032774	0.099486	0.939591	1918	3	-0.81492	0.84788	0.85754	0.999855	16236	1	-0.81492
FRMD7	4	0.032775	0.099491	0.939591	1919	2	-0.36706	0.59092	0.73178	0.999855	13503	2	-0.36706
ANGPTL6	2	0.032787	0.059765	0.924602	1920	2	-4.6347	0.95588	0.95587	0.999855	18163	0	-4.6347
CNIH3	4	0.032797	0.099556	0.939591	1921	3	-0.56995	0.96059	0.9605	0.999855	18266	0	-0.56995
QPCTL	4	0.032821	0.099617	0.939591	1922	3	-1.2424	0.4637	0.62276	0.999855	11515	1	-1.2424
LAMTOR2	4	0.032829	0.099636	0.939591	1923	2	-0.11386	0.33022	0.51042	0.999855	9424	2	-0.11386
ELL3	3	0.032833	0.081753	0.935364	1924	3	-1.3921	0.96717	0.96737	0.999855	18410	0	-1.3921
KIAA0020	4	0.032846	0.099673	0.939591	1925	3	-1.0041	0.91208	0.91189	0.999855	17349	0	-1.0041
ICAM1	4	0.032852	0.099686	0.939591	1926	4	-0.33681	0.96715	0.96708	0.999855	18409	0	-0.33681
FOXI3	3	0.032923	0.081949	0.935364	1927	3	-0.67633	0.96708	0.96728	0.999855	18408	0	-0.67633
DUSP5	4	0.032938	0.099943	0.940266	1928	2	-0.17236	0.63259	0.75313	0.999855	13897	1	-0.17236
PSG1	4	0.032951	0.099978	0.940266	1929	4	-0.4657	0.96705	0.96699	0.999855	18407	0	-0.4657
LOC100505478	4	0.032954	0.099987	0.940266	1930	3	-0.54786	0.8152	0.83659	0.999855	15765	1	-0.54786
OR4F5	4	0.032963	0.10002	0.940266	1931	4	-0.34389	0.96704	0.96697	0.999855	18406	0	-0.34389
PID1	4	0.032992	0.1001	0.940266	1932	3	-0.20916	0.80338	0.82968	0.999855	15600	1	-0.20916
ZNF318	3	0.032993	0.082116	0.935364	1933	2	-1.438	0.026242	0.066566	0.933463	1594	1	-1.438
ZBED6CL	4	0.033046	0.10024	0.940869	1934	1	0.20004	0.28604	0.47381	0.999855	8697	2	0.20004
DUS1L	4	0.033054	0.10026	0.940869	1935	4	-0.49393	0.96695	0.96689	0.999855	18405	0	-0.49393
ATP9B	3	0.033098	0.082364	0.935364	1936	2	-0.95012	0.89385	0.89392	0.999855	17005	0	-0.95012
SBK2	4	0.033156	0.10054	0.941743	1937	2	-0.46189	0.5249	0.6746	0.999855	12459	2	-0.46189
ACLY	4	0.033166	0.10056	0.941743	1938	4	-0.32217	0.96683	0.96677	0.999855	18404	0	-0.32217
TMEM30A	4	0.033171	0.10057	0.941743	1939	4	-0.35941	0.96683	0.96677	0.999855	18403	0	-0.35941
BCKDHA	4	0.033209	0.10069	0.941743	1940	2	-0.1505	0.073989	0.17955	0.987537	3425	1	-0.1505
RHOA	4	0.033214	0.1007	0.941743	1941	4	-0.62106	0.96679	0.96673	0.999855	18402	0	-0.62106
TERF2	4	0.033222	0.10072	0.941743	1942	4	-0.1875	0.96678	0.96672	0.999855	18401	0	-0.1875
ACOT1	3	0.033235	0.082662	0.935364	1943	2	-1.4968	0.75105	0.76129	0.999855	14963	1	-1.4968
DHX16	4	0.033248	0.10078	0.941743	1944	4	-0.31474	0.96675	0.9667	0.999855	18400	0	-0.31474
WIZ	4	0.033312	0.10097	0.942613	1945	2	-0.78178	0.56597	0.71015	0.999855	13085	1	-0.78178
PKN3	3	0.033357	0.082923	0.935364	1946	1	-0.49336	0.69516	0.72076	0.999855	14410	1	-0.49336
DRAM1	4	0.0334	0.1012	0.942613	1947	4	-0.30385	0.9666	0.96654	0.999855	18399	0	-0.30385
PRADC1	4	0.033426	0.10127	0.942613	1948	2	0.089625	0.18609	0.35952	0.999855	6603	2	0.089625
RASGRP1	4	0.033435	0.1013	0.942613	1949	4	-0.49328	0.96656	0.9665	0.999855	18398	0	-0.49328
OR4E2	4	0.03348	0.10143	0.942613	1950	2	0.11227	0.23899	0.43514	0.999855	7931	2	0.11227
CDH26	3	0.033489	0.083232	0.935364	1951	2	-1.4353	0.5425	0.63137	0.999855	12725	1	-1.4353
POLR3F	4	0.033491	0.10146	0.942613	1952	2	-0.69046	0.40101	0.56989	0.999855	10563	1	-0.69046
PPP1R3C	2	0.033525	0.061047	0.924602	1953	2	-4.2399	0.96647	0.9664	0.999855	18396	0	-4.2399
CD5L	4	0.033535	0.10158	0.942613	1954	2	-0.22798	0.85443	0.86222	0.999855	16338	1	-0.22798
ICA1L	4	0.033589	0.10172	0.942613	1955	1	0.99542	0.0021416	0.0077144	0.751344	182	3	0.99542
BAG5	3	0.033603	0.083495	0.935364	1956	2	-1.197	0.60987	0.66788	0.999855	13740	1	-1.197
DUS4L	4	0.033647	0.10188	0.942613	1957	2	-0.56076	0.23437	0.42969	0.999855	7825	1	-0.56076
TATDN2	3	0.033652	0.083616	0.935364	1958	2	-1.7475	0.31778	0.46191	0.999855	9213	1	-1.7475
PDE1B	4	0.033658	0.1019	0.942613	1959	2	-0.68745	0.59045	0.73137	0.999855	13493	1	-0.68745
AGXT	4	0.033662	0.10191	0.942613	1960	3	-0.93087	0.95922	0.95914	0.999855	18242	0	-0.93087
ZNF497	4	0.033723	0.10207	0.942613	1961	4	-0.54398	0.96628	0.96621	0.999855	18393	0	-0.54398
ABCB10	4	0.033741	0.10212	0.942613	1962	3	-0.63602	0.95558	0.95548	0.999855	18159	0	-0.63602
PPP4R1	4	0.033752	0.10215	0.942613	1963	3	-0.23476	0.79003	0.82216	0.999855	15418	1	-0.23476
TBX18	3	0.033758	0.083835	0.935364	1964	3	-0.3837	0.94013	0.9403	0.999855	17865	0	-0.3837
AWAT2	3	0.033765	0.083853	0.935364	1965	2	-1.5756	0.17253	0.29801	0.999855	6255	1	-1.5756
MUC12	3	0.033799	0.083938	0.935364	1966	2	-1.5523	0.21418	0.34595	0.999855	7319	1	-1.5523
IQGAP3	4	0.033806	0.10229	0.942613	1967	1	0.48786	0.046077	0.12977	0.964038	2482	3	0.48786
FAM25G	3	0.033809	0.08396	0.935364	1968	3	-1.7758	0.96619	0.9664	0.999855	18391	0	-1.7758
ZNF75A	3	0.033835	0.084024	0.935364	1969	3	-0.93712	0.96616	0.96637	0.999855	18390	0	-0.93712
SLC26A11	4	0.03386	0.10245	0.942613	1970	3	-0.41248	0.0071299	0.024462	0.919723	477	1	-0.41248
RAB4B	4	0.033868	0.10247	0.942613	1971	4	-0.9553	0.96613	0.96607	0.999855	18389	0	-0.9553
AATF	4	0.03389	0.10252	0.942613	1972	4	-0.47475	0.96611	0.96605	0.999855	18388	0	-0.47475
DYNLRB1	4	0.033899	0.10254	0.942613	1973	4	-0.25425	0.9661	0.96604	0.999855	18387	0	-0.25425
CES3	4	0.033927	0.10262	0.942613	1974	4	-0.53497	0.96517	0.96511	0.999855	18372	0	-0.53497
EHBP1L1	4	0.033949	0.10268	0.942613	1975	3	-0.77428	0.7664	0.80982	0.999855	15138	1	-0.77428
ZNF155	4	0.033961	0.1027	0.942613	1976	3	-0.95078	0.48998	0.64493	0.999855	11925	1	-0.95078
OR14J1	4	0.033968	0.10273	0.942613	1977	2	-0.080071	0.65186	0.76009	0.999855	14057	1	-0.080071
KRT86	4	0.034022	0.10289	0.942613	1978	3	-0.88831	0.74656	0.79999	0.999855	14919	1	-0.88831
MYOD1	4	0.03407	0.10303	0.942613	1979	4	-0.23851	0.96593	0.96587	0.999855	18385	0	-0.23851
ACTG2	4	0.034077	0.10305	0.942613	1980	2	-0.058891	0.89368	0.89395	0.999855	17001	1	-0.058891
DEFB119	4	0.034141	0.10323	0.942613	1981	2	-0.61702	0.49734	0.65113	0.999855	12039	2	-0.61702
ACOT4	4	0.034185	0.10336	0.942613	1982	3	-0.68459	0.84455	0.8552	0.999855	16194	1	-0.68459
TXNDC5	3	0.034199	0.084843	0.935364	1983	3	-1.169	0.9658	0.96598	0.999855	18384	0	-1.169
UACA	4	0.034213	0.10343	0.942613	1984	3	-0.86551	0.87348	0.87671	0.999855	16643	1	-0.86551
RBM34	4	0.03422	0.10345	0.942613	1985	3	-0.58411	0.18676	0.36052	0.999855	6617	1	-0.58411
HSPB3	2	0.034242	0.062293	0.924602	1986	2	-5.3403	0.96576	0.96568	0.999855	18383	0	-5.3403
MBIP	4	0.034242	0.10352	0.942613	1987	2	-0.65134	0.3841	0.55557	0.999855	10309	2	-0.65134
CXorf23	4	0.034276	0.1036	0.942613	1988	3	-0.60305	0.64567	0.75784	0.999855	13998	1	-0.60305
BRDT	4	0.03428	0.10361	0.942613	1989	3	-0.59855	0.52979	0.67875	0.999855	12534	1	-0.59855
DCAF8L2	4	0.034294	0.10364	0.942613	1990	3	-0.28551	0.76286	0.80805	0.999855	15100	1	-0.28551
RAB31	4	0.03431	0.10368	0.942613	1991	2	-0.3371	0.8856	0.88675	0.999855	16853	1	-0.3371
UBE2B	4	0.034331	0.10375	0.942613	1992	4	-0.40436	0.96567	0.96561	0.999855	18382	0	-0.40436
IFT46	3	0.034336	0.085137	0.935364	1993	2	-1.5703	0.86715	0.86718	0.999855	16546	0	-1.5703
SPRR2B	4	0.03434	0.10378	0.942613	1994	4	-0.38315	0.96566	0.9656	0.999855	18381	0	-0.38315
HOXD9	4	0.034348	0.10379	0.942613	1995	2	-0.10634	0.57696	0.71962	0.999855	13272	1	-0.10634
GLS	4	0.034402	0.10394	0.942613	1996	1	0.20104	0.50615	0.65858	0.999855	12171	2	0.20104
MLF1	4	0.034422	0.104	0.942613	1997	3	-1.0053	0.02652	0.082384	0.935452	1613	1	-1.0053
FAM228B	4	0.034468	0.10412	0.942613	1998	2	-0.22767	0.080432	0.19069	0.993456	3611	2	-0.22767
SMYD2	3	0.034474	0.08546	0.935364	1999	2	-1.5838	0.8569	0.85692	0.999855	16382	0	-1.5838
[truncated: 17,116 more rows]
