# Supplementary material for: Translational repression of NMD targets by GIGYF2 and EIF4E2
Source: PLoS Genet. 2021 Oct 19;17(10):e1009813. doi: 10.1371/journal.pgen.1009813 (PMC8555832; doi:10.1371/journal.pgen.1009813)
Supplement: S3 Table — Up to 2 guides per gene were used, in up to 3 replicates. Each dated column represents the average log2 tagBFP fluorescence for cells infected with that guide, normalized to the average of 2 nontargeting guides (NT). Blank cells mean that no infection for that guide was performed on that day. For each gene, the average of all days and guides is computed, as well as the t-test p value compared to the nontargeting guides, the rank of that gene by p-value, the Benjamini-Hochberg corrected p-value, and the -log of that value, which was used for plotting S2B Fig. (TSV) [file pgen.1009813.s011.tsv]

20190321_cBZ056_tagBFP_1	20190321_cBZ056_tagBFP_2	20190429_cBZ056_tagBFP_1	20190429_cBZ056_tagBFP_2	20190518_cBZ056_tagBFP_1	20190518_cBZ056_tagBFP_2	gene	avg log2FC	ttest p	p rank	BH padj	-log padj
-0.29866556246145165	0.07548592205904037	-0.0569525882192598	0.011292978412133116	0.1581013682264909	-0.011031409522892954	AP2S1	-0.02029488191765667	0.7807674019970744	25.0	0.8119980980769574	0.09044498799484653
1.1554671361664768	1.230037846678469	1.0956976481637546	1.4128778359125884	0.6768043289543841	0.9314191808187947	AQR	1.083717329449078	0.000170691265221447	4.0	0.0011094932239394055	2.9548753458111627
-0.27074230317294706	-0.3548354439201461	-0.2754095082335574	-0.22501375610207425	-0.18564557715157048	-0.17964214334560186	CCDC101	-0.24854812198764953	0.00024165403902693807	5.0	0.0012566010029400779	2.900802597993334
0.4722740637077776		0.4395600585145026	0.6143022942509362	0.7495027666764998	1.0247071949059172	DDX54	0.6600692756111266	0.004630533479407936	13.0	0.009261066958815872	2.033338975776741
	0.5122608625080344	0.09915614923686569	1.0521002630833232	0.4365001873546949	0.41319451159893505	DGCR14	0.5026423947563706	0.03127824060067513	19.0	0.04280180292723965	1.368537936948039
0.652423259568226	0.69500747526835	0.723965928616691	0.7020008710471219	0.8636426131744042	0.8754846273738848	EIF4A3	0.752087462508113	9.36932055625966e-06	2.0	0.00012180116723137558	3.914348549800708
1.6218531026541323	1.272710111514211	1.2421356686271583	1.248933040149538	0.7100562235735471	0.6747382779248735	EIF4E2	1.12840440407391	0.0006046662359733329	6.0	0.0026202203558844425	2.5816621837487723
0.3092482853576143		0.06667683824260559		0.5217358891807067		ETF1	0.2992203375936422	0.15611234163762672	23.0	0.17647482098166498	0.7533172499859803
1.3565181394010892	1.3820307205908517	0.8002888624943272	0.5323329849422099	0.506348046710797	0.49551633380450955	GIGYF2	0.8455058479906308	0.0044235194064112015	12.0	0.009584292047224269	2.018439961172885
2.38879303871766	2.1021538448560784	1.9277575867121601	1.9123758490412655	2.5602884663814804	2.1872964911010904	GNB2L1	2.179777546134956	3.5211157106042776e-06	1.0	9.154900847571122e-05	4.038346354976257
		0.9148139851495941	0.9616839482635212	0.6340952033575205	0.5778797990826843	ISY1	0.77211823396333	0.0040812684361286305	10.0	0.010611297933934439	1.9742314915868542
	0.6667752347580641	0.7012391899332336	0.8042776347672191	0.41579431578439274	0.6753850697570651	ISY1-RAB43	0.6526942889999949	0.0007823713546881155	7.0	0.0029059507459844288	2.536711750990665
-0.0341238859171161	-0.053541178401263954	-0.16001663210697284	-0.2629438636468091	0.10396668695531305	-0.005686747438596079	LDLR	-0.06872427009257416	0.23256119526771815	24.0	0.2519412948733613	0.5987006428798597
0.03239617709703776	-0.033140387043107955	0.005877742238316169	-0.005901786980839495	0.030829676262663006	-0.03150290384479669	NT	-0.0002402470451212009
0.47003555170005046	0.2088127270480879	0.2645397645190327	0.1848454052612642	0.6520862797319654	0.1825121647262337	PES1	0.32713864883110577	0.00507087558609998	14.0	0.009417340374185677	2.026071732441165
		0.2634690814654985	0.2051374324015487	0.36454109728636874	0.37647731878356067	RBM25	0.30240623248424414	0.006009350223110225	15.0	0.010416207053391056	1.9822903957832323
		0.17389050456555238	0.7848968711626889	0.3450826593925527	0.8479305210958945	RBM8A	0.5379501390541721	0.054337540186710935	21.0	0.06727504975497545	1.1721459723705505
		0.05507323412905605	0.0729986208776162	0.145097233975729	0.22927882943373198	RFK	0.1256119796040333	0.07500346231390256	22.0	0.08864045546188484	1.0523680210714768
		0.8743874079304144	0.7249385494661824	0.8666683071615469	1.1442847790143493	RPLP0	0.9025697608931232	0.002519706610853633	8.0	0.008189046485274307	2.086766663598758
		1.0397867494412214	0.6560071679098757	0.6833787941143791	0.9705680385942015	SLU7	0.8374351875149193	0.004038581661293333	9.0	0.01166701368818074	1.9330402926019037
		1.253854543481528	1.1237608009336455	0.6718945806029893	0.7154421019994494	SNRPF	0.941238006754403	0.007634478859788631	16.0	0.012406028147156526	1.906367237830016
		2.415556755161518	2.1019596687780098	2.3954092075748132	2.358362271686104	UPF2	2.3178219758001113	6.223336202677131e-05	3.0	0.000539355804232018	3.2681246432827025
2.1031849623208223		1.5732101044421818		1.1398015225978608		Upf1	1.6053988631202885	0.02945660285240833	18.0	0.042548426342367586	1.3711164977054657
		0.5585738128961953	0.8801618549135196	0.6231254587800519	0.859984449683972	XAB2	0.7304613940684347	0.004120150715109303	11.0	0.009738538053894715	2.0115062343719594
		0.0777067119734659	0.1943112306595167	0.36767413911938035	0.3170972279319536	ZNF407	0.23919732742107916	0.03498772312755287	20.0	0.04548404006581873	1.3421409665796165
		0.25572575342538884	0.6919849897616612	0.4012980823242701	0.6486584166337809	ZNF830	0.4994168105362753	0.021062501143612695	17.0	0.03221323704317236	1.4919656316115235
