# Supplementary material for: Translational repression of NMD targets by GIGYF2 and EIF4E2
Source: PLoS Genet. 2021 Oct 19;17(10):e1009813. doi: 10.1371/journal.pgen.1009813 (PMC8555832; doi:10.1371/journal.pgen.1009813)
Supplement: S4 Table — Counts of transcript-mapping reads from ribosome profiling and RNA-seq datasets, as obtained from Salmon output. (TXT) [file pgen.1009813.s012.txt]

WT_DMSO_1_mono	4031245
WT_DMSO_2_mono	3863715
WT_SMG1i_1_mono	3236073.976
WT_SMG1i_2_mono	2396627.945
eIF4E2_4_DMSO_1_mono	5414609.017
eIF4E2_4_DMSO_2_mono	6946020.002
eIF4E2_4_SMG1i_1_mono	4830802.984
eIF4E2_4_SMG1i_2_mono	4302068.969
GIGYF2_4_DMSO_1_mono	4039253.01
GIGYF2_4_DMSO_2_mono	4803571.99
GIGYF2_4_SMG1i_1_mono	3340762.994
GIGYF2_4_SMG1i_2_mono	5738590.01
WT_DMSO_1_di	44494.003
WT_DMSO_2_di	51674.003
WT_SMG1i_1_di	49544.998
WT_SMG1i_2_di	43340.004
eIF4E2_4_DMSO_1_di	68724.992
eIF4E2_4_DMSO_2_di	76273.005
eIF4E2_4_SMG1i_1_di	40478.999
eIF4E2_4_SMG1i_2_di	36084.001
GIGYF2_4_DMSO_1_di	48395.001
GIGYF2_4_DMSO_2_di	63051.994
GIGYF2_4_SMG1i_1_di	64123.993
GIGYF2_4_SMG1i_2_di	53706.997
WT_DMSO_1_RNA	19814199.98
WT_DMSO_2_RNA	20195846.98
WT_SMG1i_1_RNA	21375550.03
WT_SMG1i_2_RNA	17815932.97
eIF4E2_4_DMSO_1_RNA	21419229.95
eIF4E2_4_DMSO_2_RNA	17974124.05
eIF4E2_4_SMG1i_1_RNA	16601354.99
eIF4E2_4_SMG1i_2_RNA	15841109.04
GIGYF2_4_DMSO_1_RNA	17578580.03
GIGYF2_4_DMSO_2_RNA	22251229
GIGYF2_4_SMG1i_1_RNA	19192374.02
GIGYF2_4_SMG1i_2_RNA	38514659.1
NT1_1_mono	8735765.977
NT1_2_mono	8692993.95
SMG1i_1_mono	10176342.03
SMG1i_2_mono	8097084.988
eIF4E2_1_mono	8924788.984
eIF4E2_2_mono	8952490.953
GIGYF2_1_mono	7185539.016
GIGYF2_2_mono	5168945.988
NT1_1_RNA	2282229.975
NT1_2_RNA	2548047.972
SMG1i_1_RNA	2151145.046
SMG1i_2_RNA	1608548.008
eIF4E2_1_RNA	2198395.01
eIF4E2_2_RNA	1947958.006
GIGYF2_1_RNA	2347432.007
GIGYF2_2_RNA	1867101.042
