# Supplementary material for: Translational repression of NMD targets by GIGYF2 and EIF4E2
Source: PLoS Genet. 2021 Oct 19;17(10):e1009813. doi: 10.1371/journal.pgen.1009813 (PMC8555832; doi:10.1371/journal.pgen.1009813)
Supplement: S5 Table — (TSV) [file pgen.1009813.s013.tsv]

tx_id	WT_DMSO_1_mono	WT_DMSO_2_mono	WT_SMG1i_1_mono	WT_SMG1i_2_mono	eIF4E2_4_DMSO_1_mono	eIF4E2_4_DMSO_2_mono	eIF4E2_4_SMG1i_1_mono	eIF4E2_4_SMG1i_2_mono	GIGYF2_4_DMSO_1_mono	GIGYF2_4_DMSO_2_mono	GIGYF2_4_SMG1i_1_mono	GIGYF2_4_SMG1i_2_mono	WT_DMSO_1_RNA	WT_DMSO_2_RNA	WT_SMG1i_1_RNA	WT_SMG1i_2_RNA	eIF4E2_4_DMSO_1_RNA	eIF4E2_4_DMSO_2_RNA	eIF4E2_4_SMG1i_1_RNA	eIF4E2_4_SMG1i_2_RNA	GIGYF2_4_DMSO_1_RNA	GIGYF2_4_DMSO_2_RNA	GIGYF2_4_SMG1i_1_RNA	GIGYF2_4_SMG1i_2_RNA	gene_id	gene_name
ENST00000381655.7	5.0	0.0	2.0	2.0	0.0	0.0	2.0	0.0	2.0	1.0	1.0	1.0	15.0	5.0	11.0	6.0	4.0	7.0	3.0	4.0	3.0	2.0	10.0	13.0	ENSG00000132932.17	ATP8A2
ENST00000553855.5	0.0	0.0	0.0	0.0	0.0	0.0	0.0	0.0	4.4510000000000005	0.0	5.9510000000000005	13.015999999999998	13.48	26.340999999999998	21.795	8.175	19.864	38.149	9.47	21.936	28.174	35.232	37.161	30.474	ENSG00000080815.19	PSEN1
ENST00000507741.5	0.0	0.0	0.0	0.0	0.0	0.0	0.0	0.0	0.0	1.946	0.0	0.0	58.415	79.149	63.972	73.483	87.82700000000001	34.861999999999995	43.89	24.69	108.00399999999999	80.373	93.618	186.77	ENSG00000109184.15	DCUN1D4
ENST00000461488.5	0.0	0.0	0.0	0.0	0.0	0.0	0.0	0.0	0.0	0.0	0.0	0.0	6.736000000000001	0.0	11.579	15.68	10.485	9.507	6.3420000000000005	0.0	3.795	7.275	11.659	21.840999999999998	ENSG00000214046.8	SMIM7
ENST00000509622.5	2.338	1.079	6.9510000000000005	5.269	1.692	9.454	6.1579999999999995	8.357999999999999	3.07	3.248	4.022	12.012	553.172	536.117	767.426	662.173	616.997	483.11800000000005	523.135	657.8639999999999	447.97900000000004	546.1569999999999	636.297	1445.9560000000001	ENSG00000174720.16	LARP7
ENST00000567651.5	2.325	0.0	0.7609999999999999	0.0	5.8229999999999995	5.249	9.191	1.776	3.2	1.785	3.0780000000000003	5.1339999999999995	68.068	63.531000000000006	70.602	86.68799999999999	119.641	78.806	68.119	63.28	73.965	60.458999999999996	60.178000000000004	147.039	ENSG00000170100.13	ZNF778
ENST00000253047.7	85.0	69.0	58.0	34.0	138.0	121.0	89.0	91.0	101.0	87.0	79.0	106.0	83.0	84.0	64.0	71.0	104.0	82.0	68.0	54.0	62.0	123.0	101.0	152.0	ENSG00000130748.7	TMEM160
ENST00000373544.5	0.0	0.0	9.807	7.68	0.0	21.291	29.605	10.745999999999999	0.0	8.853	25.073	22.711	195.023	170.46200000000002	177.96099999999998	159.791	213.42	179.18599999999998	161.308	135.49200000000002	171.872	237.69400000000002	216.90599999999998	413.75199999999995	ENSG00000136933.17	RABEPK
ENST00000653405.1	168.31599999999997	145.918	115.402	67.808	234.95	277.10200000000003	197.22099999999998	186.47	201.419	198.59099999999998	127.59700000000001	183.261	16.824	0.0	10.659	2.074	1.9709999999999999	0.0	0.0	8.34	4.7589999999999995	0.0	0.0	5.325	ENSG00000164897.14	TMUB1
ENST00000520710.5	0.0	0.0	0.0	0.0	0.0	0.0	0.0	0.0	0.0	0.0	0.0	0.0	23.305999999999997	13.59	13.949000000000002	19.500999999999998	31.379	26.029	10.67	17.369	25.005	32.616	23.752	35.111	ENSG00000147536.12	GINS4
ENST00000270538.8	621.086	565.0	561.401	379.30699999999996	653.0	890.273	718.802	694.0	538.92	651.0	531.0	820.9630000000001	3466.77	3562.224	4250.49	3463.758	3478.3059999999996	2952.3109999999997	3184.705	2613.994	2936.447	3440.095	3247.637	6407.394	ENSG00000104980.8	TIMM44
ENST00000676402.1	7.56	1.167	2.423	1.159	2.505	6.103	4.876	4.805	1.139	5.0089999999999995	4.926	4.813	18.208	0.0	0.0	0.0	13.307	0.0	0.0	0.0	0.0	0.0	0.0	22.656	ENSG00000131165.16	CHMP1A
ENST00000579732.5	0.0	0.0	14.385	0.0	0.0	4.751	12.889000000000001	2.992	6.265	15.026	0.0	0.0	93.74799999999999	87.961	84.208	80.97	94.83	61.667	62.342	68.492	60.458	110.947	97.20100000000001	193.292	ENSG00000133195.11	SLC39A11
ENST00000471844.6	0.0	0.0	18.944000000000003	0.0	0.0	0.0	6.627999999999999	0.0	0.0	0.0	0.0	0.0	427.246	473.35699999999997	497.406	401.324	472.12300000000005	351.19699999999995	315.499	272.54200000000003	362.144	434.02	395.38	809.329	ENSG00000143437.21	ARNT
ENST00000395047.6	1629.0	1551.0	1212.0	894.0	2328.0	2816.0	1977.0	1596.0	1760.0	2026.0	1335.0	2304.0	5911.0	6097.0	5489.0	4267.476	6868.0	5874.0	4407.0	4537.0	5975.0	7697.0	4993.0	10554.82	ENSG00000213585.11	VDAC1
ENST00000504963.5	15.979000000000001	22.053	41.021	39.414	91.977	36.498000000000005	47.726000000000006	60.336999999999996	21.346	55.977	71.757	57.211999999999996	5.164	6.131	7.676	9.434	1.1640000000000001	2.4530000000000003	5.432	2.502	1.155	3.1430000000000002	4.01	3.23	ENSG00000143252.15	SDHC
ENST00000604024.5	0.0	0.0	23.605	0.0	0.0	0.0	17.109	0.0	0.0	0.0	5.9479999999999995	21.436999999999998	47.711999999999996	57.765	109.59899999999999	48.668	28.761999999999997	69.03	84.76299999999999	83.49700000000001	40.013000000000005	38.434	37.101	185.899	ENSG00000198707.17	CEP290
ENST00000261438.10	126.035	112.59700000000001	87.0	87.0	221.15599999999998	227.676	195.641	152.942	99.0	154.0	94.56299999999999	156.024	1541.432	1646.4189999999999	1532.529	1191.011	1734.1670000000001	1495.994	1232.617	1346.0710000000001	1239.085	1667.5620000000001	1123.782	2552.564	ENSG00000109787.13	KLF3
ENST00000156084.8	388.0	394.0	360.0	260.0	599.0	724.0	513.0	458.0	322.89	367.0	282.0	468.0	2475.0	2605.0	2576.0	2323.0	2898.0	2373.0	2143.0	1788.0	1664.0	1986.0	2021.0	3762.0	ENSG00000068308.13	OTUD5
ENST00000586719.5	2.6910000000000003	4.396	0.0	0.0	0.0	0.0	0.0	0.0	0.0	6.362	5.574	0.0	7.478	3.451	28.705	15.523	8.899	1.311	11.857000000000001	18.171	5.505	13.687999999999999	21.23	33.117	ENSG00000095066.11	HOOK2
ENST00000647410.1	0.0	0.0	0.0	0.0	0.0	0.0	0.0	0.0	0.0	0.0	0.0	0.0	0.0	0.0	0.0	0.0	0.0	0.0	0.0	0.0	0.0	0.0	0.0	0.0	ENSG00000131951.11	LRRC9
ENST00000448667.5	4.004	5.399	6.6579999999999995	5.003	6.61	14.478	17.595	3.261	7.666	0.0	6.314	8.686	3.487	12.458	2.14	13.305	10.171	9.11	12.927999999999999	7.007000000000001	6.244	6.832999999999999	11.59	17.873	ENSG00000198556.14	ZNF789
ENST00000578681.5	456.06	462.149	415.585	337.149	658.7510000000001	964.842	634.823	551.4590000000001	607.039	659.0189999999999	517.839	800.592	6333.946	6591.474	12739.901000000002	10181.597	6621.588000000001	5707.420999999999	8933.003	7856.081999999999	5991.996	7244.11	10310.159	20399.861	ENSG00000198231.13	DDX42
ENST00000382452.6	1462.0	1430.0	1178.0	888.0	1756.0	2248.0	1586.0	1419.0	1306.0	1421.0	1019.0	1740.0	11566.0	11612.0	11830.0	9895.0	11387.0	9567.0	8228.0	7432.0	8124.0	10166.0	8628.578000000001	17113.831000000002	ENSG00000071127.17	WDR1
ENST00000638119.2	147.445	158.535	124.755	89.789	198.98	265.067	158.891	159.194	149.88	166.011	146.329	244.387	218.354	227.985	254.855	161.64	56.044	239.705	68.568	134.471	163.335	272.358	58.288999999999994	158.561	ENSG00000198954.9	KIFBP
ENST00000357988.9	96.21799999999999	0.0	109.811	84.765	102.685	152.255	67.584	117.79899999999999	78.131	56.677	50.131	152.974	670.617	577.389	686.562	552.881	453.619	441.629	399.849	364.348	399.976	547.893	502.875	880.418	ENSG00000172943.20	PHF8
ENST00000657480.1	0.0	0.0	0.0	0.0	0.0	0.0	0.0	14.831	0.0	0.0	7.726	20.680999999999997	300.01099999999997	309.834	331.95599999999996	418.901	273.41900000000004	117.189	263.129	182.81400000000002	233.18900000000002	292.265	350.69699999999995	647.144	ENSG00000163681.16	SLMAP
ENST00000521156.5	0.0	0.0	0.0	0.0	2.305	0.0	0.0	0.0	0.0	0.0	0.0	0.0	9.299	7.377000000000001	21.723000000000003	24.101	12.366	12.717	5.772	16.073	5.216	12.450999999999999	19.345	17.836	ENSG00000135297.16	MTO1
ENST00000651723.1	12.536	7.129	15.399000000000001	11.477	18.314	19.2	33.281	15.720999999999998	7.867999999999999	19.933	15.593	36.298	75.89399999999999	73.11399999999999	94.61200000000001	41.592	41.275	20.746	16.203	39.478	29.919	57.068000000000005	66.78699999999999	129.418	ENSG00000113522.14	RAD50
ENST00000260600.9	71.275	56.0	48.0	44.0	83.0	104.10600000000001	72.0	69.0	62.0	80.0	62.0	99.0	551.39	631.804	702.297	595.37	725.5989999999999	563.145	579.855	474.089	560.196	754.679	643.374	1290.445	ENSG00000138031.14	ADCY3
ENST00000278060.10	0.0	13.956	0.0	0.0	0.0	0.0	49.253	0.0	0.0	11.619000000000002	16.67	43.339	39.635999999999996	37.601	75.51	66.634	40.698	65.281	79.36	51.148	40.29	33.518	70.487	160.496	ENSG00000148832.16	PAOX
ENST00000371442.4	185.0	163.0	116.0	75.0	234.0	284.0	165.0	139.0	162.0	227.0	94.0	204.0	1478.0	1589.0	1182.0	1009.0	1498.0	1337.0	841.0	761.0	1336.0	1625.0	1118.0	2134.0	ENSG00000125352.6	RNF113A
ENST00000572944.1	14.312000000000001	14.463	0.0	2.4419999999999997	15.373	0.0	29.851999999999997	0.0	4.434	0.0	35.545	4.815	118.221	147.195	158.10299999999998	138.77100000000002	162.61700000000002	120.719	135.555	200.347	187.99	220.179	187.46	481.329	ENSG00000153933.10	DGKE
ENST00000620995.5	119.09200000000001	113.27799999999999	132.7	120.11399999999999	118.787	193.453	198.149	156.82399999999998	148.238	125.585	150.929	216.035	518.761	597.185	1092.938	903.863	502.048	420.539	658.181	624.008	458.00800000000004	552.106	770.7660000000001	1562.85	ENSG00000277149.5	TYW1B
ENST00000523655.1	2.171	0.0	0.0	2.353	1.252	0.0	0.0	0.0	0.0	1.263	1.932	7.519	88.294	86.69200000000001	358.214	304.16700000000003	76.486	47.961999999999996	240.271	216.261	69.933	75.682	304.622	575.198	ENSG00000153914.16	SREK1
ENST00000333213.11	126.0	117.0	102.23100000000001	61.413000000000004	234.0	286.553	165.32	170.05700000000002	156.67700000000002	211.0	130.61	198.924	654.951	579.909	637.651	528.976	734.687	631.263	518.043	497.51300000000003	603.626	739.095	681.3439999999999	1210.12	ENSG00000182173.13	TSEN54
ENST00000481911.5	0.0	0.0	0.0	0.0	1.415	0.0	6.659	0.0	2.134	0.0	1.569	2.5980000000000003	141.57	118.87	119.307	124.256	116.544	71.108	91.93700000000001	79.187	76.801	76.17399999999999	105.831	212.24900000000002	ENSG00000112078.14	KCTD20
ENST00000389874.3	0.0	8.917	5.4879999999999995	0.0	13.398	9.325	7.002999999999999	0.0	2.142	3.4330000000000003	9.335	0.0	40.515	29.778000000000002	25.386999999999997	18.122	7.792999999999999	9.065	11.418	7.914	1.827	38.715	12.520999999999999	20.201	ENSG00000124019.10	FAM124B
ENST00000280734.3	0.0	0.0	0.0	1.0	0.0	1.0	1.0	2.0	0.0	1.0	2.0	2.0	1.0	2.0	3.0	1.0	1.0	5.0	3.0	6.0	3.0	1.0	3.0	12.0	ENSG00000151117.9	TMEM86A
ENST00000373279.6	12.0	7.0	14.0	13.0	28.0	48.0	39.0	49.0	17.0	17.0	24.0	31.0	47.0	50.0	60.0	52.0	137.0	87.0	122.0	102.0	53.0	49.0	68.0	181.0	ENSG00000171224.9	FAM241B
ENST00000511426.5	2.0909999999999997	8.831	5.053999999999999	0.0	10.892999999999999	11.959000000000001	10.540999999999999	0.0	11.505	14.905	2.218	8.209	67.48899999999999	86.141	74.087	57.833	61.846000000000004	60.466	24.364	38.272	95.554	77.808	45.305	107.73100000000001	ENSG00000151466.12	SCLT1
ENST00000507532.5	24.451999999999998	34.641999999999996	9.097000000000001	16.413	36.673	32.775999999999996	21.495	7.687	16.643	29.983	6.98	18.922	0.0	0.0	39.084	14.071	3.551	1.521	13.605	23.496	7.797999999999999	0.0	30.787	63.466	ENSG00000109445.11	ZNF330
ENST00000211921.11	0.0	0.0	0.0	0.0	0.0	1.0	0.0	0.0	0.0	1.0	0.0	1.0	7.0	2.0	2.0	4.0	4.0	4.0	2.0	1.0	3.0	0.0	5.0	6.0	ENSG00000204482.11	LST1
ENST00000265421.9	115.0	102.0	79.0	52.618	177.0	188.0	156.0	119.49700000000001	89.0	132.0	85.0	151.792	401.0	433.0	454.66900000000004	310.437	563.736	487.09	357.68300000000005	396.723	462.086	539.269	398.048	938.273	ENSG00000070501.12	POLB
ENST00000264930.10	0.0	3.0	1.0	1.0	4.0	6.0	3.011	1.0	0.0	0.0	1.0	0.0	5.0	7.0	9.0	2.0	14.0	6.0	5.0	10.0	1.0	5.0	4.0	8.0	ENSG00000113504.21	SLC12A7
ENST00000410017.5	0.0	0.0	0.0	6.7410000000000005	0.0	5.492999999999999	0.0	17.244	9.744	0.0	10.404000000000002	13.423	25.859	69.82	64.025	58.231	78.525	68.506	72.919	73.05	58.754	30.473000000000003	58.093999999999994	101.182	ENSG00000144524.18	COPS7B
ENST00000326735.13	96.399	100.251	65.937	102.0	124.73100000000001	210.96599999999998	116.551	122.384	49.986000000000004	108.455	50.95399999999999	127.01100000000001	760.7489999999999	804.35	860.2739999999999	845.248	994.5369999999999	881.962	842.003	656.316	464.624	680.33	605.36	1219.8980000000001	ENSG00000159363.19	ATP13A2
ENST00000358595.10	195.0	186.0	128.056	109.0	217.0	297.0	187.372	174.0	199.0	225.0	130.0	268.0	1121.754	1108.626	1138.594	970.676	1009.877	904.803	817.5010000000001	851.4580000000001	880.8560000000001	1152.98	944.62	1920.671	ENSG00000143437.21	ARNT
ENST00000476134.1	1.683	2.4419999999999997	4.275	0.0	0.0	3.662	0.0	0.0	0.0	0.0	0.0	5.146	30.328000000000003	29.996	49.443999999999996	24.612	31.695999999999998	31.074	35.658	46.232	27.523000000000003	42.324	43.88	78.77600000000001	ENSG00000107643.16	MAPK8
ENST00000612570.4	176.0	141.0	116.0	114.0	218.0	245.56599999999997	169.71200000000002	159.0	152.0	212.0	133.696	230.19799999999998	611.184	568.0	524.639	491.276	578.352	473.995	370.925	381.13	543.689	670.023	503.713	971.1439999999999	ENSG00000102471.14	NDFIP2
ENST00000343067.8	743.84	773.18	599.335	449.394	1010.324	1320.0629999999999	823.187	786.78	556.817	758.058	475.94699999999995	798.9169999999999	8570.280999999999	8300.042	7800.316999999999	6538.025	7790.101	6701.321999999999	5459.025	5304.024	4751.502	6142.72	4622.231	9260.841999999999	ENSG00000159023.21	EPB41
ENST00000256362.5	0.0	0.0	2.0	0.0	8.0	10.0	5.0	5.0	1.0	0.0	0.0	0.0	1.0	2.0	2.0	3.0	15.0	16.0	9.0	6.0	3.0	0.0	0.0	0.0	ENSG00000133980.5	VRTN
ENST00000286201.2	1.087	6.478	3.0	1.065	5.724	2.17	4.0	4.082	5.591	8.166	3.0	5.182	22.0	10.0	9.0	15.0	19.0	20.0	16.0	11.0	20.0	23.0	12.0	28.0	ENSG00000155760.2	FZD7
ENST00000439512.5	0.0	0.0	0.0	3.483	0.0	0.0	1.8530000000000002	0.0	6.985	0.0	3.208	0.0	21.807	0.0	30.660999999999998	8.286	0.0	18.403	18.241	28.034000000000002	0.0	10.822000000000001	26.813000000000002	21.346999999999998	ENSG00000100284.21	TOM1
ENST00000643045.1	22.656	8.865	32.150999999999996	10.732000000000001	43.552	37.106	44.089	27.433000000000003	21.02	34.146	40.931999999999995	54.378	366.092	329.098	453.01800000000003	363.36300000000006	365.902	285.466	317.036	346.519	292.926	360.24699999999996	448.811	755.814	ENSG00000077152.11	UBE2T
ENST00000330501.12	50.097	41.302	25.004	28.351	68.56	81.512	75.508	46.657	22.642	42.236000000000004	25.741	43.897	830.341	949.308	874.1460000000001	620.485	978.7389999999999	864.525	706.633	748.133	509.89099999999996	677.6610000000001	424.051	1033.6860000000001	ENSG00000186812.13	ZNF397
ENST00000395321.6	952.3510000000001	938.9760000000001	658.2510000000001	584.389	540.632	684.8889999999999	428.836	429.884	270.20799999999997	249.108	222.524	335.806	1379.0	1421.0	1266.0	1148.0	660.0	601.0	438.0	392.0	278.0	344.0	294.0	544.0	ENSG00000109107.14	ALDOC
ENST00000646001.2	107.45299999999999	84.074	112.214	152.207	106.78200000000001	216.25799999999998	297.318	204.926	79.94	0.0	88.587	339.616	573.7719999999999	563.797	893.5310000000001	650.439	770.924	491.861	726.7669999999999	656.3839999999999	426.413	531.328	614.9259999999999	1211.678	ENSG00000156869.14	FRRS1
ENST00000498447.5	2.842	0.0	0.0	1.107	0.0	2.279	3.2939999999999996	0.0	0.0	1.0590000000000002	0.0	1.1059999999999999	69.598	99.068	86.068	59.641999999999996	72.06	32.181999999999995	49.86600000000001	33.321999999999996	62.644	74.836	52.242	115.809	ENSG00000176209.12	SMIM19
ENST00000366653.5	0.0	1.0	0.0	0.0	0.0	2.0	1.0	2.0	1.0	0.0	0.0	3.0	5.0	4.0	6.0	2.0	2.0	2.0	3.0	2.0	4.0	4.0	3.0	5.0	ENSG00000119283.15	TRIM67
ENST00000308330.3	103.0	77.0	58.0	38.0	149.0	167.0	104.0	98.0	125.0	119.0	94.0	133.0	442.0	505.0	375.0	341.0	519.0	431.0	285.0	305.0	429.0	581.0	352.0	743.0	ENSG00000174106.3	LEMD3
ENST00000574813.5	9.367	16.109	0.0	3.568	15.76	55.301	16.87	28.612	20.958000000000002	26.493000000000002	20.906999999999996	31.079	68.439	72.646	41.494	44.786	98.766	60.412	53.03	40.865	49.169	59.75	80.279	97.516	ENSG00000007038.11	PRSS21
ENST00000510994.5	117.0	120.0	90.0	57.0	189.0	227.0	154.0	122.0	123.0	146.0	92.0	177.0	817.0	931.0	750.0	567.0	869.0	767.0	528.0	579.0	787.0	1008.0	576.0	1313.0	ENSG00000129055.12	ANAPC13
ENST00000378617.4	108.0	115.0	138.0	96.0	174.0	247.0	206.0	182.0	185.0	196.0	168.0	295.0	245.0	224.0	365.0	327.0	227.0	205.0	225.0	220.0	211.0	299.0	334.0	595.0	ENSG00000165282.14	PIGO
ENST00000521982.5	0.0	0.0	1.122	0.0	1.091	1.081	0.0	0.0	0.0	0.0	0.0	1.052	28.248	15.04	26.524	17.012	16.62	8.7	22.293000000000003	19.539	6.938	5.31	14.454	44.684	ENSG00000170791.18	CHCHD7
ENST00000335154.10	37.003	32.313	0.0	21.0	36.994	43.306999999999995	37.0	0.0	0.0	28.0	30.134	14.331	281.065	266.884	364.07099999999997	289.568	207.005	149.578	186.83599999999998	195.485	213.21400000000003	347.409	378.241	664.534	ENSG00000161791.14	FMNL3
ENST00000319595.5	12.0	10.0	5.0	1.0	24.0	34.0	29.000999999999998	23.0	11.0	19.0	16.0	23.0	144.0	156.0	151.0	103.0	185.0	153.0	115.0	146.0	116.0	143.0	92.0	197.0	ENSG00000179097.5	HTR1F
ENST00000314754.12	328.99	298.655	357.994	204.53099999999998	561.627	738.176	546.2040000000001	454.611	380.836	439.115	371.81199999999995	724.319	911.763	838.8839999999999	952.977	768.426	955.2239999999999	694.675	884.707	860.4060000000001	724.4839999999999	931.55	932.154	1872.15	ENSG00000196352.16	CD55
ENST00000369541.4	430.0	443.0	249.0	221.0	630.0	764.0	494.0	461.0	454.0	556.0	349.0	625.0	1785.0	1863.0	1620.0	1303.0	2008.0	1763.0	1245.0	1506.0	1934.0	2198.0	1386.0	3264.0	ENSG00000116752.6	BCAS2
ENST00000376693.3	56.0	46.828	52.0	32.0	55.136	69.277	40.0	62.0	56.0	65.0	43.0	87.0	88.195	86.838	74.692	79.867	92.914	92.916	60.162	50.373000000000005	79.203	107.118	80.968	156.10399999999998	ENSG00000167799.10	NUDT8
ENST00000267436.9	71.953	84.564	90.148	84.415	110.211	152.888	117.26	141.91299999999998	71.152	117.09	103.36	203.72400000000002	201.63	199.143	301.494	265.86400000000003	214.09400000000002	168.755	216.333	283.653	183.72299999999998	237.26	240.197	566.885	ENSG00000087299.12	L2HGDH
ENST00000374908.1	0.0	0.0	0.0	0.0	0.0	0.0	0.0	5.337000000000001	4.984	0.0	0.0	0.0	9.512	8.342	7.029	9.211	8.347000000000001	10.5	7.103	3.455	15.530999999999999	19.055	25.465	16.187	ENSG00000147059.8	SPIN2A
ENST00000298159.11	15.0	22.0	7.4670000000000005	4.0	38.0	28.929000000000002	27.0	26.0	13.0	23.0	15.0	24.825	81.368	88.95200000000001	56.27	35.501	87.12100000000001	88.803	67.801	68.0	96.321	96.15299999999999	71.88600000000001	118.70299999999999	ENSG00000165410.15	CFL2
ENST00000342374.5	354.0	256.0	230.002	207.997	445.00199999999995	656.002	404.00300000000004	375.995	279.002	408.0	306.839	534.995	1929.0	2044.0	2206.0	1680.0	2310.0	2035.0	1878.0	1859.0	1970.0	2516.0	1896.0	4279.0	ENSG00000132824.14	SERINC3
ENST00000568546.6	677.0	649.0	592.0	436.0	979.0	1357.0	857.0	761.0	828.0	936.0	667.0	989.0	1324.31	1233.012	1080.0910000000001	1025.627	1362.763	1047.589	1029.4089999999999	904.612	1119.163	1481.539	1200.0339999999999	2387.012	ENSG00000183751.15	TBL3
ENST00000476931.1	0.0	0.0	2.904	0.0	0.0	0.0	8.477	3.773	0.0	0.0	9.886000000000001	13.325	89.86	66.045	155.756	83.76100000000001	69.983	60.26	94.465	83.229	44.622	99.75200000000001	97.37	145.94	ENSG00000163902.12	RPN1
ENST00000242591.10	18.0	32.0	20.0	17.0	36.0	26.0	20.0	34.0	30.0	39.0	19.0	61.0	148.0	174.0	222.0	175.0	193.0	166.0	182.0	203.0	256.0	305.0	218.0	571.0	ENSG00000122970.16	IFT81
ENST00000361357.7	5.0	10.0	16.0	9.0	26.0	37.0	18.0	21.0	15.0	8.0	10.0	16.0	391.0	366.0	546.0	459.0	673.0	563.0	663.0	624.0	397.0	474.0	585.0	1145.0	ENSG00000198909.8	MAP3K3
ENST00000350902.9	0.0	0.0	0.0	0.0	0.0	0.0	0.0	0.0	0.0	0.0	0.0	0.0	0.0	1.0	2.0	2.0	0.0	2.0	3.0	1.0	2.0	1.0	3.0	7.0	ENSG00000176884.16	GRIN1
ENST00000519464.5	13.22	0.0	0.0	0.0	0.0	0.0	3.4219999999999997	4.611000000000001	0.0	0.0	0.0	0.0	10.177999999999999	22.2	88.992	47.14	17.672	17.997	70.582	37.425	10.630999999999998	20.921999999999997	43.501999999999995	151.628	ENSG00000104231.11	ZFAND1
ENST00000671730.1	12.482999999999999	22.0	18.0	11.0	32.0	34.0	35.0	14.144	20.0	26.0	31.0	21.771	315.57	306.481	227.882	205.667	333.245	252.727	252.825	316.74	211.868	394.725	200.646	517.987	ENSG00000156671.15	SAMD8
ENST00000251968.4	164.0	151.0	135.0	103.0	229.0	336.0	192.088	211.0	180.0	189.0	189.0	289.0	516.281	527.668	526.044	413.015	447.147	422.41	348.726	380.30699999999996	423.38	469.10400000000004	420.314	809.596	ENSG00000074319.13	TSG101
ENST00000565280.5	0.0	0.0	0.0	0.0	8.565	0.0	5.138	0.0	0.0	0.0	0.0	0.0	392.42	218.037	642.375	398.996	305.687	274.574	366.084	437.81199999999995	320.961	328.61400000000003	679.3589999999999	992.4889999999999	ENSG00000198690.10	FAN1
ENST00000638816.1	0.0	21.874000000000002	18.86	0.0	5.279	17.804000000000002	11.174000000000001	0.0	16.968	0.0	12.517000000000001	0.0	0.0	11.220999999999998	13.003	20.748	0.0	0.0	15.569	21.89	0.0	1.831	16.612000000000002	41.361000000000004	ENSG00000121897.15	LIAS
ENST00000378531.8	0.0	2.218	0.0	0.0	0.0	2.108	0.0	0.0	0.0	0.0	0.0	0.0	0.0	0.0	0.0	0.0	0.0	0.0	0.0	0.0	0.0	2.8339999999999996	0.0	0.0	ENSG00000116151.14	MORN1
ENST00000315891.10	65.096	44.934	16.62	29.983	69.223	68.789	38.459	60.173	26.195999999999998	36.184	57.0	39.639	66.543	86.931	66.0	55.635	93.353	95.07	71.741	49.033	47.757	97.35700000000001	92.197	186.16	ENSG00000114544.16	SLC41A3
ENST00000548599.5	0.0	7.4670000000000005	7.815	3.5669999999999997	0.0	8.167	8.771	9.258	0.0	0.0	7.847	15.222999999999999	17.375	24.241	73.369	41.946000000000005	31.813000000000002	0.0	68.862	30.948	28.793000000000003	3.134	17.865	96.35799999999999	ENSG00000111596.13	CNOT2
ENST00000514450.3	0.0	0.0	1.0	1.0	0.0	0.0	0.0	3.0	0.0	0.0	0.0	0.0	0.0	0.0	1.956	0.0	1.357	0.0	0.0	0.0	0.0	0.0	0.0	0.0	ENSG00000048342.17	CC2D2A
ENST00000246801.8	4.0	3.0	4.0	2.0	9.0	2.0	3.0	5.0	9.0	3.0	7.0	5.0	10.0	11.0	20.0	16.0	13.0	5.0	14.0	6.0	20.0	17.0	26.0	35.0	ENSG00000126467.11	TSKS
ENST00000592741.5	1565.986	1607.0	1238.0	851.905	2153.8379999999997	2590.988	1641.0	1357.0	1574.2279999999998	1782.0	1191.971	1842.991	4806.0	4843.0	4376.0	3877.0	4964.0	4180.0	3545.0	3215.0	3979.0	4939.0	4307.0	8217.999	ENSG00000130175.9	PRKCSH
ENST00000370554.5	21.706999999999997	4.512	82.88799999999999	0.0	36.876	14.597000000000001	24.378	0.0	8.616	10.25	7.1770000000000005	0.0	607.058	593.518	603.1990000000001	454.76800000000003	625.552	529.1619999999999	367.894	454.715	561.029	724.005	522.694	1032.3139999999999	ENSG00000183291.17	SELENOF
ENST00000281405.9	59.0	60.0	75.0	76.0	71.0	95.0	99.0	99.0	74.226	100.0	109.0	218.0	315.0	313.0	735.0	509.0	299.0	247.0	439.0	438.0	362.0	497.0	587.0	1407.0	ENSG00000118965.15	WDR35
ENST00000222249.13	0.0	0.0	1.0	0.0	0.0	0.0	2.019	0.0	2.024	1.008	1.0	0.0	7.0	4.0	9.0	5.0	32.0	16.0	14.0	16.0	16.0	23.0	18.0	28.0	ENSG00000105642.15	KCNN1
ENST00000604567.5	188.614	206.0	133.0	111.491	260.0	330.00300000000004	172.06400000000002	173.0	187.09799999999998	213.0	131.454	167.387	2651.0	2619.0	1994.0	1862.0	2803.0	2220.0	1643.0	1399.0	1776.0	2338.0	1767.0	3157.0	ENSG00000139718.10	SETD1B
ENST00000543898.5	0.0	1.0	3.0	4.0	4.0	6.0	4.0	4.0	0.0	0.0	0.0	2.0	6.0	20.0	7.0	11.0	19.0	8.0	14.0	7.0	5.0	3.0	2.0	3.0	ENSG00000085563.15	ABCB1
ENST00000559281.6	0.0	0.0	0.0	8.419	0.0	6.568	0.0	2.54	0.0	0.0	0.0	0.0	0.0	0.0	0.0	2.41	0.0	0.0	0.0	0.0	0.0	0.0	4.713	0.0	ENSG00000140416.23	TPM1
ENST00000673677.1	0.0	0.0	0.0	0.0	0.0	0.0	0.0	0.0	0.0	0.0	0.0	0.0	40.264	0.0	6.104	0.0	0.0	0.0	0.0	0.0	0.0	0.0	0.0	0.0	ENSG00000288550.1	AC018809.3
ENST00000338560.12	329.0	330.0	292.0	213.0	580.0	721.1669999999999	495.0	498.08099999999996	446.51099999999997	493.88699999999994	411.957	647.0	764.795	704.096	816.533	702.1519999999999	759.053	691.7539999999999	638.4730000000001	560.448	641.121	863.452	819.643	1566.381	ENSG00000187688.15	TRPV2
ENST00000526683.6	1246.0	1147.0	910.0	669.0	1585.0	2000.0	1193.481	1062.0	1255.896	1387.0	931.0	1567.0	3061.0	2851.0	2523.0	2215.0	3165.0	2585.0	2030.0	1699.0	2387.0	3198.0	2523.0	4476.0	ENSG00000179950.14	PUF60
ENST00000366528.3	311.0	298.0	185.0	148.0	332.0	456.0	290.0	253.0	238.0	300.0	173.0	321.0	783.0	805.0	741.0	537.0	758.0	707.0	526.0	654.0	659.0	939.0	457.0	1078.0	ENSG00000203667.10	COX20
ENST00000409123.5	20.5	0.0	0.0	0.0	21.5	0.0	15.0	0.0	0.0	0.0	0.0	0.0	30.016	32.775	31.776	48.92	22.451999999999998	38.876	17.129	17.069000000000003	39.872	26.944000000000003	37.371	43.281000000000006	ENSG00000122574.10	WIPF3
ENST00000398841.6	5.0	2.0	2.197	1.0	7.0	8.0	5.0	5.0	1.0	6.0	3.0	9.0	25.0	39.0	20.454	22.969	36.708	23.0	15.515999999999998	14.0	16.646	37.6	22.729	32.427	ENSG00000090238.12	YPEL3
ENST00000671102.1	0.0	0.0	0.0	0.0	0.0	1.3159999999999998	0.0	0.0	0.0	0.0	0.0	0.0	1.124	7.785	14.079	14.386	1.111	4.351	11.094000000000001	9.366	2.076	3.225	4.572	11.568	ENSG00000108641.19	B9D1
ENST00000419194.3	0.0	0.0	0.0	5.332999999999999	0.0	0.0	0.0	0.0	1.0	0.0	2.333	0.667	0.0	0.0	0.0	0.0	3.707	1.5930000000000002	0.0	3.1060000000000003	0.0	0.0	0.0	0.0	ENSG00000226023.6	CT47A6
ENST00000452032.6	0.0	0.0	0.0	0.0	0.0	3.425	0.0	1.255	0.0	0.0	0.0	0.0	40.361	20.166	81.899	67.506	42.548	37.064	55.126999999999995	47.22	43.958	54.898	61.356	93.76299999999999	ENSG00000167807.15	AC011511.1
ENST00000437807.6	86.57799999999999	95.929	52.446000000000005	34.2	127.131	141.623	72.952	89.536	89.27	125.478	53.141000000000005	126.469	280.85200000000003	214.52900000000002	151.589	206.19099999999997	319.262	267.703	113.035	163.221	273.705	364.41	315.866	476.98	ENSG00000178927.18	CYBC1
ENST00000636615.1	0.0	0.0	0.0	0.0	0.0	0.0	2.333	0.0	0.0	1.8659999999999999	0.0	0.0	12.495	11.489	11.962	19.445	6.336	18.46	11.73	5.9239999999999995	11.05	11.165	15.117	23.4	ENSG00000250644.3	AC068580.4
ENST00000339600.6	1424.0	1278.0	987.0	738.0	1518.0	1928.0	1290.0	1172.0	1725.065	2165.0	1435.0	2467.0	1334.0	1403.0	1197.0	1016.0	1076.0	958.0	708.0	786.0	1504.0	2098.0	1360.0	2887.0	ENSG00000189043.10	NDUFA4
ENST00000357043.6	134.0	104.0	472.0	302.01099999999997	154.0	194.0	636.0	581.0	190.0	166.0	505.0	874.0	725.0	675.0	2611.022	2034.0	619.0	520.0	1654.0	1413.0	611.0	743.0	2178.0	4090.0	ENSG00000068028.17	RASSF1
ENST00000570257.6	0.0	0.0	0.0	9.073	0.0	0.0	9.91	0.0	6.291	4.191	5.101	8.776	16.271	0.0	43.964	29.148000000000003	10.295	0.0	11.437999999999999	10.824000000000002	5.277	4.234	12.204	44.913999999999994	ENSG00000140400.17	MAN2C1
ENST00000398193.8	0.0	0.0	0.0	0.0	0.0	0.0	0.0	0.0	0.0	0.0	0.0	0.0	90.348	101.6	892.9110000000001	411.57	84.23200000000001	99.49799999999999	442.20599999999996	517.835	104.038	154.89600000000002	578.442	1263.151	ENSG00000187627.16	RGPD1
ENST00000415942.5	3.138	0.0	0.0	0.0	0.0	0.0	9.658	0.0	0.0	0.0	0.0	17.334	38.366	43.693999999999996	78.447	86.40100000000001	17.504	78.04	61.287	47.521	39.512	68.363	148.982	178.53900000000002	ENSG00000125826.21	RBCK1
ENST00000301738.9	204.99	239.838	240.0	175.826	276.0	390.83099999999996	382.0	339.0	262.731	291.8	270.0	452.0	1349.0	1274.0	1593.0	1325.0	1213.0	1108.0	1229.0	1143.0	1137.0	1477.0	1488.0	2649.0	ENSG00000167977.9	KCTD5
ENST00000587574.1	0.0	0.0	0.0	0.0	0.0	0.0	1.7069999999999999	0.0	0.0	1.235	0.0	0.0	2.079	4.2860000000000005	3.174	6.183	4.2780000000000005	1.067	4.0	0.0	3.2289999999999996	5.4910000000000005	7.2410000000000005	10.315999999999999	ENSG00000067596.12	DHX8
ENST00000431635.6	1086.0	1062.0	787.0	610.0	1697.0	2253.0	1469.0	1256.0	1044.072	1404.0	880.0	1426.0	6939.0	6829.0	6271.0	5055.0	8238.0	6696.0	5586.0	4890.995	5945.0	7196.0	5548.0	10653.0	ENSG00000117395.13	EBNA1BP2
ENST00000541618.1	0.0	1.5730000000000002	7.787999999999999	0.0	0.0	6.462000000000001	3.727	0.0	1.6480000000000001	0.0	1.071	5.255	55.121	60.023999999999994	47.4	39.87	82.162	31.386	42.192	49.102	67.918	73.02	75.24600000000001	114.84299999999999	ENSG00000121316.11	PLBD1
ENST00000448257.6	1245.194	1229.697	974.346	726.807	1785.796	2401.848	1588.0179999999998	1422.9489999999998	1421.681	1910.106	1214.923	2339.5389999999998	497.661	551.779	458.221	376.588	484.458	482.658	326.161	397.913	549.455	713.077	458.26199999999994	957.693	ENSG00000170312.16	CDK1
ENST00000262302.14	202.15599999999998	196.06400000000002	178.707	122.038	301.0	352.155	265.553	261.301	224.68200000000002	245.507	216.27700000000002	319.961	484.962	528.816	492.82199999999995	432.777	675.4889999999999	474.153	491.436	400.92	459.30199999999996	701.7639999999999	555.59	1167.482	ENSG00000095906.17	NUBP2
ENST00000295878.8	0.0	2.0	1.0	0.0	2.0	1.0	1.0	4.0889999999999995	0.0	0.0	1.0	2.039	11.434000000000001	15.0	31.361	18.637	15.0	6.0	13.135	14.0	12.379000000000001	8.0	10.0	21.511999999999997	ENSG00000163617.11	CCDC191
ENST00000606230.2	0.0	1.0	0.0	0.0	7.351	0.0	3.0	3.1210000000000004	0.0	0.0	1.0	7.0	34.466	37.009	9.732999999999999	17.497	38.366	32.54	17.032	28.608	23.041999999999998	37.512	31.666999999999998	32.759	ENSG00000147862.17	NFIB
ENST00000540200.6	397.0	373.0	310.0	218.0	494.0	693.0	443.0	410.0	472.0	561.0	356.0	521.0	4506.0	4322.0	3698.0	3389.0	4839.0	3710.0	3036.0	2765.0	4033.0	5150.0	4044.0	7276.0	ENSG00000004142.12	POLDIP2
ENST00000413302.6	0.0	4.0	1.0	1.0	1.0	1.0	0.0	0.0	0.0	2.0	6.0	9.0	15.0	18.0	25.0	20.0	26.0	11.0	19.0	9.0	32.0	33.0	37.0	90.0	ENSG00000099957.16	P2RX6
ENST00000246535.4	230.0	194.0	215.0	99.0	353.0	436.0	267.0	272.0	192.0	248.0	188.0	329.0	1350.0	1297.0	1591.0	1133.0	1428.0	1169.0	1139.0	1010.0	934.0	1204.0	1193.0	2251.0	ENSG00000126249.8	PDCD2L
ENST00000273048.2	0.0	0.0	0.0	0.0	0.0	0.0	0.0	0.0	0.0	0.0	0.0	0.0	33.775	14.434000000000001	131.374	110.228	108.709	68.098	90.428	84.40700000000001	91.118	84.906	113.589	327.508	ENSG00000144567.11	RETREG2
ENST00000558320.5	32.501999999999995	42.35	24.131999999999998	20.399	32.763000000000005	68.745	39.17	33.491	23.454	46.208	28.662	55.54600000000001	99.71	110.682	88.163	74.126	110.62700000000001	107.721	65.018	94.311	115.315	130.244	66.417	168.949	ENSG00000137871.20	ZNF280D
ENST00000645843.1	47.0	44.0	46.24	5.325	74.0	84.29799999999999	88.447	74.937	51.102	80.66	54.356	101.206	175.611	209.863	310.127	196.75599999999997	205.11599999999999	154.86700000000002	263.14099999999996	269.518	188.84	228.72	235.422	466.26300000000003	ENSG00000164074.15	ABHD18
ENST00000517922.5	0.0	0.0	15.915999999999999	0.0	0.0	0.0	0.0	0.0	4.24	0.0	11.214	0.0	7.781000000000001	23.843000000000004	17.615	0.0	4.478	8.582	6.9079999999999995	8.892000000000001	10.19	13.409	5.206	25.346	ENSG00000070718.12	AP3M2
ENST00000276500.4	1.0	0.0	3.0	1.0	2.0	7.0	3.0	3.0	3.0	7.0	4.0	3.0	7.0	21.0	14.0	19.0	18.0	25.0	17.0	21.0	28.0	26.0	24.0	55.0	ENSG00000147509.14	RGS20
ENST00000527319.1	0.0	0.0	0.0	0.0	3.592	8.652999999999999	0.0	0.0	0.0	0.0	0.0	0.0	88.666	0.0	77.47399999999999	18.442	2.6639999999999997	34.912	2.239	33.652	9.299	9.195	6.029	25.006999999999998	ENSG00000132768.14	DPH2
ENST00000435607.3	0.0	0.0	0.0	1.0	1.0	1.0	0.0	1.0	2.0	1.0	0.0	0.0	5.0	4.0	5.0	2.0	1.0	3.0	7.0	2.0	1.0	2.0	3.0	5.0	ENSG00000007314.12	SCN4A
ENST00000524669.5	1.0	0.0	2.0	0.0	1.0	0.0	0.0	0.0	0.0	0.0	0.0	1.0	9.0	9.0	18.0	14.0	8.0	6.0	10.0	10.0	4.0	4.0	4.0	5.0	ENSG00000166793.12	YPEL4
ENST00000625766.2	0.0	0.0	4.301	0.0	0.0	0.0	0.0	7.039	0.0	1.798	2.31	4.833	8.467	22.046	42.839	11.600999999999999	17.06	3.9619999999999997	34.207	25.219	7.761	17.833	11.784	19.327	ENSG00000280670.3	CCDC163
ENST00000580977.1	0.0	0.0	0.0	0.0	0.0	5.296	0.0	0.0	0.0	0.0	0.0	0.0	28.845	36.259	46.523	41.012	39.51	4.4239999999999995	30.119	43.637	29.697	20.215	42.898	46.148999999999994	ENSG00000160392.13	C19orf47
ENST00000603946.5	0.0	2.865	5.449	0.0	7.404	0.0	3.812	11.735	12.695	0.0	0.0	13.264000000000001	2436.435	2422.002	2903.051	2590.173	2754.009	2013.53	2293.522	2076.345	2096.425	2888.946	2830.009	5285.818	ENSG00000166197.17	NOLC1
ENST00000665070.1	167.0	152.0	131.0	78.922	352.0	442.0	313.0	267.0	198.0	175.0	135.079	188.0	461.709	562.261	422.736	390.36199999999997	969.525	738.062	631.7330000000001	478.967	439.8	561.151	427.985	878.679	ENSG00000129991.13	TNNI3
ENST00000544819.5	0.0	0.0	5.351	0.0	17.683	0.0	4.427	4.862	0.0	0.0	0.0	0.0	22.211	31.373	46.831	41.368	32.095	29.439	52.333999999999996	36.900999999999996	35.009	24.148000000000003	38.760999999999996	86.61200000000001	ENSG00000175581.14	MRPL48
ENST00000328666.11	96.0	91.0	79.0	57.0	112.665	150.0	94.954	111.94200000000001	101.46	98.0	77.703	133.0	643.27	661.743	933.678	839.811	676.9739999999999	559.025	707.966	573.81	539.8380000000001	676.673	882.5	1517.1729999999998	ENSG00000187531.14	SIRT7
ENST00000643932.2	4.0	0.0	0.0	3.0	2.3209999999999997	2.0	3.4619999999999997	1.0	1.0	1.0	2.0	0.0	4.723	13.145	7.6770000000000005	5.882999999999999	14.359000000000002	4.498	3.253	3.6010000000000004	9.0	12.0	6.711	9.073	ENSG00000137103.20	TMEM8B
ENST00000630499.2	65.81	40.97	23.949	0.0	51.532	82.124	0.0	0.0	0.0	49.095	0.0	0.0	719.445	820.7869999999999	752.7410000000001	801.8889999999999	749.15	663.3489999999999	600.938	457.665	654.585	711.4839999999999	672.1469999999999	1523.3129999999999	ENSG00000167978.17	SRRM2
ENST00000606214.5	186.197	146.84	138.589	111.338	194.16	273.712	191.47799999999998	209.99	143.096	181.076	149.40200000000002	253.641	362.98	344.49199999999996	347.473	333.42199999999997	351.376	311.026	270.54900000000004	289.978	276.097	370.901	315.025	618.068	ENSG00000145979.18	TBC1D7
ENST00000381237.6	296.0	254.0	343.0	205.0	320.0	399.0	394.0	345.0	326.0	385.0	294.822	556.0	1145.0	1090.0	1639.0	1275.0	1199.0	1001.0	1209.0	1262.013	1105.0	1461.0	1527.0	3016.0	ENSG00000104635.14	SLC39A14
ENST00000525723.6	5.093999999999999	0.0	7.216	2.343	4.727	0.0	8.453	13.694	1.422	0.0	3.543	17.504	53.607	41.742	174.798	158.53	48.692	56.43600000000001	133.196	146.44899999999998	46.543	74.675	181.767	340.56	ENSG00000139974.16	SLC38A6
ENST00000482253.5	1.4680000000000002	5.407	16.397000000000002	9.69	37.286	23.0	23.601	24.283	19.514	14.869000000000002	25.396	22.374000000000002	18.28	28.218000000000004	58.812	48.835	17.09	20.511	45.068000000000005	39.285	16.769000000000002	27.752	35.341	97.959	ENSG00000117569.19	PTBP2
ENST00000417314.2	34.0	49.0	27.0	29.0	91.0	97.0	71.0	66.0	51.0	57.0	38.0	71.0	337.0	381.0	288.0	213.0	514.0	417.0	255.0	303.0	426.0	545.0	242.0	620.0	ENSG00000163376.11	KBTBD8
ENST00000559152.5	0.0	0.0	28.175	0.0	0.0	0.0	0.0	0.0	0.0	0.0	0.0	0.0	109.835	135.244	467.63300000000004	376.74	126.98	137.002	420.903	531.75	132.345	94.28	389.95099999999996	798.31	ENSG00000166855.9	CLPX
ENST00000643345.1	0.0	0.0	0.0	0.0	0.0	0.0	0.0	0.0	9.896	0.0	0.0	0.0	20.044	19.48	14.465	5.781000000000001	27.229	15.097000000000001	5.86	18.434	7.189	27.195999999999998	6.87	25.090999999999998	ENSG00000197912.16	SPG7
ENST00000591910.5	0.0	0.0	0.0	0.0	0.0	2.349	0.0	0.0	0.0	0.0	0.0	2.295	4.822	9.521	50.466	44.285	5.968	9.263	27.62	31.747	10.99	4.931	35.929	80.281	ENSG00000266967.7	AARSD1
ENST00000586653.5	0.0	0.0	0.0	0.0	0.0	0.0	5.787999999999999	6.532	0.0	8.693	0.0	3.5410000000000004	42.905	62.248999999999995	63.516000000000005	47.24	61.446999999999996	28.131999999999998	48.042	26.941999999999997	44.378	47.496	32.29	80.442	ENSG00000176014.13	TUBB6
ENST00000592746.5	0.0	0.0	3.7939999999999996	0.0	0.0	6.657	0.0	9.394	4.72	1.986	0.0	24.272	6.3020000000000005	10.695	49.373999999999995	36.255	10.195	9.741	33.751999999999995	40.088	2.247	4.043	54.937	112.654	ENSG00000186566.13	GPATCH8
ENST00000264914.10	15.0	12.0	14.0	10.0	27.0	31.0	25.0	20.0	17.784000000000002	13.0	7.0	15.0	72.117	96.0	76.0	45.33	185.046	112.0	106.413	104.09700000000001	73.472	130.754	91.63799999999999	169.88400000000001	ENSG00000113273.17	ARSB
ENST00000265663.12	36.0	35.0	24.0	23.0	60.0	66.0	36.0	50.0	51.0	46.0	40.0	39.0	1308.0	1309.0	2003.0	1815.0	1600.0	1415.0	1626.0	1672.0	1350.0	1806.263	2332.0	4080.0	ENSG00000165802.23	NSMF
ENST00000392903.3	0.0	0.0	0.0	0.0	0.0	0.0	11.294	0.0	0.0	0.0	0.0	0.0	310.694	243.483	184.055	198.296	233.166	202.796	188.517	213.797	232.528	265.06	251.303	424.61	ENSG00000187164.20	SHTN1
ENST00000561028.6	2.0	0.0	3.0	1.0	2.0	3.0	2.0	7.0	1.0	2.0	0.0	6.0	18.0	18.0	28.0	26.0	24.0	24.0	21.0	26.0	13.0	9.0	37.0	53.0	ENSG00000129535.13	NRL
ENST00000281871.11	108.305	72.836	119.475	41.326	181.355	236.68200000000002	133.687	113.42200000000001	96.24600000000001	145.05100000000002	96.867	137.654	1578.131	1662.884	1249.263	1216.764	1789.246	1344.775	1116.01	848.444	1358.068	1698.162	1507.7920000000001	2383.784	ENSG00000152082.15	MZT2B
ENST00000672280.1	319.0	313.0	283.0	236.0	551.727	757.3989999999999	437.41	442.32199999999995	296.04200000000003	406.0	223.071	509.14099999999996	352.57300000000004	460.25699999999995	386.173	296.97700000000003	521.0269999999999	391.801	353.907	366.99699999999996	379.20099999999996	459.75300000000004	308.91200000000003	753.2869999999999	ENSG00000198056.15	PRIM1
ENST00000439838.5	0.0	0.0	0.0	0.0	0.0	0.0	0.0	1.2309999999999999	0.0	0.0	2.665	0.0	0.0	0.0	0.0	0.0	0.0	0.0	0.0	0.0	0.0	0.0	0.0	0.0	ENSG00000249590.7	AC004832.3
ENST00000294742.6	455.514	389.816	301.749	229.537	574.487	787.952	495.481	440.686	467.18	563.429	371.44300000000004	638.293	2159.794	2027.8239999999998	1725.618	1486.435	2598.302	2001.535	1528.408	1328.575	2137.106	2593.251	1868.7879999999998	3601.071	ENSG00000162704.16	ARPC5
ENST00000247452.4	93.804	91.0	78.0	58.541000000000004	222.86	299.414	166.55599999999998	157.80700000000002	91.99600000000001	93.85799999999999	73.932	123.9	289.0	272.0	242.0	215.0	384.0	324.0	256.0	236.0	186.0	238.0	156.0	284.0	ENSG00000046774.10	MAGEC2
ENST00000603301.5	3.0	2.0	6.0	0.0	8.0	4.0	7.0	5.0	1.0170000000000001	4.0	2.0	2.0	65.0	47.0	59.0	44.0	62.0	59.0	51.0	59.0	40.0	63.0	68.0	105.0	ENSG00000005238.20	FAM214B
ENST00000288985.12	0.0	0.0	0.0	0.0	0.0	0.0	0.0	24.421	0.0	0.0	0.0	0.0	9.241	12.955	7.4670000000000005	0.0	18.546	8.62	9.512	18.028	2.1430000000000002	17.925	9.526	16.752	ENSG00000182150.18	ERCC6L2
ENST00000475050.5	0.0	0.0	0.0	0.0	0.0	0.0	0.0	0.0	0.0	0.0	0.0	0.0	0.0	6.752000000000001	4.417	5.521	5.0	0.0	1.0	0.0	1.0	7.917000000000001	7.0	11.122	ENSG00000197415.12	VEPH1
ENST00000640237.1	8.0	8.0	6.0	11.0	4.0	1.0	1.0	4.0	3.0	4.0	0.0	1.0	31.0	19.0	55.0	42.0	2.0	4.0	17.0	10.0	2.0	2.0	14.0	9.0	ENSG00000214279.13	SCART1
ENST00000397609.6	366.0	340.0	266.0	174.0	574.0	698.0	459.0	373.0	359.0	406.0	305.0	451.0	1385.0	1540.0	1194.0	934.0	1788.0	1498.0	1191.0	1044.0	1371.0	1705.0	1041.0	2442.0	ENSG00000171262.11	FAM98B
ENST00000428463.5	0.0	0.0	0.0	0.0	0.0	0.0	1.0	0.0	0.0	0.0	0.0	0.0	0.0	2.144	0.0	3.8080000000000003	5.106	1.0	1.0	1.0	1.0	1.023	1.0	2.3	ENSG00000221994.12	ZNF630
ENST00000448666.7	231.729	274.0	183.528	125.661	270.96	344.0	177.738	189.88400000000001	323.322	347.4	211.03599999999997	366.36699999999996	585.502	504.95	419.569	401.339	498.406	384.093	348.157	242.107	650.001	715.8860000000001	514.8430000000001	894.14	ENSG00000115275.14	MOGS
ENST00000391911.5	2.0	1.0	0.0	1.0	0.0	1.0	3.0	0.0	0.0	0.0	0.0	0.0	3.0	2.0	6.0	6.0	7.0	10.0	4.0	6.0	0.0	0.0	1.0	1.0	ENSG00000196878.15	LAMB3
ENST00000354911.9	232.0	195.28900000000002	144.501	107.367	280.89799999999997	326.368	230.328	203.676	185.0	292.971	163.414	324.505	2605.638	2833.075	2830.119	2279.117	2718.857	2262.776	2133.9410000000003	2252.115	2542.33	3346.077	2468.375	5239.597	ENSG00000095787.23	WAC
ENST00000394430.5	2.2430000000000003	2.75	0.0	4.581	0.0	8.914	0.0	2.346	6.0520000000000005	3.069	0.0	6.666	71.398	92.115	72.919	57.207	62.38	70.669	55.148999999999994	56.538999999999994	78.87	102.74600000000001	83.976	162.554	ENSG00000068831.19	RASGRP2
ENST00000451578.6	21.781	13.985	21.543000000000003	14.69	33.226	45.662	42.62	44.708999999999996	21.041	27.038	38.861999999999995	63.106	75.291	105.85799999999999	112.935	80.132	109.83200000000001	81.773	119.109	102.55799999999999	97.37899999999999	95.665	129.8	228.94799999999998	ENSG00000011638.10	TMEM159
ENST00000398139.7	22.408	21.523000000000003	42.66	28.414	48.535	41.201	54.117	71.12899999999999	18.971	46.226000000000006	0.0	72.66199999999999	7.15	2.443	13.32	12.985	2.05	4.746	2.012	35.663000000000004	7.513999999999999	12.222999999999999	7.879	24.261	ENSG00000119725.20	ZNF410
ENST00000262640.11	134.59799999999998	132.115	111.971	65.622	194.49200000000002	235.31	133.465	148.85	135.493	165.262	112.66799999999999	243.68599999999998	182.75799999999998	169.243	157.416	97.639	119.50399999999999	183.61	293.577	337.991	238.604	379.848	111.806	514.276	ENSG00000124333.16	VAMP7
ENST00000591814.5	0.0	23.761	18.58	28.62	40.516	43.553999999999995	17.344	7.122999999999999	10.673	4.768	30.281999999999996	0.0	47.273	40.982	42.965	24.763	89.516	47.542	41.32899999999999	36.286	56.666000000000004	71.568	72.607	73.055	ENSG00000131196.17	NFATC1
ENST00000254271.8	2.0	0.0	2.0	1.0	0.0	2.0	4.0	1.0	0.0	0.0	0.0	0.0	0.0	0.0	0.0	0.0	0.0	0.0	0.0	0.0	0.0	0.0	0.0	0.0	ENSG00000131951.11	LRRC9
ENST00000519918.5	0.0	1.8980000000000001	7.11	0.0	0.0	0.0	0.0	0.0	0.0	0.0	4.842	2.4819999999999998	18.873	7.057	5.781000000000001	2.182	7.444	19.725	10.068	0.0	19.407	13.775	10.413	29.16	ENSG00000198791.12	CNOT7
ENST00000446526.8	144.0	144.0	102.0	62.0	220.0	304.0	182.0	149.0	196.0	236.0	144.0	253.0	604.0	607.0	482.0	423.0	704.0	586.0319999999999	430.0	412.0	698.0	881.0	579.0	1247.0	ENSG00000161542.17	PRPSAP1
ENST00000551265.5	17.236	0.0	12.639000000000001	1.534	2.188	2.478	4.062	5.431	7.74	2.3280000000000003	4.183	12.677	42.977	42.342	32.565	25.326	41.751000000000005	26.52	20.333	27.232	26.318	38.384	34.304	65.57300000000001	ENSG00000075415.13	SLC25A3
ENST00000664353.1	13.667	12.947000000000001	5.497999999999999	8.271	20.006	18.410999999999998	13.364	7.495	8.195	16.509	0.0	23.098000000000003	61.426	55.153	29.093000000000004	30.921999999999997	74.719	73.017	40.147	41.176	60.208	51.283	31.534000000000002	62.583	ENSG00000154358.21	OBSCN
ENST00000453200.6	92.734	94.12	71.033	46.0	95.0	103.22	79.115	77.441	143.921	172.354	116.038	190.52200000000002	677.132	648.547	584.284	483.216	521.285	443.48699999999997	349.29400000000004	272.832	982.997	1239.74	824.574	1730.964	ENSG00000106608.17	URGCP
ENST00000673310.1	21.436	21.427	27.837	14.162	34.129	48.023999999999994	34.625	27.666999999999998	12.154000000000002	26.108	0.0	10.046	603.5419999999999	574.034	738.368	588.9540000000001	701.4810000000001	613.966	534.905	519.8480000000001	531.116	616.889	619.984	1226.89	ENSG00000156110.14	ADK
ENST00000561981.4	0.0	0.0	0.0	0.0	0.0	0.0	0.0	0.0	0.0	0.0	0.0	0.0	0.0	0.0	4.0	3.0	0.0	2.0	1.0	0.0	1.0	2.0	1.0	3.0	ENSG00000260230.4	FRRS1L
ENST00000548125.5	78.0	73.976	32.0	40.994	118.83200000000001	126.99600000000001	82.965	73.91199999999999	79.85300000000001	90.0	61.0	122.916	656.587	730.6339999999999	593.643	469.31699999999995	802.34	687.678	468.61400000000003	525.78	742.576	974.908	488.66	1212.729	ENSG00000151135.10	TMEM263
ENST00000344417.10	100.0	80.0	56.0	34.0	89.0	99.0	63.0	57.0	153.0	154.403	89.0	135.0	756.0	721.9860000000001	727.7360000000001	600.898	513.898	425.916	397.0	329.985	882.039	1151.405	923.041	1782.8370000000002	ENSG00000146576.13	C7orf26
ENST00000398073.7	46.0	56.0	40.0	28.0	101.994	83.0	80.937	60.0	66.0	88.0	51.0	76.969	1451.491	1535.486	1197.38	1094.089	1697.9620000000002	1346.085	1109.504	1080.575	1259.117	1643.599	1405.825	2463.969	ENSG00000175215.11	CTDSP2
ENST00000373548.8	1259.0	1172.009	954.0039999999999	705.0110000000001	1526.0	1942.0	1334.001	1110.0	1051.0	1230.0	851.0	1467.0	4992.0	4943.0	4445.0	3662.3790000000004	4678.0	4070.0	3207.0	2813.0	3461.0	4368.0	3267.0	6333.0	ENSG00000116478.12	HDAC1
ENST00000674955.1	0.0	10.390999999999998	0.0	34.451	21.919	17.515	0.0	32.43	0.0	29.013	38.797	27.288	4.357	8.232000000000001	4.103	16.064	17.621	2.6460000000000004	14.685	6.273	11.386	9.259	41.1	119.785	ENSG00000132740.10	IGHMBP2
ENST00000368235.8	225.0	253.0	176.865	153.787	392.462	545.71	396.0	294.14099999999996	327.289	378.134	244.481	393.0	659.158	713.033	621.425	544.766	895.007	748.82	587.269	577.004	656.041	934.919	717.3739999999999	1387.443	ENSG00000163382.12	NAXE
ENST00000361523.8	91.476	88.978	72.0	53.0	155.49200000000002	215.572	165.84400000000002	110.74799999999999	98.325	148.192	88.0	182.576	1168.894	1332.501	1743.1660000000002	1332.37	1732.8270000000002	1405.214	1504.668	1429.5279999999998	1388.049	1724.191	1837.273	3466.156	ENSG00000126581.13	BECN1
ENST00000269187.10	59.0	70.0	62.0	30.0	111.0	138.0	86.0	69.0	63.0	54.111000000000004	51.0	93.0	371.759	413.767	399.952	307.692	463.36699999999996	396.707	287.358	307.027	318.442	430.39300000000003	225.949	598.018	ENSG00000141424.13	SLC39A6
ENST00000262370.12	128.789	99.09700000000001	152.253	87.426	163.296	208.40599999999998	194.035	169.053	134.005	131.541	113.18299999999999	199.34099999999998	533.254	542.952	713.198	749.175	621.508	496.111	573.177	403.70300000000003	403.05	527.447	671.405	1135.453	ENSG00000102858.13	MGRN1
ENST00000265810.8	0.0	1.0	0.0	0.0	0.0	0.9990000000000001	0.0	0.0	0.0	0.0	0.0	6.0	0.0	0.0	0.0	0.0	0.0	2.359	1.06	0.0	2.068	0.0	0.0	0.0	ENSG00000120913.23	PDLIM2
ENST00000428193.6	1.6669999999999998	0.0	6.957999999999999	1.63	0.0	4.454	0.0	13.785	1.952	7.513	4.516	16.363	34.219	47.52	59.257	50.963	64.815	38.846	65.75399999999999	72.791	33.595	41.879	82.729	172.25599999999997	ENSG00000108107.15	RPL28
ENST00000222574.9	44.0	48.0	55.0	39.0	65.0	96.0	122.0	82.0	42.0	56.0	54.0	111.0	134.77200000000002	154.255	205.084	132.671	181.958	156.067	197.833	208.292	164.05599999999998	166.46099999999998	208.84400000000002	470.54	ENSG00000105856.14	HBP1
ENST00000506264.5	0.0	0.0	0.0	0.0	0.0	4.255	1.439	0.0	0.0	0.0	1.32	1.311	0.0	0.0	9.73	7.775	0.0	4.7860000000000005	2.492	2.044	0.0	4.48	3.2089999999999996	12.439	ENSG00000197465.14	GYPE
ENST00000556529.4	0.0	0.0	0.0	0.0	0.0	0.0	4.61	0.0	0.0	0.0	0.0	0.0	22.439	12.491	15.562000000000001	17.79	14.352	7.572	12.431	7.553999999999999	9.68	13.675	24.669	21.905	ENSG00000258102.5	MAP1LC3B2
ENST00000526092.6	13.487	18.692999999999998	32.955	19.901	27.316	50.861000000000004	41.028999999999996	37.106	43.313	55.117	63.702	80.616	92.736	136.194	299.496	226.22299999999998	109.23700000000001	89.55799999999999	188.09	193.679	188.623	219.26	365.591	730.42	ENSG00000130270.16	ATP8B3
ENST00000557710.5	0.0	0.0	0.0	0.0	0.0	0.0	0.0	0.0	0.0	0.0	1.484	0.0	0.0	0.0	0.0	0.0	0.0	0.0	0.0	0.0	0.0	0.0	0.0	5.151	ENSG00000176473.13	WDR25
ENST00000675605.1	0.0	0.0	0.0	0.0	0.0	0.0	0.0	0.0	4.751	0.0	0.0	5.058	57.026	53.07	57.808	0.0	61.743	0.0	0.0	0.0	26.729	46.706	26.229	42.467	ENSG00000178177.16	LCORL
ENST00000555196.5	0.0	0.0	0.0	0.0	0.0	0.0	0.0	0.0	0.0	0.0	0.0	1.2770000000000001	0.0	0.0	12.237	5.224	1.5119999999999998	0.0	4.5969999999999995	7.99	2.722	1.473	7.824	13.806	ENSG00000119723.17	COQ6
ENST00000309784.9	151.0	134.0	143.0	115.0	216.0	261.0	249.0	247.0	135.713	199.0	145.0	334.0	601.016	649.068	622.976	443.26300000000003	586.62	471.654	453.231	588.9259999999999	562.481	785.19	489.17199999999997	1271.022	ENSG00000213186.8	TRIM59
ENST00000378588.5	2.0	1.0	0.0	1.0	0.0	1.0	3.0	0.0	0.0	0.0	0.0	2.0	40.0	34.0	83.0	66.0	106.06	72.0	176.0	157.0	38.0	58.0	95.95299999999999	204.0	ENSG00000165168.8	CYBB
ENST00000503518.2	1.0	0.0	1.0	1.0	0.0	2.0	2.0	3.0	4.0	4.0	8.0	12.0	85.603	98.962	53.668	64.59100000000001	97.723	87.421	56.893	74.664	102.314	122.194	85.87799999999999	144.466	ENSG00000125388.20	GRK4
ENST00000376588.4	458.0	475.0	382.0	294.0	667.0	959.0	657.0	551.0	651.94	755.0	551.0	984.0	1236.0	1259.0	1093.0	878.0	1311.0	1123.0	837.0	924.0	1372.0	1817.0	1330.0	2632.0	ENSG00000135069.14	PSAT1
ENST00000264990.11	2.0	4.0	9.0	3.992	1.805	11.0	8.0	9.0	6.001	11.0	7.0	8.282	26.299	48.736000000000004	144.441	75.445	24.225	10.296	75.648	119.316	23.191	19.55	90.05799999999999	226.725	ENSG00000240303.8	ACAD11
ENST00000308683.3	295.0	353.0	253.0	167.0	492.0	664.0	412.0	355.0	427.0	505.0	262.0	474.0	2020.0	2151.0	1561.0	1334.0	2248.0	1906.0	1382.0	1072.0	1872.0	2321.0	1452.0	2734.0	ENSG00000173545.5	ZNF622
ENST00000284885.8	0.0	0.0	0.0	0.0	0.0	0.0	0.0	0.0	4.0	4.0	4.0	4.0	3.0	0.0	0.0	0.0	2.0	0.0	1.0	3.0	96.0	136.0	100.0	254.0	ENSG00000154646.9	TMPRSS15
ENST00000645648.1	0.0	0.0	0.0	0.0	0.0	0.0	0.0	0.0	0.0	0.0	0.0	0.0	176.157	119.823	248.123	360.466	232.458	224.278	198.685	144.122	190.238	251.21400000000003	248.49900000000002	399.80300000000005	ENSG00000127616.19	SMARCA4
ENST00000599883.1	0.0	8.981	25.109	17.84	15.533	6.047999999999999	17.793	12.148	14.669	19.961	9.144	32.821999999999996	20.607	23.363000000000003	33.792	22.761999999999997	21.471	14.11	24.924	8.182	12.07	20.304000000000002	24.217	47.903999999999996	ENSG00000105127.9	AKAP8
ENST00000358738.3	0.0	0.0	0.0	0.0	0.0	0.0	0.0	0.0	0.0	0.0	0.0	0.0	60.68	64.907	26.27	24.021	69.789	49.423	30.881999999999998	30.16	35.823	60.255	51.05	80.904	ENSG00000126804.13	ZBTB1
ENST00000376962.10	143.0	154.0	82.0	74.0	213.0	227.0	180.0	154.0	128.0	189.0	92.0	229.0	922.0	911.0	836.0	648.0	957.0	760.0	556.0	658.0	753.0	987.0	588.0	1345.0	ENSG00000107372.13	ZFAND5
ENST00000357430.8	400.441	350.0	452.71	338.23699999999997	566.0	778.0	664.115	556.632	352.61300000000006	415.0	355.0	754.9939999999999	1698.145	1858.9279999999999	2678.633	1867.366	1755.4879999999998	1512.7620000000002	1715.695	1928.435	1413.481	1890.5910000000001	1468.396	3756.313	ENSG00000123983.14	ACSL3
ENST00000331573.8	968.7639999999999	921.0	694.942	554.8330000000001	1529.4879999999998	1904.8570000000002	1173.0	1077.0	997.235	1369.5079999999998	728.579	1462.2920000000001	6227.201	6497.0830000000005	5075.162	4537.406	7545.793000000001	6034.972	4390.556	4273.545999999999	5791.898	7142.471	5265.313	9964.309000000001	ENSG00000183527.12	PSMG1
ENST00000295718.7	4.0	4.0	3.0	12.0	7.0	2.0	4.0	1.0	2.001	3.0	1.0	2.0	24.0	25.0	36.0	47.0	8.0	10.0	12.0	2.0	10.0	14.0	14.0	30.0	ENSG00000054356.14	PTPRN
ENST00000421712.1	0.0	0.0	0.0	10.017999999999999	0.0	0.0	30.971999999999998	15.501	0.0	17.201	0.0	26.070999999999998	12.295	2.333	10.112	9.289	1.649	4.124	3.5660000000000003	6.7139999999999995	1.271	1.607	6.162000000000001	17.692999999999998	ENSG00000106009.16	BRAT1
ENST00000319285.5	593.0	534.0	429.0	292.0	754.0	933.0	589.0	568.0	668.0	744.0	494.0	818.0	1584.0	1486.0	1178.0	1029.0	1573.0	1281.863	957.0	927.005	1398.0	1889.0	1426.0	2551.0	ENSG00000179958.9	DCTPP1
ENST00000300823.10	2.134	2.127	0.0	2.036	5.955	10.28	13.235	4.61	6.652	3.661	6.495	9.658	37.094	33.952	26.226999999999997	26.726	77.983	65.882	59.845	59.306000000000004	58.783	56.106	46.181999999999995	73.002	ENSG00000167380.16	ZNF226
ENST00000621355.4	5.0	15.0	23.0	14.0	38.0	22.0	22.0	40.0	38.0	42.0	75.0	111.0	152.0	153.0	293.0	285.0	221.0	180.0	262.0	221.0	297.0	392.0	634.0	1227.0	ENSG00000088826.18	SMOX
ENST00000416247.4	34.0	37.0	29.0	15.0	60.0	60.0	39.0	28.0	27.0	48.0	22.0	53.0	486.0	505.0	423.0	370.0	583.0	490.0	375.0	415.0	521.0	686.0	309.0	859.0	ENSG00000224531.6	SMIM13
ENST00000375256.5	31.0	40.0	30.0	13.0	67.0	81.0	48.0	49.0	29.0	28.0	30.0	36.0	534.0	575.0	446.0	359.0	590.0	541.0	375.0	402.0	506.0	695.0	420.0	821.0	ENSG00000165244.7	ZNF367
ENST00000248633.9	60.0	63.0	46.0	35.0	86.0	127.0	116.0	105.0	68.0	100.0	76.0	134.0	299.0	300.69	509.23400000000004	394.68300000000005	354.409	326.0	396.611	416.069	321.0	390.504	444.49	1037.721	ENSG00000127980.16	PEX1
ENST00000587263.5	0.0	6.785	4.706	0.0	0.0	3.8960000000000004	9.217	4.96	0.0	0.0	7.5520000000000005	10.876	12.058	11.530999999999999	53.068000000000005	40.196	10.472000000000001	8.207	34.495	38.327	9.471	1.052	43.626000000000005	80.28399999999999	ENSG00000031823.14	RANBP3
ENST00000288723.8	0.0	9.94	10.337	0.0	0.0	0.0	0.0	0.0	2.841	0.0	0.0	3.2739999999999996	52.271	66.683	126.08200000000001	81.281	85.384	43.339	91.51	83.51299999999999	35.285	50.297	65.855	202.965	ENSG00000157869.15	RAB28
ENST00000270139.8	126.0	97.715	79.0	65.0	137.565	229.687	137.366	146.0	104.0	143.0	60.0	179.0	1000.1089999999999	1052.8339999999998	1081.998	802.763	1230.037	1030.873	832.355	1036.647	955.54	1285.822	829.0039999999999	1933.261	ENSG00000142166.13	IFNAR1
ENST00000244546.4	0.0	0.0	18.317999999999998	0.0	43.994	56.303000000000004	31.622	61.424	76.733	26.513	30.377	54.732	0.0	11.064	4.626	15.82	9.61	0.0	15.001	8.933	0.0	0.0	13.629000000000001	14.329	ENSG00000124587.14	PEX6
ENST00000425028.5	0.0	3.387	1.3459999999999999	0.0	0.0	3.057	10.514000000000001	10.34	2.101	2.843	4.038	3.423	285.351	313.619	578.369	519.6469999999999	354.539	335.63599999999997	446.949	472.668	215.703	345.829	524.842	879.318	ENSG00000100225.18	FBXO7
ENST00000378115.3	0.0	0.0	0.0	0.0	0.0	0.0	1.0	0.0	3.237	16.849	9.366	11.862	0.0	1.5619999999999998	2.0	3.35	2.4219999999999997	5.831	1.565	0.0	176.955	178.78599999999997	135.041	306.246	ENSG00000213214.5	ARHGEF35
ENST00000322723.9	4733.6359999999995	4922.987	3779.232	2856.522	6948.639	9819.643	6149.628000000001	5405.893	5389.3240000000005	6961.158	4008.026	7518.713000000001	43911.0	46887.0	40529.0	32748.931	46685.087999999996	42590.926	32834.997	29603.0	41885.998999999996	51848.0	37703.0	76758.00099999999	ENSG00000115053.16	NCL
ENST00000349314.6	0.0	1.012	0.0	1.0	0.0	1.0	0.0	1.0	2.0	1.0	0.0	1.0	0.0	4.0	0.0	2.0	9.0	9.0	1.0	6.0	0.0	9.0	5.0	13.0	ENSG00000128284.19	APOL3
ENST00000618958.2	1345.115	1409.359	820.7769999999999	632.2	2161.27	2532.507	1325.076	1175.4180000000001	1326.789	1533.445	829.8589999999999	1394.6989999999998	1477.287	1761.348	1045.065	1159.2269999999999	2112.322	1698.4070000000002	1195.692	1201.203	1438.0	1889.225	1427.342	2790.094	ENSG00000275221.2	H2AC15
ENST00000621561.4	8.124	5.18	4.91	2.282	46.0	16.578	0.0	0.0	7.862	8.599	5.596	11.133	34.663000000000004	18.524	26.234	14.692	18.842	22.903000000000002	12.651	6.205	19.52	21.818	6.482	21.646	ENSG00000206140.11	TMEM191C
ENST00000335367.7	1.479	1.3880000000000001	0.0	0.0	6.5520000000000005	11.376	1.699	0.0	0.0	5.336	0.0	6.528	169.27200000000002	137.619	147.7	147.231	188.31799999999998	199.68099999999998	163.79399999999998	185.952	142.009	206.584	183.06900000000002	327.112	ENSG00000133612.19	AGAP3
ENST00000540386.5	0.0	0.0	111.272	23.418000000000003	0.0	0.0	164.86599999999999	119.56200000000001	17.377	0.0	48.856	107.374	190.36599999999999	213.365	785.822	706.1160000000001	283.308	189.326	489.978	450.577	106.21	195.15	575.678	1062.4460000000001	ENSG00000174669.12	SLC29A2
ENST00000559831.5	0.0	0.0	0.0	0.0	0.0	0.0	0.0	0.0	0.0	0.0	0.0	1.432	11.704	8.122	50.32	46.423	9.412	0.0	43.403	18.413	8.571	1.651	20.808000000000003	30.366	ENSG00000140416.23	TPM1
ENST00000367109.7	167.873	180.0	135.858	92.0	273.844	368.816	208.0	194.942	178.0	229.0	121.977	231.0	1278.24	1386.866	1083.47	924.2410000000001	1398.783	1124.388	941.436	918.6139999999999	1036.5410000000002	1410.394	791.465	1611.5220000000002	ENSG00000143479.17	DYRK3
ENST00000440392.3	0.0	0.0	0.0	5.289	0.0	0.0	3.3569999999999998	0.0	0.0	0.0	0.0	5.949	101.353	90.82	94.073	113.71	89.947	92.553	83.196	41.188	76.833	75.197	93.334	167.898	ENSG00000134146.12	DPH6
ENST00000512912.5	0.0	0.0	5.212999999999999	9.151	6.572	1.538	17.104	18.33	0.0	0.0	6.204	15.11	11.237	16.928	58.691	56.751000000000005	16.975	18.348	40.244	38.193000000000005	15.44	9.531	37.352	76.47399999999999	ENSG00000185324.22	CDK10
ENST00000246548.9	1093.991	1079.671	755.9110000000001	619.476	1448.519	1875.027	1250.938	1189.511	1158.445	1541.174	947.172	1730.3139999999999	7747.6140000000005	7311.6230000000005	8022.729	6528.486	7987.616	6137.727	5757.009	5368.164000000001	6610.345	8496.783000000001	6954.61	14635.845	ENSG00000126261.13	UBA2
ENST00000540893.1	8.033	0.0	6.477	6.061	0.0	0.0	7.167999999999999	0.0	0.0	3.615	0.0	12.147	11.922	2.929	9.23	6.48	12.435	8.835	9.182	13.83	10.895	8.797	10.819	30.598000000000003	ENSG00000168005.9	SPINDOC
ENST00000372692.8	3284.8759999999997	3134.367	2043.406	1654.85	5067.0	6900.969	3837.3709999999996	3568.841	3130.2290000000003	4380.345	2237.5789999999997	4579.192	17633.867	19162.992	15967.989	12347.0	20940.996	17281.988	12912.998	14246.382	18093.999	23648.581000000002	13311.999	31807.997000000003	ENSG00000119335.17	SET
ENST00000651024.1	809.301	802.0	829.0	594.0	898.0	1229.0	1092.0	906.0	793.1389999999999	863.0	760.0	1265.0	3885.0	3735.0	4719.0	4028.468	3650.0	3204.0	3447.0	3116.0	2758.0	3902.0	4215.0	7757.0	ENSG00000132361.17	CLUH
ENST00000358951.7	229.0	226.0	251.0	213.0	346.0	506.0	470.0	402.0	328.01	394.0	370.0	710.0	1416.0	1515.0	2591.0	2143.0	1838.0	1481.0	2252.0	2185.0	1735.0	2131.0	2477.0	6166.0	ENSG00000118873.16	RAB3GAP2
ENST00000449370.6	0.0	0.0	0.0	0.0	0.0	0.0	0.0	0.0	0.0	0.0	0.0	0.0	11.56	15.126	13.071	6.822	22.23	12.732999999999999	3.596	5.755	13.562999999999999	14.116	10.376	33.367	ENSG00000198162.12	MAN1A2
ENST00000262259.7	52.693999999999996	59.93	39.688	29.629	75.252	114.345	69.916	55.3	56.711999999999996	74.0	46.832	85.949	1207.5839999999998	1281.3	1056.67	796.466	1163.97	965.289	770.143	744.2080000000001	1047.305	1370.734	876.5980000000001	1994.4	ENSG00000105497.8	ZNF175
ENST00000470094.1	0.0	0.0	0.0	0.0	5.468999999999999	0.0	0.0	0.0	0.0	0.0	0.0	0.0	2.373	0.0	4.171	2.658	0.0	1.29	0.0	2.5839999999999996	1.127	1.188	4.1080000000000005	5.191	ENSG00000139618.16	BRCA2
ENST00000557415.5	13.245	0.0	25.851999999999997	0.0	40.064	16.985	0.0	0.0	11.456	0.0	9.193999999999999	0.0	214.297	166.178	155.019	181.176	169.2	172.12599999999998	154.596	120.28	140.90200000000002	152.172	237.50799999999998	240.40400000000002	ENSG00000100462.16	PRMT5
ENST00000660237.1	0.0	0.0	0.0	0.0	0.0	0.0	0.0	0.0	0.0	0.0	0.0	1.001	12.022	19.803	0.0	29.076999999999998	0.0	14.038	21.754	6.434	7.662000000000001	0.0	6.5	64.438	ENSG00000075711.21	DLG1
ENST00000535095.5	0.0	3.05	0.0	0.0	0.0	0.0	0.0	0.0	0.0	0.0	0.0	0.0	2398.545	2512.34	2063.7889999999998	2094.611	2806.04	2406.571	2012.325	1572.527	2177.889	2810.031	2523.825	4443.963	ENSG00000111142.14	METAP2
ENST00000627109.2	0.0	0.0	0.0	0.0	0.0	0.0	5.932	0.0	0.0	0.0	0.0	0.0	597.306	718.313	719.703	507.019	638.038	569.645	397.82300000000004	459.26300000000003	535.7919999999999	620.4159999999999	442.996	954.278	ENSG00000044115.21	CTNNA1
ENST00000468776.5	4.322	0.0	2.267	0.0	0.0	0.0	0.0	0.0	1.489	0.0	0.0	0.0	16.430999999999997	15.852	4.394	22.296999999999997	26.3	12.5	0.0	27.53	7.329	7.813	4.364	13.530999999999999	ENSG00000168297.16	PXK
ENST00000426837.6	44.964	52.934	43.15	38.72	35.258	36.161	26.585	57.378	39.053000000000004	66.795	35.293	35.883	632.896	681.998	602.131	552.265	555.743	417.43699999999995	372.608	359.19599999999997	457.18199999999996	548.692	468.12800000000004	939.68	ENSG00000047849.21	MAP4
ENST00000555238.5	77.47399999999999	96.0	76.0	69.0	139.0	158.0	110.0	121.0	109.98100000000001	92.0	93.0	160.0	534.0	630.0	636.0	539.0	643.0	537.0	471.0	415.0	466.0	574.0	502.0	1096.0	ENSG00000133961.20	NUMB
ENST00000393077.3	40.0	48.0	37.0	37.497	74.0	85.0	68.0	59.0	52.0	55.867	37.194	81.0	559.869	504.264	645.918	491.975	607.73	459.166	405.606	414.30400000000003	512.999	671.857	568.406	1176.428	ENSG00000151532.14	VTI1A
ENST00000340941.11	475.219	385.371	347.996	252.821	706.102	961.544	614.116	593.658	547.898	667.655	492.66900000000004	913.5269999999999	1879.3270000000002	1809.875	2110.67	1653.8570000000002	2134.715	1891.3229999999999	1713.57	1857.1979999999999	2135.141	2730.792	2176.633	4477.603	ENSG00000131844.16	MCCC2
ENST00000554961.5	0.0	0.0	1.905	0.0	0.0	0.0	0.0	2.234	0.0	0.0	0.0	0.0	0.0	5.983	8.047	2.031	0.0	0.0	8.126	6.152	0.0	0.0	2.122	12.622	ENSG00000100902.11	PSMA6
ENST00000370823.7	195.016	175.0	238.78599999999997	158.0	261.0	290.0	318.0	280.035	181.38099999999997	236.0	220.899	380.0	932.5260000000001	997.596	1225.039	1140.862	1151.558	969.1210000000001	1167.695	909.5989999999999	878.948	1171.1	1366.2160000000001	2662.528	ENSG00000101181.17	MTG2
ENST00000447215.5	0.0	0.0	0.0	0.0	0.0	0.0	0.0	0.0	0.0	0.0	0.0	0.0	153.61700000000002	142.339	140.054	89.818	205.702	131.408	142.97299999999998	96.381	138.904	162.83100000000002	139.438	262.995	ENSG00000184903.10	IMMP2L
ENST00000290541.7	2011.0	1823.0	1570.0	1137.0	3105.0	3983.0	2719.0	2524.0	2222.0	2897.0	1950.0	3391.0	3052.0	3104.0	2710.0	2517.0	4307.0	3167.998	2878.0	2380.0	3226.0	3971.0	3317.0	6403.981	ENSG00000159377.11	PSMB4
ENST00000267978.10	67.0	68.0	91.0	62.927	78.0	93.0	90.09	84.0	58.711999999999996	61.809	53.898999999999994	98.22399999999999	330.72900000000004	338.0	559.036	479.852	272.705	214.0	348.56199999999995	275.176	214.72299999999998	240.766	407.796	803.086	ENSG00000140400.17	MAN2C1
ENST00000289166.6	2.011	2.0	4.0	1.0	9.526	14.0	3.0	2.0	1.0	3.0	2.0	0.0	24.0	18.0	14.0	8.0	36.0	47.0	27.0	20.0	6.0	21.0	6.0	10.0	ENSG00000158246.8	TENT5B
ENST00000224950.8	28.0	31.0	22.0	18.0	43.0	45.0	25.0	40.0	39.906	26.0	27.0	50.0	316.0	315.0	437.0	310.0	288.0	238.0	244.0	248.0	255.0	329.0	297.0	666.0	ENSG00000107960.11	STN1
ENST00000591115.5	25.814	36.393	43.354	35.898	74.13600000000001	48.912	37.889	54.687	51.098	56.593999999999994	18.48	120.477	1585.641	1602.204	1799.23	1425.025	1543.039	1378.066	1182.7160000000001	1244.685	1373.151	1574.0379999999998	1356.45	2676.3990000000003	ENSG00000175354.20	PTPN2
ENST00000569926.5	0.0	0.0	1.8840000000000001	0.0	0.0	1.7269999999999999	5.055	3.3930000000000002	0.0	0.0	0.0	7.086	5.059	4.202	29.883000000000003	17.570999999999998	2.125	4.146	24.531999999999996	10.716	5.707000000000001	8.683	30.761999999999997	49.493	ENSG00000137842.7	TMEM62
ENST00000333371.8	87.73299999999999	106.383	91.333	61.86	168.0	210.352	114.96799999999999	150.866	90.738	130.0	106.584	189.94299999999998	213.68599999999998	207.58900000000003	441.537	358.58099999999996	246.2	205.45	407.226	388.32800000000003	168.326	200.7	367.156	810.9630000000001	ENSG00000184056.15	VPS33B
ENST00000344138.9	99.0	104.0	98.0	67.0	56.0	73.0	60.0	54.0	94.0	137.0	113.0	166.0	1744.0	1919.0	2380.0	2017.7089999999998	966.0	781.0	1018.0	931.0	1485.0	1829.0	1989.0	3854.9959999999996	ENSG00000100351.17	GRAP2
ENST00000441563.5	0.0	0.0	0.0	0.0	0.0	0.0	0.0	0.0	0.0	0.0	0.0	0.0	20.359	14.529000000000002	0.0	0.0	18.668	18.768	0.0	0.0	0.0	0.0	0.0	0.0	ENSG00000272897.5	AL109827.1
ENST00000614942.4	0.0	1.4909999999999999	0.0	1.345	1.252	0.0	11.798	0.0	1.4969999999999999	0.0	0.0	5.595	289.02	315.233	467.22	492.875	329.29400000000004	276.712	441.092	282.863	259.645	353.686	475.92199999999997	937.797	ENSG00000101246.20	ARFRP1
ENST00000324366.13	1684.486	1700.02	1478.4370000000001	1061.405	2323.151	3086.8759999999997	2173.364	1937.4389999999999	1586.6070000000002	1966.594	1417.467	2399.2129999999997	6462.013000000001	6404.423000000001	6827.358	5672.821	6998.724	6054.918000000001	5273.62	4673.071	5192.071	6474.464	5880.531999999999	10692.053999999998	ENSG00000100462.16	PRMT5
ENST00000419198.6	19.1	18.0	12.968	19.0	27.0	22.0	27.03	30.881999999999998	7.3870000000000005	21.0	42.0	47.977	77.78	71.632	131.138	109.63799999999999	66.319	57.481	93.71799999999999	92.655	55.497	80.581	148.109	256.342	ENSG00000100908.14	EMC9
ENST00000430297.7	81.0	56.0	23.0	29.0	71.0	97.0	59.0	50.0	63.0	65.0	56.0	76.0	708.225	693.566	526.626	477.772	649.2909999999999	596.9019999999999	503.57199999999995	435.593	548.882	727.0939999999999	672.4110000000001	1100.492	ENSG00000144567.11	RETREG2
ENST00000533244.6	68.0	50.0	69.0	36.0	99.51700000000001	127.04299999999999	96.029	69.964	79.0	90.0	77.158	104.056	260.42900000000003	300.519	386.369	303.815	412.20099999999996	358.171	325.637	269.974	313.116	409.11	381.069	684.077	ENSG00000173992.9	CCS
ENST00000335472.12	2.303	4.09	0.0	0.0	0.0	2.29	9.266	0.0	0.0	13.776	3.361	0.0	164.416	229.71200000000002	228.912	195.041	210.44400000000002	162.14600000000002	219.047	207.05200000000002	170.002	231.78799999999998	173.175	405.004	ENSG00000120519.15	SLC10A7
ENST00000260102.9	752.0	726.0	559.0	410.0	952.0	1357.0	812.0	738.0	679.0	913.0	564.0	1104.0	2227.0	2309.0	1798.0	1540.0	2313.0	1807.0	1437.0	1391.0	1985.0	2564.0	1720.0	3650.0	ENSG00000137547.9	MRPL15
ENST00000551841.6	0.0	0.0	0.0	2.697	0.0	6.553	0.0	3.9589999999999996	0.0	0.0	5.599	0.0	17.732	12.128	15.492	9.738999999999999	8.25	2.592	7.615	21.23	11.134	3.417	14.615	21.593000000000004	ENSG00000139531.13	SUOX
ENST00000370746.8	0.0	0.0	1.0	0.0	0.0	0.0	0.0	0.0	0.0	2.0	0.0	1.0	22.0	18.0	31.0	25.0	17.0	24.0	18.0	16.0	19.0	25.0	38.0	77.0	ENSG00000151917.18	BEND6
ENST00000383463.9	235.0	220.0	168.0	129.0	345.0	425.0	248.0	264.0	250.0	297.0	215.0	363.0	1027.0	998.0	911.0	750.0	1248.0	1004.0	811.0	741.0	1030.0	1285.0	925.0	1807.0	ENSG00000183624.14	HMCES
ENST00000477973.3	55.0	40.0	38.0	27.0	58.0	68.0	43.0	46.0	45.202	34.0	28.0	40.0	609.0	600.0	552.0	508.0	560.0	452.0	415.0	401.0	442.0	599.0	352.0	871.0	ENSG00000163602.10	RYBP
ENST00000261758.6	318.0	271.0	253.0	191.0	361.0	471.0	362.0	328.0	361.0	402.0	264.0	512.0	2545.999	2712.0	2807.0	2317.0	2823.0	2229.0	2071.001	2018.0	2682.0	3377.0	2619.0	5634.0	ENSG00000117899.11	MESD
ENST00000590088.5	0.0	0.0	0.0	0.0	0.0	1.0	0.986	0.0	0.0	0.0	0.0	1.002	80.57600000000001	111.602	43.026	108.749	146.155	134.583	125.89399999999999	121.449	72.253	130.016	73.733	143.92600000000002	ENSG00000167384.10	ZNF180
ENST00000479446.5	0.0	0.0	0.0	0.0	0.0	0.0	0.0	0.0	0.0	2.61	0.0	0.0	6.465	11.822000000000001	33.222	24.338	39.025999999999996	21.025	39.273	30.381	26.338	0.0	65.082	39.694	ENSG00000107331.17	ABCA2
ENST00000440564.6	0.0	0.0	3.677	0.0	0.0	0.0	0.0	0.0	0.0	0.0	0.0	0.0	16.499000000000002	21.758000000000003	16.839000000000002	12.296	31.0	14.14	21.364	10.075	33.873000000000005	44.161	18.892	46.208999999999996	ENSG00000135720.13	DYNC1LI2
ENST00000378201.6	0.0	7.997000000000001	0.0	0.0	4.452	2.129	0.0	2.799	0.0	0.0	0.0	0.0	193.495	213.537	182.791	102.31299999999999	206.648	185.518	123.199	110.57799999999999	155.161	196.53799999999998	123.603	259.901	ENSG00000152464.15	RPP38
ENST00000376105.4	5.311	2.094	1.8769999999999998	2.127	0.0	1.929	1.906	0.0	4.456	0.0	0.0	0.0	46.092	66.352	46.775	27.615	50.946999999999996	51.898	34.615	36.683	72.263	92.35700000000001	31.647	96.491	ENSG00000125968.9	ID1
ENST00000217426.7	1872.0	1912.0	1631.0	1108.0	2653.0	3410.0	2197.0	1955.0	2175.0	2452.0	1646.0	2633.0	2963.0	2989.0	3039.0	2587.0	3375.0	2786.0	2543.0	2333.0	2739.43	3463.677	3217.0	6025.0	ENSG00000101444.13	AHCY
ENST00000621784.4	0.0	1.0	0.0	1.0	1.0	3.0	1.0	0.0	2.0	0.0	0.0	0.0	15.0	11.0	21.0	11.0	11.0	10.0	8.0	11.0	7.0	11.0	6.0	18.0	ENSG00000143320.9	CRABP2
ENST00000450625.1	0.0	0.0	4.898	0.0	9.01	0.0	13.038	9.639	2.256	5.693	0.0	0.0	9.395	6.416	36.635999999999996	39.391	24.568	29.393	56.751999999999995	50.684	9.517999999999999	1.335	49.897	62.464	ENSG00000131370.16	SH3BP5
ENST00000264712.8	4.0	8.0	3.0	5.0	10.0	8.0	9.0	3.0	6.0	13.0	7.0	9.0	268.0	271.0	253.0	245.0	328.0	287.0	235.0	221.0	212.0	262.0	255.0	468.0	ENSG00000084731.15	KIF3C
ENST00000395737.2	0.0	3.0	2.0	3.0	3.0	0.0	3.0	0.0	2.0	0.0	1.0	6.0	14.0	21.0	20.0	23.0	14.0	17.0	23.0	19.0	24.0	31.0	47.0	86.0	ENSG00000128165.9	ADM2
ENST00000589115.6	115.39	163.02700000000002	82.31	99.62899999999999	246.158	238.46599999999998	145.653	133.474	129.966	172.863	149.386	167.201	1801.215	1826.9720000000002	1578.0279999999998	1316.435	1830.977	1861.854	1271.653	1268.246	1574.735	2221.606	1616.315	3029.156	ENSG00000167468.18	GPX4
ENST00000494695.4	2.108	0.0	0.0	0.0	32.124	14.57	0.0	0.0	0.0	0.0	0.0	0.0	242.215	209.138	161.091	152.62	234.625	183.31400000000002	147.564	170.946	188.293	260.666	134.407	274.377	ENSG00000214114.9	MYCBP
ENST00000369679.4	0.0	0.0	0.0	0.0	0.0	0.0	0.0	0.0	0.0	0.0	0.0	0.0	255.31400000000002	241.49400000000003	337.634	260.155	273.019	167.075	213.38400000000001	183.99599999999998	209.38099999999997	239.636	227.516	535.562	ENSG00000065615.14	CYB5R4
ENST00000297423.9	45.443000000000005	0.0	35.342	0.0	10.99	79.557	0.0	50.277	0.0	37.056999999999995	0.0	91.47399999999999	692.2919999999999	699.43	909.801	735.6610000000001	778.7389999999999	608.371	648.94	634.3969999999999	710.961	796.699	830.971	1658.4129999999998	ENSG00000164808.17	SPIDR
ENST00000398868.8	360.0	362.0	292.0	207.0	474.0	661.0	404.0	383.0	341.0	444.0	291.0	562.0	1330.0	1513.0	1357.0	1115.0	1394.0	1213.0	1059.0	1111.0	1367.0	1794.0	1108.0	2705.0	ENSG00000184743.13	ATL3
ENST00000392547.6	6.0	0.0	0.0	0.0	0.0	0.0	12.0	0.0	5.0	9.0	5.0	14.0	12.102	10.257	10.0	11.0	25.0	19.0	18.852999999999998	8.0	38.469	41.0	38.131	58.748999999999995	ENSG00000115935.17	WIPF1
ENST00000518310.5	0.0	2.7119999999999997	0.0	0.0	13.436	0.0	0.0	0.0	0.0	0.0	0.0	0.0	14.071	11.953	67.331	60.286	15.429	9.695	66.189	31.605	2.124	13.228	85.13799999999999	90.995	ENSG00000187735.14	TCEA1
ENST00000592315.5	1.857	0.0	7.5520000000000005	0.0	8.081	1.91	5.551	1.729	0.0	10.68	0.0	11.08	3.4019999999999997	9.906	23.987	16.27	10.655	7.33	13.390999999999998	6.903	7.474	15.294	22.294	43.415	ENSG00000130023.16	ERMARD
ENST00000573520.5	2.4419999999999997	6.0489999999999995	14.714	10.104	8.573	19.073	31.482	38.735	1.5219999999999998	5.721	17.226	19.531	301.996	276.66	332.603	283.869	342.912	324.056	310.87	246.93099999999998	277.899	371.51300000000003	418.966	723.84	ENSG00000153406.13	NMRAL1
ENST00000572047.5	1.052	0.0	8.497	4.547	0.0	1.7830000000000001	16.414	9.334	3.739	2.381	15.319	9.272	20.813000000000002	27.526	82.135	61.207	17.817	28.024	78.993	142.639	35.251999999999995	19.493	144.743	224.446	ENSG00000161533.12	ACOX1
ENST00000264935.6	71.0	81.0	139.0	75.0	97.0	152.0	190.0	155.0	106.20700000000001	114.0	125.0	224.0	553.0	569.0	994.0	816.0	635.0	508.0	766.0	707.0	526.0	659.0	943.0	1915.0	ENSG00000112877.8	CEP72
ENST00000393892.8	284.0	266.0	188.676	148.0	490.0	568.93	323.0	308.0	352.00300000000004	376.0	251.637	379.00199999999995	1038.277	1092.798	805.3430000000001	689.132	1257.487	1117.378	706.6619999999999	649.201	880.6619999999999	1277.0410000000002	877.328	1612.15	ENSG00000173786.17	CNP
ENST00000401867.5	162.0	151.0	130.0	93.0	163.0	218.0	183.0	138.0	151.0	192.0	151.0	235.0	524.0	632.0	695.0	537.0	595.0	474.0	499.0	428.0	523.0	628.0	532.0	1217.0	ENSG00000072682.18	P4HA2
ENST00000326529.9	0.0	0.0	1.0	1.0	1.0	2.0	0.0	0.0	2.0	0.0	0.0	1.0	1.0	3.0	0.0	9.962	4.923	2.0	2.0	0.0	1.9040000000000001	3.5410000000000004	3.842	2.0	ENSG00000160471.13	COX6B2
ENST00000492563.1	3.4360000000000004	6.354	0.0	0.0	2.932	5.334	14.841	6.169	9.634	5.561	13.005999999999998	7.247000000000001	83.337	77.134	82.99600000000001	92.911	114.512	103.12200000000001	43.222	70.184	79.332	131.862	85.084	187.37400000000002	ENSG00000043093.15	DCUN1D1
ENST00000611725.4	0.0	0.0	0.0	0.0	0.0	0.0	0.0	0.0	15.703	10.697000000000001	0.0	0.0	53.105	88.345	85.579	79.697	44.556999999999995	91.56299999999999	57.681000000000004	97.889	126.936	184.84900000000002	145.22899999999998	252.35	ENSG00000071189.21	SNX13
ENST00000394894.8	477.0	431.0	351.0	263.323	608.0	782.0	582.961	543.0	394.0	503.0	409.36199999999997	718.0	1700.955	1788.902	1624.01	1298.631	1851.599	1660.194	1369.713	1226.741	1258.515	1615.7820000000002	1437.175	2783.195	ENSG00000112984.12	KIF20A
ENST00000483757.5	34.78	21.815	46.497	20.433	33.739000000000004	57.45399999999999	51.153	46.761	27.221999999999998	45.718999999999994	38.342	76.673	53.997	42.713	54.191	50.518	43.542	76.47	65.82300000000001	59.503	68.75	93.13799999999999	67.84	113.32799999999999	ENSG00000107099.16	DOCK8
ENST00000376718.8	1.0	0.0	2.0	1.0	1.0	0.0	3.0	0.0	3.0	1.0	0.0	6.0	6.0	6.0	5.0	4.0	2.0	1.0	1.0	1.0	14.0	10.0	10.0	22.0	ENSG00000106772.18	PRUNE2
ENST00000262461.7	241.0	237.0	255.476	174.0	340.23400000000004	417.98900000000003	307.997	227.0	251.033	292.017	221.565	435.0	1616.0	1723.0	2080.0	1706.0	1577.0	1348.0	1418.0	1381.0	1327.0	1800.0	1545.0	3428.0	ENSG00000064651.14	SLC12A2
ENST00000506129.5	0.0	0.0	3.577	0.0	2.0140000000000002	0.0	0.0	0.0	0.0	0.0	2.217	0.0	43.21	40.169000000000004	102.25399999999999	22.448	61.167	41.076	58.887	68.583	36.091	9.31	73.385	148.594	ENSG00000183474.15	GTF2H2C
ENST00000497784.2	0.0	0.0	10.633	0.0	0.0	0.0	0.0	0.0	0.0	0.0	0.0	1.955	148.929	193.40200000000002	171.832	174.764	206.829	139.1	234.67700000000002	188.84400000000002	157.911	174.00599999999997	152.246	347.66	ENSG00000157764.14	BRAF
ENST00000600456.1	54.54600000000001	26.615	42.31	25.811999999999998	82.072	79.844	76.779	50.813	49.549	62.538000000000004	41.472	94.682	17.095	13.177999999999999	16.753	13.357000000000001	11.797	18.855999999999998	16.601	10.844000000000001	8.362	10.577	24.596999999999998	15.085999999999999	ENSG00000077312.9	SNRPA
ENST00000612255.4	29.528000000000002	0.0	11.97	16.198	25.524	18.926	23.057	19.14	23.959	0.0	17.563	24.288	5.0169999999999995	44.06	209.088	140.452	40.881	6.772	140.65200000000002	54.277	27.929000000000002	26.148000000000003	160.929	258.941	ENSG00000278053.5	DDX52
ENST00000379825.7	0.0	0.0	0.0	0.0	0.0	6.2860000000000005	0.0	0.0	0.0	0.0	0.0	0.0	70.709	179.304	147.613	89.609	183.99200000000002	96.84700000000001	86.649	94.34100000000001	146.724	82.345	146.775	417.319	ENSG00000137074.20	APTX
ENST00000420155.5	0.0	5.5520000000000005	8.015	0.0	0.0	0.0	0.0	0.0	0.0	0.0	5.055	0.0	587.886	504.32099999999997	1444.443	953.252	488.842	496.775	543.404	628.4580000000001	335.574	483.26599999999996	836.6160000000001	1727.192	ENSG00000114982.19	KANSL3
ENST00000530292.3	0.0	0.0	0.0	0.0	0.0	0.0	68.877	40.229	0.0	0.0	33.195	31.695999999999998	597.981	642.54	2438.225	1888.6670000000001	719.309	456.009	1603.1760000000002	1602.275	547.006	823.283	2024.77	3902.525	ENSG00000140521.16	POLG
ENST00000444475.5	0.0	2.668	0.0	1.9869999999999999	1.6340000000000001	0.0	1.2930000000000001	0.0	0.0	0.0	3.4739999999999998	4.623	16.359	0.0	57.441	48.152	9.439	3.747	75.8	74.23100000000001	7.58	3.611	33.997	75.512	ENSG00000144357.17	UBR3
ENST00000305997.8	94.0	116.0	120.0	100.0	118.0	173.0	159.392	162.0	105.0	107.0	114.529	202.44299999999998	1064.737	1054.993	1530.974	1121.025	1013.2510000000001	846.507	902.365	1131.5919999999999	818.058	1085.1019999999999	879.7239999999999	2126.6710000000003	ENSG00000143797.12	MBOAT2
ENST00000223642.3	0.0	0.0	0.0	0.0	0.0	0.0	1.0	2.0	2.0	3.0	1.0	2.0	8.0	5.0	16.0	15.0	8.0	6.0	25.0	10.0	12.0	22.0	26.0	48.0	ENSG00000106804.8	C5
ENST00000523957.1	0.0	3.878	0.0	0.0	6.898	0.0	3.015	0.0	0.0	2.766	3.338	0.0	0.0	0.0	0.0	2.024	3.5839999999999996	3.34	1.537	1.915	0.0	2.832	1.49	11.833	ENSG00000048392.12	RRM2B
ENST00000619101.5	7.8229999999999995	0.0	0.0	0.0	0.0	0.0	0.0	0.0	0.0	0.0	0.0	14.392999999999999	588.374	651.925	563.69	373.36400000000003	711.679	490.39	412.99199999999996	380.57	551.258	662.347	375.57599999999996	1048.83	ENSG00000084093.19	REST
ENST00000462705.5	0.0	0.0	0.0	0.0	0.0	0.0	0.0	0.0	0.0	0.0	0.0	0.0	2.0	3.0	1.0	1.0	3.0	3.0	2.0	1.0	1.0	0.0	0.0	1.0	ENSG00000181722.17	ZBTB20
ENST00000648346.1	655.0	625.0	509.0	387.0	849.0	1250.0	769.0	745.0	687.752	773.0	582.0	881.0	3421.437	3387.593	2985.198	2596.989	4075.222	3404.6079999999997	2656.3179999999998	2285.567	2967.155	3834.0229999999997	3020.288	5549.335999999999	ENSG00000086504.17	MRPL28
ENST00000295822.7	47.0	32.0	32.0	14.0	64.0	73.0	48.0	50.0	48.0	71.0	40.075	75.0	242.69400000000002	231.46200000000002	185.4	140.08100000000002	212.358	185.407	150.25799999999998	169.095	264.9	383.403	186.43900000000002	428.042	ENSG00000163577.8	EIF5A2
ENST00000591135.1	0.0	0.0	0.0	0.0	0.0	6.715	0.0	0.0	2.455	0.0	1.0	0.0	9.0	8.0	1.0	3.0	6.0	2.0	2.0	2.0	6.0	9.999	8.0	10.0	ENSG00000105672.14	ETV2
ENST00000599210.1	0.0	0.0	0.0	0.0	0.0	0.0	0.0	0.0	2.52	0.0	0.0	0.0	0.0	2.553	0.0	0.0	1.183	1.158	0.0	0.0	0.0	1.101	2.451	1.126	ENSG00000127533.4	F2RL3
ENST00000266304.9	9.0	15.0	7.0	8.0	11.0	20.0	12.0	12.0	12.0	14.0	9.0	24.0	174.0	178.0	163.0	130.0	178.0	105.0	111.0	103.0	155.0	169.0	142.0	273.0	ENSG00000167074.15	TEF
ENST00000589347.1	0.0	0.0	0.0	0.0	0.0	0.0	11.934000000000001	0.0	0.0	0.0	12.125	0.0	6.831	2.64	15.192	18.882	1.178	4.262	9.374	9.24	6.045	3.0980000000000003	15.286	18.308	ENSG00000104853.16	CLPTM1
ENST00000645836.1	0.0	0.0	11.38	4.022	0.0	0.0	45.43899999999999	26.6	0.0	8.216000000000001	16.574	36.738	151.834	112.25200000000001	1173.8519999999999	839.196	203.453	96.384	722.954	718.64	133.561	257.822	876.8430000000001	1641.0720000000001	ENSG00000285053.1	TBCE
ENST00000529572.5	0.0	2.725	1.905	5.757000000000001	5.027	6.202000000000001	10.559000000000001	11.002	0.0	4.995	6.6129999999999995	12.985	13.58	14.623	101.649	114.65100000000001	15.578	10.538	74.566	90.205	20.369	22.653000000000002	86.323	214.55	ENSG00000117625.14	RCOR3
ENST00000333449.9	219.0	168.0	142.0	98.0	289.585	357.0	201.0	229.0	225.0	279.56	182.08700000000002	288.0	511.855	449.0	426.57300000000004	372.291	505.0	457.463	308.557	329.397	396.0	595.4490000000001	476.0	793.405	ENSG00000185475.11	TMEM179B
ENST00000293261.8	20.0	7.0	8.721	4.4510000000000005	16.0	12.488	19.0	8.173	11.116	11.12	10.681	8.451	124.848	88.0	145.0	117.861	80.0	62.0	75.0	57.0	59.0	78.0	108.0	201.0	ENSG00000161558.11	TMEM143
ENST00000564514.2	0.0	0.0	0.0	0.0	0.0	0.0	0.0	0.0	0.0	0.0	0.0	0.0	1.4580000000000002	3.819	0.0	0.0	2.9330000000000003	4.067	1.321	4.603	0.0	0.0	0.0	1.49	ENSG00000140691.18	ARMC5
ENST00000217901.10	369.01599999999996	314.863	345.0	243.0	374.95300000000003	484.0	323.0	269.478	301.15	338.186	220.33900000000003	392.32599999999996	835.205	816.2339999999999	834.909	708.069	660.669	598.893	561.344	476.968	570.3530000000001	657.45	720.5039999999999	1428.058	ENSG00000067829.19	IDH3G
ENST00000420658.5	2.0	5.0	4.0	1.0	2.0	8.0	5.002	8.0	0.0	0.0	0.0	2.0	27.0	44.0	37.0	26.0	31.0	25.0	30.0	30.0	12.0	13.0	11.0	24.0	ENSG00000196526.10	AFAP1
ENST00000588869.1	0.0	0.0	15.917	12.11	36.631	19.651	29.889	17.38	7.082999999999999	23.05	9.501	34.758	370.305	380.23	457.85900000000004	342.955	419.82300000000004	353.645	387.236	242.489	440.86699999999996	520.349	532.918	861.808	ENSG00000105401.9	CDC37
ENST00000249344.7	112.87100000000001	176.0	87.37	100.67299999999999	80.21600000000001	134.62	121.663	64.429	132.862	220.558	56.907	78.068	811.7560000000001	783.243	1354.37	1429.631	890.7080000000001	551.057	1023.5110000000001	971.3919999999999	757.427	996.997	1230.92	2522.2070000000003	ENSG00000128578.10	STRIP2
ENST00000579197.5	0.0	4.292	0.0	0.0	0.0	1.361	0.0	0.0	0.0	0.0	2.1069999999999998	10.857000000000001	21.72	24.85	49.696000000000005	69.766	3.701	10.26	38.796	18.861	30.248	44.645	35.008	68.057	ENSG00000225190.11	PLEKHM1
ENST00000577824.5	0.0	0.0	0.0	8.157	0.0	0.0	0.0	0.0	6.928	0.0	0.0	2.4730000000000003	5.959	16.995	9.668	12.62	0.0	0.0	11.989	0.0	6.308	15.280999999999999	4.503	23.357	ENSG00000011143.18	MKS1
ENST00000584751.1	0.0	0.0	0.0	0.0	1.5490000000000002	0.0	0.0	0.0	1.0	0.0	0.0	1.0	3.0	0.0	0.0	2.0	1.062	0.0	1.0	0.0	1.0	1.0	7.0	7.0	ENSG00000243156.9	MICAL3
ENST00000540056.5	12.252	19.185	27.319000000000003	17.892	36.59	57.478	32.113	49.288000000000004	33.873000000000005	40.69	8.102	32.243	14.970999999999998	8.557	15.380999999999998	12.079	7.167999999999999	2.444	8.752	3.3089999999999997	17.83	12.927999999999999	21.589000000000002	23.25	ENSG00000008394.13	MGST1
ENST00000295121.11	59.0	43.0	54.0	35.0	64.0	88.0	76.0	46.0	54.931000000000004	60.0	70.0	108.0	208.62599999999998	171.606	202.222	191.18900000000002	174.952	143.908	165.93599999999998	245.208	244.648	239.514	212.967	452.465	ENSG00000243667.7	WDR92
ENST00000554764.6	1.0	0.7290000000000001	1.72	5.845	3.878	5.766	7.608	1.885	0.0	0.0	5.752999999999999	7.157	154.194	122.494	169.525	191.06	180.692	155.884	178.71	158.892	172.05200000000002	166.649	301.387	567.033	ENSG00000166888.12	STAT6
ENST00000326974.9	239.0	180.0	169.0	82.0	382.0	484.0	323.0	315.0	257.0	298.0	184.0	299.0	3115.3959999999997	3032.0	2769.0	2322.0	4081.0	3267.002	2720.0	2362.0	2642.0	3281.0	2714.0	5127.0	ENSG00000124702.18	KLHDC3
ENST00000366935.8	0.0	0.0	0.0	0.0	0.0	0.0	0.0	1.649	0.0	0.0	1.0	1.0	0.0	5.332000000000001	1.436	8.0	3.9819999999999998	1.655	18.0	11.299000000000001	0.0	11.202	4.0	16.862000000000002	ENSG00000092978.11	GPATCH2
ENST00000235345.6	42.0	47.0	42.0	27.0	68.0	69.0	52.0	56.0	58.0	70.0	52.0	95.0	434.0	513.0	649.0	494.0	438.0	362.0	490.0	520.0	511.0	626.0	603.0	1425.0	ENSG00000116704.8	SLC35D1
ENST00000357618.9	3.0	4.0	2.0	1.0	9.0	5.0	5.0	9.0	10.0	5.0	13.0	15.0	15.0	14.0	11.0	16.0	19.0	14.0	22.0	28.0	28.0	40.0	37.0	72.0	ENSG00000010704.18	HFE
ENST00000393360.7	0.0	0.0	0.0	0.0	0.0	0.0	9.384	0.0	2.515	0.0	2.144	5.5120000000000005	101.28	109.927	102.523	115.37	88.708	88.295	88.708	94.20200000000001	120.89399999999999	163.643	125.792	239.06400000000002	ENSG00000050748.17	MAPK9
ENST00000546531.5	0.0	4.92	2.7030000000000003	1.639	0.0	0.0	6.997999999999999	5.167000000000001	0.0	0.0	11.194	14.435	165.02700000000002	140.116	212.09900000000002	175.81099999999998	172.547	141.915	173.81099999999998	160.71200000000002	111.962	115.52	109.728	248.735	ENSG00000181929.13	PRKAG1
ENST00000409097.5	0.0	0.0	2.235	0.0	0.0	0.0	1.673	0.0	0.0	0.0	2.187	0.0	78.624	74.385	57.797	88.781	71.696	35.974000000000004	41.391000000000005	63.943000000000005	49.089	43.607	51.266999999999996	92.09100000000001	ENSG00000158552.13	ZFAND2B
ENST00000308406.9	19.129	17.0	29.654	19.0	29.215999999999998	45.391999999999996	28.605	39.139	26.0	32.756	30.29	38.159	87.99600000000001	96.446	159.357	161.136	135.0	92.0	147.7	157.887	77.786	112.0	210.101	391.99199999999996	ENSG00000166484.20	MAPK7
ENST00000601614.6	0.0	0.0	1.022	0.0	0.0	0.0	0.0	0.0	0.0	0.0	0.0	1.013	11.386	7.294	15.255999999999998	14.142999999999999	7.516	4.071000000000001	9.113	8.683	2.705	4.863	13.734000000000002	35.096	ENSG00000130511.16	SSBP4
ENST00000586337.5	0.0	0.0	0.0	0.0	0.0	0.0	0.0	0.0	0.0	0.0	1.9480000000000002	0.0	1.6219999999999999	1.167	12.957	2.37	0.0	2.765	1.475	5.061	1.9580000000000002	0.0	15.854000000000001	3.201	ENSG00000131470.15	PSMC3IP
ENST00000350721.9	162.0	124.0	201.043	134.292	210.0	304.0	328.0	309.0	160.852	256.678	253.0	427.371	743.077	824.0	1472.365	1108.9560000000001	846.322	820.916	1117.645	1131.073	872.0	1094.776	1246.17	2782.012	ENSG00000175054.16	ATR
ENST00000626814.1	0.0	0.0	0.0	0.0	0.0	0.0	0.0	0.0	0.0	0.0	0.0	0.0	0.0	0.0	0.0	0.0	0.0	0.0	0.0	0.0	0.0	0.0	0.0	0.0	ENSG00000223572.10	CKMT1A
ENST00000252603.7	202.0	178.0	161.563	111.51	173.364	193.35299999999998	134.12	112.527	195.24900000000002	227.0	148.166	233.111	451.361	432.079	385.32199999999995	356.435	364.0	264.54	220.345	233.45	364.944	514.482	455.98199999999997	818.8810000000001	ENSG00000130313.7	PGLS
ENST00000594710.2	3.6310000000000002	4.62	2.222	1.206	1.385	2.44	0.0	0.0	3.245	0.0	0.0	0.0	47.0	49.0	49.0	45.0	4.0	5.0	6.0	8.0	6.0	11.0	0.0	11.0	ENSG00000269067.2	ZNF728
ENST00000469553.6	0.0	0.0	0.0	0.0	3.281	1.368	1.124	1.266	1.545	0.0	0.0	0.0	38.092	70.28	99.961	71.818	69.814	29.7	94.62799999999999	69.092	79.608	94.762	129.445	235.395	ENSG00000152061.23	RABGAP1L
ENST00000569925.1	0.0	1.308	0.0	0.0	0.0	0.0	0.0	0.0	0.0	0.0	0.0	0.0	4.702	3.658	2.324	6.347	10.905	2.7560000000000002	3.775	4.808	0.0	8.142000000000001	7.575	10.630999999999998	ENSG00000103194.16	USP10
ENST00000594466.6	8.839	13.43	3.25	0.0	18.045	34.975	30.002	13.794	18.788	18.518	11.002	36.863	36.571999999999996	20.544	44.336999999999996	25.842	37.934	41.378	41.288000000000004	31.625999999999998	28.91	39.177	22.145	58.63	ENSG00000213967.11	ZNF726
ENST00000636941.1	0.0	0.0	0.0	0.0	0.0	0.0	0.0	0.0	0.0	0.0	0.0	0.0	19.791	12.923	23.991999999999997	17.186	13.458	9.494	17.899	7.398	7.6160000000000005	8.857999999999999	8.67	26.615	ENSG00000283528.2	TCAF2C
ENST00000256442.10	2030.876	2017.0	1447.2839999999999	1143.0	2717.0	3575.0370000000003	2273.098	2008.0	2319.865	3153.0	1798.1660000000002	3422.656	5783.496999999999	5998.531999999999	4624.663	3952.708	5803.731	4515.419	3414.88	3115.455	5676.295999999999	6657.429	4770.737	9520.625	ENSG00000134057.15	CCNB1
ENST00000367519.9	0.0	5.0	0.0	2.597	8.0	1.117	10.0	0.0	5.0	2.307	0.0	1.932	56.808	54.567	68.038	83.77600000000001	41.055	65.047	50.611999999999995	36.325	52.226000000000006	60.708999999999996	60.924	101.704	ENSG00000112425.16	EPM2A
ENST00000243997.8	1232.0	1193.0	887.0	687.0	1804.0	2174.0	1468.0	1274.0	1257.0	1506.0	955.0	1451.0	3935.0	3906.0	3275.0	2790.0	4027.0	3349.0	2532.0	2523.0	2990.0	3904.0	2935.0	5852.0	ENSG00000124172.10	ATP5F1E
ENST00000433439.1	0.0	0.0	2.26	0.0	0.0	0.0	0.0	0.0	0.0	0.0	0.0	0.0	6.382000000000001	5.5120000000000005	3.3789999999999996	5.455	19.13	10.843	11.995999999999999	3.3819999999999997	1.037	7.154	3.346	14.67	ENSG00000144580.14	CNOT9
ENST00000372450.8	15.388	12.45	15.087	12.787	15.837	7.644	14.372	12.787	8.628	11.357999999999999	16.545	5.733	59.159	49.773	53.71	46.103	63.803999999999995	61.17100000000001	54.45	50.277	41.542	45.411	41.247	78.932	ENSG00000198198.17	SZT2
ENST00000401030.4	18.393	13.364	5.317	3.8110000000000004	13.919	3.603	8.689	10.798	4.199	0.0	0.0	13.825	18.96	25.596999999999998	19.75	25.744	36.299	34.424	14.737	27.269000000000002	44.077	33.162	21.485	41.233000000000004	ENSG00000183291.17	SELENOF
ENST00000378814.9	47.242	60.216	76.0	53.0	40.696999999999996	24.256999999999998	0.0	83.698	0.0	93.41	79.955	81.422	2118.676	2048.522	2122.095	1735.8329999999999	1922.1589999999999	1588.774	1417.2479999999998	1421.953	2348.472	2812.85	2321.009	4761.964	ENSG00000137177.20	KIF13A
ENST00000590958.5	320.0	338.0	367.0	237.0	631.0	811.0	660.0	615.0	440.94599999999997	555.0	454.0	688.0	1134.0	1064.0	1291.0	903.0	1437.0	1208.0	1012.0	990.0	1069.0	1396.0	1246.0	2142.0	ENSG00000068120.15	COASY
ENST00000374298.4	111.19	114.0	57.0	55.0	199.0	246.0	142.0	128.0	107.0	118.0	83.0	124.0	844.0	797.0	634.0	507.0	936.0	825.0	504.0	622.0	633.0	756.0	511.0	1008.0	ENSG00000127423.11	AUNIP
ENST00000634017.1	65.797	152.648	83.236	62.06100000000001	102.575	140.14700000000002	157.012	91.685	102.277	99.626	128.58	204.655	619.696	587.82	1162.741	839.565	654.706	522.113	684.7239999999999	696.5139999999999	658.698	766.742	718.176	1703.8310000000001	ENSG00000180957.18	PITPNB
ENST00000649243.1	0.0	0.0	0.0	0.0	0.0	0.0	0.0	0.0	0.0	0.0	0.0	0.0	0.0	1.0	0.0	0.0	0.0	0.0	0.0	1.0	0.0	0.0	2.0	2.9810000000000003	ENSG00000285602.1	AC097625.1
ENST00000392089.6	2.0	6.0	4.0	3.0	4.0	2.0	2.0	2.0	2.005	0.0	3.0	0.0	27.0	19.0	47.0	30.47	22.0	20.0	37.905	16.0	16.0	27.0	35.0	43.0	ENSG00000163521.16	GLB1L
ENST00000523835.5	0.0	2.398	0.0	1.022	0.0	0.0	0.0	0.0	0.0	0.0	0.0	0.0	0.0	2.494	4.855	6.157	0.0	0.0	4.145	1.103	0.0	0.0	1.253	2.298	ENSG00000161010.15	MRNIP
ENST00000357123.8	158.0	127.0	98.0	70.0	154.0	194.0	121.0	122.0	109.0	143.0	101.0	170.0	828.0	861.0	952.0	848.0	787.0	645.0	647.0	695.0	635.0	817.0	875.0	1657.0	ENSG00000187778.14	MCRS1
ENST00000553821.2	6.372999999999999	8.857999999999999	21.912	13.003	17.19	19.3	28.359	26.171999999999997	14.247	14.222000000000001	13.123	39.12	278.742	309.77	512.4209999999999	375.73199999999997	295.281	249.942	391.227	386.001	260.681	332.164	337.795	813.0930000000001	ENSG00000140022.13	STON2
ENST00000590618.1	27.319000000000003	20.796999999999997	58.055	47.983000000000004	56.39	35.385999999999996	46.512	18.021	35.953	5.624	15.280999999999999	13.154000000000002	11.012	13.065	6.77	13.93	11.261	12.715	13.33	9.767999999999999	2.083	15.556	10.131	12.47	ENSG00000126267.11	COX6B1
ENST00000296666.13	337.0	306.0	255.0	219.0	420.0	508.0	363.0	318.0	309.0	366.0	276.0	456.0	871.0	875.0	919.0	776.0	900.0	781.0	664.0	661.0	732.0	1014.0	673.0	1466.131	ENSG00000164244.21	PRRC1
ENST00000485789.5	0.0	0.0	1.841	8.446	0.0	0.0	2.825	0.0	0.0	0.0	3.7969999999999997	4.051	228.739	248.16400000000002	379.347	428.70300000000003	292.92900000000003	303.465	318.35200000000003	331.86699999999996	150.8	263.868	465.384	913.742	ENSG00000168256.18	NKIRAS2
ENST00000379238.7	291.163	273.0	399.39300000000003	265.14099999999996	493.645	677.9939999999999	548.247	544.85	413.798	480.0	381.555	676.049	1983.9660000000001	2126.214	3926.6020000000003	3410.429	2098.4829999999997	1787.9379999999999	2681.815	2656.197	1683.575	2135.558	3235.3	6401.201999999999	ENSG00000137073.23	UBAP2
ENST00000544341.5	3.622	0.0	2.334	3.147	1.63	1.974	2.27	0.0	1.704	1.646	0.0	1.5830000000000002	96.23	115.73200000000001	105.456	111.44	101.01799999999999	92.398	69.37899999999999	73.936	67.354	81.616	108.751	176.99400000000003	ENSG00000120860.11	WASHC3
ENST00000444422.2	1.0	0.0	1.0	1.0	3.0	2.0	0.0	3.0	9.097999999999999	3.0	0.0	6.0	27.0	23.0	53.0	31.0	15.0	19.0	33.0	45.0	3.0	20.0	22.0	35.0	ENSG00000182511.12	FES
ENST00000405837.5	82.045	62.647	55.0	41.0	128.0	122.729	72.604	85.054	90.904	121.926	50.159	139.0	6.952000000000001	6.752000000000001	21.204	16.475	13.814	5.175	11.536	1.6480000000000001	12.558	16.469	24.618000000000002	29.215999999999998	ENSG00000168000.14	BSCL2
ENST00000356729.5	0.0	0.0	0.0	0.0	0.0	0.0	0.0	0.0	0.0	0.0	0.0	1.3969999999999998	3.338	2.609	3.7489999999999997	0.0	1.094	5.345	2.227	3.103	2.2769999999999997	5.292999999999999	2.17	2.171	ENSG00000058668.15	ATP2B4
ENST00000463057.1	9.764	0.0	9.56	0.0	4.072	0.0	0.0	1.74	0.0	0.0	5.629	0.0	94.41	63.082	206.17700000000002	109.59100000000001	61.071000000000005	104.84200000000001	111.309	126.225	118.385	56.591	57.119	198.50400000000002	ENSG00000101166.16	PRELID3B
ENST00000409248.8	114.0	123.0	85.0	44.0	166.0	185.0	129.0	123.0	102.0	126.0	105.0	131.0	96.0	114.0	84.0	70.0	108.0	113.0	75.0	61.0	93.0	95.0	86.0	185.0	ENSG00000243449.6	C4orf48
ENST00000322886.12	64.0	70.0	44.0	49.0	100.0	147.806	101.0	103.0	84.0	85.0	86.0	110.24799999999999	435.298	445.375	691.263	571.0	588.0	510.0	721.0	685.4739999999999	465.8	580.955	670.0	1491.799	ENSG00000165891.16	E2F7
ENST00000340951.9	0.0	0.0	0.0	0.0	0.938	2.005	0.0	0.0	0.0	0.0	0.0	1.0	1.006	1.064	2.009	6.1160000000000005	0.0	0.0	0.0	0.0	2.0069999999999997	2.016	0.0	1.003	ENSG00000187609.16	EXD3
ENST00000216330.7	331.0	307.529	232.201	156.0	519.193	615.0	429.564	383.0	327.707	431.0	307.0	551.0	1450.944	1538.5770000000002	1297.047	1040.82	1668.332	1300.0	999.0	1060.0	1508.0	1815.039	1079.0	2485.844	ENSG00000100442.11	FKBP3
ENST00000256366.6	6.17	4.734	5.0	8.0	36.792	24.915	16.0	11.0	11.994000000000002	18.0	13.0	18.0	152.14	131.368	140.868	105.993	275.942	236.56900000000002	176.825	176.235	124.785	140.809	92.36200000000001	182.824	ENSG00000213463.5	SYNJ2BP
ENST00000420940.6	0.0	0.0	0.0	5.761	0.0	0.0	0.0	0.0	0.0	0.0	0.0	0.0	7.734	9.325	29.421999999999997	44.773999999999994	0.0	4.021	17.942999999999998	30.673000000000002	3.0660000000000003	3.241	21.208000000000002	76.751	ENSG00000114742.14	WDR48
ENST00000373921.8	44.063	43.0	19.083	15.0	59.0	86.0	30.0	46.633	33.0	56.0	29.0	43.0	142.36	138.67	86.618	81.683	139.0	139.524	88.0	82.0	92.975	132.0	96.0	164.0	ENSG00000130775.16	THEMIS2
ENST00000416856.5	1.005	3.344	0.0	0.0	2.296	4.667	1.601	1.0070000000000001	3.384	9.227	1.0	7.148	31.316	33.702	34.569	33.545	9.988999999999999	9.235	18.977	21.851999999999997	42.22	51.059	61.413999999999994	121.29299999999999	ENSG00000122515.15	ZMIZ2
ENST00000623498.3	0.0	0.0	0.0	0.0	0.0	0.0	0.0	0.0	0.0	0.0	0.0	0.0	0.0	0.0	4.923	0.0	1.889	6.938	0.0	4.915	0.0	0.0	0.0	15.455	ENSG00000127922.9	SEM1
ENST00000411812.1	15.389000000000001	18.279	15.173	14.868	21.223000000000003	15.412	26.185	11.663	30.829	40.178000000000004	24.656999999999996	37.48	64.528	61.458	87.14299999999999	67.03699999999999	48.549	44.51	33.024	40.81	57.244	103.478	98.273	198.4	ENSG00000011275.19	RNF216
ENST00000556814.5	10.236	15.614	5.978	7.989	25.475	24.386	6.252999999999999	5.67	8.999	9.058	8.374	0.0	168.81099999999998	166.25799999999998	224.46099999999998	190.04	241.09400000000002	218.678	209.794	138.164	163.623	228.51	234.127	376.036	ENSG00000119616.11	FCF1
ENST00000433351.7	161.0	163.0	91.0	66.0	175.0	247.0	123.0	95.0	145.0	185.0	101.0	173.0	963.0	971.0	709.0	586.0	965.0	817.0	483.0	512.0	947.0	1233.0	718.0	1561.0	ENSG00000116005.12	PCYOX1
ENST00000424542.7	56.0	59.0	42.0	27.0	70.0	80.0	66.0	66.0	79.027	85.0	39.0	71.0	900.378	882.3560000000001	609.99	571.655	941.422	807.574	597.356	506.0	902.0	1150.229	968.209	1683.8239999999998	ENSG00000065054.14	SLC9A3R2
ENST00000531120.6	1854.231	1638.58	1205.068	951.308	2463.766	3252.907	2089.401	1834.161	1759.046	2352.7960000000003	1413.685	2638.47	4015.539	4543.583	3866.927	3006.513	4823.4490000000005	4103.315	3056.632	3293.015	4298.338	5250.866	3314.841	8010.738	ENSG00000149100.13	EIF3M
ENST00000372479.7	0.0	32.0	9.089	24.026	20.916999999999998	38.038000000000004	42.857	23.734	33.244	30.309	23.083000000000002	69.293	125.50200000000001	106.406	135.686	80.571	54.56100000000001	125.59	96.704	109.807	53.227	130.68200000000002	115.096	265.687	ENSG00000089682.16	RBM41
ENST00000284006.10	0.0	0.0	0.0	0.0	0.0	0.0	0.0	0.0	0.0	0.0	0.0	0.0	855.0210000000001	897.192	782.75	657.7760000000001	1050.133	878.919	701.683	678.804	756.788	1027.86	763.8810000000001	1522.576	ENSG00000153885.14	KCTD15
ENST00000530721.5	55.979	98.225	58.265	34.656	244.11900000000003	196.83599999999998	108.681	169.42	69.56	173.53	66.131	168.24099999999999	5789.0419999999995	5443.972	4959.701	4342.163	5981.004	4603.837	3952.462	3994.788	4923.223	6325.297	4865.701	9271.752	ENSG00000149273.15	RPS3
ENST00000436448.1	0.0	0.0	0.0	0.0	0.0	0.0	0.0	0.0	0.0	0.0	0.0	0.0	0.0	1.504	3.2260000000000004	0.0	0.0	0.0	2.02	0.0	0.0	0.0	0.0	0.0	ENSG00000159840.16	ZYX
ENST00000447360.6	0.0	0.0	0.0	0.0	0.0	6.211	0.0	0.0	4.696000000000001	0.0	0.0	0.0	31.078000000000003	16.439	30.392	10.204	21.329	15.681	25.500999999999998	28.85	41.006	24.278000000000002	41.635	75.554	ENSG00000168904.15	LRRC28
ENST00000475977.2	0.0	0.0	0.0	7.507000000000001	0.0	10.937999999999999	0.0	2.186	0.0	0.0	0.0	0.0	46.163000000000004	54.989	59.343999999999994	38.644	43.843	44.115	50.577	39.17	40.4	37.353	42.988	101.044	ENSG00000196998.19	WDR45
ENST00000447863.5	4.346	0.0	28.491	13.095999999999998	0.0	7.457999999999999	49.648999999999994	37.861	14.425	0.0	25.78	53.54600000000001	375.51300000000003	279.623	1298.252	962.1360000000001	406.545	335.245	1016.2489999999999	1062.13	322.35400000000004	346.776	978.7180000000001	2023.529	ENSG00000135164.19	DMTF1
ENST00000392827.2	1.0	3.0	2.0	0.0	8.0	4.0	1.0	0.0	3.0	2.0	0.0	1.0	54.0	37.0	32.0	34.0	60.0	47.0	36.0	34.0	46.0	38.0	37.0	67.0	ENSG00000212864.3	RNF208
ENST00000298818.12	1.232	2.455	0.0	2.717	3.142	2.9389999999999996	6.843	3.089	4.9030000000000005	12.749	5.502000000000001	1.3359999999999999	120.43799999999999	113.939	91.265	95.376	142.887	86.508	73.42	72.148	92.101	143.96200000000002	101.834	220.028	ENSG00000165898.14	ISCA2
ENST00000675656.1	94.936	82.76299999999999	57.853	32.266999999999996	119.87799999999999	158.953	93.12700000000001	79.786	131.85	135.361	103.721	160.187	587.619	621.529	509.93800000000005	438.957	688.793	552.601	454.775	424.06800000000004	821.426	963.643	668.182	1355.192	ENSG00000153944.12	MSI2
ENST00000546201.5	1.482	0.0	0.0	0.0	0.0	0.0	0.0	0.0	0.0	0.0	0.0	0.0	38.152	34.181999999999995	27.351	31.105	53.903999999999996	28.739	26.340999999999998	23.456999999999997	20.862	33.144	30.275	58.643	ENSG00000173264.14	GPR137
ENST00000621426.6	64.223	75.661	34.654	23.468000000000004	104.454	135.503	87.348	55.216	97.84100000000001	93.906	76.0	50.108999999999995	1160.353	1066.156	921.99	829.796	1251.621	940.168	772.721	800.6360000000001	1106.806	1386.5020000000002	1028.996	1910.161	ENSG00000197183.14	NOL4L
ENST00000481530.5	0.0	0.0	0.0	0.0	0.0	0.0	0.0	0.0	0.0	0.0	0.0	0.0	664.596	719.448	1010.432	678.6669999999999	759.966	686.415	690.6110000000001	840.2689999999999	649.57	900.659	631.614	1688.016	ENSG00000163507.14	CIP2A
ENST00000432678.6	0.0	0.0	0.0	0.0	0.0	3.2510000000000003	0.0	0.0	1.598	0.0	0.0	0.0	21.385	35.768	51.038999999999994	30.339000000000002	45.888000000000005	38.897	45.273999999999994	37.541	9.46	41.051	34.632	43.95399999999999	ENSG00000068745.15	IP6K2
ENST00000519816.1	0.0	0.0	2.897	0.0	0.0	0.0	0.0	3.5860000000000003	0.0	0.0	0.0	3.174	0.0	0.0	6.3660000000000005	1.1	4.856	1.6909999999999998	2.4019999999999997	2.8939999999999997	1.21	3.449	6.23	12.252	ENSG00000133731.10	IMPA1
ENST00000489410.1	1.874	1.506	2.151	0.0	9.019	11.369000000000002	4.613	1.327	1.619	8.825	2.7319999999999998	5.033	104.28299999999999	104.428	103.331	85.204	134.034	95.162	104.26	76.293	68.367	118.85700000000001	92.99600000000001	208.581	ENSG00000159445.13	THEM4
ENST00000229595.6	150.0	154.0	95.0	68.0	314.0	429.0	259.0	235.0	180.0	222.0	155.0	266.0	585.0	552.0	519.0	371.0	820.0	740.0	451.0	533.0	642.0	824.0	502.0	980.0	ENSG00000111875.8	ASF1A
ENST00000561068.5	0.0	0.0	0.0	0.0	0.0	0.0	0.0	1.315	0.0	0.0	1.351	0.0	4.8660000000000005	6.284	12.592	2.826	14.686	14.499	20.897	24.338	4.909	9.872	11.049000000000001	39.412	ENSG00000182774.13	RPS17
ENST00000264229.11	0.0	1.0	0.0	2.0	0.0	2.0	0.0	1.0	0.0	0.0	1.0	0.0	2.0	0.0	0.0	0.0	2.0	3.0	2.0	4.0	0.0	3.0	0.0	1.0	ENSG00000109265.14	CRACD
ENST00000613358.4	229.0	182.0	132.0	86.0	279.0	341.0	250.0	186.0	234.0	212.0	151.819	234.388	1782.7920000000001	1786.588	1432.501	1340.0	2033.016	1708.402	1133.062	1013.289	1484.98	2005.4779999999998	1542.655	2398.501	ENSG00000164040.18	PGRMC2
ENST00000279263.13	56.663000000000004	72.0	46.828	29.037	84.0	100.178	93.0	63.0	76.964	100.057	64.0	72.0	226.861	296.768	264.057	252.235	222.1	183.763	175.248	167.548	181.81099999999998	295.394	270.095	451.32	ENSG00000149809.16	TM7SF2
ENST00000382044.9	355.77099999999996	343.0	329.0	236.653	488.0	590.0	425.605	361.44199999999995	353.42199999999997	449.02	302.60900000000004	552.705	1777.9360000000001	1822.441	2251.813	1819.7579999999998	1972.231	1745.203	1654.567	1452.4260000000002	1524.253	2006.846	1666.8110000000001	3542.9590000000003	ENSG00000067369.14	TP53BP1
ENST00000380814.4	0.0	0.0	0.0	0.0	2.0	0.0	0.0	0.0	0.0	0.0	0.0	0.0	2.0	1.0	0.0	4.0	3.0	0.0	0.0	0.0	0.0	1.0	0.0	0.0	ENSG00000139508.15	SLC46A3
ENST00000441501.5	0.0	0.0	0.0	0.0	1.0	0.0	0.0	0.0	0.0	0.0	0.0	0.0	18.4	8.965	8.656	5.584	13.296	12.954	14.97	23.85	12.47	4.66	12.759	16.379	ENSG00000099917.17	MED15
ENST00000398146.4	60.8	33.903	115.869	110.60799999999999	60.733999999999995	95.84299999999999	195.042	179.812	52.166000000000004	79.043	162.58700000000002	305.605	314.289	350.38699999999994	1660.855	1411.965	379.77	244.68400000000003	926.166	1070.4589999999998	416.02	446.733	1364.5929999999998	3376.19	ENSG00000185304.15	RGPD2
ENST00000452938.5	0.0	14.827	0.0	0.0	0.0	0.0	0.0	0.0	0.0	0.0	16.456	0.0	43.221000000000004	93.05799999999999	77.183	91.072	77.207	85.435	97.689	100.803	46.363	100.978	60.54	137.347	ENSG00000088766.12	CRLS1
ENST00000536681.8	39.0	22.0	29.273000000000003	19.0	52.034	66.979	70.0	55.0	43.06399999999999	59.0	47.063	67.0	116.0	106.0	147.542	108.656	181.0	141.0	151.579	151.0	136.0	189.0	141.0	316.369	ENSG00000064763.11	FAR2
ENST00000441127.5	0.0	0.0	0.0	0.0	0.0	0.0	0.0	0.0	0.0	0.0	0.0	0.0	389.11400000000003	418.024	505.895	327.48400000000004	412.065	376.88300000000004	269.839	340.14599999999996	381.759	531.711	268.988	741.039	ENSG00000134077.16	THUMPD3
ENST00000504692.1	0.0	3.33	0.0	0.0	0.0	0.0	0.0	0.0	6.627000000000001	0.0	0.0	0.0	12.2	6.284	21.275	9.548	13.152000000000001	10.852	9.096	12.360999999999999	15.412	18.381	22.505	23.453000000000003	ENSG00000161904.12	LEMD2
ENST00000367590.9	296.0	293.0	229.0	167.0	397.0	504.0	398.0	325.0	318.0	408.0	251.0	502.0	2359.0	2432.0	2719.9959999999996	2208.0	2579.0	2011.0	1930.0	2301.0	2153.0	2866.0	2192.3	4692.0	ENSG00000143324.14	XPR1
ENST00000409138.6	24.414	20.614	10.152999999999999	13.978	32.539	38.479	23.313000000000002	30.491999999999997	39.444	41.1	38.271	35.583	353.648	302.914	201.497	166.516	315.415	250.158	220.524	203.39	306.438	341.217	283.953	508.537	ENSG00000134222.16	PSRC1
ENST00000466593.5	6.21	0.0	95.59899999999999	40.869	4.369	16.457	101.316	84.115	0.0	6.162000000000001	93.116	175.81900000000002	15.931	30.581999999999997	158.35	133.607	30.934	27.285999999999998	87.432	78.094	20.895	18.895	92.962	217.673	ENSG00000117262.19	GPR89A
ENST00000586210.5	0.0	0.0	0.0	2.362	0.0	0.0	0.0	0.0	0.0	0.0	0.0	2.5669999999999997	39.332	81.10600000000001	67.328	48.598	88.88799999999999	52.782	51.915	37.232	69.696	79.881	81.23899999999999	143.13	ENSG00000185379.20	RAD51D
ENST00000412715.3	5.624	12.785	0.0	9.645	37.194	41.743	0.0	0.0	13.292	30.285	4.401	9.256	101.647	163.316	145.09799999999998	147.825	178.543	118.03	162.945	192.013	196.713	260.427	148.099	470.85400000000004	ENSG00000185480.11	PARPBP
ENST00000221418.9	439.0	387.0	327.16900000000004	246.96599999999998	566.0	648.898	418.0	438.221	440.0	500.0	348.545	563.0	1200.884	1095.947	1111.53	945.623	1047.232	873.12	737.659	650.477	884.248	1108.1889999999999	1011.046	1724.592	ENSG00000104823.9	ECH1
ENST00000618656.1	2064.857	1955.817	1300.765	1078.339	2604.249	3360.885	2014.0339999999999	1655.953	1870.2910000000002	2465.328	1312.424	2556.2670000000003	33423.835	27117.842999999997	32636.01	22701.803	29022.279	27258.227000000003	18109.668999999998	20650.55	22518.702999999998	27575.188	21001.629	38696.987	ENSG00000008988.10	RPS20
ENST00000416269.6	0.0	0.0	0.0	0.0	0.0	0.0	0.0	0.0	0.0	0.0	0.0	0.0	0.0	0.0	0.0	0.0	0.0	0.0	0.0	0.0	0.0	0.0	0.0	0.0	ENSG00000106648.14	GALNTL5
ENST00000355630.9	94.0	100.0	93.0	65.0	118.0	166.0	143.49	99.0	83.999	118.0	71.0	128.421	445.565	459.93300000000005	491.165	415.103	442.588	356.273	353.144	322.84	337.685	463.61300000000006	444.207	750.7860000000001	ENSG00000196588.19	MRTFA
ENST00000455809.5	81.554	73.514	93.62299999999999	63.463	197.222	162.85	135.72299999999998	125.89299999999999	94.708	121.81299999999999	84.243	154.364	206.196	214.3	336.339	271.251	237.66	207.49400000000003	253.523	278.377	188.113	205.18	269.001	595.953	ENSG00000144559.10	TAMM41
ENST00000635992.1	0.0	0.0	0.0	1.0	1.0	0.0	3.0	5.0	2.017	0.0	0.0	0.0	8.0	13.216	14.412	10.467	21.845	7.193	8.648	9.209	13.0	9.286	15.748	24.936999999999998	ENSG00000283563.1	AC098650.1
ENST00000396591.8	150.881	117.54799999999999	131.076	81.38600000000001	200.512	239.953	190.584	172.958	180.717	232.472	166.108	318.55400000000003	932.935	1130.222	1372.885	1040.744	1059.183	896.307	856.453	1024.892	1184.732	1699.9260000000002	1084.279	2723.945	ENSG00000145740.19	SLC30A5
ENST00000301459.5	21.019000000000002	17.0	10.0	6.0	46.0	42.02	26.0	19.0	25.0	32.0	8.0	14.0	169.0	145.0	101.834	109.0	231.0	224.0	126.0	106.0	137.0	153.0	121.0	196.0	ENSG00000167771.6	RCOR2
ENST00000379245.8	28.949	53.708	20.158	22.441999999999997	42.0	57.153	13.366	17.897000000000002	47.246	34.915	18.41	61.515	142.6	195.993	119.51100000000001	148.02100000000002	104.919	78.27600000000001	89.26899999999999	131.40200000000002	177.195	290.04	121.686	268.449	ENSG00000171055.15	FEZ2
ENST00000644701.1	15.16	13.491	37.551	34.016999999999996	25.451	50.028	89.846	101.68799999999999	33.248000000000005	30.914	55.833	62.245	1059.095	1285.29	1175.0430000000001	966.98	1340.1879999999999	954.584	875.337	933.4760000000001	1305.473	1419.475	1274.586	2456.6710000000003	ENSG00000073584.20	SMARCE1
ENST00000456284.5	20.331	14.665999999999999	22.218000000000004	14.17	35.806	26.173000000000002	38.823	48.841	17.301	37.738	29.086	53.443999999999996	194.875	185.019	257.748	176.937	193.597	170.36900000000003	181.572	174.24900000000002	163.607	210.894	183.542	373.784	ENSG00000023228.14	NDUFS1
ENST00000554437.5	0.0	0.0	3.4019999999999997	3.0660000000000003	1.9569999999999999	0.0	0.0	3.7569999999999997	5.77	1.338	0.0	0.0	39.961	26.159000000000002	87.84200000000001	65.09899999999999	65.596	15.172	87.444	82.029	54.698	41.985	47.41	180.65	ENSG00000092108.21	SCFD1
ENST00000373731.7	251.0	233.0	212.0	139.0	341.585	432.0	310.341	286.0	260.866	307.0	222.43099999999998	480.402	4959.43	5326.13	4951.693	4089.744	4934.456	4083.3779999999997	3610.063	3693.813	4511.1990000000005	5576.826	4140.169	9092.751	ENSG00000112078.14	KCTD20
ENST00000291565.9	463.995	467.0	425.0	301.999	664.0	745.9989999999999	609.915	555.998	544.999	508.0	409.0	703.0	5218.986	5068.0	5514.0	4754.0	4827.0	3897.0	3782.0	3447.0	4040.0	5169.0	4583.0	8780.954	ENSG00000160209.19	PDXK
ENST00000534094.1	0.0	4.038	4.959	0.0	0.0	2.985	7.513	1.681	14.847000000000001	8.691	0.0	0.0	243.24400000000003	222.18200000000002	727.2280000000001	489.355	224.005	265.45	554.99	644.3330000000001	238.388	408.61400000000003	583.357	1162.988	ENSG00000183793.14	NPIPA5
ENST00000396175.5	31.0	23.828000000000003	0.0	3.446	8.261000000000001	19.2	5.421	29.0	12.845999999999998	11.144	2.12	11.849	489.13800000000003	412.351	465.17800000000005	473.004	492.041	399.093	333.095	395.35900000000004	432.959	652.058	621.094	1047.684	ENSG00000182606.16	TRAK1
ENST00000590389.5	0.0	0.0	0.0	0.0	0.0	1.044	1.048	0.0	0.0	0.0	0.0	1.041	5.466	2.145	23.160999999999998	10.031	7.705	6.487	10.919	14.120999999999999	3.1860000000000004	7.497000000000001	10.187999999999999	17.055999999999997	ENSG00000174917.9	MICOS13
ENST00000420065.5	0.0	0.0	0.0	0.0	0.0	2.838	0.0	0.0	0.0	0.0	0.0	2.535	13.254000000000001	5.291	3.01	4.055	7.997000000000001	3.485	0.0	11.132	8.742	2.247	6.0489999999999995	38.919000000000004	ENSG00000167550.11	RHEBL1
ENST00000527852.6	0.0	0.0	0.0	0.0	1.359	0.0	0.0	2.376	0.0	0.0	0.0	3.025	2.679	2.488	0.0	4.862	0.0	0.0	0.0	0.0	0.0	0.0	4.5089999999999995	5.835	ENSG00000172890.13	NADSYN1
ENST00000647684.1	0.0	1.0	0.0	0.0	0.0	2.0	0.0	0.0	0.0	0.0	0.0	1.0	4.0	1.0	1.0	1.0	1.0	2.0	0.0	1.0	0.0	2.0	2.0	1.0	ENSG00000100122.7	CRYBB1
ENST00000381473.7	815.485	859.467	605.361	478.894	1178.141	1588.8570000000002	1077.958	980.091	760.872	1037.0639999999999	671.573	1331.9	1162.471	1219.124	1241.519	834.966	1244.1589999999999	1187.84	901.6389999999999	998.578	1217.826	1575.876	1025.246	2103.431	ENSG00000109180.14	OCIAD1
ENST00000538261.7	0.0	0.0	0.0	0.0	0.0	0.0	0.0	0.0	0.0	0.0	0.0	0.0	3.0069999999999997	2.678	10.015	7.775	15.924000000000001	12.751	11.504000000000001	18.487000000000002	11.401	15.642000000000001	10.272	31.771	ENSG00000181885.18	CLDN7
ENST00000282032.4	65.0	57.0	55.0	38.0	94.0	167.0	107.0	101.0	57.0	86.0	57.0	124.0	327.0	386.0	310.0	288.0	402.0	346.0	300.0	299.0	328.0	384.0	324.0	580.0	ENSG00000152219.5	ARL14EP
ENST00000619462.4	0.0	0.0	2.859	0.0	0.0	0.0	0.0	3.1260000000000003	0.0	0.0	0.0	3.0439999999999996	1.274	2.917	10.93	11.755	4.486000000000001	1.297	11.25	4.609	5.928	1.36	6.247999999999999	32.769	ENSG00000273559.5	CWC25
ENST00000258774.10	55.0	62.0	135.09	80.946	54.0	62.327	132.56799999999998	107.70700000000001	66.0	75.0	178.0	262.04400000000004	337.31800000000004	345.852	822.09	551.279	224.80900000000003	184.243	395.05300000000005	426.527	362.595	450.45599999999996	774.7810000000001	1623.568	ENSG00000136273.13	HUS1
ENST00000586870.5	0.0	0.0	0.0	0.0	3.466	0.0	0.0	0.0	16.667	0.0	0.0	9.707	23.761999999999997	30.743000000000002	29.340999999999998	44.51	23.793000000000003	14.879000000000001	38.088	37.117	11.493	31.358	33.791	128.22299999999998	ENSG00000141699.11	RETREG3
ENST00000615742.4	0.0	0.0	0.0	0.0	0.0	0.0	0.0	0.0	0.0	0.0	0.0	0.0	0.0	0.0	0.0	0.0	0.0	0.0	0.0	0.0	0.0	0.0	0.0	0.0	ENSG00000215301.11	DDX3X
ENST00000366976.3	17.672	17.024	18.709	0.0	26.519000000000002	19.528	2.833	7.4670000000000005	7.257000000000001	3.3489999999999998	0.0	11.37	191.989	193.56	196.359	144.76	229.051	174.673	148.783	144.873	180.894	234.90400000000002	170.032	389.68699999999995	ENSG00000117697.15	NSL1
ENST00000376442.8	358.61400000000003	331.0	299.0	196.0	452.0	568.0	410.0	340.0	371.066	467.0	318.0	506.0	2729.0	2918.0	2975.0	2567.0	3073.0	2500.0	2404.0	2105.0	2527.0	3276.0	3087.0	5798.0	ENSG00000204560.10	DHX16
ENST00000638115.1	20.0	7.86	7.346	0.0	6.782	23.0	17.0	3.028	20.0	12.154000000000002	19.0	2.843	58.659	61.045	61.556999999999995	45.326	56.521	38.234	36.341	40.733000000000004	56.993	71.321	55.081	128.291	ENSG00000283189.2	AC104452.1
ENST00000589977.5	0.0	0.0	0.0	0.0	0.0	0.0	2.9360000000000004	0.0	0.0	0.0	0.0	0.0	19.653	17.192999999999998	8.305	16.577	44.059	32.373000000000005	10.062000000000001	14.262	40.258	20.362000000000002	29.677	59.144	ENSG00000181038.14	METTL23
ENST00000449105.8	198.945	181.365	181.018	155.526	375.99699999999996	477.80699999999996	396.366	355.76300000000003	255.465	375.95	252.359	543.884	738.9960000000001	704.7360000000001	1090.454	859.11	1057.653	873.3380000000001	951.5260000000001	953.008	901.11	1090.027	1283.363	2718.5879999999997	ENSG00000143889.16	HNRNPLL
ENST00000329474.7	7.0	3.0	0.0	1.0	1.0	5.0	1.0	1.0	2.0	1.0	1.0	3.0	9.0	15.0	21.0	15.0	21.0	20.0	24.0	18.0	11.0	13.0	16.0	39.0	ENSG00000079691.18	CARMIL1
ENST00000674971.1	0.0	12.347999999999999	18.328	20.935	0.0	36.86	46.893	54.458999999999996	33.939	0.0	29.899	48.638000000000005	378.046	449.0	1359.648	985.0189999999999	381.74300000000005	370.855	804.4169999999999	1011.087	467.129	583.673	828.49	2229.837	ENSG00000198707.17	CEP290
ENST00000321867.6	18.0	23.0	23.0	15.0	47.0	54.0	36.0	48.0	27.029	25.0	31.0	50.0	252.0	251.0	261.0	333.0	419.0	350.0	389.0	357.0	230.0	264.0	394.0	739.0	ENSG00000177169.10	ULK1
ENST00000316024.9	122.26799999999999	116.281	78.58800000000001	81.96799999999999	214.0	256.517	111.99	117.52	118.661	113.926	84.367	129.093	108.70200000000001	119.215	177.387	150.674	148.579	112.824	125.27799999999999	116.29	87.65899999999999	108.042	85.366	256.85400000000004	ENSG00000141499.17	WRAP53
ENST00000463569.5	0.0	3.0	3.0	2.0	0.0	4.0	1.0	1.0	9.0	6.0	5.0	0.0	13.82	22.863000000000003	49.266999999999996	40.085	10.84	12.66	7.484	9.665	66.262	62.488	73.639	205.588	ENSG00000081377.17	CDC14B
ENST00000490673.5	0.0	0.0	23.730999999999998	0.0	0.0	52.998999999999995	30.795	19.713	0.0	31.099	32.909	21.394000000000002	53.46	84.39	45.376000000000005	10.443	37.36	39.909	21.766	25.408	104.62899999999999	131.764	75.329	162.94299999999998	ENSG00000054277.14	OPN3
ENST00000375464.7	30.0	31.0	31.0	26.0	40.0	69.0	48.0	53.0	38.0	62.0	30.0	66.0	206.463	202.57299999999998	247.61	267.182	230.805	177.593	247.0	172.78900000000002	173.863	245.31	256.784	457.0	ENSG00000165233.18	CARD19
ENST00000536353.2	0.0	0.0	0.0	2.072	4.245	0.0	0.0	0.0	0.0	0.0	0.0	1.605	26.476	29.807	16.680999999999997	26.022	37.154	42.589	25.951	25.318	50.527	36.305	31.926	55.357	ENSG00000168454.12	TXNDC2
ENST00000571106.1	0.0	0.0	0.0	0.0	0.0	0.0	0.0	0.0	0.0	0.0	0.0	0.0	0.0	0.0	0.0	0.0	0.0	0.0	0.0	0.0	0.0	0.0	0.0	0.0	ENSG00000187624.9	C17orf97
ENST00000228438.2	19.0	16.0	18.0	9.0	22.0	33.0	17.0	13.0	23.0	27.0	23.0	46.0	71.0	101.0	48.0	42.0	88.0	71.0	46.0	34.0	102.0	139.0	89.0	178.0	ENSG00000110852.4	CLEC2B
ENST00000322927.3	80.0	75.0	102.0	66.0	97.0	124.0	121.0	108.0	96.014	107.0	91.0	133.0	616.0	592.0	1473.0	1399.0	578.0	482.0	1026.0	952.0	411.0	646.067	1406.0	2447.001	ENSG00000198026.8	ZNF335
ENST00000482016.6	90.0	66.0	40.0	51.0	113.0	129.0	90.0	90.0	71.0	100.0	61.0	116.0	1173.0	1170.0	1107.0	848.0	1099.0	899.0	729.9989999999999	748.0	1065.0	1343.0	922.0	2024.0	ENSG00000163320.12	CGGBP1
ENST00000260118.7	254.0	256.0	153.0	158.0	321.0	397.0	292.0	245.0	223.0	354.0	193.0	373.0	621.0	662.0	484.0	383.0	650.0	498.0	346.0	388.0	591.0	670.0	386.0	921.0	ENSG00000137563.12	GGH
ENST00000225792.10	2540.919	2429.95	1853.95	1374.986	3715.5190000000002	5101.808	3273.0559999999996	2965.44	2633.728	3542.853	2009.1689999999999	4091.06	2830.204	2997.198	2598.242	2333.51	3096.355	2591.205	1725.241	1563.6860000000001	2571.774	2828.369	2299.669	4299.347	ENSG00000108654.15	DDX5
ENST00000233468.5	755.0	746.0	489.0	399.0	1034.0	1177.0	856.0	714.0	912.0	1038.0	731.0	1238.0	1160.0	1306.0	1011.0	870.0	1517.0	1166.0	779.0	853.0	1568.0	1811.0	1134.0	2493.0	ENSG00000115128.7	SF3B6
ENST00000471583.5	5.452000000000001	0.0	0.0	5.003	0.0	0.0	9.207	0.0	7.0	0.0	13.0	0.0	23.947	11.464	11.55	11.380999999999998	23.291999999999998	24.441	19.133	21.086	7.582999999999999	17.575	0.0	24.726	ENSG00000182185.18	RAD51B
ENST00000642466.1	89.29799999999999	135.194	127.219	102.295	161.531	361.435	157.04	155.204	122.195	208.97099999999998	91.76299999999999	236.425	616.5219999999999	696.6289999999999	787.924	425.54400000000004	545.817	616.175	524.418	599.431	792.618	861.883	314.153	1362.898	ENSG00000018510.16	AGPS
ENST00000281523.8	1.0	0.0	0.0	0.0	4.0	1.0	0.0	1.0	1.0	0.0	1.0	1.0	12.0	11.0	24.0	12.0	14.0	16.0	24.0	18.0	8.0	10.0	7.0	17.0	ENSG00000151789.12	ZNF385D
ENST00000517678.5	0.0	0.0	0.0	0.0	1.614	0.0	0.0	0.0	0.0	0.0	0.0	0.0	24.12	13.985999999999999	22.149	17.812	11.152999999999999	27.154	21.705	12.697000000000001	19.403	10.664000000000001	8.585	33.969	ENSG00000147687.19	TATDN1
ENST00000294119.6	301.9	324.91200000000003	252.488	184.704	555.9069999999999	673.919	366.287	414.816	364.62800000000004	408.57300000000004	281.355	412.531	68.166	32.063	74.37899999999999	42.718	36.019	19.608	9.216000000000001	24.72	14.822000000000001	48.869	53.191	58.051	ENSG00000162191.14	UBXN1
ENST00000427383.6	445.991	405.991	357.972	268.947	605.577	836.7410000000001	635.5319999999999	619.6519999999999	441.884	582.751	432.967	790.773	1137.692	1344.395	1181.087	964.285	1341.94	1050.815	955.2739999999999	1007.6010000000001	1157.478	1525.807	998.955	2360.143	ENSG00000149554.13	CHEK1
ENST00000618123.4	64.0	51.0	52.0	36.0	72.553	95.0	98.0	83.0	50.003	58.0	59.0	93.0	1935.0	2075.0	2696.0	2172.0	2249.0	1786.0	2391.0	2414.0	1712.0	2249.0	2148.0	4633.0	ENSG00000113300.13	CNOT6
ENST00000267812.4	409.0	414.0	341.0	233.863	552.0	746.0	463.0	399.0	415.25800000000004	528.0	355.0	587.0	2491.0	2563.0	2002.0	1730.0	2575.0	2186.0	1686.0	1503.0	2211.0	2546.0	1832.0	3971.0	ENSG00000140259.7	MFAP1
ENST00000336174.12	52.803000000000004	40.455999999999996	81.848	44.957	87.34	115.89	142.16899999999998	104.19	75.62	73.08	64.142	92.568	184.812	167.342	204.55700000000002	204.797	153.203	110.125	141.69899999999998	136.379	109.35799999999999	127.634	168.49099999999999	322.157	ENSG00000266173.7	STRADA
ENST00000377619.9	51.0	40.0	27.0	18.0	45.0	56.0	55.0	32.0	39.0	46.0	38.0	50.0	297.0	284.0	238.0	196.0	243.0	217.0	137.0	143.0	235.0	320.0	183.0	418.0	ENSG00000188243.12	COMMD6
ENST00000409141.5	0.0	0.0	1.0	1.0	0.0	0.0	0.0	0.0	0.0	0.0	0.0	0.0	1.0	4.0	0.0	4.51	9.0	0.0	5.0	0.0	12.932	4.82	12.11	10.0	ENSG00000120913.23	PDLIM2
ENST00000592042.5	15.767999999999999	42.03	83.11200000000001	35.225	46.284	53.295	84.29299999999999	80.342	28.857	28.945	56.161	79.47800000000001	215.16	176.495	499.19300000000004	348.24	332.959	226.195	520.776	507.786	133.549	244.868	391.413	732.863	ENSG00000070526.15	ST6GALNAC1
ENST00000530744.5	0.0	0.0	0.0	0.0	1.0	0.0	0.0	0.0	0.0	1.0	0.0	0.0	0.0	0.0	1.361	1.4669999999999999	0.0	0.0	0.0	0.0	1.722	0.0	0.0	0.0	ENSG00000162300.13	ZFPL1
ENST00000483224.5	0.0	0.0	1.91	0.0	0.0	0.0	0.0	6.005	0.0	0.0	3.5789999999999997	7.154	6.035	16.922	56.385	37.225	4.888999999999999	4.9639999999999995	36.522	27.243000000000002	2.072	4.987	47.136	89.025	ENSG00000144741.17	SLC25A26
ENST00000295238.10	0.0	0.0	5.79	6.09	0.0	0.0	0.0	0.0	0.0	0.0	0.0	0.0	428.231	511.715	805.789	476.231	517.918	410.829	473.09	527.183	519.283	585.005	438.62	1128.5810000000001	ENSG00000082258.13	CCNT2
ENST00000400521.7	217.75	246.815	342.935	268.54	298.306	425.37800000000004	434.48800000000006	338.865	221.78400000000002	194.27700000000002	225.743	509.603	644.7040000000001	672.834	1167.725	945.5939999999999	747.7589999999999	642.967	861.7130000000001	767.26	431.351	625.085	996.834	1650.68	ENSG00000184470.21	TXNRD2
ENST00000381055.8	1.0	2.138	3.0010000000000003	1.001	5.001	2.0	2.001	7.0	1.0	3.0	1.0	1.0	102.0	116.0	175.0	180.0	106.0	97.0	147.0	147.0	56.0	59.0	96.0	176.0	ENSG00000049192.15	ADAMTS6
ENST00000495483.5	0.0	1.8230000000000002	0.0	0.0	0.0	4.713	0.0	2.255	0.0	0.0	0.0	0.0	25.02	15.577	14.068	34.416	19.23	15.06	21.013	13.449000000000002	23.926	11.359000000000002	25.255	25.971999999999998	ENSG00000143224.18	PPOX
ENST00000299821.15	215.956	212.313	213.352	137.373	233.57299999999998	341.454	239.40099999999998	234.87	203.014	255.99	202.142	265.981	516.501	595.918	666.909	594.634	644.765	546.1569999999999	476.55699999999996	601.2959999999999	397.741	593.755	638.352	1143.7060000000001	ENSG00000025770.19	NCAPH2
ENST00000672477.1	329.0	320.67	290.858	196.0	496.814	626.0	445.45099999999996	374.74699999999996	397.46	500.0	276.88	634.371	1191.931	1312.859	1576.116	1241.907	1389.112	1233.507	1121.361	1208.224	1500.39	1798.5720000000001	1366.817	3303.032	ENSG00000211456.13	SACM1L
ENST00000537171.5	0.0	1.7590000000000001	11.0	0.0	0.0	0.0	0.0	0.0	0.0	1.6540000000000001	0.0	1.6540000000000001	1.55	1.44	5.385	6.5760000000000005	1.295	1.251	2.246	3.237	3.2560000000000002	5.995	5.3870000000000005	8.839	ENSG00000139725.8	RHOF
ENST00000457056.6	8.0	11.0	6.0	10.0	15.0	14.0	12.0	20.0	7.0	9.0	6.0	14.0	68.673	76.52	44.545	58.20399999999999	94.059	39.084	55.971000000000004	87.619	36.121	66.52600000000001	58.739	89.63600000000001	ENSG00000198908.12	BHLHB9
ENST00000419573.7	2.002	3.0	1.0	1.001	0.0	0.0	0.0	1.0	0.0	1.0	0.0	0.0	8.0	11.0	14.0	6.0	0.0	2.0	2.0	2.0	2.0	0.0	12.0	9.0	ENSG00000058335.16	RASGRF1
ENST00000584250.1	1.0	0.0	0.0	0.0	1.0	0.0	0.0	0.0	1.0	0.0	0.0	0.0	0.0	0.0	1.0	0.0	2.0	0.0	1.0	0.0	0.0	0.0	0.0	0.0	ENSG00000168234.13	TTC39C
ENST00000398174.9	864.328	804.821	718.22	491.86199999999997	1201.35	1351.42	999.586	816.448	869.543	1037.228	704.946	1184.8410000000001	976.0169999999999	826.584	1126.7160000000001	1022.809	1073.353	768.802	762.543	722.918	626.842	892.701	1017.779	1782.838	ENSG00000101294.18	HM13
ENST00000542199.1	0.0	0.0	0.0	0.0	0.0	0.0	0.0	0.0	0.0	0.0	6.848	0.0	1.8969999999999998	6.787999999999999	23.309	13.045	0.0	1.65	6.312	7.962999999999999	3.136	0.0	26.746	31.164	ENSG00000061794.13	MRPS35
ENST00000257749.9	21.0	14.0	18.0	15.0	15.0	27.0	14.0	21.0	11.0	14.0	20.0	28.0	332.0	373.0	364.0	347.0	249.0	207.0	172.0	173.0	178.0	224.0	209.0	461.0	ENSG00000112182.15	BACH2
ENST00000392271.6	94.639	103.16799999999999	62.613	44.406000000000006	123.117	132.63	61.886	67.13	102.22	126.147	72.456	123.277	834.5269999999999	920.04	769.747	592.663	770.3480000000001	677.4680000000001	465.35400000000004	653.019	840.627	1025.5610000000001	640.033	1345.2920000000001	ENSG00000105176.18	URI1
ENST00000358664.9	129.894	129.42600000000002	95.167	89.853	203.91099999999997	230.83599999999998	146.97799999999998	125.819	159.567	147.123	104.492	155.44	1243.442	1182.492	994.38	909.32	1213.228	1025.736	803.632	770.919	1006.97	1353.34	915.363	1785.3339999999998	ENSG00000125952.20	MAX
ENST00000619466.2	657.965	655.178	390.306	323.10400000000004	493.412	557.553	359.358	302.955	681.3989999999999	784.5419999999999	502.63	726.05	1492.0	1516.0	1186.0	1008.0	956.0	768.0	519.0	477.0	1244.0	1619.0	1253.1019999999999	2074.0	ENSG00000275713.2	H2BC9
ENST00000272217.7	30.537	29.147	22.122	20.275	61.108999999999995	48.215	56.208999999999996	36.069	51.354	64.0	44.225	64.57300000000001	210.06799999999998	159.792	214.266	164.095	224.63400000000001	237.454	216.546	148.9	332.0	350.289	350.975	600.922	ENSG00000143862.8	ARL8A
ENST00000503118.2	0.0	0.0	0.0	0.0	0.0	1.0	0.0	0.0	0.0	0.0	0.0	0.0	1.0	0.0	0.0	1.0	0.0	1.0	2.0	0.0	0.0	0.0	3.0	4.0	ENSG00000108829.10	LRRC59
ENST00000587567.1	0.0	0.0	0.0	0.0	1.4769999999999999	1.113	1.844	1.4180000000000001	0.0	1.077	0.0	0.0	14.0	12.0	11.0	17.0	17.0	6.0	13.0	15.0	11.0	5.0	6.0	19.0	ENSG00000186017.14	ZNF566
ENST00000560570.5	0.0	0.0	3.9419999999999997	0.0	0.0	0.0	7.013	0.0	0.0	5.582999999999999	0.0	2.8280000000000003	305.216	397.033	416.824	351.032	414.084	293.236	361.86400000000003	298.876	315.565	331.48199999999997	370.05400000000003	686.096	ENSG00000134138.20	MEIS2
ENST00000562576.5	1.392	0.0	1.166	0.0	0.0	0.0	0.0	0.0	0.0	0.0	0.0	0.0	33.319	42.257	20.725	19.122	40.841	25.26	18.941	13.947000000000001	24.816999999999997	28.534000000000002	21.344	60.485	ENSG00000205423.11	CNEP1R1
ENST00000394056.6	43.997	35.42	39.0	34.099000000000004	41.992	55.001000000000005	42.129	64.99600000000001	23.098000000000003	19.039	28.000999999999998	42.0	124.529	133.10399999999998	118.0	130.275	157.05700000000002	89.488	152.933	94.53299999999999	78.062	76.20100000000001	113.417	212.868	ENSG00000137171.15	KLC4
ENST00000444377.5	14.974	9.416	40.708	6.787999999999999	67.932	44.703	46.508	79.593	5.797000000000001	9.252	36.302	24.999000000000002	834.812	844.2389999999999	973.297	748.2769999999999	1151.672	880.814	932.4019999999999	804.865	487.26099999999997	592.721	622.185	1261.058	ENSG00000160058.19	BSDC1
ENST00000327906.8	9.0	3.0	7.0	4.0	13.0	15.0	17.0	8.0	10.0	10.0	9.0	11.0	158.0	199.0	153.0	141.0	233.0	154.0	141.0	153.0	212.0	251.0	166.0	343.0	ENSG00000010318.21	PHF7
ENST00000337841.4	5.051	0.0	0.0	12.547	19.434	13.889000000000001	0.0	0.0	14.215	0.0	18.590999999999998	18.342	47.667	38.4	36.683	31.846999999999998	49.397	32.49	39.516	58.0	39.888000000000005	33.79	49.994	99.64	ENSG00000090054.15	SPTLC1
ENST00000254821.10	44.864	81.553	51.527	37.649	74.253	162.422	131.5	88.35799999999999	53.498999999999995	66.59	41.778999999999996	44.333999999999996	251.653	240.773	200.29	249.08900000000003	291.128	283.726	238.65599999999998	251.123	236.861	274.332	162.52200000000002	349.981	ENSG00000132485.14	ZRANB2
ENST00000519474.5	1.392	0.0	2.968	3.1710000000000003	5.126	0.0	4.234	0.0	0.0	3.2760000000000002	3.4730000000000003	5.164	19.531	22.449	87.47399999999999	106.039	43.229	25.206	58.461999999999996	79.783	43.912	54.998000000000005	96.13600000000001	134.532	ENSG00000171720.10	HDAC3
ENST00000303790.2	0.0	1.0	0.0	0.0	0.0	0.0	2.0	0.0	0.0	0.0	0.0	0.0	15.0	11.0	14.0	9.0	13.0	10.0	10.0	13.0	4.0	7.0	9.0	15.753	ENSG00000170049.9	KCNAB3
ENST00000278865.8	15.0	16.0	16.0	11.0	16.0	24.0	19.0	8.0	3.0	5.0	6.0	6.0	46.0	40.0	53.0	37.0	29.0	34.0	22.0	33.0	17.0	18.0	10.0	26.0	ENSG00000149516.14	MS4A3
ENST00000361060.5	296.0	280.0	266.475	197.0	332.0	463.959	384.202	338.566	264.0	393.0	306.0	495.0	1407.0	1454.8670000000002	1952.004	1420.192	1320.974	1208.0	1205.138	1198.839	1278.0	1574.0	1244.119	2902.192	ENSG00000198380.13	GFPT1
ENST00000257287.5	40.0	40.91	60.486999999999995	23.739	74.0	85.296	62.753	65.42	48.049	60.0	48.0	87.42299999999999	460.13699999999994	540.538	856.257	660.7	570.067	426.658	661.967	744.6039999999999	482.586	645.238	736.0269999999999	1748.5639999999999	ENSG00000174799.11	CEP135
ENST00000371554.2	24598.826	23714.137000000002	21494.681	15649.665	34746.578	46012.867	33990.034	28053.697	28906.992000000002	33329.157	25189.32	41989.71	68603.0	71479.164	74546.0	60758.0	76745.87700000001	69254.003	60894.84099999999	55843.997	70575.0	89731.992	73770.631	148839.96300000002	ENSG00000096384.20	HSP90AB1
ENST00000547747.1	0.0	0.0	0.0	0.0	4.867	2.182	2.697	7.681	4.02	0.0	0.0	0.0	0.0	5.85	8.857999999999999	4.118	4.212	4.21	8.932	3.4739999999999998	0.0	2.825	3.13	12.23	ENSG00000258315.5	C17orf49
ENST00000511184.5	0.0	0.0	0.0	0.0	0.0	0.0	0.0	0.0	0.0	0.0	0.0	0.0	58.29	44.833	66.509	68.23	74.795	49.403999999999996	47.077	43.608000000000004	58.263999999999996	59.052	58.765	145.825	ENSG00000109381.20	ELF2
ENST00000329967.11	171.016	183.0	155.0	93.0	269.815	355.108	191.487	185.0	220.21099999999998	250.139	139.0	234.322	425.504	426.289	324.643	308.131	537.125	414.42400000000004	284.973	266.422	385.10900000000004	524.95	366.353	741.196	ENSG00000184990.13	SIVA1
ENST00000227266.10	1028.049	1047.643	695.534	502.92800000000005	1143.036	1475.2179999999998	853.586	765.6139999999999	1313.816	1556.8110000000001	901.768	1640.9479999999999	2297.2960000000003	2282.856	2001.7179999999998	1652.878	1895.942	1447.7839999999999	1066.647	1182.93	2265.694	2896.593	2145.865	4139.861	ENSG00000109861.16	CTSC
ENST00000379253.7	3.7030000000000003	5.244	5.936	7.64	2.154	0.0	0.0	7.591	3.08	2.6719999999999997	8.646	16.212	19.205	25.133000000000003	55.507	41.48	14.597000000000001	33.091	54.035	36.301	31.750999999999998	47.25899999999999	52.821000000000005	79.346	ENSG00000130066.16	SAT1
ENST00000366472.6	45.0	33.0	44.0	22.0	58.0	67.0	69.0	37.0	28.0	32.0	39.0	54.0	777.0	785.0	1031.0	798.0	1048.0	820.0	1005.0	829.0	651.0	768.0	919.0	1673.0	ENSG00000175137.11	SH3BP5L
ENST00000528309.5	29.076	17.691	46.352	22.246	58.705	66.242	36.793	40.91	29.741999999999997	54.895	31.590999999999998	39.024	20.186	28.647	16.733	10.7	14.735999999999999	5.175	3.67	4.003	11.363	17.473	13.722000000000001	7.702000000000001	ENSG00000177225.17	GATD1
ENST00000474897.5	3.72	7.627999999999999	10.837	5.34	5.025	13.809000000000001	19.844	10.825	0.0	5.919	20.853	19.702	47.298	43.773	252.44799999999998	209.75	34.769	46.415	143.233	138.116	24.38	44.345	147.237	265.851	ENSG00000215193.13	PEX26
ENST00000622194.4	0.0	0.0	0.0	0.0	0.0	0.0	0.0	0.0	0.0	0.0	0.0	0.0	0.0	0.0	0.0	0.0	0.0	0.0	0.0	0.0	0.0	2.131	0.0	0.0	ENSG00000103148.17	NPRL3
ENST00000647889.1	3.9010000000000002	0.0	8.219	2.727	0.0	0.0	16.505	0.0	0.0	5.6339999999999995	0.0	16.424	74.395	55.408	74.467	118.07	51.056999999999995	55.398999999999994	93.93700000000001	71.865	62.975	66.436	101.917	218.335	ENSG00000184465.16	WDR27
ENST00000309777.11	2.417	3.207	1.851	0.0	1.6680000000000001	6.352	2.832	2.222	1.8	7.056	2.998	1.881	76.957	75.691	94.712	107.15700000000001	72.089	92.598	52.228	55.217	51.18600000000001	72.557	62.61600000000001	155.7	ENSG00000160055.20	TMEM234
ENST00000421999.8	164.269	159.0	131.0	91.0	253.0	338.0	192.032	163.0	193.0	193.35299999999998	143.0	261.024	958.0310000000001	981.663	860.168	654.964	1184.638	1005.207	769.698	705.08	974.99	1094.232	829.37	1761.7	ENSG00000184220.12	CMSS1
ENST00000503285.1	2.5989999999999998	8.424	6.082999999999999	6.809	8.995	9.167	4.548	4.131	6.854	8.856	3.615	6.859	2.095	0.0	0.0	0.0	0.0	1.113	0.0	0.0	0.0	0.0	0.0	1.0	ENSG00000111863.13	ADTRP
ENST00000457458.6	32.306999999999995	24.0	36.964	24.0	54.0	63.0	51.0	55.0	49.049	47.0	42.0	49.0	2049.0	1958.0	2424.0	2089.0	2540.0	2085.0	2054.0	1972.0	1664.0	2018.0	2338.0	4249.0	ENSG00000102225.16	CDK16
ENST00000273320.7	0.0	0.0	0.0	0.0	1.092	0.0	0.0	0.0	1.1740000000000002	0.0	0.0	2.384	0.0	0.0	0.0	0.0	0.0	0.0	0.0	0.0	0.0	0.0	0.0	0.0	ENSG00000196345.13	ZKSCAN7
ENST00000321757.11	298.0	272.0	209.0	182.0	470.0	601.0	392.0	356.741	326.0	378.0	282.0	477.046	811.447	951.102	565.9069999999999	466.671	1088.153	906.725	635.304	724.962	886.4960000000001	1259.336	604.42	1598.029	ENSG00000038274.17	MAT2B
ENST00000433948.5	0.0	0.0	0.0	0.0	0.0	5.843	22.433000000000003	0.0	0.0	0.0	0.0	0.0	12.743	10.729000000000001	0.0	4.602	51.645	9.121	21.316999999999997	14.048	28.963	21.805999999999997	4.305	50.068999999999996	ENSG00000167566.17	NCKAP5L
ENST00000641508.1	0.0	0.0	0.0	0.0	19.758	25.794	0.0	0.0	0.0	0.0	0.0	9.499	0.0	1.6030000000000002	8.526	5.91	10.421	1.7730000000000001	2.548	4.909	5.447	2.145	4.563	24.546999999999997	ENSG00000164073.11	MFSD8
ENST00000361428.3	104.0	125.0	66.0	62.318999999999996	149.0	216.0	100.0	99.0	165.03900000000002	188.997	136.0	203.0	1376.0	1362.0	1358.0	1060.0	1388.0	1128.0	895.0	790.0	1675.0	1991.0	1461.0	2868.0	ENSG00000171467.16	ZNF318
ENST00000301964.6	312.0	295.0	212.0	150.0	446.0	491.0	287.0	292.0	275.639	342.0	221.0	396.0	2515.0	2581.0	2048.0	1892.0	2687.0	2164.0	1645.0	1551.0	2246.0	2970.0	2084.0	4277.0	ENSG00000171148.13	TADA3
ENST00000399464.7	140.0	110.559	163.61700000000002	108.228	142.0	212.99200000000002	212.422	177.87900000000002	110.81	139.686	162.168	245.21400000000003	903.247	784.971	1407.789	1219.72	755.16	670.5319999999999	1047.728	948.307	685.1339999999999	1031.615	1334.9579999999999	2496.2070000000003	ENSG00000215041.10	NEURL4
ENST00000358321.4	0.0	0.0	0.0	0.0	0.0	0.0	0.0	0.0	5.0	1.0	0.0	8.0	4.0	1.0	0.0	6.0	5.0	3.0	3.0	1.0	4.0	16.0	16.0	23.0	ENSG00000099994.11	SUSD2
ENST00000321250.13	126.92200000000001	124.915	74.707	69.437	181.74099999999999	214.773	138.463	136.282	159.811	149.74200000000002	86.165	155.66899999999998	594.3	608.682	522.7040000000001	408.25699999999995	611.631	449.809	335.6	361.67199999999997	501.371	660.54	369.342	829.293	ENSG00000104660.19	LEPROTL1
ENST00000003100.13	747.0	763.0	511.0	439.0	646.0	861.0	573.0	501.51099999999997	435.0	540.0	385.0	682.0	3040.0	3547.0	3166.0	2431.0	2299.0	1906.0	1468.0	1801.0	1872.0	2463.0	1422.0	3695.0	ENSG00000001630.17	CYP51A1
ENST00000676207.1	3.1910000000000003	0.0	6.736000000000001	3.389	12.434000000000001	0.0	18.340999999999998	18.805	0.0	0.0	27.991999999999997	0.0	40.754	0.0	4.467	11.045	40.853	34.463	16.416	12.520999999999999	23.994	0.0	28.101999999999997	14.478	ENSG00000104381.14	GDAP1
ENST00000309575.5	75.0	55.0	40.0	34.0	77.0	112.0	75.0	62.0	89.0	83.0	67.0	118.0	2456.0	2365.0	2015.0	1741.0	2839.0	2297.0	1893.0	1630.0	2409.0	3383.0	2616.0	4897.0	ENSG00000175040.6	CHST2
ENST00000238667.9	0.0	0.0	0.0	0.0	0.0	0.0	0.0	1.0	0.0	0.0	0.0	0.0	0.0	1.0	0.0	0.0	2.0	1.0	0.0	2.0	2.0	1.0	0.0	3.0	ENSG00000119686.10	FLVCR2
ENST00000433449.5	5.52	0.0	10.118	5.468999999999999	19.487000000000002	14.758	6.377000000000001	3.468	12.039000000000001	0.0	0.0	9.16	74.704	63.933	57.367	71.404	60.398999999999994	50.48	37.742	33.283	49.198	70.169	72.005	105.97200000000001	ENSG00000114648.12	KLHL18
ENST00000633192.1	61.0	46.0	41.974	22.0	67.0	81.0	50.045	45.0	50.0	61.0	37.983000000000004	65.87899999999999	183.815	229.949	186.446	141.232	224.02700000000002	192.99599999999998	136.338	118.475	197.704	230.58700000000002	151.828	336.814	ENSG00000105854.13	PON2
ENST00000317907.9	386.23800000000006	373.0	344.165	250.37900000000002	553.006	745.0	543.684	494.0	431.296	548.0	320.23400000000004	689.6510000000001	1573.269	1761.396	1934.332	1632.7939999999999	1966.41	1674.344	1533.21	1532.7879999999998	1622.543	1978.487	1682.47	3460.261	ENSG00000018699.13	TTC27
ENST00000303809.7	112.0	127.0	79.0	50.0	132.0	201.0	102.0	81.0	112.0	127.0	54.0	81.0	252.0	233.0	142.0	136.0	251.0	242.0	103.0	108.0	185.0	269.0	130.0	260.0	ENSG00000170684.9	ZNF296
ENST00000368431.7	39.301	21.33	30.999000000000002	5.267	46.128	67.008	33.543	49.577	33.254	49.831	4.859	36.577	172.322	179.102	166.485	153.361	164.15099999999998	132.83	137.379	87.87100000000001	133.554	185.24400000000003	121.681	237.477	ENSG00000160688.19	FLAD1
ENST00000409011.5	0.0	0.0	0.0	0.0	0.0	0.0	0.0	0.0	0.0	0.0	0.0	0.0	144.738	122.348	132.934	86.09700000000001	142.292	119.572	66.766	48.24100000000001	149.296	186.05599999999998	109.88	208.93900000000002	ENSG00000152147.11	GEMIN6
ENST00000402360.6	0.0	55.071999999999996	70.862	0.0	51.81399999999999	95.69	174.415	83.65899999999999	29.708000000000002	73.73	0.0	123.771	47.603	161.868	0.0	0.0	69.473	136.389	28.401999999999997	25.285	23.954	175.49200000000002	20.127	162.722	ENSG00000115970.18	THADA
ENST00000318386.8	933.9830000000001	945.0	662.0	444.0	1342.984	1689.977	1028.0	938.0	1013.0	1261.0	740.0	1239.0	3216.0	2898.0	2862.0	2369.0	3432.0	3078.0	2353.0	2372.0	3030.0	3959.0	2711.0	5535.0	ENSG00000163950.13	SLBP
ENST00000487938.5	3.634	3.5469999999999997	0.0	0.0	0.0	0.0	0.0	0.0	0.0	15.610999999999999	3.6310000000000002	3.4930000000000003	194.25099999999998	148.234	329.903	423.824	79.297	138.053	0.0	37.974000000000004	572.7280000000001	564.935	646.765	1055.663	ENSG00000026025.16	VIM
ENST00000377026.4	3.0	2.0	24.0	12.0	6.0	14.0	31.009	24.052	6.017	11.0	20.0	29.000999999999998	161.0	179.0	549.0	456.0	154.0	137.0	449.0	408.0	140.0	193.0	373.0	949.0	ENSG00000125814.17	NAPB
ENST00000600714.5	48.928999999999995	47.593	40.032	28.266	77.71	92.773	84.031	71.658	62.858999999999995	74.423	49.676	66.562	0.0	0.0	0.0	0.0	0.0	0.0	0.0	0.0	0.0	0.0	0.0	0.0	ENSG00000167766.18	ZNF83
ENST00000533557.5	2.16	2.068	5.795	0.0	2.042	9.907	3.135	4.274	2.003	2.226	0.0	3.302	5.672000000000001	4.209	10.578	9.664	3.77	1.3019999999999998	11.102	5.746	2.772	4.827	13.749	22.56	ENSG00000174483.20	BBS1
ENST00000282549.7	15.731	14.0	6.0	6.0	24.0	23.0	9.0	8.0	10.0	20.831999999999997	6.0	13.0	87.79799999999999	100.0	60.583	57.0	88.24799999999999	82.43299999999999	39.0	52.202	73.23	88.615	73.101	96.0	ENSG00000115507.10	OTX1
ENST00000289013.11	0.0	1.0	2.0	1.0	0.0	2.0	1.0	5.0	4.0	1.0	3.0	1.0	2.0	2.0	28.0	17.0	6.0	4.0	11.0	11.0	3.0	3.0	33.0	53.0	ENSG00000158106.14	RHPN1
ENST00000435786.6	39.806999999999995	43.606	20.090999999999998	11.74	55.26	126.876	0.0	34.238	106.009	68.82	40.080999999999996	94.387	156.78799999999998	137.237	142.495	146.569	194.51	180.082	106.995	94.977	112.764	103.59299999999999	107.529	233.644	ENSG00000140464.20	PML
ENST00000548851.5	0.0	0.0	0.0	0.0	2.544	0.0	0.0	1.9580000000000002	0.0	0.0	0.0	0.0	35.351	0.0	9.089	0.0	12.821	8.597000000000001	13.185	0.0	0.0	15.307	0.0	0.0	ENSG00000123297.20	TSFM
ENST00000377733.4	8.371	3.7889999999999997	3.779	2.04	15.587	9.396	6.306	6.231	9.24	6.239	5.071000000000001	8.789	0.0	0.0	1.0	0.0	0.0	1.0	0.0	0.0	0.0	0.0	0.0	0.0	ENSG00000278588.2	H2BC10
ENST00000503359.5	0.0	5.165	6.949	3.747	4.013	3.1919999999999997	2.764	12.65	4.602	7.625	4.085	5.434	40.559	21.288	37.26	38.906	42.193999999999996	62.103	27.866999999999997	43.216	37.354	63.071999999999996	56.698	102.023	ENSG00000156136.10	DCK
ENST00000452765.7	0.0	0.0	0.0	0.0	0.0	0.0	1.0	1.0290000000000001	0.0	0.0	0.0	0.0	0.0	0.0	0.0	0.0	0.0	0.0	0.0	0.0	0.0	0.0	1.1159999999999999	1.319	ENSG00000087266.17	SH3BP2
ENST00000354449.7	117.539	127.569	143.493	90.012	185.445	222.16400000000002	217.953	205.89	120.53399999999999	153.563	160.458	299.643	342.189	311.89599999999996	532.3580000000001	474.245	364.01099999999997	296.746	407.12199999999996	402.16	273.928	391.537	471.41900000000004	1068.724	ENSG00000197548.12	ATG7
ENST00000254250.7	40.0	58.97	48.0	30.0	69.498	77.082	62.0	39.724000000000004	50.0	83.0	31.0	61.0	310.883	310.32099999999997	258.77299999999997	219.519	297.853	215.282	163.19799999999998	159.77100000000002	219.657	246.05599999999998	190.59400000000002	365.106	ENSG00000131931.8	THAP1
ENST00000454652.6	11.0	10.0	13.0	9.0	39.0	48.0	48.0	49.0	8.0	23.0	36.0	62.0	121.0	126.0	135.0	112.0	177.0	167.0	182.0	187.0	121.0	151.0	154.0	447.0	ENSG00000114796.16	KLHL24
ENST00000395465.3	0.0	0.0	0.0	0.0	0.0	0.0	0.0	0.0	0.0	0.0	0.0	0.0	162.476	175.218	234.64	225.68900000000002	141.834	91.374	184.18599999999998	188.325	145.238	176.204	244.37900000000002	476.58	ENSG00000129007.14	CALML4
ENST00000359315.6	68.0	66.0	53.0	39.0	122.0	130.0	91.0	84.0	89.0	119.0	81.0	94.0	81.0	108.0	103.0	72.0	152.0	142.0	93.0	89.0	99.0	142.0	127.0	253.0	ENSG00000141933.9	TPGS1
ENST00000398075.4	9.0	5.0	8.0	5.0	6.0	25.0	8.0	16.0	7.0	8.0	6.0	12.0	37.0	34.0	37.0	36.0	79.0	42.0	54.0	34.0	32.0	49.0	66.0	71.0	ENSG00000214309.5	MBLAC1
ENST00000675809.1	0.0	0.0	0.0	0.0	0.0	0.0	17.775	0.0	0.0	16.582	0.0	43.306000000000004	0.0	0.0	77.182	50.146	32.617	24.886	85.01899999999999	0.0	56.941	0.0	72.42699999999999	0.0	ENSG00000203485.14	INF2
ENST00000573621.1	1.0	2.0	2.0	0.0	0.0	2.0	1.0	1.0	2.0	1.0	0.0	0.0	0.0	0.0	0.0	0.0	0.0	0.0	0.0	0.0	0.0	0.0	0.0	2.247	ENSG00000262730.1	AC104581.2
ENST00000253461.8	0.0	0.0	0.0	0.0	0.0	0.0	0.0	0.0	0.0	0.0	0.0	0.0	46.558	58.428999999999995	70.79	60.44	87.346	81.074	88.76799999999999	53.282	50.451	74.37899999999999	81.20100000000001	142.47799999999998	ENSG00000260456.7	C16orf95
ENST00000502426.5	0.0	0.0	0.0	0.0	0.0	0.0	0.0	0.0	0.0	0.0	0.0	0.0	0.0	0.0	0.0	10.0	0.0	0.0	0.0	0.0	0.0	0.0	0.0	0.0	ENSG00000108846.16	ABCC3
ENST00000296755.12	270.0	258.0	220.0	170.00900000000001	362.0	410.0	331.0	296.012	264.0	343.0	263.0	467.0	2219.0	2310.0	2486.0	2071.0	2294.0	1964.0	1854.0	1748.0	1998.0	2511.0	2208.0	4521.0	ENSG00000131711.15	MAP1B
ENST00000472795.5	0.0	0.0	0.0	0.0	17.515	0.0	14.624	16.551	0.0	0.0	6.452999999999999	20.554000000000002	24.301	9.453	42.446999999999996	20.866999999999997	15.857000000000001	24.933000000000003	17.128	21.191	16.104	28.971	17.302	25.915	ENSG00000000460.17	C1orf112
ENST00000376350.8	24.0	37.0	59.0	30.0	60.0	80.0	85.0	79.0	46.0	56.0	77.0	100.0	383.0	399.0	626.0	578.0	580.0	495.0	692.0	591.0	412.0	493.0	744.0	1343.0	ENSG00000080031.10	PTPRH
ENST00000676336.1	0.0	0.0	0.0	8.246	3.83	0.0	0.0	4.045	0.0	0.0	0.0	3.891	15.774000000000001	21.27	45.8	19.599	12.072000000000001	34.609	31.035	37.417	18.069000000000003	19.27	38.425	77.747	ENSG00000148356.14	LRSAM1
ENST00000367993.7	968.0	951.0	802.0	536.0	1219.0	1727.0	1194.066	967.0	1056.0	1167.0	797.0	1416.0	3576.0	3394.0	3607.0	3054.0	3596.0	3144.0	2736.0	2464.0	2924.0	3767.0	3135.0	6105.2480000000005	ENSG00000158864.12	NDUFS2
ENST00000294811.2	32.0	36.0	19.0	19.0	44.0	53.0	38.0	24.0	32.0	44.0	17.0	28.0	237.0	269.0	188.0	178.0	312.0	239.0	184.0	183.0	248.0	307.0	189.0	418.0	ENSG00000162757.4	C1orf74
ENST00000553899.5	22.568	19.588	23.715999999999998	10.56	57.59	32.715	45.09	33.753	35.356	33.296	39.132	36.599000000000004	11.25	17.5	172.845	116.885	37.687	26.4	146.809	153.422	17.935	50.415	150.517	317.221	ENSG00000100519.12	PSMC6
ENST00000474541.1	2.86	3.2680000000000002	1.9	0.0	3.259	0.0	0.0	0.0	0.0	0.0	8.13	0.0	27.935	32.385	32.271	31.232	25.798000000000002	23.014	9.09	12.764000000000001	25.548000000000002	23.168000000000003	18.333	32.102	ENSG00000135747.11	ZNF670-ZNF695
ENST00000253814.6	329.0	270.0	229.0	161.0	469.0	630.0	406.0	302.0	388.0	504.0	303.0	540.987	1320.0	1345.0	1065.0	887.0	1449.0	1278.0	950.0	919.0	1386.0	1851.0	1315.0	2436.0	ENSG00000131507.11	NDFIP1
ENST00000234454.6	105.0	94.0	102.10600000000001	82.0	174.0	229.0	193.0	202.0	142.0	187.0	124.0	241.0	623.0	614.0	868.0	640.0	885.0	738.0	806.0	765.0	653.0	927.0	902.0	1661.0	ENSG00000116096.6	SPR
ENST00000294053.9	287.0	318.982	225.426	178.0	310.627	447.301	255.011	248.0	236.255	351.944	232.382	305.317	934.9	876.418	978.6260000000001	823.57	867.7710000000001	749.015	576.644	542.347	632.067	824.487	679.943	1358.2939999999999	ENSG00000162129.14	CLPB
ENST00000381637.3	0.0	0.0	0.0	0.0	0.0	0.0	0.0	0.0	0.0	0.0	0.0	0.0	0.0	1.709	1.0	1.0	0.0	2.0	3.0	1.0	1.0	1.0170000000000001	0.0	3.0	ENSG00000022556.16	NLRP2
ENST00000375227.8	14.867	6.26	14.264000000000001	5.35	12.015	14.440999999999999	17.023	25.08	13.306	15.875	11.558	19.157	82.75299999999999	120.50299999999999	117.743	103.00200000000001	82.30799999999999	75.422	104.23200000000001	60.273999999999994	75.02199999999999	120.193	97.779	194.321	ENSG00000073350.14	LLGL2
ENST00000660676.1	0.0	0.0	0.0	0.0	0.0	0.0	0.0	0.0	0.0	0.0	0.0	0.0	62.773	22.48	21.121	39.423	82.152	42.247	70.347	52.911	76.934	51.458999999999996	59.585	114.84100000000001	ENSG00000112992.18	NNT
ENST00000327813.9	5.0	0.0	8.0	0.0	8.802	9.0	9.0	15.0	0.0	7.0	0.0	0.0	28.024	15.812999999999999	30.573	7.627999999999999	15.744000000000002	13.498	34.992	17.867	17.689	26.104	24.136	27.468000000000004	ENSG00000183762.13	KREMEN1
ENST00000626395.2	0.0	0.0	0.0	0.0	0.0	0.0	0.0	0.0	0.0	0.0	0.0	0.0	65.762	49.467	89.78399999999999	74.91	55.626000000000005	50.358999999999995	75.56	61.821999999999996	52.201	47.77	55.24	143.503	ENSG00000023041.11	ZDHHC6
ENST00000656746.1	0.0	0.0	2.924	0.0	0.0	3.029	0.0	4.867	0.0	0.0	0.0	0.0	0.0	0.0	1.0	1.0	0.0	0.0	2.424	0.0	1.892	1.141	0.0	0.0	ENSG00000069424.15	KCNAB2
ENST00000462112.1	0.0	0.0	3.048	2.478	3.002	0.0	11.665	0.0	0.0	2.832	20.073	24.266	0.0	28.948	40.806	34.099000000000004	13.299000000000001	18.817	14.34	27.333000000000002	6.997999999999999	17.453	3.323	89.65899999999999	ENSG00000124783.14	SSR1
ENST00000460265.5	0.0	0.0	3.339	16.359	0.0	2.733	8.301	15.047	0.0	0.0	0.0	27.559	126.50200000000001	77.548	271.383	233.19400000000002	69.944	68.09899999999999	128.664	213.62099999999998	73.931	112.429	187.206	407.985	ENSG00000113368.12	LMNB1
ENST00000676415.1	0.0	0.0	0.0	0.0	0.0	0.0	0.0	0.0	9.384	0.0	0.0	0.0	0.0	0.0	0.0	0.0	0.0	0.0	0.0	0.0	0.0	0.0	0.0	23.2	ENSG00000104381.14	GDAP1
ENST00000550903.5	0.0	0.0	0.0	0.0	0.0	0.0	0.0	0.0	0.0	0.0	0.0	13.452	0.0	19.753	37.185	37.984	21.035999999999998	15.94	20.885	12.395	12.537	9.231	56.909	59.873999999999995	ENSG00000058272.19	PPP1R12A
ENST00000262947.8	297.637	260.242	229.012	129.717	273.745	371.694	290.245	256.71	270.529	287.178	189.63	306.465	1246.865	1270.859	1449.158	1032.14	1239.464	1151.969	914.943	892.8969999999999	983.2860000000001	1432.1979999999999	911.628	2001.8029999999999	ENSG00000074842.8	MYDGF
ENST00000413988.2	55.0	53.0	46.0	16.0	71.0	85.0	78.0	63.0	35.0	39.0	34.0	41.0	143.0	137.0	119.0	106.0	163.0	155.0	126.0	114.0	72.0	107.0	93.0	130.0	ENSG00000283632.3	EXOC3L2
ENST00000300880.11	11.0	7.0	12.0	3.0	14.0	23.0	36.999	32.0	11.0	14.0	14.0	27.0	0.0	23.894000000000002	0.0	14.710999999999999	0.0	0.0	53.372	0.0	0.0	0.0	0.0	0.0	ENSG00000105327.18	BBC3
ENST00000357998.10	11.085999999999999	13.0	12.546	14.0	27.0	32.602	21.644000000000002	27.114	8.0	4.361000000000001	13.0	8.241	179.45	185.41400000000002	208.03599999999997	151.732	242.14700000000002	195.138	185.597	225.345	182.957	233.18200000000002	251.263	404.865	ENSG00000106692.15	FKTN
ENST00000304363.9	43.403	41.347	23.969	23.022	46.354	74.542	64.109	54.739	42.997	62.071999999999996	46.849	51.129	416.87699999999995	500.531	428.398	378.26099999999997	447.392	341.82599999999996	343.782	296.637	348.545	429.80699999999996	369.12	813.584	ENSG00000110066.15	KMT5B
ENST00000674182.1	9.0	5.0	8.0	2.0	21.0	34.0	12.0	12.0	8.0	17.0	6.0	5.0	65.0	77.0	60.0	37.0	151.0	115.0	100.0	103.0	49.0	52.0	14.0	66.0	ENSG00000236320.4	SLFN14
ENST00000223023.5	37.0	25.0	36.0	20.0	32.0	51.0	25.0	30.0	27.0	39.0	13.0	63.0	413.001	463.0	377.0	290.0	378.0	353.0	231.0	287.0	364.0	494.0	308.0	649.0	ENSG00000106299.8	WASL
ENST00000613659.1	167.0	153.0	105.0	70.0	193.0	216.0	103.0	114.0	107.0	148.0	78.0	141.0	377.0	395.0	259.0	241.0	362.0	313.0	205.0	193.0	262.0	370.0	247.0	484.0	ENSG00000276023.5	DUSP14
ENST00000507747.1	74.069	35.246	49.286	30.365	58.33	102.991	69.301	47.57899999999999	66.723	113.735	65.589	171.885	292.268	293.875	221.74200000000002	168.648	223.27700000000002	190.218	139.609	155.609	278.482	361.027	231.114	486.025	ENSG00000249141.1	AL159163.1
ENST00000302386.10	346.0	411.0	261.0	206.0	551.0	692.0	420.0	410.0	341.095	451.0	280.0	445.881	708.029	728.313	674.2810000000001	602.804	827.543	667.6669999999999	508.619	520.781	560.309	724.595	628.7130000000001	1039.411	ENSG00000170296.10	GABARAP
ENST00000557439.5	4.809	0.0	0.0	0.0	0.0	0.0	5.997000000000001	11.314	0.0	0.0	10.056000000000001	0.0	466.853	498.626	506.098	453.56300000000005	511.42400000000004	429.24300000000005	413.977	416.295	360.916	429.348	528.212	886.927	ENSG00000126215.14	XRCC3
ENST00000309212.11	13.0	21.0	16.0	15.0	12.0	15.0	12.0	13.0	17.0	19.0	11.0	20.0	52.0	45.0	55.0	43.0	39.0	19.0	15.0	21.0	24.0	31.0	29.0	70.0	ENSG00000162576.17	MXRA8
ENST00000569319.5	0.0	0.0	0.0	0.0	0.0	0.0	9.527999999999999	0.0	0.0	0.0	4.641	0.0	31.901	38.372	110.744	106.154	66.132	39.54	107.988	79.684	44.623999999999995	50.791000000000004	94.72	216.59900000000002	ENSG00000168872.17	DDX19A
ENST00000408901.8	245.2	229.07299999999998	188.842	119.755	307.13599999999997	490.473	291.097	224.067	243.233	300.369	215.02900000000002	324.491	1691.529	1728.2420000000002	1448.0	1174.935	1878.839	1673.75	1223.883	1087.937	1513.0	1923.5	1310.79	2568.8320000000003	ENSG00000129460.16	NGDN
ENST00000509253.5	248.416	259.569	202.175	128.466	334.788	485.529	352.902	322.335	307.637	335.34	215.442	421.36300000000006	761.1460000000001	701.335	655.452	579.9069999999999	908.408	834.232	611.589	521.757	737.613	889.6310000000001	774.7339999999999	1483.358	ENSG00000112667.13	DNPH1
ENST00000620094.4	48.037	38.997	21.254	12.189	51.0	41.214	30.28	17.081	25.0	32.275	17.298	26.78	532.0	524.0	431.0	403.0	532.0	407.0	341.0	284.0	321.0	437.0	358.0	661.0	ENSG00000122386.11	ZNF205
ENST00000302926.7	8.0	10.0	1.0	2.0	7.0	11.0	5.0	3.0	6.0	8.0	3.0	9.0	106.0	93.0	72.0	67.0	121.0	104.0	80.0	58.0	133.0	137.0	84.0	198.0	ENSG00000169992.10	NLGN2
ENST00000379409.6	0.0	3.0	7.0	0.0	5.0	5.0	4.0	1.0	5.0	1.0	1.0	6.0	2.0	1.0	7.0	2.0	4.0	6.0	5.0	8.0	3.0	8.0	5.0	13.0	ENSG00000187583.11	PLEKHN1
ENST00000430968.5	0.0	0.0	0.0	0.0	0.0	0.0	0.0	1.645	1.661	0.0	0.735	1.514	9.996	7.8260000000000005	20.708000000000002	11.972000000000001	17.709	3.137	3.38	0.0	0.0	6.087000000000001	17.926	18.866	ENSG00000144228.9	SPOPL
ENST00000279022.7	12.63	7.0	2.003	6.015	8.01	9.014	6.0	7.006	6.013	12.0	1.002	6.002999999999999	29.0	33.0	28.0	14.0	16.0	23.0	23.0	14.0	18.0	24.0	16.0	26.0	ENSG00000101335.10	MYL9
ENST00000261880.10	310.0	284.0	275.0	216.0	370.0	429.0	454.0	381.0	319.0	372.0	327.0	633.0	1895.999	2040.0	2728.0	2171.0	1900.0	1569.0	1859.0	1853.0	2015.0	2552.0	2187.0	5010.763	ENSG00000103591.13	AAGAB
ENST00000588668.5	0.0	0.0	0.0	1.89	0.0	2.653	1.5959999999999999	2.9360000000000004	0.0	0.0	6.388999999999999	0.0	0.0	1.308	0.0	3.78	0.0	0.0	4.048	1.324	0.0	0.0	2.7230000000000003	2.627	ENSG00000062725.10	APPBP2
ENST00000380285.7	0.0	0.0	0.0	5.121	0.0	0.0	15.154000000000002	27.119	0.0	0.0	0.0	0.0	159.931	145.099	168.77700000000002	151.881	111.68299999999999	92.613	105.947	176.015	58.394	116.20700000000001	76.274	273.918	ENSG00000028528.15	SNX1
ENST00000442065.5	0.0	0.0	0.0	12.975999999999999	0.0	0.0	0.0	0.0	0.0	0.0	24.416	0.0	0.0	0.0	0.0	0.0	0.0	0.0	0.0	13.24	7.872999999999999	0.0	2.968	0.0	ENSG00000075790.11	BCAP29
ENST00000611668.4	271.46299999999997	290.874	226.946	198.667	385.49800000000005	479.24199999999996	356.871	366.097	266.35900000000004	390.412	227.593	462.50300000000004	1725.724	1718.036	1610.826	1314.846	2053.82	1522.465	1351.6589999999999	1315.231	1863.08	2191.87	1669.2379999999998	3572.315	ENSG00000269586.7	CT45A10
ENST00000569083.1	1.675	3.805	0.0	0.0	0.0	3.6180000000000003	3.562	1.6280000000000001	0.0	0.0	0.0	1.537	0.0	0.0	0.0	0.0	8.85	2.464	2.2769999999999997	0.0	0.0	2.387	0.0	0.0	ENSG00000134419.15	RPS15A
ENST00000333987.12	0.0	0.0	0.0	0.0	0.0	0.0	0.0	0.0	0.0	0.0	0.0	0.0	0.0	0.0	0.0	0.0	3.0	0.0	0.0	0.0	0.0	0.0	0.0	0.0	ENSG00000198453.13	ZNF568
ENST00000391771.1	351.0	292.0	355.0	224.0	419.0	505.0	405.0	380.0	498.0	532.0	454.0	728.0	791.0	781.0	810.0	710.0	733.0	634.0	568.0	587.0	903.0	1254.02	1014.0	1873.0770000000002	ENSG00000179820.16	MYADM
ENST00000419421.3	4.0	3.0	4.0	1.0	1.0	1.0	4.0	2.0	3.0	4.0	0.0	4.0	28.0	23.0	76.98	71.0	18.0	24.0	57.0	43.0	13.659	29.0	78.0	139.225	ENSG00000212123.4	PRR22
ENST00000634909.1	0.0	0.0	0.0	0.0	0.0	0.0	0.0	0.0	0.0	0.0	0.0	2.383	0.0	0.0	0.0	0.0	0.0	0.0	1.146	0.0	0.0	0.0	0.0	0.0	ENSG00000169118.18	CSNK1G1
ENST00000439370.5	24.258000000000003	27.325	29.285	21.959	20.254	65.55	39.133	43.077	10.457	18.109	26.346	34.406	59.917	26.811	106.07600000000001	87.081	33.791	44.772	92.65700000000001	61.138999999999996	7.093	22.285999999999998	59.214	162.29399999999998	ENSG00000130830.15	MPP1
ENST00000246071.8	459.343	487.501	351.0	284.461	769.9839999999999	1078.626	639.996	587.005	580.49	705.0060000000001	504.095	849.12	753.0	792.0	669.0	546.0	934.0	770.0	605.0	742.0	910.0	1238.0	746.0	1547.0	ENSG00000125870.11	SNRPB2
ENST00000366548.8	371.0	370.0	326.0	185.0	611.0	887.0	613.0	575.0	428.0	650.0	369.0	672.0	4255.0	4704.0	5349.0	4246.0	5586.0	4661.0	4727.0	4864.0	4947.0	6057.0	5007.0	10528.0	ENSG00000174371.17	EXO1
ENST00000324189.5	4.0	2.0	1.0	2.0	9.0	3.0	6.0	7.0	6.0	8.0	1.0	4.0	7.0	10.0	6.0	8.0	17.0	12.0	11.0	8.0	14.0	13.0	10.0	14.0	ENSG00000176383.9	B3GNT4
ENST00000486652.5	0.0	0.0	13.033	0.0	0.0	2.347	0.0	2.3480000000000003	0.0	0.0	0.0	0.0	633.619	628.297	1307.545	1031.772	755.582	679.86	1036.72	985.919	539.681	888.3330000000001	1141.491	2233.5370000000003	ENSG00000162923.16	WDR26
ENST00000567736.6	1.828	0.0	0.0	0.0	0.0	1.83	0.0	4.854	1.527	3.279	0.0	3.697	147.134	169.593	181.78099999999998	170.46200000000002	108.691	116.094	110.852	94.479	154.625	170.102	196.743	342.815	ENSG00000167522.16	ANKRD11
ENST00000360242.9	1.0	0.0	0.0	0.0	0.0	0.0	0.0	1.0	0.0	2.0	0.0	0.0	7.0	7.0	21.0	12.0	6.0	2.0	5.0	3.0	11.0	7.0	18.0	46.0	ENSG00000150636.17	CCDC102B
ENST00000644711.1	0.0	0.0	0.0	17.673	5.084	0.0	0.0	25.217	0.0	0.0	33.368	33.696	35.063	10.755	59.703	66.015	4.2219999999999995	4.6419999999999995	75.373	70.669	36.513000000000005	19.147000000000002	58.115	134.765	ENSG00000155906.19	RMND1
ENST00000375888.5	49.0	46.0	45.0	31.0	80.668	95.0	60.0	71.0	50.044	66.0	49.034	92.0	374.288	345.409	352.01199999999994	268.743	433.725	319.843	302.137	289.327	367.664	497.505	332.963	773.455	ENSG00000107897.19	ACBD5
ENST00000565116.1	0.0	0.0	0.0	0.0	9.721	5.89	0.0	0.0	0.0	0.0	0.0	0.0	2.004	3.7039999999999997	7.721	4.928	3.085	1.308	4.662	4.9030000000000005	1.2209999999999999	6.282	6.2379999999999995	25.936	ENSG00000260537.2	AC012184.2
ENST00000422142.7	5.0	7.0	7.0	1.0	4.0	5.0	1.0	4.0	2.0	7.0	4.0	12.0	22.0	16.0	7.0	8.0	5.0	4.0	6.0	3.0	14.0	15.0	12.0	41.0	ENSG00000236279.7	CLEC2L
ENST00000410106.5	0.0	0.0	0.0	3.409	3.95	0.0	12.207	0.0	0.0	0.0	0.0	4.665	0.0	4.51	3.7880000000000003	0.0	4.175	3.283	1.355	0.0	0.0	1.788	5.7379999999999995	9.085	ENSG00000115459.18	ELMOD3
ENST00000647129.1	0.0	0.0	4.87	0.0	7.185	0.0	0.0	0.0	0.0	0.0	12.308	0.0	6.222	0.0	22.195999999999998	4.379	10.61	0.0	17.529	23.91	2.365	5.244	8.904	43.118	ENSG00000109323.11	MANBA
ENST00000367854.8	58.0	59.0	48.0	68.0	89.0	113.0	100.0	88.0	219.0	237.0	234.0	360.0	829.0	956.0	1051.0	968.0	1090.0	907.0	1020.0	850.0	2851.0	3451.0	3431.0	6705.0	ENSG00000198771.11	RCSD1
ENST00000594509.5	10.562000000000001	17.549	19.744	16.105	35.033	30.599	32.071999999999996	33.858000000000004	21.811999999999998	42.417	23.881999999999998	32.209	0.0	0.0	5.0280000000000005	22.854	0.0	0.0	0.0	0.0	17.011	0.0	19.111	40.124	ENSG00000268790.5	AC008764.4
ENST00000571227.5	0.0	0.0	4.599	0.0	0.0	4.04	4.277	5.586	0.0	0.0	1.244	12.853	0.0	0.0	22.195	0.0	0.0	0.0	0.0	25.889	0.0	0.0	25.566	15.055	ENSG00000262246.6	CORO7
ENST00000360128.11	385.0	328.0	282.473	198.132	462.0	609.0	394.0	354.42699999999996	360.61699999999996	427.0	268.953	478.18199999999996	3908.2259999999997	4214.554	4042.948	3044.18	3919.558	3723.01	2736.933	2975.922	3848.367	4797.144	3110.3520000000003	6990.474	ENSG00000198042.11	MAK16
ENST00000527958.6	348.0	341.0	256.0	217.0	545.0	722.0	422.0	372.0	390.66	470.0	296.0	512.0	2815.1740000000004	3013.185	2612.595	2019.338	3213.739	2711.848	2121.396	2071.117	2591.7329999999997	3421.1040000000003	2160.756	4686.611	ENSG00000168092.14	PAFAH1B2
ENST00000408965.4	28.0	41.674	26.264	16.827	42.907	48.843999999999994	17.476	17.745	36.272	33.711999999999996	11.741	51.06399999999999	105.0	81.0	74.0	57.0	113.0	85.0	42.0	45.0	85.0	129.0	98.0	178.0	ENSG00000221869.5	CEBPD
ENST00000247026.10	139.325	144.635	115.038	103.91799999999999	224.368	268.392	188.33	170.935	137.675	212.34	143.564	207.24099999999999	1566.625	1654.963	1773.48	1423.0410000000002	1753.869	1575.985	1685.7679999999998	1394.3239999999998	1569.3670000000002	2027.336	1408.1170000000002	3580.498	ENSG00000126653.18	NSRP1
ENST00000367474.2	4.0	10.0	5.0	3.0	0.0	0.0	3.0	0.0	26.0	27.022	13.002	29.003	58.0	60.051	41.0	32.056	4.0	5.0	3.0	4.0	272.651	354.36199999999997	182.261	450.764	ENSG00000203727.4	SAMD5
ENST00000534928.5	194.165	195.78599999999997	195.327	122.539	297.017	443.736	272.73400000000004	235.91099999999997	164.71400000000003	245.87	199.946	350.531	1409.356	1451.295	2025.441	1506.654	1606.648	1337.6960000000001	1461.891	1606.251	1138.017	1458.614	1381.997	3216.052	ENSG00000147905.18	ZCCHC7
ENST00000260810.10	217.0	217.0	152.0	130.0	324.0	389.0	323.0	311.999	208.0	270.0	220.0	408.0	2875.0	3028.1609999999996	4172.879	3144.301	3488.0	2935.0	3164.175	3525.6009999999997	2994.0	3879.98	3687.692	8255.331	ENSG00000163781.14	TOPBP1
ENST00000676288.1	0.0	0.0	0.0	0.0	0.0	0.0	0.0	0.0	0.0	0.0	0.0	0.0	27.323	52.788999999999994	35.605	16.492	23.217	26.135	28.563000000000002	21.849	25.479	14.48	45.766999999999996	56.291000000000004	ENSG00000162885.14	B3GALNT2
ENST00000614256.4	1.7719999999999998	0.0	4.655	0.0	0.0	0.0	0.0	17.742	0.0	0.0	0.0	0.0	16.643	14.263	10.594000000000001	13.370999999999999	3.6430000000000002	4.486000000000001	15.321	8.37	13.532	13.07	11.523	11.659	ENSG00000160679.13	CHTOP
ENST00000451997.6	0.0	37.597	0.0	0.0	0.0	33.137	24.374000000000002	0.0	0.0	0.0	0.0	40.62	484.24300000000005	457.344	323.94	328.87699999999995	543.331	479.332	289.356	264.58799999999997	366.957	386.728	298.711	754.8760000000001	ENSG00000285304.1	Z83844.2
ENST00000395728.7	448.333	360.098	246.108	165.0	535.2090000000001	722.0	397.075	329.06300000000005	380.264	398.0	227.00599999999997	396.06800000000004	2843.0	2790.0	2478.0	2282.002	3363.0	2846.9959999999996	2325.0	1925.0	2311.0	2930.0	2578.0	4721.209	ENSG00000204371.11	EHMT2
ENST00000406452.8	162.088	145.69299999999998	93.885	71.938	147.442	283.249	151.599	179.27700000000002	151.12	210.275	106.985	252.27599999999998	977.092	1098.002	1034.641	853.09	1080.201	947.972	781.857	843.9730000000001	1001.745	1272.513	927.2760000000001	2032.955	ENSG00000176623.12	RMDN1
ENST00000234590.10	22804.941000000003	22337.172000000002	17583.071	13183.798999999999	25862.097999999998	35650.518	23459.55	20400.221999999998	16942.734	19992.51	13948.743999999999	23477.369	28005.51	29450.377999999997	24724.787999999997	21535.759	26199.85	21445.707000000002	17102.136000000002	15837.931999999999	17508.16	22366.852000000003	16708.047	31514.437	ENSG00000074800.16	ENO1
ENST00000380135.7	0.0	0.0	0.0	0.0	6.5360000000000005	0.0	0.0	0.0	0.0	0.0	6.072	0.0	11.456	7.095	9.367	23.316999999999997	30.619	18.801	31.831999999999997	0.0	8.583	7.108	33.881	77.273	ENSG00000050426.16	LETMD1
ENST00000331427.9	0.0	0.0	1.0	0.0	0.0	0.0	0.0	1.0	2.0	0.0	0.0	0.0	0.0	0.0	1.0	2.0	2.0	1.0	1.0	0.0	3.0	5.0	3.0	4.0	ENSG00000183034.13	OTOP2
ENST00000230901.9	245.578	250.088	286.301	221.483	313.317	425.54900000000004	497.356	375.916	211.762	255.803	290.156	485.853	1677.618	1671.86	2275.514	1937.6529999999998	2002.755	1687.969	2069.4770000000003	1922.3770000000002	1284.8980000000001	1568.085	2028.273	3850.993	ENSG00000112983.18	BRD8
ENST00000647860.1	0.0	0.0	0.0	5.0	0.0	0.0	0.0	0.0	0.0	0.0	0.0	0.0	4.034	5.968	4.777	6.232	6.445	6.5089999999999995	7.644	0.0	7.655	12.699000000000002	0.0	13.200999999999999	ENSG00000185513.17	L3MBTL1
ENST00000548729.5	25.232	21.127	11.333	17.373	34.43	18.062	32.439	27.381	11.295	32.324	0.0	41.318999999999996	0.0	0.0	0.0	39.187	40.264	12.975	24.537	0.0	0.0	0.0	27.859	46.715	ENSG00000259075.6	POC1B-GALNT4
ENST00000347800.6	0.0	0.0	0.0	0.0	0.0	0.0	1.0	2.0	0.0	0.0	0.0	0.0	0.0	0.0	0.0	0.0	0.0	0.0	0.0	0.0	0.0	0.0	0.0	0.0	ENSG00000160179.19	ABCG1
ENST00000359918.8	0.0	1.0	0.0	0.0	2.0	1.0	0.0	0.0	3.0	0.0	0.0	0.0	1.0	1.0	1.0	0.0	4.0	0.0	1.0	1.0	1.0	0.0	0.0	2.0	ENSG00000167311.14	ART5
ENST00000474627.8	33.628	26.22	37.847	29.101999999999997	36.223	45.095	39.333	41.975	28.291	27.631999999999998	24.44	48.422	171.68400000000003	199.19799999999998	317.647	265.72700000000003	187.213	170.27200000000002	221.285	184.467	129.974	155.615	214.701	387.333	ENSG00000171953.16	ATPAF2
ENST00000269228.10	308.74	281.007	357.145	241.007	412.12800000000004	537.721	431.07099999999997	367.02099999999996	296.817	325.91700000000003	305.526	573.904	735.5930000000001	756.512	1056.2839999999999	959.325	759.512	672.94	779.304	773.7739999999999	594.389	796.567	867.4839999999999	1872.3220000000001	ENSG00000141458.13	NPC1
ENST00000394126.5	448.564	499.392	402.871	324.642	561.126	686.956	563.185	474.69599999999997	391.63300000000004	494.663	417.194	538.6990000000001	1789.7579999999998	1670.5870000000002	1787.4620000000002	1461.0520000000001	1646.138	1430.566	1294.6860000000001	1274.246	1211.0639999999999	1628.1589999999999	1552.1629999999998	2832.2709999999997	ENSG00000008838.20	MED24
ENST00000434353.6	0.0	0.0	0.0	0.0	3.77	0.0	0.0	0.0	0.0	0.0	0.0	0.0	285.436	239.857	264.34	205.55599999999998	256.025	203.31	149.889	117.40100000000001	174.78099999999998	214.812	196.49900000000002	301.222	ENSG00000197620.11	EOLA1
ENST00000366609.3	204.0	212.572	180.84099999999998	132.0	282.0	400.819	255.87	212.808	280.827	282.803	214.81599999999997	339.2	1013.0	992.0	1065.0	814.0	1034.0	924.0	799.0	707.0	963.0	1314.0	994.0	2098.0	ENSG00000168264.10	IRF2BP2
ENST00000549258.5	0.0	0.0	0.0	7.489	0.0	17.344	21.879	0.0	7.0520000000000005	0.0	14.677999999999999	17.264	15.811	7.255	74.223	21.671	2.668	18.304000000000002	67.854	128.998	10.658	23.566	38.233000000000004	169.63400000000001	ENSG00000134294.14	SLC38A2
ENST00000426633.6	165.9	119.288	93.81700000000001	68.376	225.93900000000002	243.392	122.33	163.563	118.73200000000001	214.852	116.64200000000001	219.13	166.997	186.53599999999997	175.898	167.19400000000002	232.21400000000003	178.993	159.62	107.493	169.612	242.03400000000002	190.359	376.785	ENSG00000231925.12	TAPBP
ENST00000521082.5	4.796	3.7110000000000003	4.89	0.0	7.117999999999999	7.757000000000001	4.973	4.631	0.0	11.919	0.0	9.995	158.079	158.719	140.713	159.433	159.3	112.772	109.24799999999999	115.79799999999999	226.465	323.231	213.745	520.264	ENSG00000122550.18	KLHL7
ENST00000532972.5	916.0	873.0	693.0	543.872	1240.0	1584.0	1107.0	937.0	778.0	975.0	667.0	1332.0	1392.0	1454.0	1366.0	920.0	1487.0	1309.0	985.0	1150.0	1216.0	1661.0	836.0	2313.0	ENSG00000118363.12	SPCS2
ENST00000406890.6	19.262999999999998	19.194000000000003	20.666999999999998	27.408	38.66	45.851000000000006	22.025	17.305	54.083	65.202	37.271	79.967	159.851	167.53	165.497	131.464	119.367	90.26100000000001	94.145	104.007	229.36599999999999	287.603	223.852	447.815	ENSG00000105889.15	STEAP1B
ENST00000539049.5	0.0	0.0	0.0	0.0	0.0	0.0	0.0	0.0	0.0	0.0	0.0	0.0	120.57600000000001	69.967	470.71	410.592	122.961	44.75899999999999	364.48400000000004	241.808	43.532	16.732	351.95599999999996	618.252	ENSG00000013573.17	DDX11
ENST00000399299.5	3.075	0.0	3.0389999999999997	4.117	7.028	6.11	4.0760000000000005	0.0	4.001	3.0210000000000004	6.971	9.2	2.167	5.58	2.136	4.414	5.021	6.961	9.712	2.295	2.03	1.083	4.379	6.36	ENSG00000205670.12	SMIM11A
ENST00000338779.11	159.0	142.0	106.0	76.0	189.0	242.0	167.0	170.0	170.0	178.0	135.0	181.0	3573.0	3293.0	3469.0	3192.0	3639.0	3083.0	2908.0	2456.0	2737.0	3486.0	3416.0	6152.978	ENSG00000132613.15	MTSS2
ENST00000244007.7	123.0	99.0	139.0	121.0	214.0	259.0	275.0	264.0	179.035	191.0	194.0	332.0	1152.0	1252.0	2074.0	1759.0	1579.0	1348.0	1814.0	1699.0	1309.0	1583.0	2165.0	3934.0	ENSG00000124181.14	PLCG1
ENST00000432730.5	0.0	0.0	0.0	0.0	0.0	0.0	0.0	0.0	0.0	0.0	0.0	0.0	0.0	0.0	0.0	0.0	0.0	0.0	0.0	0.0	0.0	0.0	0.0	0.0	ENSG00000165238.16	WNK2
ENST00000398558.8	32.899	29.038	20.872	16.503	11.487	35.626999999999995	17.56	15.23	26.365	24.063000000000002	22.586	30.24	68.31	60.641999999999996	88.22399999999999	48.2	47.81	50.292	41.29	43.938	56.321000000000005	57.403999999999996	84.766	123.21	ENSG00000161091.13	MFSD12
ENST00000399728.5	1578.974	1743.8529999999998	1266.595	960.954	2627.51	3500.735	2346.2039999999997	2126.749	1611.2	1841.683	1258.06	2221.942	5782.954000000001	6069.284000000001	4799.308	4138.835999999999	7778.4890000000005	6414.571	4896.242	4799.321	4736.237	5816.534000000001	3992.897	8358.294	ENSG00000117632.23	STMN1
ENST00000402361.5	0.0	0.0	1.11	0.0	1.4809999999999999	0.0	0.0	0.0	3.3369999999999997	0.0	1.2819999999999998	0.0	1.5390000000000001	0.0	0.0	1.9269999999999998	1.8119999999999998	3.487	0.0	1.371	2.9	0.0	1.935	1.462	ENSG00000162976.13	SLC66A3
ENST00000575842.5	15921.963	15368.368	12103.966999999999	8970.694	21134.499	26157.159	17435.764	14664.889	10641.332	11066.475	8103.424	11703.216	18151.619	16601.381999999998	15807.339	13533.618999999999	19047.738999999998	17008.533	12568.688	13176.511	9429.671	12757.231000000002	10283.453000000001	18973.819	ENSG00000184009.12	ACTG1
ENST00000343605.5	4.0	0.0	0.0	0.0	3.0	10.0	6.0	3.0	2.0	7.0	6.0	8.0	8.0	11.774000000000001	4.0	12.0	21.872	23.0	14.0	10.0	10.0	22.0	18.672	27.9	ENSG00000100036.13	SLC35E4
ENST00000599163.5	0.0	0.0	0.0	0.0	0.0	0.0	0.0	0.0	0.0	0.0	0.0	0.0	8.238999999999999	12.495	23.51	18.473	3.088	6.7	15.385	14.509	5.791	4.77	27.154	56.573	ENSG00000142002.17	DPP9
ENST00000445503.5	6.655	0.0	13.92	0.0	0.0	0.0	0.0	16.224	0.0	0.0	0.0	23.965999999999998	45.305	65.251	489.63300000000004	415.186	77.637	55.545	308.106	242.93599999999998	35.117	78.434	365.843	764.4939999999999	ENSG00000116062.17	MSH6
ENST00000559091.1	0.0	0.0	0.0	0.0	0.0	5.496	0.0	5.195	5.575	0.0	0.0	0.0	1.102	0.0	2.3	0.0	0.0	0.0	0.0	1.08	0.0	1.0390000000000001	0.0	0.0	ENSG00000136381.13	IREB2
ENST00000591249.5	1.719	0.0	0.0	0.0	0.0	0.0	0.0	0.0	0.0	0.0	0.0	0.0	507.455	515.811	526.898	393.999	722.558	559.3480000000001	429.65	445.827	493.413	674.8760000000001	431.805	1017.695	ENSG00000099624.8	ATP5F1D
ENST00000676123.1	17.837	22.81	14.481	10.017999999999999	26.549	30.465999999999998	13.4	22.139	17.262	20.134	12.555	26.910999999999998	155.567	136.035	143.122	71.051	138.761	82.664	85.664	41.727	89.448	126.443	44.422	110.211	ENSG00000196233.14	LCOR
ENST00000508447.1	0.0	0.0	0.0	0.0	0.0	0.0	4.47	0.0	4.572	13.758	5.706	10.952	14.318	30.329	31.543000000000003	9.113999999999999	37.732	30.522	19.929000000000002	24.325	27.978	43.181000000000004	21.76	73.345	ENSG00000058729.11	RIOK2
ENST00000570013.5	0.8170000000000001	0.0	1.329	0.0	3.02	0.0	0.0	3.6919999999999997	0.0	0.0	0.0	3.466	4.426	2.367	8.017000000000001	6.228	5.353	2.722	4.362	12.582	1.376	6.74	0.0	12.075	ENSG00000214013.9	GANC
ENST00000587005.5	0.0	0.0	0.0	0.0	0.0	0.0	0.0	0.0	0.0	0.0	0.0	0.0	0.0	0.0	2.6	0.0	0.0	10.347000000000001	3.701	13.425999999999998	0.0	0.0	7.692	2.972	ENSG00000168096.15	ANKS3
ENST00000424749.7	13.0	1.521	5.792000000000001	3.3360000000000003	0.0	1.828	0.0	2.0	15.065	35.442	15.564	30.443	30.392	21.818	13.629000000000001	4.243	1.3769999999999998	1.892	2.9810000000000003	5.0	73.545	85.86	62.308	94.145	ENSG00000189157.14	FAM47E
ENST00000674790.1	0.0	0.0	0.0	0.0	0.0	0.0	0.0	0.0	0.0	0.0	0.0	0.0	0.0	0.0	0.0	0.0	0.0	0.0	0.0	0.0	0.0	0.0	0.0	0.0	ENSG00000171680.23	PLEKHG5
ENST00000621629.4	2.323	2.301	0.0	2.56	4.204	2.8	0.0	3.05	7.013	0.0	0.0	4.05	104.29799999999999	117.272	87.61200000000001	92.214	113.59700000000001	66.337	63.123999999999995	103.447	116.334	123.115	161.01	215.74599999999998	ENSG00000262919.8	CCNQ
ENST00000369393.8	631.053	566.0	703.095	507.12800000000004	923.9739999999999	1338.019	1025.469	886.0189999999999	687.8889999999999	880.0	765.0	1346.0	6518.0	6762.0	10979.0	8610.0	6961.0	5962.0	7849.0	6702.0	5635.0	7024.0	8562.0	17619.0	ENSG00000112159.12	MDN1
ENST00000366654.5	43.0	42.0	33.0	23.0	45.0	56.0	50.0	40.0	44.0	62.0	34.0	81.0	608.0	662.0	650.0	575.0	742.0	632.0	580.0	544.0	747.0	937.0	815.0	1450.0	ENSG00000182118.8	FAM89A
ENST00000589413.5	11.758	16.246	6.292000000000001	5.483	15.489	15.413	16.947	12.987	9.092	13.72	8.039	9.095	97.0	114.0	337.0	280.0	102.0	81.0	256.0	289.0	70.0	89.0	242.0	487.0	ENSG00000188283.11	ZNF383
ENST00000260047.10	0.0	0.0	0.0	0.0	0.0	5.252000000000001	0.0	0.0	0.0	6.872999999999999	0.0	0.0	12.514000000000001	6.124	9.658	0.0	17.319000000000003	2.585	18.53	11.892000000000001	20.159000000000002	33.219	24.366999999999997	39.704	ENSG00000137494.14	ANKRD42
ENST00000407479.5	1.0	0.0	4.0	0.0	0.0	3.0	0.0	5.0	2.0	1.0	1.0	0.0	137.389	124.491	205.511	171.03400000000002	93.088	62.011	115.956	111.899	154.506	214.829	264.462	555.196	ENSG00000213918.10	DNASE1
ENST00000586178.6	39.0	34.0	49.997	31.135	66.0	74.195	55.17100000000001	57.625	55.071000000000005	49.525	69.609	96.289	887.29	925.4680000000001	2704.797	1995.457	873.06	736.8889999999999	1871.888	2007.695	898.2810000000001	1207.047	2181.57	5075.915	ENSG00000011258.16	MBTD1
ENST00000420864.5	9.822000000000001	8.014	8.033999999999999	8.446	9.012	25.877	36.481	17.1	0.0	16.281	15.363	18.958	310.02099999999996	345.165	509.515	410.19199999999995	373.095	264.649	287.383	367.13199999999995	243.438	281.802	336.824	699.444	ENSG00000128654.14	MTX2
ENST00000319286.6	5.0	5.0	0.0	2.0	1.0	15.0	11.0	6.0	2.166	4.0	3.04	10.0	64.0	60.0	56.0	46.0	64.0	55.0	54.0	43.0	60.0	66.0	49.0	131.0	ENSG00000180938.6	ZNF572
ENST00000651356.1	4.0	8.0	5.0	2.0	22.0	21.0	22.0	9.0	10.0	11.0	8.0	9.0	47.0	47.0	35.0	64.0	96.0	79.0	61.0	71.0	55.0	75.0	40.0	93.0	ENSG00000164398.15	ACSL6
ENST00000320017.10	9.472999999999999	0.0	0.0	0.0	33.894	0.0	0.0	16.955	0.0	0.0	13.905	0.0	184.57299999999998	217.23	131.93	132.183	160.614	130.582	204.608	124.30799999999999	74.812	204.166	173.419	289.22900000000004	ENSG00000114650.20	SCAP
ENST00000484389.6	0.0	0.0	0.0	0.0	0.0	5.058	4.822	0.0	0.0	0.0	0.0	0.0	5.752999999999999	4.072	15.311	2.773	21.746	0.0	4.287	11.360999999999999	9.323	0.0	0.0	0.0	ENSG00000083544.15	TDRD3
ENST00000306318.5	3.0	7.0	1.0	4.0	3.0	2.0	4.0	7.0	4.0	2.0	3.0	4.0	46.0	38.0	32.0	20.0	18.0	33.0	13.0	14.0	25.0	39.0	19.0	56.0	ENSG00000168505.7	GBX2
ENST00000367807.7	0.0	0.0	0.0	4.078	4.624	0.0	4.6	0.0	7.437	0.0	0.0	0.0	174.157	145.25	189.113	140.377	156.559	112.944	126.071	136.161	153.637	148.056	181.805	335.184	ENSG00000117475.14	BLZF1
ENST00000551007.1	0.0	0.0	1.0	0.0	2.28	6.568	0.0	0.0	0.983	1.5730000000000002	1.5830000000000002	0.0	0.0	0.0	0.0	0.0	0.0	3.46	0.0	1.9140000000000001	0.0	2.149	1.67	0.0	ENSG00000111331.13	OAS3
ENST00000274764.5	25.043000000000003	31.0	18.025	19.07	48.0	59.11	52.148999999999994	38.031	4.005	3.0	5.013999999999999	12.012	44.0	54.0	66.0	50.0	90.0	86.0	76.0	67.0	13.0	11.0	13.0	21.0	ENSG00000146047.7	H2BC1
ENST00000311177.7	283.0	299.0	187.0	143.0	521.0	525.0	334.0	324.931	224.928	265.0	180.0	319.0	3003.0	2886.0	2533.0	2246.0	3585.0	2871.0	2349.683	2148.0	1850.0	2291.0	1960.0	3705.0	ENSG00000170689.10	HOXB9
ENST00000508855.5	158.16299999999998	122.09	100.072	79.07	212.243	192.391	163.107	186.687	141.299	188.047	106.742	239.59900000000002	14.345999999999998	15.552	11.636	9.516	21.92	13.530999999999999	9.943	27.85	25.779	15.597999999999999	23.268	55.099	ENSG00000134480.16	CCNH
ENST00000398752.11	3257.013	3024.1890000000003	2236.0789999999997	1545.141	4166.477	5721.978	3583.498	3134.9770000000003	2896.945	3770.921	2354.835	4311.646	2082.26	2037.661	1738.315	1537.638	2059.455	1719.741	1457.5279999999998	1571.491	1683.8670000000002	2165.505	1752.599	3212.915	ENSG00000152234.16	ATP5F1A
ENST00000634762.1	0.0	1.661	2.338	0.0	0.0	0.0	3.053	7.051	0.0	0.0	0.0	0.0	0.0	0.0	1.145	1.308	0.0	0.0	0.0	1.28	0.0	0.0	0.0	0.0	ENSG00000169519.21	METTL15
ENST00000369426.9	2.332	5.48	7.022	0.0	0.0	2.055	3.716	18.344	4.567	0.0	0.0	13.82	33.111	40.62	95.75399999999999	52.321999999999996	31.826	16.069000000000003	51.198	59.291000000000004	17.418	21.586	43.136	132.485	ENSG00000116874.12	WARS2
ENST00000545614.1	5.0	1.0	2.0	0.0	5.0	3.0	2.0	3.0	4.0	9.0	8.0	1.0	3.278	4.609	9.016	6.341	6.188	1.709	4.303	2.221	4.155	13.902000000000001	1.0590000000000002	6.806	ENSG00000257065.1	AL049844.1
ENST00000535000.1	0.0	0.0	0.0	0.0	12.082	3.1189999999999998	2.668	0.0	0.0	12.325	0.0	2.6510000000000002	28.566999999999997	25.651999999999997	47.244	35.159	13.199000000000002	26.444000000000003	22.089000000000002	13.408	12.841	26.603	24.61	46.406000000000006	ENSG00000149761.9	NUDT22
ENST00000427461.1	0.0	0.0	0.0	0.0	0.0	0.0	0.0	0.0	0.0	0.0	0.0	0.0	1.558	0.0	8.071	15.356	5.649	0.0	3.3960000000000004	10.385	0.0	1.686	5.025	19.839000000000002	ENSG00000041802.11	LSG1
ENST00000467078.5	2.8110000000000004	0.0	4.824	13.819	0.0	0.0	9.943	17.926	0.0	8.5	11.411	0.0	0.0	0.0	17.528	2.489	0.0	2.63	3.299	0.0	0.0	0.0	10.347000000000001	3.904	ENSG00000113108.19	APBB3
ENST00000273077.9	59.86	72.498	58.431999999999995	47.794	91.59200000000001	115.53	90.045	69.405	88.712	97.01299999999999	75.303	99.13799999999999	593.229	538.091	498.827	416.726	449.819	385.401	249.988	331.31800000000004	449.56300000000005	603.539	496.685	820.573	ENSG00000127838.14	PNKD
ENST00000377073.4	0.0	0.0	0.0	0.0	0.0	0.0	0.0	0.0	0.0	0.0	0.0	0.0	0.0	1.0	0.0	1.0	0.0	0.0	0.0	0.0	0.0	0.0	1.0	0.0	ENSG00000147117.8	ZNF157
ENST00000323563.8	198.0	190.0	128.0	119.0	298.0	392.0	239.0	227.0	226.0	293.0	159.0	296.0	473.0	532.0	449.0	325.0	561.0	459.0	373.0	421.0	482.0	617.0	358.0	851.0	ENSG00000102738.8	MRPS31
ENST00000588875.2	0.0	0.0	0.0	0.0	0.0	0.0	0.0	0.0	0.0	1.3119999999999998	0.0	0.0	30.683000000000003	9.051	20.956	35.908	23.13	5.41	13.09	11.847000000000001	8.572000000000001	12.444	0.0	24.573	ENSG00000166562.9	SEC11C
ENST00000367619.8	145.0	142.0	90.0	70.0	260.0	302.0	214.0	189.0	253.0	297.0	168.0	389.0	527.0	573.0	523.0	453.0	693.0	640.0	516.0	558.0	833.0	1138.0	787.0	1714.0	ENSG00000057252.13	SOAT1
ENST00000317802.9	23.419	23.218000000000004	33.245	20.102999999999998	41.471000000000004	60.508	43.663999999999994	45.669	35.864000000000004	35.402	24.32	64.737	145.0	137.0	161.0	135.0	140.0	118.0	119.0	98.0	120.0	138.0	143.0	272.0	ENSG00000178021.11	TSPYL6
ENST00000356260.10	188.0	209.918	166.328	127.305	257.255	336.598	237.206	196.12	202.195	225.0	207.00599999999997	304.935	1224.607	1475.7839999999999	1550.954	1180.848	1323.12	1182.345	1188.285	1117.2060000000001	1313.479	1560.453	1412.2160000000001	3215.9640000000004	ENSG00000198301.12	SDAD1
ENST00000636183.2	41.435	48.0	33.661	23.879	54.187	68.0	65.471	40.2	41.7	79.0	37.385	70.118	4.427	21.679000000000002	7.212999999999999	7.443	15.334000000000001	10.662	9.431000000000001	2.695	14.197000000000001	19.622	2.801	21.393	ENSG00000102805.16	CLN5
ENST00000368988.5	0.0	0.0	0.0	0.0	0.0	0.0	0.0	0.0	0.0	0.0	8.179	0.0	20.371	25.055	42.052	15.67	18.796	10.022	7.377999999999999	8.526	89.258	91.18799999999999	55.393	127.133	ENSG00000107679.14	PLEKHA1
ENST00000280571.9	24.0	20.0	23.0	26.0	64.0	71.0	53.0	49.0	58.0	70.0	45.997	91.0	763.0	727.0	804.0	697.0	1209.0	1031.0	1046.0	893.0	1223.0	1501.0	1433.0	2876.9509999999996	ENSG00000150977.10	RILPL2
ENST00000472700.7	6.068	0.0	0.0	0.0	4.135	5.008	6.256	0.0	0.0	0.0	4.388	6.346	2.3890000000000002	8.421	0.0	1.679	0.0	1.617	0.0	1.7009999999999998	4.232	5.013999999999999	4.378	1.73	ENSG00000069424.15	KCNAB2
ENST00000319070.3	0.0	1.0	0.0	1.001	1.0	1.0	0.0	1.0	0.0	3.0	0.0	1.0	13.0	9.0	5.0	6.0	7.0	6.0	7.0	4.0	8.0	3.0	5.0	8.0	ENSG00000127578.7	WFIKKN1
ENST00000285873.8	742.0	799.0	616.0	521.0	978.0	1330.0	898.0	784.0	823.0	1082.0	668.0	1220.234	2585.0	2655.0	2957.0	2277.0	2552.0	2180.993	1998.0	1827.0	2280.0	3105.0	2312.0	4916.0	ENSG00000082516.9	GEMIN5
ENST00000511844.1	0.0	0.0	0.0	0.0	2.476	7.107	0.0	0.0	0.0	0.0	0.0	0.0	44.016999999999996	50.248999999999995	47.394	15.809000000000001	31.595	34.357	23.994	27.241	28.487	40.352	16.552	54.246	ENSG00000186468.13	RPS23
ENST00000616416.4	47.0	4.0	31.0	28.0	35.0	15.0	45.0	33.0	8.0	14.0	53.0	100.0	0.0	0.0	0.0	0.0	0.0	0.0	0.0	0.0	0.0	0.0	0.0	0.0	ENSG00000106648.14	GALNTL5
ENST00000528838.6	201.945	204.48	160.36	96.23700000000001	222.67	323.45	188.612	184.452	177.61700000000002	219.891	129.577	251.801	1727.733	1560.815	1578.594	1565.598	1758.339	1317.523	1120.535	1028.2730000000001	1154.052	1622.1870000000001	1515.48	2664.987	ENSG00000185122.11	HSF1
ENST00000340381.11	277.02099999999996	248.046	207.271	146.974	394.991	429.93	257.142	256.993	239.25599999999997	242.16	132.32299999999998	210.417	741.393	647.184	766.5	777.688	650.002	563.61	558.0	519.082	361.905	500.467	537.877	1050.5	ENSG00000188807.13	TMEM201
ENST00000259727.5	207.0	240.0	176.0	130.0	397.0	508.0	350.0	352.0	161.0	150.0	133.0	226.0	1699.0	1700.0	1431.0	1262.0	2223.0	1812.0	1631.0	1531.3529999999998	920.0	1214.0	974.0	1827.0	ENSG00000137198.10	GMPR
ENST00000526924.5	4.638	0.0	11.623	9.863999999999999	8.365	8.415	16.844	9.743	0.0	0.0	4.65	14.168	178.09900000000002	197.845	507.435	404.767	212.165	190.69299999999998	484.82800000000003	413.92800000000005	197.44400000000002	260.937	503.79400000000004	920.409	ENSG00000161692.18	DBF4B
ENST00000260327.9	141.344	113.0	159.0	105.96799999999999	188.91400000000002	250.32	250.19400000000002	212.18	141.988	215.49099999999999	158.13299999999998	283.482	1515.0929999999998	1674.7910000000002	1993.526	1675.735	1686.463	1456.859	1474.57	1638.256	1618.525	1969.736	1718.6729999999998	4009.33	ENSG00000137770.14	CTDSPL2
ENST00000361302.7	0.0	0.0	3.875	0.0	2.9360000000000004	3.556	0.0	7.995	4.303999999999999	4.593999999999999	0.0	9.804	0.0	164.579	243.801	140.291	18.684	0.0	146.364	207.99099999999999	17.325	0.0	0.0	331.55699999999996	ENSG00000162688.17	AGL
ENST00000374599.7	75.165	64.0	77.476	59.0	124.0	192.0	184.0	133.0	100.023	130.0	114.0	162.0	372.0	370.0	432.033	377.0	527.738	436.0	492.0	442.0	344.0	493.231	509.0	913.0	ENSG00000130052.13	STARD8
ENST00000473341.5	0.0	0.0	12.062999999999999	26.048000000000002	0.0	4.8069999999999995	29.086	37.606	0.0	0.0	38.178000000000004	41.49100000000001	97.524	76.852	259.613	265.824	61.013999999999996	22.898000000000003	322.106	139.683	42.651	64.70100000000001	216.27599999999998	557.251	ENSG00000059378.13	PARP12
ENST00000483466.5	0.0	0.0	0.0	3.0610000000000004	0.0	0.0	5.678	0.0	0.0	0.0	0.0	0.0	136.161	108.705	116.219	134.43200000000002	54.86	54.826	57.766999999999996	20.249000000000002	48.288999999999994	123.963	127.274	197.667	ENSG00000151276.23	MAGI1
ENST00000541240.5	15.392999999999999	6.779	47.437	7.405	54.474	47.282	48.903999999999996	45.852	29.663	5.231	4.605	51.457	921.953	943.362	1357.45	1023.877	1403.736	1169.8339999999998	1466.945	1377.255	583.705	918.179	995.797	1955.869	ENSG00000140859.16	KIFC3
ENST00000310581.10	0.0	12.0	3.471	0.0	18.0	13.44	16.317	7.274	15.0	12.0	8.968	22.107	41.533	27.649	86.508	79.029	37.455999999999996	18.279	67.01	59.16	34.409	20.526	75.753	133.971	ENSG00000164362.21	TERT
ENST00000211413.10	0.0	0.0	2.0	1.0	1.0	3.0	1.0	1.0	5.0	3.0	0.0	2.0	30.0	19.0	17.0	19.0	30.0	23.0	15.0	15.0	13.0	18.0	24.0	39.0	ENSG00000204314.12	PRRT1
ENST00000242592.9	106.0	90.0	131.0	76.0	207.0	248.0	190.0	178.0	143.93	140.0	136.0	210.0	199.0	199.0	343.0	245.0	316.0	295.0	261.0	258.0	203.0	277.0	320.0	570.0	ENSG00000122971.9	ACADS
ENST00000414651.3	208.718	183.028	161.386	73.60600000000001	236.408	319.45599999999996	195.38400000000001	211.352	196.445	251.09	133.616	188.39	51.08	50.117	79.46600000000001	81.183	55.641999999999996	34.843	46.922	50.388999999999996	31.108	51.801	69.2	127.461	ENSG00000115286.20	NDUFS7
ENST00000536578.5	212.903	251.088	185.055	156.20600000000002	292.916	435.923	306.357	246.357	272.077	321.29900000000004	238.99200000000002	423.713	1613.1429999999998	1680.365	1717.098	1404.263	1843.1589999999999	1571.109	1356.03	1388.757	1703.396	2082.6679999999997	1683.842	3709.367	ENSG00000167699.13	GLOD4
ENST00000377996.5	0.0	2.0	5.0	0.0	1.679	0.0	1.538	0.0	0.0	0.0	0.0	0.0	8.277000000000001	9.855	12.323	14.117	14.640999999999998	8.502	13.747	4.399	0.0	0.0	12.289000000000001	25.927	ENSG00000137103.20	TMEM8B
ENST00000458591.7	223.0	229.0	180.771	161.93	330.043	434.341	313.05400000000003	285.243	189.327	263.236	199.015	417.716	770.2719999999999	998.965	1005.6010000000001	770.477	902.2869999999999	819.008	630.395	807.215	762.164	1069.738	715.3860000000001	1420.412	ENSG00000092108.21	SCFD1
ENST00000374922.9	16.0	18.0	11.0	17.0	3.0	1.0	1.0	2.0	0.0	0.0	0.0	0.0	32.0	42.0	31.0	52.0	1.0	0.0	1.0	4.0	0.0	0.0	0.0	1.0	ENSG00000204272.13	NBDY
ENST00000524767.5	50.568000000000005	35.536	64.82	36.0	60.169	89.406	75.52600000000001	67.036	53.0	61.948	70.209	100.14399999999999	472.517	499.1	798.0360000000001	648.919	568.494	460.907	678.054	693.0210000000001	474.25800000000004	562.509	817.5980000000001	1635.2579999999998	ENSG00000158636.16	EMSY
ENST00000618691.5	2039.057	1948.264	1438.5739999999998	1097.372	2548.7889999999998	3502.7059999999997	2068.574	1880.8010000000002	1838.797	2350.313	1320.8139999999999	2598.884	1570.5179999999998	1609.306	1647.25	1265.512	1696.588	1508.8329999999999	1242.038	1516.256	1433.398	2002.908	1353.4460000000001	3029.7490000000003	ENSG00000187109.15	NAP1L1
ENST00000535070.5	0.0	0.0	0.0	0.0	0.0	0.0	9.048	0.0	0.0	0.0	0.0	0.0	12.135	5.459	19.425	18.348	13.717	19.631	14.993	19.838	10.755999999999998	13.763	19.549	34.798	ENSG00000105705.16	SUGP1
ENST00000341068.8	452.0	386.0	499.0	336.0	708.0	826.0	801.0	682.0	522.17	685.0	577.0	1082.0	3408.0	3455.0	7326.304	5531.996999999999	3951.0	3303.0	5159.0	5393.031999999999	3471.0	4641.0	6064.996	13367.0	ENSG00000153107.13	ANAPC1
ENST00000587602.5	0.0	1.0	2.0	0.0	4.0	4.0	6.0	2.0	1.0	2.0	0.0	3.0	26.506	57.9	41.968999999999994	21.528000000000002	0.0	9.531	0.0	0.0	0.0	59.074	46.633	103.587	ENSG00000180448.10	ARHGAP45
ENST00000557659.5	16.79	0.0	24.544	26.090999999999998	34.954	34.875	34.708	22.273000000000003	28.843000000000004	10.248	38.403	28.725	89.28399999999999	85.04899999999999	138.52200000000002	136.722	95.39299999999999	89.021	95.93	127.979	101.413	135.287	123.65	235.173	ENSG00000100528.12	CNIH1
ENST00000336097.7	1293.9669999999999	1165.629	855.123	623.239	1791.431	2160.666	1468.371	1192.5539999999999	1285.735	1630.1329999999998	1019.14	1756.065	5365.266	5238.379	4848.528	3666.565	6255.642	4895.907999999999	3901.349	3604.738	5192.741	6005.048000000001	4429.349	9161.465	ENSG00000239672.8	NME1
ENST00000335624.4	17.0	13.0	13.0	8.0	29.0	46.0	26.0	21.0	25.078000000000003	19.0	12.0	19.0	89.0	80.0	93.0	92.0	134.0	93.0	86.0	67.0	77.0	88.0	81.0	165.0	ENSG00000186806.5	VSIG10L
ENST00000569871.5	14.475999999999999	29.233	35.533	30.053	33.2	37.247	47.96	69.59	34.564	22.888	32.99	60.441	54.736999999999995	74.467	145.621	147.705	64.311	68.811	85.875	97.42200000000001	51.063	67.623	132.082	222.072	ENSG00000141101.13	NOB1
ENST00000287474.9	137.547	144.92600000000002	161.786	43.793	273.218	278.742	230.68200000000002	260.074	101.06	258.0	174.41299999999998	178.38400000000001	97.228	111.20299999999999	147.469	116.561	70.07600000000001	148.139	111.23299999999999	105.616	93.587	85.67200000000001	41.074	141.322	ENSG00000156869.14	FRRS1
ENST00000373014.5	955.0	950.0	745.0	598.0	1493.0	1889.0	1369.0	1201.0	868.0	1124.0	746.0	1264.0	4314.0	4831.0	4212.0	3628.0	5365.0	4504.0	3480.0	3262.0	3729.0	4490.0	3304.0	6979.0	ENSG00000183520.12	UTP11
ENST00000547153.5	1.0	3.6439999999999997	0.0	0.0	0.0	0.0	2.0	0.0	0.0	0.0	0.0	0.0	1.673	1.6230000000000002	3.687	0.0	0.0	0.0	0.0	3.4619999999999997	3.485	7.191	1.139	5.596	ENSG00000166046.11	TCP11L2
ENST00000595100.1	13.505	8.3	31.138	11.549000000000001	0.0	0.0	44.208999999999996	20.214000000000002	0.0	0.0	0.0	24.539	26.781	4.163	60.448	50.397	6.14	8.12	33.298	25.081999999999997	3.81	4.26	33.34	71.467	ENSG00000095059.16	DHPS
ENST00000582401.6	817.0	868.0	784.0	687.0	606.0	823.0	589.0	452.0	410.0	517.0	534.0	900.0	2985.0	3222.0	3445.0	2884.0	1224.0	1025.0	1053.0	1076.0	1302.0	1731.0	1851.0	3705.0	ENSG00000265972.6	TXNIP
ENST00000534124.5	0.0	0.0	0.0	9.381	0.0	0.0	11.41	0.0	0.0	0.0	0.0	0.0	2.234	0.0	5.715	18.949	0.0	8.831	29.679000000000002	17.695	2.928	5.052	15.944	51.75899999999999	ENSG00000149823.9	VPS51
ENST00000414288.5	18.469	14.292	21.881999999999998	11.592	26.746	43.318000000000005	30.428	26.903000000000002	14.637	31.205	19.488	57.872	1.9869999999999999	2.14	6.876	2.705	2.289	0.0	0.0	5.149	1.911	0.0	2.0580000000000003	2.639	ENSG00000171055.15	FEZ2
ENST00000310981.6	67.0	53.0	54.0	34.0	73.0	94.0	80.0	66.0	76.0	91.0	69.0	102.0	259.0	287.0	359.0	267.0	267.0	209.0	223.0	219.0	296.0	370.0	341.0	704.0	ENSG00000173349.6	SFT2D3
ENST00000376509.4	981.0	893.9989999999999	835.988	621.0	1214.986	1657.0	1269.0	1185.0	995.0	1202.0	864.0	1547.991	2917.0	2737.0	3022.0	2637.0	2990.0	2478.0	2395.0	2371.0	2387.0	3196.0	2969.0	5453.0	ENSG00000102096.9	PIM2
ENST00000562050.5	23.592	18.987000000000002	26.275	16.588	39.464	48.882	17.077	35.155	21.639	14.770999999999999	14.423	35.215	271.144	230.03099999999998	278.527	235.28400000000002	294.806	278.72900000000004	223.623	175.949	248.447	283.439	247.764	458.459	ENSG00000132600.17	PRMT7
ENST00000543882.5	0.0	0.0	0.0	0.0	0.0	0.0	7.382000000000001	9.716000000000001	9.247	6.4270000000000005	0.0	11.612	1.591	3.29	21.375	10.535	5.277	0.0	15.825	8.072000000000001	1.765	4.395	12.954	25.881	ENSG00000064115.11	TM7SF3
ENST00000355972.8	247.02900000000002	248.296	298.163	184.07299999999998	419.014	485.974	458.445	306.02299999999997	325.531	334.398	312.243	466.57300000000004	2393.317	2546.382	3326.1859999999997	2901.62	2822.218	2344.469	2719.962	2695.163	2189.18	2814.8709999999996	3284.4040000000005	6727.09	ENSG00000101040.19	ZMYND8
ENST00000578822.5	108.22399999999999	110.611	213.062	129.035	154.81	191.226	244.333	211.891	137.347	103.804	185.11	287.965	152.129	144.28	339.236	258.546	183.007	120.969	220.98	186.40099999999998	147.04	197.69799999999998	245.72	539.327	ENSG00000109065.12	NAT9
ENST00000494706.1	0.0	0.0	0.0	0.0	0.0	0.0	0.0	0.0	0.0	0.0	0.0	0.0	3.157	3.407	1.133	0.0	0.0	0.0	3.091	1.633	0.0	1.5490000000000002	0.0	4.473	ENSG00000138459.9	SLC35A5
ENST00000402541.5	0.0	0.0	0.0	0.0	0.0	0.0	2.7680000000000002	5.445	0.0	0.0	8.274	0.0	34.088	26.087	22.418000000000003	36.451	40.437	28.482	12.62	16.305999999999997	48.162	53.938	40.594	84.699	ENSG00000118960.13	HS1BP3
ENST00000672774.1	112.27	149.325	124.971	102.835	164.095	230.326	222.34599999999998	193.067	141.452	150.51	103.939	254.391	64.608	112.133	97.28200000000001	62.396	80.568	76.515	68.413	113.494	144.707	97.76299999999999	44.013999999999996	182.335	ENSG00000138303.18	ASCC1
ENST00000466254.1	4.395	9.896	2.234	0.0	11.526	18.834	15.63	4.578	2.717	1.556	2.0540000000000003	9.736	18.0	15.0	5.143	5.0	25.996	19.0	14.0	15.0	10.0	6.252999999999999	14.0	21.246	ENSG00000211772.11	TRBC2
ENST00000222305.8	64.725	50.24	29.0	23.885	56.284	59.636	76.0	25.593000000000004	37.888000000000005	52.647	34.163000000000004	47.128	1442.297	1506.515	1113.202	1037.118	1798.243	1404.6989999999998	969.7239999999999	930.434	1228.8010000000002	1411.6329999999998	1155.27	2110.26	ENSG00000105698.16	USF2
ENST00000617070.5	0.0	0.0	0.0	0.0	1.0	0.0	1.0	2.0	0.0	0.0	0.0	1.0	6.0	4.0	8.0	2.0	0.0	0.0	1.0	0.0	0.0	1.0	0.0	2.0	ENSG00000276600.5	RAB7B
ENST00000627418.2	0.0	0.0	0.0	0.0	0.0	0.0	0.0	0.0	0.0	0.0	0.0	0.0	234.75	197.08	210.858	179.46900000000002	259.283	239.926	198.895	176.56900000000002	206.75	300.89599999999996	220.265	405.824	ENSG00000163754.18	GYG1
ENST00000574285.2	9.384	3.35	0.0	0.0	5.596	1.932	4.967	8.815	1.985	6.724	0.0	7.194	3733.4770000000003	4013.442	3202.447	2423.8379999999997	3838.623	3153.1440000000002	2237.4970000000003	2569.5660000000003	3139.3309999999997	3999.895	2126.774	5082.816	ENSG00000182831.12	C16orf72
ENST00000520968.5	0.0	0.0	0.0	0.0	0.0	0.0	0.0	0.0	0.0	0.0	0.0	0.0	0.0	0.0	1.05	0.0	0.0	0.0	0.0	0.0	0.0	0.0	1.035	0.0	ENSG00000170271.11	FAXDC2
ENST00000465370.1	48.071999999999996	28.581	26.01	21.333000000000002	59.541000000000004	68.594	65.391	32.556	36.616	54.948	26.373	51.688	0.0	0.0	0.0	0.0	0.0	0.0	1.334	0.0	1.1840000000000002	0.0	1.2890000000000001	3.804	ENSG00000073969.18	NSF
ENST00000567990.5	8.275	5.043	7.0520000000000005	8.074	8.562000000000001	6.05	9.645	12.103	10.620999999999999	4.958	0.0	25.359	19.412	13.136	14.770999999999999	30.099	29.746	14.267000000000001	19.535999999999998	27.95	18.419	20.298	29.381999999999998	53.47	ENSG00000102908.22	NFAT5
ENST00000380097.8	5.081	4.239	4.203	8.208	4.878	7.544	8.496	5.0	20.077	19.762	18.257	22.423000000000002	47.0	28.0	43.544	38.575	31.0	29.666	30.586	40.421	63.913000000000004	95.0	71.632	134.05	ENSG00000121236.21	TRIM6
ENST00000559238.5	0.0	0.0	2.585	1.053	3.148	0.0	5.282	6.349	1.8559999999999999	5.132000000000001	14.374	10.109	118.75200000000001	131.41899999999998	152.35299999999998	145.969	200.889	194.287	156.299	119.514	181.785	248.273	279.65	499.81800000000004	ENSG00000104129.10	DNAJC17
ENST00000481499.5	1.0	0.0	4.0	0.0	3.0	0.0	4.0	3.0	0.0	0.0	2.0	2.0	8.482999999999999	6.127000000000001	6.006	24.12	5.7170000000000005	8.965	1.84	4.284	9.048	1.605	3.92	8.549	ENSG00000137171.15	KLC4
ENST00000582811.6	0.0	0.0	0.0	0.0	0.0	0.0	0.0	0.0	3.452	0.0	0.0	0.0	58.203	20.098	117.807	137.095	31.826999999999998	43.542	66.553	86.13799999999999	65.547	60.643	66.431	119.113	ENSG00000105655.19	ISYNA1
ENST00000340934.10	302.0	261.978	255.0	180.0	430.0	559.695	439.0	440.093	302.0	386.0	284.0	585.0	1465.885	1665.94	2115.752	1734.915	1690.371	1390.223	1395.2979999999998	1742.5739999999998	1476.2160000000001	1953.514	1614.162	3803.6540000000005	ENSG00000162819.12	BROX
ENST00000320868.9	9857.964	10024.053	8551.39	5625.068	17824.16	26269.401	14494.783000000001	17438.354	6066.017	10530.298	4169.517	10301.263	19654.426	17493.984	14159.351999999999	14087.263	25541.605	20557.145	15829.575	15230.475	7936.44	10729.257	9881.104	16051.163999999999	ENSG00000206172.8	HBA1
ENST00000575245.5	7.5729999999999995	4.886	0.0	0.0	13.950999999999999	0.0	0.0	16.085	0.0	0.0	7.143	0.0	40.371	36.524	20.72	31.95	19.629	33.085	14.640999999999998	42.398999999999994	18.048	10.335999999999999	22.968000000000004	45.815	ENSG00000175866.15	BAIAP2
ENST00000258100.8	0.0	0.0	0.0	0.0	0.0	1.208	2.275	0.0	0.0	0.0	0.0	3.0789999999999997	12.186	38.209	44.388999999999996	20.410999999999998	51.203	28.264	44.663999999999994	15.482000000000001	39.768	44.836999999999996	27.831	50.775	ENSG00000135632.12	SMYD5
ENST00000375142.5	364.634	411.57099999999997	262.353	224.705	511.459	620.359	407.42699999999996	341.82300000000004	290.985	277.91700000000003	304.452	303.91	7.031000000000001	3.6319999999999997	1.749	1.744	5.0760000000000005	2.053	1.8869999999999998	0.0	0.0	0.0	0.0	0.0	ENSG00000077549.19	CAPZB
ENST00000587896.6	374.876	514.404	646.626	477.339	667.495	828.826	757.77	644.808	599.441	627.9730000000001	522.236	772.225	4212.688	3978.3509999999997	4698.345	4015.317	4728.2029999999995	4098.157999999999	3482.612	3199.5959999999995	4281.314	5403.994000000001	4570.649	8183.1269999999995	ENSG00000099622.14	CIRBP
ENST00000551676.5	7.721	0.0	0.0	3.072	7.902	10.779000000000002	8.838	3.167	7.1129999999999995	2.787	0.0	3.488	105.84100000000001	123.905	93.616	92.669	151.328	46.536	41.41	35.71	112.305	194.042	117.97399999999999	171.71099999999998	ENSG00000186298.12	PPP1CC
ENST00000638850.1	0.0	0.0	0.0	7.138	9.092	0.0	0.0	3.7060000000000004	0.0	0.0	4.056	0.0	8.439	28.143	71.854	60.138000000000005	37.257	10.335	42.699	43.943999999999996	11.172	8.538	39.711999999999996	96.286	ENSG00000172269.19	DPAGT1
ENST00000301744.7	6.0	6.0	0.0	3.0	6.0	9.0	7.0	1.0	4.0	3.0	4.0	8.0	57.0	52.0	43.0	23.0	64.0	49.0	34.0	36.0	49.0	80.0	39.0	88.0	ENSG00000167981.7	ZNF597
ENST00000621032.4	0.0	0.0	19.982	8.536	9.118	9.3	36.045	29.993000000000002	0.0	0.0	10.777999999999999	32.527	1036.5330000000001	1009.695	3194.948	2343.584	1116.289	783.025	2345.535	2339.822	767.39	924.34	1876.096	4397.594	ENSG00000198625.13	MDM4
ENST00000372192.4	0.0	0.0	0.0	0.0	0.0	0.0	0.0	0.0	0.0	1.0	0.0	0.0	2.019	1.008	2.0709999999999997	2.137	2.064	1.032	1.033	2.0540000000000003	0.0	0.0	1.025	0.0	ENSG00000117425.14	PTCH2
ENST00000675361.1	0.0	0.0	4.92	0.0	3.4610000000000003	3.341	7.074	0.0	0.0	0.0	3.665	0.0	0.0	0.0	0.0	0.0	3.835	1.163	1.285	6.957999999999999	2.8680000000000003	2.912	5.314	6.685	ENSG00000198707.17	CEP290
ENST00000472705.5	2.615	2.5810000000000004	0.0	0.0	3.5210000000000004	0.0	0.0	0.0	0.0	0.0	0.0	0.0	3.577	2.912	7.945	0.0	10.065	6.49	3.116	24.543000000000003	3.582	10.706	9.923	7.63	ENSG00000163608.15	NEPRO
ENST00000530958.5	2.233	0.0	0.0	0.0	0.0	10.929	13.965	0.0	4.019	4.926	9.868	8.482000000000001	69.196	83.87799999999999	85.149	49.233999999999995	69.82600000000001	67.657	59.858999999999995	77.25399999999999	87.564	90.469	64.009	178.623	ENSG00000149311.19	ATM
ENST00000618853.5	156.0	121.0	179.0	126.0	129.0	193.11599999999999	184.0	166.0	142.458	129.0	148.0	219.0	447.0	407.0	639.0	605.0	350.0	321.0	389.0	307.0	314.0	381.0	492.0	941.0	ENSG00000178814.17	OPLAH
ENST00000532548.5	0.0	0.0	2.4419999999999997	0.0	0.0	0.0	0.0	0.0	1.0	0.0	1.734	0.0	0.0	0.0	0.0	0.0	2.739	0.0	0.0	0.0	0.0	2.1830000000000003	0.0	0.0	ENSG00000137502.10	RAB30
ENST00000280700.10	237.757	265.737	245.572	170.803	418.0	522.0	385.85	386.76599999999996	257.073	388.811	287.0	511.494	1639.332	1728.745	2234.13	1716.8339999999998	1844.22	1613.432	1524.5420000000001	1668.2179999999998	1398.4589999999998	1844.884	1611.474	3550.656	ENSG00000151092.18	NGLY1
ENST00000422003.6	0.0	1.0	1.0	0.0	6.0	5.0	8.0	5.0	3.0	3.0	4.0	4.0	19.0	30.0	44.0	25.096	40.539	34.243	57.42	61.998000000000005	39.39	66.0	37.117	108.714	ENSG00000154114.12	TBCEL
ENST00000416007.9	106.0	93.0	64.0	43.0	163.0	195.0	109.617	102.0	107.0	100.81700000000001	83.0	109.49799999999999	380.594	375.755	275.189	239.171	412.61800000000005	334.191	227.984	240.705	278.95799999999997	408.92400000000004	231.31900000000002	457.31199999999995	ENSG00000151332.19	MBIP
ENST00000431717.6	0.0	0.0	1.4469999999999998	2.616	3.6060000000000003	1.38	0.0	4.122	1.514	0.0	0.0	1.652	7.572	34.937	0.0	10.03	20.145	48.13	0.0	3.222	17.448	29.101999999999997	27.337	13.724	ENSG00000114529.13	C3orf52
ENST00000318663.5	6.0	8.0	22.0	8.73	24.0	24.049	25.0	44.003	48.373000000000005	55.0	39.971	84.911	40.915	49.668	61.513999999999996	58.052	58.108000000000004	46.84	47.659	57.998999999999995	117.19200000000001	123.07	179.167	338.17	ENSG00000175938.7	ORAI3
ENST00000507272.5	0.0	3.048	0.0	0.0	0.0	0.0	5.102	0.0	0.0	0.0	0.0	3.1460000000000004	0.0	33.469	27.538	43.135	5.061	7.3629999999999995	0.0	29.983	0.0	30.701999999999998	21.465	56.891000000000005	ENSG00000109736.15	MFSD10
ENST00000521578.6	68.0	75.0	46.0	25.0	68.0	93.0	57.0	39.0	85.0	58.0	62.0	63.0	1764.0	1877.0	1746.0	1502.0	1659.0	1480.0	1284.0	1244.0	1417.443	1737.0	1348.0	2866.0	ENSG00000184489.12	PTP4A3
ENST00000336735.9	137.0	127.0	169.0	98.0	141.0	200.0	254.0	207.0	158.0	183.0	156.0	307.0	1132.0	1187.0	2024.0	1533.0	1103.0	928.0	1382.0	1402.0	1152.0	1468.0	1490.0	3274.0	ENSG00000071537.14	SEL1L
ENST00000311180.9	243.0	203.0	163.0	110.0	254.678	386.0	224.0	183.0	249.183	314.0	176.0	311.0	358.861	422.73199999999997	336.11400000000003	301.506	330.36	323.818	251.796	289.197	404.06800000000004	539.116	210.28099999999998	620.5219999999999	ENSG00000174840.9	PDE12
ENST00000652974.1	110.0	93.0	62.0	37.0	150.0	142.0	108.0	81.0	109.0	127.0	62.0	100.0	10947.848999999998	11800.722	9461.079	7568.017	12989.185	10363.377	7984.182	7739.361	11190.955	13500.105	8650.936	19908.113999999998	ENSG00000143933.19	CALM2
ENST00000512452.1	0.0	0.0	0.0	0.0	0.0	0.0	1.143	0.0	0.0	0.0	0.0	1.965	8.877	10.465	11.149000000000001	9.066	8.854	1.1420000000000001	12.543	5.052	7.3020000000000005	2.622	7.622999999999999	18.964000000000002	ENSG00000035499.13	DEPDC1B
ENST00000372518.4	0.0	1.0	1.0	1.0	1.0	2.0	1.0	6.0	2.0	1.0	3.0	6.0	3.0	6.0	15.0	14.0	9.0	3.0	14.0	13.0	4.0	5.0	21.0	39.0	ENSG00000124257.6	NEURL2
ENST00000309446.11	0.0	0.0	0.0	0.0	0.0	1.0	0.0	0.0	2.0	2.0	0.0	0.0	9.0	8.449	6.0	7.0	1.253	4.0	1.328	3.0	4.31	7.0	9.0	6.644	ENSG00000118263.15	KLF7
ENST00000453542.5	0.0	1.0	0.0	1.0	0.0	0.0	0.0	1.0	3.0	0.0	0.0	1.0	0.0	0.0	0.0	0.0	0.0	0.0	0.0	0.0	1.0	1.0	2.0	1.0	ENSG00000186281.12	GPAT2
ENST00000373863.3	90.26899999999999	121.115	180.97299999999998	85.439	115.03200000000001	255.83599999999998	196.53099999999998	157.907	52.941	89.36399999999999	22.921	168.422	613.471	632.871	691.454	549.996	649.023	572.736	547.092	522.943	320.85200000000003	440.81800000000004	422.004	755.405	ENSG00000158161.16	EYA3
ENST00000432615.5	0.0	0.0	51.098	46.066	23.461	0.0	91.649	69.14	0.0	0.0	69.343	56.868	40.857	30.948	185.18599999999998	133.67700000000002	31.218000000000004	31.811999999999998	85.229	140.49	21.965	49.56100000000001	105.81700000000001	261.776	ENSG00000146918.20	NCAPG2
ENST00000392023.1	0.0	1.0	3.0	1.724	4.683	2.329	1.0	0.0	0.0	0.0	2.0	0.0	4.579	26.396	11.164000000000001	21.526999999999997	16.132	28.395	14.634	21.314	13.487	16.963	6.2620000000000005	36.535	ENSG00000160460.16	SPTBN4
ENST00000282878.6	0.0	0.0	0.0	0.0	0.0	0.0	1.0070000000000001	0.0	0.0	0.0	0.0	0.0	0.0	0.0	0.0	0.0	0.0	0.0	0.0	0.0	0.0	0.0	0.0	0.0	ENSG00000152932.8	RAB3C
ENST00000397500.5	37.18	47.794	36.849000000000004	29.397	63.691	81.774	68.271	36.650999999999996	34.608000000000004	52.611999999999995	39.015	75.76100000000001	205.618	178.907	209.02	184.503	209.979	140.284	110.89	106.311	93.709	134.77	139.36700000000002	281.121	ENSG00000241878.11	PISD
ENST00000462714.6	0.0	0.0	0.0	0.0	0.0	0.0	0.0	0.0	0.0	0.0	0.0	0.0	0.0	0.0	0.0	0.0	0.0	0.0	0.0	1.456	0.0	0.0	0.0	0.0	ENSG00000163633.12	C4orf36
ENST00000369498.8	204.0	198.0	134.0	128.0	277.0	309.0	210.0	178.0	139.0	166.0	96.0	184.0	1041.0	994.0	943.0	769.0	1038.0	743.0	570.0	583.0	625.0	746.0	553.0	1125.0	ENSG00000165775.18	FUNDC2
ENST00000493432.5	0.0	8.289	13.706	8.8	12.877	13.806	19.645	27.264	8.566	5.752000000000001	18.311	15.497	4.328	5.971	11.985999999999999	6.622000000000001	7.902	11.69	12.642000000000001	4.422	4.377	10.392000000000001	10.92	19.112000000000002	ENSG00000188313.13	PLSCR1
ENST00000623693.3	251.995	219.03799999999998	163.792	157.369	313.714	355.745	257.418	220.34400000000002	202.145	205.967	165.542	255.389	2.395	3.6460000000000004	0.0	1.129	4.5889999999999995	0.0	4.944	3.737	6.385	1.146	4.941	6.184	ENSG00000127922.9	SEM1
ENST00000651352.1	0.0	0.0	0.0	0.0	0.0	0.0	6.011	2.052	0.0	0.0	0.0	0.0	71.131	50.955	279.441	191.326	69.205	30.445999999999998	159.894	170.262	76.414	32.085	181.78099999999998	347.97900000000004	ENSG00000072756.17	TRNT1
ENST00000421852.6	173.0	185.0	124.0	99.0	219.0	320.485	175.0	164.0	175.0	213.0	109.0	264.0	1018.421	1064.642	678.0	683.7289999999999	1062.0	881.0	576.068	666.0	921.63	1285.116	774.546	1491.364	ENSG00000163900.11	TMEM41A
ENST00000614558.2	195.0	152.0	177.0	125.0	324.0	391.0	370.0	290.0	186.0	224.0	192.0	338.0	2220.0	2250.0	2544.0	2345.0	3111.0	2585.0	2760.0	2373.0	1842.0	2416.0	2784.0	5019.0	ENSG00000165175.15	MID1IP1
ENST00000269886.7	269.0	294.0	219.0	190.0	313.0	426.0	316.0	283.0	294.98400000000004	297.0	254.0	368.0	2300.0	2328.0	2144.0	1972.0	2359.0	1778.0	1746.0	1291.0	1765.0	2136.0	2087.0	3599.0	ENSG00000141985.9	SH3GL1
ENST00000520441.5	1.129	3.307	0.0	0.0	1.097	1.136	0.884	0.0	1.032	2.7510000000000003	0.0	2.61	0.0	0.0	0.0	0.0	0.0	0.0	0.0	0.0	1.021	0.0	0.0	1.022	ENSG00000083099.11	LYRM2
ENST00000519374.6	259.942	229.0	162.88	119.0	297.0	377.595	268.869	207.905	239.872	324.89799999999997	188.0	349.339	640.384	569.339	501.142	418.39099999999996	683.669	525.857	385.12	438.418	545.868	722.471	510.569	1108.118	ENSG00000113732.9	ATP6V0E1
ENST00000550390.1	0.0	0.0	0.0	0.0	0.0	0.0	0.0	0.0	0.0	0.0	0.0	11.755	30.32	36.144	77.014	77.639	31.234	38.708	77.252	91.40100000000001	35.278	45.013000000000005	85.805	143.131	ENSG00000063046.18	EIF4B
ENST00000290943.10	0.0	5.0	10.61	7.069	8.552	12.0	17.768	21.608	8.616	5.3229999999999995	5.72	16.069000000000003	110.771	150.583	133.0	111.23100000000001	136.123	126.09100000000001	131.626	133.359	142.41	153.83700000000002	166.563	323.994	ENSG00000230453.9	ANKRD18B
ENST00000506997.2	17.208	8.862	17.565	7.388	33.498000000000005	20.13	17.828	8.32	0.0	0.0	13.147	21.658	104.37299999999999	128.034	292.847	184.832	87.54799999999999	84.41	126.18299999999999	134.90200000000002	91.97399999999999	87.48299999999999	129.483	276.384	ENSG00000153037.15	SRP19
ENST00000562875.5	60.898	48.336000000000006	53.093	55.044	90.912	95.959	88.066	77.051	75.119	79.064	73.118	107.227	1048.627	1027.9489999999998	999.383	847.215	1208.819	984.752	840.424	659.055	969.701	1133.5919999999999	965.052	1819.92	ENSG00000065427.15	KARS1
ENST00000373855.5	70.0	86.0	123.603	107.0	97.0	117.902	172.00799999999998	138.936	71.001	86.0	124.905	205.07	1825.981	2023.785	5971.659000000001	4490.081	1900.1870000000001	1771.065	3775.55	3625.1940000000004	1600.5910000000001	1781.8020000000001	4067.567	8945.83	ENSG00000119397.16	CNTRL
ENST00000328965.9	12.0	7.0	8.0	9.0	26.0	26.0	17.0	21.0	17.0	22.0	19.0	37.0	91.0	82.0	77.0	88.0	143.0	128.0	102.0	101.0	116.0	190.0	187.0	245.0	ENSG00000184232.9	OAF
ENST00000559927.1	0.0	0.0	0.0	0.0	0.0	0.0	0.0	0.0	0.0	0.0	0.0	0.0	2.235	3.386	2.016	2.041	0.0	0.0	0.0	7.574	0.0	10.27	9.943	17.986	ENSG00000166128.13	RAB8B
ENST00000524782.6	480.43699999999995	477.0	521.651	395.944	914.0	1108.7730000000001	975.43	859.9680000000001	523.347	639.9159999999999	556.817	906.893	1926.1170000000002	1965.1429999999998	2681.442	2403.73	2697.362	2213.013	2548.798	2218.312	1793.598	2091.0820000000003	2518.295	4921.686	ENSG00000149182.15	ARFGAP2
ENST00000478100.3	11.407	0.0	21.945999999999998	13.209000000000001	11.685	17.18	20.413	15.745999999999999	15.624	6.864	16.62	27.432	269.63	257.187	410.594	300.407	271.2	233.90400000000002	255.08	229.898	177.78799999999998	276.192	296.525	587.38	ENSG00000136937.13	NCBP1
ENST00000415136.6	1490.0	1377.0	1169.0	871.0	1951.0	2601.0	1775.0	1644.0	1221.0	1475.0	1039.0	1865.0	4727.0	4708.0	4621.0	3886.0	5144.0	4331.0	3739.0	3444.0	3417.0	4402.0	3511.0	6696.0	ENSG00000244038.11	DDOST
ENST00000411651.6	28.655	33.594	30.264	21.037	88.274	108.647	51.848	94.384	68.007	94.876	37.132	103.712	2007.951	1910.578	1524.75	1417.391	2385.098	1904.435	1265.2069999999999	1213.844	1855.317	2379.876	1629.845	3035.587	ENSG00000184900.16	SUMO3
ENST00000467404.6	4.981	11.455	10.241	14.437000000000001	21.288	28.713	19.483	26.636999999999997	10.854000000000001	14.049000000000001	5.591	11.632	56.358999999999995	71.383	56.70399999999999	48.676	81.71300000000001	66.663	58.495	63.413000000000004	41.504	47.354	61.92100000000001	94.568	ENSG00000171735.19	CAMTA1
ENST00000545827.6	0.0	0.0	0.0	1.538	0.0	0.0	0.0	0.0	0.0	0.0	1.0	0.0	1.56	0.0	2.02	0.0	0.0	0.0	0.0	0.0	0.0	0.0	0.0	0.0	ENSG00000103227.19	LMF1
ENST00000569315.1	19.332	10.11	7.337999999999999	7.124	28.039	26.474	25.455	14.917	12.573	12.795	12.199000000000002	10.51	28.206999999999997	24.108	13.505	18.773	19.882	10.456	13.543	6.196000000000001	12.5	20.828000000000003	10.525	23.002	ENSG00000169180.12	XPO6
ENST00000634718.1	0.0	2.685	1.7369999999999999	0.0	0.0	0.0	0.0	0.0	0.0	1.8840000000000001	0.0	0.0	0.0	0.0	2.339	0.0	0.0	0.0	2.543	0.0	1.136	0.0	1.085	3.52	ENSG00000160185.15	UBASH3A
ENST00000311772.10	292.0	318.0	218.0	204.0	417.0	573.0	340.0	302.0	294.0	360.0	188.0	395.0	2783.077	2835.0	2490.0	2039.0	2912.0	2393.0	1870.0	1811.0	2063.0	2550.0	1850.0	3687.0	ENSG00000117751.18	PPP1R8
ENST00000636389.1	0.0	0.0	0.0	0.0	0.0	0.0	0.0	0.0	0.0	0.0	0.0	0.0	0.0	0.0	0.0	0.0	0.0	0.0	0.0	0.0	0.0	0.0	0.0	0.0	ENSG00000141837.21	CACNA1A
ENST00000432618.5	9.538	3.9139999999999997	0.0	16.442999999999998	0.0	0.0	0.0	7.119	0.0	0.0	12.764000000000001	11.253	189.75099999999998	157.563	297.415	239.602	218.392	188.562	268.483	245.769	145.922	145.64600000000002	269.9	537.261	ENSG00000112983.18	BRD8
ENST00000521229.5	26.98	21.771	13.082	10.577	31.748	50.395	23.596999999999998	23.801	17.838	32.6	11.259	41.815	40.6	48.018	31.09	23.906	57.707	28.859	22.84	38.385999999999996	39.527	45.805	19.204	39.308	ENSG00000167904.15	TMEM68
ENST00000466905.4	0.0	0.0	5.852	0.0	0.0	1.5619999999999998	1.87	1.653	0.0	0.0	0.0	3.9019999999999997	0.0	16.349	186.21599999999998	149.41899999999998	59.35	34.963	106.741	129.384	65.484	43.835	256.108	388.319	ENSG00000163479.14	SSR2
ENST00000409031.5	553.337	477.55300000000005	563.1990000000001	394.907	828.05	1059.093	918.2389999999999	839.02	614.878	757.922	690.913	1167.322	1835.714	1701.4379999999999	3411.313	3098.5009999999997	1895.22	1670.125	2394.8720000000003	2551.4829999999997	1663.271	1920.483	3118.46	6103.26	ENSG00000136699.19	SMPD4
ENST00000263960.6	64.0	56.0	50.0	29.0	75.0	104.0	73.0	58.0	55.0	90.0	53.0	129.0	316.0	350.0	330.0	243.0	429.0	292.0	210.0	233.0	422.0	502.0	286.0	705.0	ENSG00000115520.8	COQ10B
ENST00000409574.1	0.0	0.0	0.0	0.0	0.0	0.0	3.275	0.0	0.0	0.0	0.0	0.0	23.976999999999997	26.351999999999997	26.325	21.824	31.871	43.183	12.534	28.188000000000002	19.0	33.89	31.855999999999998	56.19	ENSG00000144485.11	HES6
ENST00000272427.11	7.0	5.0	8.0	6.0	3.0	14.0	10.0	8.0	5.0	9.0	9.0	8.001	65.0	54.0	56.0	56.0	71.0	61.0	56.0	71.0	54.0	67.0	55.0	132.0	ENSG00000144036.16	EXOC6B
ENST00000272937.10	92.819	100.65899999999999	77.756	50.047	135.513	179.50400000000002	123.324	113.022	90.932	101.57700000000001	69.17399999999999	130.657	755.227	936.87	759.3389999999999	696.2360000000001	1226.945	946.0419999999999	922.1619999999999	625.7090000000001	708.558	1010.904	843.36	1576.215	ENSG00000144485.11	HES6
ENST00000375077.5	58.0	50.0	42.0	32.0	85.0	111.0	82.0	79.0	71.0	99.0	53.0	114.0	799.0	717.0	724.0	643.0	1016.0	825.0	832.0	868.0	962.0	1268.0	1095.0	1974.0	ENSG00000106789.13	CORO2A
ENST00000317135.13	28.02	23.008000000000003	25.006	25.02	55.028	86.068	55.043	52.04	48.313	51.086999999999996	45.011	68.042	206.0	252.0	381.0	239.0	276.0	207.0	312.0	368.0	320.0	391.0	374.0	898.0	ENSG00000130224.15	LRCH2
ENST00000380809.7	0.0	1.0	4.0	2.0	0.0	1.0	4.0	1.0	1.0	0.0	0.0	4.0	43.0	41.0	63.0	55.0	45.0	22.0	42.0	41.0	32.0	30.0	53.0	112.0	ENSG00000115137.12	DNAJC27
ENST00000392500.7	7.438	6.322	0.0	0.0	0.0	0.0	0.0	19.564	12.105	0.0	0.0	0.0	0.0	6.779	8.072000000000001	8.451	7.702000000000001	1.774	3.8680000000000003	1.651	3.9610000000000003	9.309	0.0	21.008000000000003	ENSG00000111860.14	CEP85L
ENST00000247977.9	78.431	70.008	68.969	57.501000000000005	105.911	160.153	112.944	110.304	81.96	99.76	91.852	145.564	140.851	112.234	189.571	145.908	182.93900000000002	169.06099999999998	138.72	130.388	158.586	222.11700000000002	227.976	347.83099999999996	ENSG00000127452.9	FBXL12
ENST00000608443.6	544.0	550.1030000000001	393.94199999999995	251.988	768.668	939.3539999999999	670.187	544.6669999999999	575.375	605.0	478.0	691.6410000000001	3708.377	3638.532	3101.8709999999996	2893.842	4278.097	3369.114	2799.6609999999996	2328.51	3061.438	3952.9309999999996	3362.5009999999997	5848.795999999999	ENSG00000105701.16	FKBP8
ENST00000316495.8	3.8760000000000003	14.545	17.01	11.446	8.754	3.645	19.042	12.145	15.499	19.597	20.482	15.248	279.91200000000003	321.345	1532.99	1278.53	227.265	166.894	841.311	785.492	455.39599999999996	584.859	1927.971	3737.281	ENSG00000178381.12	ZFAND2A
ENST00000448484.5	0.0	0.958	3.0	0.9690000000000001	0.0	4.0	0.0	0.0	0.0	0.0	0.0	1.0	2.291	2.6910000000000003	1.305	5.499	1.325	1.272	0.0	1.051	0.0	0.0	2.0	4.629	ENSG00000064787.13	BCAS1
ENST00000546034.1	123.35	95.635	195.90599999999998	130.7	213.0	247.084	253.13400000000001	218.62099999999998	112.82700000000001	109.88600000000001	173.075	246.14	36.082	54.172	65.027	112.556	80.253	111.24600000000001	56.802	136.205	20.018	14.796	52.647	46.34	ENSG00000174669.12	SLC29A2
ENST00000598523.3	20.0	26.0	22.0	17.0	12.0	17.0	8.0	13.0	27.043000000000003	26.0	14.0	31.0	490.0	535.0	516.0	431.0	191.0	159.0	152.0	140.0	395.0	448.0	356.0	735.0	ENSG00000268089.3	GABRQ
ENST00000457648.1	1.673	0.0	0.0	3.927	4.812	4.381	7.086	7.205	0.0	0.0	23.171999999999997	19.343	1.2309999999999999	6.627000000000001	12.437999999999999	14.574000000000002	10.687000000000001	12.817	23.726999999999997	22.339000000000002	3.892	5.67	27.74	43.339	ENSG00000223572.10	CKMT1A
ENST00000378616.5	63.0	63.0	64.0	37.0	106.0	148.0	110.0	112.0	59.393	78.0	59.0	97.0	724.0	707.0	674.0	551.0	1101.94	925.0	706.0	791.0	678.0	809.0	520.047	1149.0	ENSG00000047597.7	XK
ENST00000479143.2	0.0	0.0	0.0	0.0	0.0	0.0	1.234	0.0	0.0	0.0	0.0	0.0	1.79	3.9389999999999996	12.328	13.595	1.851	2.04	8.669	9.655	2.173	4.287	16.739	26.451	ENSG00000060339.14	CCAR1
ENST00000460722.1	0.0	0.708	0.0	0.0	0.0	0.0	0.0	0.0	1.649	2.024	0.0	0.0	3.449	0.0	0.0	0.0	1.933	0.0	1.818	1.531	1.501	2.141	0.0	0.0	ENSG00000168936.11	TMEM129
ENST00000489308.6	22.752	20.464000000000002	4.966	1.716	26.928	12.708	7.683	9.122	1.64	28.386999999999997	18.753	1.591	292.212	303.531	271.98400000000004	228.726	332.586	324.905	221.255	211.187	220.53900000000002	247.05900000000003	171.148	330.792	ENSG00000134717.18	BTF3L4
ENST00000369476.8	1.0	2.0	3.0	3.0	10.0	9.0	5.0	8.0	3.0	2.0	4.0	1.0	50.106	62.233000000000004	77.34	46.94	71.431	69.79	65.472	66.707	51.5	70.845	73.01100000000001	101.098	ENSG00000214827.11	MTCP1
ENST00000570486.5	9.905	4.0	5.0	5.0	4.846	4.0	6.855	9.0	8.934	8.877	8.972999999999999	13.962	172.168	172.173	189.512	166.565	128.71	117.98700000000001	117.94200000000001	123.255	156.721	185.61900000000003	181.21	336.285	ENSG00000167840.13	ZNF232
ENST00000454345.5	137.0	125.0	107.0	107.0	210.0	293.0	186.0	169.0	227.0	257.0	173.0	254.0	2334.0	2253.0	2562.0	2340.0	2594.0	2182.0	1942.0	1715.0	2187.0	2871.0	2802.0	4754.0	ENSG00000149091.15	DGKZ
ENST00000565918.5	0.0	0.0	12.69	4.644	0.0	0.0	11.245	0.0	0.0	2.325	0.0	10.138	3.4989999999999997	2.461	1.18	3.116	2.605	1.4169999999999998	2.7060000000000004	1.199	0.0	0.0	0.0	12.175	ENSG00000166479.10	TMX3
ENST00000425133.2	18.0	7.361000000000001	4.328	7.0	19.771	35.87	16.155	0.0	19.0	14.677999999999999	13.802	20.933000000000003	225.378	223.018	188.33	106.206	227.386	217.537	140.989	150.624	209.43	225.364	129.889	365.055	ENSG00000182518.13	FAM104B
ENST00000602117.1	1.0	0.0	0.0	0.0	1.0	1.0	0.0	1.0	1.0	1.0	1.0	0.0	26.0	20.0	23.0	31.0	21.0	29.0	19.0	12.0	25.0	30.0	28.0	61.0	ENSG00000099785.10	MARCHF2
ENST00000446523.5	0.0	0.0	0.0	0.0	0.0	0.0	0.0	0.0	0.0	0.0	0.0	0.0	1.656	9.17	7.351	5.8420000000000005	2.218	6.167000000000001	1.101	2.193	5.0889999999999995	11.440999999999999	10.578	9.406	ENSG00000167004.13	PDIA3
ENST00000587505.5	10.715	0.0	20.791	0.0	33.889	15.5	50.571000000000005	34.521	0.0	31.531999999999996	0.0	88.04	43.521	99.068	114.102	70.306	114.55	102.398	122.40100000000001	118.74700000000001	60.637	184.43099999999998	78.633	244.49599999999998	ENSG00000129351.17	ILF3
ENST00000361127.6	195.0	152.0	216.0	156.0	231.0	326.0	314.0	288.0	184.0	240.0	258.0	475.0	1015.0	1080.0	2296.0	1921.0	1022.0	935.0	1701.0	1796.0	971.0	1345.0	2145.0	4724.0	ENSG00000198799.12	LRIG2
ENST00000397289.6	0.0	0.0	0.0	0.0	0.0	0.0	0.0	0.0	0.0	0.0	0.0	0.0	0.0	0.0	3.0	0.0	0.0	0.0	0.0	0.0	10.0	0.0	0.0	0.0	ENSG00000128284.19	APOL3
ENST00000354926.9	840.802	819.332	590.371	487.14099999999996	1069.761	1442.7820000000002	1075.751	861.1619999999999	717.395	906.052	509.866	1010.8860000000001	7508.233	7590.831	8763.08	6801.15	8294.927	7133.229	6587.854	6456.679	6203.629	7878.4890000000005	6383.983	13627.594	ENSG00000146963.18	LUC7L2
ENST00000508946.5	0.0	0.0	0.0	0.0	0.0	0.0	0.0	0.0	0.0	0.0	0.0	0.0	0.0	5.0	2.0	1.0	0.0	0.0	0.0	0.0	0.0	0.0	0.0	3.0	ENSG00000150471.16	ADGRL3
ENST00000521967.1	0.0	0.0	0.0	0.0	0.0	0.0	0.0	0.0	0.0	0.0	0.0	0.0	0.0	0.0	0.0	0.0	0.0	0.0	0.0	0.0	0.0	0.0	0.0	0.0	ENSG00000186335.9	SLC36A2
ENST00000634606.1	6.547999999999999	3.3539999999999996	0.0	0.0	0.0	0.0	0.0	3.366	7.023	2.6060000000000003	0.0	6.55	4.711	0.0	5.781000000000001	4.873	6.881	4.542	3.5660000000000003	9.965	1.419	6.218999999999999	5.497999999999999	19.963	ENSG00000172456.18	FGGY
ENST00000257181.10	581.0	482.0	356.0	300.0	686.0	1029.0	647.0	559.0	420.0	529.0	300.0	631.0	4555.0	4808.0	4211.0	3274.0	5098.0	4337.0	3529.0	3376.0	3274.0	4099.0	2631.0	5917.0	ENSG00000134748.13	PRPF38A
ENST00000403245.8	42.0	38.0	84.086	63.0	44.001000000000005	63.39	111.535	86.17299999999999	30.0	49.363	66.445	177.355	506.86199999999997	513.7280000000001	1744.131	1263.3239999999998	482.908	416.686	959.791	1121.746	549.528	632.029	1153.521	2900.199	ENSG00000135315.12	CEP162
ENST00000439502.6	183.82	164.206	172.15099999999998	115.603	231.30900000000003	244.226	195.207	205.515	132.392	145.535	102.009	221.239	167.27599999999998	187.518	237.15599999999998	192.767	182.625	177.87	172.75	157.122	144.82399999999998	177.795	238.86900000000003	397.733	ENSG00000241878.11	PISD
ENST00000395131.5	927.0	874.6669999999999	741.0	499.0	1609.0	1962.0	1311.0	1218.0	1065.0	1235.0	775.0	1397.915	3755.377	4635.569	3062.4	2991.164	6325.469	5205.644	4341.62	3488.026	4718.754	5955.445	4040.075	8823.423	ENSG00000204220.12	PFDN6
ENST00000580840.1	0.0	4.441	4.226	0.0	30.506	16.408	6.35	0.0	3.258	0.0	0.0	2.6630000000000003	12.072000000000001	14.392000000000001	28.451	3.8810000000000002	22.253	23.875999999999998	11.507	13.138	17.756	20.730999999999998	1.8	15.474	ENSG00000172171.11	TEFM
ENST00000481348.5	1.829	2.255	0.0	0.0	0.0	0.0	0.0	0.0	0.0	0.0	0.0	0.0	2.349	6.84	23.539	56.632	3.987	16.344	70.42699999999999	30.913	7.49	9.513	27.807	55.985	ENSG00000119688.21	ABCD4
ENST00000647146.1	31.905	0.0	34.729	0.0	39.258	47.286	0.0	0.0	14.708	65.327	0.0	69.145	66.932	59.871	57.486999999999995	71.468	58.119	63.733999999999995	72.632	67.015	38.062	36.973	27.767	81.992	ENSG00000285245.1	AL162417.1
ENST00000436744.2	0.0	7.14	8.654	2.0	14.218	0.0	0.0	5.972	0.0	10.845999999999998	0.0	13.157	34.341	38.955	37.443000000000005	37.674	35.479	43.766000000000005	29.659000000000002	32.266999999999996	47.007	65.679	60.919	102.709	ENSG00000145029.14	NICN1
ENST00000676306.1	0.0	0.0	12.275	29.76	0.0	0.0	81.27	15.202	0.0	0.0	0.0	0.0	229.804	229.165	301.624	243.35	229.888	206.66400000000002	186.1	168.555	161.906	248.91099999999997	199.705	394.144	ENSG00000121940.16	CLCC1
ENST00000300619.12	5.532	3.412	2.665	3.4189999999999996	7.25	8.369	6.16	2.451	6.898	13.664000000000001	3.805	6.122000000000001	165.0	177.31400000000002	191.0	116.0	74.499	56.0	33.0	49.071000000000005	70.0	78.0	52.0	129.986	ENSG00000167232.14	ZNF91
ENST00000377100.8	13.297	16.039	11.585	12.341	25.125999999999998	25.098000000000003	34.361999999999995	24.752	15.171	31.101999999999997	25.627	35.739000000000004	154.191	168.335	136.141	93.20200000000001	198.033	144.991	85.919	78.914	137.178	142.379	91.046	199.761	ENSG00000078403.17	MLLT10
ENST00000359265.8	0.0	3.427	0.0	3.542	2.261	4.982	3.505	0.0	5.212000000000001	7.605	2.519	6.02	30.936999999999998	17.619	25.142	19.755	22.274	27.348000000000003	21.763	17.17	36.297	35.984	32.091	67.738	ENSG00000163110.15	PDLIM5
ENST00000257264.4	2.0	2.0	1.0	2.0	2.0	3.0	10.0	4.0	2.0	1.0	3.0	4.0	2.0	7.0	0.0	3.0	10.0	5.0	2.0	3.0	4.0	4.0	3.0	7.0	ENSG00000134827.8	TCN1
ENST00000269346.9	6.0	0.0	3.0	2.0	10.0	11.0	5.0	2.0	3.005	0.0	5.0	8.0	17.0	7.0	11.0	20.0	17.0	22.0	11.0	15.0	3.0	19.0	13.0	30.0	ENSG00000141540.11	TTYH2
ENST00000404537.6	34.773	17.434	8.762	12.436	79.903	84.461	61.683	55.388000000000005	34.786	20.258	35.055	41.548	27.656	28.833000000000002	23.453000000000003	15.952	97.42299999999999	61.507	48.756	46.981	17.34	49.519	41.775	71.622	ENSG00000124006.15	OBSL1
ENST00000376841.6	0.0	0.0	1.084	0.0	0.0	0.0	0.0	0.0	0.0	0.0	0.0	0.0	4.3069999999999995	4.175	2.093	2.096	7.66	2.177	1.073	1.056	1.037	4.261	0.0	3.304	ENSG00000165810.17	BTNL9
ENST00000304735.4	51.0	57.0	56.0	39.0	47.0	87.0	60.0	43.0	59.0	76.0	77.0	88.0	91.0	76.0	54.0	76.0	84.0	76.0	60.0	37.0	66.0	97.0	92.0	190.0	ENSG00000168140.5	VASN
ENST00000297991.6	362.211	307.04	234.0	147.0	508.0	585.0	345.345	305.138	344.37699999999995	361.0	195.0	324.127	1179.0	1177.785	851.5239999999999	718.96	1321.376	1112.214	793.303	637.136	918.0	1344.0	722.3389999999999	1353.489	ENSG00000165272.16	AQP3
ENST00000267615.11	72.0	79.0	53.0	35.0	149.0	171.0	102.0	90.0	86.0	86.0	47.0	84.0	830.0	760.0	738.0	603.0	1039.0	947.0	672.0	681.0	693.0	943.0	762.0	1200.0	ENSG00000100605.17	ITPK1
ENST00000405940.6	0.0	21.299	23.66	24.574	42.148999999999994	28.781	45.971000000000004	35.74	13.458	17.045	25.346999999999998	34.575	1323.391	1312.35	1450.0910000000001	1235.363	1553.963	1466.424	1172.163	1028.4460000000001	1192.545	1438.8139999999999	1385.9620000000002	2383.0860000000002	ENSG00000115211.16	EIF2B4
ENST00000300030.8	166.595	131.029	145.615	90.954	270.863	318.258	216.18	209.049	195.791	260.41900000000004	161.797	310.161	1545.991	1637.74	1342.994	1085.031	1951.41	1636.497	1221.524	1458.308	1874.368	2415.089	1358.969	3036.551	ENSG00000166797.11	CIAO2A
ENST00000434376.6	0.0	0.0	0.0	0.0	0.0	0.0	0.0	1.0	0.0	0.0	0.0	0.0	14.0	6.9879999999999995	5.129	14.684000000000001	12.38	5.0	19.269000000000002	13.481	11.0	11.0	15.592	26.511999999999997	ENSG00000074660.16	SCARF1
ENST00000550779.5	0.0	0.0	0.0	0.0	0.0	0.0	0.0	0.0	0.0	0.0	0.0	0.0	54.419	24.166	16.965	14.542	0.0	41.678999999999995	7.0089999999999995	7.195	5.767	60.347	14.994000000000002	6.933	ENSG00000161642.18	ZNF385A
ENST00000396478.4	108.0	63.0	63.0	70.0	99.0	121.0	97.15100000000001	74.0	67.0	72.0	59.0	108.0	319.064	288.845	318.447	224.097	255.00599999999997	237.655	170.597	214.709	203.766	230.658	146.701	422.728	ENSG00000197429.11	IPP
ENST00000652340.1	0.0	0.0	1.37	0.0	0.0	0.0	0.0	4.667	0.0	0.0	0.0	3.05	1.3940000000000001	1.4669999999999999	7.528	10.463	1.4380000000000002	5.513999999999999	14.091	34.260999999999996	1.465	5.001	4.917	29.451999999999998	ENSG00000072756.17	TRNT1
ENST00000675548.1	0.0	0.0	0.0	0.0	0.0	0.0	0.0	0.0	0.0	0.0	0.0	0.0	0.0	0.0	0.0	0.0	0.0	0.0	2.0	0.0	0.0	0.0	0.0	0.0	ENSG00000171680.23	PLEKHG5
ENST00000582151.1	8.326	6.207000000000001	14.173	2.928	12.171	7.297999999999999	18.324	5.779	3.56	4.721	0.0	12.702	31.155	35.327	25.305	22.0	43.245	26.154	26.381	13.074000000000002	18.0	30.131999999999998	21.1	37.0	ENSG00000129255.16	MPDU1
ENST00000284384.6	0.0	0.0	7.47	0.0	0.0	0.0	0.0	0.0	0.0	0.0	2.18	0.0	68.98899999999999	52.611000000000004	120.48	90.69200000000001	53.63399999999999	22.329	69.529	62.248999999999995	42.306000000000004	50.17	89.751	187.636	ENSG00000154229.12	PRKCA
ENST00000495632.1	5.308	1.0	0.0	1.0	1.0	0.0	3.583	0.0	0.0	0.0	1.0	1.0	40.058	44.181999999999995	68.92	45.766000000000005	45.663999999999994	23.397	44.703	38.819	16.026	39.589	40.457	117.186	ENSG00000124508.17	BTN2A2
ENST00000540535.6	1.196	0.0	2.572	2.92	0.0	0.0	3.94	7.808	4.926	2.908	1.069	6.475	15.455	0.0	3.516	0.0	17.115	5.2170000000000005	16.602	0.0	0.0	5.9479999999999995	0.0	27.628	ENSG00000184047.20	DIABLO
ENST00000438865.1	2.059	0.0	3.8	1.4380000000000002	6.086	5.59	7.447	5.801	13.968	7.971	10.395	6.279	48.492	61.952	44.276	36.493	47.965	45.784	40.82	40.453	39.515	44.911	48.556999999999995	97.008	ENSG00000177683.14	THAP5
ENST00000506815.5	0.0	0.0	0.0	0.0	0.0	0.0	1.301	0.0	0.0	0.0	0.0	1.296	5.737	2.7880000000000003	12.95	1.3969999999999998	2.9930000000000003	4.454	4.707	3.6460000000000004	10.314	4.346	2.824	16.309	ENSG00000138777.20	PPA2
ENST00000261593.8	182.0	156.0	136.0	81.0	320.0	383.0	233.0	247.0	103.0	148.0	115.0	212.0	1468.0	1507.0	1449.0	1136.858	1731.483	1565.0	1205.4180000000001	1419.2089999999998	941.446	1284.8210000000001	753.0	1875.366	ENSG00000134758.14	RNF138
ENST00000357992.9	23.279	25.53	20.0	17.0	22.335	44.239	31.000999999999998	23.0	23.0	30.0	10.187000000000001	21.413	1166.9289999999999	1335.7379999999998	1010.5039999999999	726.937	1192.484	833.5039999999999	666.674	648.6659999999999	1047.78	1245.705	676.7760000000001	1554.826	ENSG00000158711.14	ELK4
ENST00000273009.10	0.0	0.0	0.0	0.0	0.0	0.0	0.0	0.0	0.0	0.0	0.0	0.0	53.331	92.59299999999999	110.26700000000001	94.04700000000001	48.913999999999994	76.962	49.01	49.997	53.626999999999995	88.772	84.887	203.063	ENSG00000144535.20	DIS3L2
ENST00000503773.6	0.0	0.0	0.0	8.017000000000001	9.286	0.0	0.0	0.0	0.0	0.0	5.14	0.0	0.0	93.086	82.54799999999999	68.013	29.156999999999996	35.580999999999996	86.57700000000001	97.736	44.078	56.244	198.669	273.599	ENSG00000134352.20	IL6ST
ENST00000356458.7	0.0	0.0	0.0	0.0	1.0	0.0	0.0	0.0	0.0	2.0	0.0	2.0	2.0	9.0	12.0	18.0	5.0	5.0	12.0	2.0	8.0	5.0	11.0	25.0	ENSG00000214595.12	EML6
ENST00000314144.10	2.005	3.0060000000000002	2.001	6.022	0.0	4.008	4.01	4.008	5.013999999999999	4.004	8.02	4.008	8.0	10.0	13.0	13.0	4.0	5.0	5.0	8.0	10.0	6.0	12.0	26.0	ENSG00000132141.14	CCT6B
ENST00000674768.1	0.0	0.0	54.295	0.0	0.0	133.586	120.65	0.0	0.0	16.345	12.555	120.89	43.193000000000005	22.441999999999997	219.28900000000002	256.14799999999997	104.448	134.379	170.912	177.41099999999997	117.389	115.25399999999999	219.752	370.088	ENSG00000090861.17	AARS1
ENST00000674057.1	0.0	3.508	0.0	0.0	0.0	0.0	0.0	0.0	0.0	0.0	0.0	0.0	0.0	0.0	5.107	14.014000000000001	3.551	0.0	16.854	4.998	0.0	2.355	14.752	23.787	ENSG00000163703.19	CRELD1
ENST00000587077.6	3.1839999999999997	0.0	0.0	0.0	0.0	0.0	3.313	7.311	1.6980000000000002	0.0	3.892	0.0	41.238	32.281	81.543	84.37700000000001	34.385	36.313	59.343	60.526	41.743	53.576	73.876	141.92600000000002	ENSG00000178904.19	DPY19L3
ENST00000519176.5	0.0	4.6	0.0	0.0	5.122000000000001	10.73	7.266	8.82	4.144	5.631	0.0	0.0	15.640999999999998	21.901999999999997	20.546999999999997	11.427	20.437	8.802999999999999	9.639	19.119	22.730999999999998	16.16	4.743	23.848000000000003	ENSG00000156162.16	DPY19L4
ENST00000271375.7	242.438	239.0	196.0	148.0	365.0	477.0	379.0	347.0	269.0	335.0	231.0	410.0	4055.756	3961.6809999999996	3468.821	2933.401	4271.067	3625.65	2797.864	2932.485	3591.337	4678.02	2915.942	6266.718000000001	ENSG00000213064.10	SFT2D2
ENST00000340912.6	15.0	8.0	14.0	8.0	7.0	14.0	9.0	11.0	9.005	13.0	9.0	15.0	44.0	44.0	41.0	28.0	47.0	21.0	26.0	36.0	31.0	52.0	37.0	69.0	ENSG00000166192.15	SENP8
ENST00000439489.6	5.941	3.716	16.147000000000002	7.803	7.646	14.85	14.099	26.598000000000003	0.0	8.262	11.985	28.844	26.009	22.552	80.009	45.317	15.517000000000001	20.608	46.048	34.556999999999995	19.599	25.752	57.513000000000005	120.39	ENSG00000184047.20	DIABLO
ENST00000504764.5	0.0	2.165	0.0	0.0	0.0	0.0	0.0	0.0	0.0	0.0	1.0	0.0	0.0	0.0	0.0	0.0	0.0	0.0	0.0	0.0	0.0	0.0	0.0	0.0	ENSG00000248672.5	LY75-CD302
ENST00000314289.13	117.75200000000001	114.336	72.967	55.257	173.19799999999998	223.19299999999998	102.905	88.00200000000001	115.169	106.079	82.57	116.161	1132.719	1024.49	775.2310000000001	749.826	1262.651	992.8860000000001	691.898	647.054	966.54	1152.285	777.203	1555.132	ENSG00000063978.16	RNF4
ENST00000637579.1	0.0	0.0	1.0	0.0	0.0	1.0	0.0	0.0	0.0	2.0	0.0	0.0	0.0	0.0	1.036	0.0	0.0	0.0	0.0	1.14	0.0	1.0	0.0	1.186	ENSG00000155893.13	PXYLP1
ENST00000265990.11	180.0	188.0	149.0	131.0	237.0	314.0	267.0	220.0	182.0	212.0	165.0	369.0	1235.0	1364.0	2084.0	1631.0	1306.0	1137.0	1492.0	1689.0	1163.337	1591.0	1583.0	3759.0	ENSG00000095564.14	BTAF1
ENST00000275034.5	229.0	245.0	277.0	228.0	294.0	461.0	461.0	382.0	257.279	307.0	310.95099999999996	643.0	2294.0	2432.0	4755.0	3605.0	2577.0	2207.0	3476.995	3595.0	2198.0	2822.0	3650.0	8735.0	ENSG00000146247.14	PHIP
ENST00000643500.1	53.43	87.71799999999999	42.458999999999996	40.349000000000004	66.77199999999999	115.57	44.644	59.66	0.0	29.44	0.0	69.945	280.281	281.631	218.773	203.838	249.21099999999998	252.88299999999998	277.759	170.49099999999999	96.74799999999999	119.535	157.649	264.129	ENSG00000011198.10	ABHD5
ENST00000428981.1	0.0	10.064	10.077	0.0	20.385	36.54	26.019000000000002	33.755	37.107	15.395	0.0	37.97	0.0	0.0	1.056	0.0	3.483	1.024	5.186	7.28	0.0	0.0	7.648	8.205	ENSG00000237289.10	CKMT1B
ENST00000529634.2	0.867	1.0	0.0	0.0	0.0	0.0	0.0	2.0	0.0	0.0	0.0	0.0	0.0	0.0	6.7829999999999995	5.734	9.28	9.637	8.996	7.58	0.0	5.882000000000001	21.361	24.142	ENSG00000010361.14	FUZ
ENST00000522842.1	1.72	8.484	6.726	0.0	9.363	0.0	12.669	3.34	0.0	0.0	0.0	31.898000000000003	208.67700000000002	203.505	215.729	222.139	215.628	186.644	166.86700000000002	124.723	181.429	240.954	250.445	407.337	ENSG00000153140.9	CETN3
ENST00000420124.4	116.0	137.00799999999998	174.0	134.00799999999998	193.861	230.53400000000002	207.0	174.0	157.011	187.0	185.0	280.0	1935.0	1973.0	2589.0	2335.0	2037.0	1744.0	2008.1129999999998	1710.0	1608.0	2089.0	2720.0	4770.0	ENSG00000272333.7	KMT2B
ENST00000311044.8	4.0	5.0	1.0	2.0580000000000003	3.096	4.037	4.0	2.01	5.03	4.078	1.0	1.0	43.0	40.0	37.0	22.0	48.0	44.0	22.0	21.0	50.0	59.0	51.0	88.0	ENSG00000174586.11	ZNF497
ENST00000589144.5	0.0	0.0	1.182	0.0	0.0	0.0	3.585	2.325	0.0	2.336	0.0	4.125	6.231	5.29	18.667	10.127	2.086	4.537	34.8	19.814	4.9110000000000005	5.148	30.824	57.488	ENSG00000105705.16	SUGP1
ENST00000372687.4	3.517	0.0	0.0	0.0	0.0	0.0	0.0	9.856	0.0	0.0	0.0	11.229000000000001	122.43	218.519	238.118	187.333	242.755	186.273	167.175	101.26	226.132	217.275	175.354	470.01300000000003	ENSG00000156671.15	SAMD8
ENST00000262844.10	166.0	177.044	136.0	85.0	272.0	314.0	207.043	184.0	156.069	148.03799999999998	107.0	186.0	745.0	817.0	675.0	526.0	965.0	825.0	668.0	762.0	649.0	904.0	505.0	1212.0	ENSG00000101935.10	AMMECR1
ENST00000199814.9	523.0	525.0	340.0	285.0	678.0	823.0	534.0	450.0	472.0	587.0	395.0	675.0	1347.0	1429.0	1259.0	952.0	1248.0	1091.0	802.0	910.0	1131.0	1392.0	893.0	1893.0	ENSG00000086589.12	RBM22
ENST00000353275.9	0.0	0.0	60.657	35.597	26.173000000000002	34.532	92.19	59.12	9.725	19.579	74.12100000000001	108.81	158.44299999999998	129.29399999999998	398.219	209.136	89.07799999999999	222.338	200.06900000000002	119.87299999999999	103.169	333.711	481.452	984.1039999999999	ENSG00000109685.18	NSD2
ENST00000569717.5	0.0	0.0	2.0	0.0	2.0	1.099	4.0	1.8880000000000001	0.0	1.0	2.0	0.0	29.72	28.865	55.946999999999996	40.760999999999996	18.555	30.03	38.742	41.077	15.981	7.757000000000001	33.732	62.381	ENSG00000157429.16	ZNF19
ENST00000306061.10	8.179	6.472	5.584	3.25	4.36	4.8069999999999995	1.262	1.026	0.0	1.0270000000000001	1.038	2.391	5.0	6.0	8.0	5.0	5.0	3.0	6.0	2.0	1.0	0.0	0.0	2.0	ENSG00000169715.15	MT1E
ENST00000502590.5	0.0	0.0	0.0	0.0	0.0	0.0	0.0	0.0	0.0	0.0	0.0	0.0	20.075	31.399	31.62	14.097999999999999	37.743	23.15	12.155	27.024	23.953000000000003	24.076	13.161	33.507	ENSG00000197894.11	ADH5
ENST00000540801.6	21.0	19.354	15.92	15.0	35.639	53.651	35.0	27.811999999999998	30.739	38.898	26.569000000000003	50.198	438.45	356.684	390.645	327.75	426.332	419.825	331.38	270.86400000000003	442.397	543.062	393.63199999999995	822.59	ENSG00000141298.19	SSH2
ENST00000556143.6	19.0	20.0	14.0	18.0	20.0	33.0	28.0	31.0	26.0	22.0	16.0	26.0	99.0	115.0	97.0	79.0	103.0	69.0	83.0	72.0	93.0	80.0	97.0	188.0	ENSG00000165861.14	ZFYVE1
ENST00000404138.5	169.0	178.0	213.0	139.0	216.0	273.0	236.0	243.0	118.0	122.0	125.0	212.0	2082.0	2126.0	2891.0	2471.0	2078.0	1753.0	1887.0	1850.0	1210.0	1517.0	1761.0	3391.002	ENSG00000184677.18	ZBTB40
ENST00000313368.8	281.0	277.996	233.0	147.0	357.0	479.0	332.0	292.0	279.996	316.0	211.975	371.0	2438.0	2574.0	2265.032	1799.0	2171.0	1896.0	1398.0	1456.0	2242.0	2779.0	1759.0	3807.0	ENSG00000178913.8	TAF7
ENST00000619555.4	0.0	4.402	0.0	0.0	0.0	0.0	0.0	2.555	0.0	0.0	0.0	0.0	0.0	10.300999999999998	0.0	5.254	10.493	0.0	27.17	0.0	0.0	5.597	11.422	28.746	ENSG00000120948.18	TARDBP
ENST00000589807.1	6.892	3.3	14.238	7.152	1.94	9.01	9.301	12.335999999999999	4.008	6.122999999999999	25.063000000000002	33.215	16.738	30.149	74.259	41.31399999999999	31.61	17.906	34.538000000000004	56.73	14.937000000000001	45.552	61.119	124.92299999999999	ENSG00000267120.3	AD000671.2
ENST00000369151.8	42.0	30.0	24.0	18.0	53.0	69.0	37.0	40.0	39.0	45.0	27.0	40.0	668.742	721.4010000000001	661.4860000000001	421.904	623.555	514.451	435.94	528.746	695.46	861.86	460.142	1144.8519999999999	ENSG00000151893.15	CACUL1
ENST00000272418.7	508.0	460.0	434.0	328.529	637.0	899.082	755.535	667.8939999999999	504.0	634.0	438.30800000000005	776.927	3046.565	2922.9629999999997	2678.91	2293.979	3169.0809999999997	2545.394	2263.9120000000003	1954.684	2457.97	2923.967	2410.125	4881.995	ENSG00000144029.12	MRPS5
ENST00000496061.5	0.0	0.0	0.0	0.0	0.0	5.915	7.237	7.097	4.458	0.0	14.694	5.29	58.483000000000004	44.108999999999995	71.006	61.586000000000006	42.912	29.265	64.305	58.097	45.836000000000006	24.204	66.25399999999999	176.332	ENSG00000102543.14	CDADC1
ENST00000519682.5	89.949	95.363	96.51100000000001	0.0	158.358	159.381	129.41	128.486	122.86200000000001	141.436	104.969	121.21799999999999	955.4960000000001	1006.0039999999999	852.1669999999999	741.3489999999999	1121.096	962.564	756.334	617.552	1104.114	1157.5639999999999	861.666	1659.476	ENSG00000164934.14	DCAF13
ENST00000379188.7	139.0	109.546	88.85799999999999	59.0	128.841	187.0	117.87	99.0	106.75399999999999	151.0	75.0	165.0	1489.0	1423.0	1213.0	933.0	1316.0	1107.0	767.0	854.0	1168.0	1391.0	796.0	2013.0	ENSG00000005889.15	ZFX
ENST00000233078.9	1026.4460000000001	1023.8439999999999	744.9839999999999	554.648	1419.104	1673.0339999999999	1055.437	1000.334	1092.093	1231.931	831.4119999999999	1467.388	7044.879	7006.151999999999	6913.601	6059.433000000001	7195.4619999999995	6046.62	4992.960999999999	4635.404	5981.638000000001	7193.224	6396.514	11570.684	ENSG00000071626.17	DAZAP1
ENST00000336075.6	0.0	0.0	0.0	0.0	0.0	0.0	0.0	0.0	0.0	0.0	0.0	0.0	0.0	0.0	0.0	0.0	0.0	0.0	0.0	0.0	0.0	0.0	0.0	0.0	ENSG00000168765.17	GSTM4
ENST00000298229.7	175.49400000000003	159.063	159.0	97.0	242.572	328.0	220.0	184.0	197.062	244.0	135.03	299.99	1938.1029999999998	1887.5539999999999	2662.27	2191.271	1941.485	1679.579	1655.793	1860.369	1782.0739999999998	2135.272	2761.908	4996.5470000000005	ENSG00000165458.14	INPPL1
ENST00000367568.5	0.0	0.0	1.0	2.0	0.0	0.0	0.0	0.0	9.0	2.0	5.0	7.0	3.0	5.0	1.0	3.0	1.0	2.0	3.0	3.0	50.0	57.0	54.0	118.0	ENSG00000135604.10	STX11
ENST00000446510.6	11.0	16.0	9.832	6.0	12.118	28.660999999999998	24.180999999999997	13.0	21.0	26.0	10.0	25.0	100.0	94.045	95.042	52.211000000000006	98.14200000000001	74.666	38.106	40.297	75.403	71.226	68.0	146.061	ENSG00000166352.16	IFTAP
ENST00000560583.5	33.824	22.337	22.94	20.213	41.117	38.055	0.0	4.383	14.607000000000001	27.131	3.4539999999999997	25.087	53.051	47.528	33.857	23.729	47.123000000000005	60.968	25.695	23.355	31.258000000000003	26.772	47.662	52.75899999999999	ENSG00000108107.15	RPL28
ENST00000263256.7	109.0	105.0	97.0	65.0	143.0	219.0	144.0	107.0	139.0	139.0	110.0	196.0	966.0	934.0	1102.0	897.0	1012.0	860.0	755.0	814.0	1081.0	1447.0	1225.0	2281.0	ENSG00000100418.8	DESI1
ENST00000273347.10	8.0	6.0	4.0	3.0	14.0	16.0	9.0	11.0	13.0	12.0	6.0	14.0	118.0	120.0	103.0	102.0	213.0	205.0	142.0	157.0	215.0	260.0	164.0	331.0	ENSG00000144815.16	NXPE3
ENST00000359462.9	1749.754	1750.6760000000002	1156.403	818.643	2315.876	3272.743	1828.7579999999998	1639.362	1761.355	2046.9	1330.5729999999999	2108.534	10343.308	10142.233	9183.305	7580.960999999999	10334.015	8617.479	6446.116	6690.2	7721.772	10247.608	7307.783	13954.3	ENSG00000197111.16	PCBP2
ENST00000372622.8	125.0	149.0	139.0	123.0	238.0	293.0	192.0	190.0	213.0	235.0	174.0	298.0	771.0	782.0	800.0	713.0	886.0	728.0	609.0	580.0	731.0	890.0	823.0	1566.0	ENSG00000101457.13	DNTTIP1
ENST00000238609.4	0.0	2.99	1.0	1.6030000000000002	3.995	4.0	6.734	3.0	1.371	3.0	1.0	4.0	3.0	6.0	2.0	3.0	16.0	12.0	6.0	9.0	7.0	14.0	9.0	9.0	ENSG00000119632.4	IFI27L2
ENST00000649276.1	46.0	57.0	19.0	13.0	56.113	82.0	55.0	30.0	45.0	57.0	35.001	32.0	360.0	423.0	267.0	236.0	475.045	362.0	257.0	232.0	287.0	384.0	233.0	428.0	ENSG00000184058.14	TBX1
ENST00000303251.11	51.0	50.0	55.0	35.0	88.0	94.0	118.0	83.0	63.0	64.0	60.0	105.0	643.0	654.0	821.0	741.0	782.0	634.0	814.0	624.0	588.0	666.0	809.0	1514.0	ENSG00000169228.14	RAB24
ENST00000326047.9	192.0	197.0	311.0	254.24599999999998	214.0	336.0	424.13800000000003	415.036	169.0	192.0	315.0	577.0	1576.1860000000001	1614.736	3743.815	2703.824	1254.1960000000001	1180.674	2396.841	2333.609	1319.135	1622.066	2481.515	5967.768	ENSG00000163808.17	KIF15
ENST00000371789.7	0.0	0.0	0.0	0.0	1.301	0.0	0.0	0.0	0.0	0.0	0.0	1.641	11.305	7.2010000000000005	7.0520000000000005	3.983	3.583	2.479	8.638	2.2430000000000003	13.544	13.968	10.081	17.811	ENSG00000160345.13	C9orf116
ENST00000282308.4	0.0	0.0	0.0	0.0	0.0	0.0	0.0	0.0	1.073	0.0	0.0	0.0	0.0	0.0	0.0	0.0	0.0	0.0	0.0	0.0	0.0	0.0	0.0	0.0	ENSG00000152454.4	ZNF256
ENST00000531837.2	17.0	10.515999999999998	4.332	3.0	23.49	19.910999999999998	10.51	15.844000000000001	16.0	14.579	8.421	12.094000000000001	36.0	49.0	37.0	24.92	49.0	32.0	23.81	24.0	40.0	44.992	25.0	54.0	ENSG00000182359.15	KBTBD3
ENST00000615855.4	0.0	0.0	0.0	0.0	0.0	0.0	0.0	0.0	0.0	0.0	0.0	0.0	352.69	481.98800000000006	456.909	345.37300000000005	464.23699999999997	458.411	277.591	275.388	345.837	509.461	387.967	708.382	ENSG00000183751.15	TBL3
ENST00000285599.8	72.0	70.0	77.0	48.0	82.0	118.0	86.47399999999999	73.0	73.0	61.357	74.0	58.081	396.49699999999996	393.11	499.256	513.617	432.712	353.282	399.339	314.54900000000004	266.83799999999997	374.61400000000003	437.16900000000004	913.8960000000001	ENSG00000013288.9	MAN2B2
ENST00000540763.5	7.531000000000001	0.0	0.0	0.0	0.0	0.0	18.924	0.0	0.0	0.0	0.0	0.0	16.088	13.555	37.298	29.343000000000004	19.01	14.504000000000001	16.548	25.076	12.874	13.11	34.634	46.166000000000004	ENSG00000111364.16	DDX55
ENST00000344204.9	2.0	2.0	1.0	5.001	1.0	5.001	6.001	3.0010000000000003	1.0	5.002	2.001	5.001	54.0	58.0	56.0	47.0	66.0	47.0	55.0	65.0	39.0	50.0	46.0	92.0	ENSG00000038382.20	TRIO
ENST00000502805.1	0.0	0.0	1.0	0.0	4.4510000000000005	5.574	7.002999999999999	0.0	2.491	3.8310000000000004	0.0	7.235	9.0	11.205	9.0	13.0	19.207	10.682	14.743	10.132	8.515	20.208	17.223	37.561	ENSG00000138658.15	ZGRF1
ENST00000325875.7	73.0	73.0	57.0	60.0	127.0	157.0	99.0	107.0	84.0	112.0	71.0	147.0	178.0	226.0	221.0	132.0	259.0	193.0	174.0	206.0	276.0	383.0	181.0	538.175	ENSG00000178966.17	RMI1
ENST00000559433.5	0.0	0.0	2.2880000000000003	1.335	0.0	0.0	0.0	0.0	0.0	0.0	0.0	0.0	39.314	38.446	78.86	54.213	75.398	55.247	61.339	67.987	49.722	66.657	74.411	141.917	ENSG00000168904.15	LRRC28
ENST00000354700.10	60.0	56.0	46.0	29.0	72.0	69.0	70.52199999999999	68.0	44.0	51.21	38.0	68.0	615.0	520.0	947.0	720.0	527.0	422.0	610.0	524.0	408.0	529.0	668.0	1327.0	ENSG00000131584.19	ACAP3
ENST00000510979.5	371.491	401.475	272.579	186.447	524.3430000000001	711.8510000000001	562.492	483.083	384.47900000000004	468.1	340.075	625.44	1229.327	1242.4589999999998	1107.5919999999999	991.778	1216.678	1014.7669999999999	861.07	978.784	1369.506	1530.1589999999999	1045.384	2198.0229999999997	ENSG00000183474.15	GTF2H2C
ENST00000591104.5	0.0	0.0	0.0	0.0	0.0	0.0	0.0	0.0	0.0	0.0	0.0	0.0	16.333	2.142	19.410999999999998	5.947	5.042	2.3169999999999997	13.901	2.005	5.749	4.487	13.732999999999999	6.974	ENSG00000130159.14	ECSIT
ENST00000505012.5	0.0	2.1390000000000002	0.0	2.8760000000000003	2.326	12.335	2.718	17.075	0.0	5.093	6.438	17.27	230.287	206.72	215.675	278.37	220.875	161.791	174.583	142.191	166.97099999999998	205.55700000000002	242.812	390.603	ENSG00000113407.14	TARS1
ENST00000532485.6	45.0	36.898	41.0	21.0	56.536	73.0	84.0	62.838	51.318000000000005	63.0	54.983000000000004	125.178	394.14	324.235	606.09	499.421	361.025	305.993	400.949	503.125	370.38	405.165	461.356	1082.076	ENSG00000078124.12	ACER3
ENST00000295694.9	16.637999999999998	12.993	25.616	13.145999999999999	12.130999999999998	19.796	24.274	18.227	14.765999999999998	15.95	14.505	42.18600000000001	254.25799999999998	245.22799999999998	474.163	335.681	219.03799999999998	198.859	353.721	334.0	197.0	243.674	454.31800000000004	797.722	ENSG00000163472.19	TMEM79
ENST00000609618.2	0.0	0.0	1.0	0.0	3.0	0.0	0.0	3.0	2.0	2.0	2.0	0.0	575.385	607.998	487.42400000000004	410.12	616.138	507.38599999999997	368.24800000000005	275.29900000000004	402.43300000000005	509.07099999999997	458.45	631.538	ENSG00000280893.1	AC009133.6
ENST00000261461.7	142.629	106.0	76.538	80.0	168.56799999999998	210.051	156.651	137.0	130.57399999999998	202.285	140.858	238.19299999999998	1470.0	1572.0	1818.0	1550.0	1313.0	1137.0	1125.0	1228.0	1422.0	1788.0	1523.0	3510.0	ENSG00000066027.12	PPP2R5A
ENST00000261250.8	75.0	73.0	58.0	37.0	106.016	130.0	117.0	119.0	64.0	88.0	49.0	111.0	351.202	414.465	477.86199999999997	372.791	400.0	360.0	351.66900000000004	416.8	317.71299999999997	476.211	299.075	718.492	ENSG00000047621.12	C12orf4
ENST00000477828.6	0.0	0.0	16.714000000000002	7.593999999999999	26.750999999999998	22.204	29.119	32.147	16.37	7.157	7.061	29.12	56.36600000000001	78.229	77.884	54.475	57.22	51.01	48.122	53.126000000000005	21.025	44.495	44.376000000000005	120.102	ENSG00000134717.18	BTF3L4
ENST00000216085.12	23.428	9.902000000000001	18.797	13.103	28.4	47.21	40.928000000000004	41.36	30.555999999999997	39.524	42.424	39.828	152.0	124.0	380.23800000000006	255.85	174.0	164.0	245.22400000000002	244.197	146.593	148.907	371.80800000000005	729.242	ENSG00000100263.14	RHBDD3
ENST00000366968.8	0.0	1.0	0.0	0.0	1.0	1.0	0.0	0.0	1.0	0.0	0.0	0.0	1.0	0.0	0.0	0.0	1.0	0.0	1.0	0.0	5.0	4.0	3.0	12.0	ENSG00000143494.15	VASH2
ENST00000370203.9	90.0	78.709	48.0	40.0	125.56	166.0	119.74700000000001	91.421	62.56399999999999	65.855	44.0	98.0	630.3009999999999	703.872	577.306	399.276	773.492	616.406	461.05300000000005	584.235	432.02099999999996	596.804	220.34799999999998	720.305	ENSG00000152078.10	TLCD4
ENST00000308020.6	175.99599999999998	157.0	113.76	70.652	144.26	157.454	136.191	88.51	103.01100000000001	114.171	78.294	123.08200000000001	538.1469999999999	494.494	543.794	490.694	371.31699999999995	308.624	339.088	313.973	263.906	386.473	430.241	787.029	ENSG00000174915.12	PTDSS2
ENST00000445593.6	1135.935	998.0	767.0	542.0	1450.0	1979.0	1254.0	1160.0	1350.0	1899.0	1014.0	1974.0	4781.0	4854.0	3831.0	3616.0	5317.85	4022.0	3373.0	3691.0	5324.0	7239.0	4931.999	9724.0	ENSG00000104341.17	LAPTM4B
ENST00000510913.5	0.0	0.0	0.0	0.0	1.475	4.2860000000000005	0.0	0.0	4.736000000000001	1.608	1.1059999999999999	3.878	1.0959999999999999	0.0	2.316	2.3	2.283	0.0	2.94	2.272	0.0	4.176	1.276	6.45	ENSG00000175309.15	PHYKPL
ENST00000216832.9	452.209	390.28	287.578	244.0	551.832	816.115	462.348	437.653	497.0	600.589	364.62	598.732	4923.710999999999	4933.045999999999	4193.345	3348.759	5281.143	4639.395	3379.735	3073.26	4778.758	5472.576999999999	3837.718	7781.423000000001	ENSG00000100941.9	PNN
ENST00000606954.1	0.0	0.0	0.0	0.0	0.0	0.0	0.0	0.0	0.0	0.0	0.0	0.0	0.0	0.0	0.0	0.0	0.0	0.0	2.859	0.0	0.0	0.0	0.0	5.564	ENSG00000271810.5	AL603832.3
ENST00000442241.9	309.052	300.046	372.588	256.483	361.26599999999996	450.343	470.089	415.07099999999997	311.0	400.0	342.35900000000004	543.7180000000001	677.1619999999999	661.2239999999999	1503.536	1326.3670000000002	684.3910000000001	594.024	932.575	860.4060000000001	553.545	740.2610000000001	1342.8120000000001	2475.137	ENSG00000073536.18	NLE1
ENST00000368364.4	0.0	0.0	1.0	0.0	0.0	1.0	1.0	2.0	1.0	1.0	0.0	1.0	4.0	5.0	6.0	5.0	8.0	2.0	5.0	1.0	1.0	1.0	1.0	2.0	ENSG00000135547.9	HEY2
ENST00000483961.6	0.0	0.0	6.16	3.887	0.0	2.866	0.0	0.0	0.0	0.0	0.0	16.409000000000002	1.187	4.777	7.53	1.1159999999999999	1.1320000000000001	2.349	8.76	7.7589999999999995	1.12	1.208	7.011	15.207	ENSG00000094880.11	CDC23
ENST00000617388.4	4.0	0.0	4.0	2.0	5.0	9.487	9.0	3.195	0.0	9.0	0.0	8.046	24.42	32.357	40.506	34.751999999999995	52.333	24.008000000000003	51.841	61.51	43.103	82.006	34.273	117.78399999999999	ENSG00000163596.16	ICA1L
ENST00000399455.2	179.0	178.0	128.0	128.0	256.0	332.0	246.0	222.0	194.0	198.0	172.993	323.0	1785.0	1966.0	2739.1690000000003	1997.0	2178.0	1777.0	2007.0	2124.0	1957.0	2499.0	2132.0	5377.0	ENSG00000170242.19	USP47
ENST00000554168.5	1.0	0.0	0.0	0.0	0.958	0.0	1.5119999999999998	1.0	0.0	1.9769999999999999	0.0	0.0	0.0	1.011	0.0	0.0	2.26	0.0	2.0	3.0	1.406	0.0	1.0	3.641	ENSG00000042317.17	SPATA7
ENST00000545197.3	30.0	47.0	24.0	17.0	60.0	77.0	48.0	42.0	47.0	78.0	38.0	73.0	107.0	140.0	109.0	69.0	125.0	108.0	73.0	82.0	120.0	163.0	97.0	196.0	ENSG00000171428.15	NAT1
ENST00000561573.1	2.0	0.0	0.0	0.0	0.0	0.0	0.0	0.0	0.0	1.0	0.0	0.0	6.577999999999999	9.316	19.327	6.502000000000001	0.0	0.0	7.481	7.752000000000001	4.168	2.8569999999999998	6.495	7.985	ENSG00000261147.1	AC091167.2
ENST00000530704.6	54.303999999999995	40.749	0.0	0.0	36.268	0.0	13.376	0.0	0.0	0.0	28.46	33.367	997.6030000000001	904.209	814.4739999999999	733.82	1104.5739999999998	915.335	642.122	655.196	667.8560000000001	820.1260000000001	591.242	1154.514	ENSG00000131238.18	PPT1
ENST00000597748.5	0.0	1.0	0.0	0.0	0.0	0.0	1.0	0.0	0.0	0.0	0.0	0.0	1.0	1.0	2.0	0.0	0.0	0.0	2.0	3.0	0.0	0.0	0.0	0.0	ENSG00000170954.11	ZNF415
ENST00000380084.8	1052.246	1055.272	790.993	610.965	1618.979	2126.742	1401.9579999999999	1279.98	1271.438	1606.902	1006.985	1837.2910000000002	3088.0	3109.0	2952.0	2253.0	3326.0	3017.0	2352.0	2322.0	3305.0	4108.0	2771.0	6248.0	ENSG00000102054.18	RBBP7
ENST00000568961.5	0.0	0.0	0.0	0.0	0.0	0.0	0.0	0.0	0.0	0.0	0.0	0.0	11.212	9.742	24.572	28.979	28.781999999999996	25.366999999999997	23.158	16.717	0.0	5.619	22.275	78.051	ENSG00000102984.15	ZNF821
ENST00000536053.6	0.0	2.0	2.0	3.0	1.0	0.0	1.0	0.0	0.0	0.0	1.0	1.0	8.0	13.0	21.0	14.0	6.0	6.0	14.0	7.0	5.0	6.0	9.0	21.0	ENSG00000159403.18	C1R
ENST00000328300.11	1.0	3.0	0.0	2.0	2.0	6.0	4.399	7.0	0.0	0.0	1.0	1.0	8.0	3.0	9.0	4.0	9.0	10.0	12.0	10.0	0.0	0.0	1.0	3.0	ENSG00000188153.14	COL4A5
ENST00000447485.6	0.0	0.0	0.0	0.0	0.0	0.0	0.0	0.0	0.0	0.0	0.0	0.0	0.0	0.0	0.0	0.0	0.0	0.0	0.0	0.0	2.206	0.0	0.0	0.0	ENSG00000182220.15	ATP6AP2
ENST00000372517.8	292.0	245.0	159.0	126.0	341.0	463.0	296.0	269.0	172.245	211.0	109.0	248.0	1893.0	1865.0	1641.0	1390.0	2052.0	1767.0	1480.0	1470.0	937.0	1183.0	989.0	2146.0	ENSG00000164010.15	ERMAP
ENST00000302243.12	481.19599999999997	404.958	399.48800000000006	296.49	592.207	741.255	539.315	492.195	458.45599999999996	481.13300000000004	422.082	847.203	854.4910000000001	1005.6460000000001	1051.278	1189.887	967.913	655.931	999.8889999999999	760.204	764.3480000000001	1027.5910000000001	1059.287	2415.721	ENSG00000168872.17	DDX19A
ENST00000566068.1	2.339	0.0	0.0	0.0	10.112	2.762	0.0	3.346	0.0	0.0	0.0	0.0	12.634	23.044	5.644	15.964	26.403000000000002	9.841000000000001	21.925	5.096	3.158	3.4589999999999996	15.192	7.46	ENSG00000140464.20	PML
ENST00000358290.9	192.0	166.0	139.0	100.0	321.0	417.0	264.0	251.0	213.0	252.0	186.0	311.0	366.0	357.0	355.0	283.0	446.0	429.0	325.0	341.0	376.0	509.0	353.0	751.0	ENSG00000198189.11	HSD17B11
ENST00000353533.10	47.644	49.781000000000006	33.695	26.55	59.888999999999996	66.0	49.589	58.233000000000004	48.213	58.0	45.0	82.508	472.569	483.82300000000004	533.354	397.319	480.827	404.509	360.82800000000003	445.63699999999994	534.846	643.388	506.251	1049.863	ENSG00000065559.15	MAP2K4
ENST00000632065.1	243.563	321.60200000000003	253.998	189.37900000000002	292.0	444.99800000000005	390.149	375.0	332.595	426.588	390.241	649.528	803.1080000000001	841.8710000000001	1273.761	1170.05	927.2669999999999	777.768	917.203	910.5319999999999	926.413	1254.653	1461.6589999999999	2746.9809999999998	ENSG00000048740.18	CELF2
ENST00000355312.8	93.338	98.23200000000001	57.442	24.726	89.007	170.885	76.958	82.081	135.0	106.682	56.852	124.85799999999999	648.328	650.102	659.673	540.244	639.778	482.73800000000006	469.176	459.069	574.964	722.2289999999999	593.313	1164.069	ENSG00000139436.21	GIT2
ENST00000484447.5	11.39	3.9339999999999997	0.0	2.43	5.972	5.756	0.0	0.0	9.546	0.0	0.0	0.0	5.117	0.0	2.012	2.866	0.0	3.844	5.28	3.48	0.0	9.899	7.792000000000001	28.351999999999997	ENSG00000162402.14	USP24
ENST00000478753.5	261.0	263.0	156.0	117.0	368.0	420.0	205.0	186.0	390.767	348.0	184.0	304.0	2891.0	2966.0	2017.0	1663.0	3397.0	2609.0	1729.0	1596.0	3169.0	4045.0	2302.0	4677.0	ENSG00000179918.19	SEPHS2
ENST00000673291.1	0.0	0.0	1.7309999999999999	0.0	0.0	0.0	1.7209999999999999	8.213	0.0	0.0	1.699	0.0	152.769	170.033	140.251	119.116	214.388	146.536	166.55700000000002	106.59700000000001	142.768	153.441	124.92200000000001	236.00400000000002	ENSG00000004455.17	AK2
ENST00000360635.7	44.0	56.0	36.0	36.986999999999995	104.0	137.0	84.11200000000001	71.0	60.36	104.0	63.0	94.0	123.145	121.65299999999999	148.749	133.346	171.755	164.39	149.23	158.901	207.081	211.825	183.512	403.61	ENSG00000119185.13	ITGB1BP1
ENST00000315616.12	218.0	200.61700000000002	116.0	92.066	262.621	326.751	174.0	169.52599999999998	164.0	245.27	122.0	219.0	1143.042	1164.792	774.238	685.62	1162.4389999999999	960.8580000000001	637.385	459.45599999999996	891.4910000000001	1034.191	702.0939999999999	1347.068	ENSG00000166133.18	RPUSD2
ENST00000356291.3	0.0	0.0	2.0	0.0	0.0	0.0	0.0	0.0	0.0	1.0	1.0	0.0	0.0	2.0	0.0	4.0	1.0	1.0	3.0	7.0	0.0	2.0	3.0	11.0	ENSG00000198092.6	TMPRSS11F
ENST00000268835.7	161.0	158.0	142.259	117.958	229.543	298.0	187.07299999999998	172.68099999999998	148.0	190.0	160.001	256.77299999999997	560.547	599.37	600.845	525.408	641.7330000000001	550.431	455.695	404.278	435.04	560.2769999999999	514.464	964.91	ENSG00000141127.15	PRPSAP2
ENST00000413374.1	4.223	0.0	6.079	0.0	0.0	0.0	0.0	0.0	0.0	0.0	1.5390000000000001	0.0	3.9730000000000003	3.012	1.3259999999999998	1.486	1.662	1.544	3.1210000000000004	6.962999999999999	1.584	0.0	1.3869999999999998	1.555	ENSG00000213672.8	NCKIPSD
ENST00000264866.9	28.0	25.0	27.0	14.0	28.0	25.0	29.0	32.0	10.0	22.0	24.0	53.0	61.0	70.0	128.0	77.0	43.0	23.0	46.0	47.0	44.0	70.0	53.0	158.0	ENSG00000109680.11	TBC1D19
ENST00000358025.7	0.0	0.0	0.0	0.0	0.0	0.0	0.0	0.0	0.0	0.0	0.0	0.0	0.0	0.0	0.0	0.0	3.0	0.0	0.0	0.0	0.0	0.0	0.0	0.0	ENSG00000054654.19	SYNE2
ENST00000398731.3	25.425	22.432	16.294	7.84	33.732	32.274	28.256	16.175	21.631999999999998	26.209	22.943	34.441	4.9	4.441	4.957	1.126	0.0	2.474	0.0	2.5839999999999996	1.153	1.158	0.0	6.529	ENSG00000139154.16	AEBP2
ENST00000525200.5	0.0	0.0	6.535	24.697	20.951999999999998	0.0	47.506	33.732	13.549000000000001	22.785	0.0	0.0	14.984000000000002	21.6	146.385	109.48100000000001	31.25	19.675	99.00399999999999	101.60600000000001	9.611	32.428000000000004	90.738	298.385	ENSG00000172890.13	NADSYN1
ENST00000531634.5	0.0	0.0	24.678	0.0	0.0	0.0	7.175	0.0	0.0	0.0	0.0	7.765	105.09100000000001	70.524	414.57099999999997	489.485	33.796	38.455999999999996	181.178	251.581	60.161	55.14	337.548	903.584	ENSG00000118513.19	MYB
ENST00000361524.8	19.0	8.0	15.0	17.0	16.0	23.0	20.495	16.0	14.0	16.0	19.0	31.0	309.0	349.776	499.249	430.0	177.0	150.0	207.489	220.0	181.0	208.0	289.103	627.702	ENSG00000198795.11	ZNF521
ENST00000555455.5	47.761	40.52	27.939	0.0	42.228	61.208	50.8	49.178999999999995	35.056	34.063	29.87	72.238	5.065	5.431	1.449	5.468999999999999	3.4019999999999997	7.178999999999999	3.467	1.567	6.944	5.956	13.300999999999998	10.460999999999999	ENSG00000198901.14	PRC1
ENST00000383794.7	101.186	86.0	127.0	69.0	112.0	142.0	151.0	120.0	90.0	117.0	101.0	169.0	863.0	899.0	1515.0	1217.0	904.0	775.0	1071.0	1041.0	768.0	984.0	1179.0	2563.0	ENSG00000154781.16	CCDC174
ENST00000393274.6	0.0	1.0	0.0	0.0	0.0	0.0	1.0	0.0	4.0	0.0	2.0	0.0	5.0	8.0	4.0	3.0	9.0	9.0	4.0	4.0	2.0	6.0	5.0	14.0	ENSG00000175984.15	DENND2C
ENST00000368811.8	10.0	3.0	5.0	3.0	3.0	4.0	5.0	2.0	5.0	5.0	6.0	9.0	18.0	19.0	20.0	11.0	3.0	1.0	4.0	4.0	20.0	14.0	24.0	18.0	ENSG00000197747.9	S100A10
ENST00000561844.5	0.0	0.0	0.0	0.0	0.0	0.0	0.0	0.0	0.0	0.0	0.0	0.0	5.622000000000001	8.644	3.01	1.345	5.577999999999999	6.426	4.644	0.0	0.0	9.771	5.791	24.176	ENSG00000065054.14	SLC9A3R2
ENST00000075430.11	69.32	27.848000000000003	40.278	0.0	17.743	14.033	8.099	0.0	0.0	0.0	0.0	0.0	253.128	143.465	251.512	204.512	282.763	265.53700000000003	271.423	158.27	238.328	164.50900000000001	229.796	449.972	ENSG00000060069.17	CTDP1
ENST00000394287.7	0.0	0.0	0.0	20.179000000000002	0.0	0.0	56.846000000000004	77.805	0.0	0.0	20.489	69.215	84.87799999999999	49.699	85.08200000000001	79.68	163.111	41.373999999999995	104.705	80.686	159.785	140.955	30.17	178.206	ENSG00000125686.12	MED1
ENST00000527688.5	0.0	0.0	0.0	0.0	9.487	0.0	0.0	0.0	0.0	0.0	0.0	0.0	3835.2540000000004	4299.188	3728.344	2914.0170000000003	4055.552	3675.3190000000004	2870.8559999999998	3003.0879999999997	4072.3959999999997	5391.475	3215.373	7400.281999999999	ENSG00000198431.16	TXNRD1
ENST00000376714.7	0.0	9.652000000000001	0.0	28.747	15.433	0.0	22.487	30.853	0.0	0.0	15.7	34.025	19.956	24.037	40.121	33.12	25.072	23.421999999999997	32.631	38.829	20.378	28.781999999999996	55.667	65.719	ENSG00000102595.20	UGGT2
ENST00000317276.9	85.0	51.423	108.509	40.161	127.0	142.434	108.626	121.927	101.825	78.419	82.061	140.569	364.686	370.86199999999997	483.05	395.55199999999996	534.957	418.884	443.60400000000004	383.87199999999996	281.218	392.339	425.256	782.063	ENSG00000179094.16	PER1
ENST00000526424.5	0.0	0.0	0.0	0.0	0.0	0.0	0.0	0.0	0.0	2.4019999999999997	4.5569999999999995	3.6910000000000003	2.6919999999999997	0.0	0.0	2.51	1.393	2.311	0.81	0.0	0.0	1.0190000000000001	2.329	3.437	ENSG00000149179.14	C11orf49
ENST00000579850.5	0.0	3.054	0.0	0.0	0.0	0.0	0.0	11.849	0.0	0.0	0.0	0.0	41.945	120.62799999999999	53.055	89.87100000000001	102.92	79.641	94.86200000000001	71.038	0.0	133.29399999999998	32.07	196.804	ENSG00000135164.19	DMTF1
ENST00000539985.5	0.0	1.1340000000000001	0.0	1.686	0.0	1.27	3.234	3.29	0.0	0.0	1.0	4.238	28.771	12.322000000000001	70.315	42.951	47.167	31.7	51.681999999999995	56.83	28.949	28.980999999999998	77.15899999999999	117.228	ENSG00000105676.14	ARMC6
ENST00000611321.1	1.0	2.0	4.0	0.0	1.0	0.0	0.0	0.5	2.0	0.5	0.0	1.0	8.353	4.556	6.812	2.634	1.355	12.663	4.527	3.6519999999999997	0.0	10.880999999999998	0.0	3.7969999999999997	ENSG00000275034.2	TP53TG3E
ENST00000529008.5	0.0	0.0	0.0	0.0	0.0	0.0	0.0	0.0	0.0	0.0	0.0	0.0	0.0	0.0	1.5130000000000001	0.0	1.396	0.0	0.0	1.402	0.0	0.0	0.0	1.798	ENSG00000163479.14	SSR2
ENST00000589632.5	0.0	0.0	1.112	0.0	0.0	0.0	0.0	0.0	0.0	0.0	0.0	1.286	5.603	11.648	14.148	5.707000000000001	4.31	3.6289999999999996	3.467	5.896	1.6219999999999999	1.361	0.0	8.004	ENSG00000189144.13	ZNF573
ENST00000443213.5	2.9789999999999996	0.0	0.0	0.0	0.0	0.0	0.0	0.0	9.112	0.0	0.0	0.0	151.873	258.405	178.293	116.979	124.99799999999999	174.785	114.66799999999999	87.821	259.543	246.94799999999998	154.119	261.863	ENSG00000115875.19	SRSF7
ENST00000470455.5	4.069	6.757000000000001	6.472	2.229	8.19	18.157	17.989	16.46	0.0	14.719000000000001	6.615	19.632	5.327000000000001	2.251	21.378	9.931000000000001	0.0	0.0	20.926	5.997000000000001	8.332	5.093	18.041	17.563	ENSG00000114573.10	ATP6V1A
ENST00000481247.6	7.0	10.0	7.0	7.0	17.0	16.0	21.0	17.0	18.0	10.0	12.0	32.0	104.0	91.0	112.0	87.0	83.0	68.0	78.0	57.0	82.0	113.0	95.0	223.0	ENSG00000183826.18	BTBD9
ENST00000457614.6	0.0	0.0	2.775	0.0	1.557	3.4589999999999996	2.3569999999999998	3.359	5.332000000000001	0.0	0.0	3.009	21.643	26.752	50.887	23.443	22.068	12.02	16.595	10.448	43.92100000000001	25.340999999999998	18.119	78.55199999999999	ENSG00000185480.11	PARPBP
ENST00000401528.5	0.0	0.0	2.0	2.0	0.0	1.0	0.0	0.0	1.0	0.0	1.0	1.0	58.0	50.0	163.0	161.0	38.0	44.0	132.0	120.0	39.0	41.0	182.0	283.0	ENSG00000106404.14	CLDN15
ENST00000427238.1	0.0	0.0	1.865	0.0	0.0	0.0	0.0	1.0	1.5330000000000001	0.0	0.0	1.5490000000000002	6.0	4.0	4.0	6.0	4.013	5.0	2.0	3.0	4.0	1.0	5.959	7.018	ENSG00000198369.10	SPRED2
ENST00000649294.1	2.0	12.0	15.0	6.0	7.0	19.0	16.0	19.0	5.0	9.0	11.0	22.0	50.48	87.728	340.914	267.668	102.071	57.601000000000006	296.203	251.00099999999998	86.852	96.23	375.908	647.068	ENSG00000261408.7	TEN1-CDK3
ENST00000588642.1	1.9480000000000002	13.954	18.008	8.402000000000001	10.734000000000002	0.0	4.622	3.764	0.0	0.0	0.0	0.0	40.629	28.189	65.633	65.50399999999999	35.211	11.82	41.27	26.939	24.334	27.6	49.295	86.163	ENSG00000073536.18	NLE1
ENST00000337339.7	29.886	24.7	13.024000000000001	4.9239999999999995	0.0	0.0	71.53699999999999	19.201	35.588	0.0	0.0	28.898000000000003	332.652	327.444	304.255	273.74	427.505	361.978	270.187	299.808	309.803	359.74	319.465	583.453	ENSG00000005302.19	MSL3
ENST00000370621.7	1.0	1.0	1.0	0.0	1.0	0.0	2.0	0.0	2.0	4.0	1.0	1.0	0.0	1.0	5.0	4.0	5.0	0.0	3.0	4.0	3.0	5.0	2.0	2.0	ENSG00000188107.15	EYS
ENST00000308911.8	11.254000000000001	17.843	10.022	0.0	13.474	21.479	9.033	12.208	0.0	0.0	11.084000000000001	15.651	0.0	0.0	0.0	0.0	1.0	1.0	0.0	1.0	0.0	2.0	0.0	1.0	ENSG00000173213.9	TUBB8B
ENST00000300283.10	55.472	88.544	20.302	76.064	196.424	209.768	18.873	95.62700000000001	186.291	137.954	135.15200000000002	167.459	142.535	172.718	197.84599999999998	138.428	282.941	267.848	315.377	346.065	225.707	428.708	306.64099999999996	716.793	ENSG00000237289.10	CKMT1B
ENST00000597577.5	0.0	0.0	1.575	0.0	0.0	0.0	0.0	5.151	0.0	0.0	0.0	0.0	10.866	7.013999999999999	46.485	45.903999999999996	8.561	7.035	54.763000000000005	42.536	4.533	13.332	49.483000000000004	109.40799999999999	ENSG00000104872.11	PIH1D1
ENST00000210444.6	641.9159999999999	618.925	598.0	435.338	783.0	1063.0	850.319	726.0	595.795	656.8510000000001	483.134	815.0	3947.6459999999997	3752.8909999999996	4739.432	3851.84	3567.844	2961.223	3236.002	2629.847	2730.7690000000002	3326.244	3575.4179999999997	6446.374	ENSG00000095380.11	NANS
ENST00000394780.8	18.998	21.639	19.274	19.475	27.749000000000002	55.272	32.214	29.646	6.275	15.845999999999998	16.424	27.818	119.37299999999999	141.124	388.723	314.817	150.532	157.53799999999998	394.10400000000004	354.31	53.542	96.939	171.815	418.184	ENSG00000101901.12	ALG13
ENST00000400151.6	5.877000000000001	5.032	1.469	5.438	0.0	3.411	3.201	6.5120000000000005	6.318	0.0	6.15	3.409	47.972	120.025	107.376	112.14	121.76799999999999	89.448	74.142	86.76	72.743	131.161	80.65	181.074	ENSG00000185619.18	PCGF3
ENST00000449076.6	0.0	0.0	2.0	1.0	0.0	1.0	0.0	2.0	13.0	5.0	3.0	8.0	14.0	20.0	23.0	17.0	3.0	3.0	5.0	7.0	67.0	75.0	90.0	230.0	ENSG00000135426.16	TESPA1
ENST00000355661.7	0.0	1.0	2.0	1.0	7.0	5.0	3.0	1.0	1.0	0.0	0.0	0.0	14.0	9.0	0.0	7.0	16.0	11.0	9.0	6.0	1.0	2.0	1.0	2.0	ENSG00000166689.16	PLEKHA7
ENST00000443124.5	18.499000000000002	20.666999999999998	19.87	20.555	16.497	31.069000000000003	37.452	19.506	9.725	49.821999999999996	27.147	48.528	54.097	58.371	99.693	62.191	43.538999999999994	51.281000000000006	38.016999999999996	66.727	74.031	114.898	61.794	210.13400000000001	ENSG00000115109.14	EPB41L5
ENST00000334793.6	7.335	8.0	3.0	3.068	7.0	16.903	10.865	4.603	9.996	7.0489999999999995	0.0	2.0269999999999997	25.0	24.0	19.0	20.0	37.0	36.0	14.0	14.0	25.0	35.0	20.0	23.0	ENSG00000186564.6	FOXD2
ENST00000475781.1	9.249	0.0	3.346	8.408	0.0	0.0	0.0	8.324	0.0	0.0	0.0	14.617	0.0	9.908999999999999	12.004000000000001	6.49	4.869	18.532	4.709	0.0	0.0	9.545	21.343000000000004	10.177	ENSG00000197183.14	NOL4L
ENST00000431718.5	0.0	0.0	0.0	0.0	1.278	0.0	3.29	6.834	0.0	0.0	0.0	6.392	16.543	29.065	85.495	64.809	21.337	10.339	34.577	58.601000000000006	11.489	20.938000000000002	51.42100000000001	113.616	ENSG00000152256.14	PDK1
ENST00000334884.9	0.0	0.0	14.847999999999999	0.0	0.0	0.0	0.0	0.0	0.0	0.0	0.0	0.0	273.319	380.358	294.656	465.441	349.51	284.077	369.78	270.349	194.408	316.535	362.44300000000004	542.9490000000001	ENSG00000005483.21	KMT2E
ENST00000578444.1	0.0	0.0	0.0	0.0	0.0	2.103	0.0	2.09	0.0	0.0	0.0	0.0	1116.563	1202.319	884.582	832.1469999999999	1421.767	1119.9080000000001	845.83	724.84	1138.281	1334.26	1028.486	1994.6629999999998	ENSG00000181610.13	MRPS23
ENST00000344458.6	7.0	6.0	8.0	6.0	13.0	18.0	9.0	10.0	8.0	7.0	13.0	20.0	61.0	74.0	103.0	71.0	99.0	74.0	65.0	75.0	62.0	77.0	76.0	143.0	ENSG00000188760.10	TMEM198
ENST00000320955.8	0.0	0.0	0.0	0.0	2.0	1.0	2.0	1.0	0.0	0.0	0.0	0.0	0.0	5.0	3.0	2.0	4.0	2.0	1.0	0.0	0.0	1.0	0.0	4.0	ENSG00000137877.10	SPTBN5
ENST00000313236.10	0.0	0.0	0.0	0.0	5.218999999999999	2.069	3.0	0.0	0.0	0.0	0.0	0.0	27.05	15.489	11.504000000000001	13.415999999999999	26.214000000000002	19.773	13.58	10.22	16.44	25.344	11.165999999999999	31.971999999999998	ENSG00000149582.16	TMEM25
ENST00000648560.1	9.0	10.0	10.0	7.0	12.0	14.0	16.0	5.0	14.0	10.0	8.0	23.0	97.0	113.0	167.0	136.0	102.0	104.0	119.0	148.0	139.0	166.0	177.0	408.0	ENSG00000119979.18	DENND10
ENST00000327300.12	1896.0	1761.0	1903.0	1336.0	2922.995	3972.0	2907.0	2684.0	1935.925	2373.0	1788.0	2936.0	5431.0	5877.329000000001	6123.0	4906.0	6716.0	5971.0	5265.0	4947.0	5213.0	6395.0	4874.0	9929.0	ENSG00000121774.18	KHDRBS1
ENST00000574453.5	0.0	0.0	0.0	0.0	0.0	0.0	0.0	0.0	0.0	2.291	0.0	0.0	64.405	5.227	93.82700000000001	94.81200000000001	29.793000000000003	41.794	60.623999999999995	66.718	5.871	5.361000000000001	64.73100000000001	130.674	ENSG00000141503.17	MINK1
ENST00000604900.5	0.0	0.0	0.0	0.0	0.0	0.0	0.0	0.0	0.0	0.0	2.299	0.0	3.576	4.913	2.324	11.045	7.4110000000000005	9.945	2.406	2.394	20.389	9.829	17.007	30.025	ENSG00000183283.16	DAZAP2
ENST00000265299.6	50.51	41.346000000000004	66.0	40.0	34.806999999999995	65.407	72.62	45.0	96.075	103.0	91.645	183.45	317.33799999999997	278.348	346.86800000000005	294.175	223.483	177.683	171.697	168.438	384.12	512.434	529.913	1018.682	ENSG00000106125.14	MINDY4
ENST00000333868.10	96.071	56.001999999999995	83.531	43.411	70.649	116.197	124.066	82.47200000000001	39.591	96.589	111.185	80.818	201.84099999999998	187.09799999999998	178.636	226.921	221.595	176.158	154.763	134.791	128.876	170.27700000000002	225.199	292.158	ENSG00000132906.18	CASP9
ENST00000451251.5	81.95100000000001	48.74100000000001	98.134	65.347	78.398	93.77	91.667	98.57600000000001	48.909	51.148	64.809	149.455	200.105	144.996	443.402	330.775	185.28099999999998	130.594	245.97799999999998	246.847	114.435	141.548	335.405	483.969	ENSG00000171163.16	ZNF692
ENST00000419119.1	131.0	100.57700000000001	66.595	46.0	131.0	172.0	75.0	80.015	168.03799999999998	209.0	97.0	178.515	798.959	859.797	635.097	514.128	631.977	561.244	339.305	361.88199999999995	1198.98	1397.5839999999998	723.905	1710.6860000000001	ENSG00000132436.11	FIGNL1
ENST00000379358.7	4.709	2.903	0.0	2.638	0.0	8.046	11.636	0.0	0.0	2.841	9.171	1.88	25.285	34.925	32.849000000000004	27.09	35.429	32.311	31.259	18.76	12.929	28.118000000000002	36.236	63.407	ENSG00000176371.14	ZSCAN2
ENST00000431834.5	0.0	0.0	0.0	0.0	0.0	0.0	0.0	0.0	1.317	0.0	0.0	0.0	18.258	25.51	32.503	19.823	14.557	9.241	23.281	15.642000000000001	11.977	20.284000000000002	5.417000000000001	57.016999999999996	ENSG00000186654.21	PRR5
ENST00000645682.1	2.0	2.0	0.0	1.0	4.0	4.0	2.0	0.0	0.0	0.0	3.0	0.0	0.0	4.0	9.0	4.0	11.0	6.0	11.0	6.0	3.0	0.0	0.0	3.0	ENSG00000155530.3	LRGUK
ENST00000651302.1	0.0	16.137999999999998	966.5369999999999	686.194	0.0	0.0	1092.9260000000002	1018.8939999999999	0.0	0.0	850.84	1706.005	3161.441	2877.368	4474.564	3677.171	2669.11	2272.834	2572.723	2343.165	2067.127	2549.2039999999997	3234.937	6480.063	ENSG00000101361.17	NOP56
ENST00000592035.5	21.816999999999997	52.202	40.293	60.12	81.113	167.11700000000002	106.089	84.619	64.244	28.824	83.31700000000001	142.50799999999998	195.524	221.206	235.796	192.765	208.429	167.53900000000002	177.747	151.803	163.984	213.8	156.431	372.061	ENSG00000099341.11	PSMD8
ENST00000399396.7	2.275	0.0	5.22	6.468	10.909	3.677	5.905	7.63	8.964	3.4210000000000003	1.159	3.3089999999999997	78.577	83.946	265.772	179.613	119.949	94.48	211.795	220.16099999999997	82.944	99.804	181.22099999999998	464.161	ENSG00000244754.9	N4BP2L2
ENST00000509358.6	30.479	21.491	10.54	15.489	9.586	20.456	40.191	0.0	11.889000000000001	36.541	8.357999999999999	0.0	31.465	13.76	27.258000000000003	32.972	34.317	4.632	22.291	0.0	12.065	8.839	31.569000000000003	47.385	ENSG00000131844.16	MCCC2
ENST00000487525.5	0.0	0.0	0.0	0.0	0.0	0.0	0.0	0.0	0.0	0.0	0.0	0.0	69.15100000000001	72.075	161.458	104.06	93.331	65.577	94.15299999999999	99.302	69.89699999999999	88.56	93.947	288.746	ENSG00000108384.15	RAD51C
ENST00000342222.6	0.0	0.0	0.0	5.209	0.0	0.0	0.0	0.0	0.0	0.0	3.615	4.131	18.281	5.7010000000000005	339.49300000000005	259.986	48.016000000000005	33.001	147.511	135.885	47.12	54.742	320.733	571.936	ENSG00000104365.15	IKBKB
ENST00000409875.5	8.959	2.738	4.08	0.0	4.2669999999999995	0.0	6.0	0.0	0.0	14.23	7.0	3.7230000000000003	19.155	3.515	33.614000000000004	20.279	3.911	3.657	11.917	0.0	3.8789999999999996	29.256	23.333000000000002	9.007	ENSG00000144134.18	RABL2A
ENST00000262375.11	439.564	309.269	410.094	263.961	396.44300000000004	559.315	508.958	360.125	495.81800000000004	507.773	393.3	722.398	986.4689999999999	915.3439999999999	1232.917	957.605	917.409	712.6410000000001	713.89	676.591	778.6189999999999	965.066	1096.93	2162.261	ENSG00000103423.14	DNAJA3
ENST00000594202.5	47.723	0.0	70.558	50.0	40.662	133.0	114.0	0.0	57.474	117.0	142.0	196.47099999999998	101.286	97.84100000000001	134.187	130.68200000000002	103.436	113.448	125.25200000000001	62.966	105.03	124.492	263.981	413.289	ENSG00000130475.14	FCHO1
ENST00000377294.3	23.315	30.568	20.095	23.521	33.273	43.773999999999994	38.209	23.271	32.417	36.907	18.901	50.638000000000005	232.753	245.87400000000002	263.144	234.234	250.4	193.579	186.507	195.266	229.96400000000003	288.414	250.783	504.971	ENSG00000187626.9	ZKSCAN4
ENST00000322764.10	1051.0	1038.0	707.0	533.0	1256.0	1551.0	899.0	878.0	802.52	833.0	605.514	912.0	3303.0	2958.4959999999996	2788.775	2463.0	2582.0	2220.0	1697.98	1600.0	1483.0	2021.0	1899.0	3189.002	ENSG00000159840.16	ZYX
ENST00000366899.4	9.0	17.0	5.0	7.0	14.0	19.0	16.0	16.0	10.0	25.0	19.011	31.0	61.0	56.0	85.0	65.0	54.0	68.0	51.0	68.0	75.0	66.0	81.0	153.0	ENSG00000143507.18	DUSP10
ENST00000663595.1	62.0	56.0	73.0	52.0	101.0	157.0	134.0	112.0	55.0	60.891999999999996	52.0	88.0	880.8939999999999	926.0	1014.6139999999999	936.169	1375.714	1062.631	1063.817	978.283	582.273	789.0010000000001	783.942	1570.318	ENSG00000175567.10	UCP2
ENST00000419065.6	107.32799999999999	91.066	108.463	52.93	164.255	245.4	136.286	131.849	152.22299999999998	198.135	101.62100000000001	190.003	211.34	211.831	204.918	185.55900000000003	324.062	232.22099999999998	198.014	124.491	228.39	268.649	241.917	458.634	ENSG00000180822.12	PSMG4
ENST00000531277.2	0.0	0.0	10.467	0.0	0.0	0.0	16.781	4.53	0.0	0.0	15.788	2.017	4.773	2.872	31.864	17.249000000000002	7.478	11.039000000000001	20.965999999999998	33.025	7.858	4.779	12.198	46.263000000000005	ENSG00000051180.17	RAD51
ENST00000488653.6	73.0	63.0	86.0	59.0	113.874	159.0	113.057	105.689	72.0	87.0	84.0	135.864	278.16700000000003	306.096	344.631	289.467	379.499	236.53599999999997	275.01	297.48900000000003	220.51	366.501	272.79400000000004	661.559	ENSG00000175455.16	CCDC14
ENST00000595646.6	32.936	32.22	12.859000000000002	8.027999999999999	40.38	52.263000000000005	31.215	32.312	27.182	37.68	25.105	41.102	179.446	237.18400000000003	233.27599999999998	211.581	232.53799999999998	128.054	121.11	224.903	146.14700000000002	198.495	163.299	404.789	ENSG00000204604.12	ZNF468
ENST00000372466.8	16.444000000000003	19.227999999999998	18.92	15.832	30.918000000000003	47.72	38.321999999999996	20.939	14.456	29.811999999999998	18.239	57.042	124.18799999999999	105.552	146.435	96.885	104.84100000000001	94.34299999999999	86.87799999999999	100.98899999999999	88.887	128.16899999999998	103.95	212.851	ENSG00000198088.10	NUP62CL
ENST00000261590.13	355.0	327.0	218.0	183.0	616.0	871.0	518.0	421.0	371.0	483.0	286.0	569.0	1599.0	1973.0	1563.0	1266.0	2950.0	2303.0	1963.0	1905.0	1888.0	2532.0	1527.0	3630.0	ENSG00000046604.13	DSG2
ENST00000370336.5	0.0	1.0	0.0	0.0	0.0	2.0	0.0	1.0	3.0	0.0	1.0	1.0	0.0	4.0	4.0	1.0	4.0	7.0	3.0	2.0	7.0	4.0	2.0	9.0	ENSG00000080007.8	DDX43
ENST00000600283.6	3.089	3.2260000000000004	0.0	2.489	3.918	3.623	7.58	9.231	0.0	1.4669999999999999	3.202	11.958	17.245	19.315	58.394	39.147	9.369	18.173	56.92100000000001	46.078	17.492	26.27	39.952	104.014	ENSG00000130517.14	PGPEP1
ENST00000562973.1	0.0	1.767	0.0	7.377000000000001	1.645	5.376	0.0	2.273	5.9670000000000005	3.674	2.635	2.059	21.343000000000004	15.785	24.255	17.892	17.26	16.0	27.381999999999998	25.252	17.0	14.0	32.852	49.79600000000001	ENSG00000067365.15	METTL22
ENST00000256496.8	282.603	248.391	242.13400000000001	216.36700000000002	350.392	471.148	337.707	365.58	282.064	397.353	249.705	510.116	1465.039	1629.0379999999998	1755.547	1313.295	1570.941	1356.362	1300.892	1433.379	1607.279	1911.7920000000001	1498.713	3616.4840000000004	ENSG00000134108.14	ARL8B
ENST00000591698.5	0.0	0.0	0.0	0.0	0.0	0.0	0.0	6.372999999999999	0.0	0.0	2.112	0.0	54.144	47.86600000000001	92.09200000000001	73.09899999999999	40.71	20.680999999999997	59.596000000000004	51.68600000000001	33.288000000000004	57.476000000000006	61.714	139.121	ENSG00000121289.18	CEP89
ENST00000375571.6	1033.0	1019.0	803.0	621.0	1439.0	1842.9920000000002	1196.0	1057.0	975.982	1295.0	758.0	1458.0	7152.859	7201.0	6377.0	5189.455	7303.0	6339.46	4892.0	4646.0	6070.0	7478.0	5245.0	10931.0	ENSG00000101367.9	MAPRE1
ENST00000596955.1	0.0	0.0	3.24	0.0	0.0	0.0	3.003	0.0	0.0	0.0	0.0	0.0	0.0	1.275	4.023	2.44	0.0	0.0	4.052	1.8130000000000002	0.0	0.0	0.0	0.0	ENSG00000167759.13	KLK13
ENST00000370110.5	339.0	337.0	331.0	222.0	719.0	826.0	572.0	517.0	459.0	478.0	346.0	569.0	1539.0	1558.0	1431.9979999999998	1209.0	2181.0	1869.0	1544.983	1329.0	1607.0	1988.0120000000002	1562.0	3060.0	ENSG00000107833.10	NPM3
ENST00000470299.2	0.0	0.0	9.777000000000001	1.8980000000000001	18.761	10.884	0.0	1.8419999999999999	0.0	0.0	0.0	0.0	20.916	18.48	84.978	40.029	35.786	0.0	38.843	51.522	15.819	23.785	53.428999999999995	131.756	ENSG00000076685.19	NT5C2
ENST00000336937.8	0.0	0.0	0.0	0.0	0.0	0.0	0.0	0.0	0.0	0.0	0.0	0.0	1.022	1.171	1.157	1.7069999999999999	0.0	1.399	0.0	0.0	0.0	1.204	0.0	1.91	ENSG00000162772.17	ATF3
ENST00000401607.6	138.77	177.923	189.32	93.219	286.236	322.497	346.33	352.26099999999997	317.625	253.755	271.955	329.73	177.452	191.372	366.539	303.449	397.537	267.755	343.88800000000003	274.035	264.07	350.47900000000004	439.44	853.065	ENSG00000214078.12	CPNE1
ENST00000263856.9	98.0	123.0	83.0	57.0	146.686	206.06400000000002	142.0	126.0	108.816	154.0	114.0	190.0	1897.0	1839.0	1702.0839999999998	1446.12	1928.263	1549.0	1315.185	1264.149	1583.0	1977.945	1448.0	2932.5040000000004	ENSG00000115561.16	CHMP3
ENST00000321556.5	48.0	52.0	32.0	23.0	66.0	65.0	30.0	47.0	32.0	34.0	35.0	49.0	357.0	333.0	339.0	326.0	313.0	257.0	257.0	214.0	210.0	187.0	192.0	430.0	ENSG00000158828.8	PINK1
ENST00000435820.6	2.0	0.0	0.0	3.0	1.006	2.0	1.001	0.9990000000000001	0.0	0.0	0.0	0.9990000000000001	76.516	55.091	47.71	56.4	11.097999999999999	0.0	11.825999999999999	6.645	53.798	50.858000000000004	35.056	88.11399999999999	ENSG00000197134.13	ZNF257
ENST00000418910.1	1.694	0.0	0.0	0.0	0.0	0.0	1.675	0.0	0.0	0.0	0.0	0.0	1.021	0.0	0.0	1.012	0.0	0.0	1.026	0.0	0.0	0.0	0.0	0.0	ENSG00000213639.10	PPP1CB
ENST00000261219.7	0.0	0.0	0.0	2.005	0.0	0.0	0.0	4.1930000000000005	0.0	0.0	0.0	0.0	21.351	16.381	25.612	47.419	11.915	16.335	10.955	22.122	19.855999999999998	52.833999999999996	2.585	45.378	ENSG00000028203.18	VEZT
ENST00000447990.1	0.0	0.0	0.0	0.0	0.0	0.0	0.0	0.0	6.787999999999999	0.0	0.0	0.0	0.0	0.0	0.0	0.0	0.0	0.0	0.0	0.0	0.0	0.0	0.0	1.5030000000000001	ENSG00000144451.19	SPAG16
ENST00000609256.1	3.0	2.0	6.0	2.0	1.0	0.0	5.0	1.0	4.002	2.0	2.0	12.0	10.0	3.0	4.0	7.0	2.0	4.0	2.0	3.0	6.0	10.0	3.0	11.0	ENSG00000180535.3	BHLHA15
ENST00000521264.5	197.0	192.0	155.0	93.0	251.0	307.0	230.0	232.0	190.52599999999998	249.0	171.0	313.0	158.0	180.0	135.0	123.0	158.0	116.0	113.0	109.0	148.0	180.0	151.0	287.0	ENSG00000177556.12	ATOX1
ENST00000321919.14	481.517	466.31	497.714	349.019	659.3789999999999	823.3510000000001	727.8789999999999	665.1389999999999	486.895	554.466	539.705	904.673	4033.447	3957.276	4799.347	4375.075	4049.534	3554.386	3836.6929999999998	3309.466	3391.4509999999996	4112.645	4265.464	8567.042	ENSG00000140632.17	GLYR1
ENST00000301838.5	100.0	121.0	78.0	55.0	157.0	192.0	112.0	126.0	124.089	153.0	93.0	178.0	1104.0	1083.0	916.0	817.0	1062.0	850.0	662.0	643.102	990.003	1384.0	1113.0	1897.0	ENSG00000168040.5	FADD
ENST00000524270.5	19.0	25.0	27.0	15.0	41.0	45.0	40.0	32.0	33.0	34.0	26.0	42.0	96.0	107.0	130.0	144.0	144.0	121.0	146.0	127.0	110.0	161.0	191.0	317.0	ENSG00000111671.9	SPSB2
ENST00000648472.1	0.0	0.0	0.0	0.0	0.0	10.511	0.0	0.0	0.0	0.0	0.0	0.0	12.12	13.529000000000002	38.306999999999995	55.413000000000004	3.103	0.0	13.788	19.522000000000002	12.457	18.729	30.372	70.251	ENSG00000184465.16	WDR27
ENST00000675131.1	0.0	0.0	0.0	0.0	0.0	0.0	0.0	1.2919999999999998	0.0	0.0	0.0	0.0	23.424	25.245	40.979	36.588	24.845	37.788000000000004	32.789	54.681000000000004	28.739	44.574	44.276	47.141000000000005	ENSG00000178177.16	LCORL
ENST00000570346.1	13.296	0.0	10.264000000000001	8.118	0.0	0.0	10.046	8.537	0.0	9.055	5.966	8.413	1.014	0.0	0.0	0.0	2.483	0.0	2.025	0.0	1.002	3.016	0.0	3.0239999999999996	ENSG00000103226.18	NOMO3
ENST00000553423.2	0.0	0.0	0.0	0.0	0.0	0.0	0.0	0.0	0.0	0.0	0.0	0.0	0.0	10.869000000000002	9.146	19.581	7.7989999999999995	0.0	5.601	0.0	8.527999999999999	11.368	42.96	67.4	ENSG00000197102.12	DYNC1H1
ENST00000441350.2	16.066	6.58	0.0	0.0	21.579	0.0	17.792	28.046	0.0	16.493	0.0	27.142	94.51100000000001	97.535	136.518	55.326	103.92299999999999	74.061	104.116	66.79	124.061	84.55	59.95	223.299	ENSG00000132549.18	VPS13B
ENST00000243440.2	1.0	0.0	1.0	0.0	0.0	2.0	0.0	0.0	6.0	2.0	4.0	3.0	10.0	9.0	24.0	16.0	9.0	5.0	3.0	6.0	45.0	50.0	56.0	83.0	ENSG00000123685.9	BATF3
ENST00000394829.6	55.933	63.815	54.562	32.067	112.539	55.341	43.478	59.667	60.861000000000004	91.20299999999999	23.009	43.083	379.962	445.159	373.425	326.457	374.88699999999994	240.468	286.532	291.002	360.63699999999994	398.44599999999997	276.731	628.335	ENSG00000107758.16	PPP3CB
ENST00000450285.5	0.0	0.0	4.841	6.7989999999999995	0.0	0.0	0.0	19.494	0.0	0.0	0.0	31.009	412.905	333.466	734.9760000000001	571.349	346.74699999999996	309.849	466.675	479.653	250.418	428.67800000000005	720.944	1405.003	ENSG00000106638.17	TBL2
ENST00000592590.6	4.9110000000000005	5.275	13.349	7.615	8.698	6.1160000000000005	11.5	11.25	6.727	11.659	12.370999999999999	0.0	140.958	194.6	280.712	229.797	240.86900000000003	135.07399999999998	173.38099999999997	180.791	162.05	181.792	259.226	359.152	ENSG00000182087.14	TMEM259
ENST00000441429.1	31.223000000000003	17.72	29.953000000000003	18.664	15.415999999999999	15.265	28.576999999999998	36.51	29.616999999999997	9.22	15.592	30.019000000000002	264.235	280.853	162.81	171.032	342.461	264.598	106.53299999999999	88.73200000000001	264.072	308.069	133.31799999999998	267.589	ENSG00000170889.14	RPS9
ENST00000273130.9	624.9830000000001	598.0	496.0	358.0	938.0	1223.0	850.0	729.0	732.8710000000001	740.0	539.0	910.0	1928.0	2065.0	2017.0	1576.006	2425.0	2070.0	1618.0	1576.0	1960.0	2429.0	1610.0	3635.736	ENSG00000144635.9	DYNC1LI1
ENST00000328709.8	41.0	33.0	43.0	31.0	60.0	68.0	63.0	52.0	48.0	52.0	50.0	72.0	721.0	813.0	709.0	579.0	798.0	657.0	566.0	499.0	730.0	780.0	643.0	1300.0	ENSG00000183513.9	COA5
ENST00000361529.5	1.0	1.0	0.0	0.0	1.0	1.0	0.0	0.0	1.0	2.0	0.0	2.0	0.0	0.0	0.0	0.0	1.0	0.0	0.0	0.0	0.0	0.0	0.0	0.0	ENSG00000140107.12	SLC25A47
ENST00000613830.4	0.0	0.0	0.0	0.0	0.0	2.0	0.0	0.0	0.0	1.0	0.0	0.0	0.0	2.6489999999999996	0.0	0.0	0.0	0.0	1.0	1.0	0.0	0.0	0.0	5.0	ENSG00000091129.21	NRCAM
ENST00000611055.4	336.4	303.13	400.591	253.926	476.0	586.927	572.119	473.722	389.827	420.397	415.585	605.887	1193.515	1129.5410000000002	1851.971	1505.17	1376.0639999999999	1098.128	1476.59	1233.507	947.543	1246.469	1662.1760000000002	3476.982	ENSG00000148335.15	NTMT1
ENST00000265866.11	1148.202	1125.4669999999999	1226.621	929.97	1640.86	2223.91	1958.533	1691.661	1146.192	1440.872	1229.434	2284.721	9140.0	9340.0	17429.0	13602.79	10111.0	9602.0	12210.993999999999	11235.0	8506.0	10624.95	13889.0	27822.0	ENSG00000096746.17	HNRNPH3
ENST00000416465.5	0.0	0.0	11.207	3.08	21.013	0.0	7.946000000000001	5.553	8.825	8.696	0.0	2.499	70.257	75.71300000000001	141.957	116.935	81.547	48.221000000000004	81.765	77.721	56.879	78.859	117.1	256.015	ENSG00000185721.13	DRG1
ENST00000651114.1	436.663	349.041	372.895	253.079	576.34	713.388	516.962	509.98699999999997	368.12300000000005	547.721	325.53700000000003	691.2819999999999	0.0	0.0	2.8789999999999996	5.882000000000001	0.0	0.0	0.0	1.54	0.0	0.0	0.0	1.5719999999999998	ENSG00000086189.10	DIMT1
ENST00000468777.5	173.043	128.661	133.039	53.513000000000005	157.506	196.87900000000002	161.05	124.98200000000001	120.995	151.41	102.75	145.84	467.977	542.935	496.539	470.986	546.721	447.675	329.97	334.58099999999996	346.148	380.204	371.94	680.763	ENSG00000114054.14	PCCB
ENST00000639335.1	0.0	0.0	0.0	0.0	0.0	0.0	0.0	0.0	0.0	0.0	0.0	0.0	148.82399999999998	109.64200000000001	83.35799999999999	90.462	93.294	97.34899999999999	76.27	100.727	134.445	120.48100000000001	107.96799999999999	223.87599999999998	ENSG00000138796.17	HADH
ENST00000549183.1	92.11399999999999	65.99600000000001	49.306000000000004	0.0	90.085	0.0	133.99	0.0	0.0	0.0	10.877	20.94	497.598	454.599	318.568	378.64300000000003	463.481	539.769	312.047	390.26199999999994	304.413	598.43	451.967	806.0830000000001	ENSG00000167553.16	TUBA1C
ENST00000359114.9	86.0	112.0	132.0	99.0	105.0	123.0	155.0	115.0	106.0	79.0	104.0	167.0	752.0	778.0	990.0	940.0	739.0	585.0	764.0	615.0	560.0	680.0	936.0	1673.0	ENSG00000273899.5	NOL12
ENST00000269980.7	152.0	173.0	154.0	123.0	184.0	239.669	230.0	175.0	144.464	165.0	138.0	230.0	574.465	588.299	780.5039999999999	723.875	552.0	455.0	522.9730000000001	486.836	389.439	490.69	632.0	1171.202	ENSG00000248098.12	BCKDHA
ENST00000264596.4	44.833999999999996	54.0	48.286	40.0	77.0	104.0	73.0	44.25	58.0	92.0	60.661	110.0	165.767	223.326	285.059	238.31799999999998	175.149	168.752	222.043	236.127	188.968	213.27200000000002	254.053	618.1419999999999	ENSG00000109674.4	NEIL3
ENST00000221086.8	43.0	46.0	26.877	33.0	72.0	105.0	64.273	46.0	58.0	48.0	44.894	77.0	272.59	277.44599999999997	351.41900000000004	285.17	275.52299999999997	240.155	288.719	337.233	244.275	330.635	241.415	669.8589999999999	ENSG00000104643.10	MTMR9
ENST00000454175.1	0.0	0.0	22.886	0.0	7.471	10.565	12.868	14.134	0.0	0.0	7.593	13.193	372.70300000000003	413.98199999999997	816.459	491.39	453.82599999999996	450.86199999999997	613.743	537.597	346.98800000000006	486.829	541.535	1312.816	ENSG00000196652.12	ZKSCAN5
ENST00000285116.8	153.0	166.0	143.0	98.0	267.0	300.0	236.0	207.0	143.0	199.0	121.0	233.0	970.0	992.171	944.0	740.0	980.0	909.0	715.0	815.0	720.0	945.0	714.0	1369.0	ENSG00000154839.10	SKA1
ENST00000442656.6	55.706	0.0	0.0	8.017000000000001	55.218999999999994	18.699	27.565	18.456	19.657	17.667	14.082	37.226	94.119	241.377	185.476	194.74	195.896	129.781	137.97299999999998	168.012	136.379	202.28	178.683	445.645	ENSG00000198901.14	PRC1
ENST00000429671.6	92.647	94.50399999999999	82.95299999999999	38.618	141.672	165.76	126.82799999999999	87.243	165.99900000000002	113.41799999999999	103.242	174.12599999999998	41.669	69.26	94.29899999999999	51.152	50.333999999999996	42.528999999999996	79.36	50.588	41.537	42.931999999999995	76.513	174.063	ENSG00000170892.12	TSEN34
ENST00000503277.6	6916.0	6263.0	4325.0	3441.0	7742.0	10073.0	5760.0	4990.0	5583.018	6851.0	3758.0	6809.0	9107.0	9654.0	7442.0	7156.0	10991.0	8889.0	6646.0	6690.0	8659.0	9981.0	8137.0	16495.0	ENSG00000163682.17	RPL9
ENST00000593767.3	241.59900000000002	194.55599999999998	165.893	127.637	252.43	276.856	270.645	184.30900000000003	228.808	207.08700000000002	155.629	268.474	956.316	1059.576	1192.715	932.1310000000001	1154.0610000000001	989.0189999999999	854.0	821.799	862.074	1066.576	997.817	1757.0079999999998	ENSG00000104973.19	MED25
ENST00000529063.1	0.0	2.099	2.441	0.0	0.0	0.0	0.0	3.48	0.0	0.0	0.0	3.074	7.125	7.026	17.337	13.164000000000001	6.08	3.6069999999999998	8.977	1.256	3.3289999999999997	2.505	19.586	18.781	ENSG00000110713.17	NUP98
ENST00000336283.7	206.0	217.0	196.0	137.0	329.0	380.0	290.0	244.0	208.0	272.0	185.389	308.0	945.0	1008.0	1270.99	1175.0	1057.0	817.0	947.0	870.0	771.0	902.0	1148.0	2152.0	ENSG00000213523.10	SRA1
ENST00000538872.6	0.0	1.0	0.0	0.0	0.0	1.0	1.0	1.0	0.0	0.0	0.0	2.0	3.0	1.0	1.0	0.0	4.337	2.138	0.0	0.0	0.0	1.0	0.0	2.245	ENSG00000120645.12	IQSEC3
ENST00000487136.2	9.002	10.636	12.222000000000001	11.837	13.139000000000001	27.36	29.967	22.364	14.174000000000001	18.496	13.737	30.416	0.0	4.649	3.141	7.278	1.8319999999999999	0.0	0.0	6.167999999999999	1.7280000000000002	3.2560000000000002	1.4240000000000002	3.2569999999999997	ENSG00000088035.18	ALG6
ENST00000396252.6	17.737000000000002	23.480999999999998	17.288	10.752	26.553	43.913999999999994	20.705	27.444000000000003	21.178	27.334	17.973	29.005	780.457	834.1239999999999	949.159	796.814	895.329	828.818	680.492	767.4760000000001	841.9960000000001	1024.29	683.533	1919.205	ENSG00000104320.14	NBN
ENST00000487199.5	17.208	0.0	13.869000000000002	0.0	4.686	21.25	5.002	4.336	17.364	17.047	4.224	18.744	0.0	0.0	0.0	0.0	0.0	0.0	0.0	1.172	0.0	0.0	0.0	0.0	ENSG00000069849.11	ATP1B3
ENST00000461667.2	0.0	0.0	0.0	0.0	0.0	0.0	0.0	0.0	0.0	0.0	0.0	4.726	491.42900000000003	565.089	468.94800000000004	471.039	761.421	601.736	581.121	520.484	451.037	664.3710000000001	411.051	835.334	ENSG00000116198.14	CEP104
ENST00000593087.1	336.38199999999995	327.262	282.496	203.755	541.326	643.112	477.48400000000004	463.346	380.70099999999996	450.726	286.939	507.87699999999995	479.10400000000004	481.218	364.684	414.66	583.964	516.5419999999999	357.866	295.306	404.436	488.99199999999996	441.855	719.535	ENSG00000198258.11	UBL5
ENST00000299237.2	21.226999999999997	10.0	7.0	8.251	21.108	40.228	13.043	14.0	19.102	23.194000000000003	15.142000000000001	28.232	126.0	131.0	111.0	101.0	156.0	138.0	111.0	97.0	150.0	239.0	144.0	260.0	ENSG00000166188.2	ZNF319
ENST00000623385.3	0.0	5.886	18.083	0.0	23.93	0.0	0.0	34.663000000000004	24.541	0.0	21.508000000000003	0.0	232.94400000000002	279.461	337.999	287.063	280.753	263.765	219.88299999999998	223.125	184.43099999999998	233.523	280.608	491.022	ENSG00000248167.7	TRIM39-RPP21
ENST00000226105.11	39.321	19.727999999999998	31.0	12.36	55.897	67.061	49.239	43.06100000000001	36.35	57.82899999999999	46.332	42.417	68.902	61.089	75.307	61.638000000000005	153.149	107.12700000000001	90.09	61.263000000000005	86.396	114.53	83.97200000000001	188.518	ENSG00000108961.14	RANGRF
ENST00000476279.5	470.0	403.0	365.0	258.0	718.0	939.0	565.0	533.0	481.0	610.0	440.0	635.0	1398.9360000000001	1559.126	1058.847	1081.359	2402.974	1500.0320000000002	1293.4769999999999	850.173	1533.057	1711.6070000000002	1431.165	3069.616	ENSG00000090266.13	NDUFB2
ENST00000589572.5	0.0	2.063	1.953	0.0	0.0	0.0	1.8619999999999999	8.029	0.0	0.0	1.486	4.705	7.556	8.047	16.765	25.458000000000002	5.492999999999999	16.573	25.381	22.52	13.487	23.548000000000002	40.686	75.67	ENSG00000105576.15	TNPO2
ENST00000648994.2	69.0	82.0	58.0	44.0	92.0	146.0	107.0	100.0	89.869	108.0	80.0	118.0	1510.0	1539.0	1682.0	1362.0	1564.0	1330.0	1170.0	1133.0	1443.0	1861.0	1274.0	2893.0	ENSG00000261609.8	GAN
ENST00000378886.6	47.342	54.705	91.71600000000001	88.0	66.706	87.505	118.04700000000001	48.772	100.756	111.294	53.663000000000004	126.02	672.7860000000001	804.936	1224.38	1067.256	1059.098	771.648	1268.723	1077.675	823.797	1127.786	1306.937	2931.0890000000004	ENSG00000125885.13	MCM8
ENST00000258439.8	90.0	72.0	51.0	34.0	127.0	153.0	84.0	85.0	94.0	113.0	62.0	102.0	947.0	919.0	649.0	672.0	937.0	854.0	563.0	557.0	784.0	1050.0	706.0	1289.0	ENSG00000135956.9	TMEM127
ENST00000334376.4	0.0	0.0	0.0	0.0	0.0	1.686	0.0	1.797	6.211	4.379	7.013999999999999	11.24	0.0	0.0	1.5490000000000002	0.0	0.0	0.0	0.0	0.0	0.0	0.0	6.652	5.822	ENSG00000115604.10	IL18R1
ENST00000349995.10	54.0	40.0	53.0	39.0	46.0	69.0	76.0	57.0	44.097	66.0	78.0	126.0	300.0	280.0	676.0	499.0	278.0	226.0	432.0	395.0	273.0	366.0	541.0	1158.0	ENSG00000136152.15	COG3
ENST00000315580.9	188.128	212.389	153.347	140.0	344.05800000000005	377.653	249.99400000000003	248.74900000000002	252.02700000000002	265.272	210.0	313.993	1558.665	1411.807	1484.568	1226.84	1953.5610000000001	1711.7060000000001	1278.42	1123.1989999999998	1410.934	1807.3029999999999	1537.384	2807.658	ENSG00000182196.13	ARL6IP4
ENST00000464139.5	26.371	7.702999999999999	0.0	0.0	22.502	6.532	13.795	24.601999999999997	10.536	0.0	0.0	6.531000000000001	120.23	168.171	69.814	99.036	113.396	89.70100000000001	47.629	42.038000000000004	56.96	100.08	66.682	122.945	ENSG00000126216.15	TUBGCP3
ENST00000473414.6	155.0	130.718	106.0	79.253	217.07	242.81400000000002	160.001	174.47	157.004	175.419	129.41	209.66	614.8380000000001	592.76	593.168	468.347	769.4060000000001	628.561	567.701	469.534	585.565	667.222	469.577	1080.453	ENSG00000114744.9	COMMD2
ENST00000592334.1	0.0	0.0	0.0	1.652	0.0	0.0	2.9939999999999998	1.568	0.0	5.582999999999999	1.465	0.0	1.016	2.995	2.211	0.0	1.072	3.125	4.806	3.4419999999999997	6.7139999999999995	11.997	3.091	10.001	ENSG00000041353.10	RAB27B
ENST00000650311.1	6.779	3.767	0.0	0.0	18.487000000000002	0.0	5.901	0.0	6.037999999999999	14.453	0.0	0.0	47.771	38.32	97.042	64.067	32.343	31.971	65.209	63.7	26.971	40.795	71.742	141.674	ENSG00000156795.8	NTAQ1
ENST00000587871.1	61.724	41.137	52.92100000000001	31.864	139.68	156.02	142.878	111.48700000000001	73.89399999999999	80.15899999999999	61.911	79.249	79.307	74.835	63.956	59.193000000000005	94.546	147.236	88.463	83.189	46.153	122.87299999999999	79.544	160.795	ENSG00000267110.1	AC010327.2
ENST00000523004.1	0.0	0.0	1.919	7.835	2.73	1.73	0.0	0.0	0.0	3.826	0.0	0.0	9.288	5.656000000000001	12.142999999999999	14.41	4.814	4.456	4.533	9.09	2.4330000000000003	13.994000000000002	13.008	13.202	ENSG00000196743.9	GM2A
ENST00000430656.5	62.721000000000004	50.707	17.87	25.17	123.346	82.43	68.08800000000001	49.88	65.29899999999999	61.412	81.41	32.933	79.832	66.317	55.103	34.174	128.011	76.41	67.115	83.619	115.49600000000001	152.2	93.34200000000001	184.00900000000001	ENSG00000075340.23	ADD2
ENST00000503119.5	0.0	0.0	2.1390000000000002	0.0	0.0	0.0	2.248	0.0	0.0	0.0	1.672	0.0	4.29	5.502000000000001	35.951	31.561999999999998	1.6440000000000001	0.0	15.645	29.232	0.0	0.0	13.095999999999998	40.981	ENSG00000159685.11	CHCHD6
ENST00000216160.11	110.0	108.0	104.0	69.0	126.0	184.0	152.0	115.0	129.0	121.0	101.0	167.0	650.298	645.128	759.93	718.578	645.515	533.9680000000001	542.788	546.0419999999999	469.18	722.977	733.71	1377.479	ENSG00000100324.14	TAB1
ENST00000648323.1	61.0	77.0	40.0	25.932	112.0	150.0	89.0	72.0	100.932	90.946	51.0	81.962	411.0	372.0	265.0	282.0	409.0	347.0	278.0	198.0	321.0	458.0	311.0	597.0	ENSG00000183770.7	FOXL2
ENST00000492508.1	11.347000000000001	12.390999999999998	15.414000000000001	10.208	22.776999999999997	13.65	16.994	13.752	3.614	1.2309999999999999	12.245	23.070999999999998	37.516999999999996	24.32	52.726000000000006	41.507	50.291000000000004	43.516999999999996	58.135	48.461999999999996	30.256	35.507	40.419000000000004	94.242	ENSG00000242485.6	MRPL20
ENST00000642816.3	514.0880000000001	459.644	519.202	277.866	904.2689999999999	1470.4189999999999	574.523	1040.53	491.577	745.2330000000001	415.06	1031.401	20980.261000000002	20819.622	17380.221	15861.202	16229.593	13048.839	10455.044	10362.548	12101.818000000001	16022.873	12778.026000000002	23962.9	ENSG00000149925.22	ALDOA
ENST00000222219.8	119.0	134.0	122.0	75.0	207.0	264.0	194.0	194.0	151.0	171.0	151.0	240.0	581.0	609.0	632.0	581.0	766.0	599.0	583.0	538.0	616.0	766.0	701.0	1401.0	ENSG00000105612.9	DNASE2
ENST00000371429.4	486.0	482.0	391.0	300.0	701.0	960.0	675.0	604.0	398.0	508.0	382.0	715.0	1987.037	2135.0	2272.0	1667.0	2236.0	1842.983	1559.0	1954.0	1525.0	2135.0	1402.0	3278.998	ENSG00000058804.12	NDC1
ENST00000371587.8	0.0	0.0	1.172	0.0	1.236	0.0	6.059	4.111000000000001	1.197	0.0	0.0	2.287	18.714000000000002	28.369	38.83	44.388999999999996	24.464000000000002	34.997	42.986999999999995	43.3	35.803000000000004	46.931000000000004	55.248999999999995	89.449	ENSG00000177239.15	MAN1B1
ENST00000337702.5	40.0	53.0	36.0	34.0	61.0	92.0	81.0	70.0	49.0	83.0	46.0	127.0	336.0	326.0	609.0	484.001	382.0	295.0	382.99300000000005	369.0	368.0	469.0	527.0	1047.002	ENSG00000113638.14	TTC33
ENST00000263708.7	14.084000000000001	13.0	9.0	3.215	13.954	22.004	18.916	20.0	6.15	11.388	14.0	18.258	446.87699999999995	466.075	640.364	461.431	394.026	375.39599999999996	432.86800000000005	410.656	370.371	542.722	479.649	900.166	ENSG00000088179.9	PTPN4
ENST00000297785.8	77.0	70.0	56.0	29.0	20.0	41.0	33.0	19.0	103.383	119.999	85.0	141.0	175.0	158.0	133.0	118.0	67.0	61.0	39.0	45.0	256.0	316.0	179.0	426.0	ENSG00000165092.13	ALDH1A1
ENST00000357947.4	0.0	0.0	0.0	0.0	0.0	1.0	2.0	0.0	0.0	0.0	0.0	0.0	0.0	2.0	1.0	1.0	2.0	2.0	2.0	0.0	1.0	0.0	0.0	1.0	ENSG00000095587.9	TLL2
ENST00000455102.6	36.567	19.043	68.51100000000001	30.455	24.546999999999997	27.44	53.177	34.153	41.36	28.728	29.291999999999998	57.766000000000005	213.05599999999998	230.84599999999998	294.235	245.727	214.632	206.11599999999999	197.303	198.25	188.234	232.285	235.515	339.74699999999996	ENSG00000104835.15	SARS2
ENST00000598312.6	9.423	5.0	3.0	2.024	7.117999999999999	14.03	11.0	17.0	5.066	1.03	0.0	3.0	110.0	102.0	117.0	89.0	159.0	131.0	115.0	114.0	32.0	30.0	16.0	53.0	ENSG00000181894.15	ZNF329
ENST00000438979.6	1.85	0.91	0.0	0.0	0.0	2.141	2.5660000000000003	0.0	1.0	1.538	0.0	0.0	18.949	9.878	14.174000000000001	10.363	5.83	0.0	5.891	13.258	17.614	17.934	6.666	5.152	ENSG00000114770.17	ABCC5
ENST00000243639.8	0.0	0.0	1.723	2.767	1.71	11.2	2.719	3.74	3.063	10.189	9.417	2.343	608.734	620.539	780.301	610.368	713.415	650.7130000000001	679.207	642.611	511.579	675.7489999999999	544.808	1250.335	ENSG00000204604.12	ZNF468
ENST00000544336.5	0.0	0.0	28.570999999999998	0.0	0.0	0.0	0.0	0.0	7.315	0.0	0.0	0.0	113.723	96.56	54.854	44.13	135.74	50.82899999999999	82.4	77.01100000000001	96.86399999999999	73.58	64.494	113.89399999999999	ENSG00000071994.11	PDCD2
ENST00000452389.6	0.0	0.0	0.0	0.0	2.274	0.0	0.0	0.0	0.0	0.0	0.0	4.1739999999999995	341.01599999999996	420.871	632.153	610.891	324.124	383.827	476.952	486.735	284.185	316.185	639.235	1086.751	ENSG00000114745.13	GORASP1
ENST00000306999.7	205.0	217.798	185.238	129.31799999999998	201.109	279.47900000000004	251.083	230.058	327.15	411.936	331.994	638.876	901.8580000000001	878.943	1512.441	1187.139	802.064	742.971	720.7439999999999	763.808	1297.999	1610.878	1746.402	3916.295	ENSG00000106524.9	ANKMY2
ENST00000458579.5	0.0	0.0	0.0	0.0	3.071	4.032	0.0	4.148	0.0	5.94	0.0	0.0	111.40899999999999	66.53	145.143	102.68700000000001	73.357	79.219	66.506	54.013000000000005	157.434	123.27600000000001	148.585	293.279	ENSG00000136279.21	DBNL
ENST00000484069.1	0.0	0.0	0.0	47.956	73.185	0.0	56.246	36.955999999999996	43.493	37.116	88.885	68.88600000000001	161.315	188.99900000000002	282.678	259.832	227.88	210.125	264.738	192.514	184.201	232.93900000000002	277.38	606.465	ENSG00000001497.17	LAS1L
ENST00000568834.5	1.005	1.25	5.07	2.9619999999999997	0.0	3.773	8.447000000000001	2.699	1.163	2.4930000000000003	2.767	2.039	147.86	165.105	263.14599999999996	277.452	192.142	190.18	181.87400000000002	169.783	160.513	231.953	260.339	460.597	ENSG00000095906.17	NUBP2
ENST00000621870.4	3.014	4.0	7.4510000000000005	5.084	0.0	1.518	12.255	7.349	4.9319999999999995	4.254	11.377	8.817	86.464	83.116	223.453	170.78599999999997	62.49	85.176	165.84099999999998	163.72799999999998	134.374	218.787	324.715	588.505	ENSG00000125447.18	GGA3
ENST00000494290.1	0.0	0.0	0.0	0.0	0.0	1.207	0.0	0.0	1.2	0.0	1.159	0.0	53.251000000000005	59.818000000000005	76.82600000000001	59.383	58.485	41.195	69.38600000000001	55.166000000000004	55.356	61.592	75.327	148.797	ENSG00000137106.18	GRHPR
ENST00000359614.9	0.0	0.0	0.0	0.0	0.0	0.0	0.0	0.0	0.0	0.0	1.692	0.0	1.505	0.0	11.124	1.645	1.598	0.0	5.193	18.985	0.0	1.482	7.332999999999999	23.134	ENSG00000167985.7	SDHAF2
ENST00000520982.5	5.962000000000001	5.35	21.594	2.594	2.753	0.0	17.284000000000002	10.322000000000001	5.4670000000000005	0.0	11.044	22.044	21.703000000000003	14.595999999999998	126.51799999999999	102.29299999999999	27.49	10.565999999999999	72.126	63.708999999999996	8.033999999999999	32.442	83.052	230.338	ENSG00000168487.19	BMP1
ENST00000382395.8	11.0	7.0	6.0	5.417000000000001	8.0	14.0	5.0	12.0	15.013	10.0	6.011	3.0	75.0	75.0	73.0	40.0	74.0	60.0	24.0	36.0	72.0	95.0	43.0	115.0	ENSG00000137449.16	CPEB2
ENST00000431388.3	45.0	64.0	44.0	34.0	105.0	129.0	59.0	83.0	77.0	88.0	29.0	87.0	1616.4620000000002	1610.0	1205.014	1020.061	2112.508	1625.526	1200.175	961.125	1400.225	1784.924	1235.607	2347.27	ENSG00000224877.4	NDUFAF8
ENST00000636100.1	0.0	0.0	1.0	0.0	4.135	2.641	0.0	0.0	0.0	2.0	0.0	0.0	15.033	20.0	25.0	17.859	18.055999999999997	15.0	13.0	13.0	8.0	8.017000000000001	15.099	24.055999999999997	ENSG00000196535.16	MYO18A
ENST00000445090.5	0.0	7.638	4.098	13.713	9.924	7.507000000000001	10.78	9.422	5.1080000000000005	0.0	14.982000000000001	46.382	47.776	22.261999999999997	53.036	30.74	51.243	25.969	34.624	7.622000000000001	29.355999999999998	39.966	21.634	82.62799999999999	ENSG00000144535.20	DIS3L2
ENST00000370918.8	473.485	325.04	346.319	316.209	531.992	638.06	580.955	467.027	434.82199999999995	525.9019999999999	449.76	833.625	1637.415	1698.717	2105.3320000000003	1630.13	1546.365	1265.58	1334.2279999999998	1389.969	1473.91	1994.259	1694.285	3788.8790000000004	ENSG00000012660.14	ELOVL5
ENST00000584306.5	0.0	2.0	2.116	2.293	1.067	2.0	2.057	1.0	5.348	2.0	2.165	4.367	185.0	156.0	724.0	538.0	137.0	100.0	401.0	421.0	81.0	139.0	541.0	1027.0	ENSG00000176809.10	LRRC37A3
ENST00000389547.7	8.921	32.971	38.799	17.333	70.087	56.302	76.884	57.177	53.832	38.461999999999996	71.72	106.87799999999999	1256.037	1251.087	1498.953	1251.868	1578.49	1014.165	1287.282	1007.091	1201.556	1254.7060000000001	1475.5620000000001	2951.5609999999997	ENSG00000131626.18	PPFIA1
ENST00000261195.3	0.0	0.0	0.0	0.0	0.0	0.0	1.0	0.0	0.0	0.0	0.0	0.0	0.0	0.0	0.0	0.0	0.0	0.0	0.0	0.0	0.0	0.0	0.0	0.0	ENSG00000111713.3	GYS2
ENST00000354241.5	18.687	24.3	63.001000000000005	16.508	31.465999999999998	48.926	59.32	77.138	16.197	31.148000000000003	50.33	113.62299999999999	256.58299999999997	265.981	692.1160000000001	538.393	255.261	187.13400000000001	472.57	420.579	280.595	326.277	609.505	1515.713	ENSG00000146833.15	TRIM4
ENST00000541515.3	242.058	183.382	215.82299999999998	120.054	494.385	743.048	308.082	281.384	298.712	385.68	272.911	459.695	490.279	300.13599999999997	728.193	656.567	508.57300000000004	480.68800000000005	756.564	466.86800000000005	524.971	366.509	620.658	1285.3039999999999	ENSG00000269955.2	FMC1-LUC7L2
ENST00000474230.5	0.0	3.01	0.0	0.0	0.0	0.0	0.0	0.0	0.0	0.0	0.0	0.0	0.0	0.0	3.377	4.401	0.0	0.0	1.5419999999999998	0.0	0.0	0.0	0.0	6.132000000000001	ENSG00000169599.13	NFU1
ENST00000361729.3	79.0	62.707	65.0	44.836000000000006	152.0	177.829	100.0	101.0	92.0	69.721	60.269	91.75399999999999	691.0	622.0	587.0	483.0	1053.0	859.0	769.0	702.0	632.0	869.0	714.0	1292.0	ENSG00000007968.7	E2F2
ENST00000581208.2	95.0	99.0	96.0	65.0	144.0	191.446	120.0	106.0	84.00299999999999	124.0	79.0	148.35399999999998	880.0	893.0	760.0	682.0	964.0	801.0	600.0	656.0	716.0	977.0	679.0	1416.0	ENSG00000136451.9	VEZF1
ENST00000469605.1	1.6380000000000001	0.0	1.7080000000000002	0.0	0.0	0.0	1.703	1.671	1.6880000000000002	0.0	0.0	1.63	57.522	53.031000000000006	39.169000000000004	22.294	48.511	43.04	48.433	27.09	54.412	65.3	34.482	62.052	ENSG00000114391.13	RPL24
ENST00000474039.5	1.0	1.0	7.0	3.0	6.0	3.0	0.0	6.0	0.0	4.0	0.0	11.0	3.225	11.4	25.461	21.0	7.294	4.88	18.614	9.548	7.928	19.910999999999998	28.686	67.059	ENSG00000111837.12	MAK
ENST00000534254.5	15.251	9.503	33.262	11.807	43.567	56.632	37.705999999999996	20.923000000000002	14.87	48.016000000000005	19.008	38.379	181.31799999999998	162.54399999999998	178.61599999999999	133.576	195.168	124.976	136.262	130.019	146.148	195.40400000000002	153.673	300.276	ENSG00000177830.18	CHID1
ENST00000597598.1	0.0	0.0	0.0	0.0	0.0	0.0	0.0	6.36	0.0	0.0	0.0	0.0	232.459	231.775	273.058	245.94799999999998	223.295	195.49099999999999	229.484	183.015	168.69400000000002	211.485	257.3	420.32599999999996	ENSG00000105771.14	SMG9
ENST00000299167.12	142.684	167.0	194.095	83.14399999999999	226.36	348.39300000000003	299.584	232.858	200.0	267.106	203.00400000000002	373.902	1524.9360000000001	1568.961	2363.397	1980.886	1930.559	1702.9660000000001	1895.525	2173.782	1738.94	2396.394	2265.821	4928.65	ENSG00000102893.16	PHKB
ENST00000432791.6	117.0	113.0	109.0	85.0	159.0	221.0	144.0	137.0	104.0	133.0	92.0	189.0	1182.1789999999999	1122.0	1515.0079999999998	1320.059	1212.0	1016.0	1290.0	1188.0	861.563	1164.0	1445.379	2764.0029999999997	ENSG00000120071.14	KANSL1
ENST00000343855.6	5.0	4.0	7.0	0.0	4.0	4.0	3.0	3.0	9.0	7.0	12.0	5.0	903.663	814.0039999999999	579.33	518.169	1143.549	937.648	589.887	542.0	934.633	1243.497	775.3430000000001	1403.181	ENSG00000188707.6	ZBED6CL
ENST00000584022.5	13.776	16.207	30.938000000000002	24.101	34.19	48.773999999999994	88.74799999999999	55.516000000000005	4.6530000000000005	28.423000000000002	41.89	47.339	156.761	159.558	302.33	225.584	141.111	139.468	229.843	175.33900000000003	160.58100000000002	178.52700000000002	261.819	472.461	ENSG00000109065.12	NAT9
ENST00000372927.5	99.0	90.999	81.0	75.0	162.0	242.0	178.0	179.0	105.0	133.0	103.0	188.0	257.0	280.0	268.0	219.0	267.0	236.0	205.0	238.0	261.0	331.0	168.0	512.0	ENSG00000102384.13	CENPI
ENST00000313213.5	1.0	0.0	0.0	0.0	1.0	1.0	1.0	0.0	1.0	1.0	0.0	2.0	1.0	4.0	3.0	4.0	0.0	3.0	1.0	0.0	6.0	7.0	4.0	8.0	ENSG00000176732.7	PFN4
ENST00000318407.5	1.0	2.0	2.0	5.0	2.0	2.0	5.0	7.0	7.0	9.0	8.0	7.0	22.0	26.0	30.0	40.0	35.0	20.0	21.0	12.0	34.0	45.0	53.0	91.0	ENSG00000176720.6	BOK
ENST00000373191.9	72.556	58.111000000000004	54.528999999999996	68.077	80.104	147.27	86.613	109.399	63.751000000000005	63.966	51.363	113.07700000000001	816.962	891.3689999999999	1094.714	876.462	742.317	594.2040000000001	721.927	795.988	494.61199999999997	665.268	525.1469999999999	1265.04	ENSG00000126070.20	AGO3
ENST00000407364.8	54.0	40.86	60.298	37.0	52.615	77.423	55.937	79.438	53.0	85.0	39.367	79.62	109.751	116.505	144.975	62.843	98.13600000000001	145.046	98.749	153.088	168.111	181.145	103.111	233.324	ENSG00000169519.21	METTL15
ENST00000339642.10	0.0	0.0	0.0	0.0	5.437	0.0	0.0	0.0	0.0	0.0	0.0	0.0	3.366	17.065	19.861	7.226	6.537000000000001	6.7010000000000005	6.218999999999999	1.5819999999999999	3.407	9.935	10.892000000000001	18.215999999999998	ENSG00000213096.11	ZNF254
ENST00000302746.11	395.0	392.0	308.132	196.35299999999998	528.404	754.0	448.403	501.472	318.856	460.0	298.905	536.32	1437.307	1495.243	1355.6229999999998	1160.211	1750.796	1420.6429999999998	1206.475	1154.8980000000001	1241.583	1473.6660000000002	1170.934	2636.95	ENSG00000168291.13	PDHB
ENST00000448720.5	0.0	0.0	0.0	0.0	3.168	0.0	0.0	0.0	0.0	0.0	0.0	0.0	14.513	19.967	67.238	41.576	16.889	27.503	38.604	51.597	12.025	26.48	86.07	109.914	ENSG00000146826.17	MAP11
ENST00000274990.4	0.0	0.0	0.0	0.0	0.0	0.0	1.0	0.0	0.0	4.0	0.0	0.0	0.0	0.0	0.0	0.0	0.0	0.0	0.0	0.0	0.0	0.0	1.0	0.0	ENSG00000146215.14	CRIP3
ENST00000382368.8	89.2	84.0	58.0	33.648	73.337	96.751	57.06100000000001	57.0	116.147	131.025	73.593	154.0	502.399	471.039	400.89300000000003	351.408	334.95	256.834	221.706	212.94099999999997	533.191	722.029	569.321	1058.211	ENSG00000155034.19	FBXL18
ENST00000357460.7	36.0	48.0	40.0	23.0	72.0	67.0	61.0	52.0	61.0	75.0	66.0	92.0	290.188	299.0	216.0	203.0	285.0	243.0	189.0	161.0	334.0	379.0	293.0	543.0	ENSG00000215271.9	HOMEZ
ENST00000438843.5	0.0	0.0	0.0	0.0	0.0	0.0	3.9130000000000003	0.0	0.0	0.0	0.0	14.503	0.0	7.0	2.151	6.273	0.0	5.756	13.497	0.0	0.0	2.392	21.04	8.372	ENSG00000003400.15	CASP10
ENST00000452988.5	0.0	0.0	0.0	0.0	0.0	2.766	1.4269999999999998	0.0	0.0	0.0	0.0	0.0	0.0	1.765	7.784	8.782	6.574	4.217	7.974	4.9830000000000005	0.0	7.567	2.698	5.115	ENSG00000099949.21	LZTR1
ENST00000615746.4	7.0	2.062	0.0	5.0	5.0	3.6210000000000004	4.0	0.0	0.0	4.445	2.0	1.695	5.086	6.016	6.39	9.049	9.304	2.7089999999999996	4.205	6.811	14.0	4.629	2.503	18.987000000000002	ENSG00000166323.13	C11orf65
ENST00000379480.9	31.913	37.0	25.41	31.719	42.0	57.292	31.410999999999998	36.371	36.574	27.987	9.531	67.737	259.263	310.378	399.13300000000004	269.939	299.747	267.58099999999996	257.251	302.33099999999996	267.558	297.47700000000003	248.50400000000002	623.9580000000001	ENSG00000120662.16	MTRF1
ENST00000570582.3	1.0	3.0	5.0	5.0	4.0	5.0	3.0	4.0	16.0	24.0	17.0	38.0	9.0	7.0	12.0	17.0	9.0	6.0	9.0	10.0	38.0	45.0	49.0	83.0	ENSG00000268480.3	NFILZ
ENST00000369143.2	1.704	2.4219999999999997	10.987	8.602	0.0	7.2410000000000005	4.226	6.2620000000000005	7.452999999999999	6.647	0.0	6.776	160.77100000000002	191.71	207.304	139.749	180.33	149.156	176.604	198.25799999999998	134.471	207.229	115.23100000000001	378.57099999999997	ENSG00000112249.14	ASCC3
ENST00000402301.5	370.971	418.915	260.903	195.317	619.582	685.826	410.779	390.431	406.548	483.092	330.88699999999994	575.786	161.635	150.519	113.189	116.73299999999999	166.893	125.075	69.914	89.59700000000001	107.572	143.47899999999998	132.885	203.891	ENSG00000103275.20	UBE2I
ENST00000512700.1	0.0	0.0	0.0	0.0	0.0	0.0	8.26	13.802999999999999	0.0	0.0	3.045	33.107	86.821	121.829	109.69200000000001	124.339	64.013	64.238	94.764	96.72399999999999	65.574	88.384	139.328	319.70799999999997	ENSG00000109685.18	NSD2
ENST00000617190.4	419.349	332.608	291.27099999999996	192.91099999999997	501.519	632.259	391.26300000000003	340.969	299.401	419.98699999999997	207.0	400.19199999999995	668.3480000000001	584.3580000000001	547.929	471.289	627.5219999999999	515.986	439.903	327.54900000000004	369.892	507.21	399.99800000000005	783.618	ENSG00000132128.16	LRRC41
ENST00000602459.6	0.0	0.0	0.0	0.0	0.0	0.0	0.0	0.0	0.0	0.0	0.0	0.0	28.647	0.0	3.678	18.765	10.765999999999998	7.364	33.1	0.0	0.0	4.342	13.035	0.0	ENSG00000267228.7	AC012254.2
ENST00000602124.1	0.0	0.0	0.0	0.0	0.0	0.0	0.0	1.6030000000000002	0.0	0.0	0.0	2.819	1.01	1.09	0.0	2.331	3.3760000000000003	4.827	2.1069999999999998	1.113	1.095	1.078	1.001	2.05	ENSG00000269476.1	AC010326.2
ENST00000556854.5	0.0	0.0	4.194	0.0	0.0	0.0	4.51	9.538	0.0	0.0	4.402	7.103	109.445	128.201	709.61	446.969	148.562	115.273	476.964	709.012	110.751	170.97299999999998	470.621	1206.348	ENSG00000100814.18	CCNB1IP1
ENST00000381021.7	0.0	0.0	2.181	5.324	1.749	0.0	8.374	3.813	1.699	6.502000000000001	2.136	1.679	120.273	130.648	278.045	216.74	89.243	97.32700000000001	144.638	174.2	83.307	133.106	194.30200000000002	303.168	ENSG00000100416.15	TRMU
ENST00000443003.2	6433.0	6146.0	4030.0	3016.0	9193.0	12354.245	6417.0	5757.0	7251.986999999999	8752.0	4490.0	7573.0	20718.0	19873.0	17629.0	14119.0	24424.999	20717.0	16141.0	17083.0	17311.0	24010.0	17791.002	33357.0	ENSG00000168028.14	RPSA
ENST00000592571.1	0.0	0.0	4.694	1.7109999999999999	0.0	1.53	0.0	3.977	0.0	0.0	4.712	0.0	0.0	13.116	62.27	30.033	0.0	0.0	26.269000000000002	36.966	2.332	0.0	43.576	59.955	ENSG00000130159.14	ECSIT
ENST00000289119.7	114.0	100.0	115.0	82.0	133.0	202.0	195.0	164.0	143.006	151.0	106.0	228.0	275.78	303.372	389.366	313.943	354.12	260.007	305.814	318.363	266.577	416.725	383.92400000000004	868.1610000000001	ENSG00000158201.10	ABHD3
ENST00000372336.4	17.0	12.0	3.0	4.0	17.0	10.0	11.0	8.0	10.0	8.0	4.0	4.0	201.0	238.0	145.0	150.0	224.0	181.0	159.0	131.0	214.0	274.08	167.0	316.0	ENSG00000165424.7	ZCCHC24
ENST00000605337.5	106.258	77.622	121.96700000000001	218.127	472.556	264.207	234.31900000000002	54.856	255.77200000000002	141.389	110.82	129.312	106.818	126.92399999999999	76.913	97.667	121.167	54.012	60.451	60.956	87.22399999999999	84.984	28.998	119.848	ENSG00000116221.15	MRPL37
ENST00000325418.5	109.0	72.0	51.0	50.0	106.0	145.0	97.0	64.0	85.0	119.0	83.0	102.0	483.0	448.0	321.0	288.0	472.0	379.0	308.0	266.0	437.0	537.0	370.0	711.0	ENSG00000177602.5	HASPIN
ENST00000337080.8	98.844	94.76299999999999	90.0	55.0	134.0	179.775	105.0	88.0	99.0	97.0	82.766	113.758	302.0	244.0	264.0	242.0	340.0	257.0	213.03799999999998	181.0	212.0	263.0	270.0	419.0	ENSG00000167685.15	ZNF444
ENST00000358791.9	0.0	0.0	0.0	0.0	0.0	3.0	0.0	0.0	0.0	1.0	0.0	0.0	3.782	2.7710000000000004	2.7769999999999997	0.0	2.963	1.7630000000000001	0.0	4.387	0.0	0.0	2.449	0.0	ENSG00000124243.17	BCAS4
ENST00000534171.5	0.0	0.0	18.073	9.16	5.678999999999999	0.0	4.54	18.75	7.466	0.0	20.48	23.396	11.444	22.075	122.956	123.771	11.845999999999998	19.032	62.015	76.625	25.949	26.509	94.819	174.92	ENSG00000166199.13	ALKBH3
ENST00000424834.6	0.0	0.0	0.0	0.0	1.0	0.0	0.0	0.0	0.0	2.0	0.0	0.0	10.0	7.0	7.0	4.0	19.0	16.0	12.0	10.0	2.0	10.0	7.0	10.0	ENSG00000182957.16	SPATA13
ENST00000485287.5	0.0	0.0	0.0	0.0	0.0	0.0	0.0	0.0	0.0	0.0	0.0	0.0	0.0	0.0	0.0	0.0	0.0	0.0	0.0	0.0	0.0	0.0	0.0	0.0	ENSG00000187243.16	MAGED4B
ENST00000527615.5	71.064	140.836	68.333	0.0	0.0	171.795	195.356	0.0	0.0	0.0	45.733000000000004	138.629	1414.854	1670.21	1534.4479999999999	1307.741	1329.769	1116.117	621.058	695.0830000000001	1194.103	1789.283	993.823	2631.292	ENSG00000118513.19	MYB
ENST00000369653.8	145.495	151.591	135.474	74.368	189.854	248.125	165.829	162.636	154.38	173.63	122.417	184.765	347.116	431.44	352.249	180.88099999999997	424.134	312.072	298.89599999999996	181.71	339.225	397.87199999999996	292.337	659.705	ENSG00000102178.13	UBL4A
ENST00000492433.2	1557.7020000000002	1512.05	1282.042	1032.43	2027.47	2892.386	1921.1229999999998	1655.491	1485.491	1788.226	1274.535	2216.212	0.0	0.0	0.0	0.0	0.0	0.0	0.0	0.0	0.0	0.0	0.0	0.0	ENSG00000084754.12	HADHA
ENST00000292431.5	184.99900000000002	190.0	138.0	79.997	251.0	359.708	151.99200000000002	166.0	231.22799999999998	238.99900000000002	137.0	218.998	3684.0	3691.0	2528.0	2279.0	3643.0	2889.0	1937.0	1645.0	3012.0	3801.0	2775.0	4830.126	ENSG00000160877.6	NACC1
ENST00000226299.8	731.0	766.0	584.0	502.0	1150.0	1441.0	1062.0	870.0	786.0	936.535	689.0	1179.0	3383.447	3570.197	3938.7740000000003	3275.1440000000002	4036.4809999999998	3404.9590000000003	2915.5240000000003	2679.575	2927.9990000000003	3677.165	3291.2709999999997	6136.3859999999995	ENSG00000002549.12	LAP3
ENST00000651992.1	225.206	227.736	97.821	66.066	310.75	417.13199999999995	256.97700000000003	233.55200000000002	238.49	297.70799999999997	158.037	357.852	737.696	848.8	961.248	453.398	730.8789999999999	762.748	392.473	952.404	1402.876	1726.8529999999998	582.161	1918.425	ENSG00000124795.17	DEK
ENST00000397618.7	31.206999999999997	4.5680000000000005	52.388999999999996	16.954	0.0	33.999	29.737	35.213	26.98	23.89	18.934	59.786	15.509	20.077	10.687999999999999	3.4989999999999997	0.0	8.833	0.0	6.494	16.409000000000002	37.677	5.975	7.204	ENSG00000102595.20	UGGT2
ENST00000336898.8	15.0	13.0	11.0	9.0	22.0	15.0	16.0	14.0	7.0	17.0	12.0	23.0	108.0	128.0	130.0	120.0	136.0	113.0	100.0	99.0	95.0	134.0	127.0	214.0	ENSG00000158555.15	GDPD5
ENST00000341156.9	15.0	19.537	9.347000000000001	6.0	28.113000000000003	27.209	24.254	34.0	23.107	21.183000000000003	12.84	22.706	175.18400000000003	189.717	169.13099999999997	181.231	383.314	288.66900000000004	252.975	224.642	229.271	279.217	263.406	542.769	ENSG00000135454.14	B4GALNT1
ENST00000515748.2	0.0	3.365	0.0	3.403	2.674	6.019	9.946	2.375	2.3280000000000003	0.0	2.481	3.005	84.23700000000001	71.96300000000001	52.26	50.081	86.26	79.249	56.335	64.336	45.628	35.431	45.121	99.765	ENSG00000113712.19	CSNK1A1
ENST00000320631.8	494.884	561.759	387.42699999999996	281.788	564.102	711.252	480.616	392.746	465.217	477.99300000000005	306.603	479.12300000000005	2517.0	2508.0	1900.997	1781.0	2076.0	1744.031	1357.0	1185.0	1587.0	2025.0	1566.0	2759.0	ENSG00000110047.18	EHD1
ENST00000602677.5	119.001	113.001	121.038	73.971	165.41099999999997	201.247	174.46	136.898	119.374	128.14600000000002	107.979	181.104	310.31	338.96	529.79	386.38300000000004	289.693	245.94799999999998	317.9	402.21	235.805	309.295	430.61400000000003	754.013	ENSG00000141084.11	RANBP10
ENST00000446108.5	380.0	319.0	233.00099999999998	151.0	502.0	619.0	358.0	305.0	356.0	434.0	257.0	440.0	9863.0	9762.0	7859.196999999999	6696.0	9675.565999999999	8223.0	6126.0	5423.0	7907.0	9257.0	7152.0	13950.0	ENSG00000134453.16	RBM17
ENST00000521621.5	1.5659999999999998	0.0	3.22	2.7319999999999998	2.404	0.0	6.405	3.753	0.0	0.0	10.622	6.794	15.929	11.385	128.762	86.89399999999999	6.521	12.587	87.014	77.83	0.0	10.744000000000002	107.53299999999999	155.406	ENSG00000113240.13	CLK4
ENST00000559686.3	0.0	0.0	9.088	0.0	0.0	0.0	0.0	0.0	0.0	0.0	0.0	0.0	5.4879999999999995	7.675	2.95	2.7230000000000003	11.484000000000002	4.809	5.812	4.381	5.966	10.205	2.6630000000000003	4.184	ENSG00000131876.17	SNRPA1
ENST00000594369.6	8.0	10.0	9.021	10.0	10.0	19.0	14.0	19.0	5.0	21.0	11.058	10.0	40.0	36.0	31.0	39.0	35.0	31.0	35.0	30.0	29.0	38.0	47.0	70.0	ENSG00000083838.16	ZNF446
ENST00000296861.2	20.0	25.0	25.0	19.0	29.0	24.0	15.0	11.0	73.0	50.0	40.0	60.0	459.0	395.0	449.0	383.0	278.0	225.0	191.0	194.0	725.0	909.0	748.425	1429.0	ENSG00000146072.6	TNFRSF21
ENST00000370626.4	30.0	25.0	15.0	14.0	57.0	74.0	36.0	35.0	34.0	26.0	27.0	30.0	95.0	91.0	61.0	54.0	174.0	112.0	79.0	74.0	76.0	132.0	63.0	133.0	ENSG00000119986.7	AVPI1
ENST00000457596.5	0.0	0.0	0.0	0.0	0.0	0.0	1.0	0.893	0.0	0.0	0.0	1.0	1.0	3.0	0.0	2.43	1.0	0.0	2.6430000000000002	2.011	1.696	2.0	3.0	6.18	ENSG00000183696.14	UPP1
ENST00000423497.5	488.29900000000004	491.35	468.14599999999996	321.968	674.5419999999999	873.814	566.403	522.899	508.789	609.214	486.79699999999997	760.383	794.8789999999999	946.0260000000001	863.2439999999999	810.931	1246.579	837.4889999999999	750.525	575.099	982.5219999999999	1158.0339999999999	864.217	1847.223	ENSG00000071462.12	BUD23
ENST00000367448.5	332.32	254.419	210.982	181.796	406.17199999999997	527.883	456.19	352.25800000000004	283.56	431.19599999999997	247.037	454.50199999999995	3587.478	3475.577	3050.782	2418.041	3472.805	3055.2059999999997	2270.339	2367.6079999999997	3321.0170000000003	3943.15	2805.127	6513.366999999999	ENSG00000116750.13	UCHL5
ENST00000342782.4	66.351	60.0	35.0	26.0	147.0	179.0	92.787	79.961	83.0	85.0	42.0	86.0	172.0	198.0	122.0	139.0	297.06	247.0	215.0	157.0	189.0	217.0	170.0	348.0	ENSG00000130829.18	DUSP9
ENST00000400445.7	2.0	0.0	1.0	0.0	2.0	5.0	1.0	2.0	0.0	0.0	2.0	1.0	2.0	1.0	7.0	2.0	3.0	4.0	5.0	4.0	3.0	3.0	3.0	5.0	ENSG00000172915.18	NBEA
ENST00000427497.3	0.0	0.0	0.0	7.8229999999999995	0.0	0.0	5.032	9.851	0.0	4.878	0.0	13.993	30.784000000000002	50.631	49.615	23.499000000000002	31.959	20.394000000000002	23.717	14.929	13.695	21.36	6.001	55.82899999999999	ENSG00000264187.1	AC055811.2
ENST00000481479.5	0.0	0.0	0.0	0.0	0.0	0.0	0.0	1.376	0.0	0.0	0.0	0.0	3.0	1.036	1.0	2.136	0.0	0.0	1.155	2.535	0.0	1.0	3.207	6.915	ENSG00000163467.12	TSACC
ENST00000431213.5	0.0	0.0	0.0	3.9989999999999997	0.0	0.0	0.0	0.0	0.0	0.0	0.0	7.077999999999999	0.0	0.0	1.281	1.195	0.0	0.0	2.274	0.0	0.0	0.0	0.0	0.0	ENSG00000225697.13	SLC26A6
ENST00000326152.6	3.0	2.0	4.0	2.0	5.0	11.0	3.0	8.0	3.0	2.0	3.0	9.0	21.0	18.0	17.0	11.0	23.0	24.0	13.0	18.0	18.0	19.0	9.0	13.0	ENSG00000176387.7	HSD11B2
ENST00000420128.5	0.0	0.0	0.0	0.0	0.0	0.0	0.0	0.0	0.0	0.0	0.0	0.0	0.0	0.0	0.0	0.0	2.625	0.0	0.0	0.0	0.0	0.0	1.476	2.135	ENSG00000226124.7	FTCDNL1
ENST00000394065.2	17.730999999999998	35.071999999999996	9.169	0.0	32.485	17.284000000000002	16.819000000000003	24.535999999999998	39.599000000000004	40.899	18.105999999999998	22.4	106.619	73.595	65.39699999999999	82.05	133.214	77.95	41.637	76.14699999999999	87.573	117.494	121.96	149.336	ENSG00000174996.12	KLC2
ENST00000467766.5	180.043	137.444	108.06700000000001	56.327	217.843	307.663	156.851	124.329	129.843	217.36	138.33700000000002	272.559	16.87	12.745999999999999	31.044	21.374000000000002	17.437	22.919	24.083000000000002	31.709	12.98	44.058	37.147	48.218	ENSG00000170142.12	UBE2E1
ENST00000303142.11	23.766	32.715	17.078	9.993	33.621	59.568999999999996	35.576	40.989	29.236	48.0	29.0	40.158	62.981	55.464	43.585	51.589	60.685	49.746	36.973	31.458000000000002	30.596999999999998	51.485	45.65	103.805	ENSG00000171984.15	SHLD1
ENST00000284617.7	31.0	53.0	25.0	21.0	65.0	78.0	56.0	40.0	37.0	49.0	22.0	78.0	414.0	475.0	304.0	268.0	532.0	445.0	310.0	282.0	420.0	558.0	338.0	756.0	ENSG00000154429.11	CCSAP
ENST00000553264.5	65.191	63.0	60.0	31.0	99.0	124.0	92.00299999999999	83.686	66.0	80.0	66.944	77.0	554.1469999999999	503.374	697.9019999999999	602.437	530.576	456.75699999999995	492.023	428.705	319.084	486.652	443.788	859.073	ENSG00000126215.14	XRCC3
ENST00000527906.5	23.498	36.678000000000004	29.651999999999997	19.678	40.022	62.153999999999996	39.397	44.176	35.228	43.19	36.946	47.659	1238.728	1271.774	1494.3770000000002	1139.25	1389.747	1193.039	1277.276	1054.396	1151.243	1247.692	1083.0639999999999	2290.145	ENSG00000165916.8	PSMC3
ENST00000366481.4	98.0	98.0	66.0	40.0	142.0	181.0	105.0	99.0	106.925	117.0	71.0	162.0	1913.0	1927.0	1507.987	1310.0	2116.0	1717.0	1405.943	1288.0	1803.557	2249.0	1796.0	3617.0	ENSG00000162722.9	TRIM58
ENST00000587888.5	0.0	0.0	0.0	0.0	0.0	0.0	0.0	3.705	0.0	0.0	0.0	1.227	37.716	36.676	18.009	12.103	25.936999999999998	9.806000000000001	10.440999999999999	16.98	14.043	18.114	24.025	39.482	ENSG00000012061.16	ERCC1
ENST00000419810.6	0.0	0.0	0.0	0.0	2.0469999999999997	1.942	0.0	1.716	0.0	0.0	0.0	0.0	86.039	40.332	60.211000000000006	35.731	56.088	48.125	47.303999999999995	47.703	65.23899999999999	97.06	64.631	161.269	ENSG00000115756.13	HPCAL1
ENST00000375350.3	0.0	0.0	0.0	0.0	0.0	0.0	0.0	0.0	0.0	0.0	0.0	0.0	0.0	1.0190000000000001	24.605999999999998	7.132000000000001	0.0	0.0	5.237	2.6860000000000004	3.688	4.135	13.475999999999999	23.48	ENSG00000165671.21	NSD1
ENST00000640440.1	0.0	0.0	5.135	0.0	0.0	0.0	0.0	5.207999999999999	0.0	0.0	0.0	0.0	1101.229	1240.1889999999999	1388.214	1107.619	921.398	1082.358	740.862	980.0089999999999	1127.281	1782.7079999999999	1095.182	2236.987	ENSG00000153187.20	HNRNPU
ENST00000472611.6	0.0	0.0	0.0	0.0	0.0	0.0	2.425	3.452	0.0	0.0	0.0	1.63	13.038	16.795	29.435	19.71	17.651	13.789000000000001	25.665	25.881999999999998	17.393	20.178	22.084	48.303999999999995	ENSG00000121749.15	TBC1D15
ENST00000638071.1	0.0	0.0	0.0	0.0	8.127	0.0	0.0	0.0	0.0	0.0	0.0	0.0	182.755	205.72099999999998	194.519	163.378	205.35	169.47299999999998	221.801	160.19799999999998	181.01	179.567	177.248	340.639	ENSG00000181090.21	EHMT1
ENST00000319410.9	1313.102	1294.664	1033.633	707.865	1772.422	2296.833	1552.158	1335.622	1284.779	1649.9360000000001	977.847	1788.0929999999998	5752.687	5885.325	5290.785	4609.397	6082.736	5270.155	4271.314	4068.4440000000004	4784.263	6086.079000000001	4699.826	8926.251	ENSG00000065427.15	KARS1
ENST00000388837.6	1938.0	2012.0	1590.84	1176.0	2120.0	2763.0	1910.0	1625.805	1846.765	2054.0	1512.0	2309.0	8060.715999999999	7804.0830000000005	7041.311	6252.078	6824.004	5634.0	4582.0	3834.0	5725.897	6856.191999999999	5914.172	10804.745	ENSG00000111057.11	KRT18
ENST00000274134.5	3.0	1.0	0.0	0.0	3.0	2.0	1.0	3.0	0.0	7.0	1.0	2.0	6.0	5.0	10.0	5.0	1.0	8.0	4.0	5.0	5.0	2.0	1.0	5.0	ENSG00000145491.12	ROPN1L
ENST00000546151.5	0.0	0.0	0.0	0.0	0.0	0.0	0.0	0.0	0.0	0.0	0.0	0.0	9.975	14.649000000000001	9.445	9.957	11.091	14.706	14.501	3.84	8.422	13.317	6.803	23.839000000000002	ENSG00000162144.10	CYB561A3
ENST00000324787.10	161.0	187.0	152.0	102.0	271.0	345.0	211.0	210.0	210.0	244.0	160.0	302.0	997.0	963.0	869.0	673.0	1107.0	922.0	726.0	570.0	877.0	1021.0	831.0	1647.0	ENSG00000090263.16	MRPS33
ENST00000439399.6	0.0	0.0	0.0	0.0	0.0	0.0	0.0	0.0	0.0	0.0	0.0	0.0	0.0	0.0	0.0	0.0	0.0	0.0	0.0	0.0	0.0	0.0	0.0	0.0	ENSG00000065609.14	SNAP91
ENST00000421120.1	8.099	4.113	2.233	4.21	7.476	8.927999999999999	9.96	8.265	6.471	6.9270000000000005	12.124	8.082	0.0	0.0	0.0	0.0	0.0	0.0	1.4869999999999999	0.0	0.0	6.154	0.0	0.0	ENSG00000134072.11	CAMK1
ENST00000647730.1	16.088	9.488	14.338	23.234	35.635	40.36	36.173	32.74	31.693	30.541	17.203	53.792	684.1160000000001	926.227	803.475	685.8739999999999	921.799	762.452	681.404	617.514	704.5039999999999	811.4169999999999	853.7760000000001	1402.7160000000001	ENSG00000117593.12	DARS2
ENST00000375712.4	35.0	43.0	36.0	21.0	51.0	64.0	48.0	40.0	22.000999999999998	39.0	29.0	61.0	1136.0	1148.0	1010.0	783.0	1033.0	913.0	713.0	780.0	963.0	1130.0	923.0	1705.0	ENSG00000101350.8	KIF3B
ENST00000511925.5	0.0	0.0	0.0	0.0	3.0589999999999997	4.749	3.573	1.091	7.746	0.0	0.0	0.0	13.512	20.449	13.74	15.633	13.82	24.151999999999997	9.935	9.985	16.225	6.687	5.888	17.625999999999998	ENSG00000077684.16	JADE1
ENST00000588800.5	25.916	5.159	17.183	6.412000000000001	10.238	39.828	20.621	19.595	18.932000000000002	16.375	14.52	26.058000000000003	66.40100000000001	94.215	95.766	93.86399999999999	58.721000000000004	62.583	75.675	74.475	72.977	53.698	106.355	138.194	ENSG00000183077.15	AFMID
ENST00000260187.7	76.0	73.0	52.0	46.0	145.984	187.0	105.0	95.976	78.999	81.0	55.0	94.0	589.0	556.0	481.0	335.0	789.0	655.0	425.66	423.0	395.0	491.0	289.0	568.0	ENSG00000036672.16	USP2
ENST00000359285.9	16.63	18.964000000000002	0.0	17.951	0.0	0.0	0.0	0.0	33.384	0.0	0.0	33.948	502.224	576.572	539.323	442.504	477.15	429.49	381.542	302.861	336.49199999999996	454.784	351.83099999999996	680.324	ENSG00000178188.14	SH2B1
ENST00000498824.4	0.0	0.0	4.499	0.0	0.0	0.0	0.0	8.042	0.0	0.0	0.0	0.0	0.0	0.0	22.371	0.0	0.0	0.0	32.88	10.719000000000001	0.0	0.0	0.0	24.928	ENSG00000120690.16	ELF1
ENST00000440760.5	0.0	0.0	5.151	0.0	5.574	0.0	0.0	8.876	0.0	6.11	0.0	15.058	32.047	20.366	37.961999999999996	56.917	34.628	13.749	48.372	54.065	11.296	44.458	51.354	137.155	ENSG00000115234.11	SNX17
ENST00000272879.9	0.0	2.9739999999999998	0.0	0.0	0.0	0.0	0.0	0.0	0.0	0.0	0.0	4.4319999999999995	19.392	0.0	10.686	11.904000000000002	11.58	8.259	0.0	3.963	0.0	0.0	0.0	14.793	ENSG00000003400.15	CASP10
ENST00000519097.5	0.0	0.0	0.0	0.0	0.0	1.0	0.0	0.0	0.0	3.0	1.0	3.0	3.0	0.0	2.0	2.0	3.0	3.0	3.0	4.0	19.0	20.0	12.0	38.0	ENSG00000120156.22	TEK
ENST00000381709.6	6390.009	6298.9259999999995	5102.373	3573.315	9395.464	11507.875	7855.241	6938.978	6954.791	8431.091	5506.124	9524.847	343.96	383.084	399.63699999999994	337.472	353.92	323.144	307.601	260.399	347.046	424.158	379.475	613.511	ENSG00000205777.18	GAGE1
ENST00000382123.1	0.0	0.0	0.0	0.0	0.0	0.0	0.0	0.0	0.0	0.0	0.0	0.0	0.0	0.0	0.0	0.0	0.0	0.0	0.0	0.0	0.0	0.0	0.0	0.0	ENSG00000244242.2	IFITM10
ENST00000381006.8	6.54	17.872	4.315	4.46	10.457	18.757	24.65	16.243	14.47	13.885	10.775	30.124000000000002	291.045	329.464	452.711	347.99300000000005	407.875	290.353	364.043	396.534	333.67800000000005	395.894	407.837	897.197	ENSG00000018189.13	RUFY3
ENST00000374516.8	49.367	24.631	57.163000000000004	10.144	62.0	61.062	61.505	49.155	51.341	57.74	60.131	40.128	277.457	316.147	479.02099999999996	442.991	278.212	212.988	365.17	344.291	225.578	302.374	513.325	1016.7610000000001	ENSG00000112511.18	PHF1
ENST00000417098.6	147.0	138.0	126.0	94.12	217.0	287.0	208.0	160.04399999999998	135.0	195.0	130.0	183.0	1393.733	1368.71	1340.366	1094.504	1360.138	1174.641	969.41	935.173	1060.4360000000001	1301.79	1081.379	2160.045	ENSG00000119042.17	SATB2
ENST00000502594.5	0.0	0.0	0.0	0.0	0.0	0.0	1.8840000000000001	0.0	0.0	0.0	0.0	0.0	9.831	14.520999999999999	33.407	20.908	4.446000000000001	10.856	21.381	33.165	6.558	3.469	26.808000000000003	48.833999999999996	ENSG00000114120.14	SLC25A36
ENST00000620514.1	105.425	96.853	71.626	57.097	140.571	190.018	98.17399999999999	84.583	109.36200000000001	142.39600000000002	69.59899999999999	126.475	381.62199999999996	339.651	251.05200000000002	209.047	429.2	329.082	211.95	163.77700000000002	303.596	324.78700000000003	320.491	464.80800000000005	ENSG00000118418.14	HMGN3
ENST00000253055.8	0.0	0.0	1.0	0.0	0.0	1.0	0.0	1.0	0.0	2.0	3.0	4.0	77.0	62.0	97.0	109.0	72.0	58.0	80.0	56.0	77.0	115.0	141.0	261.0	ENSG00000130758.8	MAP3K10
ENST00000354968.5	452.306	438.89599999999996	374.986	266.582	750.5269999999999	871.2639999999999	612.447	592.754	196.013	201.34099999999998	141.208	218.46900000000002	615.548	577.637	519.914	457.673	789.1439999999999	666.0830000000001	530.632	453.745	191.446	251.142	206.27	306.731	ENSG00000198336.9	MYL4
ENST00000481916.6	0.0	0.0	0.0	0.0	0.0	0.0	0.0	2.0780000000000003	0.0	0.0	0.0	0.0	0.0	3.1260000000000003	0.0	0.0	4.062	0.0	3.1310000000000002	1.329	1.4180000000000001	2.783	0.0	1.2919999999999998	ENSG00000258472.9	AC005726.1
ENST00000546954.2	179.0	199.0	122.0	75.0	258.0	305.0	187.0	195.0	190.0	245.0	128.0	226.0	1064.0	1060.0	782.0	615.0	1184.0	987.0	581.0	585.0	942.0	1144.0	672.0	1360.0	ENSG00000170855.4	TRIAP1
ENST00000557413.6	4.0889999999999995	7.087999999999999	8.207	4.717	0.0	11.925999999999998	0.0	0.0	0.0	5.421	0.0	0.0	203.195	202.59900000000002	186.56	133.968	228.077	186.801	157.243	139.165	131.364	169.38099999999997	154.184	293.29900000000004	ENSG00000198208.12	RPS6KL1
ENST00000378387.4	51.0	53.0	64.0	47.0	82.0	125.0	104.0	85.0	85.0	96.0	111.0	162.0	179.0	194.0	289.0	211.0	208.0	216.0	206.0	218.0	288.0	350.0	376.0	747.0	ENSG00000137135.18	ARHGEF39
ENST00000322349.13	191.0	201.0	178.0	151.0	251.0	283.0	267.0	239.0	203.0	268.0	185.0	408.0	2059.0	2171.0	3433.0	2672.0	2026.0	1658.0	2167.0	2303.0	2317.0	2817.0	2780.0	6794.0	ENSG00000102189.17	EEA1
ENST00000570981.1	0.0	0.0	0.0	0.0	0.0	0.0	0.0	0.0	0.0	0.0	0.0	0.0	9.023	6.546	2.577	2.8110000000000004	9.557	15.895999999999999	1.25	3.97	6.404	9.23	8.273	15.571	ENSG00000205629.12	LCMT1
ENST00000527478.6	35.0	42.0	28.0	18.0	61.0	75.0	51.0	45.0	45.0	54.0	33.0	63.0	1150.0	1058.0	1032.0	775.0	1185.0	930.0	830.0	930.0	916.0	1205.0	783.0	1806.0	ENSG00000196323.14	ZBTB44
ENST00000280987.8	47.891000000000005	52.148	28.999000000000002	27.456	55.04600000000001	71.596	59.545	35.181	72.281	55.193000000000005	42.0	71.933	536.195	689.716	507.586	473.061	656.3889999999999	499.524	383.4	319.312	626.732	764.5239999999999	506.423	1062.982	ENSG00000151327.12	FAM177A1
ENST00000237536.9	94.0	92.0	66.0	46.0	120.0	160.0	108.0	86.0	140.039	169.0	114.001	153.0	2289.0	2357.0	1999.0	1709.0	2408.0	1998.0	1556.0	1332.0620000000001	2917.1279999999997	3647.0	2639.0	5005.719	ENSG00000149639.15	SOGA1
ENST00000618550.5	0.0	2.0	1.0	2.0	4.0	11.0	4.0	5.0	2.0	2.0	2.0	1.0	10.0	11.0	3.0	5.0	14.0	9.0	9.0	4.0	1.0	2.0	1.0	3.0	ENSG00000183248.12	PRR36
ENST00000268383.7	75.0	93.0	71.0	62.0	115.0	142.0	110.0	81.0	77.13	121.0	56.0	99.0	1021.548	1032.0	948.0	815.0	1135.3339999999998	919.0	702.758	649.691	837.5889999999999	1020.581	742.061	1542.5839999999998	ENSG00000140743.8	CDR2
ENST00000515285.5	1.661	0.0	0.0	6.13	4.936	1.207	7.417000000000001	7.018	5.377999999999999	0.0	9.09	23.201	5.153	8.426	22.413	30.298000000000002	1.699	5.524	15.628	17.227999999999998	10.717	7.836	16.923	38.255	ENSG00000152359.15	POC5
ENST00000260953.10	258.574	261.244	207.96400000000003	114.49600000000001	395.022	529.451	303.905	308.61	211.546	423.666	200.29	346.096	1034.622	1304.768	883.467	667.061	1215.3339999999998	1069.85	645.855	825.424	978.827	1375.191	597.703	1602.881	ENSG00000138382.15	METTL5
ENST00000357681.10	127.759	115.382	133.23	97.395	218.452	266.32599999999996	237.0	181.463	173.265	199.0	198.52599999999998	268.274	791.5010000000001	805.322	1141.214	777.535	815.92	838.6339999999999	987.414	1044.763	888.681	1010.5	1280.066	2381.085	ENSG00000058668.15	ATP2B4
ENST00000529332.5	0.0	0.0	18.070999999999998	18.294	0.0	0.0	47.736999999999995	0.0	40.55	0.0	0.0	30.125999999999998	67.434	31.275	35.997	16.651	0.0	0.0	49.26	28.026999999999997	0.0	0.0	8.469	141.971	ENSG00000100926.15	TM9SF1
ENST00000396432.7	58.336000000000006	83.0	68.0	39.0	57.427	125.29799999999999	84.869	52.79600000000001	112.0	128.0	81.0	122.965	2621.6740000000004	2886.46	3190.798	2852.13	2795.4809999999998	2220.514	2378.488	2201.504	2857.134	3553.0170000000003	3563.528	7255.177	ENSG00000107863.18	ARHGAP21
ENST00000554914.1	0.0	2.6319999999999997	0.0	0.0	4.471	4.198	7.655	0.0	1.237	4.137	4.505	2.782	8.05	6.718999999999999	8.839	5.776	9.472000000000001	3.6319999999999997	21.18	16.027	6.015	1.121	8.247	14.133	ENSG00000258724.1	PINX1
ENST00000375279.6	55.0	46.0	28.791	18.858	60.405	100.0	60.318000000000005	62.0	54.0	80.0	33.913000000000004	73.277	471.161	478.458	565.485	494.186	524.236	447.19699999999995	471.236	460.024	445.344	632.391	613.318	1100.349	ENSG00000078699.22	CBFA2T2
ENST00000305784.7	270.587	204.0	203.671	123.13600000000001	349.088	479.61699999999996	272.45599999999996	274.76599999999996	247.092	272.596	217.673	353.26199999999994	1063.268	1174.143	882.257	836.055	1159.75	812.6619999999999	678.3539999999999	582.081	778.534	983.745	926.07	1557.328	ENSG00000168393.13	DTYMK
ENST00000262894.11	11.432	5.584	4.861000000000001	2.7510000000000003	16.847	26.737	20.811999999999998	16.69	12.357999999999999	4.378	10.84	17.607	81.36	52.698	117.499	91.77799999999999	182.0	156.0	130.876	130.493	102.31299999999999	125.0	20.861	129.781	ENSG00000256294.8	ZNF225
ENST00000303460.5	0.0	0.0	0.0	1.0	0.0	0.0	0.0	0.0	0.0	1.0	0.0	0.0	6.0	9.0	4.0	2.0	1.0	1.0	2.0	0.0	3.0	11.0	4.0	5.0	ENSG00000180818.5	HOXC10
ENST00000452137.1	8.456	0.0	22.19	16.134	0.0	4.975	21.923000000000002	12.802999999999999	2.612	2.474	9.693999999999999	32.958	0.0	4.757	3.4610000000000003	3.6189999999999998	1.188	0.0	3.702	2.336	6.995	2.353	6.172000000000001	6.645	ENSG00000163002.13	NUP35
ENST00000308742.9	24.041999999999998	16.125	16.018	1.9769999999999999	18.467	40.8	25.373	26.928	5.56	26.211	5.859	23.146	52.268	77.07300000000001	43.095	49.122	57.417	44.57	45.18	56.601000000000006	42.648	51.247	19.9	73.086	ENSG00000175548.9	ALG10B
ENST00000600125.5	2.0	1.0	1.0	10.0	3.0	4.0	2.0	5.0	1.0	1.0	0.0	5.0	79.0	113.0	217.0	179.0	121.0	101.0	131.0	126.0	102.0	105.0	125.0	285.0	ENSG00000083814.13	ZNF671
ENST00000518219.5	0.0	0.0	0.0	0.0	0.0	0.0	0.0	0.0	0.0	2.362	0.0	0.0	54.493	70.693	48.516999999999996	51.39	68.35300000000001	53.167	42.54	24.316	56.063	72.014	39.744	77.508	ENSG00000161010.15	MRNIP
ENST00000413658.6	0.0	0.0	0.0	0.0	0.0	5.742999999999999	2.34	1.416	14.652999999999999	0.0	0.0	0.0	94.85	64.586	78.153	51.133	81.093	63.79600000000001	35.985	44.3	66.288	90.007	81.50399999999999	124.749	ENSG00000166526.18	ZNF3
ENST00000549920.6	6397.0	5923.512	4286.0	3103.2459999999996	7625.234	9392.0	5595.0	4903.7429999999995	6287.0019999999995	6672.315	3961.258	6209.401999999999	12594.008999999998	12529.24	10510.982	9419.631	13796.48	10964.749	8441.985	8001.965999999999	10774.702	13619.001	10426.209	20716.138	ENSG00000063177.13	RPL18
ENST00000612042.4	3.0	1.0	1.0	0.0	1.0	0.0	0.0	0.0	0.0	0.0	0.0	0.0	1.0	4.0	6.0	1.0	0.0	0.0	0.0	5.0	1.0	1.0	0.0	4.0	ENSG00000234465.11	PINLYP
ENST00000373178.5	162.0	151.0	148.0	97.0	212.0	292.0	186.0	214.0	115.0	133.0	125.0	210.0	1063.0	1121.0	1618.0	1513.0	1126.0	945.0	1239.0	1029.0	659.0	882.0	1155.0	1983.0	ENSG00000116863.11	ADPRS
ENST00000584947.1	0.0	0.0	0.0	0.0	2.084	2.779	0.0	0.0	0.0	0.0	0.0	0.0	3.5060000000000002	1.2570000000000001	1.245	3.471	4.052	3.139	1.081	0.0	1.225	1.325	1.237	8.414	ENSG00000125449.7	ARMC7
ENST00000253048.10	252.0	217.0	212.0	164.0	312.0	453.0	320.0	229.0	292.0	326.0	249.0	348.0	2734.0	2729.0	2591.0	2484.3779999999997	2958.0	2713.0	2285.0	2017.0	2576.0	3283.0	3057.0	5511.456	ENSG00000130749.10	ZC3H4
ENST00000511473.5	80.46600000000001	76.999	180.525	71.471	43.20399999999999	68.62	182.75900000000001	67.376	47.574	17.778	192.12	93.45299999999999	767.562	639.523	1465.68	1234.425	615.316	602.229	994.582	883.1469999999999	581.508	821.556	1188.135	2521.556	ENSG00000204628.12	RACK1
ENST00000395671.9	0.0	4.235	2.9389999999999996	0.0	0.0	0.0	0.0	0.0	0.0	0.0	0.0	0.0	15.5	18.325	54.648	32.905	12.355	11.135	26.823	31.525	23.368000000000002	23.124000000000002	66.016	99.695	ENSG00000108448.21	TRIM16L
ENST00000547496.5	1.545	0.0	0.0	0.0	0.0	0.0	0.0	0.0	0.0	0.0	0.0	3.3710000000000004	14.845999999999998	15.439	29.904	21.746	19.162	10.663	26.64	16.378	8.422	15.895999999999999	15.974	44.458999999999996	ENSG00000139323.14	POC1B
ENST00000369681.10	66.0	62.0	60.0	49.0	89.0	133.0	90.0	82.0	70.0	98.0	68.0	126.0	618.686	689.5060000000001	845.3660000000001	582.845	576.981	520.925	528.616	588.004	625.619	805.3639999999999	541.484	1364.4379999999999	ENSG00000065615.14	CYB5R4
ENST00000395453.2	7.382000000000001	1.854	0.0	2.343	2.093	6.331	12.619000000000002	5.086	3.762	0.0	2.6910000000000003	0.0	226.882	222.457	214.61599999999999	209.972	240.792	194.96599999999998	198.987	127.80799999999999	149.25799999999998	185.99599999999998	177.442	379.974	ENSG00000139218.18	SCAF11
ENST00000397054.7	0.0	0.0	11.057	0.0	0.0	0.0	0.0	0.0	0.0	0.0	0.0	0.0	598.381	578.72	915.0089999999999	795.2489999999999	718.6080000000001	450.74800000000005	780.4019999999999	598.5840000000001	406.415	656.189	628.335	1695.99	ENSG00000117385.16	P3H1
ENST00000375499.8	1197.0	1127.0	872.0	665.0	1616.0	2110.0	1515.0	1314.0	932.0	1108.0	756.988	1289.0	5815.0	5850.0	4980.0	4045.0	6466.0	5563.0	3917.0	4028.0	3637.0	4637.999	3186.0	6247.0	ENSG00000117118.10	SDHB
ENST00000593231.1	0.0	0.0	1.18	0.0	0.0	0.0	1.054	3.1889999999999996	0.0	0.0	1.002	0.0	5.537999999999999	2.125	10.895999999999999	14.629000000000001	4.402	2.1430000000000002	4.4030000000000005	0.0	0.0	2.119	10.482000000000001	14.035	ENSG00000130159.14	ECSIT
ENST00000574175.1	0.0	3.883	8.007	15.98	0.0	0.0	22.95	31.705	0.0	34.937	10.696	9.796	6.489	5.926	43.506	44.758	10.575	4.276	27.096999999999998	18.837	3.175	10.665999999999999	35.815	72.656	ENSG00000126602.11	TRAP1
ENST00000674857.1	0.0	0.0	12.921	19.539	0.0	0.0	0.0	26.513	18.824	0.0	0.0	0.0	119.133	107.116	97.00399999999999	100.374	126.09700000000001	100.416	115.309	140.41	34.001999999999995	167.51	134.37	338.50699999999995	ENSG00000203485.14	INF2
ENST00000263577.11	1.0	0.0	0.0	0.0	4.0	5.0	1.0	1.0	1.0	2.0	1.0	2.0	18.0	22.0	15.0	6.0	19.0	13.0	12.0	12.0	16.0	12.0	13.0	20.0	ENSG00000064309.14	CDON
ENST00000512306.5	3.405	0.0	10.822000000000001	0.0	8.414	0.0	36.552	0.0	0.0	0.0	0.0	27.314	31.254	62.052	27.706	17.461	47.422	51.276	56.28	47.515	37.857	34.371	29.933000000000003	67.982	ENSG00000059691.12	GATB
ENST00000394222.8	35.374	34.639	48.0	35.258	49.0	48.766000000000005	37.321	38.105	43.283	42.769	33.760999999999996	71.72800000000001	402.926	461.879	489.76599999999996	468.159	437.48400000000004	417.272	369.619	409.11	468.806	508.49	464.595	1066.59	ENSG00000169379.16	ARL13B
ENST00000381647.7	152.0	123.0	118.0	110.0	210.0	301.0	216.0	204.0	118.0	205.0	127.0	294.0	1737.0	1810.0	2310.0	1630.0	2053.0	1662.0	1867.0	2018.0	1671.0	2127.0	1792.0	4190.0	ENSG00000205765.9	C5orf51
ENST00000573028.5	0.0	0.0	11.046	15.057	0.0	6.178	7.801	24.377	10.218	0.0	0.0	33.859	132.496	160.745	252.59400000000002	252.146	200.7	84.492	227.18200000000002	118.96700000000001	171.00799999999998	150.054	223.537	447.523	ENSG00000141252.20	VPS53
ENST00000366847.9	260.0	243.067	203.0	168.0	361.0	497.0	351.329	279.883	244.074	351.15	202.0	319.274	550.115	625.202	605.761	486.816	650.319	473.227	465.56300000000005	498.05800000000005	546.251	643.413	477.99800000000005	994.952	ENSG00000213066.13	CEP43
ENST00000511437.6	104.18	98.0	121.0	65.0	141.065	181.0	141.431	124.0	126.0	164.0	121.445	230.88	555.023	548.4259999999999	577.174	393.231	563.1469999999999	430.129	379.89099999999996	343.61199999999997	608.99	690.637	468.24800000000005	1055.844	ENSG00000150756.14	ATPSCKMT
ENST00000557353.5	4.492	7.027	0.0	2.91	9.695	6.138	2.735	4.974	0.0	0.0	0.0	3.325	694.122	684.515	720.439	591.132	908.4169999999999	758.5930000000001	668.825	570.212	459.658	560.465	502.121	1028.9460000000001	ENSG00000165795.23	NDRG2
ENST00000301480.5	1.0070000000000001	1.001	0.0	0.0	0.0	1.005	0.0	0.0	0.0	0.0	0.0	0.0	0.0	0.0	0.0	0.0	0.0	0.0	0.0	0.0	0.0	0.0	0.0	0.0	ENSG00000198028.4	ZNF560
ENST00000442415.7	178.005	141.44	136.0	107.512	205.65200000000002	265.125	199.52900000000002	162.719	144.18200000000002	182.22299999999998	157.763	223.097	2437.575	2487.815	2880.719	2356.112	2558.299	2153.241	2073.268	2005.891	1934.1960000000001	2403.971	2422.15	4552.005	ENSG00000132155.12	RAF1
ENST00000398659.8	95.72200000000001	76.64699999999999	75.444	47.658	130.031	171.71099999999998	120.62299999999999	111.72399999999999	104.791	124.027	90.374	182.03	439.61800000000005	426.06699999999995	521.995	502.829	483.879	364.13199999999995	468.216	388.501	408.20599999999996	497.74699999999996	526.773	1127.305	ENSG00000032389.13	EIPR1
ENST00000573253.5	0.0	0.0	0.0	0.0	2.926	0.0	0.0	0.0	0.0	0.0	0.0	0.0	2.823	5.454	2.775	6.505	4.976	5.55	8.087	0.0	0.0	1.757	5.746	2.662	ENSG00000141127.15	PRPSAP2
ENST00000644146.1	11.955	22.747	8.036	9.334	12.798	29.604	41.957	15.657	13.079	35.181999999999995	11.382	24.608	809.6239999999999	790.076	630.135	636.32	918.174	738.558	548.285	457.279	638.533	809.007	742.7610000000001	1247.234	ENSG00000133835.17	HSD17B4
ENST00000616445.4	0.0	3.0	1.0	0.0	0.0	3.0	0.0	0.0	1.0	0.0	0.0	0.0	1.0	1.0	5.0	1.0	6.0	1.0	5.0	0.0	3.0	1.0	8.0	5.0	ENSG00000149927.18	DOC2A
ENST00000220751.5	44.0	45.0	28.735	19.593	54.663999999999994	64.0	51.946000000000005	42.0	48.711000000000006	50.878	33.0	60.986999999999995	150.498	142.556	103.215	84.946	159.692	152.70600000000002	110.986	145.517	130.125	181.268	128.44	226.377	ENSG00000104312.8	RIPK2
ENST00000596995.1	38.249	57.358999999999995	67.107	25.726	37.592	76.845	58.413999999999994	57.94	46.153999999999996	42.175	58.004	50.956	278.39099999999996	248.718	809.567	603.766	233.66	192.928	643.998	653.181	312.883	332.08	610.475	1475.569	ENSG00000142230.13	SAE1
ENST00000357886.8	293.0	315.0	282.0	214.0	496.0	626.0	472.0	409.0	307.0	372.0	328.0	534.0	902.0	949.0	1187.0	931.0	1107.0	864.0	959.0	868.0	814.0	982.0	1014.0	2138.0	ENSG00000101391.21	CDK5RAP1
ENST00000619992.4	0.0	0.0	0.0	0.0	0.0	0.0	0.0	0.0	0.0	0.0	0.0	0.0	176.851	161.20600000000002	296.376	147.711	152.185	88.515	166.416	138.497	102.79899999999999	114.821	155.525	350.075	ENSG00000106144.20	CASP2
ENST00000402673.7	266.0	258.0	220.0	140.0	372.0	517.0	336.0	312.0	255.0	365.0	205.0	449.0	1257.0	1388.0	1041.0	860.0	1328.0	1164.0	813.0	844.0	1207.0	1523.0	804.0	1902.0	ENSG00000152700.14	SAR1B
ENST00000650365.1	0.0	0.0	0.0	0.0	7.132000000000001	0.0	0.0	0.0	7.357	0.0	0.0	0.0	60.605	91.959	63.256	79.468	93.39299999999999	69.4	94.78200000000001	69.26100000000001	74.969	72.707	92.87200000000001	193.262	ENSG00000006530.18	AGK
ENST00000409885.1	2.0	0.0	1.0	0.0	0.0	2.0	1.0	1.0	1.0	0.0	2.0	2.0	7.0	1.0	7.0	6.0	6.0	7.0	5.0	8.0	14.0	12.0	9.0	15.0	ENSG00000204334.7	ERICH2
ENST00000332509.8	7.0	9.0	14.0	10.76	9.0	9.0	27.0	25.0	8.014	6.0	11.0	19.0	15.0	28.779	93.88	67.50399999999999	32.47	19.0	76.0	57.985	16.0	10.081	57.693000000000005	116.351	ENSG00000184381.20	PLA2G6
ENST00000303887.10	3274.903	3238.9629999999997	2614.946	1963.899	4299.942	5988.634	4149.895	3635.0	3388.864	3949.0	2838.864	4847.0	10935.0	11442.0	10597.696000000002	9386.0	12970.0	10574.0	9598.0	8079.0	10255.321	12786.0	10813.0	21581.596	ENSG00000166508.18	MCM7
ENST00000517875.5	0.0	0.0	0.0	0.0	0.0	1.716	2.853	1.001	0.0	2.8489999999999998	1.732	1.0	276.33	209.203	366.676	347.30800000000005	209.638	206.77700000000002	256.043	278.717	259.48400000000004	280.77	368.986	628.9019999999999	ENSG00000133739.16	LRRCC1
ENST00000357002.5	47.812	51.32899999999999	44.302	25.688000000000002	62.736999999999995	76.57300000000001	71.895	62.242	37.286	58.51	33.611	82.941	311.345	369.089	371.918	292.801	437.119	393.875	322.107	400.365	419.314	497.353	334.204	832.413	ENSG00000213096.11	ZNF254
ENST00000243786.3	1.0	2.0	1.0	0.0	3.0	2.0	1.0	1.0	0.0	0.0	1.0	1.0	8.0	1.0	2.0	2.0	7.0	13.0	4.0	3.0	2.0	1.0	4.0	2.0	ENSG00000123999.5	INHA
ENST00000451657.6	9.85	2.072	4.03	2.044	1.577	6.292000000000001	9.236	12.857999999999999	4.378	1.568	1.643	6.531000000000001	552.753	528.681	671.495	566.852	454.463	384.914	461.74800000000005	476.204	483.909	584.148	565.4159999999999	1247.874	ENSG00000172113.9	NME6
ENST00000517876.5	164.24200000000002	164.673	118.51	98.459	290.631	351.728	195.668	210.354	140.158	206.08700000000002	129.041	282.416	937.709	976.217	885.916	773.8889999999999	1114.912	923.1310000000001	726.6610000000001	728.395	806.587	1004.1060000000001	741.6510000000001	1513.356	ENSG00000155508.13	CNOT8
ENST00000309117.11	136.0	148.989	118.0	88.009	197.0	220.0	199.0	159.0	142.0	163.0	134.0	226.0	1221.0	1209.0	1215.0	957.0	1158.0	994.0	808.0	842.0	920.0	1286.0	942.0	1789.0	ENSG00000157538.14	VPS26C
ENST00000416591.5	0.0	15.287	8.515	13.0	8.23	0.0	0.0	23.213	0.0	0.0	13.07	18.738	13.999	11.537	113.27600000000001	70.148	0.0	23.99	79.383	94.30799999999999	7.987	8.215	79.833	181.368	ENSG00000142330.20	CAPN10
ENST00000371142.9	512.0	379.0	338.0	254.0	704.0	880.0	567.0	532.0	389.0	581.999	368.0	699.0	3487.0	3740.0	4019.0	2892.0	3910.0	3540.0	3033.0	3375.0	3350.0	4649.0	2791.0	6727.0	ENSG00000077147.16	TM9SF3
ENST00000222823.9	0.0	0.0	0.0	0.0	10.0	8.0	0.0	1.949	0.0	18.0	3.795	33.0	65.575	55.038000000000004	84.61	68.857	64.985	55.318999999999996	59.975	40.356	106.99700000000001	145.40200000000002	170.16299999999998	301.45799999999997	ENSG00000106100.11	NOD1
ENST00000642955.1	0.0	0.0	0.0	0.0	0.0	2.612	1.861	0.0	0.0	0.0	0.0	0.0	5.0	3.0	0.0	0.0	16.698	6.582999999999999	8.541	14.505	0.0	0.0	0.0	1.0	ENSG00000188517.16	COL25A1
ENST00000580008.5	5.436	3.608	12.129000000000001	1.358	15.759	18.044	24.898000000000003	38.304	12.367	4.337	5.806	39.301	29.241999999999997	29.413	58.926	63.333999999999996	59.861999999999995	58.434	55.636	57.754	30.331	34.841	78.73	143.72899999999998	ENSG00000008838.20	MED24
ENST00000418208.5	0.0	0.875	0.0	0.0	0.0	1.5130000000000001	0.0	0.805	0.0	0.0	2.7030000000000003	2.9539999999999997	1.203	2.35	3.0389999999999997	5.0	2.0180000000000002	1.0	2.0	1.183	0.0	4.0	3.0	5.733	ENSG00000163596.16	ICA1L
ENST00000295025.12	37.996	41.0	33.0	26.0	58.0	72.0	40.996	36.0	40.0	58.0	34.995	49.0	702.95	748.977	665.947	568.0	727.0	660.954	594.867	569.0	575.909	766.0	570.0	1231.938	ENSG00000162924.15	REL
ENST00000491415.7	246.0	247.0	195.0	170.0	326.541	500.0	338.0	298.0	248.34599999999998	304.0	226.78799999999998	418.13800000000003	1104.5339999999999	1127.7939999999999	1405.221	1154.823	1176.422	1039.5339999999999	1032.777	994.5160000000001	871.2139999999999	1109.327	1080.309	2175.14	ENSG00000117597.18	UTP25
ENST00000556428.5	0.0	0.0	0.0	2.571	0.0	0.0	0.0	2.838	0.0	0.0	0.0	0.0	35.204	41.73	97.882	96.616	7.99	0.0	31.224	112.245	0.0	122.102	45.931999999999995	170.18400000000003	ENSG00000100603.14	SNW1
ENST00000526433.1	0.0	0.0	0.0	0.0	0.0	0.0	0.0	1.639	0.0	0.0	0.0	0.0	0.0	6.434	0.0	4.192	0.0	0.0	2.718	0.0	0.0	0.0	0.0	9.6	ENSG00000173465.8	ZNRD2
ENST00000635248.1	7.897	0.0	52.813	54.628	24.924	45.511	102.92	101.23299999999999	26.309	19.723	74.26899999999999	116.176	41.912	40.371	436.599	305.76599999999996	91.54799999999999	37.926	352.189	386.80699999999996	52.883	82.068	390.504	873.465	ENSG00000152061.23	RABGAP1L
ENST00000538173.1	0.0	2.154	0.0	0.0	2.046	0.0	0.0	0.0	0.0	0.0	0.0	0.0	1.984	0.0	0.0	1.6469999999999998	13.655	6.962999999999999	0.0	8.776	11.130999999999998	12.94	3.0269999999999997	15.17	ENSG00000180574.3	EIF2S3B
ENST00000650270.1	0.0	0.0	12.554	0.0	0.0	0.0	6.954	0.0	0.0	0.0	0.0	19.559	8.544	3.569	42.723	70.408	0.0	3.4739999999999998	42.168	41.468999999999994	3.838	9.099	69.579	90.156	ENSG00000145191.15	EIF2B5
ENST00000326279.11	4.0	2.0	1.0	0.0	1.0	1.0	1.0	0.0	4.0	7.0	2.0	7.0	25.0	27.0	22.0	21.0	20.0	22.0	8.0	8.0	150.0	176.0	108.0	203.0	ENSG00000131914.11	LIN28A
ENST00000458643.3	0.0	2.647	0.0	0.0	7.37	6.449	0.0	0.0	0.0	0.0	0.0	0.0	592.524	582.192	1216.365	1117.245	633.5880000000001	474.52	711.857	598.196	545.014	542.1	1049.458	1429.6779999999999	ENSG00000169203.16	NPIPB12
ENST00000372037.8	27.0	31.0	13.0	5.0	26.0	51.0	30.0	29.0	31.0	46.0	25.0	37.0	345.0	307.0	290.0	264.0	341.0	304.0	232.0	237.0	292.0	396.0	277.0	570.0	ENSG00000107779.14	BMPR1A
ENST00000672434.1	230.0	210.0	182.0	153.0	318.012	425.0	257.0	243.0	242.0	322.151	220.0	361.41900000000004	1472.977	1548.8670000000002	2070.47	1605.017	1550.671	1350.971	1419.775	1419.8020000000001	1369.494	1761.524	1489.808	3319.3509999999997	ENSG00000162434.13	JAK1
ENST00000337502.5	167.671	180.065	142.321	100.97	214.324	266.878	180.997	130.969	41.233000000000004	17.881	0.0	31.063000000000002	360.902	590.7959999999999	392.099	481.361	360.31199999999995	446.786	393.376	203.916	0.0	0.0	0.0	0.0	ENSG00000241476.8	SSX2
ENST00000284165.10	2.135	0.0	1.944	0.0	0.0	7.1610000000000005	4.041	0.0	0.0	0.0	0.0	1.597	46.745	52.5	46.053000000000004	30.941	44.982	25.315	32.668	28.651999999999997	48.573	41.676	45.393	76.968	ENSG00000125952.20	MAX
ENST00000645249.1	0.0	0.0	0.0	0.0	0.0	0.0	0.0	10.423	0.0	0.0	0.0	24.923000000000002	269.121	243.949	192.291	194.675	258.77	241.747	146.655	207.192	199.918	250.173	221.315	444.065	ENSG00000101266.19	CSNK2A1
ENST00000525763.5	1143.0	1069.0	698.0	512.612	1393.6129999999998	1797.598	1041.114	912.91	1030.0	1346.598	893.545	1543.0	480.88	432.17199999999997	360.267	339.99300000000005	533.006	334.76	204.707	245.148	333.577	405.99699999999996	358.293	589.43	ENSG00000284969.1	AL049629.2
ENST00000460828.6	0.0	0.0	2.16	1.516	0.0	0.0	8.682	3.343	0.0	0.0	10.167	4.52	2.011	0.0	24.133000000000003	16.78	0.0	0.0	0.0	6.136	0.0	0.0	23.162	24.174	ENSG00000120265.18	PCMT1
ENST00000474859.5	7.1	12.692	15.172	2.8510000000000004	18.843	23.49	30.212	19.913	20.407	18.969	22.311999999999998	37.569	336.219	372.37800000000004	335.20099999999996	211.31	538.4490000000001	386.75300000000004	345.836	262.664	394.718	403.858	305.695	663.2719999999999	ENSG00000197965.12	MPZL1
ENST00000186436.10	178.0	117.943	156.775	118.645	184.0	292.0	215.46200000000002	201.34400000000002	142.295	203.28599999999997	172.253	262.702	1144.0	1194.096	2012.02	1631.59	1125.988	933.0	1289.348	1319.98	979.0	1258.0	1548.861	3219.3140000000003	ENSG00000075568.17	TMEM131
ENST00000615891.2	46.325	36.117	39.0	30.664	68.051	63.628	67.0	44.288000000000004	51.0	58.657	48.0	60.472	207.475	212.12400000000002	196.604	195.59599999999998	200.50900000000001	152.915	126.5	119.697	142.734	189.792	155.99200000000002	296.855	ENSG00000125843.11	AP5S1
ENST00000434544.1	6.1160000000000005	0.0	0.0	3.888	9.972999999999999	0.0	0.0	15.907	0.0	0.0	0.0	0.0	19.346	4.048	57.367	22.655	6.127000000000001	0.0	6.454	5.545	3.465	4.2010000000000005	27.575	38.944	ENSG00000119777.20	TMEM214
ENST00000319394.8	57.0	49.0	44.0	19.0	85.0	106.0	60.0	48.0	36.0	46.0	35.0	53.0	1749.0	1747.0	1599.0	1373.011	1771.0	1371.0	1169.0	1010.0	939.0	1248.0	962.0	1793.386	ENSG00000142784.16	WDTC1
ENST00000518325.2	0.0	0.0	0.0	0.0	2.0	0.0	0.0	0.0	0.0	0.0	0.0	2.105	5.0	2.0	3.0	1.015	0.0	1.046	1.0	0.0	0.0	0.0	0.0	2.056	ENSG00000253537.3	PCDHGA7
ENST00000244869.3	23.0	13.0	23.0	7.0	27.0	37.0	23.0	28.0	21.0	40.0	22.0	46.0	288.0	284.0	276.0	213.0	225.0	207.0	183.0	192.0	357.0	425.0	290.0	729.0	ENSG00000124882.4	EREG
ENST00000519546.5	11.963	20.822	17.826	9.527000000000001	23.401999999999997	21.5	18.815	22.846	2.8480000000000003	0.0	11.238	14.527999999999999	83.005	180.398	94.891	140.995	138.881	110.007	73.70100000000001	80.725	66.425	126.58	100.831	181.188	ENSG00000160932.11	LY6E
ENST00000374467.4	83.0	76.0	76.0	56.0	166.0	213.0	136.0	142.0	112.249	144.0	119.0	174.0	452.31699999999995	504.20599999999996	477.202	459.64	520.707	463.82099999999997	410.92400000000004	342.93199999999996	418.01	494.89599999999996	592.877	1004.013	ENSG00000030110.13	BAK1
ENST00000442160.7	36.888000000000005	19.963	46.191	37.253	34.39	61.684	37.768	43.632	63.028999999999996	35.856	42.266999999999996	53.24100000000001	7.348	16.974	17.035	5.52	13.258	5.284	8.54	13.857000000000001	3.5039999999999996	11.035	11.370999999999999	19.702	ENSG00000119725.20	ZNF410
ENST00000449592.7	48.476000000000006	34.0	25.0	28.508000000000003	34.271	44.217	29.558000000000003	27.0	36.027	31.0	25.0	42.0	724.291	733.762	790.928	657.773	563.169	374.353	396.69599999999997	367.504	498.517	575.019	559.754	1046.275	ENSG00000188735.13	TMEM120B
ENST00000408962.6	0.0	7.156000000000001	2.76	0.0	0.0	12.950999999999999	10.614	0.0	0.0	0.0	5.0489999999999995	19.007	34.161	38.339	54.32899999999999	28.971999999999998	38.921	25.506999999999998	23.11	28.368000000000002	18.014	30.191999999999997	20.878	53.674	ENSG00000188266.14	HYKK
ENST00000400103.6	2.0	1.774	0.0	3.332	0.0	4.328	1.0	3.0	1.062	1.073	1.0	0.0	9.0	10.0	17.0	7.013	8.021	10.0	6.022	4.0	7.022	5.0	12.0	26.013	ENSG00000132958.17	TPTE2
ENST00000507488.6	162.41899999999998	152.936	151.766	115.0	173.69	282.066	137.07	160.22899999999998	70.535	183.329	169.218	206.498	82.564	28.818	146.507	16.827	76.473	51.968999999999994	76.98	49.711999999999996	8.737	44.893	47.023	84.705	ENSG00000017260.20	ATP2C1
ENST00000533800.5	0.0	25.33	25.313000000000002	26.647	0.0	39.189	64.11399999999999	25.643	0.0	56.526	50.61	0.0	0.0	6.6160000000000005	1.402	0.0	0.0	5.78	5.968	2.092	3.14	1.607	0.0	8.794	ENSG00000172893.16	DHCR7
ENST00000431754.1	2.028	5.113	3.1069999999999998	4.566	6.504	9.498	2.225	7.978	5.059	3.113	2.525	6.0360000000000005	10.725999999999999	5.841	26.842	28.816	12.934000000000001	15.237	25.627	14.682	5.742999999999999	13.064	18.682000000000002	33.536	ENSG00000144320.14	LNPK
ENST00000630771.2	0.0	101.009	204.921	227.045	118.84700000000001	197.55700000000002	348.227	330.912	36.397	139.421	282.548	567.904	2104.577	2427.266	4393.668	3152.0690000000004	2314.638	2088.388	3135.3259999999996	3519.078	2101.689	2738.063	3805.23	7621.276999999999	ENSG00000060339.14	CCAR1
ENST00000409341.5	4.73	21.159000000000002	11.019	11.314	31.846999999999998	47.753	34.747	14.404000000000002	24.868000000000002	26.31	30.99	63.245	229.977	223.22	227.649	231.713	316.344	231.798	173.737	177.58700000000002	230.081	224.208	219.824	447.61400000000003	ENSG00000067066.17	SP100
ENST00000591097.5	127.555	160.25	191.97799999999998	147.888	257.216	265.69	250.78599999999997	201.85299999999998	211.016	179.65599999999998	217.801	245.15599999999998	69.96	45.346000000000004	52.45399999999999	47.902	80.443	61.199	54.748000000000005	39.367	53.653999999999996	48.183	41.86600000000001	93.59700000000001	ENSG00000099622.14	CIRBP
ENST00000534507.5	0.0	1.006	0.0	0.0	1.0	2.0	0.0	0.0	0.0	0.0	1.0	0.0	0.0	0.0	3.0	0.0	0.0	2.0	3.0	0.0	0.0	0.0	0.0	0.0	ENSG00000008517.18	IL32
ENST00000598398.5	1.0	0.0	0.0	2.0	4.0	0.0	1.0	3.0	1.0	0.0	0.0	0.0	0.0	0.0	0.0	0.0	0.0	0.0	1.0	0.0	1.0	0.0	0.0	0.0	ENSG00000105697.9	HAMP
ENST00000398944.7	878.061	453.981	489.316	102.572	1266.275	2046.668	605.621	240.733	583.971	940.745	365.564	916.36	12008.479	12300.688999999998	15023.691	12205.613000000001	13914.251	11962.48	11092.473999999998	10203.639000000001	11407.471000000001	14414.538999999999	13620.498	25829.493	ENSG00000205609.13	EIF3CL
ENST00000556672.1	0.0	0.0	23.008000000000003	19.418	0.0	0.0	33.626	21.094	0.0	0.0	40.32	37.493	95.865	110.726	194.209	180.405	120.596	120.10600000000001	169.29	167.364	96.322	118.95	204.067	423.408	ENSG00000165525.18	NEMF
ENST00000361464.8	199.59900000000002	252.15599999999998	200.507	129.52	332.408	502.726	357.611	338.42800000000005	172.554	255.78400000000002	206.627	383.94199999999995	2316.619	2365.2329999999997	3068.498	2406.879	2740.3979999999997	2273.689	2643.4959999999996	2594.473	1906.245	2413.798	2466.988	5455.494000000001	ENSG00000198408.14	OGA
ENST00000481939.5	0.0	0.0	48.248999999999995	0.0	0.0	0.0	127.42200000000001	40.001	3.844	0.0	45.05	74.279	158.6	193.299	840.112	599.609	139.601	105.934	485.486	506.19699999999995	184.179	169.85	570.4259999999999	1417.628	ENSG00000091127.14	PUS7
ENST00000675193.1	0.0	0.0	0.0	0.0	0.0	0.0	0.0	0.0	0.0	0.0	0.0	0.0	126.244	175.24599999999998	453.608	319.60400000000004	81.911	138.696	311.86	231.905	122.27	93.646	255.983	766.613	ENSG00000162885.14	B3GALNT2
ENST00000337014.10	9.0	15.767000000000001	11.043	11.479000000000001	12.0	23.01	10.04	16.0	9.0	18.142	8.326	12.044	20.534000000000002	40.89	8.898	0.0	9.517999999999999	23.326999999999998	14.710999999999999	23.738000000000003	0.0	24.694000000000003	0.0	5.97	ENSG00000169660.17	HEXD
ENST00000440812.7	9.641	0.0	14.895999999999999	3.7310000000000003	0.0	2.8080000000000003	17.029	9.904	0.0	0.0	25.044	6.619	143.126	113.561	215.813	276.383	161.304	98.37799999999999	184.118	173.02	107.801	86.851	233.92	442.411	ENSG00000116698.21	SMG7
ENST00000326181.11	217.0	185.08	168.0	128.0	346.0	433.0	286.0	246.517	244.93200000000002	240.27900000000002	230.0	301.0	2737.8559999999998	2680.833	2915.199	2667.675	3453.488	2770.698	2398.076	2196.995	2290.846	2953.349	2780.887	5148.564	ENSG00000131653.13	TRAF7
ENST00000619426.5	2507.83	2096.279	1901.494	1429.7579999999998	3621.631	4504.28	3241.724	2719.333	2598.506	2909.2140000000004	2209.0	3427.595	3674.2459999999996	3627.897	3142.53	2816.998	4357.853	3835.6209999999996	2842.252	2607.3160000000003	3167.921	4088.9240000000004	3297.908	5854.621999999999	ENSG00000277791.5	PSMB3
ENST00000510395.5	2.2159999999999997	5.127000000000001	0.0	0.0	0.0	0.0	0.0	0.0	0.0	0.0	3.784	0.0	49.946999999999996	50.275	44.675	56.946999999999996	41.131	53.29600000000001	54.458999999999996	74.666	31.811	46.003	44.816	117.37100000000001	ENSG00000047579.20	DTNBP1
ENST00000577355.2	0.0	0.0	0.0	0.0	0.0	10.981	42.461000000000006	0.0	18.177	0.0	0.0	0.0	2.117	1.453	3.74	0.0	5.27	1.411	1.506	0.0	8.927	1.633	0.0	4.981	ENSG00000133313.15	CNDP2
ENST00000518321.5	0.0	0.0	0.0	0.0	0.0	0.0	0.0	0.0	0.0	0.0	0.0	2.89	64.745	70.32	118.166	133.82299999999998	80.30199999999999	77.634	103.566	121.39	76.992	86.516	113.17	266.42900000000003	ENSG00000175106.16	TVP23C
ENST00000361417.6	149.97	141.866	89.836	68.202	162.41	231.245	179.32	129.891	143.626	131.12	91.287	117.277	440.365	466.402	461.509	341.21	464.38	512.679	495.332	412.81	305.27	397.26599999999996	399.904	658.966	ENSG00000019144.19	PHLDB1
ENST00000338754.9	138.175	156.4	95.69200000000001	82.62100000000001	211.649	268.842	162.009	184.81599999999997	137.164	188.658	123.54299999999999	191.167	1705.0479999999998	1752.359	1466.7579999999998	1425.315	1861.536	1407.412	1244.962	1136.258	1430.509	1895.799	1487.5439999999999	2797.393	ENSG00000128294.16	TPST2
ENST00000376259.7	66.0	61.0	66.0	56.0	155.0	222.0	153.0	180.0	81.657	123.0	70.0	149.588	784.0	792.0	840.0	744.0	1456.0	1151.0	1165.0	1031.0	813.0	1052.0	907.0	1643.0	ENSG00000028137.19	TNFRSF1B
ENST00000650822.1	0.0	2.0	1.0	0.0	3.0	3.0	0.0	1.056	4.0	1.0	2.0	5.33	21.0	19.961	16.901	23.932	43.103	32.0	35.0	26.908	10.289000000000001	25.0	17.249000000000002	34.422	ENSG00000059377.18	TBXAS1
ENST00000249776.12	245.954	238.95	161.955	134.889	367.781	468.43800000000005	297.64799999999997	267.996	318.0	312.0	217.0	377.083	1410.8029999999999	1420.006	1084.874	996.461	1716.161	1400.454	1008.216	975.99	1488.37	1730.025	1226.505	2443.021	ENSG00000128944.13	KNSTRN
ENST00000376585.6	78.344	85.705	150.235	104.109	180.22099999999998	242.601	269.512	217.546	81.44800000000001	106.59899999999999	125.88799999999999	242.80900000000003	1206.722	1214.285	2116.106	1865.9879999999998	1362.5	1102.069	1736.5870000000002	1587.91	800.17	1122.871	1602.235	3291.349	ENSG00000177000.13	MTHFR
ENST00000376663.8	163.19	156.463	100.273	76.11399999999999	204.832	245.808	161.405	158.455	141.657	197.10299999999998	116.83	223.52700000000002	1837.751	1958.1989999999998	1689.386	1281.124	1739.247	1496.9260000000002	1066.085	1307.985	1711.9089999999999	2224.742	1278.5330000000001	2952.347	ENSG00000168283.14	BMI1
ENST00000531551.5	0.0	0.0	0.0	0.0	0.0	0.0	0.0	0.0	0.0	0.0	0.0	0.0	823.8589999999999	861.949	831.8389999999999	768.768	900.597	774.778	611.141	578.634	969.044	1168.748	928.039	1979.0420000000001	ENSG00000164733.21	CTSB
ENST00000568254.5	0.0	0.0	0.0	0.0	0.0	0.0	0.0	0.0	0.0	0.0	0.0	0.0	634.14	763.4739999999999	651.238	450.615	868.77	780.7339999999999	453.99300000000005	498.42	781.85	749.347	390.545	974.3439999999999	ENSG00000117616.18	RSRP1
ENST00000297265.5	27.0	21.0	17.0	16.0	28.0	33.0	39.0	28.0	33.0	27.0	22.0	32.0	183.0	195.0	199.0	131.0	215.0	191.0	167.0	149.0	185.0	237.0	150.0	375.0	ENSG00000164695.5	CHMP4C
ENST00000465206.5	0.0	5.723	4.396	0.0	6.55	9.978	9.697000000000001	9.835	0.0	3.0980000000000003	6.83	12.149000000000001	15.380999999999998	12.234000000000002	30.271	16.164	14.917	14.227	8.53	12.517999999999999	6.297000000000001	4.291	6.608	22.349	ENSG00000196693.15	ZNF33B
ENST00000358869.5	3.0	2.0	2.0	2.0	1.0	0.0	2.0	5.0	1.0	5.0	7.0	9.0	18.0	16.0	11.0	8.0	16.0	15.0	7.0	8.0	33.0	40.0	24.0	71.0	ENSG00000197712.12	FAM114A1
ENST00000636934.1	0.0	0.0	0.0	0.0	7.742000000000001	0.0	0.0	4.836	0.0	0.0	0.0	2.891	0.0	22.564	0.0	12.436	0.0	14.079	0.0	1.685	0.0	16.479	5.247999999999999	17.877	ENSG00000182372.10	CLN8
ENST00000642195.1	625.712	563.698	402.32599999999996	318.258	721.806	1082.4289999999999	593.807	574.169	631.139	742.166	413.98199999999997	794.2460000000001	1578.98	1624.953	1047.542	1127.128	1618.44	1436.2420000000002	960.659	828.916	1406.6470000000002	1783.07	1244.226	2152.496	ENSG00000171453.20	POLR1C
ENST00000540557.1	0.0	0.0	0.0	0.0	0.0	0.0	0.0	0.0	0.0	0.0	0.0	0.0	89.28399999999999	109.811	79.01100000000001	45.993	114.098	45.782	59.996	83.39399999999999	40.013000000000005	109.587	76.058	135.69799999999998	ENSG00000255872.3	AL138752.2
ENST00000311575.6	35.0	26.0	17.0	8.0	36.0	23.0	14.0	10.0	30.0	40.0	8.0	17.0	314.0	374.0	209.0	199.0	300.0	261.0	221.0	141.0	288.0	357.0	259.0	497.0	ENSG00000174721.10	FGFBP3
ENST00000611631.4	0.0	0.0	1.079	0.0	0.0	0.0	1.071	0.0	0.0	1.092	0.0	0.0	7.098	2.394	5.151	6.091	2.412	2.526	4.785	1.097	8.557	6.7589999999999995	7.755	8.29	ENSG00000126453.9	BCL2L12
ENST00000592780.5	0.0	0.991	1.63	0.0	0.0	1.861	2.593	2.457	0.0	0.0	0.0	3.5810000000000004	26.64	62.302	13.501	9.222000000000001	0.0	0.0	30.124000000000002	18.507	10.687000000000001	0.0	82.522	117.219	ENSG00000256294.8	ZNF225
ENST00000621413.4	218.0	200.0	152.0	111.0	311.0	473.0	262.0	247.0	233.0	340.0	182.0	340.0	1483.0	1467.0	1125.303	895.0	1435.0	1128.0	800.0	733.0	1253.0	1660.0	1017.0	1905.0	ENSG00000185728.17	YTHDF3
ENST00000651644.1	0.0	0.0	0.0	0.0	0.0	0.0	0.0	0.0	0.0	0.0	0.0	0.0	1.181	2.8689999999999998	15.632	14.447000000000001	1.281	0.0	15.224	11.539000000000001	0.0	0.0	4.158	20.989	ENSG00000143549.21	TPM3
ENST00000544990.5	0.0	0.0	0.0	0.0	0.0	0.0	0.0	0.0	0.0	0.0	0.0	0.0	68.697	86.73899999999999	89.98700000000001	97.455	79.987	71.039	64.067	66.593	68.113	95.875	66.892	170.606	ENSG00000149532.16	CPSF7
ENST00000218230.6	2.0	5.0	2.0	1.0	0.0	3.0	1.0	1.0	0.0	0.0	0.0	1.0	14.0	9.0	8.0	6.0	4.0	1.0	0.0	2.0	1.0	0.0	0.0	0.0	ENSG00000102109.9	PCSK1N
ENST00000557065.1	0.0	2.767	4.654	0.0	8.543	6.232	7.309	8.798	0.0	0.0	18.708	4.846	219.63099999999997	297.498	300.036	235.00599999999997	383.949	276.858	367.284	341.301	381.345	395.43800000000005	411.184	826.222	ENSG00000100473.18	COCH
ENST00000556360.1	0.0	0.0	0.0	0.0	0.0	0.0	0.0	0.0	0.0	0.0	0.0	0.0	18.577	14.88	11.800999999999998	4.5760000000000005	30.539	20.698	13.620999999999999	9.065	23.053	16.673	0.0	36.376	ENSG00000126773.13	PCNX4
ENST00000296503.10	1312.8329999999999	1276.433	1020.7739999999999	783.94	1963.545	2634.566	1901.773	1666.07	1518.769	1798.743	1303.872	2309.494	6251.986999999999	6586.0	5723.0	4888.0	7469.894	6454.0	5261.0	5039.0	6465.0	8220.0	6350.0	13715.003	ENSG00000164104.12	HMGB2
ENST00000530758.2	351.0	305.0	229.0	188.0	459.0	606.0	345.0	335.0	365.0	456.0	268.0	497.0	2358.0	2418.0	2049.0	1544.0	2539.0	2190.0	1608.0	1474.0	2050.001	2578.0	1676.0	3558.0	ENSG00000254999.4	BRK1
ENST00000451836.1	0.0	0.0	0.0	0.0	3.193	7.895	0.0	0.0	10.956	0.0	0.0	2.884	42.457	27.125	49.24	41.793	35.483000000000004	50.136	40.126999999999995	23.486	18.847	38.865	59.716	80.28	ENSG00000138434.17	ITPRID2
ENST00000674845.1	0.0	1.0	0.0	0.0	0.0	0.0	0.0	0.0	0.0	0.0	0.0	0.0	369.904	385.70300000000003	347.746	306.635	472.13800000000003	356.824	313.632	323.297	306.472	430.44300000000004	328.269	669.679	ENSG00000049759.19	NEDD4L
ENST00000547157.1	156.628	160.711	99.624	86.743	196.046	225.757	180.29	128.423	153.569	133.475	117.446	179.21	35.438	35.594	21.863000000000003	20.646	56.52	59.273	22.837	26.324	15.774000000000001	18.555999999999997	22.273000000000003	33.614000000000004	ENSG00000184752.13	NDUFA12
ENST00000312648.8	2.0	1.0	3.0	0.0	1.0	1.0	1.0	0.0	1.0	1.0	0.0	0.0	6.0	3.0	4.0	6.0	0.0	2.0	1.0	0.0	1.0	2.0	1.0	3.0	ENSG00000173762.8	CD7
ENST00000296487.8	0.0	2.665	0.0	0.0	0.0	0.0	0.0	0.0	0.0	1.358	0.0	0.0	0.0	2.898	2.688	5.274	0.0	0.0	0.0	2.391	0.0	0.0	0.0	9.148	ENSG00000164088.18	PPM1M
ENST00000354831.11	1040.6480000000001	965.184	772.117	617.326	1286.865	1753.471	1165.971	992.1260000000001	795.2230000000001	1035.336	619.673	1187.329	3269.4590000000003	3310.074	4088.384	3262.827	3565.217	2421.63	2750.296	2465.899	2000.83	2635.8740000000003	2753.598	4925.311	ENSG00000078618.22	NRDC
ENST00000515082.5	0.0	0.0	2.0	2.0	2.0	0.0	0.0	0.0	0.0	7.0	3.1460000000000004	0.0	0.0	6.914	0.0	2.928	0.0	2.0	0.0	0.0	1.588	0.0	1.2819999999999998	3.1060000000000003	ENSG00000151834.16	GABRA2
ENST00000539770.5	0.0	0.0	0.0	0.0	0.0	0.0	0.0	0.0	0.0	0.0	0.0	0.0	77.285	73.058	98.86	67.57	78.84899999999999	78.51100000000001	72.35600000000001	78.85300000000001	58.178999999999995	76.917	97.788	178.555	ENSG00000182196.13	ARL6IP4
ENST00000486828.6	0.0	0.0	0.0	0.0	0.0	0.0	0.0	3.285	0.0	0.0	0.0	0.0	77.619	37.071	181.11900000000003	149.014	55.223	44.922	145.377	87.056	22.031	49.568000000000005	149.454	200.32	ENSG00000196923.14	PDLIM7
ENST00000085068.7	463.0	415.0	360.0	250.0	700.0	822.0	614.0	559.0	597.0	590.0	412.0	692.0	1224.0	1212.0	1067.0	932.0	1391.0	1094.0	984.0	762.0	976.0	1467.0	1233.0	2192.0	ENSG00000063241.8	ISOC2
ENST00000409772.5	0.0	0.0	0.0	0.0	0.0	0.0	1.429	1.031	0.0	0.0	0.0	0.0	26.833000000000002	28.781	20.609	15.783	49.13399999999999	46.876000000000005	32.048	10.323	25.074	47.372	23.96	41.863	ENSG00000156973.14	PDE6D
ENST00000288976.3	9.0	8.0	9.0	3.0	10.0	14.0	12.0	12.0	14.0	13.0	14.0	16.0	158.0	144.0	160.0	109.0	137.0	105.0	87.0	91.0	166.0	213.0	131.0	311.0	ENSG00000158079.16	PTPDC1
ENST00000319974.6	27.0	23.0	29.0	20.0	53.0	60.0	21.0	34.0	34.016	56.0	30.0	42.0	401.0	475.0	348.0	226.0	409.0	361.0	226.0	268.0	401.0	563.0	276.0	622.0	ENSG00000178074.6	C2orf69
ENST00000381153.8	1.0	2.0	2.0	1.0	2.0	4.0	5.0	5.0	0.0	1.0	4.0	4.0	17.0	29.0	51.0	54.0	55.0	50.0	108.0	97.0	56.0	86.0	145.0	240.0	ENSG00000110665.12	C11orf21
ENST00000590472.5	0.0	0.0	0.0	0.0	0.0	0.0	0.0	0.0	0.0	0.0	0.0	0.0	10.174	1.6059999999999999	8.242	7.332999999999999	19.012	11.415999999999999	6.768	3.5780000000000003	13.789000000000001	8.277000000000001	3.926	10.892000000000001	ENSG00000105607.13	GCDH
ENST00000533164.5	0.0	0.0	0.0	0.0	0.0	0.0	0.0	0.0	0.0	0.0	7.252999999999999	0.0	15.071	35.915	34.729	40.797	35.234	21.6	28.46	23.432	26.263	26.725	37.498000000000005	49.058	ENSG00000064703.12	DDX20
ENST00000296468.8	28.443	29.738000000000003	56.26	26.232	46.242	44.206	61.168	38.955999999999996	34.66	48.53	35.236	77.982	156.625	183.581	283.54200000000003	238.91099999999997	175.688	173.417	225.657	183.012	146.611	193.71099999999998	244.07299999999998	438.009	ENSG00000164073.11	MFSD8
ENST00000367296.8	77.0	90.0	70.0	66.0	75.0	129.0	70.0	55.0	59.165	53.0	36.0	61.0	605.594	591.9119999999999	519.742	506.733	446.858	413.671	349.727	286.703	218.908	340.86199999999997	251.938	445.69699999999995	ENSG00000134369.15	NAV1
ENST00000366600.8	38.0	29.355999999999998	44.505	35.18	26.441	62.008	55.403999999999996	67.183	49.001999999999995	20.69	57.976000000000006	82.34899999999999	773.747	840.95	1591.415	1283.5910000000001	800.51	586.61	964.785	1166.0	693.659	937.084	1123.1789999999999	2470.531	ENSG00000162885.14	B3GALNT2
ENST00000573401.6	0.0	0.0	3.301	0.0	3.678	6.141	0.0	4.268	0.0	7.752000000000001	6.81	4.109	32.356	28.846	77.892	45.91	38.068000000000005	43.729	48.277	31.031	32.169000000000004	51.543	59.96	88.648	ENSG00000185813.11	PCYT2
ENST00000555846.2	21.0	12.0	11.0	13.0	33.0	48.0	35.0	34.0	15.048	26.0	10.0	25.0	559.0	704.0	532.0	403.0	599.0	495.0	342.0	412.0	595.0	787.0	407.0	1017.0	ENSG00000180008.9	SOCS4
ENST00000525844.1	0.0	0.0	0.0	0.0	0.0	0.0	0.0	2.386	0.0	2.9960000000000004	0.0	2.079	48.38	0.0	70.154	0.0	0.0	39.738	81.873	73.35300000000001	16.622	54.79600000000001	73.152	261.642	ENSG00000145734.19	BDP1
ENST00000324379.10	348.582	334.73800000000006	395.661	226.36	533.836	649.799	540.835	515.69	288.57	363.702	329.22900000000004	553.375	1100.613	1015.605	1505.0910000000001	1350.4289999999999	1218.622	817.694	1187.069	965.687	714.711	919.779	1053.1480000000001	2074.2329999999997	ENSG00000084072.17	PPIE
ENST00000370931.7	4.777	10.09	0.0	0.0	0.0	4.771	7.745	0.0	4.454	0.0	0.0	0.0	39.902	42.861000000000004	32.305	30.229	20.101	19.983	18.673	3.485	44.22	63.138000000000005	42.928999999999995	95.00299999999999	ENSG00000050628.20	PTGER3
ENST00000356763.8	150.0	162.0	145.0	93.0	258.0	389.0	245.0	228.0	172.0	259.0	168.0	303.0	503.0	506.0	495.0	421.0	656.0	540.0	448.0	512.0	527.0	656.0	502.0	1079.0	ENSG00000196455.8	PIK3R4
ENST00000330479.8	272.072	281.78700000000003	225.10299999999998	159.641	386.166	501.77	366.176	342.086	377.371	373.774	306.282	473.335	1700.7839999999999	1573.047	1945.244	1801.838	1647.885	1495.0410000000002	1493.5970000000002	1417.8110000000001	1564.019	1671.8310000000001	2355.47	3816.908	ENSG00000183955.13	KMT5A
ENST00000650688.1	519.0	521.154	490.36300000000006	399.218	798.895	995.19	876.546	718.987	506.0	618.831	443.30400000000003	886.449	2250.876	2321.254	2741.902	2114.942	2511.897	2135.66	2164.339	2254.533	1713.969	2248.996	1811.806	3866.651	ENSG00000140941.14	MAP1LC3B
ENST00000613030.4	40.0	43.0	21.0	17.0	38.0	44.0	24.0	18.0	64.0	77.0	47.0	62.0	306.974	281.745	248.955	187.71400000000003	191.90200000000002	184.045	133.043	160.834	350.426	480.37199999999996	295.645	624.404	ENSG00000102181.21	CD99L2
ENST00000366808.5	62.021	57.736999999999995	53.038999999999994	34.769	97.46700000000001	158.519	65.399	92.68299999999999	62.059	81.237	63.733999999999995	102.359	576.887	639.411	837.4	651.9490000000001	658.055	477.48	618.248	749.36	587.928	838.2360000000001	662.314	1616.049	ENSG00000183814.15	LIN9
ENST00000241391.9	11.757	0.0	7.287000000000001	0.0	0.0	0.0	7.632999999999999	5.978	0.0	0.0	0.0	0.0	20.576999999999998	3.275	33.552	40.596	54.617	40.745	13.456	28.991999999999997	17.245	37.468	14.520999999999999	43.453	ENSG00000121964.14	GTDC1
ENST00000222374.3	2.0	3.0	1.0	2.0	4.0	4.0	5.0	7.0	4.0	3.0	2.0	7.0	17.0	24.0	14.0	18.0	40.0	26.0	32.0	21.0	30.0	41.0	32.0	46.0	ENSG00000105767.3	CADM4
ENST00000321337.12	93.956	131.559	85.583	55.47	209.83900000000003	217.68200000000002	139.864	109.807	165.209	145.765	84.36399999999999	163.775	1466.981	1245.59	1225.635	988.811	1459.754	1178.378	905.312	672.18	1098.44	1397.277	1101.028	1952.608	ENSG00000161956.13	SENP3
ENST00000368301.6	715.7189999999999	416.23900000000003	292.908	213.13	402.775	687.05	365.62800000000004	345.019	497.14099999999996	544.686	433.76300000000003	557.0790000000001	3633.827	3359.901	3081.7270000000003	2569.851	3140.0559999999996	2615.011	2309.479	1702.338	2765.888	3410.638	2766.6620000000003	5264.174	ENSG00000160789.21	LMNA
ENST00000439862.7	3.0	6.0	4.0	4.0	5.0	7.007999999999999	1.0	2.0	5.0	5.0	0.0	4.0	75.142	71.31	163.001	132.951	75.328	69.298	122.725	110.93299999999999	85.87700000000001	103.385	162.131	298.20599999999996	ENSG00000167525.14	PROCA1
ENST00000652268.1	11.0	5.0	11.0	12.0	13.082	23.096999999999998	22.285999999999998	16.0	8.0	13.0	13.0	15.0	117.0	115.0	124.0	89.0	92.0	69.0	81.0	86.0	85.0	109.0	94.0	190.0	ENSG00000172007.7	RAB33B
ENST00000565624.3	0.0	0.0	0.0	0.0	1.0	3.0	0.0	1.0	0.0	1.0	1.0	0.0	3.0	0.0	0.0	2.0	5.0	4.0	1.0	2.0	9.0	9.0	5.0	3.0	ENSG00000225614.4	ZNF469
ENST00000615230.4	4.0	2.0	0.0	1.0	0.0	0.0	0.0	0.0	0.0	0.0	0.0	0.0	11.0	13.0	9.0	14.0	6.0	1.0	3.0	3.0	1.0	3.0	2.0	1.0	ENSG00000049249.9	TNFRSF9
ENST00000440120.2	2.8560000000000003	0.0	1.9040000000000001	6.146	0.0	0.0	4.348	0.0	5.69	0.0	0.0	4.113	4.603	3.1639999999999997	0.0	1.084	1.085	2.177	4.329	1.0390000000000001	0.0	2.185	3.4210000000000003	4.45	ENSG00000125247.15	TMTC4
ENST00000552983.5	0.0	0.0	0.0	0.0	0.0	0.0	0.0	0.0	2.7910000000000004	0.0	0.0	4.305	42.996	52.33	60.912	36.186	51.707	43.288999999999994	34.741	40.671	39.205	47.438	37.157	70.777	ENSG00000169372.13	CRADD
ENST00000353704.3	33.0	23.0	36.0	22.0	41.0	46.0	51.0	35.0	31.0	54.0	42.0	71.0	269.0	256.0	288.0	265.0	273.0	193.0	241.0	199.0	215.0	353.0	278.0	577.0	ENSG00000107175.12	CREB3
ENST00000306562.8	46.0	41.0	39.713	24.465	93.213	100.37100000000001	46.431000000000004	70.416	44.11	36.15	32.158	51.0	1361.0	1346.0	974.0	911.0	1587.0	1364.0	917.0	779.0	903.0	1220.0	840.0	1388.0	ENSG00000171161.13	ZNF672
ENST00000551623.1	0.0	0.0	0.0	0.0	0.0	0.0	0.0	0.0	0.0	0.0	0.0	0.0	2.5380000000000003	4.011	0.0	0.0	0.0	0.0	0.0	1.591	0.0	0.0	0.0	7.269	ENSG00000185920.16	PTCH1
ENST00000263697.6	469.537	469.423	399.339	305.70599999999996	770.466	940.186	734.3689999999999	702.0889999999999	467.74300000000005	646.605	440.88199999999995	827.2810000000001	4836.045999999999	4922.001	5139.873	4438.417	5585.401999999999	4714.119000000001	4447.525	4119.714	4151.148	4854.755999999999	4008.514	8739.668	ENSG00000126698.11	DNAJC8
ENST00000381571.6	91.0	51.0	52.0	37.0	114.0	135.0	116.0	75.0	92.0	90.0	72.0	124.0	191.0	229.0	199.0	149.0	258.0	200.0	152.0	195.0	225.0	301.0	134.0	357.0	ENSG00000169019.11	COMMD8
ENST00000457724.2	0.0	6.632999999999999	0.0	0.0	11.125	15.769	23.603	30.022	16.963	20.222	21.822	58.223	46.835	41.031000000000006	45.455	42.004	37.025	26.455	36.853	27.141	32.99	51.693000000000005	65.227	108.398	ENSG00000152683.14	SLC30A6
ENST00000323064.12	29.180999999999997	0.0	23.673000000000002	0.0	61.041000000000004	102.0	44.632	27.851	31.819000000000003	46.283	39.044000000000004	52.163999999999994	863.0010000000001	875.985	824.148	712.685	1033.845	809.696	749.11	659.492	723.711	888.7760000000001	935.922	1579.912	ENSG00000084693.16	AGBL5
ENST00000613435.1	0.0	0.0	5.6160000000000005	3.1010000000000004	0.0	0.0	0.0	0.0	0.0	0.0	0.0	0.0	2.021	10.335	11.397	0.0	14.568	7.586	0.0	14.323	18.022000000000002	0.0	23.366999999999997	9.484	ENSG00000143486.16	EIF2D
ENST00000353258.8	72.68	53.0	47.633	44.0	77.10300000000001	112.0	78.071	93.0	39.0	41.007	40.0	92.384	915.933	1017.0889999999999	971.809	786.173	862.202	754.049	697.788	689.47	615.12	897.097	659.3430000000001	1437.774	ENSG00000006007.12	GDE1
ENST00000341298.3	87.0	103.0	82.0	42.0	149.0	196.0	114.0	122.0	119.0	144.0	87.0	147.0	307.0	272.0	216.0	188.0	392.0	342.0	243.0	200.0	300.0	373.0	280.0	509.0	ENSG00000179085.8	DPM3
ENST00000461066.6	0.0	0.0	0.0	0.0	0.0	0.0	1.0	0.0	0.0	0.0	0.0	3.678	1.151	0.0	3.2239999999999998	2.475	0.0	1.093	3.312	0.0	4.88	0.0	2.13	4.588	ENSG00000126091.21	ST3GAL3
ENST00000413491.5	0.0	0.0	0.0	1.531	4.626	5.51	10.227	8.548	2.214	2.255	1.579	0.0	34.673	42.658	62.352	51.833	64.169	58.412	50.143	58.806999999999995	42.973	55.339	49.435	142.541	ENSG00000135632.12	SMYD5
ENST00000372306.7	7.872000000000001	4.349	0.0	8.894	13.037	27.465	57.473	40.61	0.0	7.6979999999999995	0.0	17.19	31.569000000000003	28.156	60.828	50.69	74.914	85.184	98.006	108.09899999999999	16.935	16.805999999999997	50.013000000000005	95.545	ENSG00000196517.13	SLC6A9
ENST00000629385.1	44.468999999999994	53.716	40.025	0.0	34.035	33.446	108.507	0.0	0.0	0.0	33.564	150.05	104.913	47.766000000000005	87.961	97.02600000000001	134.513	88.584	0.0	54.401	106.90299999999999	80.72399999999999	28.194000000000003	68.845	ENSG00000125257.16	ABCC4
ENST00000427084.5	1.7819999999999998	0.0	0.0	0.0	0.0	0.0	0.0	0.0	0.0	0.0	0.0	0.0	40.66	9.92	34.21	15.547	39.606	35.751999999999995	30.424	24.665	38.51	44.628	20.549	73.73899999999999	ENSG00000100372.15	SLC25A17
ENST00000293861.8	115.0	112.0	72.0	63.0	156.0	206.0	138.0	112.0	108.0	156.0	68.961	162.0	4453.71	4515.303	3703.2859999999996	3344.857	5085.674	4140.0	3261.645	2621.6420000000003	3748.737	4674.0	3755.0240000000003	6935.406	ENSG00000161981.11	SNRNP25
ENST00000621302.4	0.0	3.575	0.0	0.0	0.0	0.0	2.276	0.0	0.0	0.0	0.0	1.63	129.389	127.775	233.172	217.423	92.95700000000001	107.89399999999999	201.412	233.31900000000002	98.729	187.308	233.976	380.88800000000003	ENSG00000153094.24	BCL2L11
ENST00000621737.4	346.164	351.93	302.715	160.144	315.79	304.365	278.036	280.775	368.408	250.861	159.389	295.09	1452.0539999999999	1424.5079999999998	2557.799	2264.8520000000003	1370.384	1184.101	1501.3129999999999	1477.8129999999999	1116.09	1366.891	2074.115	3499.77	ENSG00000011304.21	PTBP1
ENST00000395834.5	5.0	6.0	13.0	0.0	13.0	20.0	9.035	21.0	11.0	14.0	12.0	19.0	35.829	52.351000000000006	46.01	38.079	39.522	29.311999999999998	55.308	57.216	48.001000000000005	60.195	45.3	106.288	ENSG00000100490.9	CDKL1
ENST00000567289.5	5.2	0.0	6.2379999999999995	0.0	9.687999999999999	4.765	13.37	15.878	0.0	0.0	11.287	1.723	35.164	33.053000000000004	24.229	19.713	32.025	22.941999999999997	33.773	31.65	36.191	47.293	34.213	51.653999999999996	ENSG00000169375.16	SIN3A
ENST00000482853.5	1.273	0.0	1.6119999999999999	3.0060000000000002	0.0	0.0	1.5619999999999998	4.646	0.0	0.0	3.332	4.338	1.567	2.168	9.005	6.726	5.64	0.0	0.0	4.037	0.0	2.408	10.344000000000001	27.189	ENSG00000124596.17	OARD1
ENST00000592153.5	0.0	0.0	0.0	0.0	0.0	0.0	0.0	0.0	0.0	0.0	0.0	0.0	163.601	148.90200000000002	112.068	92.181	142.097	115.774	85.035	62.433	139.715	145.64600000000002	123.647	196.553	ENSG00000131943.18	C19orf12
ENST00000273986.10	198.0	181.2	119.141	115.0	275.937	344.19300000000004	195.36700000000002	200.91400000000002	171.109	240.109	115.848	266.472	699.273	693.075	493.287	416.586	777.993	521.23	484.466	312.218	553.5830000000001	641.076	443.066	935.0189999999999	ENSG00000145354.12	CISD2
ENST00000523586.1	9.142000000000001	3.0	2.327	0.0	11.0	8.0	7.095	7.0	5.0	9.402000000000001	5.0	8.0	13.001	10.722000000000001	7.0	6.0	7.0	8.0	11.0	4.0	2.0	7.0	10.0	13.0	ENSG00000155189.12	AGPAT5
ENST00000328771.9	251.0	229.188	253.843	188.472	278.0	319.329	334.716	321.547	208.0	283.0	264.0	406.94800000000004	2178.993	2153.064	3487.942	2948.386	2006.214	1768.2379999999998	2197.791	2088.144	1720.0639999999999	2259.369	2926.114	5303.411	ENSG00000134815.19	DHX34
ENST00000356033.8	708.289	735.128	495.789	351.788	973.925	1190.703	651.969	620.025	783.84	1011.1419999999999	562.995	932.572	777.8689999999999	748.2810000000001	514.762	439.186	688.345	591.382	375.725	329.415	687.2289999999999	709.164	580.776	960.482	ENSG00000189159.16	JPT1
ENST00000557316.5	0.0	0.0	0.0	0.0	0.0	3.4530000000000003	0.0	0.0	0.0	0.0	0.0	6.273	0.0	0.0	30.96	22.528000000000002	0.0	32.376	49.58	41.144	41.056000000000004	0.0	11.120999999999999	49.865	ENSG00000054983.17	GALC
ENST00000643298.1	0.0	0.0	0.0	0.0	0.0	0.0	9.738999999999999	15.13	2.885	0.0	0.0	0.0	293.02	309.925	425.923	379.032	289.728	212.22	302.607	279.959	227.524	218.658	323.10900000000004	608.519	ENSG00000103197.18	TSC2
ENST00000325438.12	6.0	6.0	2.003	8.0	6.0	5.0	9.0	0.0	15.0	9.0	10.0	8.0	312.0	264.0	348.0	288.0	259.0	164.0	172.0	158.0	195.0	267.0	260.0	472.0	ENSG00000179364.14	PACS2
ENST00000382554.4	3.0	4.0	4.0	2.0	19.0	25.0	10.0	18.0	6.0	1.0	2.529	2.0	18.0	10.0	5.0	5.0	74.0	62.0	54.0	45.0	4.0	20.0	11.0	18.0	ENSG00000205978.6	NYNRIN
ENST00000441402.5	0.0	11.265	8.324	5.5360000000000005	12.075999999999999	13.64	26.555	38.824	7.526	18.546	14.349	37.543	304.173	265.252	396.593	428.17699999999996	248.613	138.998	162.14600000000002	175.005	79.587	113.876	238.38400000000001	421.00800000000004	ENSG00000121775.18	TMEM39B
ENST00000405709.7	76.0	105.0	80.0	60.0	164.0	209.0	135.0	130.0	111.0	126.0	105.0	171.0	235.43599999999998	252.62599999999998	247.946	194.09099999999998	323.298	276.592	235.02700000000002	194.61900000000003	278.096	305.16900000000004	263.562	497.949	ENSG00000184903.10	IMMP2L
ENST00000297146.7	2.0	1.0	1.0	2.0	5.0	4.0	1.0	0.0	3.0	3.0	2.0	7.0	47.0	58.0	36.0	28.0	53.0	51.0	25.0	28.0	87.0	181.0	52.0	129.0	ENSG00000164604.12	GPR85
ENST00000334062.8	69.0	86.0	98.0	66.0	97.0	133.0	122.0	103.0	82.0	91.0	112.0	157.0	934.0	982.0	1532.0	1292.0	1035.0	848.0	1163.0	1116.0	852.0	1012.0	1407.0	2872.0	ENSG00000185989.11	RASA3
ENST00000398941.6	4.388999999999999	0.0	0.0	0.0	0.0	0.0	7.92	0.0	0.0	0.0	2.617	0.0	2.6289999999999996	2.43	0.0	2.238	13.969000000000001	0.0	0.0	2.044	5.978	12.819	2.428	8.972000000000001	ENSG00000100209.11	HSCB
ENST00000278505.5	93.0	94.0	36.0	32.0	147.0	142.0	71.0	76.0	93.0	126.0	47.0	94.0	889.0	859.0	645.0	517.0	827.0	733.0	491.0	524.0	801.0	1075.0	518.0	1166.0	ENSG00000149218.5	ENDOD1
ENST00000427635.6	0.0	0.0	13.535	11.505999999999998	18.334	20.351	34.586999999999996	36.476	0.0	6.521	20.15	47.282	57.68600000000001	32.366	81.19	57.986000000000004	55.256	33.957	54.522	76.03399999999999	46.119	49.808	76.635	189.115	ENSG00000148634.15	HERC4
ENST00000485080.6	0.0	0.0	0.0	2.365	0.0	4.059	0.0	0.0	0.0	0.0	0.0	0.0	1.2109999999999999	2.246	4.996	1.188	0.0	0.0	0.0	5.645	1.153	0.0	1.148	5.9910000000000005	ENSG00000072310.17	SREBF1
ENST00000245407.8	20.511999999999997	17.812	26.554000000000002	19.714000000000002	46.918	62.72	53.369	47.269	36.922	38.634	28.565	63.729	159.0	155.0	237.782	197.358	156.0	130.0	198.445	213.90900000000002	168.0	235.705	319.126	560.819	ENSG00000197375.13	SLC22A5
ENST00000620660.4	14.0	14.0	11.0	7.0	18.0	32.0	10.0	12.0	11.0	9.0	8.0	10.0	643.0	631.0	646.0	552.0	551.0	537.0	437.0	523.0	505.0	675.0	517.0	1025.0	ENSG00000163785.13	RYK
ENST00000484257.1	0.0	0.0	2.563	0.0	0.0	0.0	1.113	2.75	1.4380000000000002	0.0	0.0	1.7919999999999998	0.0	0.742	5.074	1.077	1.138	0.0	2.9219999999999997	7.931	1.172	2.457	2.263	17.855999999999998	ENSG00000189050.16	RNFT1
ENST00000538209.1	0.0	10.844000000000001	31.405	5.742999999999999	0.0	0.0	0.0	17.514	0.0	0.0	0.0	0.0	257.035	221.493	340.76800000000003	266.411	243.926	208.482	262.369	214.365	186.63299999999998	223.968	285.276	570.235	ENSG00000086827.9	ZW10
ENST00000495767.5	0.0	0.0	0.0	0.0	0.0	0.0	0.0	0.0	0.0	0.0	0.0	0.0	0.0	0.0	35.308	28.489	23.506999999999998	3.339	44.356	53.651	12.418	8.527999999999999	56.57	67.911	ENSG00000078070.13	MCCC1
ENST00000642516.1	0.0	0.0	5.172999999999999	0.0	0.0	0.0	7.763999999999999	28.646	0.0	0.0	0.0	0.0	0.0	12.658	48.012	27.708000000000002	33.149	0.0	28.329	53.988	3.253	6.9270000000000005	48.693999999999996	61.327	ENSG00000130703.17	OSBPL2
ENST00000544093.5	0.0	0.0	0.0	0.0	0.0	0.0	1.955	2.109	0.0	0.0	0.0	0.0	1.3359999999999999	10.894	31.204	26.914	7.767	1.609	30.019000000000002	14.069	3.424	11.884	27.706	42.61600000000001	ENSG00000072609.17	CHFR
ENST00000644863.1	0.0	0.0	0.0	0.0	0.0	0.0	0.0	0.0	0.0	0.0	0.0	1.5290000000000001	222.815	192.118	258.699	145.166	249.543	179.253	162.569	118.219	257.145	302.755	168.993	484.725	ENSG00000165671.21	NSD1
ENST00000528674.5	0.0	0.0	0.0	2.086	2.812	1.761	3.237	5.407	0.0	0.0	0.0	0.0	11.991	12.464	24.496	32.709	6.744	9.842	13.078	10.622	0.0	13.09	33.111	32.211	ENSG00000121680.16	PEX16
ENST00000639028.1	0.0	0.0	0.0	0.0	0.0	90.25299999999999	233.049	390.537	0.0	0.0	0.0	611.14	37788.461	35895.69	32143.977000000003	26717.724	38553.61	33068.631	25734.352000000003	22002.315	31042.47	37439.045	31006.151	53918.309	ENSG00000236362.8	GAGE12F
ENST00000596272.5	2690.4770000000003	2652.618	2096.49	1527.453	3778.857	4592.367	3023.1859999999997	2587.498	2892.461	3452.8720000000003	2126.524	3400.377	3283.757	3016.223	2862.1490000000003	2511.561	3427.723	3058.881	2164.322	2420.019	2543.1079999999997	3408.6409999999996	2862.9829999999997	5069.598	ENSG00000221983.8	UBA52
ENST00000357590.9	140.0	153.0	145.0	93.0	286.0	375.0	290.0	246.0	192.0	212.0	176.0	267.0	261.0	267.0	361.0	318.0	327.0	294.0	333.0	266.0	241.0	278.0	345.0	648.0	ENSG00000137700.18	SLC37A4
ENST00000278618.9	502.0	459.0	401.0	272.502	723.0	943.0	708.1010000000001	586.525	495.0	691.0	440.336	884.0	878.373	1086.276	884.11	703.9	1203.886	950.8539999999999	728.997	894.096	1058.942	1381.351	827.159	1825.8239999999998	ENSG00000149313.11	AASDHPPT
ENST00000643231.1	0.0	0.0	0.0	0.0	2.596	2.088	8.927999999999999	8.923	0.0	2.1	2.043	5.517	50.698	61.461000000000006	48.278	32.43	48.718999999999994	50.809	45.821000000000005	29.413	53.71	43.645	56.345	82.209	ENSG00000198860.13	TSEN15
ENST00000466681.2	226.0	211.0	116.0	121.0	203.0	248.0	169.0	117.0	337.0	426.0	277.0	380.0	750.0	640.0	499.0	439.0	475.0	386.0	319.0	248.0	852.0	1094.0	804.0	1349.0	ENSG00000156928.5	MALSU1
ENST00000460680.6	90.059	108.0	86.0	56.0	154.0	218.0	132.091	127.0	130.0	159.0	100.0	185.132	2018.0	1823.0	1962.0	1783.0	2411.0	1960.49	1777.0	1446.0	1867.0	2403.0	2046.0	3985.0	ENSG00000163930.10	BAP1
ENST00000435224.3	1.0	3.0	3.0	8.0	1.0	0.0	5.0	3.0	2.0	6.0	3.0	7.0	32.0	37.0	20.0	25.0	18.0	8.0	7.0	16.0	24.0	16.0	16.0	36.0	ENSG00000166016.6	ABTB2
ENST00000435068.5	9.601	7.12	0.0	0.0	0.0	0.0	0.0	0.0	0.0	14.517000000000001	4.74	0.0	0.0	0.0	18.573	39.128	8.011000000000001	0.0	32.937	3.5860000000000003	6.903	0.0	104.715	126.381	ENSG00000122678.17	POLM
ENST00000375153.8	94.046	103.20100000000001	127.351	89.031	167.926	193.446	193.53799999999998	181.583	118.0	89.22	96.331	158.351	346.48900000000003	401.675	536.405	544.6569999999999	399.48800000000006	392.835	437.786	361.23	224.02700000000002	328.67199999999997	422.86400000000003	760.56	ENSG00000040487.13	SLC66A1
ENST00000531506.1	0.0	0.0	0.0	0.0	0.0	0.0	0.0	0.0	1.301	0.0	0.0	0.0	4.368	12.944	22.901999999999997	14.106	5.372000000000001	9.736	19.671	10.962	12.98	8.668	16.559	30.164	ENSG00000167797.8	CDK2AP2
ENST00000455067.5	0.0	0.0	0.0	0.0	0.0	0.0	0.0	0.0	0.0	0.0	0.0	0.0	1.7819999999999998	5.346	0.0	0.0	3.793	4.864	0.0	3.412	1.494	2.311	0.0	1.609	ENSG00000115806.13	GORASP2
ENST00000221978.10	0.0	0.0	0.0	1.0	1.0	3.0	0.0	0.0	3.0	3.0	8.0	4.0	0.0	2.0	0.0	0.0	0.0	1.0	0.0	0.0	3.0	0.0	0.0	7.0	ENSG00000105374.10	NKG7
ENST00000381677.4	0.0	0.0	0.0	0.0	0.0	5.289	0.0	0.0	0.0	4.145	2.832	0.0	9.51	18.236	17.125	14.495	29.453000000000003	6.08	10.295	22.638	14.540999999999999	33.313	17.838	7.478	ENSG00000132357.14	CARD6
ENST00000566115.5	94.102	90.49	90.19200000000001	74.169	160.07	211.382	136.161	108.75	83.31299999999999	90.569	82.13600000000001	107.395	206.671	197.03099999999998	204.396	200.31900000000002	260.33099999999996	204.375	195.252	139.501	146.719	167.169	182.59900000000002	364.265	ENSG00000131143.10	COX4I1
ENST00000282928.5	0.0	0.0	0.0	0.0	0.0	0.0	0.0	0.0	0.0	1.0	0.0	0.0	2.0	1.0	1.0	0.0	2.0	3.0	0.0	1.0	4.0	0.0	3.0	4.0	ENSG00000152977.10	ZIC1
ENST00000631357.2	46.316	62.243	43.06399999999999	30.659000000000002	107.13799999999999	125.36	91.09	84.979	107.601	87.147	69.517	98.62200000000001	213.86700000000002	217.995	330.426	295.17400000000004	295.775	253.549	333.04	266.627	262.22900000000004	313.624	372.16	691.82	ENSG00000127586.17	CHTF18
ENST00000454132.5	0.0	0.0	0.0	0.0	0.0	0.0	0.0	0.0	0.0	0.0	3.907	2.58	119.427	87.137	137.985	82.195	126.90100000000001	124.50299999999999	93.882	194.55900000000003	171.08599999999998	236.082	131.175	419.409	ENSG00000105983.22	LMBR1
ENST00000605125.5	0.0	0.0	0.0	0.0	0.0	1.984	1.815	0.0	0.0	0.0	0.0	0.0	102.319	74.315	57.021	52.968	81.683	143.5	80.385	107.84700000000001	84.90899999999999	138.108	68.378	179.91	ENSG00000132313.15	MRPL35
ENST00000475329.5	7.994	7.977	3.062	0.0	7.206	0.0	4.563	3.595	7.162000000000001	7.027	3.222	0.0	0.0	0.0	4.42	0.0	1.8319999999999999	5.602	0.0	2.347	0.0	2.6060000000000003	0.0	5.4	ENSG00000076604.15	TRAF4
ENST00000324447.7	162.0	136.431	133.0	94.0	218.489	306.702	267.543	198.0	199.0	267.998	183.0	353.0	468.0	479.0	564.0	535.0	551.0	504.0	457.0	402.0	532.0	715.0	619.0	1337.0	ENSG00000181433.9	SAGE1
ENST00000375541.10	27.0	24.0	77.0	44.0	37.003	40.0	87.0	80.0	28.003	19.0	43.0	76.003	306.0	313.0	1287.0	1038.0	408.0	344.0	1104.0	991.0	208.0	299.0	930.0	1592.0	ENSG00000058453.17	CROCC
ENST00000327532.7	0.0	1.0	0.0	0.0	0.0	1.0	1.0	1.0	1.0	0.0	0.0	0.0	2.0	1.0	0.0	2.0	2.0	8.0	5.0	6.0	3.0	2.0	6.0	13.0	ENSG00000158163.15	DZIP1L
ENST00000600918.1	6.292999999999999	7.584	6.867999999999999	3.658	8.675	7.436	10.833	5.1579999999999995	5.266	15.975999999999999	9.794	7.483	6.707000000000001	8.886000000000001	10.43	4.794	9.8	5.942	2.238	5.65	5.154	10.011000000000001	3.333	7.212999999999999	ENSG00000142039.4	CCDC97
ENST00000419867.6	0.0	0.0	0.0	0.0	0.0	0.0	0.0	0.0	0.0	0.0	0.0	0.0	6.747999999999999	2.303	6.525	3.404	3.513	11.435	3.3819999999999997	2.213	2.252	4.58	4.687	5.0569999999999995	ENSG00000175854.13	SWI5
ENST00000297578.9	220.273	183.0	159.0	137.0	220.605	307.0	217.0	184.0	213.0	246.0	186.0	335.0	1034.503	1069.123	934.4689999999999	883.5369999999999	985.679	787.5319999999999	663.6139999999999	740.533	972.153	1402.999	961.3710000000001	1966.045	ENSG00000164933.12	SLC25A32
ENST00000279027.9	15.437999999999999	12.395	5.06	0.0	8.708	14.585	15.828	15.860999999999999	17.623	7.66	9.242	19.275	65.27	61.952	109.45	102.219	73.785	48.117	84.723	71.923	40.24	39.941	64.283	126.999	ENSG00000158296.14	SLC13A3
ENST00000559717.6	113.791	133.0	135.155	102.715	135.933	149.12	286.087	222.65900000000002	137.745	95.322	209.15900000000002	285.404	1270.241	1187.462	2774.542	2532.973	1370.4270000000001	1076.3039999999999	2143.769	2013.0970000000002	714.7860000000001	1051.108	2037.435	3844.906	ENSG00000196547.15	MAN2A2
ENST00000444802.5	4.867	0.0	0.0	0.0	1.3130000000000002	3.52	1.001	4.86	1.777	0.0	0.0	1.692	21.963	19.347	19.917	15.194	22.658	18.71	17.834	13.255999999999998	9.068999999999999	9.18	18.511	34.297	ENSG00000171469.11	ZNF561
ENST00000232375.8	58.004	43.503	62.598	48.0	54.0	92.964	53.0	58.547	60.433	47.0	33.874	79.58	358.227	395.358	447.791	441.065	300.873	244.445	337.142	279.63599999999997	244.951	292.377	344.327	600.1469999999999	ENSG00000114268.12	PFKFB4
ENST00000469657.5	9.038	24.188000000000002	4.448	6.452000000000001	10.745999999999999	28.989	16.219	13.979000000000001	0.0	0.0	0.0	10.892000000000001	28.636999999999997	34.461	43.423	39.365	30.17	32.113	18.271	15.534	30.695	43.00899999999999	29.083000000000002	75.753	ENSG00000205981.8	DNAJC19
ENST00000463678.5	0.0	0.0	0.0	0.0	0.0	0.0	2.404	4.793	0.0	0.0	0.0	2.97	50.638999999999996	53.92100000000001	65.676	46.327	41.342	26.971	57.355	53.43899999999999	19.367	36.25	42.268	85.338	ENSG00000162650.16	ATXN7L2
ENST00000291572.13	113.0	75.0	80.00399999999999	58.0	179.0	171.0	130.0	117.0	130.0	123.0	84.0	136.0	2369.0	2415.0	2053.0	1732.003	2672.0	2253.0	1737.0	1689.0	2058.0	2885.0	2020.0	4041.0	ENSG00000160216.21	AGPAT3
ENST00000380859.1	0.0	0.0	0.0	0.0	0.0	0.0	0.0	0.0	0.0	0.0	1.496	8.357999999999999	225.59599999999998	275.868	291.964	204.231	248.947	216.197	198.946	167.018	408.735	519.387	416.94300000000004	779.658	ENSG00000187134.14	AKR1C1
ENST00000441057.5	0.0	0.0	2.4619999999999997	0.0	0.0	2.158	4.125	0.0	0.0	0.0	4.2860000000000005	0.0	25.018	40.071	72.72	95.12100000000001	64.94800000000001	37.9	54.79600000000001	65.095	43.77	58.398	55.903	151.282	ENSG00000131381.12	RBSN
ENST00000473389.5	0.0	1.6440000000000001	0.0	0.0	0.0	4.189	0.0	1.626	0.0	0.0	0.0	1.4809999999999999	51.04	36.296	31.614	24.183000000000003	89.94	51.754	50.496	32.107	38.07	27.086	56.041000000000004	71.827	ENSG00000101901.12	ALG13
ENST00000489572.5	5.43	0.0	25.241	6.142	12.394	5.075	38.674	38.946	1.901	3.295	23.308000000000003	17.407	207.396	158.80700000000002	408.526	368.514	258.406	167.41299999999998	366.31199999999995	319.618	165.442	245.33900000000003	386.75800000000004	756.775	ENSG00000148187.18	MRRF
ENST00000160827.9	754.0	801.0	703.0	506.0	1054.0	1391.0	979.0	894.0	818.0	955.0	752.0	1240.0	2077.906	2180.577	2079.835	1746.226	2269.431	1827.879	1682.743	1308.711	1758.565	2184.158	1951.013	3718.928	ENSG00000079616.13	KIF22
ENST00000581625.2	0.0	1.453	0.0	0.0	0.0	0.0	0.0	0.0	0.0	0.0	0.0	1.013	3.049	3.995	36.302	16.64	0.0	1.5730000000000002	5.974	25.535	8.693	1.8980000000000001	30.498	37.995	ENSG00000176155.19	CCDC57
ENST00000338244.6	20.0	19.0	10.0	11.0	41.0	38.0	34.0	27.0	20.0	31.0	21.0	39.0	178.0	181.0	235.0	192.0	226.0	168.0	213.0	229.0	201.0	235.0	235.0	481.0	ENSG00000089057.15	SLC23A2
ENST00000396861.5	22882.972999999998	21853.0	16089.0	12321.0	28993.0	38802.0	22331.0	20683.0	22735.964	26855.0	16651.0	27975.0	34885.0	33411.352	28059.0	26079.999	35040.248	29778.982999999997	22909.005	21801.98	26882.0	34786.524	29691.0	52874.0	ENSG00000111640.15	GAPDH
ENST00000645093.1	0.0	0.0	0.0	0.0	0.0	0.0	0.0	0.0	0.0	0.0	0.0	0.0	92.0	72.0	70.0	62.0	68.0	68.0	42.0	54.0	38.0	52.0	56.0	90.0	ENSG00000157542.11	KCNJ6
ENST00000373699.6	597.0	593.0	513.0	401.0	741.0	908.0	803.0	613.0	541.806	642.0	541.0	878.0	2091.0	2187.0	2221.0	1761.0	1985.0	1798.0	1649.0	1721.0	1891.0	2558.0	1885.0	3989.0	ENSG00000137168.8	PPIL1
ENST00000286317.6	54.0	38.0	45.0	29.0	67.0	97.0	71.0	68.0	48.0	59.0	56.0	75.0	137.0	127.0	120.0	80.0	168.0	126.0	92.0	122.0	125.0	169.0	65.0	214.0	ENSG00000155868.8	MED7
ENST00000535902.6	27.0	23.0	17.0	11.0	37.0	40.0	23.0	20.0	21.0	29.0	16.0	32.0	215.0	185.0	143.0	130.0	147.0	151.0	83.0	84.0	126.0	247.0	108.0	230.0	ENSG00000111261.14	MANSC1
ENST00000572272.6	24.0	21.329	25.459	26.031	35.0	36.0	39.698	39.216	29.708000000000002	21.0	44.488	85.51299999999999	291.137	333.82099999999997	837.9110000000001	802.592	391.46	287.878	937.299	871.318	306.175	410.825	1099.059	2085.696	ENSG00000091592.16	NLRP1
ENST00000372338.9	0.0	1.0	0.0	0.0	0.0	0.0	1.0	1.0	2.0	0.0	0.0	0.0	3.0	8.0	4.0	1.0	1.0	2.0	2.0	0.0	2.0	2.0	1.0	2.0	ENSG00000130720.13	FIBCD1
ENST00000252934.10	246.0	214.0	191.0	129.0	288.0	409.0	279.0	274.0	357.0	446.0	299.0	495.0	546.0	615.0	560.0	461.0	624.0	518.0	404.0	438.0	747.0	918.0	698.0	1367.0	ENSG00000130638.17	ATXN10
ENST00000600859.5	70.648	0.0	0.0	0.0	0.0	0.0	0.0	0.0	0.0	0.0	0.0	0.0	771.41	727.118	764.183	947.8430000000001	1076.555	920.1289999999999	791.408	805.302	576.18	878.691	920.9639999999999	1625.8529999999998	ENSG00000062822.15	POLD1
ENST00000615907.4	221.857	203.81099999999998	184.505	151.737	303.725	360.509	290.853	257.774	235.31099999999998	286.48	205.68099999999998	283.865	1691.7020000000002	1568.379	1792.8670000000002	1493.942	1826.902	1565.8	1573.465	1481.496	1346.4979999999998	1981.526	1900.862	3452.1679999999997	ENSG00000101150.18	TPD52L2
ENST00000393909.7	405.0	334.207	248.0	187.0	529.0	706.0	402.0	369.07099999999997	391.0	460.0	337.0	538.151	1855.996	1995.362	1666.414	1112.0	2108.261	1962.281	1327.0	1532.0020000000002	2229.179	3035.2340000000004	1376.0	3466.882	ENSG00000115364.14	MRPL19
ENST00000475283.2	0.0	0.0	1.0	0.9079999999999999	0.9159999999999999	1.883	0.7829999999999999	0.0	1.8730000000000002	0.0	0.0	4.95	5.585	4.163	38.915	43.803000000000004	8.104	8.283	28.783	28.069000000000003	5.6	13.811	36.111	69.477	ENSG00000106868.17	SUSD1
ENST00000394295.6	46.0	43.0	51.0	25.0	124.0	147.0	97.0	102.0	74.0	85.0	52.0	111.0	217.0	238.0	205.0	189.0	406.0	362.0	286.0	259.0	260.0	311.0	287.0	551.0	ENSG00000196975.16	ANXA4
ENST00000635638.1	8.064	7.035	6.193	7.119	22.923000000000002	21.579	17.387	10.376	17.192999999999998	11.835	12.057	16.35	0.0	0.0	0.0	0.0	1.0	0.0	2.0	0.0	0.0	0.0	0.0	0.0	ENSG00000128573.26	FOXP2
ENST00000381401.11	1743.808	1671.493	1370.6789999999999	995.635	1727.4560000000001	2275.515	1522.457	1303.338	1629.0870000000002	1534.7179999999998	1160.287	1638.5970000000002	7406.0	7450.0	8812.0	7785.015	8138.0	6665.0	6824.0	5794.0	6541.0	8522.0	9180.0	16623.0	ENSG00000169100.14	SLC25A6
ENST00000238831.9	215.607	184.169	142.164	125.251	321.494	414.126	316.871	300.318	180.49200000000002	209.442	183.683	366.408	494.214	548.835	606.102	464.524	605.002	563.425	534.183	654.5369999999999	435.93	621.732	496.86199999999997	1173.115	ENSG00000119820.11	YIPF4
ENST00000348227.4	14.0	9.0	5.0	6.0	20.0	29.0	25.0	16.0	14.0	31.0	16.0	23.0	36.0	28.0	23.0	30.0	41.0	35.0	37.0	37.0	29.0	56.0	37.0	88.0	ENSG00000005448.17	WDR54
ENST00000605602.1	0.0	1.0	0.0	0.0	0.0	0.0	0.0	0.0	0.0	0.0	0.0	0.0	0.0	0.0	0.0	0.0	0.0	0.0	0.0	0.0	1.0	0.0	0.0	0.0	ENSG00000013375.16	PGM3
ENST00000476977.5	13.787	10.329	26.924	4.862	25.066	37.335	23.244	0.0	59.001999999999995	51.545	0.0	38.366	55.18899999999999	31.666	63.257	44.563	53.581	46.373000000000005	50.152	38.131	31.601	68.001	65.753	172.99200000000002	ENSG00000006704.10	GTF2IRD1
ENST00000651316.1	0.0	0.0	0.0	0.0	0.0	0.0	0.0	0.0	0.0	0.0	0.0	3.16	0.0	14.610999999999999	26.733	11.705	0.0	13.53	17.578	5.893	0.0	11.647	21.688000000000002	11.777999999999999	ENSG00000072756.17	TRNT1
ENST00000514272.2	8.992	4.994	3.9939999999999998	2.997	9.996	10.995999999999999	6.994	11.995999999999999	3.9960000000000004	3.9930000000000003	3.998	6.992000000000001	0.0	2.0	0.0	2.0	0.0	5.0	0.0	0.0	0.0	2.0	1.0	0.0	ENSG00000169609.14	C15orf40
ENST00000523277.6	0.0	0.0	0.0	0.0	0.0	0.0	2.7260000000000004	0.0	0.0	0.0	0.0	0.0	106.72399999999999	116.21600000000001	12.895	164.975	137.95	144.924	135.129	142.338	112.975	98.65100000000001	91.07799999999999	204.692	ENSG00000147536.12	GINS4
ENST00000395098.5	0.0	5.973	0.0	0.0	0.0	0.0	2.6189999999999998	0.0	2.378	0.0	0.0	2.1959999999999997	1609.682	1687.297	1393.269	1182.618	2030.496	1575.609	1244.252	1023.135	1580.766	1910.7379999999998	1384.63	2747.098	ENSG00000122958.15	VPS26A
ENST00000270142.11	2372.0	2272.0	1854.0	1388.0	3792.0	4851.0	3445.0	3124.0	2769.9829999999997	3535.0	2256.0	4179.0	10991.0	10283.0	10332.0	8063.0	12714.784	10735.0	8744.0	7529.0	10285.0	12282.0	9758.0	19335.0	ENSG00000142168.15	SOD1
ENST00000586228.5	0.0	0.0	0.0	4.388	5.36	0.0	0.0	0.972	0.0	2.354	2.9619999999999997	1.252	18.25	9.647	12.231	12.029000000000002	11.623	10.761	10.558	0.0	9.312000000000001	17.915	8.892000000000001	17.938	ENSG00000131115.16	ZNF227
ENST00000371026.8	4.0	5.0	1.0	5.0	1.0	5.0	4.0	6.0	5.0	4.0	3.0	8.0	15.0	15.0	16.0	13.0	17.0	8.0	8.0	11.0	24.0	22.0	28.0	49.0	ENSG00000152763.17	WDR78
ENST00000409378.1	8.427999999999999	1.7519999999999998	4.535	0.0	7.522	0.0	1.65	2.4659999999999997	11.470999999999998	9.824	0.0	1.9880000000000002	33.49	21.914	20.291	21.7	32.745	32.689	17.91	11.356	33.696	26.598000000000003	23.221999999999998	58.919	ENSG00000125637.16	PSD4
ENST00000588899.1	0.0	1.804	0.0	0.754	2.688	0.0	0.0	1.641	0.0	3.014	2.012	2.269	0.0	0.0	0.0	0.0	0.0	0.0	0.0	1.7269999999999999	0.0	0.0	0.0	3.844	ENSG00000108679.13	LGALS3BP
ENST00000431611.5	0.0	0.0	0.0	0.0	0.0	0.0	0.0	6.544	0.0	0.0	0.0	0.0	5.973	10.099	18.637	9.491	7.73	5.682	9.418	3.179	9.988	29.831999999999997	21.233	42.036	ENSG00000213923.13	CSNK1E
ENST00000652542.1	0.0	1.0	0.0	1.0	0.0	2.391	0.0	1.0	0.0	2.082	1.04	0.0	18.0	19.0	18.0	21.0	17.0	12.0	14.0	14.0	22.0	35.0	20.0	40.0	ENSG00000198932.13	GPRASP1
ENST00000357039.9	53.0	45.0	29.0	19.0	67.0	93.0	72.0	65.0	32.0	28.0	40.0	67.0	324.0	342.0	287.0	267.686	475.0	384.0	310.0	311.0	328.0	421.0	239.0	541.0	ENSG00000164751.15	PEX2
ENST00000644327.1	79.78	0.0	0.0	0.0	0.0	0.0	0.0	0.0	0.0	0.0	0.0	19.687	3142.785	3470.2129999999997	3047.15	2611.991	3417.16	2679.3720000000003	2588.703	1904.7179999999998	2773.133	3296.5440000000003	3150.5690000000004	5611.53	ENSG00000127616.19	SMARCA4
ENST00000401041.5	138.629	107.36399999999999	79.454	102.43700000000001	114.647	188.0	149.004	123.366	82.113	127.0	99.53399999999999	138.309	1163.465	1305.545	1278.145	1022.615	1343.52	1079.809	1185.979	1032.697	919.7819999999999	1184.913	1065.69	2459.212	ENSG00000198160.14	MIER1
ENST00000646667.1	97.89399999999999	116.14399999999999	193.0	130.0	151.0	203.0	272.0	251.0	88.074	152.0	194.0	379.157	2919.4990000000003	3027.657	7060.257	5201.427	3108.342	2513.065	5197.835999999999	5643.6669999999995	2866.593	3676.1490000000003	5166.473	12470.458999999999	ENSG00000092439.16	TRPM7
ENST00000381867.6	48.0	54.0	51.0	40.0	77.0	103.0	77.0	66.0	13.0	8.0	6.0	15.0	597.0	652.0	574.0	500.0	920.9010000000001	788.0	563.038	521.0	104.0	133.0	73.806	166.0	ENSG00000101298.15	SNPH
ENST00000606722.1	0.0	0.0	0.0	0.0	1.4980000000000002	0.0	1.3530000000000002	0.0	0.0	0.0	0.0	0.0	0.0	23.628	19.403	11.077	22.783	49.928000000000004	21.84	19.801	21.594	45.37	21.616999999999997	59.435	ENSG00000186010.19	NDUFA13
ENST00000313899.12	2403.222	2338.98	1685.964	1349.346	3456.8190000000004	4516.865	2840.927	2374.149	2442.25	3072.23	1764.08	3133.515	15833.409	16283.986	14030.39	12152.368	18499.349	15811.223999999998	12667.843	10486.698999999999	15418.982	18632.89	13939.733	27387.849	ENSG00000138668.19	HNRNPD
ENST00000592067.1	1.0590000000000002	10.195	3.845	7.542000000000001	11.982999999999999	9.594	4.585	8.666	2.938	4.738	2.705	5.499	0.0	4.113	1.633	6.507000000000001	12.434000000000001	6.013999999999999	2.77	8.994	11.936	6.837000000000001	0.0	15.648	ENSG00000127452.9	FBXL12
ENST00000407983.7	159.57299999999998	124.06700000000001	149.946	88.514	200.518	198.729	226.053	154.125	138.565	148.131	138.17700000000002	180.71200000000002	87.04700000000001	88.18700000000001	86.226	85.84100000000001	99.09700000000001	103.678	46.566	40.334	106.272	133.951	36.115	114.774	ENSG00000143727.16	ACP1
ENST00000478286.2	0.0	1.777	0.0	0.0	0.0	1.4180000000000001	0.0	0.0	0.0	0.0	0.0	0.0	1.2109999999999999	5.2170000000000005	5.276	5.482	0.0	2.8139999999999996	2.492	1.092	0.0	0.0	1.0	2.0180000000000002	ENSG00000122417.15	ODF2L
ENST00000164227.10	1.0	0.0	1.0	0.0	0.0	2.0	0.0	1.0	0.0	2.0	0.0	2.0	4.0	3.0	3.0	4.0	6.0	0.0	0.0	3.0	11.0	9.0	7.0	7.0	ENSG00000069399.15	BCL3
ENST00000623924.1	0.0	0.0	2.8080000000000003	0.0	2.1790000000000003	8.09	5.792000000000001	1.724	2.582	2.035	1.162	0.0	1.013	0.0	0.0	0.941	0.0	0.0	0.0	0.0	0.0	0.0	0.0	1.0	ENSG00000178567.8	EPM2AIP1
ENST00000256993.8	2.0	0.0	2.0	0.0	0.0	0.0	0.0	0.0	0.0	0.0	0.0	0.0	1.0	0.0	0.0	1.0	1.0	2.0	0.0	0.0	0.0	0.0	0.0	0.0	ENSG00000134571.11	MYBPC3
ENST00000432096.2	0.0	0.0	0.0	0.0	1.589	0.0	0.0	0.0	0.0	0.0	1.58	0.0	3.866	1.0859999999999999	0.0	0.0	0.0	0.0	0.0	0.0	1.057	0.0	0.0	0.0	ENSG00000241127.8	YAE1
ENST00000401558.7	1448.714	1391.976	988.5169999999999	757.4860000000001	2442.902	3179.723	1928.529	1820.225	1536.817	2010.5179999999998	1249.633	2404.206	7428.669	8372.199	8127.755999999999	6226.401999999999	9206.024	7935.3769999999995	6730.964	7161.768	7930.104	10554.325	6433.514	16478.994	ENSG00000082898.17	XPO1
ENST00000519213.1	0.0	0.0	2.826	7.377999999999999	0.0	3.029	4.598	0.0	0.0	5.055	0.0	10.096	7.86	9.204	26.374000000000002	14.827	6.184	4.868	11.046	9.397	4.959	9.378	13.731	19.722	ENSG00000161010.15	MRNIP
ENST00000471668.1	0.0	0.0	0.0	0.0	0.0	0.0	0.0	0.0	0.0	0.0	0.0	0.0	1.0	1.0	1.0	1.0	0.0	0.0	0.0	0.0	0.0	1.0	0.0	0.0	ENSG00000186487.20	MYT1L
ENST00000443785.5	50.443999999999996	35.35	73.381	56.283	28.721	43.266000000000005	122.62100000000001	118.654	9.679	44.422	76.905	120.15799999999999	268.04	165.99099999999999	1041.4080000000001	569.631	221.338	164.56900000000002	607.09	737.375	301.242	345.686	773.737	1751.9620000000002	ENSG00000159086.15	PAXBP1
ENST00000676025.1	1.0	0.0	0.0	0.0	0.0	0.0	0.0	0.0	1.0	1.0	0.0	0.0	0.0	0.0	1.0	1.0	0.0	2.0	3.0	2.0	3.0	6.0	2.0	4.0	ENSG00000173988.13	LRRC63
ENST00000619049.4	116.971	150.704	109.837	97.927	144.986	216.02599999999998	160.555	196.977	108.728	113.602	127.757	268.427	1199.496	1253.618	1418.8139999999999	1108.38	1228.782	1081.4160000000002	1081.038	996.837	1095.82	1331.129	1440.596	2808.91	ENSG00000101040.19	ZMYND8
ENST00000519889.5	0.0	0.0	0.0	0.0	0.0	0.0	0.0	0.0	0.0	0.0	3.409	0.0	58.744	62.43	51.733999999999995	37.323	84.23200000000001	67.985	53.75	53.666000000000004	62.405	58.821999999999996	68.16199999999999	105.194	ENSG00000175305.17	CCNE2
ENST00000497202.6	4.947	0.0	0.0	0.0	0.0	0.0	0.0	4.09	0.0	0.0	0.0	0.0	0.0	3.4739999999999998	22.285	21.506	3.418	2.91	15.638	20.01	0.0	7.928999999999999	5.789	33.993	ENSG00000136143.16	SUCLA2
ENST00000265382.8	16.0	15.0	9.0	0.0	25.0	27.0	21.0	14.0	0.0	24.0	18.0	26.0	145.547	171.09	101.663	111.448	196.16400000000002	119.74	119.837	87.977	142.298	229.07299999999998	147.8	284.14799999999997	ENSG00000107242.20	PIP5K1B
ENST00000565890.1	0.0	0.0	0.0	0.0	0.0	1.0	0.0	0.0	1.0	2.0	0.0	0.0	154.65	171.355	120.09100000000001	99.866	220.83	175.169	112.70100000000001	104.75	229.145	307.97	159.405	360.07	ENSG00000167523.13	SPATA33
ENST00000350498.8	527.0	500.0	442.0	304.01599999999996	781.0	943.0	652.739	596.0	508.0	645.0	467.37	752.0	5654.687	5570.936	5080.9529999999995	4682.484	6600.999	5424.236999999999	4640.558	3695.9970000000003	5011.098	5940.669	5204.7609999999995	9591.95	ENSG00000106244.13	PDAP1
ENST00000380835.6	0.0	0.0	1.0	1.0	1.0	1.0	0.0	2.0	0.0	1.0	0.0	0.0	1.0	1.0	8.0	6.0	4.0	0.0	6.0	3.0	1.0	6.0	1.0	11.0	ENSG00000165555.9	NOXRED1
ENST00000654931.1	0.0	0.0	0.0	0.0	0.0	13.960999999999999	41.295	0.0	0.0	0.0	0.0	0.0	635.265	638.1619999999999	1037.506	848.341	637.933	621.7180000000001	681.693	755.2689999999999	576.224	920.3789999999999	1065.089	1708.368	ENSG00000112992.18	NNT
ENST00000281772.14	0.0	0.0	0.0	0.0	0.0	0.0	0.0	0.0	0.0	0.0	2.331	0.0	18.52	30.874000000000002	14.417	28.523000000000003	48.95399999999999	20.284000000000002	12.337	13.217	37.437	52.026	46.826	63.5	ENSG00000144445.17	KANSL1L
ENST00000382464.6	9.283999999999999	13.464	9.898	10.171	46.147	61.977	43.169	32.238	19.185	22.746	10.398	27.618000000000002	55.424	67.119	46.021	48.407	95.079	91.26799999999999	46.463	39.354	49.799	66.319	34.314	80.648	ENSG00000129493.15	HEATR5A
ENST00000366649.7	216.0	218.0	156.0	137.0	303.0	375.0	255.0	223.0	231.0	323.0	200.0	347.0	1322.0	1404.0	1246.0	971.0	1330.0	1158.0	940.0	896.0	1248.0	1605.0	1122.0	2579.0	ENSG00000143633.13	C1orf131
ENST00000016171.6	178.05599999999998	184.0	207.0	138.208	263.185	356.934	255.71	263.27299999999997	229.93599999999998	239.898	201.332	381.80300000000005	450.49800000000005	426.727	590.448	486.57800000000003	509.505	343.45	469.211	573.364	415.202	617.582	534.534	1081.817	ENSG00000014919.13	COX15
ENST00000518586.5	0.0	0.0	0.0	0.0	0.0	17.621	25.495	4.216	14.085	8.113999999999999	0.0	0.0	24.693	15.331	24.491	23.249000000000002	23.772	29.994	13.624	20.749000000000002	13.967	41.184	14.607999999999999	41.446000000000005	ENSG00000147475.17	ERLIN2
ENST00000319441.6	1.0	0.0	0.0	0.0	1.0	2.0	0.0	0.0	0.0	2.0	0.0	1.0	1.0	8.0	1.0	3.0	1.0	2.0	0.0	0.0	3.0	1.0	1.0	6.0	ENSG00000124253.11	PCK1
ENST00000392604.6	0.0	0.0	0.0	0.0	0.0	0.0	12.844000000000001	0.0	0.0	0.0	7.729	0.0	254.22099999999998	263.343	432.05699999999996	292.842	334.028	290.538	281.496	319.697	264.752	318.499	303.676	758.172	ENSG00000123600.20	METTL8
ENST00000535381.5	5.138999999999999	9.0	11.007	5.0	14.127	15.015999999999998	14.175999999999998	21.697	4.225	7.05	10.637	19.987000000000002	51.288999999999994	76.98899999999999	95.26299999999999	49.253	65.77199999999999	59.643	71.115	47.913999999999994	35.323	67.188	54.101000000000006	146.47299999999998	ENSG00000164241.13	C5orf63
ENST00000514199.1	20.0	16.0	10.0	12.0	20.0	22.0	16.0	15.0	27.0	26.0	10.0	29.0	2706.0	2603.0	2157.0	2040.0	2796.0	2377.0	1755.0	1675.511	2053.0	2877.0	2153.0	3971.0	ENSG00000176087.15	SLC35A4
ENST00000414468.3	13.595	13.077	19.809	7.412999999999999	28.319000000000003	37.223	19.903	22.594	18.01	11.44	9.618	16.628	259.0	278.0	249.0	210.0	391.0	278.425	199.0	226.0	194.0	275.377	161.0	343.374	ENSG00000204524.7	ZNF805
ENST00000639828.1	16.172	2.364	7.061	8.182	10.718	7.818	21.601999999999997	20.590999999999998	13.2	13.193	6.635	24.398000000000003	206.735	131.835	159.969	202.96	137.086	148.264	178.252	143.912	149.91899999999998	204.31	244.34400000000002	453.017	ENSG00000243335.9	KCTD7
ENST00000283875.6	96.0	104.0	85.0	85.0	168.0	182.0	173.0	130.0	132.0	144.0	124.0	173.0	784.0	817.0	740.0	641.0	818.0	713.0	569.0	601.0	802.0	1075.0	687.0	1447.0	ENSG00000153767.10	GTF2E1
ENST00000444840.6	1.713	1.538	12.969000000000001	5.757999999999999	1.625	3.398	1.692	0.0	0.0	0.0	14.329	1.5419999999999998	467.01099999999997	468.853	554.755	424.506	495.151	393.195	368.88	283.579	346.00300000000004	420.48699999999997	433.869	862.1030000000001	ENSG00000131368.8	MRPS25
ENST00000617312.4	52.0	52.0	57.114	21.0	67.0	97.0	69.0	59.0	50.0	43.0	43.0	113.0	1084.0	954.0	1164.0	893.0	1031.0	849.0	871.0	891.0	709.0	988.0	914.0	1769.0	ENSG00000177463.15	NR2C2
ENST00000481629.1	3.161	7.952999999999999	16.988	0.0	11.700999999999999	2.6039999999999996	15.581	3.0	17.055	12.194	13.686	0.0	134.47	147.255	103.208	104.98899999999999	160.798	134.738	81.934	69.888	119.83	134.815	110.37700000000001	213.516	ENSG00000162244.12	RPL29
ENST00000350638.10	74.62899999999999	77.98899999999999	45.218999999999994	41.858999999999995	101.311	135.862	74.863	64.531	75.063	91.72200000000001	61.562	119.696	146.235	148.10299999999998	135.592	96.473	142.412	115.95	96.081	91.488	120.285	162.918	111.09	240.229	ENSG00000109911.19	ELP4
ENST00000639435.1	13.613	48.161	8.908999999999999	28.866	91.76700000000001	30.875999999999998	79.247	104.71700000000001	71.24	32.760999999999996	64.8	104.669	280.008	428.51099999999997	738.633	541.095	544.197	312.129	515.7230000000001	629.379	464.474	488.89599999999996	577.827	1357.815	ENSG00000270181.3	BIVM-ERCC5
ENST00000320619.10	32.0	38.0	24.0	18.0	57.0	80.0	41.0	42.0	53.0	53.0	22.0	43.0	417.0	368.0	278.0	286.0	404.0	360.0	212.0	203.0	308.0	411.0	306.0	595.0	ENSG00000186187.12	ZNRF1
ENST00000321998.10	97.546	112.07700000000001	90.32600000000001	58.088	141.89	136.535	138.50799999999998	136.247	97.67	109.262	79.098	126.531	688.903	779.1039999999999	657.2760000000001	589.065	749.682	631.227	472.08099999999996	451.20599999999996	608.443	726.9069999999999	598.6419999999999	1254.673	ENSG00000167186.11	COQ7
ENST00000417379.6	0.0	1.0	1.0	1.0	0.0	0.0	0.0	0.0	0.0	1.0	0.0	1.0	12.0	11.0	10.0	20.0	9.0	7.0	10.0	13.0	9.0	9.0	12.0	33.0	ENSG00000181409.14	AATK
ENST00000262432.13	223.94400000000002	164.985	218.697	126.109	222.91	267.07	301.911	267.988	174.15200000000002	164.296	124.461	328.819	1805.297	1869.366	2772.458	2126.4539999999997	1784.1570000000002	1450.724	2057.755	2057.322	1569.559	2042.096	2031.7479999999998	4586.93	ENSG00000165055.16	METTL2B
ENST00000574814.2	6.0	11.0	9.0	1.0	13.0	9.0	7.0	12.0	13.0	7.0	4.0	8.0	16.0	14.0	17.0	15.0	20.0	17.0	11.0	11.0	13.0	19.0	23.0	31.0	ENSG00000262874.2	C19orf84
ENST00000356306.9	0.0	1.6280000000000001	0.0	0.0	0.0	0.0	0.0	0.0	0.0	0.0	0.0	0.0	0.0	0.0	1.796	0.0	0.0	0.0	0.0	1.39	1.6019999999999999	0.0	0.0	0.0	ENSG00000148832.16	PAOX
ENST00000265997.5	2.0	0.0	10.247	4.0	6.0	6.0	4.961	9.0	2.0	6.0	7.0	5.0	29.0	28.0	25.0	23.0	26.0	21.0	17.0	21.0	26.0	31.0	28.0	58.0	ENSG00000107864.15	CPEB3
ENST00000414416.2	64.0	55.0	51.0	41.0	62.0	60.0	55.0	56.0	46.0	49.0	41.0	58.0	162.0	146.0	208.0	155.0	153.0	107.0	126.0	102.0	97.0	135.0	118.0	279.0	ENSG00000175701.10	MTLN
ENST00000263100.8	10.0	4.0	5.0	4.0	12.0	15.0	5.0	12.0	6.0	8.0	5.0	6.0	28.0	26.0	18.0	16.0	32.0	25.0	11.0	7.0	27.0	34.0	30.0	48.0	ENSG00000121410.12	A1BG
ENST00000467474.1	4.229	0.0	0.0	1.511	0.0	0.0	3.395	0.0	0.0	2.98	0.0	0.0	5.657	8.844	14.889000000000001	11.942	4.207	14.745999999999999	6.21	14.774000000000001	7.769	24.365	17.897000000000002	21.824	ENSG00000067369.14	TP53BP1
ENST00000380171.8	188.0	198.0	153.0	114.0	269.0	319.0	208.0	190.0	232.0	254.0	146.0	360.0	789.0	761.0	773.0	630.0	754.0	573.0	428.0	406.0	646.0	812.0	766.0	1399.0	ENSG00000138085.17	ATRAID
ENST00000559471.6	46.0	42.0	25.0	29.881	62.0	88.051	64.669	42.0	51.047	61.0	48.0	88.0	526.0	593.0	633.0	499.0	624.0	544.0	502.0	476.0	600.0	778.0	545.0	1236.0	ENSG00000138593.9	SECISBP2L
ENST00000648997.1	3.196	1.743	0.0	0.0	2.233	0.0	0.0	0.0	0.0	0.0	0.0	0.0	8.394	9.875	4.083	6.392	23.569000000000003	10.255	9.996	3.272	6.447	23.756	14.98	16.667	ENSG00000148488.17	ST8SIA6
ENST00000415933.5	13.33	23.195	40.047	11.602	18.599	32.235	34.973	64.456	42.24100000000001	53.216	59.534	167.209	504.43300000000005	819.443	1061.131	1111.013	966.3560000000001	794.325	896.568	799.967	1387.777	1473.5810000000001	1867.8310000000001	4434.002	ENSG00000196262.14	PPIA
ENST00000174618.5	45.0	38.0	37.0	28.0	62.0	97.0	66.0	51.0	30.999000000000002	35.0	46.0	61.0	378.0	372.0	362.0	322.0	453.0	380.0	338.0	307.0	289.0	381.0	384.0	691.0	ENSG00000070444.15	MNT
ENST00000398844.7	272.0	195.831	167.825	134.856	306.97700000000003	475.0	311.71299999999997	257.21	276.293	400.0	213.445	354.736	941.007	983.628	1185.378	911.372	995.315	832.122	802.6060000000001	886.725	826.432	1246.732	1028.272	2083.06	ENSG00000113615.13	SEC24A
ENST00000583994.5	0.0	4.588	7.343	1.455	7.221	1.764	3.384	10.987	2.602	2.229	4.212	7.209	132.763	144.407	284.83	260.469	179.378	101.022	248.137	338.064	156.79399999999998	200.34599999999998	266.274	671.079	ENSG00000126858.18	RHOT1
ENST00000236959.14	1113.583	1037.526	928.9630000000001	742.4939999999999	1476.808	1966.859	1350.023	1272.974	1169.437	1515.4170000000001	949.9989999999999	1796.588	3564.367	3689.413	4229.407999999999	3356.5490000000004	3679.788	3310.954	2917.215	2843.718	3250.21	4075.643	3395.007	7146.710999999999	ENSG00000138363.15	ATIC
ENST00000310015.11	293.07099999999997	236.06400000000002	186.99900000000002	144.217	394.62199999999996	501.0	276.67	262.026	274.181	346.207	220.024	370.0	1286.5919999999999	1315.338	1176.6789999999999	963.924	1195.272	966.26	788.82	797.2739999999999	1104.922	1390.39	927.805	2141.367	ENSG00000172845.16	SP3
ENST00000510101.5	4.52	6.574	0.0	8.963	25.197	11.777999999999999	13.675	4.559	0.0	8.555	5.06	14.799000000000001	67.946	82.40100000000001	83.04799999999999	81.918	102.70700000000001	56.056999999999995	103.52600000000001	31.948	81.73	82.16799999999999	111.436	174.234	ENSG00000087274.17	ADD1
ENST00000532425.6	20.717	15.722999999999999	21.484	14.379000000000001	25.978	41.218999999999994	16.521	19.296	15.34	14.745	13.931	26.944000000000003	45.236999999999995	37.073	63.111999999999995	59.423	32.937	33.32	97.59899999999999	93.398	37.471	25.318	82.789	136.251	ENSG00000086848.15	ALG9
ENST00000275072.5	6.0	0.0	2.0	0.0	4.0	4.0	2.0	0.0	1.0	2.0	0.0	2.0	4.0	4.0	5.0	8.0	11.0	18.0	4.0	10.0	5.0	10.0	3.0	18.0	ENSG00000146281.6	PM20D2
ENST00000572991.5	8.374	0.0	0.0	8.375	6.695	24.941999999999997	27.180999999999997	12.615	11.904000000000002	14.872	0.0	0.0	21.713	28.423000000000002	74.468	51.966	22.884	19.730999999999998	51.507	53.946000000000005	11.644	35.74	64.953	117.24700000000001	ENSG00000228696.10	ARL17B
ENST00000377034.9	12.0	10.343	31.484	19.137999999999998	17.0	16.875999999999998	44.358000000000004	38.105	17.555	14.037	34.929	37.147	276.16700000000003	260.937	939.302	829.7260000000001	335.17699999999996	215.178	767.284	671.945	341.366	411.985	1130.25	1993.5320000000002	ENSG00000204681.11	GABBR1
ENST00000651776.1	20.0	9.0	15.0	6.0	14.0	15.0	9.0	13.0	7.0	14.0	16.0	16.0	81.0	98.0	173.0	154.0	78.0	66.0	102.0	123.0	77.0	82.0	106.0	236.0	ENSG00000156050.10	FAM161B
ENST00000382291.7	35.0	38.0	25.0	15.0	70.0	86.64299999999999	50.0	36.0	54.0	55.0	44.0	57.0	190.18200000000002	240.0	158.369	135.139	328.909	220.078	199.87099999999998	160.08	215.0	261.421	215.549	363.95099999999996	ENSG00000125841.13	NRSN2
ENST00000367409.9	150.001	167.0	185.0	147.0	302.0	496.0	368.0	368.0	227.0	326.0	286.0	485.0	1330.0	1578.0	1962.0	1476.0	1660.0	1546.0	1616.0	1890.0	1623.0	2124.0	1640.0	4470.0	ENSG00000066279.18	ASPM
ENST00000534885.5	0.0	9.735	4.575	13.829	13.812999999999999	0.0	0.0	0.0	8.311	0.0	0.0	0.0	13.966	14.454	4.909	10.191	16.324	31.266	0.0	2.227	18.969	42.79	35.8	87.068	ENSG00000067182.8	TNFRSF1A
ENST00000307407.8	1.0	4.0	1.0	1.0	4.0	2.0	0.0	2.0	2.0	2.0	3.0	5.0	16.0	11.0	23.0	12.0	2.0	7.0	6.0	6.0	16.0	19.0	18.0	44.0	ENSG00000169429.11	CXCL8
ENST00000369774.8	56.0	33.0	24.0	13.0	36.0	60.0	19.002	24.0	54.536	50.0	21.0	36.0	682.0	595.0	302.0	304.0	668.0	570.0	296.0	251.0	485.0	615.0	299.0	580.0	ENSG00000107957.16	SH3PXD2A
ENST00000260318.6	0.0	0.0	14.159	9.435	4.872	13.597000000000001	24.908	13.880999999999998	4.045	0.0	0.0	15.39	104.681	127.63799999999999	262.055	190.571	92.574	67.334	160.261	160.329	89.603	83.538	144.372	411.95	ENSG00000137760.15	ALKBH8
ENST00000357606.7	55.875	57.028	33.014	27.93	81.0	82.473	58.051	47.582	55.743	73.653	45.49	75.404	1599.18	1653.818	1158.751	1065.671	1549.009	1169.112	893.586	788.915	1333.379	1597.004	1037.747	2240.451	ENSG00000135392.17	DNAJC14
ENST00000368932.5	156.0	146.0	134.0	87.0	153.0	238.0	185.0	169.0	154.0	199.0	115.0	250.0	480.0	542.0	634.0	461.0	517.0	433.0	448.0	521.0	535.0	573.0	497.0	1185.0	ENSG00000168438.15	CDC40
ENST00000340553.8	123.0	90.0	81.0	77.0	149.0	205.0	109.0	117.0	97.0	150.0	87.0	165.0	695.0	724.0	717.0	495.0	675.0	639.0	487.0	632.0	681.0	784.0	485.0	1231.0	ENSG00000170802.16	FOXN2
ENST00000286918.9	5.0	1.0	0.0	1.0	6.0	4.0	1.0	0.0	1.0	3.0	0.0	1.0	196.0	186.0	119.0	129.0	189.0	163.0	108.0	84.0	114.0	138.0	101.0	178.0	ENSG00000156381.9	ANKRD9
ENST00000505666.2	1.0	0.0	0.0	0.0	0.0	0.0	0.0	0.0	1.0	0.0	0.0	0.0	2.9539999999999997	0.0	12.75	6.841	9.541	10.552999999999999	7.785	0.0	0.0	7.282	8.441	13.982000000000001	ENSG00000074621.14	SLC24A1
ENST00000340634.6	1.0	0.0	0.0	0.0	1.0	2.0	3.0	0.0	0.0	1.0	2.0	0.0	16.0	15.0	4.0	6.0	11.0	13.0	7.0	5.0	8.0	8.0	8.0	9.0	ENSG00000188582.10	PAQR9
ENST00000383745.6	6.837999999999999	23.943	6.228	5.669	13.333	11.607999999999999	25.451	21.676	19.637	13.049000000000001	11.565	10.935	89.228	111.227	114.787	76.038	120.307	145.315	111.042	127.15299999999999	121.025	102.353	120.25	202.86599999999999	ENSG00000186448.15	ZNF197
ENST00000342462.5	113.0	96.0	71.0	40.0	126.0	169.0	103.0	78.0	102.0	89.0	70.0	111.0	605.701	544.0	380.148	390.69199999999995	559.211	458.408	316.006	341.309	366.191	501.0	332.142	670.1510000000001	ENSG00000188167.9	TMPPE
ENST00000585548.1	0.0	0.0	0.0	0.0	0.0	0.0	0.0	0.0	0.0	0.0	0.0	1.0	3.0	8.0	2.0	4.0	5.0	6.0	4.0	4.0	5.0	5.0	2.0	9.0	ENSG00000179284.5	DAND5
ENST00000265978.8	27.208000000000002	36.0	12.950999999999999	15.864	22.609	50.048	46.571000000000005	30.811999999999998	32.27	26.0	37.077	52.0	129.234	117.806	163.697	142.793	191.722	142.009	122.714	124.585	116.258	158.575	144.388	278.35200000000003	ENSG00000051009.11	FAM160A2
ENST00000412564.5	0.0	0.0	0.0	0.0	3.79	6.902	0.0	0.0	9.793	0.0	1.9969999999999999	0.0	33.698	24.726999999999997	36.498000000000005	35.167	43.614	45.738	33.397	21.682	26.070999999999998	27.178	39.371	71.102	ENSG00000164048.14	ZNF589
ENST00000593088.5	0.0	1.0	0.0	0.0	0.0	1.0	0.0	0.0	0.0	0.0	0.0	0.0	0.0	0.0	0.0	0.0	1.23	3.681	6.731	7.019	0.0	0.0	1.157	4.613	ENSG00000178386.13	ZNF223
ENST00000578616.5	0.0	0.0	0.0	0.0	0.0	2.523	0.0	0.0	0.0	0.0	0.0	2.0	0.0	1.24	9.022	3.8960000000000004	4.0569999999999995	1.239	4.348	2.364	0.0	1.15	8.53	8.793	ENSG00000169660.17	HEXD
ENST00000592734.5	6.2989999999999995	4.01	5.055	1.271	4.843	5.388999999999999	8.773	2.603	1.3019999999999998	2.7030000000000003	11.386	11.136	9.508	0.0	22.459	19.322	11.575999999999999	2.593	20.416	9.426	7.625	6.035	32.53	39.981	ENSG00000089685.15	BIRC5
ENST00000367242.4	165.0	173.0	129.0	92.0	237.0	308.0	244.0	243.0	166.0	213.0	160.0	252.0	4079.0	4030.0	4669.0	3872.0	5110.0	4099.0	3973.0	3807.0	3705.0	4704.0	4202.0	8545.886	ENSG00000163444.12	TMEM183A
ENST00000466995.5	4.0569999999999995	22.715	14.735999999999999	19.234	33.131	31.19	37.893	21.803	14.155999999999999	33.606	6.501	45.922	38.126	47.07	52.386	41.327	64.152	61.872	49.896	28.276	42.544	53.051	51.58	96.05799999999999	ENSG00000126768.12	TIMM17B
ENST00000393119.7	84.65100000000001	81.763	83.92	45.815	131.77200000000002	155.071	128.55	99.647	75.777	83.081	84.07799999999999	135.704	408.905	359.668	383.37199999999996	361.834	497.93800000000005	413.973	265.096	364.19599999999997	387.125	440.505	375.55199999999996	703.419	ENSG00000011143.18	MKS1
ENST00000647811.1	155.72799999999998	133.415	132.52	84.48100000000001	183.699	289.961	239.71	206.82299999999998	142.834	200.78	100.288	178.075	1588.037	1768.271	1650.0639999999999	1138.116	1750.735	1635.013	1236.1689999999999	1201.47	1421.555	1673.9189999999999	1063.721	2720.2090000000003	ENSG00000132424.16	PNISR
ENST00000342206.10	165.952	173.0	173.0	133.0	292.0	350.0	265.0	211.0	198.0	231.0	185.0	304.0	863.0	869.0	1128.0	889.0	1031.0	894.0	863.0	852.0	798.0	984.0	1039.0	1967.0	ENSG00000089289.16	IGBP1
ENST00000615808.5	20.0	11.0	22.0	9.0	30.0	41.0	33.0	19.0	27.0	24.0	17.0	21.0	269.0	230.0	203.0	153.0	332.0	274.0	192.0	212.0	216.0	281.0	172.0	317.0	ENSG00000182256.13	GABRG3
[truncated: 22,498 more rows]
