# Supplementary material for: Translational repression of NMD targets by GIGYF2 and EIF4E2
Source: PLoS Genet. 2021 Oct 19;17(10):e1009813. doi: 10.1371/journal.pgen.1009813 (PMC8555832; doi:10.1371/journal.pgen.1009813)
Supplement: S6 Table — (TSV) [file pgen.1009813.s014.tsv]

tx_id	WT_DMSO_1_mono	WT_DMSO_2_mono	WT_SMG1i_1_mono	WT_SMG1i_2_mono	eIF4E2_4_DMSO_1_mono	eIF4E2_4_DMSO_2_mono	eIF4E2_4_SMG1i_1_mono	eIF4E2_4_SMG1i_2_mono	GIGYF2_4_DMSO_1_mono	GIGYF2_4_DMSO_2_mono	GIGYF2_4_SMG1i_1_mono	GIGYF2_4_SMG1i_2_mono	WT_DMSO_1_RNA	WT_DMSO_2_RNA	WT_SMG1i_1_RNA	WT_SMG1i_2_RNA	eIF4E2_4_DMSO_1_RNA	eIF4E2_4_DMSO_2_RNA	eIF4E2_4_SMG1i_1_RNA	eIF4E2_4_SMG1i_2_RNA	GIGYF2_4_DMSO_1_RNA	GIGYF2_4_DMSO_2_RNA	GIGYF2_4_SMG1i_1_RNA	GIGYF2_4_SMG1i_2_RNA	gene_id	gene_name
ENST00000381655.7	0.082038	0.0	0.039248000000000005	0.054064999999999995	0.0	0.0	0.02623	0.0	0.033431	0.014009	0.020136	0.011842	0.137575	0.045142	0.09901900000000001	0.06575	0.033777	0.070503	0.034914999999999995	0.046894	0.031218	0.016355	0.101393	0.065197	ENSG00000132932.17	ATP8A2
ENST00000553855.5	0.0	0.0	0.0	0.0	0.0	0.0	0.0	0.0	0.27609	0.0	0.44467799999999996	0.571921	1.034334	1.99737	1.666366	0.7556579999999999	1.402126	3.199811	0.9198360000000001	2.215352	2.464685	2.436834	3.1646389999999998	1.302826	ENSG00000080815.19	PSEN1
ENST00000507741.5	0.0	0.0	0.0	0.0	0.0	0.0	0.0	0.0	0.0	25.219722	0.0	0.0	5.907831	7.687728999999999	6.244041	8.7304	7.978155	3.809831	5.532897	3.090227	11.987419000000001	7.153289999999999	10.477967999999999	9.977466	ENSG00000109184.15	DCUN1D4
ENST00000461488.5	0.0	0.0	0.0	0.0	0.0	0.0	0.0	0.0	0.0	0.0	0.0	0.0	1.546549	0.0	2.710271	4.262441	2.224091	2.427734	1.86855	0.0	1.028885	1.568666	2.919921	2.811555	ENSG00000214046.8	SMIM7
ENST00000509622.5	20.854982	9.731821	74.166216	77.439552	10.21149	47.304534000000004	43.911971	64.780807	27.902502000000002	24.742061	44.033203	77.339162	34.595659999999995	31.309299	44.194904	49.107202	34.301951	31.477501	39.908111	46.276225	29.213471999999996	27.660532	44.881797	45.818942	ENSG00000174720.16	LARP7
ENST00000567651.5	19.483994	0.0	7.624115	0.0	33.018273	24.671678	61.56770600000001	12.932172999999999	27.319452000000002	12.771347	31.659059000000003	31.047512	3.3774830000000002	3.107783	3.479979	5.1600019999999995	5.428162	4.2660089999999995	4.287069	4.07709	4.187499	2.715107	3.284762	4.021934	ENSG00000170100.13	ZNF778
ENST00000253047.7	13.648723	11.199547	11.138848	8.994894	14.994357999999998	10.898021	11.423384	12.6949	16.522429000000002	11.927585	15.568097	12.284208	8.187114999999999	8.441351	6.772226	8.21544	9.398688	9.107221000000001	8.695478	8.158017999999998	7.51755	11.48528	10.515955	8.804117	ENSG00000130748.7	TMEM160
ENST00000373544.5	0.0	0.0	2.629011	2.836322	0.0	2.67676	5.304352	2.092721	0.0	1.6942490000000001	6.897158	3.673976	6.722063	5.8031690000000005	6.050211	6.633139	6.785537	6.825228999999999	7.068664	6.0406580000000005	6.702447	7.3351809999999995	8.290061	7.814245	ENSG00000136933.17	RABEPK
ENST00000653405.1	10.823450999999999	9.484826	8.875515	7.1839889999999995	10.223317	9.994724	10.137398	10.417547	13.195332999999998	10.90338	10.069677	8.505116000000001	1.189065	0.0	0.792792	0.172993	0.13011199999999998	0.0	0.0	0.8514299999999999	0.415666	0.0	0.0	0.21964899999999998	ENSG00000164897.14	TMUB1
ENST00000520710.5	0.0	0.0	0.0	0.0	0.0	0.0	0.0	0.0	0.0	0.0	0.0	0.0	0.696924	0.40465999999999996	0.41880200000000006	0.706199	0.8678540000000001	0.865559	0.407671	0.701662	0.8571139999999999	0.8895549999999999	0.786941	0.5875020000000001	ENSG00000147536.12	GINS4
ENST00000270538.8	29.945223	27.536084999999996	32.373351	30.130793	21.304157	24.076197	27.702346000000002	29.070317	26.471553999999998	26.798881	31.419939000000003	28.567190000000004	71.463639	73.67296400000001	90.524463	86.850904	66.024782	68.522419	85.430598	75.905808	71.12529599999999	66.387072	73.69	75.356164	ENSG00000104980.8	TIMM44
ENST00000676402.1	0.44543999999999995	0.069505	0.17073	0.112554	0.099887	0.201715	0.229634	0.245956	0.068346	0.252015	0.356231	0.20465899999999998	0.328822	0.0	0.0	0.0	0.223888	0.0	0.0	0.0	0.0	0.0	0.0	0.234197	ENSG00000131165.16	CHMP1A
ENST00000579732.5	0.0	0.0	2.03627	0.0	0.0	0.315404	1.219363	0.307622	0.7553479999999999	1.5183790000000001	0.0	0.0	7.965346	7.48373	7.392786999999999	8.306567	7.4142	5.918646	6.842077000000001	8.146972	6.067579	8.88712	9.131072999999999	9.425171	ENSG00000133195.11	SLC39A11
ENST00000471844.6	0.0	0.0	1.206866	0.0	0.0	0.0	0.282199	0.0	0.0	0.0	0.0	0.0	10.936228	11.898996	12.483878	12.296914	11.042292999999999	9.875956	10.153638	9.132731	10.467889999999999	9.978222	11.193388	11.262798	ENSG00000143437.21	ARNT
ENST00000395047.6	141.547827	136.22982199999998	125.957471	127.98636299999998	136.880251	137.247345	137.315791	120.484124	155.802425	150.307882	142.363522	144.488342	344.054094	351.399022	313.440292	296.324531	370.49917400000004	377.894911	325.36620800000003	342.02479	399.292025	400.96365	321.299918	335.36235800000003	ENSG00000213585.11	VDAC1
ENST00000504963.5	59.474664000000004	82.973445	182.613027	241.702637	231.655148	76.197303	141.994293	195.112171	80.944133	177.892078	327.780365	153.68733600000002	1.5664879999999999	1.8544470000000002	2.3234	3.411945	0.328879	0.8151689999999999	2.087374	1.0100280000000001	0.40620100000000003	0.8637100000000001	1.337143	0.549451	ENSG00000143252.15	SDHC
ENST00000604024.5	0.0	0.0	0.662859	0.0	0.0	0.0	0.321083	0.0	0.0	0.0	0.17138599999999998	0.363244	5.3028319999999995	5.620267	10.383606	6.391191	2.769453	7.535492999999999	10.939533	8.8272	4.187943	3.024927	4.81029	9.519478999999999	ENSG00000198707.17	CEP290
ENST00000261438.10	8.461319999999999	7.6409899999999995	6.98561	9.622972	10.046619999999999	8.573369999999999	10.498722	8.920468	6.77112	8.827278	7.791125	7.559734	44.258912	45.90245	42.239088	40.706994	45.702054	46.420773	44.436397	46.842349	39.489739	40.844536	35.954111	39.314824	ENSG00000109787.13	KLF3
ENST00000156084.8	14.24293	14.619822000000001	15.805538	15.724796	14.878876000000002	14.907175	15.052778	14.606557999999998	12.075393	11.502543	12.704338	12.398858	50.761972	53.963113	54.147314	56.854301	54.916979000000005	54.972646	56.655427	52.055328	40.480477	38.056678999999995	45.005187	43.91322	ENSG00000068308.13	OTUD5
ENST00000586719.5	2.3667759999999998	3.907768	0.0	0.0	0.0	0.0	0.0	0.0	0.0	4.777578	6.016056	0.0	0.733668	0.34046	2.899804	1.8465740000000002	0.8087979999999999	0.14458	1.4988190000000001	2.487079	0.632075	1.258024	2.292332	1.865447	ENSG00000095066.11	HOOK2
ENST00000647410.1	0.0	0.0	0.0	0.0	0.0	0.0	0.0	0.0	0.0	0.0	0.0	0.0	0.0	0.0	0.0	0.0	0.0	0.0	0.0	0.0	0.0	0.0	0.0	0.0	ENSG00000131951.11	LRRC9
ENST00000448667.5	1.6049280000000001	2.187688	3.192041	3.304265	1.7928369999999998	3.255157	5.637795	1.135638	3.130463	0.0	3.106105	2.512945	0.242333	0.8597629999999999	0.151971	1.110117	0.6457390000000001	0.705195	1.149699	0.677917	0.500179	0.441833	0.887286	0.698145	ENSG00000198556.14	ZNF789
ENST00000578681.5	9.643831	9.878417	10.510558999999999	11.746083	9.425933	11.44386	10.730300999999999	10.131074	13.077455	11.898314	13.438695999999998	12.218191000000001	91.922073	94.756661	184.32355900000002	178.073621	88.142838	91.713487	164.75640900000002	151.849339	99.65902700000001	95.248941	165.313074	164.19156999999998	ENSG00000198231.13	DDX42
ENST00000382452.6	50.148187	49.581787	48.32728	50.183955	40.75755	43.250721	43.485327000000005	42.286825	45.638405999999996	41.616172999999996	42.896058000000004	43.075004	196.724481	198.27544	204.608623	203.64565100000002	180.050278	183.46119199999998	180.73881	173.122683	162.621102	159.951588	161.100447	164.48015900000001	ENSG00000071127.17	WDR1
ENST00000638119.2	4.704885	5.113554	4.761195	4.720462	4.296397	4.74421	4.052757	4.41326	4.8723980000000005	4.522897	5.73039	5.628129	9.104179	9.331102	10.586031	8.036136	2.1223229999999997	10.869984	3.600651	7.449942	7.723046000000001	10.162842999999999	2.679529	3.640335	ENSG00000198954.9	KIFBP
ENST00000357988.9	1.783293	0.0	2.434179	2.588371	1.287806	1.582809	1.001249	1.8968099999999999	1.475262	0.8968790000000001	1.140279	2.0462290000000003	7.605061	6.554328	7.828772	7.557885000000001	4.786708999999999	5.601719	5.840564	5.512829	5.2783050000000005	5.679576	6.298508	5.625145	ENSG00000172943.20	PHF8
ENST00000657480.1	0.0	0.0	0.0	0.0	0.0	0.0	0.0	0.715467	0.0	0.0	0.526506	0.828787	8.903756	8.929274000000001	9.519169	14.838164	7.386514	3.758785	9.815311999999999	6.702133	7.681272	7.574853	11.570999	10.31323	ENSG00000163681.16	SLMAP
ENST00000521156.5	0.0	0.0	0.0	0.0	0.42835500000000004	0.0	0.0	0.0	0.0	0.0	0.0	0.0	2.506725	1.915662	5.632843	7.720667	3.03031	3.660601	1.942448	5.291085	1.545488	2.890341	5.830385	2.5780529999999997	ENSG00000135297.16	MTO1
ENST00000651723.1	105.05006000000002	60.383390000000006	154.335303	158.458226	103.849549	90.244221	222.92483399999998	114.45154099999999	67.170433	142.61453400000002	160.363239	219.52786	2.764373	2.5209029999999997	3.234424	1.804429	1.351449	0.801191	0.729409	1.6704130000000001	1.164109	1.726984	2.735518	2.443145	ENSG00000113522.14	RAD50
ENST00000260600.9	1.217458	0.966907	0.980615	1.238269	0.9593389999999999	0.9974299999999999	0.983065	1.023958	1.07892	1.166725	1.299706	1.2204549999999998	5.311657	6.115444	6.916453999999999	6.9950220000000005	6.478446	6.113601	7.239425	6.355511	6.3365730000000005	6.727196000000001	6.879196	7.091943	ENSG00000138031.14	ADCY3
ENST00000278060.10	0.0	0.588676	0.0	0.0	0.0	0.0	1.642882	0.0	0.0	0.41396000000000005	0.8537020000000001	1.3052540000000001	1.0447870000000001	1.007336	2.073117	2.135889	0.996459	1.951273	2.709754	1.972261	1.276014	0.824425	2.0461169999999997	2.459514	ENSG00000148832.16	PAOX
ENST00000371442.4	12.511659	11.143177	9.382959	8.356963	10.70865	10.773348	8.919876	8.167192	11.161887	13.107782	7.802007000000001	9.957299	55.407337	59.579537	45.542128999999996	45.861736	51.619058	56.304658999999994	40.790294	39.593817	58.659874	57.541743000000004	46.123779	45.379431	ENSG00000125352.6	RNF113A
ENST00000572944.1	0.693098	0.70796	0.0	0.19486900000000001	0.5037470000000001	0.0	1.155567	0.0	0.218763	0.0	2.112539	0.168301	5.382162	6.293106	6.708649	7.494045	6.609139	5.739232	7.5196559999999995	10.470866000000001	9.001316000000001	8.191298	9.581872	11.177534	ENSG00000153933.10	DGKE
ENST00000620995.5	3.6597910000000002	3.518842	4.877365	6.081505	2.470118	3.334569	4.8674230000000005	4.1869819999999995	4.641021	3.2951370000000004	5.692241	4.791447	11.883101	13.433545	24.748068	25.017069	10.534632	10.558561	19.213222000000002	18.430995000000003	11.780786	11.299744	19.645978	19.715551	ENSG00000277149.5	TYW1B
ENST00000523655.1	14.102489000000002	0.0	0.0	25.185837	5.50195	0.0	0.0	0.0	0.0	7.003113000000001	15.407757	35.253937	17.121816	16.157385	67.322446	70.074639	13.312147	9.76191	57.702358999999994	52.356838	14.827095000000002	12.841812	65.28564200000001	60.14774	ENSG00000153914.16	SREK1
ENST00000333213.11	5.084071	4.7720519999999995	4.933573	4.082662	6.388996	6.4853760000000005	5.332113	5.9614199999999995	6.4405779999999995	7.269152	6.4677430000000005	5.7929059999999994	16.391420999999998	14.755065	16.53217	16.070253	17.130509	17.995137	16.89365	17.88799	18.284501000000002	17.253981	18.820869000000002	17.537217000000002	ENSG00000182173.13	TSEN54
ENST00000481911.5	0.0	0.0	0.0	0.0	0.8826129999999999	0.0	4.904979	0.0	2.0036490000000002	0.0	1.7747700000000002	1.727625	8.142882	6.765417	6.841667999999999	8.589858	6.142003	4.5245239999999995	6.712787	6.125828	5.017542	4.020639	6.74135	6.765189	ENSG00000112078.14	KCTD20
ENST00000389874.3	0.0	0.8263159999999999	0.601788	0.0	0.8311430000000001	0.47953999999999997	0.5131720000000001	0.0	0.20008399999999998	0.26873800000000003	1.050349	0.0	1.3987209999999999	1.02036	0.875374	0.7553529999999999	0.249398	0.349569	0.50515	0.357734	0.073311	1.208434	0.480583	0.388911	ENSG00000124019.10	FAM124B
ENST00000280734.3	0.0	0.0	0.0	0.179877	0.0	0.061238	0.08727	0.18970399999999998	0.0	0.093216	0.26797600000000005	0.15759	0.019188999999999998	0.038206	0.057445	0.023190000000000002	0.017731	0.106466	0.073186	0.153971	0.06587	0.01731	0.06373999999999999	0.128098	ENSG00000151117.9	TMEM86A
ENST00000373279.6	4.513647	2.661477	6.298158	8.056265	7.126562	10.126905	11.725804	16.01243	6.514404	5.459532	11.078805000000001	8.415429	3.178747	3.3640790000000003	4.132779	4.239955	8.479432000000001	6.484272	10.478850999999999	9.648039	4.137283	3.06029	5.047518	6.878765	ENSG00000171224.9	FAM241B
ENST00000511426.5	3.9628370000000004	16.917158999999998	11.45542	0.0	13.968635999999998	12.712280999999999	15.968672	0.0	22.212258	24.118470000000002	5.159472	11.227332	5.918543	7.384753999999999	6.485105	6.118576999999999	4.961052	5.805768	2.727216	4.401507	9.49569	6.099278	4.444577	5.219545	ENSG00000151466.12	SCLT1
ENST00000507532.5	287.990617	412.425751	128.148966	318.491581	292.276408	216.52579900000003	202.369506	78.660193	199.699413	301.50636000000003	100.891184	160.84478000000001	0.0	0.0	5.043787	2.144156	0.409495	0.21024600000000002	2.202665	4.046629	1.12566	0.0	4.331251	4.515057	ENSG00000109445.11	ZNF330
ENST00000211921.11	0.0	0.0	0.0	0.0	0.0	7.803575	0.0	0.0	0.0	11.878583	0.0	10.040901	1.564616	0.44566300000000003	0.46435200000000004	1.0743260000000001	0.8250930000000001	0.985873	0.57424	0.301299	0.795	0.0	1.2214909999999999	0.771175	ENSG00000204482.11	LST1
ENST00000265421.9	8.014397	7.185408	6.58475	6.041583	8.346836999999999	7.348861	8.69019	7.235121	6.318914	7.854292999999999	7.269880000000001	7.634686	41.251151	42.832389	44.899807	37.960591	52.549094	53.186173	45.730751	49.561544	52.190988	47.6645	45.66877	51.093199	ENSG00000070501.12	POLB
ENST00000264930.10	0.0	0.054925	0.021662999999999998	0.029841000000000003	0.049024	0.060954999999999995	0.043598000000000005	0.015736	0.0	0.0	0.022228	0.0	0.044229000000000004	0.06267400000000001	0.082482	0.021573	0.115152	0.060011	0.057962	0.125889	0.010541	0.041460000000000004	0.039132	0.040799	ENSG00000113504.21	SLC12A7
ENST00000410017.5	0.0	0.0	0.0	0.9885370000000001	0.0	0.274253	0.0	1.3333979999999999	0.8835799999999999	0.0	1.136474	0.862232	0.984151	2.670791	2.459848	2.6658779999999997	2.779251	2.9321490000000003	3.575599	3.774025	2.625586	1.0747879999999999	2.438644	2.172888	ENSG00000144524.18	COPS7B
ENST00000326735.13	1.593092	1.6747020000000001	1.3032860000000002	2.777238	1.394825	1.955555	1.5396290000000001	1.757154	0.841576	1.5303069999999999	1.0334299999999998	1.5148760000000001	10.591966000000001	11.363608000000001	12.396795	14.234298999999998	12.919155	13.89235	15.409407	12.929055	7.783861	8.851453999999999	9.289772	9.793676	ENSG00000159363.19	ATP13A2
ENST00000358595.10	4.980757	4.802329	3.911999	4.587027	3.7505599999999997	4.2550669999999995	3.8255779999999997	3.861222	5.178372	4.906858000000001	4.075111	4.940419	24.677508	23.988924	24.5145	25.472242	20.450782	21.874696	22.730585	23.811879	22.039247	22.597763	22.966762	23.015929999999997	ENSG00000143437.21	ARNT
ENST00000476134.1	0.31864699999999996	0.46749700000000005	0.968148	0.0	0.0	0.388982	0.0	0.0	0.0	0.0	0.0	0.703321	10.570456	10.562529	16.726948999999998	10.305814	10.4669	12.43701	16.064991	20.624803	11.328619999999999	13.251441	16.92235	15.150067000000002	ENSG00000107643.16	MAPK8
ENST00000612570.4	12.218992	9.895097999999999	9.632076	13.039821	10.241296	9.562688	9.418175999999999	9.590354	10.750922000000001	12.566628	11.391392	11.53434	34.145553	31.030296000000003	28.908126	32.469946	29.472562	28.534287	25.676161999999998	27.600052	34.367651	32.657940999999994	31.04128	29.538303999999997	ENSG00000102471.14	NDFIP2
ENST00000343067.8	17.199462	18.071522	16.574643	17.120126000000003	15.807822	17.120621	15.214792000000001	15.805334	13.116787	14.965742	13.506098000000001	13.332315	121.23720700000001	115.62496999999999	108.47901100000001	110.78485	101.458176	104.17341400000001	98.100685	96.28496	76.28699399999999	77.846616	72.393297	71.724891	ENSG00000159023.21	EPB41
ENST00000256362.5	0.0	0.0	0.06954	0.0	0.157374	0.163063	0.11619000000000002	0.12628499999999998	0.029617	0.0	0.0	0.0	0.014243	0.028655	0.029048	0.052160000000000005	0.197529	0.25464899999999996	0.165934	0.120314	0.050038	0.0	0.0	0.0	ENSG00000133980.5	VRTN
ENST00000286201.2	0.039659	0.23892800000000003	0.130925	0.06400700000000001	0.14132	0.044403	0.11666900000000001	0.129397	0.20785599999999999	0.254409	0.13434400000000002	0.136461	0.4255	0.19400699999999999	0.17713099999999998	0.348871	0.340594	0.433138	0.400339	0.293664	0.456642	0.408727	0.255258	0.305579	ENSG00000155760.2	FZD7
ENST00000439512.5	0.0	0.0	0.0	8.575566	0.0	0.0	2.213714	0.0	10.635469	0.0	5.883830000000001	0.0	1.743593	0.0	2.566552	0.79791	0.0	1.6417869999999999	1.900555	3.137312	0.0	0.823334	2.3395490000000003	0.9858129999999999	ENSG00000100284.21	TOM1
ENST00000643045.1	189.856603	75.088652	322.229619	148.174599	246.956075	174.408739	295.32301	199.72343	179.455153	244.310154	420.956571	328.872952	64.530079	57.29178	80.32113199999999	75.683322	59.050254	54.79568100000001	71.027511	80.68607	59.283823999999996	58.602522	86.6614	74.207773	ENSG00000077152.11	UBE2T
ENST00000330501.12	1.9863939999999998	1.6553919999999998	1.185783	1.85211	1.839473	1.8128529999999998	2.393165	1.607226	0.914607	1.429864	1.252614	1.2561879999999999	15.632454999999998	17.288206	15.80345	13.979154000000001	16.755299	17.513583999999998	16.590010999999997	17.283718	10.559781	11.008296000000001	8.907110000000001	10.37285	ENSG00000186812.13	ZNF397
ENST00000395321.6	59.770672	59.569489000000004	49.410812	60.427884999999996	22.959811	24.110191	21.513671	23.439975	17.277015	13.348703	17.139726	15.21065	57.442939	59.626512	53.626817	57.455201	25.541419	28.150551	23.537062	22.47288	13.593903	13.352317999999999	13.425347	12.861088	ENSG00000109107.14	ALDOC
ENST00000646001.2	3.785057	2.993609	4.727566	8.833506	2.545227	4.2728269999999995	8.371564999999999	6.271391	2.868762	0.0	3.8296410000000005	8.633949000000001	13.868424	13.223322	20.679167	18.688376	17.074464000000003	12.839305	21.933816	19.252576	11.453927	11.04314	16.518955	15.593461999999999	ENSG00000156869.14	FRRS1
ENST00000498447.5	3.576147	0.0	0.0	2.294449	0.0	1.6085120000000002	3.312962	0.0	0.0	1.138103	0.0	1.004483	16.26577	21.867729	18.936872	16.379994	15.066345000000002	7.989595	14.368395000000001	9.225597	15.662993	14.853370000000002	13.691723000000001	13.975448000000002	ENSG00000176209.12	SMIM19
ENST00000366653.5	0.0	0.026220999999999998	0.0	0.0	0.0	0.0291	0.020734	0.045074	0.026427999999999997	0.0	0.0	0.056165	0.080631	0.065069	0.098974	0.038373000000000004	0.029882	0.036327	0.062272	0.045114999999999995	0.076862	0.060134	0.05244	0.04571	ENSG00000119283.15	TRIM67
ENST00000308330.3	2.249046	1.6995349999999998	1.5147059999999999	1.3670639999999998	2.201523	2.045346	1.815207	1.8590970000000002	2.780678	2.218546	2.5189779999999997	2.095951	7.814914999999999	8.882009	6.710102	7.2676300000000005	8.405331	8.448128	6.425758999999999	7.486822999999999	8.807062	9.287953	6.869489	7.363098	ENSG00000174106.3	LEMD3
ENST00000574813.5	1.221903	2.1240040000000002	0.0	0.766764	1.39109	4.046101999999999	1.7589990000000002	3.242514	2.785135	2.950533	3.3468739999999997	2.925887	7.032031	7.491449	4.374239	5.498048000000001	9.375447	6.909655	6.956139	5.844677	5.947335	5.724573	8.979321	5.647075	ENSG00000007038.11	PRSS21
ENST00000510994.5	297.670265	308.609368	273.861695	238.9288	325.377179	323.940037	313.18575699999997	269.664785	318.81160800000004	317.148484	287.258412	325.005768	45.323747999999995	50.69147	41.507065999999995	37.649443	43.79075	46.922109000000006	37.057584999999996	44.144341	49.518347999999996	51.525917	35.280851	39.990807000000004	ENSG00000129055.12	ANAPC13
ENST00000378617.4	1.944568	2.0930299999999997	2.971787	2.847834	2.119944	2.494511	2.96482	2.846988	3.393521	3.013114	3.712308	3.833448	4.288917	3.9543239999999997	6.517677	6.914885000000001	3.701035	4.048841	5.087809	5.28355	4.377715	4.822114	6.449175	5.937725	ENSG00000165282.14	PIGO
ENST00000521982.5	0.0	0.0	6.637686	0.0	3.651615	2.999345	0.0	0.0	0.0	0.0	0.0	3.7549949999999996	6.01812	3.076613	5.533014	4.332282	3.149627	1.9677930000000001	5.902115	5.326582	1.6085459999999998	1.002437	3.4248160000000003	5.129334	ENSG00000170791.18	CHCHD7
ENST00000335154.10	0.709514	0.626308	0.0	0.663421	0.479991	0.465768	0.5671	0.0	0.0	0.4584	0.709117	0.198324	1.441724	1.369776	1.878326	1.793196	0.98329	0.860395	1.2305760000000001	1.3576350000000001	1.269263	1.6322379999999999	2.141637	1.919866	ENSG00000161791.14	FMNL3
ENST00000319595.5	0.748005	0.630089	0.372763	0.102699	1.012302	1.188752	1.4450120000000002	1.245564	0.698547	1.0112	1.223992	1.034712	14.658783999999999	14.612779999999999	13.945001000000001	12.363755000000001	16.726932	15.941981	14.083357999999999	15.936592000000001	12.078965	11.420076	10.581927	9.942114	ENSG00000179097.5	HTR1F
ENST00000314754.12	16.379732999999998	15.030447	21.317605	16.777448	18.921144	20.614504999999998	21.73754	19.664305	19.317056	18.666448000000003	22.718673000000003	26.026868	57.804312	51.615308	58.227971	58.020784	55.402331000000004	47.61622	70.519958	67.171385	50.938901	51.316103000000005	65.875065	63.70039499999999	ENSG00000196352.16	CD55
ENST00000369541.4	51.558726	53.692758	35.708554	43.658625	51.115188	51.382622	47.346989	48.023019	55.458612	56.9205	51.356390000000005	54.085637	343.43483	336.546119	290.712233	291.368088	343.637491	356.379686	292.295248	333.749991	394.13723999999996	351.966668	296.499856	318.465329	ENSG00000116752.6	BCAS2
ENST00000376693.3	6.353922	5.370794999999999	7.056614	5.9820199999999994	4.2331900000000005	4.408942	3.627818	6.111676	6.473234	6.296908999999999	5.987667	7.124285	8.332360000000001	8.396567999999998	7.492844	9.008378	8.138237	9.906976	7.35417	7.347621000000001	9.117709	9.683656	8.31118	8.65136	ENSG00000167799.10	NUDT8
ENST00000267436.9	3.371471	4.00528	5.05205	6.516817	3.494396	4.018236	4.391905	5.777072	3.396529	4.684387	5.94372	6.889424000000001	4.887428	4.645048	6.936528	7.67108	4.713271	4.370171	6.480295	8.300178	4.833606	4.866866	6.500732	7.222042999999999	ENSG00000087299.12	L2HGDH
ENST00000374908.1	0.0	0.0	0.0	0.0	0.0	0.0	0.0	0.45712299999999995	0.5005890000000001	0.0	0.0	0.0	0.21988200000000002	0.18871	0.161088	0.255986	0.173767	0.264189	0.205469	0.106985	0.398618	0.397373	0.6501170000000001	0.20463699999999999	ENSG00000147059.8	SPIN2A
ENST00000298159.11	2.931461	4.3460410000000005	1.74543	1.287944	5.025186	3.171182	4.217823	4.414495	2.588306	3.837787	3.5976550000000005	3.5015050000000003	7.432825	7.489916	4.639043	3.7550529999999998	7.075102	8.351089	7.424278999999999	6.665266	9.123292999999999	6.938677	7.359341000000001	5.3445540000000005	ENSG00000165410.15	CFL2
ENST00000342374.5	16.173276	11.822599	12.567955	15.656539000000002	13.757276999999998	16.810832	14.75404	14.92423	12.986185	15.915308999999999	17.20445	17.640586	61.918783	63.002435999999996	67.226153	63.907596	67.20573900000001	69.91599699999999	74.46526800000001	71.940453	68.966813	68.771775	67.588115	72.154689	ENSG00000132824.14	SERINC3
ENST00000568546.6	16.845563000000002	16.323746	17.618047	17.874233	16.483713	18.939386	17.045486	16.451153	20.989719	19.885335	20.368453	17.760753	9.642839	9.10393	8.155089	9.002298	9.222267	8.62774	9.808571	9.445135	9.791694999999999	10.090216999999999	9.581813	10.006516	ENSG00000183751.15	TBL3
ENST00000476931.1	0.0	0.0	1.306375	0.0	0.0	0.0	2.548664	1.232815	0.0	0.0	4.563692	3.6171589999999996	16.618705	12.343504	30.618194	18.821016	11.854343	12.508477000000001	22.49004	23.369101	9.9167	17.741564	19.830156	15.863226999999998	ENSG00000163902.12	RPN1
ENST00000242591.10	0.545825	0.980864	0.7253539999999999	0.849325	0.738684	0.442225	0.48477700000000007	0.895725	0.92679	1.009731	0.707082	1.334992	6.254055999999999	6.986339	8.947275999999999	8.796545	7.320193	7.430466	9.515763	10.338705000000001	11.677777	10.830258	10.294179	12.626041	ENSG00000122970.16	IFT81
ENST00000361357.7	0.15654500000000002	0.316481	0.599141	0.46425500000000003	0.5508310000000001	0.649771	0.450478	0.57122	0.478454	0.21385500000000002	0.38424200000000003	0.361541	4.921478	4.626583999999999	6.974156	6.968033999999999	7.868958999999999	7.971967	10.803456	10.70388	5.880548	5.497781	8.117174	8.148922	ENSG00000198909.8	MAP3K3
ENST00000350902.9	0.0	0.0	0.0	0.0	0.0	0.0	0.0	0.0	0.0	0.0	0.0	0.0	0.0	0.010251999999999999	0.021046000000000002	0.024432	0.0	0.022916	0.039873	0.01436	0.024340999999999998	0.0095	0.033233	0.040917	ENSG00000176884.16	GRIN1
ENST00000519464.5	2.698903	0.0	0.0	0.0	0.0	0.0	0.558396	0.817818	0.0	0.0	0.0	0.0	1.7561950000000002	3.613054	14.370741	9.647753	2.709845	3.224425	14.834588	7.667603999999999	1.939782	3.022162	8.454383	13.546292000000001	ENSG00000104231.11	ZFAND1
ENST00000671730.1	0.563301	1.003482	0.97145	0.817797	0.977089	0.8605510000000001	1.262433	0.5544899999999999	0.919429	1.00171	1.7167439999999998	0.709015	7.391769	6.919245	5.133612	5.717713	7.075186	6.367625	7.360728999999999	9.165271	5.436507	7.9725220000000006	5.220113	6.436944	ENSG00000156671.15	SAMD8
ENST00000251968.4	9.450399	8.79552	9.304205	9.778845	8.929300999999999	10.860123	8.847842	10.563396000000001	10.567159	9.29883	13.366060999999998	12.019111	41.803958	41.829277000000005	41.650043	39.731211	33.126233	37.576978000000004	35.724717999999996	39.250107	38.704025	33.814717	37.615404	35.566796999999994	ENSG00000074319.13	TSG101
ENST00000565280.5	0.0	0.0	0.0	0.0	0.296614	0.0	0.210186	0.0	0.0	0.0	0.0	0.0	7.00633	3.822282	11.237203	8.552038	5.003571	5.375987	8.281599	9.95122	6.487194000000001	5.195506	13.508842999999999	9.653786	ENSG00000198690.10	FAN1
ENST00000638816.1	0.0	15.167174	15.473459	0.0	2.450528	6.850202	6.126889	0.0	11.858459	0.0	10.537708	0.0	0.0	2.248845	2.638091	5.129849	0.0	0.0	4.014098000000001	5.607722	0.0	0.33353499999999997	3.849302	4.532744	ENSG00000121897.15	LIAS
ENST00000378531.8	0.0	0.096639	0.0	0.0	0.0	0.050959	0.0	0.0	0.0	0.0	0.0	0.0	0.0	0.0	0.0	0.0	0.0	0.0	0.0	0.0	0.0	0.057623	0.0	0.0	ENSG00000116151.14	MORN1
ENST00000315891.10	2.741425	1.91283	0.837117	2.0803979999999997	1.9726439999999998	1.6249069999999999	1.294657	2.201598	1.123924	1.30108	2.945994	1.20478	2.970082	3.933215	3.039142	2.974539	3.883632	4.777243	4.144893	3.112521	2.54635	4.058587	4.499282	4.776994999999999	ENSG00000114544.16	SLC41A3
ENST00000548599.5	0.0	35.712776	44.227756	27.809321999999998	0.0	21.674125	33.17283	38.056446	0.0	0.0	45.566751000000004	51.9833	3.337483	4.44531	13.792107000000001	9.558847	5.42124	0.0	16.410201999999998	7.532146000000001	6.0091470000000005	0.535345	3.777244	9.853225	ENSG00000111596.13	CNOT2
ENST00000514450.3	0.0	0.0	0.10749700000000001	0.148082	0.0	0.0	0.0	0.234258	0.0	0.0	0.0	0.0	0.0	0.0	0.10029500000000001	0.0	0.063455	0.0	0.0	0.0	0.0	0.0	0.0	0.0	ENSG00000048342.17	CC2D2A
ENST00000246801.8	0.140901	0.10682	0.16852	0.11607200000000001	0.214522	0.039516	0.084471	0.153016	0.32298000000000004	0.090227	0.302612	0.127113	0.19326300000000002	0.214577	0.400559	0.375805	0.23119499999999998	0.108734	0.351035	0.166602	0.45679	0.306476	0.553397	0.388779	ENSG00000126467.11	TSKS
ENST00000592741.5	61.95803000000001	64.269345	58.582725	55.532206	57.663168000000006	57.499534	51.897926	46.644925	63.453689000000004	60.197382	57.87764	52.626087	90.01724300000001	91.658101	85.247646	88.574945	86.19680699999999	88.45043299999999	87.334595	85.81513100000001	88.126887	86.854431	89.305503	88.966593	ENSG00000130175.9	PRKCSH
ENST00000370554.5	7.690879	1.615853	35.123391	0.0	8.840695	2.900852	6.903803	0.0	3.110004	3.100555	3.12079	0.0	123.194569	115.399079	118.640844	109.320649	113.892976	114.64956200000002	92.285549	117.288202	125.56364199999999	129.96784	117.920473	111.68858700000001	ENSG00000183291.17	SELENOF
ENST00000281405.9	0.9839190000000001	1.011433	1.495918	2.088166	0.801201	0.8886290000000001	1.319697	1.434358	1.261079	1.423861	2.230845	2.623809	7.8594729999999995	7.421701	17.236337	15.010857999999999	6.7376059999999995	6.514431	13.528867000000002	12.696054	9.724034	10.36144	16.362445	18.226605	ENSG00000118965.15	WDR35
ENST00000222249.13	0.0	0.0	0.046516	0.0	0.0	0.0	0.06275900000000001	0.0	0.080183	0.033461000000000005	0.047731	0.0	0.08824299999999999	0.050731	0.115971	0.07613500000000001	0.372185	0.225654	0.226669	0.283202	0.23686300000000002	0.267561	0.248869	0.199654	ENSG00000105642.15	KCNN1
ENST00000604567.5	1.8280900000000002	2.018218	1.541748	1.7803509999999998	1.705186	1.794027	1.3330440000000001	1.4567450000000002	1.8474439999999999	1.762635	1.563621	1.170878	18.450769	18.525332000000002	14.513546	15.749118	18.192292000000002	17.609403	15.06504	13.973799	14.869532000000001	15.304684	13.537679	12.795924000000001	ENSG00000139718.10	SETD1B
ENST00000543898.5	0.0	0.016179	0.057429999999999995	0.105483	0.043323	0.053867	0.051176	0.055623	0.0	0.0	0.0	0.023103	0.137006	0.444245	0.15499100000000002	0.299456	0.395291	0.198629	0.401426	0.199575	0.127048	0.059945000000000005	0.050664	0.036814	ENSG00000085563.15	ABCB1
ENST00000559281.6	0.0	0.0	0.0	1.4878	0.0	0.39514299999999997	0.0	0.236713	0.0	0.0	0.0	0.0	0.0	0.0	0.0	0.1797	0.0	0.0	0.0	0.0	0.0	0.0	0.320477	0.0	ENSG00000140416.23	TPM1
ENST00000673677.1	0.0	0.0	0.0	0.0	0.0	0.0	0.0	0.0	0.0	0.0	0.0	0.0	1.140447	0.0	0.17594200000000002	0.0	0.0	0.0	0.0	0.0	0.0	0.0	0.0	0.0	ENSG00000288550.1	AC018809.3
ENST00000338560.12	8.707169	8.828223	9.242791	9.287627	10.386872	10.705482	10.471719	11.452378999999999	12.03905	11.160129	13.380366	12.358153999999999	16.017938	14.904860999999999	17.613139	17.770929000000002	14.779126000000002	16.418939	17.444935	16.319074	16.029219	16.959117000000003	18.891651	18.815721	ENSG00000187688.15	TRPV2
ENST00000526683.6	46.963201	43.699989	41.022321000000005	41.544145	40.424495	42.282321	35.957268	34.775948	48.225041	44.635078	43.065021	42.626222999999996	84.72523000000001	79.586866	72.352662	74.142844	80.63976600000001	80.53841800000001	73.146824	66.69925	78.18480799999999	83.749103	76.73902	70.889516	ENSG00000179950.14	PUF60
ENST00000366528.3	98.72189499999999	95.619755	70.23668599999999	77.403191	71.312698	81.190855	73.583897	69.773166	76.967871	81.308236	67.396064	73.540459	186.164927	189.147563	174.330319	150.028688	163.27105500000002	187.628815	156.576041	219.193894	176.916416	207.584779	119.59628400000001	139.020409	ENSG00000203667.10	COX20
ENST00000409123.5	0.913781	0.0	0.0	0.0	0.648489	0.0	0.534455	0.0	0.0	0.0	0.0	0.0	0.785191	0.8619319999999999	0.8401700000000001	1.521796	0.547958	1.143764	0.582882	0.595643	1.237276	0.645684	1.073232	0.640104	ENSG00000122574.10	WIPF3
ENST00000398841.6	1.081024	0.437093	0.567986	0.356213	1.024093	0.9701629999999999	0.8641059999999999	0.939183	0.22026500000000002	1.107585	0.796017	1.404353	0.982684	1.562316	0.835101	1.0873760000000001	1.3566799999999999	1.02021	0.802561	0.781756	0.793455	1.381312	0.981532	0.740842	ENSG00000090238.12	YPEL3
ENST00000671102.1	0.0	0.0	0.0	0.0	0.0	0.11784800000000001	0.0	0.0	0.0	0.0	0.0	0.0	0.023306	0.16126400000000002	0.294489	0.358412	0.021283	0.100914	0.296207	0.260529	0.050222	0.061505	0.104111	0.13409300000000002	ENSG00000108641.19	B9D1
ENST00000419194.3	0.0	0.0	0.0	0.745826	0.0	0.0	0.0	0.0	0.08647200000000001	0.0	0.243056	0.040839	0.0	0.0	0.0	0.0	0.10694100000000001	0.05664400000000001	0.0	0.146315	0.0	0.0	0.0	0.0	ENSG00000226023.6	CT47A6
ENST00000452032.6	0.0	0.0	0.0	0.0	0.0	0.5097189999999999	0.0	0.289342	0.0	0.0	0.0	0.0	0.795834	0.40086	1.665921	1.6322290000000002	0.778496	0.8192379999999999	1.4131879999999999	1.327972	1.0194450000000002	0.998782	1.3489	1.062265	ENSG00000167807.15	AC011511.1
ENST00000437807.6	13.821321	15.479985000000001	10.013596000000001	8.995204	13.733063000000001	12.681291	9.309126	12.417996	14.518680999999999	17.102832	10.411256	14.571133999999999	7.2693270000000005	5.633265	4.066799	6.434662	7.7285710000000005	7.857324	3.846779	5.952186	8.538193	8.839922999999999	8.986861	7.128609	ENSG00000178927.18	CYBC1
ENST00000636615.1	0.0	0.0	0.0	0.0	0.0	0.0	0.070431	0.0	0.0	0.06017	0.0	0.0	0.34188	0.32011100000000003	0.34021	0.642115	0.16226	0.572875	0.422015	0.230067	0.365721	0.286564	0.453505	0.371062	ENSG00000250644.3	AC068580.4
ENST00000339600.6	2395.206877	2172.9121149999996	1985.589116	2045.1890420000002	1727.748423	1818.98555	1734.4206739999997	1712.677002	2956.092611	3109.217714	2962.240241	2994.817765	164.825329	165.825927	138.981359	146.742251	121.08774299999999	125.693004	107.391811	112.690599	204.114097	217.783622	185.546449	184.98084	ENSG00000189043.10	NDUFA4
ENST00000357043.6	9.02914	7.083586	38.038447	33.528013	7.021631	7.33217	34.255507	34.012029	13.042914	9.550142999999998	41.760752000000004	42.503161999999996	23.135187	21.72351	85.353809	77.903602	18.242389000000003	18.625698999999997	67.72313299999999	63.65056	23.00542	22.114773	75.979987	74.02695600000001	ENSG00000068028.17	RASSF1
ENST00000570257.6	0.0	0.0	0.0	2.890454	0.0	0.0	1.531677	0.0	1.239269	0.6919069999999999	1.2105569999999999	1.224733	1.2093040000000002	0.0	3.353653	2.599869	0.703256	0.0	1.09369	1.111643	0.458182	0.29165100000000005	0.997199	1.886282	ENSG00000140400.17	MAN2C1
ENST00000398193.8	0.0	0.0	0.0	0.0	0.0	0.0	0.0	0.0	0.0	0.0	0.0	0.0	2.361601	2.5156	21.819474	12.707299	1.975538	2.737707	14.223047	15.68261	2.907051	3.37935	16.940764	17.03799	ENSG00000187627.16	RGPD1
ENST00000415942.5	0.28770500000000004	0.0	0.0	0.0	0.0	0.0	0.707735	0.0	0.0	0.0	0.0	1.14697	0.710263	0.8224389999999999	1.510974	1.9213799999999999	0.30078499999999997	1.638882	1.475223	1.27234	0.882331	1.186108	3.0174369999999997	1.9069040000000002	ENSG00000125826.21	RBCK1
ENST00000301738.9	23.210798999999998	27.45069	32.501836	32.800737	21.146682000000002	24.82193	34.57423	33.348167	30.307418	28.210023	37.519458	36.937212	35.121015	33.429390000000005	42.277165999999994	41.79141	29.412824	32.676865	41.652006	41.392305	35.078975	35.879365	42.765723	39.210935	ENSG00000167977.9	KCTD5
ENST00000587574.1	0.0	0.0	0.0	0.0	0.0	0.0	19.268516	0.0	0.0	14.895048000000001	0.0	0.0	0.737622	1.5433709999999998	1.097194	2.623839	1.438381	0.434749	1.8348790000000001	0.0	1.359083	1.772489	2.830339	2.027977	ENSG00000067596.12	DHX8
ENST00000431635.6	68.86699499999999	68.074442	59.689128000000004	63.731655	72.818016	80.136742	74.462017	69.19676	67.451412	76.01662900000001	68.485607	65.263302	281.31907	277.49375499999996	258.920835	249.411744	309.13346	306.015701	292.958075	272.36701	282.381395	271.715629	249.399029	246.84501600000002	ENSG00000117395.13	EBNA1BP2
ENST00000541618.1	0.0	16.410460999999998	96.126937	0.0	0.0	37.401752	30.746021000000002	0.0	17.329652	0.0	13.557998000000001	39.136055	7.070675	7.635084	6.13206	6.1029279999999995	9.680629	4.471241	6.951186999999999	8.530915	10.100392	8.717222999999999	10.60394	8.268332000000001	ENSG00000121316.11	PLBD1
ENST00000448257.6	101.45568399999999	101.27813	94.94926600000001	97.566868	98.45707900000001	109.767575	103.425241	100.726431	118.010601	132.87919	121.485247	137.57443999999998	59.069869999999995	62.107789000000004	52.124859	52.863530000000004	51.203803	60.693922	47.546157	58.101813	70.185599	72.933165	60.740193999999995	59.750595999999994	ENSG00000170312.16	CDK1
ENST00000262302.14	18.626873	18.261193	19.69396	18.526403	18.767012	18.200217000000002	19.558504	20.917458	21.091148999999998	19.314204999999998	24.456737	21.277382	16.018407	17.612522	17.11495	17.523298999999998	20.609559	17.638052	21.293073	19.505613	18.15917	21.648532	20.37566	22.384782	ENSG00000095906.17	NUBP2
ENST00000295878.8	0.0	0.042849	0.02535	0.0	0.028683999999999998	0.011888	0.016942	0.075291	0.0	0.0	0.026012	0.03119	0.21543099999999998	0.275748	0.578242	0.42197700000000005	0.25704299999999997	0.122877	0.31364200000000003	0.33503099999999997	0.258814	0.133279	0.209907	0.221127	ENSG00000163617.11	CCDC191
ENST00000606230.2	0.0	0.053841999999999994	0.0	0.0	0.264962	0.0	0.12772999999999998	0.14440899999999998	0.0	0.0	0.06537000000000001	0.269096	1.8274080000000001	1.92107	0.502255	1.097525	1.878614	1.8868790000000002	1.150884	1.862629	1.385947	1.7593740000000002	1.85257	0.941	ENSG00000147862.17	NFIB
ENST00000540200.6	24.579106	23.343323	22.954956	22.236997	20.695610000000002	24.065672	21.923556	22.053334	29.771245	29.655047999999997	27.049604	23.279922	123.318083	118.88488999999998	102.690345	111.64926299999999	123.08313999999999	114.228602	107.190696	103.99211899999999	129.760932	130.939556	121.9368	112.822828	ENSG00000004142.12	POLDIP2
ENST00000413302.6	0.0	0.200762	0.059386	0.081807	0.033598	0.027851	0.0	0.0	0.0	0.084788	0.36562100000000003	0.322519	0.193603	0.23240100000000002	0.328409	0.314339	0.308257	0.158054	0.31474	0.16125	0.478372	0.391579	0.529021	0.654679	ENSG00000099957.16	P2RX6
ENST00000246535.4	14.73826	12.566038	16.477679000000002	10.451957	15.306249	15.670904	13.676070999999999	15.142657	12.53427	13.56845	14.784668	15.215369	101.658571	98.476361	123.559331	102.458301	99.622226	99.527289	111.271947	107.784861	84.358558	85.44408	99.00588499999999	97.604089	ENSG00000126249.8	PDCD2L
ENST00000273048.2	0.0	0.0	0.0	0.0	0.0	0.0	0.0	0.0	0.0	0.0	0.0	0.0	0.820742	0.354754	3.2828150000000003	3.224877	2.446446	1.8594330000000001	2.8270060000000004	2.922872	2.614054	1.9305450000000002	3.032619	4.562671	ENSG00000144567.11	RETREG2
ENST00000558320.5	6.9451339999999995	9.147427	6.167286	7.181688	4.737309	8.239461	6.690307000000001	6.217482	5.105878	8.430387	7.5164789999999995	8.566105	9.468100999999999	9.761885000000001	7.633163000000001	8.234741	9.383299000000001	10.51859	7.448499000000001	9.764286	11.394036999999999	9.878368	7.070019	8.000078	ENSG00000137871.20	ZNF280D
ENST00000645843.1	2.1966419999999998	2.078702	2.584754	0.41007299999999997	2.3402849999999997	2.209874	3.3042839999999996	3.042797	2.433208	3.218706	3.117793	3.413794	3.9361089999999996	4.576688	6.788089	5.3204519999999995	4.174995	3.764571	7.401575	7.6920660000000005	4.684937000000001	4.525862	5.88703	5.6395800000000005	ENSG00000164074.15	ABHD18
ENST00000517922.5	0.0	0.0	1.7808259999999998	0.0	0.0	0.0	0.0	0.0	0.40409	0.0	1.287514	0.0	1.024994	3.072334	2.288408	0.0	0.540488	1.225717	1.145197	1.486494	1.523747	1.583059	0.753733	1.8197849999999998	ENSG00000070718.12	AP3M2
ENST00000276500.4	0.10853	0.0	0.389412	0.17881	0.146877	0.426124	0.260257	0.282869	0.331703	0.648645	0.532775	0.23498400000000003	0.439608	1.298238	0.8841700000000001	1.414266	1.0248	1.7144110000000001	1.3505209999999999	1.7697040000000002	2.014581	1.481052	1.6556220000000001	1.910351	ENSG00000147509.14	RGS20
ENST00000527319.1	0.0	0.0	0.0	0.0	32.811836	65.513062	0.0	0.0	0.0	0.0	0.0	0.0	11.283847999999999	0.0	10.314204	2.841746	0.31222300000000003	4.9240900000000005	0.36745700000000003	6.048457	1.3929209999999999	1.1012469999999999	0.843719	1.8506740000000002	ENSG00000132768.14	DPH2
ENST00000435607.3	0.0	0.0	0.0	0.017103999999999998	0.007023000000000001	0.005822	0.0	0.009017	0.021148	0.008863	0.0	0.0	0.034767	0.028031999999999998	0.035547	0.016924	0.006479	0.023502000000000002	0.06333	0.01911	0.008194	0.012835	0.023103	0.019871	ENSG00000007314.12	SCN4A
ENST00000524669.5	0.334854	0.0	0.8009850000000001	0.0	0.22658499999999998	0.0	0.0	0.0	0.0	0.0	0.0	0.24166999999999997	0.130775	0.131175	0.263465	0.24644899999999997	0.10801199999999998	0.097887	0.18671500000000002	0.196756	0.067614	0.053032	0.064251	0.040963	ENSG00000166793.12	YPEL4
ENST00000625766.2	0.0	0.0	20.132462	0.0	0.0	0.0	0.0	23.934831	0.0	6.008486	11.096458	13.65001	0.492155	1.293631	2.5105049999999998	0.800357	0.933494	0.259769	2.561856	1.9635669999999998	0.5363140000000001	0.9642	0.748737	0.6339640000000001	ENSG00000280670.3	CCDC163
ENST00000580977.1	0.0	0.0	0.0	0.0	0.0	0.8540459999999999	0.0	0.0	0.0	0.0	0.0	0.0	5.47349	6.878689	9.141747	9.092499	6.884529	0.937376	7.367731	11.405561	6.691256	3.7116540000000002	8.700627	4.892521	ENSG00000160392.13	C19orf47
ENST00000603946.5	0.0	27.167376	61.130772	0.0	46.994914	0.0	28.583671000000002	95.628644	121.317706	0.0	0.0	89.790887	53.024725	52.161590999999994	63.057646	68.006637	54.920083999999996	48.598946000000005	63.48704300000001	60.072353	51.691464	57.10216	67.97126899999999	63.937891	ENSG00000166197.17	NOLC1
ENST00000665070.1	20.562732	18.918478	19.291892	16.010482999999997	29.328017	30.526414000000003	30.806359000000004	28.562117999999998	24.837560999999997	18.397660000000002	20.412088	16.706689	22.904471	28.214349	21.910915	23.578118	44.239275	40.967855	40.624468	34.740558	25.773796	26.420735999999998	23.344594	25.273591	ENSG00000129991.13	TNNI3
ENST00000544819.5	0.0	0.0	48.570526	0.0	90.80982	0.0	26.854290000000002	32.058782	0.0	0.0	0.0	0.0	3.133632	4.317507	6.503033	6.961721000000001	4.1075870000000005	4.450574	9.283759	6.72305	5.551337999999999	3.063898	6.0265	6.6745	ENSG00000175581.14	MRPL48
ENST00000328666.11	5.363112999999999	5.138843	5.278517	5.246439	4.259041000000001	4.700305999999999	4.240262	5.433194	5.774602	4.6744650000000005	5.327464	5.362478	16.489975	17.111342	24.774197	25.695937	15.859539999999999	15.931106	23.214470000000002	21.484529000000002	16.347056	16.351748	24.479653	22.107353	ENSG00000187531.14	SIRT7
ENST00000643932.2	0.085974	0.0	0.0	0.10623599999999998	0.033762	0.024112	0.059484	0.018673	0.021897	0.018351	0.052756	0.0	0.023538	0.065215	0.038155	0.035213999999999995	0.06625	0.024964	0.020673	0.023842	0.051762	0.054213	0.036871	0.025141	ENSG00000137103.20	TMEM8B
ENST00000630499.2	5.0475010000000005	3.176389	2.196907	0.0	2.674461	3.5330160000000004	0.0	0.0	0.0	3.215011	0.0	0.0	30.322665	34.991744	33.333478	41.0586	29.040366	31.907593	33.034409000000004	28.604488	32.873774	29.180437	31.215937	37.512725	ENSG00000167978.17	SRRM2
ENST00000606214.5	15.469252	12.331636	13.770997	15.239956	10.915229	12.754991	12.715917999999999	15.156943	12.111706	12.844524	15.233176	15.208484	15.221224	14.258901999999999	14.307089999999999	16.659174	13.560367000000001	14.305551999999999	14.302812	15.668467999999999	13.152388	13.894269	14.552685	14.161666	ENSG00000145979.18	TBC1D7
ENST00000381237.6	12.911158	11.199160000000001	17.893973000000003	14.732328	9.444939	9.761927	13.7373	13.073967	14.486734	14.338192000000001	15.782267000000001	17.50316	22.507026999999997	21.210871	31.993592	30.238565	21.769370000000002	21.807548	30.280207	32.60017	24.83604	25.817615	33.344802	32.823708	ENSG00000104635.14	SLC39A14
ENST00000525723.6	13.722163	0.0	23.249658	10.400061	8.616667	0.0	18.202038	32.050056	3.9012230000000003	0.0	11.714862	34.031595	3.341111	2.5124169999999997	10.517039	11.782581	2.744911	3.7429959999999998	10.222835	11.4289	3.208775	4.030879	12.572055	11.302016	ENSG00000139974.16	SLC38A6
ENST00000482253.5	13.498048999999998	50.256021000000004	180.340425	146.808795	232.007785	118.629897	173.47337	193.99666399999998	182.81255900000002	116.73985	286.598465	148.484902	1.493959	2.217384	4.590538	4.767479	1.2729840000000001	1.8078029999999998	4.61752	3.8669800000000003	1.506976	1.93612	3.246636	4.246676	ENSG00000117569.19	PTBP2
ENST00000417314.2	1.177267	1.715025	1.118147	1.654391	2.132127	1.883896	1.9651060000000002	1.9854310000000002	1.7990599999999999	1.6851209999999999	1.614786	1.774282	18.154799	19.215683	14.235535999999998	13.547118	24.861567	23.328603	16.706877	18.163949	24.137032	23.641467000000002	14.702407000000001	16.952633	ENSG00000163376.11	KBTBD8
ENST00000559152.5	0.0	0.0	3.152607	0.0	0.0	0.0	0.0	0.0	0.0	0.0	0.0	0.0	5.824121	6.909992999999999	23.679126999999998	23.830314	6.095739	7.780619000000001	27.809551000000003	34.618803	7.67398	4.315672	23.168216	22.486723	ENSG00000166855.9	CLPX
ENST00000643345.1	0.0	0.0	0.0	0.0	0.0	0.0	0.0	0.0	3.595268	0.0	0.0	0.0	0.42215	0.41009799999999996	0.30756999999999995	0.148274	0.528771	0.352853	0.15820599999999999	0.5388029999999999	0.175278	0.523846	0.160578	0.297495	ENSG00000197912.16	SPG7
ENST00000591910.5	0.0	0.0	0.0	0.0	0.0	3.416889	0.0	0.0	0.0	0.0	0.0	4.2964	0.471576	0.930322	5.073213	5.273564	0.535848	1.017284	3.4657720000000003	4.352002	1.2544540000000002	0.453161	3.886125	4.475658	ENSG00000266967.7	AARSD1
ENST00000586653.5	0.0	0.0	0.0	0.0	0.0	0.0	3.570245	4.3791519999999995	0.0	5.727306	0.0	1.9720799999999998	4.458817	6.470263	6.797558	5.867022	5.894381	3.236209	6.460873	3.784417	5.4134139999999995	4.568943	3.6603529999999997	4.743144999999999	ENSG00000176014.13	TUBB6
ENST00000592746.5	0.0	0.0	39.247858	0.0	0.0	32.296085999999995	0.0	70.587901	41.586508	14.665501999999998	0.0	151.50757	1.684004	2.784735	13.288635999999999	11.681133	2.4418849999999996	2.8065450000000003	11.306610000000001	14.297688	0.669183	0.987351	16.221208999999998	16.6094	ENSG00000186566.13	GPATCH8
ENST00000264914.10	0.59605	0.482004	0.665363	0.6546890000000001	0.7259899999999999	0.690943	0.794077	0.6904560000000001	0.719942	0.441057	0.341369	0.43018	1.633219	2.15563	1.68963	1.222171	3.887365	2.798614	3.0584990000000003	3.038035	1.9128779999999999	2.643902	2.287727	2.108302	ENSG00000113273.17	ARSB
ENST00000265663.12	1.446216	1.421271	1.153138	1.522308	1.631014	1.4871809999999999	1.1560190000000001	1.745081	2.087278	1.577788	1.972087	1.130742	21.410897	21.874028	34.195478	35.901998	24.51969	26.401086	34.998993	39.655573	26.814818	27.791484999999998	41.955535999999995	38.975163	ENSG00000165802.23	NSMF
ENST00000392903.3	0.0	0.0	0.0	0.0	0.0	0.0	0.340271	0.0	0.0	0.0	0.0	0.0	12.813868	9.879758	7.515541000000001	9.662021000000001	8.800765	9.15622	9.894589999999999	11.332063	10.914631	9.760232	11.401076	9.612639999999999	ENSG00000187164.20	SHTN1
ENST00000561028.6	0.22233200000000003	0.0	0.39887100000000003	0.18315399999999998	0.150445	0.18706099999999998	0.17771900000000002	0.67606	0.113254	0.189829	0.0	0.48138400000000003	0.319116	0.320589	0.503288	0.5561619999999999	0.394069	0.47698900000000005	0.47816800000000004	0.6356689999999999	0.270524	0.146404	0.723346	0.531449	ENSG00000129535.13	NRL
ENST00000281871.11	23.142626	15.732175	30.533901	14.549180999999999	26.222362	28.367426000000002	22.834303	21.056146	20.952026	26.463528999999998	25.402432	21.228692000000002	118.094801	126.618697	101.557068	110.67001599999999	122.575345	115.333673	110.321279	101.037291	125.70195	124.81281299999999	123.565694	106.82840700000001	ENSG00000152082.15	MZT2B
ENST00000672280.1	15.101911	14.978345000000001	16.023849	18.407604	17.674257	20.111995999999998	16.552409	18.192603	14.278204	16.410712	12.960414	17.395917	25.189062	31.883553999999997	26.649196000000003	25.318219	34.051322	30.074028000000002	31.691747999999997	32.16817	29.960471999999996	28.479022999999998	24.674554	28.884427000000002	ENSG00000198056.15	PRIM1
ENST00000439838.5	0.0	0.0	0.0	0.0	0.0	0.0	0.0	0.07510599999999999	0.0	0.0	0.229687	0.0	0.0	0.0	0.0	0.0	0.0	0.0	0.0	0.0	0.0	0.0	0.0	0.0	ENSG00000249590.7	AC004832.3
ENST00000294742.6	102.102098	88.32252199999999	80.89434	84.767645	87.134332	99.065374	88.775183	85.817844	106.68346899999999	107.828317	102.178809	103.257434	208.41811299999998	189.92935400000002	165.521895	170.66691799999998	226.00034399999998	206.790045	184.88124399999998	167.119826	229.115613	225.037549	199.3237	187.603998	ENSG00000162704.16	ARPC5
ENST00000247452.4	5.7110080000000005	5.600313	5.679714	5.87215	9.181237	10.224785	8.105597	8.347078	5.706132	4.878941	5.52411	5.444183	11.942364	11.190384	10.025796000000001	10.671788000000001	14.651418	14.894473000000001	13.455167999999999	13.196897	8.811541	9.009383999999999	7.102388	6.559474000000001	ENSG00000046774.10	MAGEC2
ENST00000603301.5	0.11793	0.079471	0.282094	0.0	0.21279800000000001	0.088197	0.21995399999999998	0.170772	0.040712	0.13425299999999998	0.096487	0.056741999999999994	1.027657	0.746566	0.9559219999999999	0.8421719999999999	0.902279	1.045002	1.034292	1.341799	0.744718	0.92125	1.183134	0.944933	ENSG00000005238.20	FAM214B
ENST00000288985.12	0.0	0.0	0.0	0.0	0.0	0.0	0.0	0.617783	0.0	0.0	0.0	0.0	0.389079	0.520521	0.29875999999999997	0.0	0.707008	0.38563200000000003	0.49849	0.8964799999999999	0.098272	0.632259	0.45036899999999996	0.37145100000000003	ENSG00000182150.18	ERCC6L2
ENST00000475050.5	0.0	0.0	0.0	0.0	0.0	0.0	0.0	0.0	0.0	0.0	0.0	0.0	0.0	1.8649060000000002	1.234911	1.8895849999999998	1.2973620000000001	0.0	0.358141	0.0	0.31198000000000004	1.98452	2.258131	1.6984099999999998	ENSG00000197415.12	VEPH1
ENST00000640237.1	0.153397	0.155058	0.137599	0.347506	0.051899	0.010754999999999999	0.015327	0.066635	0.058603999999999996	0.065486	0.0	0.013838999999999999	0.368831	0.228421	0.678109	0.597605	0.02194	0.053558	0.259922	0.17385599999999998	0.028464	0.021987	0.18093599999999999	0.06115399999999999	ENSG00000214279.13	SCART1
ENST00000397609.6	18.576035	17.443319	16.147033999999998	14.550075	19.713309	19.870854	18.621571	16.447337	18.562898999999998	17.59374	18.997966	16.520253	36.379958	38.432139	30.340876	29.748807	41.400825	41.108901	37.735911	35.36006	38.044794	37.841376000000004	30.6676	33.851627	ENSG00000171262.11	FAM98B
ENST00000428463.5	0.0	0.0	0.0	0.0	0.0	0.0	0.9015690000000001	0.0	0.0	0.0	0.0	0.0	0.0	0.17339100000000002	0.0	0.36985	0.386396	0.089389	0.10411400000000001	0.10523199999999999	0.09424400000000001	0.07497899999999999	0.08996	0.103848	ENSG00000221994.12	ZNF630
ENST00000448666.7	5.547357	6.6303220000000005	5.254701	4.956236	4.389219000000001	4.619058	3.401096	3.949189	7.885342	7.1006089999999995	6.200083	6.329801	11.077596	9.620246	8.181002000000001	9.129643	8.683862	8.1273	8.465442	6.507433	14.518041	12.587077	10.648785	9.621177000000001	ENSG00000115275.14	MOGS
ENST00000391911.5	0.033293	0.016827	0.0	0.027426	0.0	0.009337	0.039918	0.0	0.0	0.0	0.0	0.0	0.033745	0.022688999999999997	0.068957	0.08206799999999999	0.073042	0.126283	0.058507	0.09395	0.0	0.0	0.012473	0.006409999999999999	ENSG00000196878.15	LAMB3
ENST00000354911.9	7.390092999999999	6.2880709999999995	5.5052010000000005	5.63478	6.0546050000000005	5.831201999999999	5.864618	5.636586	6.0036190000000005	7.9679660000000005	6.388306	7.460214	64.47134	68.358544	68.40692800000001	65.734936	60.816182999999995	60.564671999999995	65.51863399999999	71.244191	70.486673	72.513356	66.388479	69.42420200000001	ENSG00000095787.23	WAC
ENST00000394430.5	0.570246	0.706697	0.0	1.918782	0.0	1.2711620000000001	0.0	0.5181439999999999	1.567662	0.666129	0.0	1.223203	1.216672	1.581473	1.283355	1.17383	0.973622	1.343747	1.1987379999999999	1.41604	1.5936350000000001	1.615435	1.5620690000000002	1.5783770000000001	ENSG00000068831.19	RASGRP2
ENST00000451578.6	3.538787	2.2968319999999998	4.186372	3.932385	3.652833	4.161296	5.535075	6.310848	3.4827209999999997	3.7507629999999996	7.748938000000001	7.399844	6.4944239999999995	9.078603	9.676502000000001	8.263485000000001	8.758719000000001	7.827361	12.976694	11.887139	9.689722	7.550569	12.329842999999999	10.908602	ENSG00000011638.10	TMEM159
ENST00000398139.7	2.054337	1.994607	4.677663	4.291834	3.010957	2.118721	3.965867	5.6654279999999995	1.771871	3.618411	0.0	4.807840000000001	0.26216	0.088724	0.482325	0.573163	0.069502	0.191805	0.09411	1.6929740000000002	0.31426	0.40326100000000004	0.321533	0.49255	ENSG00000119725.20	ZNF410
ENST00000262640.11	13.128906	13.026309	13.062746	10.545992	12.837166999999999	12.87423	10.406181	12.614077	13.464421	13.763363	13.487348	17.154947	21.015954999999998	18.201676000000003	16.575117000000002	13.070475	12.288210000000001	22.036094	40.664196000000004	43.714109	28.910363	35.441608	14.376031	29.758385999999998	ENSG00000124333.16	VAMP7
ENST00000591814.5	0.0	0.683053	0.631975	1.340989	0.779682	0.694754	0.394266	0.17599700000000001	0.309225	0.115776	1.056892	0.0	0.574391	0.504476	0.53637	0.362761	1.01908	0.6537569999999999	0.656158	0.613394	0.828823	0.8021510000000001	0.97093	0.509421	ENSG00000131196.17	NFATC1
ENST00000254271.8	0.035248	0.0	0.042157	0.029037	0.0	0.019771	0.05635	0.015311000000000002	0.0	0.0	0.0	0.0	0.0	0.0	0.0	0.0	0.0	0.0	0.0	0.0	0.0	0.0	0.0	0.0	ENSG00000131951.11	LRRC9
ENST00000519918.5	0.0	0.269504	1.1942700000000002	0.0	0.0	0.0	0.0	0.0	0.0	0.0	0.834651	0.251539	5.375805000000001	1.861104	1.518166	0.731746	1.858208	5.708253	3.4005739999999998	0.0	5.6110739999999995	3.1688099999999997	3.2967419999999996	4.181546	ENSG00000198791.12	CNOT7
ENST00000446526.8	8.430607	8.521914	7.142261	5.9804260000000005	8.715549000000001	9.982955	8.517251	7.578747999999999	11.690467	11.796918	10.346517	10.690182	14.623217000000002	14.59954	11.519295	12.28272	15.754675	15.728342000000001	13.236325	13.109973000000002	19.260606	19.139642000000002	15.528326999999999	16.668459	ENSG00000161542.17	PRPSAP1
ENST00000551265.5	6.352392	0.0	5.571287	0.9317700000000001	0.5456300000000001	0.512302	1.196812	1.738961	2.906362	0.732541	1.892252	3.372015	6.590217	6.561649000000001	5.349032	4.7144639999999995	5.922719	4.52716	4.123272	6.116528	4.850494	5.563219	5.7866	5.990891	ENSG00000075415.13	SLC25A3
ENST00000664353.1	0.5886680000000001	0.563695	0.28321999999999997	0.586904	0.583087	0.44479399999999997	0.46011599999999997	0.280471	0.35959800000000003	0.607124	0.0	0.718016	1.09704	0.9973549999999999	0.5407810000000001	0.66643	1.2325059999999999	1.4642819999999999	0.936796	1.054654	1.2872379999999999	0.8591409999999999	0.617823	0.643623	ENSG00000154358.21	OBSCN
ENST00000453200.6	1.9769419999999998	2.028223	1.81113	1.61568	1.370417	1.234264	1.348166	1.434299	3.1257669999999997	3.1371450000000003	3.035903	2.931343	9.524055	9.125944	8.366664	8.294621000000001	6.7770220000000005	6.971771	6.350395	5.260853	16.083318	15.991719	12.878488	13.802473	ENSG00000106608.17	URGCP
ENST00000673310.1	2.504656	2.530734	3.8900930000000002	2.7262310000000003	2.698368	3.147393	3.233895	2.808563	1.446767	2.604549	0.0	0.847125	26.107879999999998	24.196217	31.151663	30.172678	27.585451000000003	28.718186	29.027831	28.398287	25.638914	23.491822	29.673419	28.622776	ENSG00000156110.14	ADK
ENST00000561981.4	0.0	0.0	0.0	0.0	0.0	0.0	0.0	0.0	0.0	0.0	0.0	0.0	0.0	0.0	0.070542	0.065042	0.0	0.039263	0.022619999999999998	0.0	0.020212	0.031547000000000006	0.02022	0.029245	ENSG00000260230.4	FRRS1L
ENST00000548125.5	32.698096	31.346899	16.044162	28.313481	33.708292	29.861214	27.800488	26.918984000000002	34.103389	32.212955	31.382897999999997	37.18813	47.942681	51.515494	41.624311	39.867646	53.00561	53.91349	42.226128	47.672014000000004	59.576574	60.500246	39.120881	46.599388	ENSG00000151135.10	TMEM263
ENST00000344417.10	4.859826	3.929968	3.2549770000000002	2.7223490000000004	2.926756	2.698641	2.447333	2.406636	7.575157000000001	6.406725	5.308186	4.73503	22.190854	21.641105	22.268298	21.187986	14.127185999999998	14.265769	15.291151999999999	13.888279	31.528752	32.016418	29.739101	30.422965	ENSG00000146576.13	C7orf26
ENST00000398073.7	4.238486	5.2157800000000005	4.408107	4.250647	6.359242	4.2896339999999995	5.961145	4.803066	6.195499	6.923023	5.767113	5.118461	23.819325	25.284495	19.725339	21.504675	25.976797	24.784496	23.328882	23.839281	24.076145999999998	24.632028	25.338248	22.727439999999998	ENSG00000175215.11	CTDSP2
ENST00000373548.8	56.25654399999999	52.936661	50.984307	51.902365	46.139995	48.672732	47.646966	43.090855	47.844218	46.925901	46.66725	47.309204	147.322336	145.38083500000002	131.659514	130.199972	127.18866299999999	134.126699	120.87573200000001	113.822239	117.199202	119.65068400000001	106.399748	104.412293	ENSG00000116478.12	HDAC1
ENST00000674955.1	0.0	0.49088100000000007	0.0	2.652791	0.693196	0.45914799999999995	0.0	1.316793	0.0	1.157765	2.225308	0.920441	0.084562	0.160602	0.081712	0.379678	0.316915	0.057767	0.37204299999999996	0.168451	0.259816	0.167597	0.883502	1.329016	ENSG00000132740.10	IGHMBP2
ENST00000368235.8	19.09754	21.706695	17.954626	21.505898000000002	22.540764000000003	25.980422	26.867162	21.690305	28.301263	27.403194	25.466820000000002	24.074412	38.602631	41.891278	37.309799	38.618415	48.46447	48.971949	44.110521999999996	47.338253	45.082855	50.808215999999994	46.284414	46.218784	ENSG00000163382.12	NAXE
ENST00000361523.8	4.433791	4.359429	4.17389	4.232424	5.099803	5.860727	6.425391	4.6636	4.85527	6.132726	5.234646	6.3867769999999995	43.992391999999995	49.793388	65.789416	60.67442	60.04506800000001	58.877754	72.292542	72.677531	59.85731800000001	59.387345999999994	76.872725	72.886635	ENSG00000126581.13	BECN1
ENST00000269187.10	1.582054	1.8973419999999999	1.9883830000000002	1.3253620000000002	2.014039	2.075571	1.843314	1.607434	1.7210330000000003	1.238844	1.67832	1.799784	15.920121	17.206685	16.610697000000002	15.655501999999998	18.165608	18.358964	15.525317999999999	16.127144	15.260117999999999	16.091894	10.775038	13.744354999999999	ENSG00000141424.13	SLC39A6
ENST00000262370.12	4.680715	3.6406080000000003	6.618182000000001	5.235026	4.015933	4.248496	5.6369739999999995	5.3379129999999995	4.961759	4.081843	5.048356	5.228757	8.003366999999999	8.279397	11.082669000000001	13.583945000000002	8.745967	8.472163	11.343888	8.500547000000001	7.300555	7.42888	11.089765	9.835915	ENSG00000102858.13	MGRN1
ENST00000265810.8	0.0	0.06300900000000001	0.0	0.0	0.0	0.034928	0.0	0.0	0.0	0.0	0.0	0.269925	0.0	0.0	0.0	0.0	0.0	0.028523000000000003	0.014735	0.0	0.026085	0.0	0.0	0.0	ENSG00000120913.23	PDLIM2
ENST00000428193.6	5.592586	0.0	27.923507	9.011064	0.0	8.382280999999999	0.0	40.185434	6.6714720000000005	21.524715	18.598111	39.626694	5.4074800000000005	7.439881	9.780746	9.821755	9.377308	6.793978	13.356193	15.7948	6.224916	6.132005	14.423746	15.600378	ENSG00000108107.15	RPL28
ENST00000222574.9	1.823627	2.010957	2.726373	2.663128	1.8229400000000002	2.231741	4.0418	2.95265	1.773422	1.981671	2.7467080000000004	3.320278	7.327961999999999	8.102877000000001	10.763278999999999	8.486017	8.959714	9.127018	13.423754	13.976103	9.901026	7.921575	12.551197	13.575687	ENSG00000105856.14	HBP1
ENST00000506264.5	0.0	0.0	0.0	0.0	0.0	13.419822	6.4668220000000005	0.0	0.0	0.0	9.106504	5.320819	0.0	0.0	1.05389	1.041902	0.0	0.5813149999999999	0.352311	0.276633	0.0	0.434026	0.40505399999999997	0.752143	ENSG00000197465.14	GYPE
ENST00000556529.4	0.0	0.0	0.0	0.0	0.0	0.0	1.280681	0.0	0.0	0.0	0.0	0.0	3.699156	2.052813	2.615622	3.4768199999999996	2.186356	1.3932280000000001	2.6453189999999998	1.6913639999999999	1.882061	2.127883	4.443593	2.056448	ENSG00000258102.5	MAP1LC3B2
ENST00000526092.6	0.5041939999999999	0.706385	1.473463	1.225737	0.690976	1.066468	1.226024	1.205123	1.6495900000000001	1.7592400000000001	2.922589	2.175029	2.360896	3.4903809999999997	7.774626	6.916278	2.591489	2.563725	6.199818	6.693975999999999	5.689973999999999	5.179456	10.197085000000001	10.509830000000001	ENSG00000130270.16	ATP8B3
ENST00000557710.5	0.0	0.0	0.0	0.0	0.0	0.0	0.0	0.0	0.0	0.0	0.153861	0.0	0.0	0.0	0.0	0.0	0.0	0.0	0.0	0.0	0.0	0.0	0.0	0.11125	ENSG00000176473.13	WDR25
ENST00000675605.1	0.0	0.0	0.0	0.0	0.0	0.0	0.0	0.0	0.249561	0.0	0.0	0.18823299999999998	5.41775	4.805896	5.243252	0.0	5.272104	0.0	0.0	0.0	2.754875	3.8076980000000002	2.778985	2.1212009999999997	ENSG00000178177.16	LCORL
ENST00000555196.5	0.0	0.0	0.0	0.0	0.0	0.0	0.0	0.0	0.0	0.0	0.0	6.061173	0.0	0.0	3.101372	1.554732	0.345804	0.0	1.4632100000000001	2.7218560000000003	0.780284	0.342998	2.1518080000000004	1.9309189999999998	ENSG00000119723.17	COQ6
ENST00000309784.9	8.359195	7.498434	9.468098	10.488887	8.091275	8.104332000000001	11.018400999999999	11.879531	7.653989999999999	9.40591	9.851239	13.344497	47.641740000000006	48.569455	45.254926	41.116485	42.330575	39.524985	44.019842	51.436753	47.652285	50.36254	43.441958	50.980076000000004	ENSG00000213186.8	TRIM59
ENST00000378588.5	0.07356499999999999	0.037181	0.0	0.060601999999999996	0.0	0.020631	0.08820499999999999	0.0	0.0	0.0	0.0	0.053092999999999994	1.278386	1.039034	2.494554	2.512332	3.072261	2.43958	6.909022	5.9572959999999995	1.3067739999999999	1.547603	3.430332	3.402558	ENSG00000165168.8	CYBB
ENST00000503518.2	1.410032	0.0	1.6864299999999999	2.323128	0.0	1.581788	2.254191	3.675066	5.7460379999999995	4.815587	13.843770000000001	12.211767	3.051141	3.5307269999999997	1.9597950000000002	2.744879	3.181833	3.496201	2.586229	3.7746989999999996	4.307755	4.047793	3.3391309999999996	2.913328	ENSG00000125388.20	GRK4
ENST00000376588.4	28.165225	29.52702	28.096375	29.787847999999997	27.755514	33.079240000000006	32.295707	29.438397	40.844621000000004	39.641939	41.584806	43.672801	78.565134	78.013432	66.98558100000001	66.695698	76.33205500000001	77.571088	66.568611	73.366352	97.17874	100.53863	94.277974	89.906892	ENSG00000135069.14	PSAT1
ENST00000264990.11	0.051734	0.10458900000000002	0.27844	0.17011099999999998	0.031586	0.159599	0.165413	0.202258	0.158142	0.24294200000000002	0.22221999999999997	0.154617	0.8725139999999999	1.568508	4.628893	2.97019	0.731967	0.36842600000000003	3.142718	4.87333	0.8533149999999999	0.567071	3.307186	4.013631	ENSG00000240303.8	ACAD11
ENST00000308683.3	13.344507	16.141113	13.688007	12.446322	15.059873000000001	16.847589000000003	14.897364000000001	13.951589000000002	19.678310999999997	19.504376999999998	14.545114000000002	15.474872	55.551443000000006	59.301753000000005	44.150703	44.676702	56.846539	58.607301	49.37527	41.550274	59.694324	59.774471999999996	44.308852	42.984587	ENSG00000173545.5	ZNF622
ENST00000284885.8	0.0	0.0	0.0	0.0	0.0	0.0	0.0	0.0	0.078799	0.066039	0.094924	0.055822000000000004	0.12424500000000001	0.0	0.0	0.0	0.074667	0.0	0.050838	0.143534	4.24354	4.667602	4.630077	5.414588	ENSG00000154646.9	TMPRSS15
ENST00000645648.1	0.0	0.0	0.0	0.0	0.0	0.0	0.0	0.0	0.0	0.0	0.0	0.0	2.1387240000000003	1.471933	3.13845	5.335647	2.624355	3.086034	3.190052	2.4655110000000002	2.75183	2.882764	3.335393	2.812991	ENSG00000127616.19	SMARCA4
ENST00000599883.1	0.0	2.7391669999999997	9.061524	8.868658	3.171498	1.023662	4.291379	3.184593	4.509386	5.142399	3.386251	7.147533	1.183642	1.357679	2.055874	1.595113	1.132124	0.912917	1.8693560000000002	0.703729	0.83811	1.111753	1.532286	1.616012	ENSG00000105127.9	AKAP8
ENST00000358738.3	0.0	0.0	0.0	0.0	0.0	0.0	0.0	0.0	0.0	0.0	0.0	0.0	3.253425	3.299527	1.327898	1.500523	3.348405	2.804618	2.029639	1.897566	2.072508	2.7077560000000003	3.02516	2.2376709999999997	ENSG00000126804.13	ZBTB1
ENST00000376962.10	18.608989	20.257495000000002	12.762619	15.865820000000001	18.756079	16.569209	18.723669	17.410943	16.969777	20.999489999999998	14.692981	21.507525	27.201937	26.212152	23.758082	22.439562	25.871147	24.411955	20.549837	23.985073	24.922735999999997	25.219859	19.077858	21.190098000000003	ENSG00000107372.13	ZFAND5
ENST00000357430.8	11.317871	9.999372	15.303334	15.750422	10.824766	12.333751	15.003809	13.668144	10.153238	10.014625	12.313742999999999	15.400609	60.313866000000004	62.65178100000001	89.445995	78.778252	56.061662	56.693478000000006	74.625495	80.85079	53.575278000000004	55.83939	58.448164	68.797673	ENSG00000123983.14	ACSL3
ENST00000331573.8	82.226731	79.019234	70.54768100000001	77.58914	87.844921	90.68729599999999	79.583791	79.419187	86.232671	99.247509	75.893948	89.577134	550.9588809999999	555.603514	440.165221	477.50124900000003	599.785112	574.9176219999999	482.71770300000003	490.08626399999997	565.332491	558.8643950000001	518.6270910000001	472.69787599999995	ENSG00000183527.12	PSMG1
ENST00000295718.7	0.080759	0.081634	0.07244199999999999	0.39916799999999997	0.09563200000000001	0.022649000000000002	0.064554	0.017541	0.041155000000000004	0.051713999999999996	0.024778	0.029143000000000002	0.35073899999999997	0.370084	0.540918	0.832939	0.108798	0.16431099999999998	0.22895900000000002	0.041122000000000006	0.174112	0.19061199999999998	0.226127	0.25156999999999996	ENSG00000054356.14	PTPRN
ENST00000421712.1	0.0	0.0	0.0	3.158362	0.0	0.0	4.737213	2.576922	0.0	2.810087	0.0	3.600338	1.062905	0.202402	0.909258	0.978723	0.132348	0.395045	0.403393	0.80913	0.13095199999999999	0.12780999999999998	0.589224	0.8842979999999999	ENSG00000106009.16	BRAT1
ENST00000319285.5	111.14406299999999	101.169849	96.167441	90.169255	95.62657800000001	98.084956	88.242654	92.48998900000001	127.55205600000001	119.059678	113.630224	110.650426	98.148649	91.757579	74.576184	77.042275	89.359205	87.793961	75.842656	80.307786	100.1675	108.697872	97.312903	88.82691	ENSG00000179958.9	DCTPP1
ENST00000300823.10	1.7936869999999998	1.807206	0.0	2.819703	3.3873519999999995	4.847397	8.89372	3.3670809999999998	5.6974029999999996	2.627687	6.700766000000001	5.859562	6.538130000000001	5.750919000000001	4.553309	5.582927	12.2822	12.275721	13.055461	13.21616	11.190339999999999	8.683760000000001	8.983367999999999	6.897251	ENSG00000167380.16	ZNF226
ENST00000621355.4	0.178531	0.541393	0.982223	0.8235969999999999	0.918126	0.44061000000000006	0.6279100000000001	1.240845	1.382311	1.2804200000000001	3.286544	2.860448	2.938007	2.9755580000000004	5.85149	6.675698	3.9296919999999997	3.8929489999999998	6.556375	6.102026	6.7558419999999995	7.104410000000001	13.481292000000002	13.513429	ENSG00000088826.18	SMOX
ENST00000416247.4	32.880812	36.169592	33.542915	23.900057	39.26364	32.546482	30.148097999999997	23.525370000000002	26.601542	39.633739	26.110888	36.99199	21.278875	21.235859	17.743598000000002	19.066139	23.144595000000002	22.92199	20.295844	22.070403	25.062491	25.40693	14.971406	19.845489999999998	ENSG00000224531.6	SMIM13
ENST00000375256.5	2.043694	2.6655849999999996	2.365455	1.4120219999999999	2.988854	2.995218	2.529456	2.8065	1.947748	1.576059	2.427229	1.7128720000000002	14.980293	16.133095	12.618422	11.954667	15.227176	16.823217	13.326419	15.466810999999998	16.546993	17.640062	12.824950999999999	12.882947	ENSG00000165244.7	ZNF367
ENST00000248633.9	0.9072030000000001	0.96288	0.83186	0.871898	0.8798879999999999	1.077076	1.4019840000000001	1.3792959999999999	1.0474700000000001	1.2909620000000002	1.4102700000000001	1.462266	9.134147	8.87543	14.957888	14.374644	9.837284	10.726811	15.149994	15.637915	10.828623	10.328778	15.172429000000001	16.921495999999998	ENSG00000127980.16	PEX1
ENST00000587263.5	0.0	3.6566	3.00094	0.0	0.0	1.1652129999999998	3.9279580000000003	2.297396	0.0	0.0	4.941102	4.18496	1.846638	1.758331	8.360888000000001	7.495553999999999	1.459402	1.377241	6.771803	8.267383	1.663576	0.149829	7.423297	7.085512	ENSG00000031823.14	RANBP3
ENST00000288723.8	0.0	1.245608	1.532555	0.0	0.0	0.0	0.0	0.0	0.358783	0.0	0.0	0.292904	3.2181189999999997	3.9862949999999997	7.731624000000001	5.972626	4.73316	2.9017880000000003	7.081152	6.8809059999999995	2.444531	2.804177	4.481586	6.795745	ENSG00000157869.15	RAB28
ENST00000270139.8	4.758886	3.730574	3.568626	4.044755	3.5157540000000003	4.865863	4.1471089999999995	4.790738	4.001728	4.611381	2.7811310000000002	4.879283	22.722685000000002	23.17652	23.581517	21.659702	25.587548	25.341704999999997	23.627342000000002	28.640306	24.028894	25.187119	20.905898999999998	23.336687	ENSG00000142166.13	IFNAR1
ENST00000244546.4	0.0	0.0	0.6070180000000001	0.0	0.824823	0.875023	0.7003560000000001	1.478594	2.165988	0.627214	1.03293	1.094478	0.0	0.24411799999999997	0.10351600000000001	0.412042	0.193439	0.0	0.419926	0.278196	0.0	0.0	0.323558	0.177287	ENSG00000124587.14	PEX6
ENST00000425028.5	0.0	26.879546	12.636662	0.0	0.0	13.461231	65.97329599999999	70.515749	16.799312	19.054041	38.904185999999996	19.393081	14.46955	15.811901999999998	29.407325	31.375341	16.563373000000002	18.935325	28.903495	32.266965	12.708756	16.171032999999998	29.151195	24.851357	ENSG00000100225.18	FBXO7
ENST00000378115.3	0.0	0.0	0.0	0.0	0.0	0.0	0.035544	0.0	0.14665999999999998	0.639686	0.511109	0.38067399999999996	0.0	0.028822000000000004	0.03767	0.075406	0.040958	0.120733	0.037002	0.0	3.736676	3.071811	2.7628060000000003	3.19781	ENSG00000213214.5	ARHGEF35
ENST00000322723.9	135.88737	142.853594	129.75585	135.10325	134.976966	158.113559	141.11226200000002	134.823777	157.615136	170.618412	141.205016	155.77436	634.231433	665.696735	581.675634	574.36423	615.339416	674.216811	603.2991139999999	564.3515980000001	674.941053	671.6632	606.142995	613.925974	ENSG00000115053.16	NCL
ENST00000349314.6	0.0	0.056796000000000006	0.0	0.091495	0.0	0.031145999999999997	0.0	0.048241	0.113139	0.04741	0.0	0.040075	0.0	0.09812799999999999	0.0	0.059771000000000005	0.203903	0.24649899999999997	0.031267	0.200229	0.0	0.203183	0.13655799999999998	0.177816	ENSG00000128284.19	APOL3
ENST00000618958.2	426.984947	452.223361	311.614433	330.63738	464.23482199999995	450.913125	336.221564	324.160677	429.07613399999997	415.605695	323.29047599999996	319.52280299999995	250.22933999999998	300.005768	189.761689	237.26467799999998	326.362413	318.97915	265.499521	307.180871	292.506737	313.52745	264.784856	275.26589	ENSG00000275221.2	H2AC15
ENST00000621561.4	0.541421	0.348961	0.391359	0.25051999999999996	2.074462	0.619703	0.0	0.0	0.533825	0.489279	0.45773800000000003	0.535512	1.002243	0.543504	0.8043	0.513942	0.499046	0.748677	0.476761	0.27026300000000003	0.679042	0.604583	0.204789	0.366546	ENSG00000206140.11	TMEM191C
ENST00000335367.7	0.053753999999999996	0.050981	0.0	0.0	0.161127	0.23190100000000002	0.049367	0.0	0.0	0.165578	0.0	0.171219	4.097999	3.43358	3.793043	4.185658999999999	4.280208999999999	5.514665	5.20196	6.714281	4.318444	4.782634	4.743107	4.6661779999999995	ENSG00000133612.19	AGAP3
ENST00000540386.5	0.0	0.0	10.653669	3.0885990000000003	0.0	0.0	10.549636	8.315387	1.417183	0.0	4.7998650000000005	6.2035800000000005	4.893191000000001	5.556856	20.776401	21.839157	6.768708999999999	5.4812449999999995	16.347654000000002	16.310692	3.2526900000000003	4.697873	16.24873	15.665506	ENSG00000174669.12	SLC29A2
ENST00000559831.5	0.0	0.0	0.0	0.0	0.0	0.0	0.0	0.0	0.0	0.0	0.0	0.292533	1.4736989999999999	1.0127950000000001	6.484833	7.028283999999999	1.072501	0.0	6.993696000000001	3.212441	1.225066	0.196203	2.874895	2.152025	ENSG00000140416.23	TPM1
ENST00000367109.7	5.959224	6.458916	5.768102	5.380725	6.577905	7.343578999999999	5.902064	6.012139	6.437368	6.940721000000001	5.313994	5.9181919999999995	22.503476000000003	23.696127	18.314003	19.262173999999998	22.509107999999998	21.360032	20.653157999999998	19.871932	20.284814	21.50992	15.459776000000002	15.130614999999999	ENSG00000143479.17	DYRK3
ENST00000440392.3	0.0	0.0	0.0	1.7213900000000002	0.0	0.0	0.5301	0.0	0.0	0.0	0.0	0.8481799999999999	13.642426	11.252341	11.44778	17.901161	10.799833999999999	12.721099	13.386298000000002	5.939478	10.665059	7.940753999999999	14.189767999999999	11.129878999999999	ENSG00000134146.12	DPH6
ENST00000512912.5	0.0	0.0	20.920601	50.590259	14.923060000000001	2.894724	45.875828000000006	53.435988	0.0	0.0	25.548419	36.592218	1.005519	1.526672	5.480672	6.20486	1.405701	1.8554389999999998	4.663913	4.860018	1.6438409999999999	0.7995800000000001	3.691407	3.967943	ENSG00000185324.22	CDK10
ENST00000246548.9	35.277527	35.192828999999996	29.153744	32.911891	31.607093	33.914177	32.244226	33.324834	38.057431	42.432297	37.484239	40.269631	219.275129	202.037532	220.91115499999998	221.113887	206.401511	189.045783	205.779677	192.15291299999998	209.551249	213.23119100000002	219.533689	224.117528	ENSG00000126261.13	UBA2
ENST00000540893.1	4.241829	0.0	4.090503	5.273061	0.0	0.0	3.025427	0.0	0.0	1.629867	0.0	4.6291	2.237777	0.551549	1.813091	1.46966	2.1442229999999998	1.809148	2.208736	3.68269	2.408688	1.5527309999999999	2.230607	3.3165980000000004	ENSG00000168005.9	SPINDOC
ENST00000372692.8	276.251729	266.449029	205.532243	229.291911	288.345131	325.525687	257.959516	260.752267	268.189353	314.52450699999997	230.94032400000003	277.93490299999996	655.767851	682.187133	571.89719	552.335029	694.975807	681.22443	592.199503	667.592189	722.528555	757.3933900000001	554.8436280000001	627.843166	ENSG00000119335.17	SET
ENST00000651024.1	11.613164999999999	11.633044	14.227692000000001	14.043367000000002	8.719524	9.891947	12.5255	11.294935	11.594967	10.573328	13.384115	13.10085	27.659214000000002	26.935733000000003	34.776532	35.063481	24.175366	25.665959	32.103975	31.748053999999996	23.411042000000002	25.870707	33.256838	31.887032	ENSG00000132361.17	CLUH
ENST00000358951.7	3.174097	3.166441	4.1609989999999994	4.864166	3.2451630000000002	3.93391	5.207319999999999	4.8408940000000005	4.631817	4.662739	6.293928	7.102500999999999	30.184287	31.058102	52.981317000000004	54.339238	35.517528000000006	33.741731	59.742163	56.519518000000005	40.452643	38.896731	58.889419	69.732826	ENSG00000118873.16	RAB3GAP2
ENST00000449370.6	0.0	0.0	0.0	0.0	0.0	0.0	0.0	0.0	0.0	0.0	0.0	0.0	0.79627	0.9803290000000001	0.8444360000000001	0.563033	1.3621940000000001	0.9157959999999999	0.301133	0.466347	0.980611	0.801504	0.804186	1.183353	ENSG00000198162.12	MAN1A2
ENST00000262259.7	1.510298	1.736293	1.360499	1.39913	1.4594799999999999	1.8382779999999999	1.60181	1.37703	1.6560009999999998	1.810905	1.6473360000000001	1.77793	18.873893	19.596413000000002	16.139684	14.916868	16.666697	16.459039999999998	15.180498000000002	14.692013000000001	18.446464000000002	18.879433	15.238964999999999	16.992472	ENSG00000105497.8	ZNF175
ENST00000470094.1	0.0	0.0	0.0	0.0	0.6253449999999999	0.0	0.0	0.0	0.0	0.0	0.0	0.0	0.584946	0.0	0.9908129999999999	0.7653939999999999	0.0	0.339441	0.0	0.767426	0.308642	0.256506	1.108498	0.67952	ENSG00000139618.16	BRCA2
ENST00000557415.5	16.666556	0.0	38.906756	0.0	34.112144	11.987533	0.0	0.0	14.685943	0.0	14.198294	0.0	26.48917	20.582084	19.774922	27.034243	19.124222	23.858539999999998	24.622718	21.712913	20.370145	18.113534	32.322276	16.999664000000003	ENSG00000100462.16	PRMT5
ENST00000660237.1	0.0	0.0	0.0	0.0	0.0	0.0	0.0	0.0	0.0	0.0	0.0	0.296028	0.509804	0.798711	0.0	1.466202	0.0	0.630684	1.135632	0.31966	0.348929	0.0	0.308288	1.42249	ENSG00000075711.21	DLG1
ENST00000535095.5	0.0	0.22073800000000002	0.0	0.0	0.0	0.0	0.0	0.0	0.0	0.0	0.0	0.0	91.388705	94.13679300000001	78.259284	96.17218299999999	97.617639	100.846594	97.898663	78.410701	94.453327	95.878923	107.179052	93.419344	ENSG00000111142.14	METAP2
ENST00000627109.2	0.0	0.0	0.0	0.0	0.0	0.0	0.112926	0.0	0.0	0.0	0.0	0.0	12.295367	14.698642000000001	14.798034	12.488258	12.139208	13.063939	10.538488000000001	12.351225	12.689264999999999	11.640997	10.037183	10.904058000000001	ENSG00000044115.21	CTNNA1
ENST00000468776.5	26.338752000000003	0.0	16.518225	0.0	0.0	0.0	0.0	0.0	9.240594	0.0	0.0	0.0	0.984023	0.941493	0.26405300000000004	1.59303	1.45182	0.829586	0.0	2.200891	0.5093949999999999	0.431575	0.288819	0.45175699999999996	ENSG00000168297.16	PXK
ENST00000426837.6	0.369977	0.44027799999999995	0.42464799999999997	0.5249229999999999	0.19631400000000002	0.166893	0.174853	0.41018000000000004	0.32738	0.469265	0.356404	0.21309499999999998	4.639691	4.956279	4.380583000000001	4.867099	3.75187	3.389793	3.490697	3.451289	3.8238230000000004	3.629635	3.7980339999999995	3.817765	ENSG00000047849.21	MAP4
ENST00000555238.5	2.4507849999999998	3.069722	2.875426	3.59619	2.975363	2.8034689999999998	2.7814669999999997	3.325444	3.544422	2.484835	3.610503	3.6528989999999997	16.21751	18.882138	18.943406	19.521126000000002	18.019479	17.920593	18.228916	16.022358999999998	16.184670999999998	15.554019	16.840643	18.28066	ENSG00000133961.20	NUMB
ENST00000393077.3	5.061386	6.139443	5.599515	7.817222	6.336025	6.032781	6.877808	6.48599	6.703355	6.035704	5.775802	7.397121	12.091265	10.642766	13.622214999999999	12.77863	12.009329	10.780368	11.087035	11.353543	12.39568	12.804513	13.679776	13.846263	ENSG00000151532.14	VTI1A
ENST00000340941.11	17.729057	14.532778	15.527607000000001	15.539942000000002	17.825208	20.121018	18.313598000000002	19.241669	20.824322	21.266889000000003	22.557026	24.596923	57.19258000000001	54.57315	63.31245	59.916513	60.13097	63.420779	66.23436600000001	73.17164100000001	74.13571999999999	74.636814	73.074481	75.08014200000001	ENSG00000131844.16	MCCC2
ENST00000554961.5	0.0	0.0	0.551315	0.0	0.0	0.0	0.0	0.469442	0.0	0.0	0.0	0.0	0.0	1.036742	1.416649	0.426521	0.0	0.0	1.816768	1.437207	0.0	0.0	0.41356899999999996	1.221739	ENSG00000100902.11	PSMA6
ENST00000370823.7	10.698787	9.704685000000001	15.667957999999999	14.281251000000001	9.689053	8.923850999999999	13.945174	13.347273999999999	10.137642	11.054455	14.872836999999999	15.045857	14.911726000000002	16.065580999999998	20.039752	22.262689	17.036458	17.366754	24.145970000000002	20.39806	16.435661	17.311325	24.209808	24.221544	ENSG00000101181.17	MTG2
ENST00000447215.5	0.0	0.0	0.0	0.0	0.0	0.0	0.0	0.0	0.0	0.0	0.0	0.0	22.697284	19.975421	19.885081	15.843119	26.903615000000002	20.518117	25.611459	17.879474	21.858862	20.649967999999998	22.954319	20.364091000000002	ENSG00000184903.10	IMMP2L
ENST00000290541.7	192.062875	175.99336399999999	179.337123	178.910519	200.663625	213.36876400000003	207.57366499999998	209.428374	216.199574	236.232716	228.56056600000002	233.736941	288.043065	294.832892	265.388103	285.220505	376.409173	336.04857999999996	351.98168300000003	322.017575	362.953721	360.632158	342.251011	347.278465	ENSG00000159377.11	PSMB4
ENST00000267978.10	1.267439	1.300287	2.058888	1.9612580000000002	0.998441	0.9867889999999999	1.362268	1.380531	1.131519	0.998309	1.251316	1.34103	5.459869	5.620856	9.456251	9.596926	4.161403	3.943604	7.449547	6.33511	4.168648999999999	3.6849239999999996	7.438036	7.529116999999999	ENSG00000140400.17	MAN2C1
ENST00000289166.6	0.104361	0.10493499999999999	0.24832100000000001	0.085518	0.334569	0.407597	0.124471	0.09018999999999999	0.052879999999999996	0.132952	0.127403	0.0	0.564453	0.428443	0.33983800000000003	0.226177	0.785614	1.243668	0.8226379999999999	0.667708	0.169196	0.460495	0.154319	0.134496	ENSG00000158246.8	TENT5B
ENST00000224950.8	1.733539	1.940062	1.629061	1.836082	1.8014400000000002	1.562704	1.237221	2.151545	2.517064	1.374387	2.051515	2.2341580000000003	4.980364	4.926032	6.7739899999999995	5.82618	4.216848000000001	4.15923	4.906063	5.016087000000001	4.625195	4.660806	5.168087	5.789047	ENSG00000107960.11	STN1
ENST00000591115.5	1.399419	1.9942540000000002	2.810957	3.20629	2.7195240000000003	1.48729	1.6418409999999999	2.575644	2.822107	2.619529	1.229516	4.713716000000001	134.53182900000002	129.64738	144.249506	143.62246100000002	118.131701	124.333076	124.37836499999999	125.692598	126.13493799999999	113.25520800000001	128.860419	119.38156399999998	ENSG00000175354.20	PTPN2
ENST00000569926.5	0.0	0.0	10.662597	0.0	0.0	4.583043	19.119266	13.949419	0.0	0.0	0.0	24.195916	1.009695	0.866706	6.51484	4.1375660000000005	0.387349	0.943967	6.360487	3.654352	1.43452	1.7694279999999998	6.599438	6.001414	ENSG00000137842.7	TMEM62
ENST00000333371.8	2.948559	3.6140779999999997	3.6712309999999997	3.425318	3.8206050000000005	3.9653650000000003	3.088561	4.405083	3.10683	3.7303599999999997	4.396172	4.607208999999999	5.414461	5.2682720000000005	11.297539	10.935532	5.7986059999999995	5.8329580000000005	13.284660999999998	13.299078	4.979202	4.697943	10.246752	11.557346	ENSG00000184056.15	VPS33B
ENST00000344138.9	7.033231	7.468464	8.326931	7.842212	2.692052	2.90892	3.407239	3.3329459999999997	6.803414999999999	8.309989	9.852205999999999	8.511302	21.211089	23.075523	28.738590999999996	29.802273	10.74007	10.484209	15.684204000000001	15.151845999999999	20.317946	20.022315	26.8489	25.90588	ENSG00000100351.17	GRAP2
ENST00000441563.5	0.0	0.0	0.0	0.0	0.0	0.0	0.0	0.0	0.0	0.0	0.0	0.0	3.69927	2.555409	0.0	0.0	3.0511369999999998	3.6434860000000002	0.0	0.0	0.0	0.0	0.0	0.0	ENSG00000272897.5	AL109827.1
ENST00000614942.4	0.0	0.566822	0.0	0.833615	0.318693	0.0	3.547187	0.0	0.57371	0.0	0.0	1.518883	4.2286	4.631156	7.052817999999999	8.889418	4.446378	4.54326	8.354196	5.974169	4.460864	4.746411	7.789441	7.846603999999999	ENSG00000101246.20	ARFRP1
ENST00000324366.13	54.607614	55.70808100000001	57.32284	56.690601	50.96111	56.129886	56.318346999999996	54.566826	52.400403000000004	54.432793999999994	56.394172999999995	56.133579000000005	205.76058700000002	204.20469599999998	217.092216	217.03276499999998	207.102508	215.47862400000002	214.47528300000002	200.105094	192.148767	189.300702	206.24430700000002	190.273731	ENSG00000100462.16	PRMT5
ENST00000419198.6	2.577107	2.455023	2.092704	4.223791	2.4651549999999998	1.665009	2.9152970000000002	3.62016	1.015447	2.41927	6.954876	4.672032	5.172137	4.782933	9.140408	8.777298	4.04442	4.28638	8.052700999999999	9.036093	4.397423000000001	5.067775	10.808531	9.796393	ENSG00000100908.14	EMC9
ENST00000430297.7	3.1502830000000004	2.201561	1.069871	1.8582599999999998	1.868523	2.116048	1.8342060000000002	1.689466	2.496229	2.15843	2.672932	2.1332720000000003	12.246417999999998	12.009369	9.159730999999999	9.908878999999999	10.37679	11.487461999999999	11.113494000000001	10.259508	11.016313	11.502206	12.816127999999999	10.685144000000001	ENSG00000144567.11	RETREG2
ENST00000533244.6	6.172381	4.587669	7.490867	5.383818	6.112447	6.468208	6.967549000000001	5.517379	7.305507	6.9750369999999995	8.595296000000001	6.816787	10.116226	11.631269	15.413510999999998	14.501555999999999	14.576779	15.301533	16.129085999999997	15.016598000000002	13.980645999999998	14.595018	16.460669	15.002601	ENSG00000173992.9	CCS
ENST00000335472.12	0.157497	0.282767	0.0	0.0	0.0	0.087841	0.506542	0.0	0.0	0.8043899999999999	0.282061	0.0	12.380459	16.331734	15.973996	17.232523999999998	14.326878	12.822732	20.120223	17.664032000000002	13.688388	14.374020000000002	14.56846	15.532969	ENSG00000120519.15	SLC10A7
ENST00000260102.9	61.545246999999996	60.060863	54.717681000000006	55.284654	52.72169	62.293927000000004	53.120775	52.474444999999996	56.614266	63.798086	56.648853	65.209965	136.74506399999999	138.32994399999998	108.359597	113.111752	128.785934	119.82900900000001	110.753344	110.166154	136.13873600000002	139.920719	117.371338	122.078598	ENSG00000137547.9	MRPL15
ENST00000551841.6	0.0	0.0	0.0	2.568423	0.0	2.124508	0.0	1.988111	0.0	0.0	3.971479	0.0	1.6811369999999999	1.153441	1.498527	1.10368	0.7253569999999999	0.27387399999999995	0.9272530000000001	2.724329	1.24698	0.30032600000000004	1.510969	1.16249	ENSG00000139531.13	SUOX
ENST00000370746.8	0.0	0.0	0.10593699999999999	0.0	0.0	0.0	0.0	0.0	0.0	0.151251	0.0	0.063926	1.232577	0.9869120000000001	1.7116669999999998	1.659689	0.869563	1.466861	1.277563	1.151977	1.213792	1.24606	2.355014	2.360419	ENSG00000151917.18	BEND6
ENST00000383463.9	15.272507999999998	14.452515	13.05843	13.812626000000002	15.171806	15.492467999999999	12.883263000000001	14.906004000000001	16.552436	16.480073	17.148111	17.026184	27.44292	26.426910999999997	24.356959	24.333714	30.531469	29.541760999999997	27.418335	26.85442	31.139812	31.049015999999998	27.483869	26.858533	ENSG00000183624.14	HMCES
ENST00000477973.3	7.1913860000000005	5.286743	5.942548	5.816446	5.131609	4.987099	4.494176	5.225436	6.021257	3.795675	4.493071	3.774662	11.80565	11.277462	10.246509	11.733844	9.953035	9.48665	10.080307000000001	9.429523	9.443928999999999	9.964393	7.582508	8.981066	ENSG00000163602.10	RYBP
ENST00000261758.6	36.006805	31.017373	34.262409000000005	35.631564000000004	27.659246999999997	29.913521999999997	32.764061	32.266073	41.643198999999996	38.863661	36.685693	41.840381	45.638791	47.898196999999996	50.074209	50.100103999999995	46.176821999999994	43.874663	46.885857	47.902085	54.09605	54.43925600000001	51.965354	55.765198	ENSG00000117899.11	MESD
ENST00000590088.5	0.0	0.0	0.0	0.0	0.0	2.305705	3.239361	0.0	0.0	0.0	0.0	2.9729759999999996	2.5699970000000003	3.4556190000000004	1.3369280000000001	4.212142	4.23379	4.637644	5.0376900000000004	4.908455	2.544845	3.5801870000000005	2.658467	2.4997580000000004	ENSG00000167384.10	ZNF180
ENST00000479446.5	0.0	0.0	0.0	0.0	0.0	0.0	0.0	0.0	0.0	0.029925999999999998	0.0	0.0	0.047865	0.088531	0.25538	0.219059	0.268377	0.175797	0.381772	0.319396	0.233796	0.0	0.5309619999999999	0.169255	ENSG00000107331.17	ABCA2
ENST00000440564.6	0.0	0.0	0.413546	0.0	0.0	0.0	0.0	0.0	0.0	0.0	0.0	0.0	1.431671	1.8659990000000002	1.4490450000000001	1.279791	2.475388	1.345775	2.3477959999999998	1.153556	3.322393	3.4321650000000004	1.8219049999999999	2.214043	ENSG00000135720.13	DYNC1LI2
ENST00000378201.6	0.0	2.036394	0.0	0.0	0.7588590000000001	0.300873	0.0	0.61263	0.0	0.0	0.0	0.0	17.611089	19.360594	16.883829000000002	11.285031	17.277564	18.921818	14.348394	14.027385	16.419985999999998	16.661295000000003	12.446252000000001	13.332331	ENSG00000152464.15	RPP38
ENST00000376105.4	1.268006	0.505458	0.536085	0.8366	0.0	0.25836	0.36383000000000004	0.0	1.083988	0.0	0.0	0.0	1.8176619999999999	2.6388220000000002	1.922737	1.341816	1.8659310000000002	2.3022549999999997	1.793596	2.1043830000000003	3.391739	3.401844	1.392421	2.215459	ENSG00000125968.9	ID1
ENST00000217426.7	95.27601899999999	98.365751	99.282089	92.90981	91.367281	97.34671800000001	89.379826	86.444891	112.77593600000002	106.551217	102.81179	96.715666	88.81849799999999	90.006603	93.16141999999999	93.794444	93.745667	93.991724	99.054559	96.397735	96.650077	96.701752	106.293851	102.923497	ENSG00000101444.13	AHCY
ENST00000621784.4	0.0	0.281781	0.0	0.459279	0.188629	0.46907600000000005	0.222825	0.0	0.567992	0.0	0.0	0.0	0.90096	0.6633760000000001	1.295231	0.802367	0.611535	0.670293	0.618252	0.917683	0.49290900000000004	0.614537	0.397868	0.617613	ENSG00000143320.9	CRABP2
ENST00000450625.1	0.0	0.0	19.655301	0.0	20.457446	0.0	34.970825	28.101275	7.711714	16.309413	0.0	0.0	0.512793	0.353167	2.088555	2.613664	1.226658	1.791697	4.0005120000000005	4.073489	0.604112	0.068996	3.00299	1.9757799999999999	ENSG00000131370.16	SH3BP5
ENST00000264712.8	0.101602	0.20540500000000003	0.091139	0.20924600000000002	0.171878	0.113978	0.182733	0.066203	0.15526600000000002	0.281934	0.21821100000000002	0.164989	2.260568	2.295261	2.187008	2.519876	2.552643	2.728135	2.5723	2.598785	2.099282	2.048581	2.383238	2.248147	ENSG00000084731.15	KIF3C
ENST00000395737.2	0.0	0.7336229999999999	0.578685	1.195745	0.4911	0.0	0.5801310000000001	0.0	0.49292700000000006	0.0	0.29689899999999997	1.0475940000000001	0.16150599999999998	0.24435199999999999	0.23658600000000002	0.32164699999999996	0.149767	0.219889	0.343814	0.309714	0.326642	0.329625	0.597878	0.5656329999999999	ENSG00000128165.9	ADM2
ENST00000589115.6	19.618407	28.017747999999997	16.737496	27.907978999999997	28.319574	22.741144	19.794587	19.715549	22.511657	25.093388	31.170321	20.516534	129.224762	132.465642	118.620101	114.723552	122.247322	150.903933	120.185601	128.040418	136.177021	150.397907	127.06378000000001	126.36763	ENSG00000167468.18	GPX4
ENST00000494695.4	12.843257000000001	0.0	0.0	0.0	132.454614	49.796842	0.0	0.0	0.0	0.0	0.0	0.0	77.27362600000001	64.003881	49.749114	58.504619999999996	67.38395899999999	61.652322	57.75439	69.389787	64.787228	71.959257	48.294321000000004	46.938503000000004	ENSG00000214114.9	MYCBP
ENST00000369679.4	0.0	0.0	0.0	0.0	0.0	0.0	0.0	0.0	0.0	0.0	0.0	0.0	36.207636	33.660235	48.366146	44.117561	34.999395	26.136425	38.42194	36.604641	33.953865	31.742279999999997	35.742777000000004	42.252884	ENSG00000065615.14	CYB5R4
ENST00000297423.9	0.98716	0.0	0.9182290000000001	0.0	0.161545	0.9693649999999999	0.0	0.9488780000000001	0.0	0.687307	0.0	1.434121	16.279897000000002	16.271163	21.293182	20.827059	16.900315	15.845432999999998	19.498568	19.354121	19.171935	16.847414	21.663076	21.648209	ENSG00000164808.17	SPIDR
ENST00000398868.8	14.061005999999999	14.292254000000002	13.640676999999998	13.320738	12.527600999999999	14.481198999999998	12.613248	12.996532	13.568995000000001	14.806657999999999	13.948972	15.842305999999999	32.987873	36.092696999999994	31.976421000000002	32.875223	31.404876	32.121759000000004	32.556165	32.980503000000006	36.911986	37.757884999999995	30.615422	35.301111999999996	ENSG00000184743.13	ATL3
ENST00000392547.6	0.25502800000000003	0.0	0.0	0.0	0.0	0.0	0.407708	0.0	0.216529	0.326617	0.260821	0.42946999999999996	0.275888	0.23194499999999998	0.227427	0.30232	0.525995	0.476876	0.5468930000000001	0.240409	1.004812	0.8355790000000001	0.965354	0.743289	ENSG00000115935.17	WIPF1
ENST00000518310.5	0.0	22.975373	0.0	0.0	76.189304	0.0	0.0	0.0	0.0	0.0	0.0	0.0	2.385522	2.036209	12.025222	12.192399	2.374579	1.8430810000000002	14.524626000000001	8.091610000000001	0.427408	2.194791	15.792805	8.948769	ENSG00000187735.14	TCEA1
ENST00000592315.5	5.003438	0.0	24.332207999999998	0.0	14.730617	2.8862080000000003	11.953859	4.047283	0.0	24.563745	0.0	21.541742000000003	1.074233	2.996364	7.305822	6.134199	3.003216	2.469144	5.1631029999999996	2.817931	2.571215	4.263802	7.805287	7.2453460000000005	ENSG00000130023.16	ERMARD
ENST00000573520.5	14.300244000000001	35.807196999999995	103.059802	97.491332	33.972584999999995	62.652363	147.375766	197.085258	9.079189	28.608266999999998	123.81043999999999	82.553152	20.519886	18.876886	23.504395000000002	23.465281	21.417522	24.593785	27.335492	23.604831	22.125577	23.656488	31.391353999999996	28.341431	ENSG00000153406.13	NMRAL1
ENST00000572047.5	4.116486	0.0	39.775568	29.319717999999998	0.0	3.914197	51.348619	31.738414000000002	14.910006	7.957835	73.58099	26.190236	0.7229220000000001	0.9485540000000001	2.8391580000000003	2.543703	0.571127	1.075918	3.4860480000000003	6.546304	1.412651	0.614822	5.536954	4.317152	ENSG00000161533.12	ACOX1
ENST00000264935.6	2.261623	2.6081060000000003	5.295609	3.9361099999999998	2.090785	2.7157810000000002	4.837791999999999	4.289518	3.446639	3.100466	4.886606	5.149655	11.612922	12.048100999999999	21.360805	20.901605	12.379595	11.950229	20.921132	20.61252	12.943588	12.864283	22.032792999999998	22.978281	ENSG00000112877.8	CEP72
ENST00000393892.8	14.910282	14.116513000000001	11.847398	12.801866	17.407616	16.753892	13.555069	14.0486	18.82751	16.854488	16.213541	14.360759	11.660381	12.296874	9.126392	9.381559	13.052925	14.033636999999999	10.207322	9.989446000000001	11.495462	13.182082000000001	10.893711	10.189167	ENSG00000173786.17	CNP
ENST00000401867.5	6.409509	6.038999	6.1516589999999995	6.06229	4.363882	4.837883000000001	5.78752	4.743551999999999	6.086479	6.485914	7.331992999999999	6.7103600000000005	10.758339	12.901617	14.393595999999999	13.293535999999998	11.24264	10.841510000000001	13.104766	11.807867	12.335181	11.790359	12.028646	13.976154000000001	ENSG00000072682.18	P4HA2
ENST00000326529.9	0.0	0.0	1.348983	1.858281	0.763208	1.265279	0.0	0.0	2.2981409999999998	0.0	0.0	0.814021	0.049277	0.149687	0.0	0.5892109999999999	0.22724299999999997	0.11042	0.12856900000000002	0.0	0.11193099999999999	0.162233	0.20782899999999999	0.056401	ENSG00000160471.13	COX6B2
ENST00000492563.1	40.473347	75.642258	0.0	0.0	23.366818	35.235821	139.721486	63.12524499999999	115.59935700000001	55.925252	187.996272	61.59885	24.540173	21.314864	23.224013	31.901507000000002	29.70885	31.529946999999996	15.515657999999998	24.588947	24.397409	33.152951	27.479574	28.332484	ENSG00000043093.15	DCUN1D1
ENST00000611725.4	0.0	0.0	0.0	0.0	0.0	0.0	0.0	0.0	0.359033	0.204969	0.0	0.0	2.035303	3.140405	2.989778	3.586615	1.516353	3.6442080000000003	2.664255	4.137279	5.050177	5.667445	6.267273	4.830412	ENSG00000071189.21	SNX13
ENST00000394894.8	10.67874	9.753426	9.398271000000001	9.712589999999999	9.210452	9.819686	10.432124	10.561274000000001	8.986225	9.614569	11.247208	11.60097	42.929813	45.047098999999996	40.72209	39.215941	43.422538	46.644535999999995	44.369883	40.543525	36.776306	37.261439	39.937847999999995	39.147564	ENSG00000112984.12	KIF20A
ENST00000483757.5	1.48176	0.939484	2.369241	1.434248	0.972659	1.372947	1.7420060000000002	1.7307759999999999	1.1815360000000001	1.6630349999999998	2.004744	2.357516	0.920167	0.729093	0.9292370000000001	1.033819	0.693249	1.455583	1.4533969999999998	1.338118	1.370091	1.452572	1.279083	1.0878510000000001	ENSG00000107099.16	DOCK8
ENST00000376718.8	0.00607	0.0	0.014519999999999998	0.010001000000000001	0.004107	0.0	0.014556	0.0	0.018552000000000003	0.005183	0.0	0.026285000000000003	0.043157999999999995	0.042376	0.035163	0.034473000000000004	0.013246	0.007882	0.00914	0.009062	0.113811	0.06375499999999999	0.079954	0.08644299999999999	ENSG00000106772.18	PRUNE2
ENST00000262461.7	3.870946	3.847926	4.907838	4.604616	3.6978910000000003	3.765769	3.954385	3.1676759999999997	4.107816000000001	4.004691	4.367531	5.042635	32.728925	34.128137	41.698910999999995	40.847805	28.852702	29.655889000000002	35.951654	37.065171	30.627045000000003	32.018529	34.266301	37.868722999999996	ENSG00000064651.14	SLC12A2
ENST00000506129.5	0.0	0.0	3.942107	0.0	1.255778	0.0	0.0	0.0	0.0	0.0	2.507264	0.0	12.300083	10.706821000000001	27.345337	7.394544000000001	15.407160999999999	12.158033999999999	20.380023	22.73495	10.864625	2.223705	23.020306	21.637646	ENSG00000183474.15	GTF2H2C
ENST00000497784.2	0.0	0.0	1.7415310000000002	0.0	0.0	0.0	0.0	0.0	0.0	0.0	0.0	0.193224	6.267468	7.973044	7.131152	8.770591	7.974757	6.3870949999999995	12.520408	10.226361	7.523178	6.588736	7.093642	7.999547	ENSG00000157764.14	BRAF
ENST00000600456.1	64.940752	32.029959999999996	60.24737	50.630996	66.11911500000001	53.319511	73.068113	52.55836800000001	60.098845	63.571187	60.596343999999995	81.35625999999999	2.256541	1.743482	2.213998	2.157111	1.4549530000000002	2.776615	2.796952	1.8841330000000003	1.293544	1.25369	3.5899	1.137097	ENSG00000077312.9	SNRPA
ENST00000612255.4	21.878078	0.0	10.607606	19.772954000000002	12.797011999999999	7.865464	13.655714999999999	12.320363	18.085420000000003	0.0	15.969776000000001	12.987592999999999	0.34435	2.8943790000000003	13.746094	11.472083	2.533676	0.49642200000000003	12.019423	4.485976	2.1029869999999997	1.543699	12.38659	9.398962	ENSG00000278053.5	DDX52
ENST00000379825.7	0.0	0.0	0.0	0.0	0.0	0.293833	0.0	0.0	0.0	0.0	0.0	0.0	3.406227	8.494599000000001	6.969925	5.163563	8.122211	5.0883970000000005	5.255116	5.863946	7.966487	3.538383	7.833425	10.948545	ENSG00000137074.20	APTX
ENST00000420155.5	0.0	0.14515799999999998	0.24796500000000002	0.0	0.0	0.0	0.0	0.0	0.0	0.0	0.160476	0.0	8.675392	7.431960000000001	21.327828	16.934528	6.697609	8.171207	10.302482000000001	12.311766	5.743375	6.5058489999999995	13.66525	14.291778	ENSG00000114982.19	KANSL3
ENST00000530292.3	0.0	0.0	0.0	0.0	0.0	0.0	1.052365	0.6680659999999999	0.0	0.0	0.778708	0.437259	8.269053999999999	8.960344000000001	34.559952	31.609519	9.20734	7.133894000000001	28.775928000000004	30.767419	8.914085	10.609855	30.882715	30.806904	ENSG00000140521.16	POLG
ENST00000444475.5	0.0	7.686798	0.0	9.332074	3.151936	0.0	2.9445259999999998	0.0	0.0	0.0	12.149477000000001	9.508944999999999	1.136217	0.0	3.691816	3.967631	0.591615	0.271568	6.448849	5.807907	0.56103	0.204102	2.65963	2.69856	ENSG00000144357.17	UBR3
ENST00000305997.8	3.843714	4.794678	5.868723	6.737011	3.264983	3.967879	5.209816	5.755102	4.374132	3.7356580000000004	5.747451	5.974398000000001	29.137365999999997	27.182301000000002	38.714489	36.252998999999996	24.895772	24.29729	29.993841999999997	35.343757000000004	23.581944	24.206096	27.007582	29.623462	ENSG00000143797.12	MBOAT2
ENST00000223642.3	0.0	0.0	0.0	0.0	0.0	0.0	0.009124	0.019834	0.023258	0.029238	0.014009	0.016475999999999998	0.21404499999999999	0.127466	0.402064	0.47623699999999997	0.19339800000000001	0.17006300000000002	0.8277559999999999	0.31161700000000003	0.345677	0.492399	0.779462	0.669068	ENSG00000106804.8	C5
ENST00000523957.1	0.0	16.115199	0.0	0.0	19.187931	0.0	9.906185	0.0	0.0	9.707494	16.84112	0.0	0.0	0.0	0.0	0.513193	0.698458	0.7846270000000001	0.421154	0.563063	0.0	0.56979	0.348935	1.423667	ENSG00000048392.12	RRM2B
ENST00000619101.5	0.535033	0.0	0.0	0.0	0.0	0.0	0.0	0.0	0.0	0.0	0.0	0.710382	12.154900999999999	12.985805000000001	11.19294	9.228175	13.275831	10.897729	10.648576	9.609509	12.438129	11.720842	8.687191	11.540742	ENSG00000084093.19	REST
ENST00000462705.5	0.0	0.0	0.0	0.0	0.0	0.0	0.0	0.0	0.0	0.0	0.0	0.0	0.038567000000000004	0.058122	0.019569	0.023118	0.05409	0.06490599999999999	0.050383	0.025582	0.022954	0.0	0.0	0.010874	ENSG00000181722.17	ZBTB20
ENST00000648346.1	65.281316	62.965968000000004	60.674271999999995	63.548106999999995	57.257316	69.879018	61.26404	64.508759	69.832727	65.779003	71.187857	63.371168999999995	90.538453	90.502782	81.571825	84.464591	100.019602	101.260002	91.892653	85.61379000000001	92.41551	94.407836	89.290392	84.544774	ENSG00000086504.17	MRPL28
ENST00000295822.7	10.665512	7.340271	8.685064	5.234268	9.82742	9.291715	8.706764	9.857542	11.096972000000001	13.756323000000002	11.160831	12.28325	21.178057	18.556844	14.566516	14.264565	16.559723	16.627066	15.757089	15.460701	23.958165	26.114557	18.351619	18.345412	ENSG00000163577.8	EIF5A2
ENST00000591135.1	0.0	0.0	0.0	0.0	0.0	3.828525	0.0	0.0	2.5423970000000002	0.0	1.247847	0.0	2.3610330000000004	2.1535	0.279057	0.919306	1.483642	0.592743	0.698946	0.7386729999999999	1.986719	2.5264759999999997	2.2392790000000002	1.5285790000000001	ENSG00000105672.14	ETV2
ENST00000599210.1	0.0	0.0	0.0	0.0	0.0	0.0	0.0	0.0	1.317564	0.0	0.0	0.0	0.0	0.527113	0.0	0.0	0.218482	0.262631	0.0	0.0	0.0	0.21361	0.522291	0.13088	ENSG00000127533.4	F2RL3
ENST00000266304.9	0.714226	1.2032690000000001	0.664401	1.0459889999999998	0.590693	0.890251	0.761213	0.82735	0.970183	0.9485959999999999	0.8765379999999999	1.374588	2.136835	2.189292	2.039777	1.935858	2.015933	1.448574	1.752963	1.754905	2.2208080000000003	1.913197	1.9261139999999999	1.897994	ENSG00000167074.15	TEF
ENST00000589347.1	0.0	0.0	0.0	0.0	0.0	0.0	2.338737	0.0	0.0	0.0	3.648083	0.0	1.192146	0.460963	2.768949	3.925955	0.19128199999999998	0.8414659999999999	2.140565	2.210914	1.27478	0.515935	2.889314	1.83621	ENSG00000104853.16	CLPTM1
ENST00000645836.1	0.0	0.0	117.72381200000001	57.309518000000004	0.0	0.0	314.143187	199.874193	0.0	60.674197	175.928747	229.32721099999998	5.710498	4.147968	43.525878000000006	37.997243	7.02204	3.975247	34.659997	34.737445	5.683301	8.675378	36.775664	33.781375	ENSG00000285053.1	TBCE
ENST00000529572.5	0.0	25.330963	20.951624	87.21674300000001	31.277538	31.987068	77.615195	87.894065	0.0	39.218517999999996	74.635052	86.173805	1.6600259999999998	1.720278	12.144843	16.661926	1.712493	1.36986	11.370371	13.733926	2.73179	2.426908	11.653996000000001	14.085447	ENSG00000117625.14	RCOR3
ENST00000333449.9	27.333209999999998	21.195032	21.196983	20.15193	24.456694	24.992167000000002	20.052765	24.831149	28.609381	29.790764000000003	27.890728000000003	25.942225	55.682811	48.542859	46.778138	48.834036	50.790118	55.021028	42.666188	48.581790999999996	49.951966	59.098093999999996	57.275335999999996	48.454515	ENSG00000185475.11	TMEM179B
ENST00000293261.8	0.9468280000000001	0.33497899999999997	0.49382200000000004	0.347148	0.512551	0.3316	0.718996	0.336156	0.536122	0.449481	0.620544	0.288731	3.93928	2.815226	4.725925	4.4645209999999995	2.361116	2.1998330000000004	3.107582	2.493667	2.2434380000000003	2.312553	3.736992	3.629179	ENSG00000161558.11	TMEM143
ENST00000564514.2	0.0	0.0	0.0	0.0	0.0	0.0	0.0	0.0	0.0	0.0	0.0	0.0	0.290525	0.757746	0.0	0.0	0.5424220000000001	0.8930540000000001	0.337826	1.230438	0.0	0.0	0.0	0.168951	ENSG00000140691.18	ARMC5
ENST00000217901.10	21.065382999999997	18.168707	23.554962	22.854644	14.483607999999998	15.497394	14.738672	13.364813	17.514025	16.483137	15.436566000000001	16.163646	34.414947	33.90718	35.698476	35.241726	25.237185	28.117058	30.232744	27.271134000000004	28.127102	25.637363	32.524046000000006	33.733394	ENSG00000067829.19	IDH3G
ENST00000420658.5	0.049369	0.12474600000000001	0.118084	0.040666	0.033402999999999995	0.11075399999999999	0.098683	0.171543	0.0	0.0	0.0	0.035626	0.217665	0.356086	0.30143400000000004	0.253291	0.23229	0.227138	0.314187	0.328403	0.11319100000000001	0.096868	0.098061	0.10935299999999999	ENSG00000196526.10	AFAP1
ENST00000588869.1	0.0	0.0	98.401483	103.130635	128.118883	56.97316800000001	123.48938500000001	78.044785	37.300426	101.721407	60.268416	129.663227	13.317526999999998	13.723260999999999	17.221997	15.144394	13.746832999999999	14.203282999999999	18.088919	12.717189999999999	18.460022	17.704431	21.19697	17.963345	ENSG00000105401.9	CDC37
ENST00000249344.7	2.7126639999999997	4.2756680000000005	2.511387	3.9863190000000004	1.304524	1.81473	2.337236	1.3452709999999999	3.2530639999999997	4.525804	1.6784759999999999	1.3541100000000001	15.971854	15.316670000000002	26.445975	33.854263	16.22206	12.065472	25.68546	25.193382	17.131709	17.731236	26.823826	27.537096999999996	ENSG00000128578.10	STRIP2
ENST00000579197.5	0.0	19.608003	0.0	0.0	0.0	3.449882	0.0	0.0	0.0	0.0	11.68847	35.416357	0.23796399999999998	0.275448	0.556995	0.927306	0.037883	0.126906	0.5543560000000001	0.285161	0.394461	0.45273900000000006	0.424667	0.42692700000000006	ENSG00000225190.11	PLEKHM1
ENST00000577824.5	0.0	0.0	0.0	1.636444	0.0	0.0	0.0	0.0	0.859408	0.0	0.0	0.217315	0.427861	1.219508	0.702393	1.0831819999999999	0.0	0.0	1.098239	0.0	0.527015	1.01921	0.352734	0.9455309999999999	ENSG00000011143.18	MKS1
ENST00000584751.1	0.0	0.0	0.0	0.0	0.31459299999999996	0.0	0.0	0.0	0.305723	0.0	0.0	0.216579	0.808188	0.0	0.0	0.636618	0.257413	0.0	0.342738	0.0	0.313927	0.267232	2.030736	1.063425	ENSG00000243156.9	MICAL3
ENST00000540056.5	105.96735100000001	167.732571	282.60281200000003	254.96306099999998	214.141579	278.844098	222.01486200000002	370.363154	298.469579	300.479263	85.99589499999999	201.267772	5.264037999999999	3.040059	5.271019	5.080407	2.388334	0.9869600000000001	3.978396	1.501542	7.404482000000001	4.100384	8.363035	4.510729	ENSG00000008394.13	MGST1
ENST00000295121.11	3.793965	2.79504	4.153118	3.7081169999999997	2.7848189999999997	3.1740459999999997	3.906489	2.569887	3.598637	3.294221	5.524268	5.012257	6.953367	5.591408	6.635182	7.694875	5.312004	5.236869	6.959184	10.575988	9.118599	7.108741	7.917539	8.203884	ENSG00000243667.7	WDR92
ENST00000554764.6	10.895852	8.027348	22.414782000000002	104.921393	28.590853999999997	35.240933	66.258387	17.843084	0.0	0.0	76.92938000000001	56.277246999999996	2.380005	1.8945619999999999	2.660937	3.573685	2.571298	2.6934299999999998	3.541778	3.382304	3.089301	2.373856	5.135617	4.957077	ENSG00000166888.12	STAT6
ENST00000326974.9	14.128023	10.755591	11.94839	7.986222	15.279971	16.047893	15.262220000000001	16.177405	15.477329999999998	15.040419	13.348628	12.756246	110.560479	107.62836200000001	99.977452	99.614189	133.33468200000002	129.601182	123.607336	116.192637	109.213783	107.59651799999999	106.075383	102.57251099999999	ENSG00000124702.18	KLHDC3
ENST00000366935.8	0.0	0.0	0.0	0.0	0.0	0.0	0.0	0.057549	0.0	0.0	0.049302	0.028993	0.0	0.136757	0.036716000000000006	0.254393	0.09641799999999999	0.047382	0.5986130000000001	0.365985	0.0	0.25601	0.11866800000000001	0.239411	ENSG00000092978.11	GPATCH2
ENST00000235345.6	2.719898	3.07666	3.2530580000000002	2.8807869999999998	2.979806	2.506349	2.691773	3.1506939999999997	3.8265800000000003	3.870451	4.132778	4.440125	11.412472	13.006564	16.280942	15.388573999999998	10.500891000000001	10.211389	16.020951	16.540157	14.805188000000001	14.10868	17.681145	19.850752	ENSG00000116704.8	SLC35D1
ENST00000357618.9	0.199212	0.268492	0.158841	0.109405	0.404401	0.186231	0.265397	0.51922	0.676508	0.283481	1.0594299999999999	0.718875	0.336615	0.30864899999999995	0.24292800000000003	0.43007700000000004	0.392177	0.345364	0.62556	0.8040189999999999	0.710463	0.798829	0.920257	0.883134	ENSG00000010704.18	HFE
ENST00000393360.7	0.0	0.0	0.0	0.0	0.0	0.0	0.44342700000000007	0.0	0.15145699999999998	0.0	0.15557100000000001	0.23515	3.175767	3.35501	3.142968	4.296203	2.544391	3.007198	3.510299	3.704224	4.25413	4.5108120000000005	4.375609	4.053886	ENSG00000050748.17	MAPK9
ENST00000546531.5	0.0	7.883183	5.1243870000000005	4.279604	0.0	0.0	8.867044	7.115531	0.0	0.0	21.776244000000002	16.513986	9.114925999999999	7.628278999999999	11.49525	11.726222	8.824741	8.567055	12.095922	11.417578	6.978996	5.617379	6.741630000000001	7.578875999999999	ENSG00000181929.13	PRKAG1
ENST00000409097.5	0.0	0.0	0.320508	0.0	0.0	0.0	0.16034	0.0	0.0	0.0	0.3218	0.0	2.89474	2.743766	2.1524650000000003	3.965604	2.446526	1.483878	1.9614599999999998	3.2052099999999997	2.104532	1.47484	2.092637	1.9191150000000001	ENSG00000158552.13	ZFAND2B
ENST00000308406.9	0.470867	0.422987	0.873006	0.770544	0.486624	0.626714	0.562821	0.8369989999999999	0.652007	0.688412	0.9150209999999999	0.677902	1.6517540000000002	1.841937	3.109457	3.6535889999999998	2.372898	1.9515240000000003	3.644089	4.1485129999999995	1.764203	1.9689459999999999	4.331176	4.272365	ENSG00000166484.20	MAPK7
ENST00000601614.6	0.0	0.0	8.344375	0.0	0.0	0.0	0.0	0.0	0.0	0.0	0.0	4.992004	0.9758530000000001	0.62269	1.3699780000000001	1.4689	0.578907	0.386077	0.9993280000000001	1.102527	0.268866	0.39823400000000003	1.29053	1.7194669999999999	ENSG00000130511.16	SSBP4
ENST00000586337.5	0.0	0.0	0.0	0.0	0.0	0.0	0.0	0.0	0.0	0.0	4.352821	0.0	0.128769	0.092409	1.05766	0.227135	0.0	0.244385	0.150275	0.573241	0.17896199999999998	0.0	1.384496	0.145001	ENSG00000131470.15	PSMC3IP
ENST00000350721.9	1.15313	0.892202	1.7115599999999997	1.57492	1.011482	1.213741	1.8662459999999998	1.9108939999999999	1.166461	1.559957	2.210137	2.1955150000000003	15.381075	16.178519	28.405683000000003	26.989824	15.808755999999999	17.958675	28.479409999999998	26.904738000000002	19.438252	18.893076	28.815351	29.683009000000002	ENSG00000175054.16	ATR
ENST00000626814.1	0.0	0.0	0.0	0.0	0.0	0.0	0.0	0.0	0.0	0.0	0.0	0.0	0.0	0.0	0.0	0.0	0.0	0.0	0.0	0.0	0.0	0.0	0.0	0.0	ENSG00000223572.10	CKMT1A
ENST00000252603.7	19.915691	17.739537	19.051272	18.113468	11.565878999999999	10.692633	10.569885000000001	9.638594	19.611520000000002	19.108652	17.927863000000002	16.587295	27.147138	26.571933	24.283260000000002	25.829892	20.487745999999998	17.967025	17.378113	20.378207999999997	26.64895	29.354987	30.019499	28.810209000000004	ENSG00000130313.7	PGLS
ENST00000594710.2	0.120921	0.15551800000000002	0.088502	0.06615800000000001	0.031208	0.04557	0.0	0.0	0.11010199999999999	0.0	0.0	0.0	2.720266	2.661536	2.635868	3.089408	0.20595100000000002	0.30327800000000005	0.42151700000000003	0.530684	0.365431	0.517346	0.0	0.326598	ENSG00000269067.2	ZNF728
ENST00000469553.6	0.0	0.0	0.0	0.0	1.6447310000000002	0.568559	0.665725	0.8149310000000001	1.166081	0.0	0.0	0.0	1.458307	2.621353	3.7395480000000005	3.290378	2.418947	1.2318120000000001	4.575126999999999	3.335329	3.371883	3.204766	5.491931	4.881204	ENSG00000152061.23	RABGAP1L
ENST00000569925.1	0.0	4.131829	0.0	0.0	0.0	0.0	0.0	0.0	0.0	0.0	0.0	0.0	1.341349	1.0287600000000001	0.678932	2.111636	2.840031	0.858718	1.36628	1.8262880000000001	0.0	2.199192	2.30029	1.6806299999999998	ENSG00000103194.16	USP10
ENST00000594466.6	0.297627	0.457089	0.13087200000000002	0.0	0.41112200000000004	0.660533	0.807483	0.403504	0.64449	0.5323640000000001	0.45460600000000007	0.895789	2.424658	1.274559	2.719846	2.03112	2.2375380000000002	2.868127	3.313736	2.38896	2.010019	2.104768	1.6519220000000001	1.9880360000000001	ENSG00000213967.11	ZNF726
ENST00000636941.1	0.0	0.0	0.0	0.0	0.0	0.0	0.0	0.0	0.0	0.0	0.0	0.0	0.468879	0.30822	0.578892	0.49212700000000004	0.295252	0.25250100000000003	0.5478149999999999	0.2413	0.211931	0.194455	0.226976	0.35776199999999997	ENSG00000283528.2	TCAF2C
ENST00000256442.10	103.07545999999999	103.479925	87.854658	95.57894300000001	93.31195100000001	101.775118	92.219298	88.542231	119.95383600000001	136.633157	112.004931	125.372828	465.27960099999996	467.578218	360.57437999999996	375.12618	424.285912	391.374626	345.308292	307.654941	509.838176	469.35740999999996	424.54215899999997	410.35139	ENSG00000134057.15	CCNB1
ENST00000367519.9	0.0	0.357673	0.0	0.30280100000000004	0.383092	0.044355	0.565678	0.0	0.360485	0.139398	0.0	0.09868400000000001	1.9937779999999998	1.884818	2.361972	3.4818239999999996	1.315012	2.502212	2.2432830000000004	1.67553	2.0824380000000002	1.907591	2.347222	1.9532060000000002	ENSG00000112425.16	EPM2A
ENST00000243997.8	9032.88722	8841.675884999999	7778.192553	8298.826245999999	8950.104503	8940.55746	8603.469556999999	8115.216711	9389.243037	9427.597747	8593.193421	7678.060026	208.22505800000002	193.695356	159.809419	174.979083	190.282414	185.655022	162.645949	152.446107	165.26673200000002	167.718407	174.32522	156.93971299999998	ENSG00000124172.10	ATP5F1E
ENST00000433439.1	0.0	0.0	27.120164000000003	0.0	0.0	0.0	0.0	0.0	0.0	0.0	0.0	0.0	1.171626	1.017879	0.650722	1.186587	3.208573	2.2543439999999997	2.850082	0.924323	0.227884	1.300509	0.664588	1.532352	ENSG00000144580.14	CNOT9
ENST00000372450.8	2.6657330000000004	2.180215	3.12604	3.6496230000000005	1.856479	0.742801	1.990175	1.9245709999999998	1.522818	1.679987	3.517561	0.716807	4.712204	3.93141	4.271849	4.403841000000001	4.6689680000000005	5.397616999999999	5.489872	5.3887540000000005	3.7949	3.2979830000000003	3.630558	3.4863459999999997	ENSG00000198198.17	SZT2
ENST00000401030.4	4.697995	3.450364	1.624276	1.6039649999999999	2.4057630000000003	0.516255	1.774113	2.396229	1.092699	0.0	0.0	2.548505	4.2383370000000005	5.556341000000001	4.350239	6.831583	7.300915	8.280915	4.114796	8.126505	10.989699	6.75323	5.305521	5.020811	ENSG00000183291.17	SELENOF
ENST00000378814.9	0.517319	0.666528	0.9953620000000001	0.956199	0.301555	0.148992	0.0	0.7962640000000001	0.0	0.873337	1.074511	0.6434810000000001	22.694605	21.60085	22.353548	22.354432	18.924424	18.667704	19.249244	19.5435	28.43112	26.888203999999998	27.556275	27.918870000000002	ENSG00000137177.20	KIF13A
ENST00000590958.5	11.250405	12.01194	15.432043	13.728104	15.011470000000001	15.992935999999998	18.547859	18.784866	15.793682	16.659860000000002	19.588869	17.457209	39.075053000000004	36.981590999999995	45.669604	37.510008	46.196489	46.924768	45.425764	46.677193	43.840519	44.664966	47.235716	42.125291	ENSG00000068120.15	COASY
ENST00000374298.4	7.149986	7.410106	4.383847	5.827041	8.659047	8.872900999999999	7.298966	7.150989	7.009782	6.478635	6.550203	5.7548129999999995	36.788364	34.333341	27.562644	26.294404999999998	37.548328999999995	39.865953000000005	28.148914	35.519178000000004	31.606692	30.139826	24.56438	24.35081	ENSG00000127423.11	AUNIP
ENST00000634017.1	6.002184	14.075779999999998	9.081412	9.327534	6.3316989999999995	7.170947	11.449019	7.266363	9.505208999999999	7.759496	14.394979000000001	13.473889999999999	57.963124	53.050380000000004	106.678899	94.334007	54.929798	52.180419	80.14851	83.641279	67.635312	63.233197	74.773175	86.045078	ENSG00000180957.18	PITPNB
ENST00000649243.1	0.0	0.0	0.0	0.0	0.0	0.0	0.0	0.0	0.0	0.0	0.0	0.0	0.0	0.030893	0.0	0.0	0.0	0.0	0.0	0.03888	0.0	0.0	0.0713	0.050856	ENSG00000285602.1	AC097625.1
ENST00000392089.6	0.062941	0.190868	0.150558	0.155552	0.08518099999999999	0.035304	0.050312	0.054683	0.06429800000000001	0.0	0.11586700000000001	0.0	0.785987	0.5527489999999999	1.371425	1.065318	0.595254	0.647775	1.410844	0.624865	0.5395310000000001	0.717199	1.120649	0.698287	ENSG00000163521.16	GLB1L
ENST00000523835.5	0.0	11.467559	0.0	7.9694720000000006	0.0	0.0	0.0	0.0	0.0	0.0	0.0	0.0	0.0	0.551821	1.0926200000000001	1.657517	0.0	0.0	1.172276	0.334023	0.0	0.0	0.307221	0.28775500000000004	ENSG00000161010.15	MRNIP
ENST00000357123.8	7.365649	5.984611	5.464107	5.376455	4.85792	5.0727660000000006	4.508904	4.941155999999999	5.176781	5.691807	5.77844	5.719671	33.545181	35.0091	39.946185	41.485366	29.392909999999997	29.379259	34.144998	38.875423	30.437496000000003	31.183574	38.947057	38.44845	ENSG00000187778.14	MCRS1
ENST00000553821.2	2.33303	3.278054	9.594645	7.843134	4.258617	3.96326	8.299077	8.324588	5.314033	4.445714	5.896142	10.336644	28.882634999999997	30.706474	50.02962	46.10354	27.854781	27.365736	49.785429	47.020092	29.433840999999997	28.772493	39.025459000000005	43.921501	ENSG00000140022.13	STON2
ENST00000590618.1	324.468246	249.68721000000002	824.695929	938.962094	453.197607	235.74254100000002	441.57710599999996	185.956003	435.033266	57.027402	222.745875	112.759403	7.669256	9.073934	5.039748	11.667002	7.270694000000001	9.591399000000001	11.926258	9.321401	1.6663139999999999	9.856243	7.793839999999999	5.052188	ENSG00000126267.11	COX6B1
ENST00000296666.13	16.553403	15.193473999999998	14.980860999999999	17.72334	13.959902	13.996204999999998	14.252653	13.570609	15.463054999999999	15.349657	16.638026999999997	16.165549	37.148814	36.085133	37.404119	39.501578	35.266296999999994	35.888601	35.280796	33.786233	34.494659999999996	36.800717999999996	32.071418	33.23598	ENSG00000164244.21	PRRC1
ENST00000485789.5	0.0	0.0	12.381262	78.247974	0.0	0.0	12.698623	0.0	0.0	0.0	26.204280999999998	16.438888000000002	12.211554	13.272122	20.934647000000002	27.780623	14.254535	18.242028	21.727521	25.897972	9.432886	13.396109	27.281854	27.81803	ENSG00000168256.18	NKIRAS2
ENST00000379238.7	5.092201	4.826257	8.354288	7.63995	5.841974	6.650964	7.664394000000001	8.278687	7.372878999999999	7.167553999999999	8.189594	8.533285000000001	38.857359	41.359535	76.667728	79.89688100000001	38.048735	38.763546000000005	67.341614	67.656094	38.179618	37.985188	69.750102	69.623757	ENSG00000137073.23	UBAP2
ENST00000544341.5	0.658688	0.0	0.5076390000000001	0.942729	0.200515	0.20131300000000002	0.329886	0.0	0.315764	0.25551599999999997	0.0	0.2077	15.009275	17.364022	16.068842	20.370885	14.081906	15.535842	13.474448	14.753042	11.572766	11.413206	18.622016000000002	14.71233	ENSG00000120860.11	WASHC3
ENST00000444422.2	0.027239999999999997	0.0	0.03258	0.04488	0.055298	0.030558	0.0	0.070998	0.25247800000000004	0.069773	0.0	0.117958	0.497855	0.42670399999999997	0.999178	0.6974600000000001	0.255183	0.388827	0.787608	1.154199	0.064829	0.341368	0.44968400000000003	0.366965	ENSG00000182511.12	FES
ENST00000405837.5	3.834546	2.959659	3.07442	3.157107	4.048061	3.217357	2.7124	3.453583	4.328341	4.8653949999999995	2.877034	4.688613	0.255205	0.24890199999999998	0.792371	0.728666	0.47293	0.213306	0.5477270000000001	0.081836	0.543269	0.558481	0.993818	0.6120369999999999	ENSG00000168000.14	BSCL2
ENST00000356729.5	0.0	0.0	0.0	0.0	0.0	0.0	0.0	0.0	0.0	0.0	0.0	0.359566	0.838937	0.644762	0.9711270000000001	0.0	0.248443	1.469938	0.710377	1.059512	0.657365	1.244951	0.590125	0.307158	ENSG00000058668.15	ATP2B4
ENST00000463057.1	42.776374	0.0	50.093582	0.0	12.071786	0.0	0.0	6.621307000000001	0.0	0.0	30.264961	0.0	27.074614	17.155922	56.36101	37.1348	15.652714000000001	31.428758000000002	39.479298	42.372714	36.593474	13.691178	18.279777	29.857588	ENSG00000101166.16	PRELID3B
ENST00000409248.8	40.652132	44.336546000000006	36.252386	25.850873	40.055509	37.003209000000005	36.770528999999996	38.106442	37.05596	38.362704	45.951862	33.714597999999995	31.027635999999998	38.483853	29.910053	25.719044	32.523909	40.764865	31.052762	30.582413	38.739701000000004	29.559483	28.673434000000004	36.211251000000004	ENSG00000243449.6	C4orf48
ENST00000322886.12	1.39691	1.544418	1.148631	1.7620919999999998	1.4769450000000002	1.809551	1.762145	1.9531720000000001	1.867873	1.5840459999999998	2.303681	1.7367029999999999	9.764107000000001	9.808746000000001	15.176398	15.277768	12.179578999999999	12.572925999999999	20.540997	19.330085999999998	11.873832	11.521162	16.677629	18.2725	ENSG00000165891.16	E2F7
ENST00000340951.9	0.0	0.0	0.0	0.0	0.01445	0.02561	0.0	0.0	0.0	0.0	0.0	0.016439	0.015813999999999998	0.017	0.033156	0.116204	0.0	0.0	0.0	0.0	0.038268	0.029876999999999997	0.0	0.009197	ENSG00000187609.16	EXD3
ENST00000216330.7	39.949909000000005	37.519039	33.518974	31.021046999999996	42.402573	41.63438	41.442642	40.160711	40.295156	44.41455	45.473828000000005	47.996284	102.122247	104.255848	87.53612700000001	87.688563	106.103145	98.918751	87.508224	91.99781800000001	116.84678100000001	108.951255	84.47268299999999	93.006876	ENSG00000100442.11	FKBP3
ENST00000256366.6	1.554297	1.205396	1.50644	3.320296	6.271484	3.5203830000000003	3.2217689999999997	2.407411	3.078189	3.8714660000000003	4.019031	3.272528	3.100793	2.566386	2.722424	2.567774	5.103095	5.1543529999999995	4.456077	4.305567	2.756951	2.4347939999999997	2.094015	1.9541380000000002	ENSG00000213463.5	SYNJ2BP
ENST00000420940.6	0.0	0.0	0.0	3.889789	0.0	0.0	0.0	0.0	0.0	0.0	0.0	0.0	0.26464099999999996	0.305896	0.9536	1.818039	0.0	0.14644400000000002	0.7591720000000001	1.2482879999999998	0.113908	0.093775	0.8077529999999999	1.37552	ENSG00000114742.14	WDR48
ENST00000373921.8	1.413418	1.394255	0.7321310000000001	0.79274	1.280628	1.5473299999999999	0.769216	1.299572	1.078422	1.533711	1.1416389999999998	0.9954790000000001	2.83632	2.791291	1.7709080000000001	1.9792619999999999	2.569286	3.117346	2.27605	2.3091009999999996	2.1861900000000003	2.443618	2.118941	1.8732509999999998	ENSG00000130775.16	THEMIS2
ENST00000416856.5	4.754207	15.994335000000001	0.0	0.0	7.351603	12.38667	6.053742	4.137580000000001	16.313876	37.274466	5.807108	24.410512	3.612624	3.9212089999999997	4.144883	4.680562	1.0558	1.190944	2.8254029999999997	3.6389480000000005	5.897046	5.482193	7.743875	8.076215	ENSG00000122515.15	ZMIZ2
ENST00000623498.3	0.0	0.0	0.0	0.0	0.0	0.0	0.0	0.0	0.0	0.0	0.0	0.0	0.0	0.0	1.3181399999999999	0.0	0.447798	1.991163	0.0	1.7725400000000002	0.0	0.0	0.0	2.254775	ENSG00000127922.9	SEM1
ENST00000411812.1	120.800081	145.039923	142.45033700000002	192.2923	112.731968	67.860171	164.306983	79.543887	246.54678399999997	269.289689	237.54156400000002	212.339897	12.089238	11.410425	16.639934	15.208792	8.333167999999999	9.268433	7.83622	10.720146000000002	12.486781	18.162315	20.353579999999997	21.020386	ENSG00000011275.19	RNF216
ENST00000556814.5	42.077456	64.879199	29.392521999999996	54.107055	70.858687	56.226608	20.546368	20.248939	37.687581	31.789838	42.247264	0.0	52.569567000000006	49.497446000000004	67.36250600000001	69.304203	67.47704300000001	71.461958	81.02706500000001	52.299258	55.462793000000005	61.881714	80.515709	61.879096	ENSG00000119616.11	FCF1
ENST00000433351.7	6.81162	6.970924	4.6047400000000005	4.600579	5.010006	5.861525	4.159693	3.4919089999999997	6.249884	6.682769	5.244224	5.2824919999999995	23.915784	23.2916	16.918034	17.359882	21.765513000000002	21.855237	14.902707000000001	15.702031	25.82658	26.455633000000002	19.850742999999998	20.581933	ENSG00000116005.12	PCYOX1
ENST00000424542.7	3.8731709999999997	4.124858000000001	3.474299	3.07671	3.276064	3.103544	3.648836	3.965861	5.568455999999999	5.019469	3.3103860000000003	3.5440940000000003	19.300812	19.378268	13.795238000000001	14.799797	18.904218	19.797826999999998	16.92331	15.9891	23.63812	23.295331	22.792433	21.263054999999998	ENSG00000065054.14	SLC9A3R2
ENST00000531120.6	112.516048	100.507049	87.458399	95.107754	101.163939	110.716269	101.345412	96.69476800000001	108.744474	121.897602	105.27822900000001	115.55028100000001	199.197477	214.69484500000002	179.623554	175.003573	217.765181	215.555066	186.943477	187.779168	231.36625899999999	217.503658	183.042359	204.932385	ENSG00000149100.13	EIF3M
ENST00000372479.7	0.0	1.738107	0.584094	2.127014	0.760554	1.1464370000000002	1.840788	1.107993	1.8198470000000002	1.3905459999999998	1.522197	2.687227	7.29052	5.958117	7.628009	5.591065	2.860746	7.838106	7.048596000000001	7.851441	3.385275	6.610287	7.428588	8.255579	ENSG00000089682.16	RBM41
ENST00000284006.10	0.0	0.0	0.0	0.0	0.0	0.0	0.0	0.0	0.0	0.0	0.0	0.0	10.196078	10.753338000000001	9.526074000000001	9.528409	11.62721	11.807393	10.881851	11.236844	10.640676	11.374794999999999	10.101941	10.334004	ENSG00000153885.14	KCTD15
ENST00000530721.5	514.754062	913.0148449999999	640.803396	525.050369	1518.990184	1015.24365	798.846387	1353.4968310000002	651.649783	1362.42498	746.308052	1116.545291	503.178359	472.765118	445.86720999999994	456.06458	475.56765599999994	450.63540300000005	440.456653	494.261538	499.50933200000003	520.4076660000001	463.89419699999996	461.196109	ENSG00000149273.15	RPS3
ENST00000436448.1	0.0	0.0	0.0	0.0	0.0	0.0	0.0	0.0	0.0	0.0	0.0	0.0	0.0	0.218723	0.47634099999999996	0.0	0.0	0.0	0.37917399999999996	0.0	0.0	0.0	0.0	0.0	ENSG00000159840.16	ZYX
ENST00000447360.6	0.0	0.0	0.0	0.0	0.0	0.266069	0.0	0.0	0.365439	0.0	0.0	0.0	3.140444	1.640394	3.037562	1.231331	2.004195	1.739151	3.2886379999999997	3.6935910000000005	4.770183	2.200328	4.660116	4.22005	ENSG00000168904.15	LRRC28
ENST00000475977.2	0.0	0.0	0.0	5.068830999999999	0.0	2.514345	0.0	0.778213	0.0	0.0	0.0	0.0	5.49109	6.558591000000001	7.272360000000001	5.557176999999999	4.8505080000000005	5.920446	7.811344	6.344807	5.692375	4.14698	5.6346	6.937611	ENSG00000196998.19	WDR45
ENST00000447863.5	0.374094	0.0	2.933046	1.85722	0.0	0.360072	3.416008	2.8312779999999997	1.264916	0.0	2.723347	3.326402	13.083671	9.359036999999999	42.979185	39.634336	12.821672999999999	12.464667	43.915316	44.300983	12.258782	10.324178999999999	37.932128000000006	37.100926	ENSG00000135164.19	DMTF1
ENST00000392827.2	0.097025	0.294227	0.23208800000000002	0.0	0.525229	0.217687	0.077556	0.0	0.29654	0.165681	0.0	0.070025	3.768843	2.645611	2.33791	2.850443	3.939782	3.74064	3.329586	3.4148129999999997	3.9656839999999995	2.485492	2.826754	2.734155	ENSG00000212864.3	RNF208
ENST00000298818.12	0.632472	1.273716	0.0	2.2973220000000003	1.091245	0.846181	2.807208	1.3774469999999999	2.5637	5.586701000000001	3.465585	0.49482299999999996	12.98714	12.187949	10.142169	12.398678	13.986285	10.327544999999999	10.092382	11.323779	11.487639999999999	14.789597	12.114497	13.417892000000002	ENSG00000165898.14	ISCA2
ENST00000675656.1	6.591063	5.808143	4.803821	3.69087	5.631665	6.189873	5.168099	4.812418	9.325691	8.023745	8.837394999999999	8.026352000000001	28.363752	29.416628000000003	24.163109	25.407723	30.496736	29.206322999999998	27.858341999999997	25.853568	44.907391	40.897482000000004	35.755705	35.569621000000005	ENSG00000153944.12	MSI2
ENST00000546201.5	0.406972	0.0	0.0	0.0	0.0	0.0	0.0	0.0	0.0	0.0	0.0	0.0	4.651382	4.225808	3.442278	4.518402	6.126819	3.905239	4.163579	4.027075	3.034532	3.7741800000000003	4.020073	4.074123999999999	ENSG00000173264.14	GPR137
ENST00000621426.6	1.950694	2.3230009999999996	1.2589059999999999	1.174433	2.146846	2.3085459999999998	2.120739	1.457071	3.027615	2.435319	2.83302	1.098459	11.884559	10.984305	9.608094	10.240656	11.939486	10.823474000000001	10.304151	11.161866999999999	13.415373	13.129503	11.627477	11.108148	ENSG00000197183.14	NOL4L
ENST00000481530.5	0.0	0.0	0.0	0.0	0.0	0.0	0.0	0.0	0.0	0.0	0.0	0.0	52.981305000000006	53.778025	74.252636	63.325293	54.329747999999995	57.370433999999996	66.915254	75.42384	54.734165000000004	58.62008	56.51493000000001	68.081232	ENSG00000163507.14	CIP2A
ENST00000432678.6	0.0	0.0	0.0	0.0	0.0	2.171144	0.0	0.0	1.9379540000000002	0.0	0.0	0.0	1.166404	1.952823	2.87537	1.99026	2.2947040000000003	2.362063	3.185518	2.896832	0.60518	2.105522	2.0696369999999997	1.364919	ENSG00000068745.15	IP6K2
ENST00000519816.1	0.0	0.0	1.181771	0.0	0.0	0.0	0.0	1.062801	0.0	0.0	0.0	0.781464	0.0	0.0	1.9457330000000002	0.43426099999999995	1.429518	0.5745899999999999	0.954061	1.086182	0.41477700000000006	0.915127	2.332074	2.0629619999999997	ENSG00000133731.10	IMPA1
ENST00000489410.1	0.9107799999999999	0.739595	1.25041	0.0	2.9658700000000002	3.098996	1.791859	0.560174	0.8014319999999999	3.6617040000000003	1.629486	1.7654490000000003	27.364975	27.989749	28.498195000000003	25.812863	32.836752000000004	28.190143	35.436958000000004	29.188828000000004	22.185952	30.211701	26.07556	31.794868	ENSG00000159445.13	THEM4
ENST00000229595.6	20.854192	21.642184	15.796645999999999	15.575969	29.539793	33.45404	28.782834	28.384731	25.494942	26.352102000000002	26.446557000000002	26.690208000000002	63.010490000000004	56.100207	52.890586	47.588558	79.681804	84.58529	59.915602	66.89599	74.076422	74.030326	60.905602	54.70415	ENSG00000111875.8	ASF1A
ENST00000561068.5	0.0	0.0	0.0	0.0	0.0	0.0	0.0	7.611358999999999	0.0	0.0	11.042059	0.0	0.8388909999999999	1.0637940000000001	2.2152950000000002	0.599191	2.304908	2.706964	4.542867	5.781442	0.9542809999999999	1.551933	2.130732	3.8503089999999998	ENSG00000182774.13	RPS17
ENST00000264229.11	0.0	0.015941999999999998	0.0	0.05196900000000001	0.0	0.017693	0.0	0.013702	0.0	0.0	0.019356	0.0	0.012462	0.0	0.0	0.0	0.011451000000000001	0.021075999999999998	0.016225	0.036003	0.0	0.017481	0.0	0.0035960000000000002	ENSG00000109265.14	CRACD
ENST00000613358.4	23.999566	19.280468	16.545543	14.849452	19.785535999999997	20.04525	20.943035000000002	16.935408	24.984070000000003	18.969853	19.526757	17.728463	31.72455	31.571367	25.926481	28.505387	32.689283	33.752614	25.328968	25.653517	30.627384000000003	32.347145000000005	29.949787	23.764461999999998	ENSG00000164040.18	PGRMC2
ENST00000279263.13	3.0007029999999997	3.8541730000000003	2.965957	2.533491	3.010062	2.975644	3.936725	2.898517	4.1523	4.524062000000001	4.1594489999999995	2.751827	8.500635	11.262447	10.221969999999999	11.366787	7.719914999999999	7.756082000000001	8.500906	8.997031	8.126868	10.376904	11.095626	9.706235000000001	ENSG00000149809.16	TM7SF2
ENST00000382044.9	3.419239	3.3322019999999997	3.781761	3.747263	3.1736169999999997	3.180535	3.269623	3.017953	3.4604449999999995	3.684554	3.569243	3.8337199999999996	14.283833999999999	14.367609	17.677295	17.547809	14.543382000000001	15.325969	16.812913	14.828076999999999	13.756737	14.265863000000001	14.884473999999999	15.531642999999999	ENSG00000067369.14	TP53BP1
ENST00000380814.4	0.0	0.0	0.0	0.0	0.063413	0.0	0.0	0.0	0.0	0.0	0.0	0.0	0.12946300000000002	0.06400299999999999	0.0	0.30706500000000003	0.178756	0.0	0.0	0.0	0.0	0.058458	0.0	0.0	ENSG00000139508.15	SLC46A3
ENST00000441501.5	0.0	0.0	0.0	0.0	3.348124	0.0	0.0	0.0	0.0	0.0	0.0	0.0	1.193642	0.5758989999999999	0.578362	0.43444499999999997	0.783944	0.932132	1.243954	2.1344830000000004	0.928635	0.282287	0.902861	0.597605	ENSG00000099917.17	MED15
ENST00000398146.4	0.661037	0.372598	1.506699	1.981309	0.446817	0.58448	1.6950450000000001	1.6984599999999999	0.577811	0.733748	2.169418	2.398011	6.038659	6.413899	30.098018	32.135484000000005	6.573099000000001	4.9821290000000005	22.022560000000002	24.197596	8.620277999999999	7.234775999999999	29.297227000000003	33.809951	ENSG00000185304.15	RGPD2
ENST00000452938.5	0.0	2.067973	0.0	0.0	0.0	0.0	0.0	0.0	0.0	0.0	2.78665	0.0	1.835123	3.843386	3.167507	4.522712	2.982869	3.9066339999999995	5.137449	5.322508999999999	2.1978310000000003	3.692947	2.8136259999999997	3.101142	ENSG00000088766.12	CRLS1
ENST00000536681.8	1.612745	0.919607	1.4477959999999999	1.29449	1.456004	1.553566	2.313827	1.975962	1.814259	2.0831150000000003	2.38843	1.9996049999999999	5.617069	4.942158	6.820641	6.227394	7.9741740000000005	7.294859	9.103405	8.788685000000001	7.211309	7.811139999999999	7.589211	8.065487	ENSG00000064763.11	FAR2
ENST00000441127.5	0.0	0.0	0.0	0.0	0.0	0.0	0.0	0.0	0.0	0.0	0.0	0.0	95.652062	96.57568	117.91893999999999	94.88439699999999	89.419444	95.144602	80.53793	98.24059	98.61796899999999	109.05010700000001	73.257791	94.184779	ENSG00000134077.16	THUMPD3
ENST00000504692.1	0.0	2.561759	0.0	0.0	0.0	0.0	0.0	0.0	5.13868	0.0	0.0	0.0	1.709127	0.8791180000000001	3.08885	1.5935290000000002	1.683325	1.685297	1.624528	2.4310970000000003	2.52656	2.438749	3.42248	1.8728060000000002	ENSG00000161904.12	LEMD2
ENST00000367590.9	8.687946	8.693032	8.038964	8.075807000000001	7.884817	8.297459	9.337705999999999	8.287500999999999	9.508937	10.224587	9.041375	10.634017	48.336357	47.819641	53.248794999999994	53.40461	47.931796999999996	44.153628999999995	49.231089000000004	56.489230000000006	48.240312	50.146029	49.897928	50.695812	ENSG00000143324.14	XPR1
ENST00000409138.6	1.5375459999999999	1.3122639999999999	0.764746	1.450316	1.386627	1.359234	1.1735659999999999	1.668347	2.530694	2.20997	2.957903	1.617309	10.272353	8.859794	5.993949	5.878141	8.514797999999999	8.136822	8.286575	8.147861	10.461561	9.157793	9.141805	8.409675	ENSG00000134222.16	PSRC1
ENST00000466593.5	0.725597	0.0	13.359601000000001	7.867561	0.34545	1.078584	9.462577	8.538701	0.0	0.614695	13.352459	14.826414999999999	2.407296	4.469557	23.077687	24.175186	4.2507269999999995	4.397039	16.417901	14.581144	3.504141	2.473681	15.734323000000002	17.687482	ENSG00000117262.19	GPR89A
ENST00000586210.5	0.0	0.0	0.0	2.054987	0.0	0.0	0.0	0.0	0.0	0.0	0.0	0.9781129999999999	1.663933	3.4345470000000002	2.922784	2.505372	3.4598	2.491144	2.828106	2.198442	3.43836	3.137724	3.8100980000000004	3.436033	ENSG00000185379.20	RAD51D
ENST00000412715.3	0.5514789999999999	1.267313	0.0	1.558376	2.468092	2.296056	0.0	0.0	1.327898	2.535688	0.529626	0.655075	18.855407	26.907625	23.172212	32.072441	28.937189	21.739457	35.036590000000004	35.041532000000004	35.507288	35.080581	31.544559000000003	40.894409	ENSG00000185480.11	PARPBP
ENST00000221418.9	31.431734999999996	28.008708000000002	28.016548999999998	29.133018	27.4218	26.059686	23.922789	27.259138	32.094893	30.565678000000002	30.626527000000003	29.09246	58.536683999999994	53.747441	55.973041	55.70881899999999	47.138459000000005	47.887083000000004	46.761509000000004	44.895722	50.960244	51.118398	54.23772099999999	48.219398	ENSG00000104823.9	ECH1
ENST00000618656.1	584.5038969999999	559.6338059999999	440.38795899999997	502.917622	498.83348499999994	533.630124	455.717662	407.249311	539.36901	595.843605	455.93906200000004	522.242185	4952.205252000001	3959.432674	4895.435026	4067.3617670000003	3933.4387189999998	4415.263996	3431.6103780000003	4057.134746	3832.7660479999995	3727.6038310000004	3448.065862	3202.485432	ENSG00000008988.10	RPS20
ENST00000416269.6	0.0	0.0	0.0	0.0	0.0	0.0	0.0	0.0	0.0	0.0	0.0	0.0	0.0	0.0	0.0	0.0	0.0	0.0	0.0	0.0	0.0	0.0	0.0	0.0	ENSG00000106648.14	GALNTL5
ENST00000355630.9	1.794891	1.930139	2.1238919999999997	2.04488	1.524642	1.7779009999999997	2.190096	1.6423299999999998	1.6340540000000001	1.9237669999999998	1.6638110000000002	1.769764	5.215527	5.462315	5.942716000000001	5.869745	4.818681	4.740901999999999	5.395042	5.314826	4.742659	5.086241	5.723262999999999	5.061962	ENSG00000196588.19	MRTFA
ENST00000455809.5	5.640548	5.139571	7.744644	7.231788000000001	9.230153999999999	6.317666	7.5035229999999995	7.564738	6.673335000000001	7.193357000000001	7.150697	7.705338	22.459928	22.925644000000002	36.390459	35.361278000000006	23.857523999999998	24.561505	35.36117	38.618781	23.381378	20.028887	32.695547999999995	35.965382	ENSG00000144559.10	TAMM41
ENST00000635992.1	0.0	0.0	0.0	0.275009	0.112948	0.0	0.400273	0.7250840000000001	0.342956	0.0	0.0	0.0	0.257022	0.41395299999999996	0.44962399999999997	0.398898	0.6426850000000001	0.250771	0.351592	0.360862	0.470584	0.260373	0.559032	0.430936	ENSG00000283563.1	AC098650.1
ENST00000396591.8	3.9873790000000002	3.140116	4.1430169999999995	3.543627	3.585669	3.5568760000000004	4.025987000000001	3.971075	4.865557	5.24547	5.3874059999999995	6.075811	46.458498	54.196513	65.248942	61.292668000000006	47.847805	47.507742	52.359265	62.81349399999999	64.621128	71.53580699999999	60.020695999999994	71.45568399999999	ENSG00000145740.19	SLC30A5
ENST00000301459.5	0.853742	0.697991	0.48580500000000004	0.40153	1.264317	0.957342	0.8441649999999999	0.670488	1.034527	1.109769	0.398793	0.41041099999999997	3.015531	2.633468	1.889803	2.337557	3.830214	4.525533	2.92351	2.751527	2.945955	2.565156	2.3603400000000003	2.024542	ENSG00000167771.6	RCOR2
ENST00000379245.8	1.722393	3.230117	1.434451	2.1999419999999996	1.690921	1.907318	0.63567	0.9251	2.863825	1.7736560000000001	1.344243	2.6414619999999998	7.761260000000001	10.439186	6.486983	9.511433	5.15264	4.638083	6.088682	9.610286	10.909149000000001	14.281963000000001	7.2718419999999995	8.005251	ENSG00000171055.15	FEZ2
ENST00000644701.1	0.9547190000000001	0.858851	2.8284529999999997	3.5295370000000004	1.084573	1.767204	4.522883	5.56372	2.1331689999999996	1.662253	4.315263	2.829145	37.153356	44.322390999999996	40.738525	40.920437	43.061269	36.920201	39.182660999999996	42.734291999999996	51.812298999999996	45.015045	49.699996999999996	47.640794	ENSG00000073584.20	SMARCE1
ENST00000456284.5	19.661758	14.336907	25.698382000000002	22.578003	23.430912	14.197104999999999	30.010932	41.036187	17.045794	31.160769000000002	34.521001	37.302096999999996	45.571526	42.073816	59.613131	49.924528	41.238609999999994	42.880596999999995	53.702332	52.839079000000005	42.913399	44.250726	48.040363	47.977701	ENSG00000023228.14	NDUFS1
ENST00000554437.5	0.0	0.0	54.088859	67.1546	17.599641000000002	0.0	0.0	43.390539000000004	78.130648	15.187023000000002	0.0	0.0	11.439675	7.011811	23.940715	22.082581	16.471257	4.44226	30.344754	27.9472	16.406129	10.062617999999999	15.088726999999999	26.853939	ENSG00000092108.21	SCFD1
ENST00000373731.7	13.253775	12.436554	13.388777	12.09274	12.205057	12.794955999999999	13.098964	13.120389000000001	14.033385	13.840902999999999	14.41438	18.30793	95.438639	100.26181600000001	92.860024	93.975865	86.888453	85.698142	87.54727	90.173349	96.85871	94.931313	88.527398	94.913997	ENSG00000112078.14	KCTD20
ENST00000291565.9	35.439199	36.054972	38.823834000000005	38.003197	34.317369	31.959326	37.236708	36.894247	42.407732	33.127924	38.337942	38.751962	42.6107	41.571942	45.576089	46.937160999999996	36.623303	35.713478	39.886088	38.323495	38.653339	38.606542	41.36487	40.446284999999996	ENSG00000160209.19	PDXK
ENST00000534094.1	0.0	0.318393	0.462672	0.0	0.0	0.130598	0.468462	0.113952	1.179897	0.578838	0.0	0.0	18.525567000000002	16.618973	54.986695	44.975242	15.474053	22.025585999999997	53.690452	64.353674	20.380470000000003	28.097557000000002	49.192878	49.117632	ENSG00000183793.14	NPIPA5
ENST00000396175.5	0.689788	0.53594	0.0	0.126345	0.124378	0.239637	0.09642200000000001	0.5606180000000001	0.291197	0.21171399999999999	0.05790599999999999	0.19028399999999998	6.445339	5.449025	6.186772	7.529737	6.035374	5.907221	5.684607	7.023561999999999	6.667139	7.887245	9.057627	7.805033	ENSG00000182606.16	TRAK1
ENST00000590389.5	0.0	0.0	0.0	0.0	0.0	0.284648	0.407165	0.0	0.0	0.0	0.0	0.365201	0.42253900000000005	0.166169	1.849107	0.9366639999999999	0.543654	0.556851	1.086565	1.557552	0.284478	0.549653	0.864866	0.7496109999999999	ENSG00000174917.9	MICOS13
ENST00000420065.5	0.0	0.0	0.0	0.0	0.0	15.526660999999999	0.0	0.0	0.0	0.0	0.0	17.840774	0.9398989999999999	0.374793	0.21489	0.348708	0.5246430000000001	0.275807	0.0	1.0758860000000001	0.716295	0.14541300000000001	0.474654	1.554499	ENSG00000167550.11	RHEBL1
ENST00000527852.6	0.0	0.0	0.0	0.0	0.338953	0.0	0.0	0.760832	0.0	0.0	0.0	0.804557	0.22565300000000002	0.209079	0.0	0.494542	0.0	0.0	0.0	0.0	0.0	0.0	0.415692	0.27894	ENSG00000172890.13	NADSYN1
ENST00000647684.1	0.0	0.10298800000000001	0.0	0.0	0.0	0.11429600000000001	0.0	0.0	0.0	0.0	0.0	0.073532	0.23736300000000002	0.059247	0.060801999999999995	0.072275	0.054478	0.13080799999999998	0.0	0.082601	0.0	0.10976500000000002	0.130625	0.03347	ENSG00000100122.7	CRYBB1
ENST00000381473.7	86.45401700000001	92.10368100000001	76.75784200000001	83.647409	84.516677	94.480769	91.348812	90.271519	82.17895	93.871836	87.377201	101.9082	95.453061	97.274198	100.471404	82.28491700000001	93.07266899999999	105.707889	93.568281	104.890853	112.262056	113.531549	94.154987	94.332894	ENSG00000109180.14	OCIAD1
ENST00000538261.7	0.0	0.0	0.0	0.0	0.0	0.0	0.0	0.0	0.0	0.0	0.0	0.0	0.093574	0.083701	0.32156599999999996	0.289972	0.45517299999999994	0.44391099999999994	0.458467	0.823599	0.42005600000000004	0.453246	0.348562	0.559794	ENSG00000181885.18	CLDN7
ENST00000282032.4	6.340218	5.620099	6.416419	6.106867	6.204322	9.136849	8.342692999999999	8.559078	5.664285	7.16225	6.823403	8.729326	37.670992	41.327753	32.634442	38.882908	41.242754	41.394401	41.799038	38.003215000000004	39.367719	35.449386	42.044909000000004	33.390026	ENSG00000152219.5	ARL14EP
ENST00000619462.4	0.0	0.0	22.492526	0.0	0.0	0.0	0.0	17.865486999999998	0.0	0.0	0.0	14.454964000000002	0.147399	0.337127	1.2917049999999999	1.6209790000000002	0.47826599999999997	0.167579	1.6796369999999998	0.720907	0.802438	0.146511	0.7886310000000001	2.166737	ENSG00000273559.5	CWC25
ENST00000258774.10	4.848125	5.524349	14.242104999999999	11.755798	3.220925	3.0816169999999996	9.340717	8.248438	5.9269940000000005	5.644593	19.256018	16.670671	19.144188	19.242619	45.520103999999996	36.939504	11.790128999999999	11.510588	28.428355	30.017826	23.488744	22.637874	48.618087	49.893758	ENSG00000136273.13	HUS1
ENST00000586870.5	0.0	0.0	0.0	0.0	0.7075899999999999	0.0	0.0	0.0	5.123589	0.0	0.0	2.113887	1.122132	1.4651299999999998	1.417492	2.525944	1.0463799999999999	0.793276	2.324691	2.436719	0.643588	1.380759	1.752832	3.450648	ENSG00000141699.11	RETREG3
ENST00000615742.4	0.0	0.0	0.0	0.0	0.0	0.0	0.0	0.0	0.0	0.0	0.0	0.0	0.0	0.0	0.0	0.0	0.0	0.0	0.0	0.0	0.0	0.0	0.0	0.0	ENSG00000215301.11	DDX3X
ENST00000366976.3	3.245822	3.160674	4.109732	0.0	3.2958160000000003	2.011762	0.41595299999999996	1.1915440000000002	1.357833	0.525195	0.0	1.507215	28.816035	28.652927000000002	29.761029999999998	26.226515999999997	31.366486	28.22233	28.387829999999997	29.456283000000003	31.184248999999998	32.155718	28.537678000000003	32.764707	ENSG00000117697.15	NSL1
ENST00000376442.8	6.776899	6.322806	6.757934	6.102443	5.779865	6.020618	6.193257	5.582096	7.143872999999999	7.534955	7.375068	6.901163	32.342502	34.910512	36.334047	37.209265	33.811242	33.506315	37.153147	35.07023	35.293776	36.360696999999995	40.634908	39.531015000000004	ENSG00000204560.10	DHX16
ENST00000638115.1	2.602656	1.033932	1.143358	0.0	0.59721	1.6788189999999998	1.768346	0.342289	2.651528	1.350454	3.03442	0.266997	0.9152610000000001	0.954364	0.9684159999999999	0.8528819999999999	0.816812	0.6685479999999999	0.727601	0.864183	1.0344659999999999	1.026001	0.9468	1.124435	ENSG00000283189.2	AC104452.1
ENST00000589977.5	0.0	0.0	0.0	0.0	0.0	0.0	0.5832649999999999	0.0	0.0	0.0	0.0	0.0	6.879932000000001	6.081226999999999	2.821758	6.941271	14.614807999999998	13.015931	4.553636	6.416827	16.644029	6.4027650000000005	11.496030000000001	11.374512	ENSG00000181038.14	METTL23
ENST00000449105.8	7.753938000000001	7.145308	8.438199000000001	9.986986	9.916255	10.445518	12.348567999999998	12.046576	10.143775	12.510621	12.070963	15.298998999999998	28.014594	26.442749	41.45217	38.4254	36.408843	36.241233	45.278346	49.260188	39.158618	36.9822	53.00054300000001	56.828911	ENSG00000143889.16	HNRNPLL
ENST00000329474.7	0.09866799999999999	0.042744	0.0	0.023223	0.009538	0.039531000000000004	0.011267000000000001	0.012246	0.02872	0.012034999999999999	0.017299000000000002	0.030519	0.12805999999999998	0.211092	0.296597	0.25652600000000003	0.275379	0.31513	0.43602700000000005	0.333843	0.178989	0.167486	0.251949	0.30644499999999997	ENSG00000079691.18	CARMIL1
ENST00000674971.1	0.0	0.101563	0.178367	0.280661	0.0	0.168228	0.305002	0.384984	0.281344	0.0	0.298572	0.28563099999999997	10.07484	10.799671	32.140260999999995	31.065002000000003	8.911278999999999	10.028805	25.549992	27.816178000000004	12.290861	11.753223	25.338258	28.670340999999997	ENSG00000198707.17	CEP290
ENST00000321867.6	0.337023	0.435305	0.5150560000000001	0.46272399999999997	0.595471	0.567114	0.538792	0.780806	0.515584	0.39965700000000004	0.712335	0.675656	2.6583900000000003	2.700128	2.865716	4.246009	4.155784	4.203741	5.435161	5.334647	2.959329	2.606158	4.5793800000000005	4.535391000000001	ENSG00000177169.10	ULK1
ENST00000316024.9	4.705316000000001	4.523376	3.617199	5.1971169999999995	5.572687999999999	5.537073	3.444961	3.9291660000000004	4.652237	3.743346	3.984573	3.585465	1.485487	1.629653	2.451252	2.505675	1.882354	1.715309	2.203416	2.1503400000000004	1.3944809999999999	1.346917	1.2963959999999999	1.9804240000000002	ENSG00000141499.17	WRAP53
ENST00000463569.5	0.0	0.134517	0.159162	0.14616800000000002	0.0	0.099524	0.035457999999999996	0.038538	0.406725	0.22724299999999997	0.27219699999999997	0.0	1.0985969999999998	1.780298	3.829797	3.785161	0.793624	1.1040510000000001	0.753166	0.97106	5.972428	4.4112	6.493505	8.862427	ENSG00000081377.17	CDC14B
ENST00000490673.5	0.0	0.0	7.457619	0.0	0.0	7.811119000000001	6.4678629999999995	4.500061	0.0	6.976817	10.612107	4.0571	4.403443	6.836716	3.717836	1.0166819999999999	2.823654	3.604859	2.277519	2.753679	9.98617	9.759849	6.8355179999999995	7.372161999999999	ENSG00000054277.14	OPN3
ENST00000375464.7	4.962293	5.183237	6.132845	7.085630999999999	4.4771	6.4017599999999995	6.346496	7.616436	6.403599	8.756146000000001	6.090006	7.879039	15.487554000000001	15.395302	19.474338	24.168979999999998	15.911960999999998	15.074769	24.135395000000003	19.612726000000002	15.789207000000001	17.926948	21.104599	19.794378	ENSG00000165233.18	CARD19
ENST00000536353.2	0.0	0.0	0.0	1.658668	1.3959409999999999	0.0	0.0	0.0	0.0	0.0	0.0	0.562863	0.958908	1.082568	0.612459	1.1337	1.243831	1.744457	1.206208	1.234504	2.131512	1.212281	1.267234	1.134312	ENSG00000168454.12	TXNDC2
ENST00000571106.1	0.0	0.0	0.0	0.0	0.0	0.0	0.0	0.0	0.0	0.0	0.0	0.0	0.0	0.0	0.0	0.0	0.0	0.0	0.0	0.0	0.0	0.0	0.0	0.0	ENSG00000187624.9	C17orf97
ENST00000228438.2	4.536542	3.861621	5.140236	3.5404459999999998	3.5544279999999997	4.4195139999999995	3.2445310000000003	2.6966810000000003	5.594723	5.504214	6.739606	7.926791000000001	14.533646	18.729766	8.717001	10.019135	15.850729000000001	14.619772	11.13555	7.190342	21.061638000000002	21.768135	20.617273	17.584972	ENSG00000110852.4	CLEC2B
ENST00000322927.3	1.1533950000000002	1.093019	1.758845	1.567748	0.946315	1.002765	1.394458	1.3527790000000002	1.410272	1.317141	1.6101450000000002	1.3839110000000001	7.399369999999999	7.223406	18.284951	20.237072	6.479549	6.5344120000000006	16.172045	15.945439000000002	5.915254	7.285525999999999	18.552411	16.946798	ENSG00000198026.8	ZNF335
ENST00000482016.6	17.40297	12.900397	9.250816	16.24782	14.785465	13.991354000000001	13.910895000000002	15.119526	13.986809	16.509771	14.475914999999999	16.188517	69.64398800000001	66.243411	63.067137	59.772957999999996	58.994277000000004	57.259752	54.178488	53.402386	69.179889	68.36372800000001	61.448779	63.424393	ENSG00000163320.12	CGGBP1
ENST00000260118.7	18.926287	19.281905	13.635226000000001	19.396924	16.18499	16.592484	17.391869	15.860344	16.928403	22.521389000000003	17.649173	20.058976	88.847928	91.265249	67.776375	65.7616	83.580911	78.313226	62.479262	71.77469	93.02301	85.778091	62.447638	71.296933	ENSG00000137563.12	GGH
ENST00000225792.10	85.86906	83.0083	74.934721	76.557587	84.965191	96.707262	88.416012	87.066248	90.676796	102.225466	83.32927600000001	99.781479	100.87921	101.779547	87.529062	99.231763	99.309821	97.626926	75.607773	66.174081	98.231712	84.35142900000001	91.64158	79.845161	ENSG00000108654.15	DDX5
ENST00000233468.5	262.415245	262.095282	203.277897	228.485719	243.18587200000002	229.46040299999999	237.81955699999997	215.60316699999998	322.93593300000003	308.03470899999996	311.813434	310.549593	302.633134	324.021433	252.778321	267.66695899999996	352.000559	319.924173	248.15363	278.075432	442.667575	409.374773	326.960212	341.85407000000004	ENSG00000115128.7	SF3B6
ENST00000471583.5	0.359423	0.0	0.0	0.543365	0.0	0.0	0.48520399999999997	0.0	0.470171	0.0	1.051799	0.0	1.608455	0.7499899999999999	0.7553810000000001	0.917201	1.427704	1.775043	1.610646	1.796977	0.565713	1.0358020000000001	0.0	0.900158	ENSG00000182185.18	RAD51B
ENST00000642466.1	3.3913339999999996	5.19	5.7785720000000005	6.400738	4.151095	7.699284	4.7672930000000004	5.120916	4.727868	6.776049	4.276969	6.480257	38.274536	40.729938	45.556461	31.273490000000002	30.181711	39.827132	39.52535	43.258271	51.896196	44.043673999999996	21.822457	43.385971999999995	ENSG00000018510.16	AGPS
ENST00000281523.8	0.056731	0.0	0.0	0.0	0.153553	0.031820999999999995	0.0	0.049288	0.057797	0.0	0.069624	0.040944	0.22274000000000002	0.193252	0.41604300000000005	0.263863	0.23424099999999998	0.314121	0.546991	0.383413	0.158877	0.153203	0.145387	0.161838	ENSG00000151789.12	ZNF385D
ENST00000517678.5	0.0	0.0	0.0	0.0	0.148781	0.0	0.0	0.0	0.0	0.0	0.0	0.0	6.418362	3.452907	5.4435910000000005	5.562455	2.6165689999999997	7.486828999999999	6.908194	3.9210760000000002	5.324829	2.3267450000000003	2.558423	4.524858	ENSG00000147687.19	TATDN1
ENST00000294119.6	23.058598	25.085045	23.064818	23.24296	28.730833	28.871346999999997	22.362678	27.525831	28.372618	26.644066	26.373084000000002	22.740246	1.8279349999999999	0.865505	2.074763	1.406327	0.887552	0.592481	0.320021	0.9591649999999999	0.466947	1.234479	1.581835	0.8995340000000001	ENSG00000162191.14	UBXN1
ENST00000427383.6	19.453592	17.900609	18.675043	19.327904	17.873866	20.471684	22.158628	23.48207	19.636372	21.702858	23.177341000000002	24.893945000000002	72.408248	83.745165	74.356992	73.72655300000001	77.76049499999999	72.446129	76.447214	83.863282	82.982505	86.933335	70.955389	82.40486800000001	ENSG00000149554.13	CHEK1
ENST00000618123.4	2.4172119999999997	1.947077	2.348969	2.2401720000000003	1.8542450000000001	2.012554	2.958643	2.723502	1.924041	1.87035	2.734778	2.535047	54.892506999999995	56.369525	72.82814499999999	72.679439	57.40322	54.108215	83.30749200000001	83.800039	53.013906999999996	54.527640000000005	67.698636	69.044966	ENSG00000113300.13	CNOT6
ENST00000267812.4	20.418782	20.892246	20.361045999999998	19.235851999999998	18.647529000000002	20.889812	18.476478	17.305901000000002	21.120497	22.506120000000003	21.750548000000002	21.15012	72.390846	73.537785	58.275298	60.63023100000001	68.2512	69.914783	62.564163	58.069873	72.607879	67.642573	58.9434	64.168531	ENSG00000140259.7	MFAP1
ENST00000336174.12	2.69492	2.0871459999999997	4.9961269999999995	3.780303	3.0163159999999998	3.3175760000000003	5.799931	4.619855	3.931914	3.184541	4.017555000000001	3.409701	6.5036879999999995	5.906708999999999	7.269116	8.619802	5.011392	4.35349	6.4367220000000005	6.459059	4.520605000000001	4.178738	6.506149	6.394548	ENSG00000266173.7	STRADA
ENST00000377619.9	33.728258000000004	26.740036	21.356333	19.612831	20.137795999999998	20.773082000000002	29.074892	18.386054	26.276515000000003	25.974175	30.842009	23.865028	103.970248	100.449862	80.861758	82.070299	80.60584899999999	87.247577	61.999153	64.340049	97.157462	101.056776	70.889547	80.740431	ENSG00000188243.12	COMMD6
ENST00000409141.5	0.0	0.0	0.106452	0.146669	0.0	0.0	0.0	0.0	0.0	0.0	0.0	0.0	0.038321	0.155264	0.0	0.210075	0.319777	0.0	0.250365	0.0	0.594433	0.172164	0.511937	0.22225599999999998	ENSG00000120913.23	PDLIM2
ENST00000592042.5	71.269379	192.023281	449.278516	262.308283	141.55203	135.110155	304.533319	315.480604	132.872928	111.696959	311.517447	259.25465299999996	5.108877	4.214778	12.12608	9.923625999999999	7.353439999999999	6.102851	16.097410999999997	16.408070000000002	3.748853	5.436748000000001	10.160031	9.935065	ENSG00000070526.15	ST6GALNAC1
ENST00000530744.5	0.0	0.0	0.0	0.0	14.710111999999999	0.0	0.0	0.0	0.0	18.560962	0.0	0.0	0.0	0.0	0.45343199999999995	0.5582630000000001	0.0	0.0	0.0	0.0	0.655813	0.0	0.0	0.0	ENSG00000162300.13	ZFPL1
ENST00000483224.5	0.0	0.0	2.9294599999999997	0.0	0.0	0.0	0.0	6.6889009999999995	0.0	0.0	5.631651000000001	6.61945	0.326596	0.8945059999999999	2.978878	2.410453	0.240887	0.291995	2.468545	1.904481	0.12484100000000001	0.23843699999999998	2.8195330000000003	2.609496	ENSG00000144741.17	SLC25A26
ENST00000295238.10	0.0	0.0	0.214614	0.31096999999999997	0.0	0.0	0.0	0.0	0.0	0.0	0.0	0.0	19.482735	22.164893	34.605382	25.494410000000002	21.272114000000002	19.835874	26.707611	27.795979	25.573007999999998	22.444545	22.166712	26.702340999999997	ENSG00000082258.13	CCNT2
ENST00000400521.7	8.825064	10.111360000000001	16.623056	17.931376	8.180835	9.669942	14.075681	11.931658	9.157328	6.722664	11.228162	14.905957999999998	15.605706	16.434862	29.309948	27.655547	16.655661	17.492471	27.026163	26.824143	12.383208999999999	14.225573	26.500814000000002	22.828143	ENSG00000184470.21	TXNRD2
ENST00000381055.8	0.017529	0.03787	0.062891	0.028885	0.059294000000000006	0.019657	0.028030000000000003	0.10656500000000001	0.017856	0.044883	0.021505	0.012648999999999999	1.589499	1.754028	2.622851	3.3549050000000005	1.50901	1.632997	2.858277	2.837084	0.965398	0.796954	1.6652650000000002	1.467385	ENSG00000049192.15	ADAMTS6
ENST00000495483.5	0.0	3.7059050000000004	0.0	0.0	0.0	5.3181959999999995	0.0	3.9416910000000005	0.0	0.0	0.0	0.0	0.546637	0.34178000000000003	0.312788	0.911035	0.387708	0.367649	0.5874199999999999	0.410346	0.610269	0.228048	0.607256	0.32032	ENSG00000143224.18	PPOX
ENST00000299821.15	7.407519000000001	7.3614559999999996	8.752719	7.763417	5.421343	6.569447	6.563960000000001	6.999233	7.094360000000001	7.497052	8.50943	6.584558	10.12529	11.792235	13.497389000000002	14.265217000000002	11.673735	11.950861	12.153055	16.766326	9.120026	10.816236	13.927269	12.915254	ENSG00000025770.19	NCAPH2
ENST00000672477.1	11.701669	11.528924	12.372907000000001	11.485555999999999	11.956987	12.488648	12.66437	11.5799	14.402057999999998	15.183857000000001	12.085901	16.284097	54.656726	57.431259	69.31349300000001	67.378075	56.920528000000004	60.163486	63.579708999999994	68.09814200000001	74.663108	71.054046	69.839575	79.647717	ENSG00000211456.13	SACM1L
ENST00000537171.5	0.0	0.333183	2.465832	0.0	0.0	0.0	0.0	0.0	0.0	0.26474200000000003	0.0	0.22378499999999998	0.047741000000000006	0.044983999999999996	0.173065	0.244894	0.036701	0.043438	0.089183	0.147926	0.12093599999999999	0.173781	0.181288	0.15654	ENSG00000139725.8	RHOF
ENST00000457056.6	0.308517	0.428805	0.27674499999999996	0.6353800000000001	0.391432	0.30283499999999997	0.369915	0.670091	0.275022	0.29634099999999997	0.283972	0.38966	1.875635	2.031732	1.1701409999999999	1.889212	2.344568	1.156655	1.9023189999999999	2.984492	1.086034	1.580387	1.7795830000000001	1.3043870000000002	ENSG00000198908.12	BHLHB9
ENST00000419573.7	0.030522000000000004	0.046232999999999996	0.018239	0.025146	0.0	0.0	0.0	0.013246	0.0	0.013019	0.0	0.0	0.077263	0.106627	0.138058	0.069984	0.0	0.021758	0.025096	0.026317	0.022724	0.0	0.12769	0.04937	ENSG00000058335.16	RASGRF1
ENST00000584250.1	2.264579	0.0	0.0	0.0	1.532368	0.0	0.0	0.0	2.307495	0.0	0.0	0.0	0.0	0.0	0.06891	0.0	0.11915	0.0	0.083538	0.0	0.0	0.0	0.0	0.0	ENSG00000168234.13	TTC39C
ENST00000398174.9	44.73652	42.107687	44.461135999999996	41.944117	42.075462	39.234071	41.355709999999995	36.713615000000004	45.851577	45.837210999999996	44.779075	44.260084	43.657816	37.569328000000006	51.766968	55.277618999999994	45.049771	38.679564	44.5389	44.595494	33.617317	37.099902	50.17947	46.106752	ENSG00000101294.18	HM13
ENST00000542199.1	0.0	0.0	0.0	0.0	0.0	0.0	0.0	0.0	0.0	0.0	1.824123	0.0	0.411758	1.4322290000000002	4.935048	3.319332	0.0	0.38511599999999996	1.714547	2.172406	0.761599	0.0	6.361419000000001	3.650156	ENSG00000061794.13	MRPS35
ENST00000257749.9	0.500103	0.337013	0.512686	0.588539	0.24171700000000002	0.360656	0.26650100000000004	0.43448400000000004	0.266878	0.284661	0.5845279999999999	0.481245	3.195713	3.5766690000000003	3.4886169999999996	4.014675	2.226305	2.2120740000000003	2.121736	2.180382	1.9801330000000001	1.9378790000000001	2.228167	2.471341	ENSG00000112182.15	BACH2
ENST00000392271.6	3.7443739999999996	4.126037999999999	2.962884	2.8946549999999998	3.2961199999999997	2.943351	1.957182	2.307509	4.1202510000000006	4.261349	3.5181949999999995	3.520153	38.31515	41.074727	34.680631	31.900911999999998	32.170806	33.555403000000005	26.826896	38.244011	43.634155	41.485593	32.285496	33.385016	ENSG00000105176.18	URI1
ENST00000358664.9	27.122690999999996	27.317604	23.766763	30.911471000000002	28.811134000000003	27.035571	24.531731	22.824669	33.944148999999996	26.229169	26.776996	23.424698	54.740048	51.744485	43.572175	47.960755	49.41381	50.222272	45.203499	44.657641999999996	51.246203	54.12511800000001	44.358276000000004	43.496493	ENSG00000125952.20	MAX
ENST00000619466.2	247.48523799999998	249.10574599999998	175.58639	200.231867	125.58315	117.630949	108.045271	99.00089200000001	261.11236099999996	251.95495400000001	232.02230899999998	197.09761799999998	88.439304	86.066252	67.587228	71.30078	51.035584	48.329456	38.033823	34.542494	79.787702	81.6795	82.52927199999999	65.041848	ENSG00000275713.2	H2BC9
ENST00000272217.7	4.917866	4.744746	4.260939	5.379569999999999	6.6592270000000005	4.355274	7.2357380000000004	5.046608	8.425482	8.800047	8.740714	7.5052460000000005	7.107203999999999	5.462943	7.482133999999999	6.749009	7.076237	9.156863000000001	9.570802	7.196019000000001	13.464257	11.235263	13.137704999999999	11.711428999999999	ENSG00000143862.8	ARL8A
ENST00000503118.2	0.0	0.0	0.0	0.0	0.0	4.064734	0.0	0.0	0.0	0.0	0.0	0.0	0.366126	0.0	0.0	0.43211000000000005	0.0	0.41527600000000003	0.9344290000000001	0.0	0.0	0.0	1.188656	0.815362	ENSG00000108829.10	LRRC59
ENST00000587567.1	0.0	0.0	0.0	0.0	2.847881	1.7784220000000002	4.201855	3.509743	0.0	2.6209919999999998	0.0	0.0	3.566176	2.96772	2.662863	5.091648	4.009513	1.653632	4.13817	4.53986	3.137835	1.095223	1.7004279999999998	2.573286	ENSG00000186017.14	ZNF566
ENST00000560570.5	0.0	0.0	3.358945	0.0	0.0	0.0	3.9937150000000003	0.0	0.0	3.3963370000000004	0.0	1.45426	11.990958000000001	15.367247	16.149663	16.464537	14.9779	12.739225999999999	18.126737	15.094778	14.139347	11.681424	16.001231	14.821548000000002	ENSG00000134138.20	MEIS2
ENST00000562576.5	0.714525	0.0	0.7156020000000001	0.0	0.0	0.0	0.0	0.0	0.0	0.0	0.0	0.0	11.612911	14.946048000000001	7.011213000000001	8.006934	13.486721	10.155969	8.533407	6.248541	10.214657	8.972254	8.268289999999999	11.632449000000001	ENSG00000205423.11	CNEP1R1
ENST00000394056.6	1.473244	1.198893	1.561921	1.881234	0.9514739999999999	1.033032	1.127631	1.890838	0.787975	0.544327	1.150691	1.015016	2.0832599999999997	2.243057	2.022534	2.655322	2.431578	1.679209	3.315389	2.201077	1.531579	1.183771	2.100384	2.032388	ENSG00000137171.15	KLC4
ENST00000444377.5	0.7713899999999999	0.490325	2.5081860000000002	0.576178	2.368057	1.291713	1.9151580000000001	3.5622910000000005	0.304234	0.406967	2.295125	0.929473	16.72806	16.974147	19.792978	18.151328	21.427260999999998	19.889022	24.060243	22.013942	11.397233	10.941509	13.747164999999999	14.291917000000002	ENSG00000160058.19	BSDC1
ENST00000327906.8	0.533741	0.179841	0.496507	0.390834	0.521684	0.498963	0.8058770000000001	0.41218599999999994	0.604182	0.506347	0.655037	0.470814	4.749922	5.956847	4.6360410000000005	5.092131	6.448254	5.159041	5.423666000000001	6.274266000000001	7.352964	6.955350999999999	5.486311	5.7874620000000006	ENSG00000010318.21	PHF7
ENST00000337841.4	1.320811	0.0	0.0	5.405901999999999	3.4388300000000003	2.037188	0.0	0.0	3.787029	0.0	5.966342	3.4618050000000005	5.935229	4.6147029999999996	4.418386	4.790887000000001	5.584389	4.303646	6.160938	8.874748	5.3964	3.6095330000000003	6.992463000000001	6.652360000000001	ENSG00000090054.15	SPTLC1
ENST00000254821.10	3.315947	6.092987	4.554924	4.58461	3.713627	6.733557000000001	7.769056	5.6737910000000005	4.028446	4.202219	3.789655	2.364934	23.761612	21.265091	17.619401	27.706134999999996	24.627829000000002	28.009940000000004	27.658289	26.831989	23.544475	21.186216	17.264734	16.850474	ENSG00000132485.14	ZRANB2
ENST00000519474.5	9.499761	0.0	24.229319	35.667509	23.679238	0.0	23.103982000000002	0.0	0.0	19.094303	29.096625	25.443614	2.5331919999999997	2.9284619999999997	11.652908	16.464499	5.199623	3.6967220000000003	9.794975	14.659789000000002	6.765847	6.8642970000000005	13.587769	9.866627000000001	ENSG00000171720.10	HDAC3
ENST00000303790.2	0.0	0.05664400000000001	0.0	0.0	0.0	0.0	0.089585	0.0	0.0	0.0	0.0	0.0	0.38006	0.279719	0.359693	0.27412600000000004	0.305217	0.28519	0.326787	0.45372299999999993	0.11892899999999999	0.164706	0.25022300000000003	0.22469499999999998	ENSG00000170049.9	KCNAB3
ENST00000278865.8	1.9382130000000002	2.089818	2.472689	2.341785	1.398962	1.7394450000000001	1.962436	0.8980799999999999	0.394922	0.551621	0.9514739999999999	0.559538	5.7892209999999995	4.806978	6.313315	5.47673	3.302951	4.521933	3.411688	4.915026	2.329328	1.920441	1.398312	1.7102279999999999	ENSG00000149516.14	MS4A3
ENST00000361060.5	8.902052000000001	8.512061	9.585042	9.761324	6.7563509999999996	7.826491000000001	9.236116	8.846194	8.088757000000001	10.091394000000001	11.294193	10.744144	28.672757	28.561607000000002	38.206403	34.606753000000005	24.482993	26.42182	30.686511	29.701586	28.484968	27.477173999999998	28.358988	31.434139000000002	ENSG00000198380.13	GFPT1
ENST00000257287.5	0.685808	0.709002	1.2403540000000002	0.670587	0.858519	0.8202790000000001	0.8600190000000001	0.974474	0.8392790000000001	0.8783219999999999	1.009994	1.0817700000000001	14.410035	15.820722	24.850416	24.547021	15.887422	13.922719	25.190452	26.517974	15.844176999999998	16.495033	25.981666	27.810715999999996	ENSG00000174799.11	CEP135
ENST00000371554.2	690.982123	673.345599	722.14203	724.271744	660.4503490000001	724.971454	763.1953639999999	684.632256	827.2461599999999	799.349959	868.368816	851.262547	1828.0445949999998	1885.174513	1983.5175800000002	1950.15777	1874.7288600000002	2041.961457	2069.405813	1987.2510149999998	2136.340322	2184.995832	2179.365936	2209.272099	ENSG00000096384.20	HSP90AB1
ENST00000547747.1	0.0	0.0	0.0	0.0	57.162245	21.247625	37.425003000000004	115.83223100000001	71.087597	0.0	0.0	0.0	0.0	2.185746	3.387464	1.83828	1.4425270000000001	1.7483810000000002	4.212237	1.7669599999999999	0.0	0.98592	1.281224	2.576135	ENSG00000258315.5	C17orf49
ENST00000511184.5	0.0	0.0	0.0	0.0	0.0	0.0	0.0	0.0	0.0	0.0	0.0	0.0	3.890232	2.932789	4.365616999999999	5.414797	4.548079	3.6144220000000002	3.948948	3.795231	4.379716	3.512654	4.3454120000000005	5.2882489999999995	ENSG00000109381.20	ELF2
ENST00000329967.11	30.491892	32.982065000000006	33.053646	27.319671999999997	32.552956	35.51392	27.290994	28.657284000000004	40.000712	38.079412	30.415756	30.152998999999998	36.491465000000005	36.908181	29.28711	32.348678	42.588207000000004	39.842672	32.153898999999996	33.672785	39.961018	42.061659999999996	34.891938	37.198419	ENSG00000184990.13	SIVA1
ENST00000227266.10	48.170963	49.620713	38.97886	38.825866999999995	36.241601	38.771879999999996	31.970569	31.167094	62.717038	62.282715	51.856314000000005	55.492548	152.3521	149.198713	130.15821699999998	130.778369	115.87208799999999	105.554561	89.831412	100.48410600000001	170.850643	171.925549	157.59226999999998	150.42136599999998	ENSG00000109861.16	CTSC
ENST00000379253.7	1.422043	2.0358240000000003	2.726363	4.833786	0.559717	0.0	0.0	2.532504	1.20499	0.876031	4.075025	4.493257	2.603802	3.329946	7.340559	6.728639	1.804083	4.912287999999999	9.228586	6.2571900000000005	4.829851000000001	5.666279	7.9509229999999995	5.857429	ENSG00000130066.16	SAT1
ENST00000366472.6	2.568838	1.9042169999999998	3.004111	2.0691450000000002	2.240412	2.1453	3.1485090000000002	1.835019	1.6284020000000001	1.559676	2.732273	2.224775	10.745237	10.949988000000001	14.658787	13.431304999999998	13.375136	12.806655000000001	17.973282	16.224977	10.62337	9.833052	14.03134	13.270167	ENSG00000175137.11	SH3BP5L
ENST00000528309.5	6.28644	3.8664099999999997	11.985954	7.9243369999999995	8.588482	8.033197	6.358641	7.684307	6.551203	10.13342	8.382433	6.08927	3.472373	4.9991900000000005	3.066347	2.258267	2.378329	0.9964719999999999	0.839556	0.9853190000000001	2.384783	2.802365	2.615095	0.7954060000000001	ENSG00000177225.17	GATD1
ENST00000474897.5	0.583725	1.2097870000000002	2.0337259999999997	1.380325	0.533505	1.215287	2.4887650000000003	1.4756799999999999	0.0	0.79288	4.015502	2.231088	1.136535	1.060142	6.254539	6.128123	0.774461	1.25725	4.448025	4.652643	0.694422	0.986008	3.900153	3.652858	ENSG00000215193.13	PEX26
ENST00000622194.4	0.0	0.0	0.0	0.0	0.0	0.0	0.0	0.0	0.0	0.0	0.0	0.0	0.0	0.0	0.0	0.0	0.0	0.0	0.0	0.0	0.0	0.044429	0.0	0.0	ENSG00000103148.17	NPRL3
ENST00000647889.1	0.787644	0.0	1.9846709999999999	0.9071870000000001	0.0	0.0	2.663733	0.0	0.0	0.971224	0.0	2.393253	1.147674	0.8573620000000001	1.161928	2.1932080000000003	0.732328	0.957624	1.8658849999999998	1.505811	1.139824	0.9393360000000001	1.7357349999999998	1.899752	ENSG00000184465.16	WDR27
ENST00000309777.11	0.653868	0.8768940000000001	0.599051	0.0	0.305291	0.963772	0.612366	0.522176	0.49596599999999996	1.629812	0.9953690000000001	0.367275	5.904938	5.839678	7.400309	9.934743	5.1599639999999996	8.016539999999999	5.184837	5.712162999999999	4.651693	5.147183	5.305435	6.829992999999999	ENSG00000160055.20	TMEM234
ENST00000421999.8	14.549997	14.235833999999999	13.877716	13.279844	15.163669	16.792424	13.596019	12.543246	17.415833	14.622379	15.544576000000001	16.686144	22.033979000000002	22.097759	19.428679000000002	18.057368	24.933360999999998	25.161901	22.368377	20.594026	25.175210999999997	22.278043	21.183203	22.120367	ENSG00000184220.12	CMSS1
ENST00000503285.1	1.230581	4.031325	3.4445300000000003	5.310541000000001	2.88143	2.4342580000000003	1.7211720000000001	1.6991880000000001	3.3058	3.579819	2.100189	2.343373	0.740055	0.0	0.0	0.0	0.0	0.451593	0.0	0.0	0.0	0.0	0.0	0.194877	ENSG00000111863.13	ADTRP
ENST00000457458.6	1.3764100000000001	1.03356	1.8835099999999998	1.6846189999999999	1.5567389999999999	1.505484	1.736793	2.035747	2.128902	1.709639	2.195993	1.506644	39.785643	38.188036	47.80362	49.164521	45.921603000000005	45.307964	51.485323	52.177999	37.998933	35.947459	50.178076000000004	46.794824	ENSG00000102225.16	CDK16
ENST00000273320.7	0.0	0.0	0.0	0.0	0.01984	0.0	0.0	0.0	0.032108	0.0	0.0	0.046196	0.0	0.0	0.0	0.0	0.0	0.0	0.0	0.0	0.0	0.0	0.0	0.0	ENSG00000196345.13	ZKSCAN7
ENST00000321757.11	20.847108	19.234315	17.486988	20.977078	22.248621	23.582682000000002	21.920341	21.681893	23.234138	22.577796	24.21107	24.085620000000002	69.747105	79.072098	47.201116	47.791123999999996	84.346519	83.99808	68.274138	78.554896	84.248099	95.28962800000001	58.057002000000004	73.543623	ENSG00000038274.17	MAT2B
ENST00000433948.5	0.0	0.0	0.0	0.0	0.0	0.064788	0.35447199999999995	0.0	0.0	0.0	0.0	0.0	0.13573	0.116146	0.0	0.060019	0.514626	0.109535	0.299137	0.212653	0.370089	0.21380900000000003	0.051063	0.310104	ENSG00000167566.17	NCKAP5L
ENST00000641508.1	0.0	0.0	0.0	0.0	1.4953450000000001	1.618164	0.0	0.0	0.0	0.0	0.0	0.766768	0.0	0.100063	0.519858	0.46831000000000006	0.628825	0.123368	0.20709299999999997	0.35639299999999996	0.379833	0.11374100000000001	0.34781100000000004	0.825207	ENSG00000164073.11	MFSD8
ENST00000361428.3	0.8627290000000001	1.048165	0.654824	0.8517399999999999	0.8363790000000001	1.005042	0.663091	0.713495	1.394784	1.3386200000000001	1.384572	1.2153610000000001	13.673256	13.456837	13.388845000000002	12.568425	12.763371000000001	12.382581	11.330278999999999	10.354807000000001	19.171193	17.880208	15.978259	15.814101999999998	ENSG00000171467.16	ZNF318
ENST00000301964.6	15.879335999999999	15.176723999999998	12.904845	12.578043	15.359897	14.016785	11.675925999999999	12.911462	14.292163	14.861548	13.804013000000001	14.545919	52.174356	54.253484	43.795811	47.56942	51.800453000000005	50.788824	44.356243	45.565804	55.207452	57.796718000000006	47.665356	51.044629	ENSG00000171148.13	TADA3
ENST00000399464.7	1.72035	1.373291	2.404672	2.191143	1.180736	1.468049	2.086512	1.8990189999999998	1.387225	1.465551	2.445624	2.174715	7.496932000000001	6.535686	11.940742	12.357003	5.785639	6.202287	11.235697	10.991904	6.657931	7.892636	12.282565	11.73199	ENSG00000215041.10	NEURL4
ENST00000358321.4	0.0	0.0	0.0	0.0	0.0	0.0	0.0	0.0	0.12438199999999999	0.020848	0.0	0.140983	0.07007200000000001	0.017799000000000002	0.0	0.127054	0.082204	0.059753	0.069715	0.024479	0.085078	0.263518	0.308272	0.233456	ENSG00000099994.11	SUSD2
ENST00000321250.13	39.602717999999996	39.398482	27.879658000000003	35.695997999999996	38.372147	37.58853	34.534409000000004	36.943706	50.801124	39.892528999999996	32.995234	35.055492	62.700058999999996	59.983647999999995	50.713235	50.591854	57.98001	49.267226	43.016369	42.35241	55.540718000000005	56.407765000000005	43.825939	44.248193	ENSG00000104660.19	LEPROTL1
ENST00000003100.13	31.314718	32.331860999999996	25.620523000000002	30.320508	18.324668	20.245114	19.200574	18.265133	18.577898	19.327775	19.80724	20.633860000000002	159.38239	177.706417	157.388321	151.429464	108.71727	106.295076	95.05026600000001	113.206427	106.169627	108.65709	83.375646	101.162644	ENSG00000001630.17	CYP51A1
ENST00000676207.1	0.306368	0.0	0.773489	0.536084	0.807762	0.0	1.407563	1.56855	0.0	0.0	3.298115	0.0	4.7902830000000005	0.0	0.521888	1.551233	4.360782	4.4008	2.446478	1.921075	3.1828	0.0	3.6526	0.937243	ENSG00000104381.14	GDAP1
ENST00000309575.5	2.999784	2.223666	1.9134970000000002	2.240534	2.083987	2.5126720000000002	2.3978479999999998	2.154444	3.6265870000000002	2.834438	3.28881	3.4062690000000004	32.93813	31.950252000000003	27.869463	28.051875	35.102009	34.666369	32.718188	31.424038	38.592211	41.985825	38.377138	37.453188	ENSG00000175040.6	CHST2
ENST00000238667.9	0.0	0.0	0.0	0.0	0.0	0.0	0.0	0.035055	0.0	0.0	0.0	0.0	0.0	0.023795	0.0	0.0	0.044321	0.02657	0.0	0.063277	0.055142	0.02168	0.0	0.039896	ENSG00000119686.10	FLVCR2
ENST00000433449.5	24.948797	0.0	54.692903	40.728326	59.598071999999995	37.413086	23.040394	13.617692000000002	55.436229000000004	0.0	0.0	29.879336	12.222541	10.487258	9.81476	13.869679999999999	9.028360000000001	9.286464	8.000916	7.9477660000000006	9.458119	11.185347	12.802538	9.89712	ENSG00000114648.12	KLHL18
ENST00000633192.1	3.689293	2.812221	3.036236	2.1922	2.741977	2.747815	2.419391	2.364507	3.080795	3.1499479999999997	2.819277	2.875622	10.604722	12.924155	10.564047	9.649297	11.691965	12.053707000000001	9.828023	8.783411	12.810400999999999	11.670146	9.587147	10.468919	ENSG00000105854.13	PON2
ENST00000317907.9	9.174163	8.955678	9.777271	9.798366999999999	8.888271000000001	9.925601	10.322607000000001	10.1942	10.436767	11.113532000000001	9.334984	11.822489	63.269392	68.642771	75.088449	78.101965	72.084585	72.716747	77.115845	76.06235600000001	72.640961	69.453221	75.11569899999999	74.332944	ENSG00000018699.13	TTC27
ENST00000303809.7	5.091553	5.835986	4.29535	3.7449529999999998	4.060522	5.125279	3.7065010000000003	3.199132	5.187161	4.929424	3.012738	2.657575	9.022024	8.565102	5.323588	5.821576	8.448428999999999	9.889595	4.87279	5.5703830000000005	8.220765	9.085092999999999	5.070284	5.44086	ENSG00000170684.9	ZNF296
ENST00000368431.7	3.245457	1.780532	3.061704	0.716568	2.577594	3.103818	2.21415	3.556942	2.797725	3.5134879999999997	0.49242600000000003	2.1800040000000003	6.113821	6.368615	6.037397	6.556236999999999	5.3781300000000005	5.3179419999999995	6.266451	4.313453	5.547999	6.141401	4.733065	4.775094999999999	ENSG00000160688.19	FLAD1
ENST00000409011.5	0.0	0.0	0.0	0.0	0.0	0.0	0.0	0.0	0.0	0.0	0.0	0.0	10.513008000000001	8.880666999999999	9.722935000000001	7.508777	9.589306	9.693425	6.226246	4.736336	12.563986	12.480823	8.7987	8.571110000000001	ENSG00000152147.11	GEMIN6
ENST00000402360.6	0.0	1.178532	1.7942349999999998	0.0	0.742247	1.136276	2.9515130000000003	1.53871	0.640738	1.332708	0.0	1.891101	2.6624950000000003	8.599198	0.0	0.0	3.515904	8.064194	1.9550009999999998	1.622616	1.443873	8.132327	1.262777	4.707966000000001	ENSG00000115970.18	THADA
ENST00000318386.8	83.53529300000001	85.436	70.815448	65.427128	81.278812	84.78146600000001	73.494635	72.88673299999999	92.303825	96.295526	81.226527	79.977964	226.922156	203.569254	201.982806	199.571131	224.311821	241.326584	213.81084700000002	221.763825	246.591641	254.52296299999998	211.651421	218.47552799999997	ENSG00000163950.13	SLBP
ENST00000487938.5	0.185468	0.18298599999999998	0.0	0.0	0.0	0.0	0.0	0.0	0.0	0.680283	0.22741399999999998	0.128646	6.3143400000000005	4.865319	10.965501	16.685679999999998	2.408843	5.053757	0.0	1.710857	22.109243	17.017217000000002	23.280092	19.707621	ENSG00000026025.16	VIM
ENST00000377026.4	0.24335199999999998	0.163992	2.328436	1.603794	0.32934	0.636985	2.010627	1.6950610000000002	0.497224	0.761848	1.991048	1.697793	6.259837	6.674842	20.394182999999998	20.964135	5.3867769999999995	5.694099	21.588682000000002	19.362123	5.912973	6.4369510000000005	16.107933	19.394976999999997	ENSG00000125814.17	NAPB
ENST00000600714.5	17.006314	16.721132	16.641333	16.18649	18.27652	18.086347	23.345991	21.638168	22.258162	22.085760999999998	21.189615	16.696873999999998	0.0	0.0	0.0	0.0	0.0	0.0	0.0	0.0	0.0	0.0	0.0	0.0	ENSG00000167766.18	ZNF83
ENST00000533557.5	2.8760689999999998	2.783641	9.227308	0.0	1.8392959999999998	7.398325	3.3366059999999997	4.94413	2.716838	2.529948	0.0	3.172656	0.388156	0.291292	0.741541	0.7993279999999999	0.241279	0.100617	0.9859459999999999	0.541938	0.22350799999999998	0.308724	1.033879	0.886906	ENSG00000174483.20	BBS1
ENST00000282549.7	1.022377	0.9197059999999999	0.466372	0.6424479999999999	1.0554299999999999	0.8384159999999999	0.467538	0.451697	0.662097	1.15591	0.47855200000000003	0.609753	2.374001	2.7506	1.685416	1.849243	2.246603	2.528479	1.381879	1.948609	2.40532	2.233716	2.170809	1.494365	ENSG00000115507.10	OTX1
ENST00000289013.11	0.0	0.03096	0.073264	0.050462	0.0	0.034359	0.024482	0.133047	0.12481300000000001	0.02615	0.112765	0.022105	0.025297999999999998	0.025827999999999997	0.37267	0.260131	0.07065199999999999	0.057719000000000006	0.183341	0.204714	0.046429000000000005	0.035742	0.45916	0.39282100000000003	ENSG00000158106.14	RHPN1
ENST00000435786.6	1.352748	1.4979049999999998	0.8165819999999999	0.657323	1.270713	2.418385	0.0	1.010843	3.670128	1.9967970000000002	1.671598	2.314931	2.464632	2.19754	2.311886	2.771876	2.8675580000000003	3.199537	2.209477	2.088661	2.132286	1.522258	1.857203	2.122475	ENSG00000140464.20	PML
ENST00000548851.5	0.0	0.0	0.0	0.0	0.246799	0.0	0.0	0.24386799999999997	0.0	0.0	0.0	0.0	3.9680230000000005	0.0	1.062009	0.0	1.3195139999999999	1.0748540000000002	1.9185709999999998	0.0	0.0	1.632305	0.0	0.0	ENSG00000123297.20	TSFM
ENST00000377733.4	2.8551849999999996	1.306508	1.541703	1.146172	3.597625	1.797725	1.7192740000000002	1.84638	3.210986	1.81708	2.122748	2.163682	0.0	0.0	0.175903	0.0	0.0	0.187651	0.0	0.0	0.0	0.0	0.0	0.0	ENSG00000278588.2	H2BC10
ENST00000503359.5	0.0	42.360445	67.428795	50.088423999999996	22.030591	14.524364000000002	17.92827	89.166634	38.037832	52.82261	40.677059	31.819946999999996	3.393271	1.736459	3.077115	3.8422730000000005	3.201878	5.683383999999999	2.928554	4.698807	3.546272	4.66843	5.234818	4.618074	ENSG00000156136.10	DCK
ENST00000452765.7	0.0	0.0	0.0	0.0	0.0	0.0	8.324950999999999	9.314016	0.0	0.0	0.0	0.0	0.0	0.0	0.0	0.0	0.0	0.0	0.0	0.0	0.0	0.0	0.18861	0.117646	ENSG00000087266.17	SH3BP2
ENST00000354449.7	3.411626	3.7428550000000005	4.981358999999999	4.304506	3.642246	3.616936	5.056768	5.191930999999999	3.5642410000000004	3.8056059999999996	5.7157800000000005	6.276967	5.140605	4.660446	7.951836999999999	8.574824000000001	5.065071	4.946095	7.816909	7.957505	4.741283999999999	5.3072099999999995	7.842250999999999	8.907769	ENSG00000197548.12	ATG7
ENST00000254250.7	5.205312	7.756997999999999	7.470801	6.4320889999999995	6.1197230000000005	5.6263819999999996	6.449264	4.491166000000001	6.628819	9.221998	4.950896	5.7290790000000005	30.216284	29.437788	24.961893	25.364079	26.330603000000004	22.69494	20.059501	19.873473	24.025477	21.504666	20.456263	19.412370000000003	ENSG00000131931.8	THAP1
ENST00000454652.6	0.381602	0.350668	0.539387	0.514405	0.9155	0.9340040000000001	1.33104	1.476825	0.28274	0.68125	1.5326959999999998	1.552309	3.2972349999999997	3.2692099999999997	3.487515	3.620337	4.355009	4.812976	6.121678	6.036931	3.5630940000000004	3.45145	4.681021	6.355455	ENSG00000114796.16	KLHL24
ENST00000395465.3	0.0	0.0	0.0	0.0	0.0	0.0	0.0	0.0	0.0	0.0	0.0	0.0	3.280743	3.502885	4.69442	5.473942	2.633228	2.039609	4.72242	4.975665	3.3406379999999998	3.203544	5.45783	5.307693	ENSG00000129007.14	CALML4
ENST00000359315.6	5.762794	5.653878	5.37204	5.445437999999999	6.996160000000001	6.1795480000000005	6.164492	6.184695	7.684111	8.610559	8.424508	5.74937	3.966513	5.472319000000001	5.416368	4.023175	6.814922	7.8790119999999995	5.804687	6.924117999999999	6.090641000000001	6.730525999999999	6.420437000000001	7.237763	ENSG00000141933.9	TPGS1
ENST00000398075.4	0.8506790000000001	0.47771800000000003	0.904383	0.778641	0.383751	1.325416	0.604428	1.313887	0.674063	0.645614	0.696001	0.818601	1.1847020000000001	1.104201	1.246068	1.383674	2.316021	1.508585	2.21122	1.6649029999999998	1.22823	1.4678149999999999	2.287451	1.325553	ENSG00000214309.5	MBLAC1
ENST00000675809.1	0.0	0.0	0.0	0.0	0.0	0.0	0.36341999999999997	0.0	0.0	0.362131	0.0	0.79943	0.0	0.0	0.9017540000000001	0.679855	0.339183	0.314577	1.2565870000000001	0.0	0.7682	0.0	0.891625	0.0	ENSG00000203485.14	INF2
ENST00000573621.1	23.555466	47.621159999999996	56.345715000000006	0.0	0.0	26.42475	18.828833	20.464754	47.995567	20.111844	0.0	0.0	0.0	0.0	0.0	0.0	0.0	0.0	0.0	0.0	0.0	0.0	0.0	0.4797	ENSG00000262730.1	AC104581.2
ENST00000253461.8	0.0	0.0	0.0	0.0	0.0	0.0	0.0	0.0	0.0	0.0	0.0	0.0	3.549607	4.474063	5.616341	5.49249	6.089698	6.93836	8.698313	6.0099290000000005	4.5871900000000005	5.437487	6.731327	6.171264	ENSG00000260456.7	C16orf95
ENST00000502426.5	0.0	0.0	0.0	0.0	0.0	0.0	0.0	0.0	0.0	0.0	0.0	0.0	0.0	0.0	0.0	0.148786	0.0	0.0	0.0	0.0	0.0	0.0	0.0	0.0	ENSG00000108846.16	ABCC3
ENST00000296755.12	2.0630759999999997	1.992735	2.010543	2.14027	1.8716979999999999	1.7572139999999998	2.021675	1.9650619999999999	2.055109	2.237721	2.466281	2.575352	17.050983	17.49297	18.823853	19.042319	16.237047	16.635707	18.154357	17.23641	17.390446	17.263076	18.783639	19.102513000000002	ENSG00000131711.15	MAP1B
ENST00000472795.5	0.0	0.0	0.0	0.0	2.446789	0.0	2.413306	2.9687069999999998	0.0	0.0	1.634887	3.062609	8.469891	3.3286050000000005	14.298782000000001	8.737587	5.236435	9.97914	7.716513000000001	9.453717	6.628361999999999	9.031737	6.672648	4.962356	ENSG00000000460.17	C1orf112
ENST00000376350.8	0.42135100000000003	0.656617	1.238864	0.867756	0.7127859999999999	0.787792	1.192842	1.204965	0.8227530000000001	0.8394229999999999	1.659046	1.2670700000000001	4.507112	4.7151760000000005	7.531648	8.292692	6.330762	6.547523	10.53325	9.591289999999999	5.682489	5.350726	9.720835000000001	9.011617	ENSG00000080031.10	PTPRH
ENST00000676336.1	0.0	0.0	0.0	0.743119	0.141762	0.0	0.0	0.192233	0.0	0.0	0.0	0.153599	0.28537199999999996	0.388892	0.8545510000000001	0.431493	0.20394	0.706577	0.735945	0.937169	0.390138	0.324549	0.772918	0.811609	ENSG00000148356.14	LRSAM1
ENST00000367993.7	45.357274	45.043318	44.945389	41.379042	38.650133000000004	45.38926	44.723075	39.365238	50.409793	46.687717	45.831624	47.885393	110.057521	104.560647	111.43538000000001	113.12312800000001	102.465819	108.05515700000001	107.219293	102.95715200000001	104.33530400000001	106.516894	106.13250500000001	104.774783	ENSG00000158864.12	NDUFS2
ENST00000294811.2	2.978497	3.3871	2.115144	2.9137	2.771249	2.76702	2.827239	1.940766	3.034463	3.496714	1.94192	1.8809330000000002	5.665844	6.275691999999999	4.356482	5.104207	6.843478999999999	6.195219	5.503351	5.487329	6.598653	6.377077	5.033441000000001	5.388945	ENSG00000162757.4	C1orf74
ENST00000553899.5	259.11985400000003	227.340408	325.673296	199.75913300000002	447.434651	210.688063	413.822083	336.694681	413.565037	326.404819	551.4106370000001	303.277765	1.519274	2.3210599999999997	23.368695000000002	19.122619	4.665065	3.889417	25.193989000000002	27.034087	2.766936	6.115807	22.560869	23.758976	ENSG00000100519.12	PSMC6
ENST00000474541.1	1.146304	1.324128	0.910703	0.0	0.8840690000000001	0.0	0.0	0.0	0.0	0.0	3.999542	0.0	0.8776139999999999	0.9971270000000001	0.996139	1.170962	0.738572	0.788499	0.35852399999999995	0.52004	0.896784	0.646389	0.636787	0.549793	ENSG00000135747.11	ZNF670-ZNF695
ENST00000253814.6	40.509813	33.605191	33.723995	32.661361	39.07625	43.5105	39.959686	32.306216	48.671585	52.98526	45.787012	48.074967	87.096595	85.857277	67.746709	69.741938	87.097726	91.376367	78.293048	75.748983	101.722176	105.63908899999998	97.333706	86.155856	ENSG00000131507.11	NDFIP1
ENST00000234454.6	10.187603999999999	9.219108	11.848811999999999	13.108128	11.423724	12.462565	14.968276000000001	17.027424	14.036232	15.491182	14.765216	16.875942000000002	29.362322999999996	29.250921999999996	41.914501	36.278493	38.892365000000005	39.196433	49.104527000000004	50.458283	36.424371	40.553805	46.671059	44.85866	ENSG00000116096.6	SPR
ENST00000294053.9	8.277785	9.299876	7.776330000000001	8.458558	6.062433	7.236382000000001	5.879269	6.214393	6.942143	8.666947	8.225636999999999	6.355516000000001	8.101859	7.528662	8.434318	8.546147999999999	6.94013	7.204594	6.380656	6.149041	6.289932	6.454614	6.497236	6.512077	ENSG00000162129.14	CLPB
ENST00000381637.3	0.0	0.0	0.0	0.0	0.0	0.0	0.0	0.0	0.0	0.0	0.0	0.0	0.0	0.711954	0.427908	0.498064	0.0	0.9072180000000001	1.576849	0.566041	0.484495	0.396615	0.0	0.705852	ENSG00000022556.16	NLRP2
ENST00000375227.8	0.9594020000000001	0.408319	1.10093	0.5687949999999999	0.524662	0.522699	0.8781100000000001	1.406081	0.874785	0.874684	0.9153549999999999	0.892225	2.896583	4.275767	4.30135	4.391241	2.671032	2.9729650000000003	4.758584	3.115491	3.1412259999999996	3.9818919999999998	3.785655	3.9457430000000002	ENSG00000073350.14	LLGL2
ENST00000660676.1	0.0	0.0	0.0	0.0	0.0	0.0	0.0	0.0	0.0	0.0	0.0	0.0	1.488899	0.517918	0.48230100000000004	1.110396	1.782903	1.089644	2.099989	1.533395	2.031007	1.064781	1.567504	1.451031	ENSG00000112992.18	NNT
ENST00000327813.9	0.218441	0.0	0.418016	0.0	0.26022	0.22054400000000002	0.314295	0.569338	0.0	0.26110900000000004	0.0	0.0	0.566257	0.320252	0.624159	0.187281	0.295709	0.305761	0.906648	0.4918	0.41498999999999997	0.48364399999999996	0.5389149999999999	0.313152	ENSG00000183762.13	KREMEN1
ENST00000626395.2	0.0	0.0	0.0	0.0	0.0	0.0	0.0	0.0	0.0	0.0	0.0	0.0	3.023673	2.181536	3.9456330000000004	4.070404	2.3094770000000002	2.467032	4.304023	3.444312	2.614673	1.8823860000000001	2.817107	3.4789559999999997	ENSG00000023041.11	ZDHHC6
ENST00000656746.1	0.0	0.0	16.548291	0.0	0.0	8.039617	0.0	20.00808	0.0	0.0	0.0	0.0	0.0	0.0	0.15651500000000002	0.183304	0.0	0.0	0.468725	0.0	0.334002	0.160442	0.0	0.0	ENSG00000069424.15	KCNAB2
ENST00000462112.1	0.0	0.0	0.346326	0.38789	0.193022	0.0	0.8858860000000001	0.0	0.0	0.229726	2.34059	1.663935	0.0	3.267905	4.673741000000001	4.656905	1.398036	2.364618	2.107908	4.07267	0.913176	1.8233380000000001	0.420897	5.715343	ENSG00000124783.14	SSR1
ENST00000460265.5	0.0	0.0	0.28480900000000003	1.922306	0.0	0.10931800000000001	0.473203	0.932366	0.0	0.0	0.0	1.418539	2.727553	1.662897	5.903919	5.971435	1.382462	1.6233549999999999	3.5413989999999997	6.2271849999999995	1.84276	2.204406	4.424474	4.905047	ENSG00000113368.12	LMNB1
ENST00000676415.1	0.0	0.0	0.0	0.0	0.0	0.0	0.0	0.0	1.019425	0.0	0.0	0.0	0.0	0.0	0.0	0.0	0.0	0.0	0.0	0.0	0.0	0.0	0.0	0.5233979999999999	ENSG00000104381.14	GDAP1
ENST00000550903.5	0.0	0.0	0.0	0.0	0.0	0.0	0.0	0.0	0.0	0.0	0.0	2.1240650000000003	0.0	3.076668	5.768816999999999	7.6189160000000005	3.132005	2.781356	4.2316519999999995	2.33218	2.181088	1.2420879999999999	10.884041999999999	5.081716	ENSG00000058272.19	PPP1R12A
ENST00000262947.8	55.406839	48.970376	50.988795	39.784892	34.482502000000004	38.810724	43.1891	41.517839	51.3062	45.644572	43.323058	41.174242	64.520863	65.76043	77.72630799999999	64.999218	58.304748	66.33559	60.213104	67.576778	59.088767000000004	69.895653	51.91267	58.850365000000004	ENSG00000074842.8	MYDGF
ENST00000413988.2	1.3798	1.344026	1.380212	0.661329	1.205279	1.196084	1.564155	1.3731209999999998	0.8945420000000001	0.835369	1.04681	0.742345	2.12678	2.085229	1.867604	1.891099	2.256793	2.605138	2.448755	2.523628	1.314997	1.497285	1.506494	1.131907	ENSG00000283632.3	EXOC3L2
ENST00000300880.11	7.022096	4.517003	9.162089	3.155291	6.047527	8.23552	18.879649	17.747567	7.153955000000001	7.630664	10.968252	12.439589	0.0	0.768295	0.0	0.582394	0.0	0.0	2.178819	0.0	0.0	0.0	0.0	0.0	ENSG00000105327.18	BBC3
ENST00000357998.10	0.522138	0.618903	0.70672	1.086357	0.8604790000000001	0.8612639999999999	0.81483	1.109443	0.383858	0.17536400000000002	0.751414	0.28012800000000004	5.229863	5.100443	5.604896	5.218983000000001	6.379841000000001	5.974029	6.616743	7.380567999999999	5.683536	5.54296	8.220949000000001	6.03891	ENSG00000106692.15	FKTN
ENST00000304363.9	0.9776549999999999	0.941425	0.645749	0.8543799999999999	0.706522	0.941788	1.154287	1.071209	0.9867030000000001	1.193774	1.295081	0.8311860000000001	8.855865	10.268373	8.827991	9.631139	8.594918	7.878008	9.132361	7.9446639999999995	8.15323	8.013418	8.744261999999999	9.252163000000001	ENSG00000110066.15	KMT5B
ENST00000674182.1	0.196207	0.11018399999999999	0.20859299999999997	0.071836	0.309789	0.415757	0.209114	0.22728299999999999	0.177681	0.316432	0.160531	0.07867	1.175894	1.346069	1.042533	0.7991560000000001	2.484797	2.23135	2.257705	2.2772799999999997	0.972183	0.810958	0.282577	0.637065	ENSG00000236320.4	SLFN14
ENST00000223023.5	1.565403	1.06916	1.821655	1.394115	0.916115	1.210274	0.8454659999999999	1.102708	1.1637709999999999	1.4088	0.674999	1.923682	18.130032	19.655371	16.020692999999998	15.082553	15.102616000000001	16.764885	12.679319	15.583310999999998	17.850867	18.582872000000002	15.000866	15.220364000000002	ENSG00000106299.8	WASL
ENST00000613659.1	24.326203	22.528254999999998	18.293059	16.799639000000003	19.023519	17.648215	11.99297	14.427048999999998	15.878923	18.406862	13.944013	14.823309	22.298154999999998	23.106249	15.186479	17.034632000000002	19.774179	20.520660999999997	15.364237	14.975322	17.624077	19.774155	16.012868	15.673051999999998	ENSG00000276023.5	DUSP14
ENST00000507747.1	12.632285000000001	6.076206	10.053272	8.532196	6.731482000000001	9.85213	9.447506	7.049711	11.59302	16.56138	13.728124	21.156746	43.037126	42.687121000000005	32.470788	30.138709999999996	30.115157	30.357498	25.720102999999998	30.769637	46.261922999999996	47.696084	37.757979999999996	39.911669	ENSG00000249141.1	AL159163.1
ENST00000302386.10	141.798122	170.260722	127.930495	139.093122	152.799409	159.070503	137.586354	145.979897	142.41290700000002	157.808763	140.82759	131.88069199999998	59.272383	60.701221	55.617178	60.428654	64.38903499999999	61.707202	53.486784	58.2334	53.668898	54.531927	58.173873	47.959340999999995	ENSG00000170296.10	GABARAP
ENST00000557439.5	1.1335030000000001	0.0	0.0	0.0	0.0	0.0	1.129773	2.3166830000000003	0.0	0.0	2.908826	0.0	9.830522	10.578296	10.822168	11.516314	10.005697	10.114555000000001	11.258	12.099969999999999	8.953602	8.340473	12.224149	10.53127	ENSG00000126215.14	XRCC3
ENST00000309212.11	0.643741	1.051151	0.9476040000000001	1.2237790000000002	0.402091	0.416628	0.47498599999999996	0.559276	0.8576219999999999	0.803307	0.668491	0.714769	1.217804	1.077577	1.350347	1.1977879999999999	0.851082	0.504847	0.457182	0.722979	0.687545	0.684836	0.7334229999999999	0.949304	ENSG00000162576.17	MXRA8
ENST00000569319.5	0.0	0.0	0.0	0.0	0.0	0.0	15.320925	0.0	0.0	0.0	11.457082000000002	0.0	1.258859	1.516046	4.432196	5.029675	2.416945	1.7465169999999999	5.49515	4.270498	2.051399	1.870078	4.10377	4.81414	ENSG00000168872.17	DDX19A
ENST00000408901.8	18.547382	17.515193	17.084467	14.924553	15.720573000000002	20.809748000000003	17.600801	14.724998000000001	18.744075	19.398963000000002	19.961572	17.714676	96.516216	97.03791899999999	81.847287	81.312188	97.690099	103.941575	87.863536	81.721824	96.741562	98.716202	82.873847	81.14986800000001	ENSG00000129460.16	NGDN
ENST00000509253.5	27.448767	28.991723999999998	26.7184	23.386996	25.031567000000003	30.091755	31.169387	30.943233000000003	34.630691999999996	31.636505	29.215186	33.602149	50.923792	47.623656	46.897958	45.915690000000005	55.459925	62.3472	52.40425	54.63215	59.790512	56.918092	55.38678	57.743081000000004	ENSG00000112667.13	DNPH1
ENST00000620094.4	1.8255880000000002	1.498091	0.9660850000000001	0.763188	1.311527	0.878545	0.9198649999999999	0.56398	0.967945	1.047258	0.8067770000000001	0.734521	7.54557	7.512703	6.374926	6.928391	6.932154	6.491866	6.280201	5.878673	5.42235	5.822573	5.580603	5.409337	ENSG00000122386.11	ZNF205
ENST00000302926.7	0.19201400000000002	0.242617	0.028707	0.07908899999999999	0.11368900000000001	0.14809	0.095928	0.062557	0.146715	0.163943	0.088369	0.15590299999999999	1.079793	0.9571209999999999	0.7518060000000001	0.822059	1.14555	1.19021	1.051884	0.8296969999999999	1.609699	1.285289	0.9374540000000001	1.1494540000000002	ENSG00000169992.10	NLGN2
ENST00000379409.6	0.0	0.09398	0.259461	0.0	0.104853	0.08691499999999999	0.099089	0.026925	0.157865	0.02646	0.038034	0.134201	0.036766	0.018661	0.13445	0.044732	0.06846100000000001	0.124677	0.120553	0.21405500000000002	0.066606	0.137032	0.101487	0.139548	ENSG00000187583.11	PLEKHN1
ENST00000430968.5	0.0	0.0	0.0	0.0	0.0	0.0	0.0	4.07193	4.823504	0.0	2.5718330000000003	3.113727	1.939373	1.49958	4.134628	2.733342	3.087659	0.6701729999999999	0.829235	0.0	0.0	1.116736	3.755291	2.041312	ENSG00000144228.9	SPOPL
ENST00000279022.7	2.319686	1.299584	0.440043	1.820284	0.9955129999999999	0.9285680000000001	0.880868	1.117882	1.1251360000000001	1.8817830000000002	0.22575900000000002	0.79573	0.433418	0.495845	0.426755	0.254643	0.221016	0.381626	0.44502299999999995	0.292864	0.313263	0.331344	0.264673	0.22124699999999997	ENSG00000101335.10	MYL9
ENST00000261880.10	23.384577	21.655310999999998	24.810739	26.845137	18.886228	18.151574	27.375078000000002	24.969372	24.51534	23.959125	30.272683	34.461942	64.94240400000001	67.538397	89.89384	89.104236	59.156856999999995	57.68273000000001	79.232185	78.42237	75.551556	75.384853	83.571087	91.58071	ENSG00000103591.13	AAGAB
ENST00000588668.5	0.0	0.0	0.0	2.824329	0.0	1.350009	1.157194	2.313666	0.0	0.0	7.112552	0.0	0.0	0.46676899999999993	0.0	1.5968069999999999	0.0	0.0	1.848396	0.603456	0.0	0.0	1.059436	0.511958	ENSG00000062725.10	APPBP2
ENST00000380285.7	0.0	0.0	0.0	5.205046	0.0	0.0	7.473086	14.535243	0.0	0.0	0.0	0.0	1.6776799999999998	1.4978479999999998	1.743616	1.9142009999999998	1.072371	1.070912	1.400706	2.410494	0.6893020000000001	1.088873	0.8854280000000001	1.5714629999999998	ENSG00000028528.15	SNX1
ENST00000442065.5	0.0	0.0	0.0	3.9662129999999998	0.0	0.0	0.0	0.0	0.0	0.0	5.559248999999999	0.0	0.0	0.0	0.0	0.0	0.0	0.0	0.0	5.906631	3.240538	0.0	1.14452	0.0	ENSG00000075790.11	BCAP29
ENST00000611668.4	42.59342	46.133232	42.588551	51.357162	40.928826	42.17699	44.758326000000004	49.904833	42.577263	52.301571	43.825262	52.373835	148.153308	144.700773	137.374318	135.335064	160.151895	142.625591	147.2293	149.802948	180.228261	170.922969	158.942282	169.331704	ENSG00000269586.7	CT45A10
ENST00000569083.1	1.24129	2.849437	0.0	0.0	0.0	1.5034370000000001	2.109779	1.0476590000000001	0.0	0.0	0.0	0.8219549999999999	0.0	0.0	0.0	0.0	0.814013	0.271411	0.28967800000000005	0.0	0.0	0.216106	0.0	0.0	ENSG00000134419.15	RPS15A
ENST00000333987.12	0.0	0.0	0.0	0.0	0.0	0.0	0.0	0.0	0.0	0.0	0.0	0.0	0.0	0.0	0.0	0.0	0.089692	0.0	0.0	0.0	0.0	0.0	0.0	0.0	ENSG00000198453.13	ZNF568
ENST00000391771.1	25.735019	21.641059	31.130415999999997	27.058858	20.787732000000002	20.768156	23.735812	24.205597	37.198562	33.303449	40.851553	38.522723	21.339032	21.074647	21.906057	23.027435	18.392542000000002	19.012135999999998	19.628079999999997	21.366383	28.303471999999996	30.893278000000002	30.105296000000003	28.143337	ENSG00000179820.16	MYADM
ENST00000419421.3	0.20940300000000003	0.158753	0.25045100000000003	0.086252	0.035424000000000004	0.029363999999999998	0.16738499999999998	0.090964	0.160002	0.17879	0.0	0.15113	1.194658	1.004653	3.421819	3.6455339999999996	0.721642	1.161589	3.20035	2.615818	0.715655	1.143667	3.6429150000000003	3.475345	ENSG00000212123.4	PRR22
ENST00000634909.1	0.0	0.0	0.0	0.0	0.0	0.0	0.0	0.0	0.0	0.0	0.0	0.329115	0.0	0.0	0.0	0.0	0.0	0.0	0.24413400000000002	0.0	0.0	0.0	0.0	0.0	ENSG00000169118.18	CSNK1G1
ENST00000439370.5	85.776483	97.666935	123.84828200000001	127.926925	48.460301	130.007838	110.60687800000001	132.33138799999998	37.669964	54.670962	114.32806699999999	87.802513	1.9263580000000002	0.85954	3.430158	3.3823790000000002	1.001634	1.6051030000000002	3.8287120000000003	2.657059	0.262899	0.661987	2.103379	2.927477	ENSG00000130830.15	MPP1
ENST00000246071.8	55.07706999999999	59.08634	50.336154	56.195298	62.472795	72.542679	61.339841	61.149156000000005	70.910038	72.174964	74.17907199999999	73.48035300000001	75.253778	73.127551	60.407897999999996	64.905905	82.962195	79.05305600000001	72.596912	81.232848	92.954031	96.867992	84.50389	77.016432	ENSG00000125870.11	SNRPB2
ENST00000366548.8	8.778048	8.849200999999999	9.225307	7.211736	9.7823	11.771637	11.593544	11.819707000000001	10.316853	13.130994	10.714841999999999	11.475234	139.489697	149.154233	169.279435	165.784256	166.687093	164.937353	195.176527	195.309147	179.639586	172.665986	182.92398	185.1454	ENSG00000174371.17	EXO1
ENST00000324189.5	0.23954699999999998	0.12107000000000001	0.071626	0.19733499999999998	0.36471	0.100772	0.287219	0.364202	0.36606700000000003	0.409053	0.073496	0.17288499999999998	0.178276	0.255538	0.154407	0.24484499999999998	0.40222800000000003	0.341855	0.360526	0.27716799999999997	0.417907	0.304904	0.280168	0.20056	ENSG00000176383.9	B3GNT4
ENST00000486652.5	0.0	0.0	2.183743	0.0	0.0	0.18439	0.0	0.285812	0.0	0.0	0.0	0.0	25.253951	24.375867	50.889952	48.623636	27.244814	29.575351	51.845968	50.294979	24.102193	31.388472999999998	50.087688	47.894472	ENSG00000162923.16	WDR26
ENST00000567736.6	0.647764	0.0	0.0	0.0	0.0	0.363572	0.0	1.4942389999999999	0.5511689999999999	0.9920479999999999	0.0	0.94539	2.57667	2.9990069999999998	3.29032	3.5470059999999997	1.756794	2.296511	2.530457	2.309825	3.2486200000000003	2.809311	3.707903	3.419457	ENSG00000167522.16	ANKRD11
ENST00000360242.9	0.04154	0.0	0.0	0.0	0.0	0.0	0.0	0.03609	0.0	0.070935	0.0	0.0	0.421508	0.39617600000000003	1.178049	0.858714	0.322075	0.126386	0.36592399999999997	0.208527	0.696062	0.345386	1.216756	1.413441	ENSG00000150636.17	CCDC102B
ENST00000644711.1	0.0	0.0	0.0	1.43411	0.169438	0.0	0.0	1.0790110000000002	0.0	0.0	2.016932	1.197773	2.2436990000000003	0.659249	3.653974	5.02159	0.24435	0.315923	6.00816	5.379133	2.539613	1.04315	4.146432	4.544933	ENSG00000155906.19	RMND1
ENST00000375888.5	1.9428779999999999	1.84368	2.134033	2.025141	2.164352	2.112819	1.901658	2.445809	2.02155	2.234362	2.3860650000000003	2.632725	16.268578	14.608887	15.105876	14.066483999999999	17.042901999999998	15.060626000000001	16.552055	16.164981	17.722929999999998	19.171208	16.127934	18.359026999999998	ENSG00000107897.19	ACBD5
ENST00000565116.1	0.0	0.0	0.0	0.0	87.43265699999999	43.913886	0.0	0.0	0.0	0.0	0.0	0.0	0.5200899999999999	0.9697399999999999	2.06617	1.511794	0.740528	0.375222	1.5534270000000001	1.778055	0.378603	1.55374	1.7546950000000001	3.832934	ENSG00000260537.2	AC012184.2
ENST00000422142.7	0.646071	0.9142950000000001	1.081801	0.21289	0.34974099999999997	0.36238400000000004	0.10328599999999999	0.44903999999999994	0.263281	0.772269	0.634316	1.119076	0.839744	0.622966	0.280684	0.36759200000000003	0.178403	0.173505	0.301813	0.167802	0.6448689999999999	0.541044	0.50141	0.914899	ENSG00000236279.7	CLEC2L
ENST00000410106.5	0.0	0.0	0.0	0.9319059999999999	0.443405	0.0	1.618841	0.0	0.0	0.0	0.0	0.558625	0.0	0.22899499999999998	0.19781400000000002	0.0	0.196018	0.188813	0.08909700000000001	0.0	0.0	0.084752	0.319323	0.263059	ENSG00000115459.18	ELMOD3
ENST00000647129.1	0.0	0.0	0.774429	0.0	0.64651	0.0	0.0	0.0	0.0	0.0	2.008552	0.0	0.2	0.0	0.687106	0.168647	0.311863	0.0	0.705267	0.95005	0.083885	0.145753	0.319424	0.744004	ENSG00000109323.11	MANBA
ENST00000367854.8	3.0893599999999997	3.176661	3.057884	5.9675080000000005	3.207792	3.3760440000000003	4.257672	4.072284	11.884039	10.77827	15.296488	13.839208	11.230614	12.824783	14.269407999999999	15.823988	13.495759	13.581733999999999	17.577134	15.485743	43.927215000000004	42.343018	51.488797	50.485427	ENSG00000198771.11	RCSD1
ENST00000594509.5	37.345645000000005	62.724115000000005	83.500323	93.82498000000001	83.822518	60.68806	90.649609	104.01146999999999	78.573978	128.056853	103.637851	82.19726700000001	0.0	0.0	1.112755	6.101146	0.0	0.0	0.0	0.0	4.371333	0.0	4.693244	4.919224	ENSG00000268790.5	AC008764.4
ENST00000571227.5	0.0	0.0	47.571727	0.0	0.0	19.596805	29.566965000000003	41.973865	0.0	0.0	13.200493	80.233317	0.0	0.0	0.351179	0.0	0.0	0.0	0.0	0.5574479999999999	0.0	0.0	0.43205	0.13309100000000001	ENSG00000262246.6	CORO7
ENST00000360128.11	30.9556	26.658186999999998	27.164067	26.246787	25.136	27.465339	25.32249	24.758292	29.539569	29.313425	26.539361	27.748551000000003	153.798979	157.65166399999998	151.161002	142.598842	138.711176	154.94683500000002	133.629102	138.867997	162.426798	159.241475	136.968095	144.625195	ENSG00000198042.11	MAK16
ENST00000527958.6	40.661237	40.274855	35.77507	41.77391	43.089707000000004	47.318146	39.413544	37.762357	46.502837	46.88775	42.445181	43.175713	102.474388	105.93109799999999	91.079021	87.941061	106.647421	106.079458	96.097187	92.408988	103.397357	106.50524899999999	87.880854	90.610776	ENSG00000168092.14	PAFAH1B2
ENST00000408965.4	2.606185	3.920954	2.923837	2.580453	2.702408	2.550066	1.300235	1.434967	3.4395269999999996	2.6791490000000002	1.3411629999999999	3.430279	5.36006	4.300045	4.0861339999999995	3.3803699999999997	5.388133	4.98532	2.8155080000000003	3.590498	5.567548	6.455123	5.276997	5.452732	ENSG00000221869.5	CEBPD
ENST00000247026.10	5.251338	5.510497	5.185854	6.453166	5.722364	5.674119999999999	5.674017	5.597392	5.28659	6.83332	6.640814999999999	5.63746	49.025048999999996	49.584924	53.187045	53.382059999999996	49.131042	52.729898999999996	65.671648	53.676857999999996	52.870794	54.507879	49.316546	59.508824	ENSG00000126653.18	NSRP1
ENST00000367474.2	0.7273649999999999	1.838107	1.08743	0.898789	0.0	0.0	0.436067	0.0	4.816679	4.195313	2.901496	3.806268	1.592388	1.5846049999999998	1.077776	1.04284	0.099574	0.146754	0.101784	0.13308	8.216161	8.211817	5.552339	6.500703	ENSG00000203727.4	SAMD5
ENST00000534928.5	7.551531	7.697056	9.085878999999998	7.852048	7.816675999999999	9.680063	8.478828	7.971272999999999	6.526404	8.164503	9.543621	9.839199	61.422337	61.281222	85.10153299999999	78.328727	63.719223	63.066274	79.94340799999999	86.816385	54.873067000000006	55.243658999999994	67.18039300000001	75.38031099999999	ENSG00000147905.18	ZCCHC7
ENST00000260810.10	2.74012	2.769796	2.2955810000000003	2.704564	2.768411	2.755171	3.260198	3.422767	2.675793	2.910943	3.4093199999999997	3.7182459999999997	64.80802800000001	65.839313	89.810177	84.51223399999999	71.599889	71.071161	89.04520699999999	95.88815100000001	74.140948	74.933753	92.97063100000001	98.880834	ENSG00000163781.14	TOPBP1
ENST00000676288.1	0.0	0.0	0.0	0.0	0.0	0.0	0.0	0.0	0.0	0.0	0.0	0.0	0.802403	1.5233139999999998	1.0230780000000002	0.5774729999999999	0.625478	0.8396319999999999	1.05504	0.8219799999999999	0.842562	0.374965	1.487725	0.897882	ENSG00000162885.14	B3GALNT2
ENST00000614256.4	4.012805999999999	0.0	12.609053	0.0	0.0	0.0	0.0	34.907094	0.0	0.0	0.0	0.0	0.786799	0.669667	0.49900200000000006	0.764733	0.159367	0.234291	0.9256610000000001	0.5260729999999999	0.7325729999999999	0.557057	0.606593	0.306888	ENSG00000160679.13	CHTOP
ENST00000451997.6	0.0	1.306041	0.0	0.0	0.0	0.6387430000000001	0.669539	0.0	0.0	0.0	0.0	1.007465	8.244709	7.895409	5.69306	6.801856	8.639987	9.232303	6.441083	6.323992	7.446236	6.13108	5.62185	7.407413	ENSG00000285304.1	Z83844.2
ENST00000395728.7	6.898480999999999	5.600822	4.529166	4.182930000000001	5.57252	6.231305	4.883795	4.398922	5.960968	5.228726	4.2867239999999995	4.398356	27.371693	27.006787	24.457426	26.732508000000003	29.881968	30.718969	28.906364	26.095668	26.024964	26.141952	27.447234	25.850017	ENSG00000204371.11	EHMT2
ENST00000406452.8	12.277562	11.155228999999999	8.505444	8.977722	7.557134	12.034256	9.178858	11.797787	11.661745	13.599048000000002	9.945359	13.791305	55.456869	59.323188	55.084212	57.239188	55.239208	57.188787	54.446286	56.346449	61.213702000000005	60.330674	58.712649	59.791320999999996	ENSG00000176623.12	RMDN1
ENST00000234590.10	1154.246122	1142.814954	1064.3963820000001	1099.395877	885.745417	1012.1024800000001	949.119376	897.0552140000001	873.639757	863.966641	866.4427880000001	857.604578	1118.130265	1176.251394	999.2178759999999	1039.679359	970.777345	962.1668050000001	878.575835	849.7747119999999	819.305985	819.288318	736.892149	708.2913070000001	ENSG00000074800.16	ENO1
ENST00000380135.7	0.0	0.0	0.0	0.0	1.094039	0.0	0.0	0.0	0.0	0.0	1.843341	0.0	0.8889319999999999	0.546284	0.7184	2.157665	2.197736	1.614955	3.128953	0.0	0.764224	0.497867	2.899244	3.307526	ENSG00000050426.16	LETMD1
ENST00000331427.9	0.0	0.0	0.044711	0.0	0.0	0.0	0.0	0.032478	0.076171	0.0	0.0	0.0	0.0	0.0	0.033858	0.079811	0.062026	0.037252	0.04299	0.0	0.11855299999999999	0.15373399999999998	0.10898699999999999	0.075714	ENSG00000183034.13	OTOP2
ENST00000230901.9	5.11615	5.266541	7.133709	7.602182000000001	4.416856	4.972706	8.28233	6.803917	4.494489	4.550085	7.418587	7.305113	37.752964	37.372637	50.77448	52.260107	41.635844	41.984207	59.325508	56.55281	33.160533	31.946655	50.38044	48.13358	ENSG00000112983.18	BRD8
ENST00000647860.1	0.0	0.0	0.0	0.94052	0.0	0.0	0.0	0.0	0.0	0.0	0.0	0.0	0.083083	0.12430699999999999	0.101224	0.15476099999999998	0.12330899999999999	0.151825	0.20468599999999998	0.0	0.187282	0.244542	0.0	0.15596600000000002	ENSG00000185513.17	L3MBTL1
ENST00000548729.5	0.9188569999999999	0.777701	0.493612	1.042383	0.8484139999999999	0.368942	0.9442809999999999	0.8662780000000001	0.419059	1.005034	0.0	1.085967	0.0	0.0	0.0	1.2197049999999998	0.955902	0.36589	0.799796	0.0	0.0	0.0	0.806836	0.651595	ENSG00000259075.6	POC1B-GALNT4
ENST00000347800.6	0.0	0.0	0.0	0.0	0.0	0.0	0.024772	0.053849	0.0	0.0	0.0	0.0	0.0	0.0	0.0	0.0	0.0	0.0	0.0	0.0	0.0	0.0	0.0	0.0	ENSG00000160179.19	ABCG1
ENST00000359918.8	0.0	0.08462	0.0	0.0	0.113292	0.046955000000000004	0.0	0.0	0.255856	0.0	0.0	0.0	0.039741000000000005	0.040067	0.041151	0.0	0.146982	0.0	0.051608	0.05708200000000001	0.046626999999999995	0.0	0.0	0.045867000000000005	ENSG00000167311.14	ART5
ENST00000474627.8	2.841068	2.23923	3.824361	4.050854	2.070864	2.137006	2.656309	3.0809919999999997	2.435094	1.993206	2.5340759999999998	2.9525360000000003	6.932474000000001	8.10422	13.204734	12.910252	7.022655	7.7432929999999995	11.614852	10.375254	6.186841	5.893654	9.508818	8.905388	ENSG00000171953.16	ATPAF2
ENST00000269228.10	4.687521	4.312661	6.485362	6.028722	4.234077	4.579274	5.231564	4.841243	4.591121	4.224913	5.6929110000000005	6.288665	15.468791	15.835816000000001	22.1231	24.085203	14.883389000000001	15.823041	21.019655	21.301243	14.56662	15.278205999999999	20.066657	21.847829	ENSG00000141458.13	NPC1
ENST00000394126.5	8.719772	9.812975999999999	9.366675	10.397506	7.38103	7.490297	8.751114	8.016987	7.756025	8.210142	9.953014999999999	7.557792	30.27148	28.513211	30.825627	29.776413	25.985362	27.293791	28.448695	29.289627000000003	24.327543	25.529593	28.920046000000003	27.23102	ENSG00000008838.20	MED24
ENST00000434353.6	0.0	0.0	0.0	0.0	0.633977	0.0	0.0	0.0	0.0	0.0	0.0	0.0	12.223896	10.339481	11.518458	10.733185	10.168199000000001	9.668188	8.233377	7.014276	8.786563000000001	8.471917999999999	9.348972999999999	7.335616	ENSG00000197620.11	EOLA1
ENST00000366609.3	7.255746	7.642527	7.692882000000001	7.73517	6.786982000000001	7.99631	7.274489	6.575898	10.175849000000001	8.588077	9.376800999999999	8.707153	24.618232	24.264091	26.29603	23.190352999999998	23.189242999999998	25.086052	24.897910999999997	23.666117	27.751286	29.267528000000002	26.073775	28.722590000000004	ENSG00000168264.10	IRF2BP2
ENST00000549258.5	0.0	0.0	0.0	13.915857999999998	0.0	10.972783999999999	19.725426000000002	0.0	8.103755	0.0	20.317974	14.053021	0.881008	0.383008	3.841571	1.418588	0.134434	1.080774	4.619733	8.290463	0.639705	1.091329	2.3822389999999998	4.826869	ENSG00000134294.14	SLC38A2
ENST00000426633.6	7.03518	5.113318	4.758294	4.777234	6.483291	5.789291	4.146603	6.025994	5.129529	7.779108	6.0704199999999995	6.706561	6.203765	7.001403999999999	6.710261999999999	7.430299000000001	7.9973339999999995	7.420947	7.663363	5.596227	7.494279	8.317116	7.727274	7.976527000000001	ENSG00000231925.12	TAPBP
ENST00000521082.5	49.487021	38.714726	60.356677000000005	0.0	49.703949	44.898477	41.020927	41.521267	0.0	105.01866799999999	0.0	74.440366	7.1878649999999995	6.992007000000001	6.221451	8.626610000000001	6.580932000000001	5.537242	6.229153	6.595148	11.519327	12.852352999999999	10.814691999999999	12.719746	ENSG00000122550.18	KLHL7
ENST00000532972.5	90.79980400000001	87.47459599999999	82.160271	88.823976	83.173852	88.071175	87.713966	80.694482	78.568499	82.51905500000001	81.142915	95.29319100000001	213.68247200000002	218.06930499999999	209.731696	168.831902	205.555323	216.971861	189.73951100000002	235.69777000000002	209.13841399999998	232.264117	142.65837199999999	194.78518200000002	ENSG00000118363.12	SPCS2
ENST00000406890.6	2.042143	2.056927	2.620536	4.787215	2.773359	2.726492	1.866454	1.593879	5.841284	5.901905	4.8492809999999995	6.118569	18.724694	19.025514	18.919286	18.204989	12.707785000000001	11.412510000000001	13.856332	15.168296	30.016575	29.863833000000003	28.971922999999997	28.231962	ENSG00000105889.15	STEAP1B
ENST00000539049.5	0.0	0.0	0.0	0.0	0.0	0.0	0.0	0.0	0.0	0.0	0.0	0.0	1.628109	0.9488719999999999	6.479156	6.7595529999999995	1.534934	0.67716	6.368169	4.519011	0.684439	0.208693	5.271133	4.746143	ENSG00000013573.17	DDX11
ENST00000399299.5	10.872022	0.0	12.852853999999999	23.982228	16.814971	12.118414	11.520901	0.0	14.414254000000001	9.121799000000001	30.252107000000002	23.479117000000002	0.21755100000000002	0.551528	0.21546500000000002	0.535457	0.45940200000000003	0.768048	1.236141	0.309449	0.22920500000000002	0.098611	0.488899	0.354375	ENSG00000205670.12	SMIM11A
ENST00000338779.11	4.314056	3.894532	3.439804	3.3973970000000002	3.4699739999999997	3.682928	3.621903	4.007305000000001	4.699125	4.123526999999999	4.495291	3.544341	32.409033	30.229844	32.427667	34.879318	30.578708000000002	31.502723	34.156333000000004	31.879972	29.61065	29.434845000000003	33.928194	31.952455	ENSG00000132613.15	MTSS2
ENST00000244007.7	1.8475580000000003	1.503164	2.497164	2.994487	2.175116	2.182137	3.30185	3.445179	2.739747	2.449551	3.5762680000000002	3.5991449999999996	10.456318	11.436733	19.214904999999998	19.375307	13.294899	13.818498000000002	21.304987	21.320066	13.933297	13.346720999999999	21.671039	20.346248000000003	ENSG00000124181.14	PLCG1
ENST00000432730.5	0.0	0.0	0.0	0.0	0.0	0.0	0.0	0.0	0.0	0.0	0.0	0.0	0.0	0.0	0.0	0.0	0.0	0.0	0.0	0.0	0.0	0.0	0.0	0.0	ENSG00000165238.16	WNK2
ENST00000398558.8	6.18734	5.5203169999999995	4.694833	5.113595	1.461841	3.758235	2.639775	2.488477	5.051489	3.8639349999999997	5.213023000000001	4.104522	3.200577	2.846473	4.265224	2.754963	2.051889	2.607209	2.479415	2.958916	3.072179	2.499882	4.382499	3.295838	ENSG00000161091.13	MFSD12
ENST00000399728.5	377.004307	420.88113799999996	361.69993900000003	378.02273399999996	424.51337800000005	468.83467800000005	447.78433600000005	441.166343	391.922425	375.44515	368.644742	382.888448	330.962393	345.163212	276.794379	283.388304	408.05604	408.714302	357.830562	377.021817	313.825517	308.07611099999997	252.63752200000002	268.419377	ENSG00000117632.23	STMN1
ENST00000402361.5	0.0	0.0	0.520722	0.0	0.392982	0.0	0.0	0.0	1.333512	0.0	0.617161	0.0	0.381856	0.0	0.0	0.570204	0.416538	0.968908	0.0	0.47847399999999995	0.85472	0.0	0.528198	0.20577800000000002	ENSG00000162976.13	SLC66A3
ENST00000575842.5	962.963798	939.548876	875.54865	893.88875	864.930076	887.3462099999999	842.91936	770.560883	655.6752349999999	571.456066	601.4745379999999	510.84220700000003	476.934474	441.962408	430.76604299999997	426.91024699999997	463.85157599999997	503.881985	430.61945499999996	498.66429500000004	296.282668	317.61802400000005	295.57038	286.33225899999996	ENSG00000184009.12	ACTG1
ENST00000343605.5	0.263702	0.0	0.0	0.0	0.133829	0.36978	0.316182	0.171827	0.134327	0.394015	0.485446	0.38063800000000003	0.16797	0.25003800000000004	0.086876	0.306025	0.426246	0.542968	0.381637	0.29975300000000005	0.24938400000000002	0.427766	0.431889	0.337186	ENSG00000100036.13	SLC35E4
ENST00000599163.5	0.0	0.0	0.0	0.0	0.0	0.0	0.0	0.0	0.0	0.0	0.0	0.0	0.552787	0.841615	1.629198	1.5106620000000002	0.190946	0.50732	1.328223	1.361291	0.457665	0.299408	2.006128	2.171347	ENSG00000142002.17	DPP9
ENST00000445503.5	1.389645	0.0	3.4762720000000003	0.0	0.0	0.0	0.0	2.943187	0.0	0.0	0.0	3.611596	0.9547540000000001	1.345	10.136074	10.480186999999999	1.489865	1.275651	8.206452	6.592838	0.830081	1.4664620000000002	8.554327	8.796314	ENSG00000116062.17	MSH6
ENST00000559091.1	0.0	0.0	0.0	0.0	0.0	6.079707	0.0	8.900447999999999	11.200391999999999	0.0	0.0	0.0	1.072861	0.0	2.3043709999999997	0.0	0.0	0.0	0.0	1.421351	0.0	0.9359700000000001	0.0	0.0	ENSG00000136381.13	IREB2
ENST00000591249.5	1.466991	0.0	0.0	0.0	0.0	0.0	0.0	0.0	0.0	0.0	0.0	0.0	101.417361	103.872355	113.47846100000001	95.538218	130.989175	122.71628	112.029054	134.32624199999998	116.70838700000002	130.901715	95.045153	119.013575	ENSG00000099624.8	ATP5F1D
ENST00000676123.1	0.649547	0.839674	0.630722	0.601089	0.654207	0.622313	0.390049	0.700445	0.640418	0.626017	0.5611229999999999	0.707282	5.060813	4.230339	4.409717	2.766255	4.090747	2.88623	3.457204	1.610994	3.142321	3.468571	1.62315	1.8812849999999999	ENSG00000196233.14	LCOR
ENST00000508447.1	0.0	0.0	0.0	0.0	0.0	0.0	0.162853	0.0	0.212279	0.535335	0.319143	0.360236	1.0390549999999998	2.078456	2.1528549999999997	0.784503	2.445995	2.336215	1.774488	2.0804869999999998	2.151843	2.616779	1.774127	2.756907	ENSG00000058729.11	RIOK2
ENST00000570013.5	9.13786	0.0	17.786444	0.0	22.864407	0.0	0.0	35.886728000000005	0.0	0.0	0.0	27.987184000000003	0.653982	0.341453	1.159678	1.090378	0.721418	0.435162	0.8118569999999999	2.332725	0.228365	0.889059	0.0	0.962724	ENSG00000214013.9	GANC
ENST00000587005.5	0.0	0.0	0.0	0.0	0.0	0.0	0.0	0.0	0.0	0.0	0.0	0.0	0.0	0.0	0.321734	0.0	0.0	1.362759	0.557736	2.267894	0.0	0.0	1.001385	0.198641	ENSG00000168096.15	ANKS3
ENST00000424749.7	0.742109	0.087781	0.39547	0.313729	0.0	0.058534	0.0	0.09919	0.8761549999999999	1.727438	1.090398	1.254233	1.6031739999999999	1.1441299999999999	0.73201	0.269692	0.066746	0.111304	0.203249	0.359648	4.487959	4.220534	3.6342800000000004	2.809189	ENSG00000189157.14	FAM47E
ENST00000674790.1	0.0	0.0	0.0	0.0	0.0	0.0	0.0	0.0	0.0	0.0	0.0	0.0	0.0	0.0	0.0	0.0	0.0	0.0	0.0	0.0	0.0	0.0	0.0	0.0	ENSG00000171680.23	PLEKHG5
ENST00000621629.4	24.636662	24.670039000000003	0.0	44.738165	30.175453000000005	16.656332	0.0	28.107547999999998	75.775902	0.0	0.0	31.001603999999997	5.774358	6.564075	5.017005999999999	6.134082	5.829098	4.183763	4.552581	8.185601	7.697572999999999	6.506074	9.754601	6.845864999999999	ENSG00000262919.8	CCNQ
ENST00000369393.8	2.0913009999999996	1.8960299999999999	2.786788	2.768932	2.071981	2.48715	2.716469	2.5509880000000003	2.322459	2.489966	3.111338	3.2193169999999998	24.867435	25.505947	41.486253000000005	39.578179999999996	24.438349	25.105427	38.177899	33.294694	24.405471	24.055781	36.280564	37.154894	ENSG00000112159.12	MDN1
ENST00000366654.5	7.048924	6.959563	6.470048	6.211926	4.991632	5.149103	6.551731	5.696777	7.348292999999999	8.677733	6.840198	9.583135	31.233935	34.426315	34.864459000000004	35.61779	35.18893	37.038288	38.67337	41.909201	46.226355	46.099388	46.060171000000004	43.224464000000005	ENSG00000182118.8	FAM89A
ENST00000589413.5	0.534524	0.746564	0.342127	0.410659	0.47648	0.39300300000000005	0.615807	0.512938	0.421091	0.532515	0.448492	0.298404	5.8544160000000005	6.707272	19.612341	20.139654999999998	5.634373	5.301405	19.301741	21.630042	4.699486	4.667998000000001	16.281464	15.810529999999998	ENSG00000188283.11	ZNF383
ENST00000260047.10	0.0	0.0	0.0	0.0	0.0	0.121272	0.0	0.0	0.0	0.241585	0.0	0.0	0.301712	0.144956	0.23248899999999997	0.0	0.379965	0.06797	0.565407	0.38014699999999996	0.545916	0.7178829999999999	0.6552939999999999	0.52989	ENSG00000137494.14	ANKRD42
ENST00000407479.5	0.08730700000000001	0.0	0.417684	0.0	0.0	0.14691300000000002	0.0	0.379257	0.177893	0.074543	0.10714800000000001	0.0	0.9373549999999999	0.8472379999999999	1.406469	1.410674	0.5875319999999999	0.471595	1.016343	1.0224879999999998	1.220525	1.333433	1.992313	2.117849	ENSG00000213918.10	DNASE1
ENST00000586178.6	1.284778	1.1321940000000001	1.969903	1.689856	1.471239	1.3709770000000001	1.452814	1.64925	1.848277	1.392987	2.814252	2.289329	25.065160000000002	24.919956	72.507891	67.180498	22.177377	22.019510999999998	65.085538	68.076999	27.229670000000002	28.812773999999997	68.87159799999999	74.97748100000001	ENSG00000011258.16	MBTD1
ENST00000420864.5	109.884656	90.630525	107.494491	155.681185	68.220268	162.379722	326.234328	166.202576	0.0	155.520227	210.93029700000002	153.074076	25.773055	28.146886	42.319812	40.716583	28.247445000000003	24.018221	30.275803000000003	40.454808	23.030886	20.997901000000002	30.969355	32.001769	ENSG00000128654.14	MTX2
ENST00000319286.6	0.200423	0.202594	0.0	0.13208499999999998	0.027124000000000002	0.337256	0.352454	0.20895100000000003	0.088466	0.136899	0.149528	0.289299	2.3705220000000002	2.119407	1.9501819999999999	2.0322459999999998	2.139711	2.15489	2.460388	1.8787060000000002	2.380673	2.044048	2.039803	2.543914	ENSG00000180938.6	ZNF572
ENST00000651356.1	0.112706	0.22785300000000003	0.168499	0.092846	0.419455	0.331891	0.49549799999999994	0.220315	0.287056	0.264631	0.27663899999999997	0.18302000000000002	0.9102819999999999	0.8924790000000001	0.668743	1.4884110000000002	1.702871	1.687373	1.495953	1.7734729999999999	1.203487	1.295398	0.8599399999999999	0.983834	ENSG00000164398.15	ACSL6
ENST00000320017.10	1.8713349999999997	0.0	0.0	0.0	4.530627	0.0	0.0	2.909754	0.0	0.0	3.3709260000000003	0.0	2.981446	3.5569010000000003	2.205895	2.56985	2.415023	2.388895	4.305753	2.839891	1.459734	3.073146	3.067534	2.683445	ENSG00000114650.20	SCAP
ENST00000484389.6	0.0	0.0	0.0	0.0	0.0	1.189268	1.6159569999999999	0.0	0.0	0.0	0.0	0.0	0.427775	0.286044	1.0689389999999999	0.24336300000000002	1.4423030000000001	0.0	0.39150799999999997	0.9846889999999999	0.7370939999999999	0.0	0.0	0.0	ENSG00000083544.15	TDRD3
ENST00000306318.5	0.199212	0.469862	0.079421	0.437621	0.1348	0.07449299999999999	0.212317	0.403837	0.27060300000000004	0.113392	0.244484	0.1917	1.197	1.010732	0.875706	0.6213390000000001	0.43397600000000003	0.97175	0.441481	0.542378	0.79172	0.967093	0.53617	0.848407	ENSG00000168505.7	GBX2
ENST00000367807.7	0.0	0.0	0.0	1.2096719999999999	0.563316	0.0	0.6620739999999999	0.0	1.364271	0.0	0.0	0.0	15.060554000000002	12.084802999999999	15.709123000000002	14.560773999999999	12.223486	10.494828	13.558357999999998	14.556388	14.552086	11.064886	17.612437	15.463884	ENSG00000117475.14	BLZF1
ENST00000551007.1	0.0	0.0	0.209175	0.0	0.269852	0.644333	0.0	0.0	0.17514000000000002	0.234815	0.339719	0.0	0.0	0.0	0.0	0.0	0.0	0.295342	0.0	0.21285700000000002	0.0	0.155093	0.137781	0.0	ENSG00000111331.13	OAS3
ENST00000274764.5	8.385741000000001	10.492894999999999	7.2187	10.520697	10.876077	11.102179	13.958241000000001	11.064001	1.366147	0.8577030000000001	2.060598	2.902894	8.090955000000001	9.744195	12.209723	10.929378	15.093812	17.185279	17.725203	16.066699	2.740103	1.8576139999999999	2.59953	2.121953	ENSG00000146047.7	H2BC1
ENST00000311177.7	29.158046999999996	31.140203999999997	23.043731	24.2746	36.323309	30.340342	27.507438	29.085632	23.609918	23.311920999999998	22.760397	23.720885	78.880339	76.787503	68.18738	70.8688	88.02488699999999	85.05566	79.991023	78.470957	58.049229000000004	56.079784	56.329302	55.762875	ENSG00000170689.10	HOXB9
ENST00000508855.5	15.849760999999999	12.367324	11.994212	13.054965	14.392237	10.814146000000001	13.065430000000001	16.253485	14.425669000000001	16.089575	13.127669000000001	17.328967000000002	1.9504669999999997	1.9428459999999999	1.420533	1.522709	2.646378	1.885809	1.611341	4.048280999999999	3.581353	1.6527180000000001	3.592313	3.7124550000000003	ENSG00000134480.16	CCNH
ENST00000398752.11	124.03763899999998	116.418269	101.849808	96.9496	107.36892399999999	122.22761200000001	109.086956	103.724918	112.396731	122.614433	110.060078	118.50733600000001	49.791678999999995	48.013873	40.479281	43.531626	45.695926	45.319377	44.238082	46.925121999999995	45.953346	45.992825	46.198395	41.664697	ENSG00000152234.16	ATP5F1A
ENST00000634762.1	0.0	0.886555	1.476602	0.0	0.0	0.0	1.2885870000000001	3.234473	0.0	0.0	0.0	0.0	0.0	0.0	0.281522	0.399382	0.0	0.0	0.0	0.397751	0.0	0.0	0.0	0.0	ENSG00000169519.21	METTL15
ENST00000369426.9	0.2965	0.7042189999999999	1.067652	0.0	0.0	0.146516	0.377567	2.025902	0.591461	0.0	0.0	1.2679639999999999	1.762945	2.11116	4.939431	3.298885	1.557022	0.936577	3.4362410000000003	3.9007620000000003	1.045852	1.009474	2.539935	3.785547	ENSG00000116874.12	WARS2
ENST00000545614.1	93.540536	18.910722	44.750617999999996	0.0	63.295896	31.480403000000003	29.908286999999998	48.76025	76.23760899999999	143.758176	183.677168	13.501999	0.461013	0.6336430000000001	1.2465629999999999	1.056984	0.791501	0.257698	0.761047	0.39807800000000004	0.660389	1.75247	0.163444	0.522099	ENSG00000257065.1	AL049844.1
ENST00000535000.1	0.0	0.0	0.0	0.0	1.614924	0.345597	0.42131599999999997	0.0	0.0	2.07877	0.0	0.377944	1.3965889999999999	1.261116	2.419666	2.087438	0.5936140000000001	1.451086	1.399515	0.961991	0.753437	1.214065	1.326637	1.308618	ENSG00000149761.9	NUDT22
ENST00000427461.1	0.0	0.0	0.0	0.0	0.0	0.0	0.0	0.0	0.0	0.0	0.0	0.0	0.19609000000000001	0.0	1.024362	2.342131	0.652274	0.0	0.551771	1.7227459999999999	0.0	0.194696	0.705997	1.400506	ENSG00000041802.11	LSG1
ENST00000467078.5	0.30686399999999997	0.0	0.6299359999999999	2.4856700000000003	0.0	0.0	0.867732	1.7003560000000002	0.0	0.792357	1.528987	0.0	0.0	0.0	0.5496979999999999	0.09323300000000001	0.0	0.089752	0.13028	0.0	0.0	0.0	0.353471	0.06793099999999999	ENSG00000113108.19	APBB3
ENST00000273077.9	3.504549	4.290401999999999	4.091557	4.610131	3.6285010000000004	3.7938440000000004	4.213945	3.530225	5.291253	4.849359	5.410617	4.188941000000001	11.681617999999999	10.715007	10.072065	9.977286	8.239224	8.499547999999999	6.395606	9.176738	10.467065	11.005554	10.842121	9.243883	ENSG00000127838.14	PNKD
ENST00000377073.4	0.0	0.0	0.0	0.0	0.0	0.0	0.0	0.0	0.0	0.0	0.0	0.0	0.0	0.035923000000000004	0.0	0.044439	0.0	0.0	0.0	0.0	0.0	0.0	0.041417	0.0	ENSG00000147117.8	ZNF157
ENST00000323563.8	11.232826	10.895714	8.685064	11.122819	11.439731	12.473809	10.838107	11.188311	13.062061	14.192263	11.070221	12.119474	42.020272999999996	45.704254	38.764768	34.526676	45.177115	43.858666	41.650108	46.357605	47.342217	47.899832	35.481868	40.832488	ENSG00000102738.8	MRPS31
ENST00000588875.2	0.0	0.0	0.0	0.0	0.0	0.0	0.0	0.0	0.0	0.23135100000000003	0.0	0.0	4.338019	1.2519200000000001	2.948652	6.163864	2.97285	0.842666	2.337026	2.272223	1.361976	1.595653	0.0	1.923529	ENSG00000166562.9	SEC11C
ENST00000367619.8	5.5567519999999995	5.5007209999999995	4.125102	4.4197239999999995	6.7422070000000005	6.491561	6.555389	6.292593	9.877635	9.717838	7.901283	10.758973	15.675094	16.436657999999998	14.773280999999999	15.990316	18.816257999999998	20.345497	19.033598	19.91295	27.223612	28.804438	26.140614000000003	26.915728	ENSG00000057252.13	SOAT1
ENST00000317802.9	1.269566	1.2723149999999999	2.155544	1.7955419999999997	1.521266	1.839877	1.892094	2.150932	1.9807549999999998	1.638624	1.618024	2.532841	3.8149059999999997	3.583858	4.246936	4.282721	3.383354	3.4166769999999995	3.984687	3.498204	3.611931	3.3080849999999997	4.1548	3.9936599999999998	ENSG00000178021.11	TSPYL6
ENST00000356260.10	5.598815	6.319269	5.9243809999999995	6.24639	5.184153	5.622624	5.646713	5.074279	6.134628	5.721119	7.5658259999999995	6.554106	54.492351	62.910766	65.70572	62.092125	53.044777	56.029838	65.593808	59.332553000000004	63.558952000000005	59.219209	70.01557700000001	75.250162	ENSG00000198301.12	SDAD1
ENST00000636183.2	2.655113	3.109123	2.579761	2.521066	2.349573	2.444086	3.353528	2.237996	2.7222869999999997	4.322208	2.939995	3.242779	0.082255	0.39147	0.129604	0.163954	0.259594	0.21476399999999998	0.218433	0.062148	0.293189	0.316144	0.057351	0.211635	ENSG00000102805.16	CLN5
ENST00000368988.5	0.0	0.0	0.0	0.0	0.0	0.0	0.0	0.0	0.0	0.0	0.702184	0.0	1.138068	1.3447049999999998	2.2256419999999997	1.0322	0.959082	0.599314	0.5121100000000001	0.557792	5.494275	4.315333	3.428806	3.726697	ENSG00000107679.14	PLEKHA1
ENST00000280571.9	3.1682330000000003	2.668788	3.63139	5.654878	5.716912000000001	5.257187	5.592596	5.619747	7.800336	7.889766000000001	7.451944	8.669928	7.050891	6.724641	7.52751	7.789272	10.320300999999999	10.654884	12.403739	11.421549	13.144001999999999	12.756925	14.616062	14.981743	ENSG00000150977.10	RILPL2
ENST00000472700.7	1.051234	0.0	0.0	0.0	0.48469399999999996	0.486599	0.866359	0.0	0.0	0.0	0.932866	0.793405	0.273579	0.968141	0.0	0.232138	0.0	0.20737399999999998	0.0	0.27678600000000003	0.571002	0.548547	0.5504319999999999	0.114253	ENSG00000069424.15	KCNAB2
ENST00000319070.3	0.0	0.0389	0.0	0.063443	0.026041	0.021586	0.0	0.033434	0.0	0.09857300000000001	0.0	0.027774	0.365043	0.258356	0.14833	0.198041	0.182013	0.191412	0.256151	0.165338	0.278808	0.079717	0.149877	0.130426	ENSG00000127578.7	WFIKKN1
ENST00000285873.8	9.460808	10.297917	9.393863	10.944756	8.437987	9.511853	9.152344	8.684708	10.690636999999999	11.779091000000001	10.452884	11.228862	39.884341	40.525503	45.05346	42.086786	36.321548	37.127439	39.296278	36.505675	40.215331	43.107165	39.417408	41.848259000000006	ENSG00000082516.9	GEMIN5
ENST00000511844.1	0.0	0.0	0.0	0.0	10.613344999999999	25.250933	0.0	0.0	0.0	0.0	0.0	0.0	15.545268	17.932195999999998	16.241747	6.6489720000000005	10.527678	13.940478	10.907454	12.415868	11.883027	12.854619	6.411642	10.570359	ENSG00000186468.13	RPS23
ENST00000616416.4	2.3210919999999997	0.199679	1.831029	2.2782240000000002	1.169602	0.415504	1.776391	1.415869	0.402498	0.590313	3.212222	3.5642050000000003	0.0	0.0	0.0	0.0	0.0	0.0	0.0	0.0	0.0	0.0	0.0	0.0	ENSG00000106648.14	GALNTL5
ENST00000528838.6	8.094924	8.285283	7.688012	6.355703	6.039717	7.272342999999999	6.043366000000001	6.423577	7.2534339999999995	7.525674	6.374428	7.284575	42.494331	39.222081	40.688641	46.652772999999996	40.602653000000004	37.259589	36.487891	36.365628	34.840321	37.733616999999995	41.05628	38.506406	ENSG00000185122.11	HSF1
ENST00000340381.11	8.541784	7.731184	7.643864999999999	7.466572	8.241342999999999	7.43571	6.337816	6.8844970000000005	7.51584	6.375259	5.007327	4.6825779999999995	11.515419999999999	10.231567	12.30724	14.680438	9.496317	9.914275	11.433709	11.373311	6.786281	7.205427	9.260409	9.461722	ENSG00000188807.13	TMEM201
ENST00000259727.5	13.896846	16.286787	14.131809	14.379153	18.034832	19.129286999999998	18.782164	20.530682000000002	11.011619999999999	8.597998	10.958039999999999	10.950213	69.89638199999999	69.888165	59.712827000000004	62.852766	84.73088800000001	83.07080699999999	86.280111	84.96521899999999	43.808178999999996	45.691463	44.207102	42.414394	ENSG00000137198.10	GMPR
ENST00000526924.5	1.002683	0.0	3.005519	3.5136300000000005	1.223856	1.020535	2.910986	1.8300169999999998	0.0	0.0	1.233811	2.210692	3.738002	4.209679	10.900091999999999	10.230805	4.1747	4.535401	13.332260999999999	11.906799000000001	4.9466019999999995	5.085851	11.658055000000001	11.089792999999998	ENSG00000161692.18	DBF4B
ENST00000260327.9	6.572454	5.311363	8.842715	8.118346	5.944151000000001	6.52881	9.299468	8.571719	6.7263470000000005	8.555386	9.024182000000001	9.513551	63.853967000000004	65.12246	76.099407	83.453314	63.029578	63.33608100000001	74.402991	75.43315	69.995201	65.451621	81.859701	83.831287	ENSG00000137770.14	CTDSPL2
ENST00000361302.7	0.0	0.0	16.388442	0.0	7.024669	7.052839	0.0	24.55949	15.502872	13.868525	0.0	25.018957	0.0	4.456415	6.4776739999999995	4.764057	0.482225	0.0	5.141058999999999	6.776783999999999	0.527142	0.0	0.0	4.878813	ENSG00000162688.17	AGL
ENST00000374599.7	1.334975	1.148995	1.645759	1.726457	1.490243	1.912714	2.612217	2.052231	1.809836	1.9713479999999999	2.484848	2.076553	4.756145	4.781814	5.645405	5.802656	6.286115000000001	6.302057	8.200381	7.76947	5.223791	5.857514	7.162786	6.657317999999999	ENSG00000130052.13	STARD8
ENST00000473341.5	0.0	0.0	0.759655	2.2596	0.0	0.141973	1.2241389999999999	1.720236	0.0	0.0	2.4669630000000002	1.5766719999999999	3.012594	2.380782	8.111596	9.791694999999999	1.756461	0.7903479999999999	12.838958	5.799429	1.552448	1.840066	7.327881	9.696822000000001	ENSG00000059378.13	PARP12
ENST00000483466.5	0.0	0.0	0.0	0.07799	0.0	0.0	0.07019299999999999	0.0	0.0	0.0	0.0	0.0	1.5705850000000001	1.2480440000000002	1.345576	1.8771209999999998	0.5822350000000001	0.704087	0.8524639999999999	0.31587600000000005	0.64289	1.308096	1.621349	1.2723209999999998	ENSG00000151276.23	MAGI1
ENST00000541240.5	0.363892	0.162003	1.341234	0.288396	0.871395	0.62695	0.9241090000000001	0.941729	0.7144149999999999	0.105574	0.133596	0.877941	12.374922999999999	12.810746	18.810762	16.701012	17.454873000000003	17.574284	25.689087	26.292313	9.268734	11.485377	14.757707	15.072385	ENSG00000140859.16	KIFC3
ENST00000310581.10	0.0	0.20954099999999998	0.071713	0.0	0.210405	0.130222	0.225306	0.109173	0.26398499999999997	0.176991	0.190124	0.27561399999999997	0.535974	0.364667	1.163455	1.221056	0.452842	0.268227	1.1326120000000002	1.097844	0.542441	0.248214	1.064172	1.003741	ENSG00000164362.21	TERT
ENST00000211413.10	0.0	0.0	0.187392	0.12907000000000002	0.05301	0.131823	0.06262000000000001	0.068061	0.39905300000000005	0.20066099999999998	0.0	0.113078	1.361543	0.890502	0.801614	1.0118129999999999	1.296806	1.187827	0.896742	0.958341	0.737097	0.766981	1.167618	1.0266959999999998	ENSG00000204314.12	PRRT1
ENST00000242592.9	5.712561	4.902818	8.443753	6.748117999999999	7.548681	7.496627	8.184842	8.334122	7.902353	6.441889	8.994961	8.16794	5.255387000000001	5.333323	9.405569999999999	7.887861	7.748374	8.773066	9.016877000000001	9.798142	6.429247	6.822771	9.3568	8.729072	ENSG00000122971.9	ACADS
ENST00000414651.3	23.829466	21.122743	22.037382	13.845513	18.263824	20.457557	17.830965	20.964069	22.849426	24.476146	18.721795999999998	15.523201	3.792179	3.805571	6.2489099999999995	7.309089999999999	3.8719059999999996	2.922711	4.621057	5.4725269999999995	2.8647970000000003	3.616571	5.651845	5.605619	ENSG00000115286.20	NDUFS7
ENST00000536578.5	9.070433999999999	10.813117	9.429437	10.964488000000001	8.444317	10.417053999999998	10.432929	9.118572	11.809132	11.687348	12.495823	13.028259	53.076770999999994	54.86691	56.247115	55.627584999999996	56.220538	57.226767	56.96585699999999	60.436499	64.971104	61.867822	61.300575	67.489001	ENSG00000167699.13	GLOD4
ENST00000377996.5	0.0	0.139299	0.41205	0.0	0.078266	0.0	0.084694	0.0	0.0	0.0	0.0	0.0	0.22592399999999999	0.272625	0.347781	0.459305	0.372191	0.261494	0.48757	0.169985	0.0	0.0	0.365296	0.40503	ENSG00000137103.20	TMEM8B
ENST00000458591.7	7.165756	7.438252	6.947429	8.57289	7.1763509999999995	7.828475999999999	8.040968	7.963176	6.197961	7.222092999999999	7.848361	9.687383	60.128969999999995	73.216296	73.488801	71.061256	62.414339	66.977805	60.07506899999999	73.320819	62.748001	69.49019100000001	62.664919999999995	56.94695	ENSG00000092108.21	SCFD1
ENST00000374922.9	56.575293	64.336525	46.519892	99.03753	7.178005000000001	1.9833349999999998	2.826432	6.144006	0.0	0.0	0.0	0.0	5.210805000000001	6.494111	4.823873000000001	10.002607000000001	0.146776	0.0	0.200485	0.7555810000000001	0.0	0.0	0.0	0.08525	ENSG00000204272.13	NBDY
ENST00000524767.5	0.7319399999999999	0.519938	1.1221510000000001	0.858516	0.589317	0.72587	0.8738360000000001	0.843	0.781551	0.765573	1.247188	1.046157	11.787175999999999	12.335364	19.651003	19.183972	13.182210000000001	12.696633	21.765773	21.662704	13.727932999999998	12.748895	22.361607	22.504978	ENSG00000158636.16	EMSY
ENST00000618691.5	117.13066599999999	113.12726599999999	98.83542	103.857855	99.072002	112.85845900000001	94.98259	93.863985	107.610477	115.272894	93.114708	107.74484299999999	25.495372	24.574739	24.646964	24.273339	24.751101000000002	25.691241	24.544346	27.827104	24.517193	26.423424	24.661399	24.999722	ENSG00000187109.15	NAP1L1
ENST00000535070.5	0.0	0.0	0.0	0.0	0.0	0.0	1.182077	0.0	0.0	0.0	0.0	0.0	0.623581	0.28029299999999996	1.018318	1.1430870000000002	0.6502899999999999	1.118797	0.989864	1.383789	0.6408020000000001	0.646069	1.10582	1.012617	ENSG00000105705.16	SUGP1
ENST00000341068.8	4.420668	3.8160580000000004	5.836993	5.414181	4.685526	4.531257	6.262008	5.794936	5.202847	5.720055	6.925650999999999	7.637389	50.373986	49.95599	105.14899399999999	97.504091	53.796801	53.221520999999996	96.588053	98.80046800000001	57.797625	60.168703	99.767061	107.19753700000001	ENSG00000153107.13	ANAPC1
ENST00000587602.5	0.0	5.2247900000000005	12.364022	0.0	13.990282999999998	11.596842	24.789831	8.981223	5.265868	8.826344	0.0	11.191286999999999	0.24224400000000001	0.5376810000000001	0.403649	0.24108800000000002	0.0	0.09927899999999999	0.0	0.0	0.0	0.5084770000000001	0.472236	0.555168	ENSG00000180448.10	ARHGAP45
ENST00000557659.5	114.61823799999999	0.0	200.38679299999998	293.445725	161.460476	133.532873	189.386978	132.092268	200.589911	59.727385999999996	321.73057400000005	141.519276	31.119162	29.948515000000004	46.662907000000004	57.248918	31.500952	35.630181	43.219037	57.093844999999995	41.742086	42.357123	47.686131	45.032540000000004	ENSG00000100528.12	CNIH1
ENST00000336097.7	226.304356	206.06683999999998	178.869849	179.584146	212.004629	211.95629300000002	205.275525	181.201776	229.08704300000002	243.41800899999998	218.74524700000003	221.65536200000003	324.456839	315.6735	296.62737400000003	269.93167200000005	347.364853	329.087866	301.376962	304.45839700000005	360.667816	337.622954	296.763441	313.001891	ENSG00000239672.8	NME1
ENST00000335624.4	0.394079	0.304618	0.360426	0.30554000000000003	0.454892	0.59811	0.48176899999999995	0.42293000000000003	0.592252	0.376052	0.34139	0.317875	1.759591	1.61164	1.896638	2.1579040000000003	2.4715849999999997	2.081125	2.200209	1.8942189999999999	1.8488759999999997	1.6142100000000001	1.734688	1.8740900000000003	ENSG00000186806.5	VSIG10L
ENST00000569871.5	57.596328	117.57101100000001	169.092425	197.006175	89.383096	83.125292	152.53028600000002	240.553033	140.103522	77.75372	161.090068	173.56018799999998	3.71573	5.038517	10.092830000000001	12.097636	4.028697	5.207293	7.503798	9.030016999999999	4.023912	4.278582	9.822333	8.512862	ENSG00000141101.13	NOB1
ENST00000287474.9	4.5475769999999995	4.843430000000001	6.397508	2.385468	6.1124410000000005	5.169166000000001	6.0964089999999995	7.470371000000001	3.404004	7.282986	7.076914	4.256508999999999	4.619248000000001	5.158597	6.792018	6.574396000000001	3.052597	7.636439	6.643932	6.251876	4.997335	3.590699	2.1605990000000004	3.6233779999999998	ENSG00000156869.14	FRRS1
ENST00000373014.5	96.76165400000001	97.297523	90.280795	99.826341	102.361211	107.354697	110.87536200000001	105.720141	89.59815400000001	97.23585	92.762849	92.43047800000001	291.63203	315.92955	274.047333	291.068917	329.12784	329.620611	293.671751	271.574817	279.943401	264.995977	248.14811600000002	251.11553500000002	ENSG00000183520.12	UTP11
ENST00000547153.5	0.09452	0.348191	0.0	0.0	0.0	0.0	0.151107	0.0	0.0	0.0	0.0	0.0	0.11313699999999999	0.10812999999999999	0.247756	0.0	0.0	0.0	0.0	0.303786	0.269773	0.443075	0.085239	0.208339	ENSG00000166046.11	TCP11L2
ENST00000595100.1	4.143381	2.574009	11.425464999999999	5.837795	0.0	0.0	10.841485	5.387796	0.0	0.0	0.0	5.433287	2.787503	0.439536	6.574363000000001	6.433905	0.596999	0.9560049999999999	4.517963	3.71795	0.47812200000000005	0.4169	3.8462370000000004	4.351254	ENSG00000095059.16	DHPS
ENST00000582401.6	46.931384	50.401016999999996	53.863747	65.019272	23.555353	26.517362	27.045081	22.557686999999998	23.994107	25.35666	37.645919	37.312301	136.477322	143.826966	152.03411599999998	155.682161	51.32452	51.173415000000006	60.214475	61.141754000000006	66.762774	69.361743	93.37707900000001	90.737975	ENSG00000265972.6	TXNIP
ENST00000534124.5	0.0	0.0	0.0	3.1204009999999998	0.0	0.0	1.8414709999999999	0.0	0.0	0.0	0.0	0.0	0.104599	0.0	0.27958099999999997	1.0588110000000002	0.0	0.465504	1.797534	1.212776	0.16513599999999998	0.225194	0.810555	1.393169	ENSG00000149823.9	VPS51
ENST00000414288.5	5.603633	4.383074	7.940619	5.794585	5.4910760000000005	7.3719470000000005	7.379366	7.091431	4.524439	8.083571000000001	7.25639	12.672442	0.635617	0.628922	2.039517	1.0272139999999998	0.6404	0.0	0.0	1.878355	0.618637	0.0	0.737426	0.426975	ENSG00000171055.15	FEZ2
ENST00000310981.6	8.59667	6.874001	8.286829	7.1875089999999995	6.338026	6.765072999999999	8.204972	7.357227000000001	9.934556	9.969124	10.865253	9.445475	8.978187	9.875364999999999	12.388132	10.69636	8.451317	7.93942	9.674204	10.130136	11.840686999999999	11.476786	12.658599	13.329707999999998	ENSG00000173349.6	SFT2D3
ENST00000376509.4	75.241109	69.31088199999999	76.687611	78.473285	63.056989	71.284953	77.799981	78.96221899999999	77.74790300000001	78.71379300000001	81.327095	85.68855500000001	111.348102	104.922028	116.424384	120.677722	106.46002800000001	105.461898	117.24727299999999	122.665361	106.611198	111.53946699999999	124.661506	117.399818	ENSG00000102096.9	PIM2
ENST00000562050.5	292.00306800000004	237.554959	388.95364	338.257551	330.516249	339.359655	168.953833	378.019421	272.85267000000005	156.099614	219.084069	314.570215	15.2343	12.901869999999999	15.972301999999999	15.919947	15.173332	17.487748	16.06472	13.827572	16.157122	14.929338000000001	15.248373	14.520743	ENSG00000132600.17	PRMT7
ENST00000543882.5	0.0	0.0	0.0	0.0	0.0	0.0	1.4466299999999999	2.069502	2.3094740000000002	1.3452030000000001	0.0	2.054614	0.40713499999999997	0.8274540000000001	5.3724739999999995	3.15955	1.235584	0.0	5.001908	2.730721	0.512112	1.0223389999999999	3.5957800000000004	3.6036879999999996	ENSG00000064115.11	TM7SF3
ENST00000355972.8	3.9608260000000004	4.0242629999999995	5.717837	4.862638	4.546143	4.370601000000001	5.875678	4.262926	5.317541	4.5778550000000005	6.144227	5.399166	30.467878999999996	32.261062	42.229742	44.342182	33.368586	33.298357	44.676839	44.64257	32.412597	32.626	46.117813	47.758849	ENSG00000101040.19	ZMYND8
ENST00000578822.5	14.184315	14.654231	33.398831	27.863671000000004	13.729679	14.057935999999998	25.597548	24.127564000000003	18.339318	11.616059	29.774884000000004	27.239078000000003	11.227012	10.613211	25.543514000000002	23.008409	12.368684	9.932144000000001	20.825176000000003	18.864783	12.622678	13.540551	19.891574	22.4355	ENSG00000109065.12	NAT9
ENST00000494706.1	0.0	0.0	0.0	0.0	0.0	0.0	0.0	0.0	0.0	0.0	0.0	0.0	0.608388	0.6326930000000001	0.213075	0.0	0.0	0.0	0.7360479999999999	0.397631	0.0	0.26312399999999997	0.0	0.463005	ENSG00000138459.9	SLC35A5
ENST00000402541.5	0.0	0.0	0.0	0.0	0.0	0.0	0.287892	0.615629	0.0	0.0	1.321346	0.0	0.5630029999999999	0.430571	0.372202	0.72748	0.618977	0.5254409999999999	0.26650300000000005	0.363483	0.924932	0.809652	0.7416149999999999	0.782949	ENSG00000118960.13	HS1BP3
ENST00000672774.1	6.7455110000000005	9.069108	8.980537	10.179803999999999	6.6715089999999995	7.76222	10.678578	10.07803	8.658496000000001	7.7211050000000006	7.664192999999999	11.031222999999999	2.842482	4.819225	4.169465	3.2891410000000003	3.230515	3.653135	3.774211	6.3481760000000005	7.112437	3.802142	2.148388	4.333963	ENSG00000138303.18	ASCC1
ENST00000466254.1	0.7939470000000001	1.8069709999999999	0.482601	0.0	1.408868	1.908318	2.256914	0.718421	0.500119	0.240017	0.45546499999999995	1.2692780000000001	2.716168	2.279641	0.804493	0.8970940000000001	3.625261	3.168079	2.729172	3.169036	1.793222	0.8933040000000001	2.300836	1.839093	ENSG00000211772.11	TRBC2
ENST00000222305.8	4.329437	3.3969099999999997	2.3200279999999998	2.632263	2.547498	2.2374560000000003	4.06351	1.4872530000000002	2.5818939999999997	3.0067060000000003	2.804435	2.275114	34.881972999999995	36.950319	28.109395000000003	30.445961999999998	40.392876	38.478487	30.645971000000003	32.614327	35.5762	32.23599	30.684409000000002	29.629303999999998	ENSG00000105698.16	USF2
ENST00000617070.5	0.0	0.0	0.0	0.0	0.097789	0.0	0.11551700000000001	0.251108	0.0	0.0	0.0	0.1043	0.13986600000000002	0.092699	0.18686	0.0561	0.0	0.0	0.029791	0.0	0.0	0.021256	0.0	0.025973000000000003	ENSG00000276600.5	RAB7B
ENST00000627418.2	0.0	0.0	0.0	0.0	0.0	0.0	0.0	0.0	0.0	0.0	0.0	0.0	16.632337	13.823649	14.821477	15.096499	16.9546	18.801673	17.964686999999998	16.391972	16.89359	19.292501	17.24096	15.927389999999999	ENSG00000163754.18	GYG1
ENST00000574285.2	2.385708	0.860925	0.0	0.0	0.962709	0.275473	1.0094290000000001	1.947181	0.51402	1.459583	0.0	1.319957	65.50765200000001	67.749291	53.206131000000006	50.377874	61.608273	59.295598999999996	48.664125	53.41842	60.36734499999999	59.332682999999996	41.61769	46.833502	ENSG00000182831.12	C16orf72
ENST00000520968.5	0.0	0.0	0.0	0.0	0.0	0.0	0.0	0.0	0.0	0.0	0.0	0.0	0.0	0.0	0.156345	0.0	0.0	0.0	0.0	0.0	0.0	0.0	0.162098	0.0	ENSG00000170271.11	FAXDC2
ENST00000465370.1	8.599162	5.167851000000001	5.564677	6.287306	7.206995	6.8823669999999995	9.349960000000001	5.0595099999999995	6.672886	8.392121000000001	5.789605	6.673027	0.0	0.0	0.0	0.0	0.0	0.0	0.379338	0.0	0.305707	0.0	0.319785	0.48044	ENSG00000073969.18	NSF
ENST00000567990.5	3.245993	1.999454	3.308242	5.217854	2.272573	1.331027	3.024118	4.124445	4.244201	1.6604830000000002	0.0	7.179225	0.705426	0.469526	0.528701	1.306484	0.990237	0.568149	0.8987850000000001	1.309088	0.756787	0.6596029999999999	1.178432	1.062506	ENSG00000102908.22	NFAT5
ENST00000380097.8	0.209642	0.176784	0.207411	0.557946	0.13619900000000001	0.17457899999999998	0.280211	0.179228	0.8439110000000001	0.696178	0.924441	0.667712	1.297021	0.76672	1.194511	1.281828	0.79071	0.9084559999999999	1.075658	1.46763	2.012089	2.372645	2.189525	2.054334	ENSG00000121236.21	TRIM6
ENST00000559238.5	0.0	0.0	1.907399	1.070447	1.3141120000000002	0.0	2.6047759999999998	3.40288	1.166767	2.703229	10.882514	4.500909	3.9934230000000004	4.440291	5.254882	5.962031	6.233719000000001	7.342027000000001	6.8095360000000005	5.560925	7.134297	7.774634	10.386411	9.609192	ENSG00000104129.10	DNAJC17
ENST00000481499.5	8.920952	0.0	42.678621	0.0	18.10957	0.0	28.523504	23.251301	0.0	0.0	21.896592000000002	12.876843	0.256533	0.18643800000000002	0.187014	0.891186	0.159053	0.302558	0.07210599999999999	0.184369	0.319228	0.045307	0.131545	0.148021	ENSG00000137171.15	KLC4
ENST00000582811.6	0.0	0.0	0.0	0.0	0.0	0.0	0.0	0.0	30.414199	0.0	0.0	0.0	1.627889	0.571767	3.447197	4.617941	0.832109	1.3800780000000001	2.4468	3.436604	2.222486	1.60366	2.03571	1.930837	ENSG00000105655.19	ISYNA1
ENST00000340934.10	16.323468	14.313598999999998	16.484845	16.029577	15.727135999999998	16.968608	18.967133999999998	20.666419	16.629985	17.813653	18.839057	22.820732	95.261431	102.261953	127.834695	131.94005	99.359432	95.31505	111.643948	128.147252	103.065985	104.834854	117.190145	126.560391	ENSG00000162819.12	BROX
ENST00000320868.9	2590.240852	2662.407428	2687.378255	2435.144581	3169.112554	3871.615917	3044.3621420000004	3980.826232	1623.812863	2362.401903	1344.540834	1953.4918920000002	3936.997004	3522.787782	3020.503035	3341.472381	4742.538463	4528.538829	4177.937006	4307.182822	1931.037102	2033.5831449999998	2130.423846	1864.316281	ENSG00000206172.8	HBA1
ENST00000575245.5	0.288401	0.188074	0.0	0.0	0.359511	0.0	0.0	0.532198	0.0	0.0	0.333868	0.0	0.943375	0.865041	0.5032989999999999	0.9031040000000001	0.426575	0.873449	0.450036	1.385997	0.504605	0.227377	0.589547	0.6181369999999999	ENSG00000175866.15	BAIAP2
ENST00000258100.8	0.0	0.0	0.0	0.0	0.0	2.155287	5.784421	0.0	0.0	0.0	0.0	7.067525	0.916315	2.895695	3.501461	1.8636139999999999	3.541054	2.392634	4.382551	1.704091	3.5309730000000004	3.243693	2.3127470000000003	2.2253279999999998	ENSG00000135632.12	SMYD5
ENST00000375142.5	32.612799	37.209491	28.064451000000002	33.112171000000004	30.95406	31.121692	29.128103999999997	26.561146	26.514328999999996	21.222953	33.418332	19.617504	0.358966	0.185575	0.08944500000000001	0.106873	0.24165	0.116898	0.123418	0.0	0.0	0.0	0.0	0.0	ENSG00000077549.19	CAPZB
ENST00000587896.6	30.544102000000002	42.366461	63.013253000000006	64.07821899999999	36.80127	37.878417999999996	49.352392	45.644068	49.758288	43.685839	52.220537	45.409991999999995	69.99038399999999	66.077947	79.246798	80.983858	72.546059	75.689174	74.284856	72.947138	83.14859799999999	81.61632900000001	83.87159100000001	76.66754399999999	ENSG00000099622.14	CIRBP
ENST00000551676.5	0.715018	0.0	0.0	0.468775	0.495188	0.5599	0.654266	0.254806	0.671089	0.22038899999999997	0.0	0.23309499999999997	9.787243	11.047618	8.296422999999999	10.191145	12.605335	4.635827	4.729375	4.196651999999999	11.353582000000001	15.621342000000002	12.124214	8.370865	ENSG00000186298.12	PPP1CC
ENST00000638850.1	0.0	0.0	0.0	2.25811	1.181382	0.0	0.0	0.618193	0.0	0.0	0.955866	0.0	1.177732	3.9131199999999997	9.984093	9.920858	4.85125	1.598731	7.586435000000001	7.986524	1.8248990000000003	1.089141	6.070207	7.4938199999999995	ENSG00000172269.19	DPAGT1
ENST00000301744.7	0.312319	0.315701	0.0	0.257284	0.21133600000000002	0.262772	0.29125700000000004	0.045223	0.21212199999999998	0.13333	0.25553000000000003	0.30054200000000003	1.668437	1.4579879999999998	1.196333	0.801077	1.702495	1.529936	1.236535	1.253019	1.5613110000000001	1.980203	1.27827	1.3580649999999999	ENSG00000167981.7	ZNF597
ENST00000621032.4	0.0	0.0	5.423187	3.1912990000000003	1.400067	1.1837950000000002	6.538218	5.913067	0.0	0.0	3.0017110000000002	5.327229	30.749969	28.780548	89.550623	81.811601	30.211184000000003	24.893562	86.672768	81.928422	24.989951	23.331211	61.809875	68.457516	ENSG00000198625.13	MDM4
ENST00000372192.4	0.0	0.0	0.0	0.0	0.0	0.0	0.0	0.0	0.0	0.013822999999999998	0.0	0.0	0.028891000000000003	0.014641999999999999	0.030351	0.036952	0.027620999999999996	0.01656	0.01924	0.040882	0.0	0.0	0.016182	0.0	ENSG00000117425.14	PTCH2
ENST00000675361.1	0.0	0.0	1.318867	0.0	0.524945	0.420062	1.267491	0.0	0.0	0.0	1.008268	0.0	0.0	0.0	0.0	0.0	0.619451	0.219913	0.280775	1.426682	0.5438109999999999	0.425205	1.074259	0.612842	ENSG00000198707.17	CEP290
ENST00000472705.5	27.730918	27.666671	0.0	0.0	25.269588	0.0	0.0	0.0	0.0	0.0	0.0	0.0	0.40465500000000004	0.31727	0.866502	0.0	1.0311489999999999	0.7928149999999999	0.442828	3.4565839999999994	0.44648000000000004	1.054991	1.261053	0.464624	ENSG00000163608.15	NEPRO
ENST00000530958.5	0.42734700000000003	0.0	0.0	0.0	0.0	1.172963	2.1359790000000003	0.0	0.78347	0.804758	2.317193	1.171405	2.170907	2.524803	2.530897	1.827466	1.992502	2.26781	2.324236	2.868849	2.992991	2.395514	2.234897	2.940845	ENSG00000149311.19	ATM
ENST00000618853.5	2.349027	1.841735	3.2237080000000002	3.125921	1.3144040000000001	1.631062	2.21469	2.1716330000000004	2.1853990000000003	1.6584919999999999	2.73502	2.3799930000000002	4.539079	4.17941	6.757571	7.476013000000001	3.2910519999999996	3.6818910000000002	5.157319	4.5369589999999995	3.834133	3.590914	5.509019	5.5198540000000005	ENSG00000178814.17	OPLAH
ENST00000532548.5	0.0	0.0	1.076561	0.0	0.0	0.0	0.0	0.0	0.3756	0.0	0.784453	0.0	0.0	0.0	0.0	0.0	0.424913	0.0	0.0	0.0	0.0	0.334853	0.0	0.0	ENSG00000137502.10	RAB30
ENST00000280700.10	7.482326	8.453448	9.243186999999999	8.856124000000001	8.901347	9.214323	9.706306	10.574672	8.242134	10.447262	11.084625	11.617502	81.025748	82.640536	106.60571200000001	101.489333	82.531995	86.457872	94.373739	103.570837	75.99364	79.876198	89.24355200000001	94.14126800000001	ENSG00000151092.18	NGLY1
ENST00000422003.6	0.0	0.052617	0.06225700000000001	0.0	0.21133600000000002	0.145984	0.332865	0.22611599999999998	0.159092	0.13333	0.25553000000000003	0.15027100000000002	0.641096	0.961765	1.395958	1.010648	1.233382	1.224935	2.383069	2.4631279999999998	1.425015	1.85712	1.412104	1.906724	ENSG00000154114.12	TBCEL
ENST00000416007.9	7.142453999999999	6.334361	5.157756	4.773689	7.431986	7.3699639999999995	5.904083	5.971131	7.345219999999999	5.80011	6.8636479999999995	5.324955	49.234853	45.912805999999996	33.370940999999995	36.427225	47.774468	45.918369	36.248349	36.289072	38.637365	44.355365	33.424726	30.515653000000004	ENSG00000151332.19	MBIP
ENST00000431717.6	0.0	0.0	0.178339	0.44410200000000005	0.251372	0.07977200000000001	0.0	0.36901300000000004	0.15888	0.0	0.0	0.12282	0.408433	1.84237	0.0	0.646015	0.992884	2.819696	0.0	0.22275	1.057059	1.391785	1.63163	0.400661	ENSG00000114529.13	C3orf52
ENST00000318663.5	0.49328999999999995	0.6648	2.1631400000000003	1.182491	1.3350870000000001	1.1089360000000001	1.6428369999999999	3.14283	4.051439	3.860518	4.032795	5.037952	1.557575	1.915721	2.3946259999999997	2.630641	2.0596400000000004	1.997068	2.341167	3.089911	5.327896	4.346248	7.4403	7.333748	ENSG00000175938.7	ORAI3
ENST00000507272.5	0.0	2.037258	0.0	0.0	0.0	0.0	2.697027	0.0	0.0	0.0	0.0	1.501752	0.0	1.602566	1.351793	2.447869	0.221991	0.391523	0.0	2.0395529999999997	0.0	1.346848	1.109372	1.555276	ENSG00000109736.15	MFSD10
ENST00000521578.6	12.365200999999999	13.785794000000001	10.004359	7.489905	8.367137	9.485591000000001	8.28512	6.16129	15.746738	9.004932	13.836278	8.26801	31.415311	33.680859999999996	31.980519	32.434222999999996	27.226725	29.631976	29.484973999999998	32.019777000000005	29.759021	28.674971000000003	26.508571000000003	29.084309	ENSG00000184489.12	PTP4A3
ENST00000336735.9	3.475056	3.2562919999999997	5.127046	4.095542	2.420116	2.845512	5.149994	4.561697000000001	4.082985	3.96326	4.856252	5.62015	22.769785	23.027838	39.091994	36.755232	20.11584	20.075414000000002	34.76553	34.415172999999996	25.458801	25.503211	33.421645	35.01471	ENSG00000071537.14	SEL1L
ENST00000311180.9	8.28857	6.999188	6.6496699999999995	6.18173	5.878152	7.384988000000001	6.107353	5.422994999999999	8.659081	9.144567	7.36752	7.656	6.3685279999999995	7.348033999999999	5.816488	6.381745	5.388763	6.271994	5.648861	6.444997	8.096685	8.379241	4.144083	5.948472	ENSG00000174840.9	PDE12
ENST00000652974.1	1230.6357369999998	1051.714964	829.5980400000001	681.9972389999999	1135.543537	891.075209	965.811303	787.293508	1242.346551	1213.111586	851.2632070000001	807.43031	1490.893619	1536.1500720000001	1254.084798	1209.465897	1555.019289	1509.685104	1334.914591	1376.7975900000001	1648.374565	1647.12366	1296.3154240000001	1419.960431	ENSG00000143933.19	CALM2
ENST00000512452.1	0.0	0.0	0.0	0.0	0.0	0.0	10.493084	0.0	0.0	0.0	0.0	16.27895	1.335719	1.583361	1.72605	1.623394	1.2250969999999999	0.193375	2.43973	1.085115	1.3064959999999999	0.38164699999999996	1.254506	1.619859	ENSG00000035499.13	DEPDC1B
ENST00000372518.4	0.0	0.087008	0.102948	0.141815	0.058244000000000004	0.09656	0.068803	0.44868800000000003	0.17538299999999998	0.073492	0.316909	0.372733	0.127986	0.260972	0.677561	0.716803	0.357904	0.145425	0.7862210000000001	0.814404	0.210896	0.201871	0.976427	0.9699120000000001	ENSG00000124257.6	NEURL2
ENST00000309446.11	0.0	0.0	0.0	0.0	0.0	0.044706	0.0	0.0	0.162401	0.136104	0.0	0.0	0.106977	0.097554	0.068845	0.099535	0.013580000000000002	0.051434	0.019701	0.044747	0.056669000000000004	0.07255299999999999	0.118566	0.042314	ENSG00000118263.15	KLF7
ENST00000453542.5	0.0	0.028394	0.0	0.04628	0.0	0.0	0.0	0.024404	0.085853	0.0	0.0	0.020273	0.0	0.0	0.0	0.0	0.0	0.0	0.0	0.0	0.028541000000000004	0.022343000000000002	0.053319000000000005	0.013833000000000002	ENSG00000186281.12	GPAT2
ENST00000373863.3	3.57922	4.854287	8.58226	5.581481	3.086332	5.689833999999999	6.228918	5.439592	2.138564	3.0253240000000003	1.115372	4.819657	38.737592	39.149693	42.722827	41.281589000000004	37.646546	39.39833	43.829525	41.285288	22.921073	24.738031	29.464496	26.164091	ENSG00000158161.16	EYA3
ENST00000432615.5	0.0	0.0	3.5327870000000003	4.387315	0.917711	0.0	4.234799	3.4722989999999996	0.0	0.0	4.91942	2.372547	1.03385	0.7550640000000001	4.4559239999999996	4.039235	0.719274	0.8674	2.6808400000000003	4.300495	0.606255	1.06651	2.990797	3.5005330000000003	ENSG00000146918.20	NCAPG2
ENST00000392023.1	0.0	0.030551	0.108444	0.08582200000000001	0.09577999999999999	0.039483	0.024159	0.0	0.0	0.0	0.074184	0.0	0.067423	0.393532	0.17161600000000002	0.38654299999999997	0.218692	0.47079099999999996	0.281609	0.45723500000000006	0.23563499999999998	0.23481100000000002	0.101924	0.310787	ENSG00000160460.16	SPTBN4
ENST00000282878.6	0.0	0.0	0.0	0.0	0.0	0.0	0.095231	0.0	0.0	0.0	0.0	0.0	0.0	0.0	0.0	0.0	0.0	0.0	0.0	0.0	0.0	0.0	0.0	0.0	ENSG00000152932.8	RAB3C
ENST00000397500.5	3.5883199999999995	4.662756	4.253601000000001	4.674459	4.159502	4.426804	5.266864	3.073177	3.4028680000000002	4.3354669999999995	4.621216	5.277154	6.217955	5.447407	6.46664	6.714483	5.897017	4.7331970000000005	4.333012	4.446764	3.330626	3.7795129999999997	4.629003	4.822049	ENSG00000241878.11	PISD
ENST00000462714.6	0.0	0.0	0.0	0.0	0.0	0.0	0.0	0.0	0.0	0.0	0.0	0.0	0.0	0.0	0.0	0.0	0.0	0.0	0.0	0.190276	0.0	0.0	0.0	0.0	ENSG00000163633.12	C4orf36
ENST00000369498.8	32.008205	31.403251	25.146361	33.089117	29.409431	27.194358	26.33796	24.2642	22.219044	22.23819	18.485778	20.836136	23.663444000000002	22.114684	20.916379	20.910976	21.68591	18.526692999999998	16.292944	16.728868	15.988442000000001	14.883029	13.96408	13.858959	ENSG00000165775.18	FUNDC2
ENST00000493432.5	0.0	84.079663	164.492992	145.492722	87.436009	77.70724799999999	157.578788	237.69005299999998	87.570961	49.283815999999995	225.497021	112.233074	1.508634	2.052115	4.037586	2.772751	2.600107	4.424853	5.627192	1.840227	1.720407	3.180886	4.211384	3.551944	ENSG00000188313.13	PLSCR1
ENST00000623693.3	96.773314	85.027825	75.230811	99.569293	81.52165699999999	76.62864	79.019463	73.51538199999999	79.086928	67.533785	78.02015899999999	70.783808	0.6094069999999999	0.91233	0.0	0.33664099999999997	1.065605	0.0	1.587106	1.241768	1.874098	0.268385	1.370182	0.8667459999999999	ENSG00000127922.9	SEM1
ENST00000651352.1	0.0	0.0	0.0	0.0	0.0	0.0	1.552025	0.575854	0.0	0.0	0.0	0.0	9.514672000000001	6.421880000000001	35.340837	30.643296000000003	8.252703	4.261215	26.29291	26.927771000000003	10.785242	3.583828	27.543291999999997	24.306439	ENSG00000072756.17	TRNT1
ENST00000421852.6	16.522565	17.859996	14.164206	15.577960999999998	14.153087	17.16834	13.359835	13.607866	17.027419000000002	17.368853	12.77595	18.197155	38.49565	39.786244	25.515107999999998	31.068994	36.992275	36.584179	27.701278000000002	33.034339	39.879090000000005	43.613538	32.545866	31.290657	ENSG00000163900.11	TMEM41A
ENST00000614558.2	32.254902	25.414582	35.016566999999995	34.065533	36.264509999999994	36.27664	48.92091	41.674839	31.343932000000002	31.635108000000002	38.976037	40.350231	31.952903999999997	32.703154999999995	37.586294	40.723603999999995	41.537843	41.89067	51.696315999999996	48.0953	31.485702000000003	32.414097	44.102892	41.194831	ENSG00000165175.15	MID1IP1
ENST00000269886.7	16.654357	18.399295000000002	16.216566	19.380869	13.112804999999998	14.793617000000001	15.638473000000001	15.222179	18.606016	15.699731	19.299437	16.4434	39.936011	41.004777000000004	38.83238	41.603819	37.852976	34.959576	39.726653999999996	32.801522	36.805309	35.158142	39.958751	36.136247999999995	ENSG00000141985.9	SH3GL1
ENST00000520441.5	2.410002	7.135182	0.0	0.0	1.585046	1.36045	1.508659	0.0	2.244486	5.013882	0.0	4.020529	0.0	0.0	0.0	0.0	0.0	0.0	0.0	0.0	0.139336	0.0	0.0	0.067143	ENSG00000083099.11	LYRM2
ENST00000519374.6	437.229691	389.355927	327.673201	329.77980499999995	338.037735	356.244775	361.49784900000003	303.81796099999997	411.04675699999996	466.59554699999995	388.084436	424.080912	69.252752	59.775505	52.534231000000005	53.743607999999995	67.439808	60.959559999999996	51.997382	59.24360600000001	65.794235	68.377575	61.290057999999995	64.46266800000001	ENSG00000113732.9	ATP6V0E1
ENST00000550390.1	0.0	0.0	0.0	0.0	0.0	0.0	0.0	0.0	0.0	0.0	0.0	1.4424190000000001	2.741625	3.2149970000000003	6.9391300000000005	8.415333	2.596577	3.8161629999999995	8.842389	10.812861	3.6121019999999997	3.678263	8.527747	7.137656	ENSG00000063046.18	EIF4B
ENST00000290943.10	0.0	0.098563	0.247475	0.227142	0.112856	0.131261	0.276969	0.366093	0.171189	0.088628	0.136905	0.226163	5.08746	6.513835	5.796051	6.080261	5.566403	6.079391	7.4398979999999995	7.233441	6.957909	5.892208	8.586541	7.704447999999999	ENSG00000230453.9	ANKRD18B
ENST00000506997.2	163.010735	84.853689	198.999883	115.30159599999999	214.71909300000002	106.957223	134.994323	68.472088	0.0	0.0	152.836143	148.068243	1.2204840000000001	1.462202	3.3538040000000002	2.602916	0.931659	1.073503	1.8627330000000002	2.015102	1.193255	0.9065200000000001	1.6844139999999999	1.760291	ENSG00000153037.15	SRP19
ENST00000562875.5	146.221738	117.315487	152.470246	217.752587	147.706862	129.235063	169.023695	160.731673	183.75295	162.08510900000002	215.458608	185.813377	113.647648	108.425627	108.46857299999999	111.12446899999999	118.147951	115.66167800000001	115.47783899999999	93.10475600000001	116.542681	110.44550100000001	116.234706	108.93035400000001	ENSG00000065427.15	KARS1
ENST00000373855.5	0.568825	0.706411	1.201298	1.432547	0.53337	0.537392	1.117278	0.98087	0.587792	0.596677	1.245651	1.202682	20.061161	21.555861	63.27904399999999	59.067158	18.987543	21.034734	52.244818	48.850407000000004	19.357497	16.986616	49.9321	52.793468999999995	ENSG00000119397.16	CNTRL
ENST00000328965.9	1.0946719999999999	0.645474	0.872834	1.352662	1.604914	1.3303479999999999	1.2396049999999998	1.66432	1.579905	1.7135060000000002	2.127118	2.4359740000000003	2.228496	2.036193	1.954015	2.603543	3.2597709999999998	3.5283160000000002	3.260365	3.5639830000000003	3.395581	4.35378	5.047112	3.469857	ENSG00000184232.9	OAF
ENST00000559927.1	0.0	0.0	0.0	0.0	0.0	0.0	0.0	0.0	0.0	0.0	0.0	0.0	0.382407	0.54509	0.32455300000000004	0.412155	0.0	0.0	0.0	1.553492	0.0	1.48589	1.887625	1.582432	ENSG00000166128.13	RAB8B
ENST00000524782.6	19.601549	19.672103	25.454995999999998	26.615369	25.233415	25.373825	31.811351000000002	30.482549	21.753219	22.291393	27.880576	26.704124	37.743346	38.616378999999995	53.597316000000006	57.22851800000001	48.975025	49.092626	64.606175	59.568215	41.180103	37.929120000000005	54.63378	54.958921999999994	ENSG00000149182.15	ARFGAP2
ENST00000478100.3	18.081512	0.0	41.607844	34.496269	12.533941	15.275185	25.865097	21.684529	25.23104	9.290467999999999	32.331844	31.383011	32.955458	31.497757	51.291971000000004	43.887415000000004	30.5302	31.876131	39.995504	39.446729	25.672689000000002	31.663687	39.949321000000005	41.099393	ENSG00000136937.13	NCBP1
ENST00000415136.6	71.090267	66.410398	66.70794699999999	68.46775500000001	62.987857999999996	69.607079	67.69458399999999	68.14602099999999	59.349759999999996	60.086387	60.837976	64.22009200000001	133.869009	133.661544	132.8657	134.183079	135.164517	137.429583	136.328585	135.14548200000002	112.10120800000001	115.041738	110.177655	107.450499	ENSG00000244038.11	DDOST
ENST00000411651.6	7.639019	9.052643	9.649453	9.239622	15.923497	16.245648000000003	11.048281	21.85974	18.469895	21.594725	12.148383	19.953975	88.531988	84.243462	68.17609200000001	75.099104	97.316726	93.207522	72.10000500000001	73.414231	95.783118	96.735777	79.17224399999999	75.05355300000001	ENSG00000184900.16	SUMO3
ENST00000467404.6	4.73969	11.017109	11.654126	22.631712	13.706161999999999	15.323789000000001	14.817929000000001	22.019156	10.521837	11.413234	6.528973000000001	7.987722	19.816281	25.360514000000002	19.432323999999998	20.472456	27.227809000000004	26.925208	26.590882	28.777551000000003	17.235791	15.019492999999999	23.98665	18.346767	ENSG00000171735.19	CAMTA1
ENST00000545827.6	0.0	0.0	0.0	2.039714	0.0	0.0	0.0	0.0	0.0	0.0	0.987714	0.0	0.034000999999999997	0.0	0.0456	0.0	0.0	0.0	0.0	0.0	0.0	0.0	0.0	0.0	ENSG00000103227.19	LMF1
ENST00000569315.1	4.676902	2.472342	2.1230580000000003	2.839369	4.589957	3.5924150000000004	4.922464	3.135277	3.098822	2.6428439999999997	3.6218529999999998	1.835113	3.3427629999999997	2.83871	1.635489	2.6722770000000002	2.152096	1.356398	2.03483	1.004631	1.7210509999999999	2.2646330000000003	1.364049	1.534255	ENSG00000169180.12	XPO6
ENST00000634718.1	0.0	29.575936	22.635792000000002	0.0	0.0	0.0	0.0	0.0	0.0	17.523236999999998	0.0	0.0	0.0	0.0	0.223309	0.0	0.0	0.0	0.298104	0.0	0.123125	0.0	0.107499	0.186157	ENSG00000160185.15	UBASH3A
ENST00000311772.10	19.1812	21.115351	17.127288	22.078377	18.535516	21.112357	17.852685	17.235135	19.675224	20.190897	15.156053	18.726570000000002	106.02389299999999	106.728595	93.373237	93.19566999999999	102.030534	100.537467	89.86085600000001	90.210022	88.880584	86.58761	77.84752399999999	77.117368	ENSG00000117751.18	PPP1R8
ENST00000636389.1	0.0	0.0	0.0	0.0	0.0	0.0	0.0	0.0	0.0	0.0	0.0	0.0	0.0	0.0	0.0	0.0	0.0	0.0	0.0	0.0	0.0	0.0	0.0	0.0	ENSG00000141837.21	CACNA1A
ENST00000432618.5	18.07565	7.498666	0.0	51.340081	0.0	0.0	0.0	11.720722	0.0	0.0	29.686279	15.391470000000002	14.549949	11.881207	22.661141	22.176144	15.356705999999999	15.797654000000001	26.125547	24.653217	12.715189	10.080158	22.901829	22.94556	ENSG00000112983.18	BRD8
ENST00000521229.5	7.881011999999999	6.428324	4.570538	5.090229	6.275195	8.256960000000001	5.509773	6.040192	5.308425	8.130545	4.036339	8.815481	4.7393019999999995	5.182491000000001	3.3078730000000003	3.29745	5.981907	3.444658	3.2090389999999998	4.887196	4.709471	4.22299	2.52647	2.2967459999999997	ENSG00000167904.15	TMEM68
ENST00000466905.4	0.0	0.0	2.11177	0.0	0.0	0.264306	0.450974	0.433213	0.0	0.0	0.0	0.8497629999999999	0.0	2.92349	33.384893	32.287431	9.892097999999999	6.878199	24.458073000000002	30.764847999999997	13.524076	7.130927000000001	50.999782	38.954819	ENSG00000163479.14	SSR2
ENST00000409031.5	12.762326	11.133697999999999	15.536052	15.006470000000002	12.923252	13.701335	16.928841000000002	16.81229	14.448013000000001	14.925348000000001	19.556821	19.431166	23.237277	21.829902	44.412138	46.963845	22.336039000000003	23.874845	39.414605	45.508547	25.297809	22.753671	43.095558000000004	44.220388	ENSG00000136699.19	SMPD4
ENST00000263960.6	7.071683	6.254738	6.6077259999999995	5.279404	5.607635	6.445629	6.447589	5.567826	6.191344	8.490739	7.187105	10.287284	21.380628	22.894303	21.671877	19.686225	26.216179999999998	21.311177999999998	17.667613	20.182185	31.492384	29.805275	21.589745999999998	25.578336	ENSG00000115520.8	COQ10B
ENST00000409574.1	0.0	0.0	0.0	0.0	0.0	0.0	1.208066	0.0	0.0	0.0	0.0	0.0	1.6566319999999999	1.860526	1.961752	1.7732849999999998	2.017807	3.3666379999999996	1.117725	3.044453	1.628232	2.257141	2.341911	2.279368	ENSG00000144485.11	HES6
ENST00000272427.11	0.17347100000000001	0.12525	0.23711500000000002	0.244977	0.050307	0.194602	0.19808900000000002	0.17224	0.12623499999999999	0.190429	0.27371999999999996	0.143094	1.0688879999999998	0.8685649999999999	0.900955	1.101502	1.0683120000000002	1.092523	1.165873	1.483279	0.998626	0.977095	1.003798	1.183812	ENSG00000144036.16	EXOC6B
ENST00000272937.10	11.202792	12.280586999999999	11.224298	9.951916	11.067391	12.15209	11.897780000000001	11.851272999999999	11.181095	10.467487	10.246285	11.381252	26.413504	33.245084000000006	27.804422	28.992777	39.363928	37.071813	41.209038	32.981115	29.885014	33.222959	31.891026	31.704951	ENSG00000144485.11	HES6
ENST00000375077.5	2.345457	2.043844	2.031365	2.132031	2.325916	2.517744	2.650605	2.7755009999999998	2.925076	3.4181790000000003	2.630332	3.327151	9.538058	8.561631	8.707331	9.275678	11.245649	11.063473	12.802626	13.980176	13.303747	13.946207000000001	14.460141	13.252604999999999	ENSG00000106789.13	CORO2A
ENST00000317135.13	0.740499	0.6146189999999999	0.790384	1.0893959999999998	0.984049	1.275806	1.162754	1.194836	1.300749	1.152727	1.459838	1.297782	9.146899000000001	10.607175999999999	16.212518	12.434619999999999	10.849219999999999	9.668569999999999	16.90488	19.76384	15.339735999999998	14.715738	18.319194	20.683582	ENSG00000130224.15	LRCH2
ENST00000380809.7	0.0	1.027465	4.862818	3.349368	0.0	0.5701350000000001	3.249979	0.8830870000000001	1.035543	0.0	0.0	2.934385	3.275619	3.048547	4.8053989999999995	4.976724	3.073793	1.831563	4.046782	4.1947589999999995	2.737918	2.091914	4.455602	4.67414	ENSG00000115137.12	DNAJC27
ENST00000392500.7	0.319105	0.274156	0.0	0.0	0.0	0.0	0.0	0.729215	0.529098	0.0	0.0	0.0	0.0	0.403969	0.479512	0.620689	0.43126099999999995	0.11751500000000001	0.29841799999999996	0.12471700000000001	0.26879200000000003	0.49803000000000003	0.0	0.693505	ENSG00000111860.14	CEP85L
ENST00000247977.9	5.659798	5.106673000000001	5.952629	6.836506	5.17166	6.482454	6.514949	6.915422	6.025551999999999	6.1465559999999995	8.134602000000001	7.5811720000000005	5.3352260000000005	4.311673000000001	7.421708	6.677289999999999	6.489128	7.218978999999999	6.890739999999999	6.989357000000001	7.209681	7.859683	9.536866	7.60745	ENSG00000127452.9	FBXL12
ENST00000608443.6	29.231238	29.879334999999998	25.317426	22.308587	27.948760999999998	28.311763	28.785629999999998	25.426962	31.497714000000002	27.756446999999998	31.521838	26.822367	85.808869	85.168645	75.289833	81.545304	91.113262	87.911405	84.836225	79.703633	84.36567	86.36419599999999	85.97574399999999	78.617195	ENSG00000105701.16	FKBP8
ENST00000316495.8	0.9763940000000001	3.7036029999999998	5.125033999999999	4.750585	1.492184	0.515055	3.8343519999999995	2.658077	3.9775940000000003	4.215044	6.332153	2.772279	29.800074	33.9242	165.165275	163.86632	22.193795	19.452658	113.94000600000001	113.25582	55.599194	57.151830000000004	226.91766600000003	223.851946	ENSG00000178381.12	ZFAND2A
ENST00000448484.5	0.0	0.04448	0.164751	0.073277	0.0	0.103019	0.0	0.0	0.0	0.0	0.0	0.033139	0.033045	0.03812	0.018447	0.095045	0.017528	0.020144	0.0	0.01933	0.0	0.0	0.031938	0.036508	ENSG00000064787.13	BCAS1
ENST00000546034.1	5.8852150000000005	4.612325	11.179214	10.274106	6.876686	6.612375999999999	9.653978	9.062127	5.484229	4.476367	10.134291000000001	8.475686	0.880049	1.3356709999999998	1.637271	3.305646	1.812125	3.0530630000000003	1.797765	4.710312	0.581009	0.339328	1.409818	0.648529	ENSG00000174669.12	SLC29A2
ENST00000598523.3	0.6541520000000001	0.859607	0.860618	0.9160969999999999	0.265586	0.311879	0.20915599999999998	0.369408	0.901116	0.726076	0.561968	0.731776	6.6786509999999994	7.205164999999999	6.920813000000001	7.031198	2.402662	2.382963	2.622794	2.468899	6.130228	5.457147	5.363304	5.4955099999999995	ENSG00000268089.3	GABRQ
ENST00000457648.1	5.615439	0.0	0.0	21.710048	10.925689	8.244832	19.006347	21.004228	0.0	0.0	95.42503	46.843671	0.116146	0.63783	1.2114260000000001	1.6583080000000001	0.956407	1.375536	2.944007	2.924958	0.44626899999999997	0.5018630000000001	2.8719900000000003	2.381318	ENSG00000223572.10	CKMT1A
ENST00000378616.5	3.102879	3.136485	3.7700190000000005	3.002411	3.532693	4.0886059999999995	4.3306059999999995	4.792445	2.980142	3.28004	3.566249	3.447976	25.347631	24.138785000000002	22.868989000000003	22.730985999999998	35.441291	35.241052	31.099156	34.299375	26.778689	24.813885	20.068162	21.571867	ENSG00000047597.7	XK
ENST00000479143.2	0.0	0.0	0.0	0.0	0.0	0.0	9.432343	0.0	0.0	0.0	0.0	0.0	0.637835	1.424839	4.280336	5.769051	0.622463	0.835484	3.9946800000000002	4.458455000000001	0.918895	1.3901	6.542777	5.223325	ENSG00000060339.14	CCAR1
ENST00000460722.1	0.0	11.253083	0.0	0.0	0.0	0.0	0.0	0.0	26.404543	27.159323999999998	0.0	0.0	0.23987399999999998	0.0	0.0	0.0	0.124669	0.0	0.163914	0.149356	0.12396700000000001	0.13735799999999998	0.0	0.0	ENSG00000168936.11	TMEM129
ENST00000489308.6	45.767815	41.611577000000004	11.94714	5.686411	36.654221	14.339101000000001	12.354182000000002	15.941721	3.36026	48.754957	46.297364	2.3100669999999996	95.37811500000001	94.454667	86.02985	88.30835400000001	96.976518	112.798625	89.55930500000001	85.025595	77.5772	69.564477	62.218954000000004	57.365129	ENSG00000134717.18	BTF3L4
ENST00000369476.8	0.528031	1.067499	1.894609	2.6099040000000002	3.5730150000000003	2.665575	2.1103810000000003	3.669982	1.6138379999999999	0.901674	2.592116	0.38109	2.284185	2.824015	3.5262260000000003	2.593737	3.022901	3.541026	3.821154	4.077761	2.699682	2.942468	3.6997160000000004	2.573466	ENSG00000214827.11	MTCP1
ENST00000570486.5	75.175073	30.686371	45.385431	62.520339	24.887669	17.027718	41.585376000000004	59.342330000000004	69.079394	57.521515	83.572921	76.477841	3.8298699999999997	3.849622	4.279425	4.493785	2.662747	2.957808	3.395075	3.736428	4.06953	3.802808	4.458366000000001	4.259148000000001	ENSG00000167840.13	ZNF232
ENST00000454345.5	2.400605	2.214055	2.242452	3.0890720000000003	2.489976	2.8797650000000004	2.605223	2.572775	4.052336	3.844975	3.720332	3.212197	25.624566	25.124013	29.259733	31.063274	26.517840999999997	27.079718	27.924856	26.766662	28.956882	29.343417	33.779132000000004	30.189484999999998	ENSG00000149091.15	DGKZ
ENST00000565918.5	0.0	0.0	4.990876999999999	2.516232	0.0	0.0	2.95588	0.0	0.0	0.652817	0.0	2.406062	0.855052	0.575975	0.276008	0.90396	0.571995	0.368714	0.813693	0.368253	0.0	0.0	0.0	1.5712760000000001	ENSG00000166479.10	TMX3
ENST00000425133.2	7.5457149999999995	3.119259	2.1697290000000002	4.8347050000000005	5.608347	8.434374	5.413391000000001	0.0	8.114484	5.2536830000000005	7.100688000000001	6.333177	41.686638	39.346681	33.871629999999996	23.336975	37.507606	42.385738	32.341039	34.64359	41.831295000000004	36.451908	26.516337	35.952796	ENSG00000182518.13	FAM104B
ENST00000602117.1	0.105405	0.0	0.0	0.0	0.071324	0.059122	0.0	0.091575	0.107384	0.089996	0.129359	0.0	1.019741	0.792878	0.9214950000000001	1.470508	0.768545	1.274518	0.967939	0.65073	1.160867	1.09	1.209565	1.366047	ENSG00000099785.10	MARCHF2
ENST00000446523.5	0.0	0.0	0.0	0.0	0.0	0.0	0.0	0.0	0.0	0.0	0.0	0.0	0.381522	2.137986	1.7633580000000002	1.603394	0.47846700000000003	1.608126	0.329518	0.726529	1.418506	2.520332	2.650114	1.260437	ENSG00000167004.13	PDIA3
ENST00000587505.5	20.306727	0.0	47.126008	0.0	43.458915000000005	16.475993	76.608304	56.838717	0.0	51.021877	0.0	120.41772399999999	4.311083999999999	9.727833	11.488238	8.320193	10.374878	11.19179	15.52486	15.681113	6.945397	16.894643	8.504845	13.534342	ENSG00000129351.17	ILF3
ENST00000361127.6	3.595913	2.833325	4.763953	4.739616000000001	2.882453	3.371951	4.6284529999999995	4.614045	3.45678	3.7787309999999996	5.8388800000000005	6.3217360000000005	13.567613	14.029132999999998	29.47393	30.393886	12.559396000000001	13.517326	28.510171000000003	29.105248	14.497847	15.531298000000001	31.839009000000004	33.708251000000004	ENSG00000198799.12	LRIG2
ENST00000397289.6	0.0	0.0	0.0	0.0	0.0	0.0	0.0	0.0	0.0	0.0	0.0	0.0	0.0	0.0	0.07181799999999999	0.0	0.0	0.0	0.0	0.0	0.273028	0.0	0.0	0.0	ENSG00000128284.19	APOL3
ENST00000354926.9	48.147544	47.426276	40.433795	45.959959000000005	41.451765	46.341555	49.240666999999995	42.843026	41.852225	44.299017	35.832095	41.778316	226.87748900000003	224.83609700000002	263.02180699999997	246.935539	228.37354700000003	235.744771	252.130235	256.222552	211.539485	212.79649500000002	214.1228	227.323923	ENSG00000146963.18	LUC7L2
ENST00000508946.5	0.0	0.0	0.0	0.0	0.0	0.0	0.0	0.0	0.0	0.0	0.0	0.0	0.0	0.100526	0.039958	0.024416999999999998	0.0	0.0	0.0	0.0	0.0	0.0	0.0	0.033552	ENSG00000150471.16	ADGRL3
ENST00000521967.1	0.0	0.0	0.0	0.0	0.0	0.0	0.0	0.0	0.0	0.0	0.0	0.0	0.0	0.0	0.0	0.0	0.0	0.0	0.0	0.0	0.0	0.0	0.0	0.0	ENSG00000186335.9	SLC36A2
ENST00000634606.1	0.67852	0.35134099999999996	0.0	0.0	0.0	0.0	0.0	0.303005	0.7413810000000001	0.23056100000000002	0.0	0.4898	0.147982	0.0	0.177398	0.18178	0.199129	0.15662	0.141543	0.396882	0.050671	0.174486	0.190303	0.34012	ENSG00000172456.18	FGGY
ENST00000257181.10	44.375825	37.21308	32.520671	37.751622	35.454398	44.083378	39.500836	37.093425	32.681278000000006	34.497384999999994	28.12075	34.783068	101.19329499999999	102.801947	89.945571	86.956629	102.36881600000001	103.471751	97.657114	91.660809	79.360527	78.01159799999999	65.329189	69.808899	ENSG00000134748.13	PRPF38A
ENST00000403245.8	0.577774	0.528409	1.3834799999999998	1.427885	0.409584	0.48912700000000003	1.226449	1.029895	0.42045200000000005	0.579791	1.12178	1.7608380000000001	17.732228	16.514692999999998	54.894323	51.949418	14.919027	15.027707999999999	40.328082	42.171045	19.619485	17.31511	45.742827	50.005465	ENSG00000135315.12	CEP162
ENST00000439502.6	9.994743	9.024932000000002	11.195037	10.355991	8.51032	7.448336	8.484075	9.708143	7.33362	6.756253999999999	6.806921000000001	8.681766	5.290127	5.957027	7.631746000000001	7.349403999999999	5.344158999999999	6.277406	7.034542	6.859389999999999	5.360924	5.220164	8.287037	7.100671000000001	ENSG00000241878.11	PISD
ENST00000395131.5	299.453925	285.60848	286.29098500000003	265.5797	351.70781	355.49906	338.520254	341.831733	350.49296499999997	340.62571	307.246761	325.911117	222.570878	271.719393	182.129378	217.75385	342.612427	338.643021	325.04949500000004	282.885021	315.754189	318.240344	266.754921	293.054488	ENSG00000204220.12	PFDN6
ENST00000580840.1	0.0	0.534783	0.60214	0.0	2.459014	1.0963129999999999	0.6046739999999999	0.0	0.395427	0.0	0.0	0.228924	1.4471559999999999	1.607769	3.1467389999999997	0.547886	2.3747439999999997	2.971191	1.680871	1.759352	2.227547	2.018243	0.243187	0.9395700000000001	ENSG00000172171.11	TEFM
ENST00000481348.5	0.314864	0.392355	0.0	0.0	0.0	0.0	0.0	0.0	0.0	0.0	0.0	0.0	0.10694200000000001	0.31090300000000004	1.096916	3.155415	0.16680699999999998	0.827235	4.086944	1.958257	0.395741	0.39862	1.4060190000000001	1.448442	ENSG00000119688.21	ABCD4
ENST00000647146.1	0.6399090000000001	0.0	0.833111	0.0	0.532803	0.5319649999999999	0.0	0.0	0.30054200000000003	1.1187209999999999	0.0	1.000905	1.0084309999999999	0.914792	0.890741	1.302883	0.820042	1.085661	1.4340870000000001	1.38693	0.6864180000000001	0.5194300000000001	0.460529	0.71034	ENSG00000285245.1	AL162417.1
ENST00000436744.2	0.0	1.286827	1.8454400000000002	0.5875199999999999	1.7153770000000002	0.0	0.0	0.925158	0.0	1.6510599999999998	0.0	1.693086	2.801582	3.211051	3.1272	3.6625120000000004	2.698886	4.037788	3.137536	3.6572139999999997	4.572701	5.071827	5.429615	4.782692	ENSG00000145029.14	NICN1
ENST00000676306.1	0.0	0.0	1.471206	4.913618	0.0	0.0	6.510026	1.3235219999999999	0.0	0.0	0.0	0.0	6.88715	6.752152000000001	8.883749	8.60329	6.305537	6.8186089999999995	7.040655999999999	6.4840290000000005	5.507376	6.646577000000001	6.539368	6.41144	ENSG00000121940.16	CLCC1
ENST00000300619.12	0.090531	0.05644299999999999	0.052154	0.092165	0.080274	0.076816	0.080568	0.03485	0.114988	0.190909	0.076403	0.072298	5.513798	5.546387999999999	5.906073	4.60061	2.216532	1.9661549999999999	1.338325	1.852228	2.4603990000000002	2.10853	1.9567240000000001	2.211933	ENSG00000167232.14	ZNF91
ENST00000377100.8	2.281859	2.7822880000000003	2.377913	3.489271	2.917766	2.415865	4.713677	3.6904019999999997	2.652503	4.557254	5.3972690000000005	4.4265360000000005	9.622647	10.426711	8.917349	6.946232000000001	11.096178	9.982781	6.852581	7.261216	9.876161999999999	8.527389	6.175013	7.055165	ENSG00000078403.17	MLLT10
ENST00000359265.8	0.0	0.996031	0.0	1.6779490000000001	0.439909	0.803467	0.805535	0.0	1.526628	1.8669099999999998	0.888782	1.249218	6.017241	3.415856	4.947967	4.484632	3.9895650000000002	5.995515	5.429729	4.521085	8.303885000000001	6.667364999999999	6.768981	7.264498	ENSG00000163110.15	PDLIM5
ENST00000257264.4	0.101508	0.10260799999999999	0.060703	0.167242	0.068687	0.085405	0.405699	0.176379	0.103414	0.043334	0.186865	0.146521	0.19346300000000002	0.6522640000000001	0.0	0.345605	0.879864	0.512313	0.241317	0.34744400000000003	0.424254	0.33252800000000005	0.32500999999999997	0.36202399999999996	ENSG00000134827.8	TCN1
ENST00000269346.9	0.23790300000000003	0.0	0.142269	0.130654	0.268303	0.244642	0.158471	0.068896	0.12139100000000001	0.0	0.24330700000000002	0.228933	0.30956100000000003	0.12812	0.203148	0.44163800000000003	0.288026	0.448038	0.25921900000000003	0.37338899999999997	0.06415599999999999	0.318495	0.26206199999999996	0.310371	ENSG00000141540.11	TTYH2
ENST00000404537.6	0.349044	0.176893	0.10519300000000001	0.20566399999999999	0.5427109999999999	0.47553	0.494914	0.483021	0.355729	0.173619	0.43183299999999997	0.30098600000000003	0.178067	0.188389	0.156827	0.123521	0.5805170000000001	0.445841	0.40737399999999996	0.44025299999999995	0.133989	0.296614	0.29341799999999996	0.265569	ENSG00000124006.15	OBSL1
ENST00000376841.6	0.0	0.0	0.087362	0.0	0.0	0.0	0.0	0.0	0.0	0.0	0.0	0.0	0.177812	0.173414	0.088371	0.10500799999999999	0.29295	0.100361	0.05719400000000001	0.060163	0.050245	0.162828	0.0	0.07795099999999999	ENSG00000165810.17	BTNL9
ENST00000304735.4	1.554227	1.755891	2.0411349999999997	1.9581819999999999	0.96921	1.487143	1.461596	1.138486	1.831791	1.9775080000000003	2.879854	1.935509	1.950046	1.6670639999999999	1.21196	1.940559	1.681482	1.863798	1.685844	1.155649	1.75262	1.9499099999999998	2.1381930000000002	2.3722369999999997	ENSG00000168140.5	VASN
ENST00000297991.6	30.183888	25.86348	23.322163	20.18251	28.645288	27.343798	23.003728	22.09146	29.23664	25.685095	19.94269	19.49384	43.96542	43.881766	31.979958	32.435849	45.507678000000006	46.181405	37.701803999999996	32.530226	39.570322999999995	45.653938000000004	29.764293	28.329697999999997	ENSG00000165272.16	AQP3
ENST00000267615.11	3.8575169999999996	4.278393	3.396178	3.089495	5.401785	5.138787000000001	4.368247	4.189215	4.694109	3.933997	3.0903560000000003	3.248051	7.374441	6.806249	6.70838	6.480562	8.555261	9.459424	7.715714999999999	8.496742	7.273594	7.792482000000001	7.466614999999999	6.067682	ENSG00000100605.17	ITPK1
ENST00000405940.6	0.0	2.49432	3.2784709999999997	4.690727	3.304363	1.8702900000000002	4.257326	3.5974269999999997	1.588489	1.6860849999999998	3.604015	2.891038	49.952968	49.470169	54.696528	56.29748000000001	54.083449	61.203238	55.846064	52.479126	51.992259999999995	49.501403	57.435402	49.945437	ENSG00000115211.16	EIF2B4
ENST00000300030.8	34.786116	27.655953999999998	36.36533	31.290125	38.270852000000005	37.27448	36.082019	37.923234	41.649997	46.427692	41.461877	46.741061	287.70459900000003	296.765599	247.73070499999997	239.98720699999998	328.501711	330.10970499999996	286.009136	349.795748	390.958747	405.300361	280.746846	306.946392	ENSG00000166797.11	CIAO2A
ENST00000434376.6	0.0	0.0	0.0	0.0	0.0	0.0	0.0	0.058975	0.0	0.0	0.0	0.0	0.24612399999999998	0.12523499999999999	0.093602	0.309556	0.203014	0.099853	0.444626	0.339487	0.23451799999999998	0.180837	0.300171	0.269742	ENSG00000074660.16	SCARF1
ENST00000550779.5	0.0	0.0	0.0	0.0	0.0	0.0	0.0	0.0	0.0	0.0	0.0	0.0	1.2415530000000001	0.553095	0.39181	0.403554	0.0	1.054773	0.20503000000000002	0.22808	0.154551	1.24441	0.378308	0.089089	ENSG00000161642.18	ZNF385A
ENST00000396478.4	3.8637989999999998	2.278293	2.695694	4.126035	2.396634	2.428093	2.778232	2.30005	2.441997	2.199295	2.590468	2.788578	12.704837	11.058096	12.168563	10.615293	9.169888	10.100816	8.422715	10.519588	8.844859	7.9342369999999995	6.5153620000000005	8.89381	ENSG00000197429.11	IPP
ENST00000652340.1	0.0	0.0	4.1679010000000005	0.0	0.0	0.0	0.0	10.314682000000001	0.0	0.0	0.0	5.600063	0.251569	0.23758600000000002	1.192389	2.2241779999999998	0.227927	0.9985870000000001	3.005225	6.225917	0.259942	0.66887	1.020605	2.552193	ENSG00000072756.17	TRNT1
ENST00000675548.1	0.0	0.0	0.0	0.0	0.0	0.0	0.0	0.0	0.0	0.0	0.0	0.0	0.0	0.0	0.0	0.0	0.0	0.0	0.027447000000000003	0.0	0.0	0.0	0.0	0.0	ENSG00000171680.23	PLEKHG5
ENST00000582151.1	58.924333999999995	44.403981	119.97641200000001	34.143886	58.289517000000004	28.970769	103.663923	35.533424	25.669481	28.531097999999997	0.0	64.879304	2.1612139999999997	2.426604	1.813	1.847171	2.712088	2.012537	2.3230470000000003	1.2899100000000001	1.444624	1.974764	1.59394	1.4384700000000001	ENSG00000129255.16	MPDU1
ENST00000284384.6	0.0	0.0	2.27161	0.0	0.0	0.0	0.0	0.0	0.0	0.0	0.680316	0.0	2.0691509999999997	1.558411	3.567912	3.26473	1.4838149999999999	0.739603	2.659139	2.423943	1.4466379999999999	1.3595629999999999	2.981882	3.093971	ENSG00000154229.12	PRKCA
ENST00000495632.1	38.919543	7.411321000000001	0.0	12.080005	4.961255	0.0	20.997078	0.0	0.0	0.0	8.998108	5.294068	0.961592	1.043973	1.635063	1.31745	1.009207	0.617413	1.356275	1.203911	0.43629700000000005	0.8463229999999999	1.074088	1.54942	ENSG00000124508.17	BTN2A2
ENST00000540535.6	3.473005	0.0	8.931289999999999	13.967704000000001	0.0	0.0	9.144468	19.694074	14.57078	7.209045	3.80977	13.567575	0.8138	0.0	0.185388	0.0	0.8300780000000001	0.302912	1.11595	0.0	0.0	0.283948	0.0	0.810959	ENSG00000184047.20	DIABLO
ENST00000438865.1	13.040699	0.0	28.787948999999998	15.006741	26.085467	19.860141	37.705346	31.921028000000003	90.136636	43.111652	80.809525	28.705526000000003	7.959453	9.912303	7.306642999999999	7.160667999999999	7.087855	8.267021000000002	8.484871	8.997566	7.354669	6.736051	8.843716	8.822647	ENSG00000177683.14	THAP5
ENST00000506815.5	0.0	0.0	0.0	0.0	0.0	0.0	11.63031	0.0	0.0	0.0	0.0	10.462156	1.417602	0.65804	3.034297	0.407173	0.6651560000000001	1.14857	1.4205510000000001	1.092328	2.754384	0.9153709999999999	0.778515	2.109331	ENSG00000138777.20	PPA2
ENST00000261593.8	19.294824	16.717537	17.244378	14.148113	22.955942	22.774948000000002	19.744996	22.74999	11.124642999999999	13.3965	14.962447000000001	16.220845999999998	107.234715	108.035587	105.492893	99.280335	116.21051200000001	125.89706899999999	111.903874	134.984473	79.77362099999999	82.57565600000001	61.007489	75.481575	ENSG00000134758.14	RNF138
ENST00000357992.9	1.1881030000000001	1.317101	1.220833	1.429486	0.7713399999999999	1.2664389999999999	1.264725	1.019834	1.195898	1.307279	0.6380899999999999	0.788723	23.696949	25.844526000000002	19.340917	17.442644	21.901325	17.931507999999997	16.551811999999998	15.625932999999998	22.981597	20.986191	15.34094	16.395789	ENSG00000158711.14	ELK4
ENST00000273009.10	0.0	0.0	0.0	0.0	0.0	0.0	0.0	0.0	0.0	0.0	0.0	0.0	1.068388	1.85438	2.2216650000000002	2.265029	0.908191	1.7213439999999998	1.264422	1.345483	1.2502790000000001	1.6289040000000001	1.877246	2.2879869999999998	ENSG00000144535.20	DIS3L2
ENST00000503773.6	0.0	0.0	0.0	0.92753	0.441275	0.0	0.0	0.0	0.0	0.0	0.44297700000000007	0.0	0.0	4.545453	3.9796300000000002	4.128644	1.35089	1.9276229999999999	5.489838	5.772463	2.4368380000000003	2.411839	11.406123	7.272348	ENSG00000134352.20	IL6ST
ENST00000356458.7	0.0	0.0	0.0	0.0	0.006569	0.0	0.0	0.0	0.0	0.016577	0.0	0.014012	0.016309999999999998	0.07274299999999999	0.097674	0.17570999999999998	0.037438	0.045137000000000004	0.124547	0.021728	0.07499199999999999	0.036946	0.098709	0.112731	ENSG00000214595.12	EML6
ENST00000314144.10	0.080208	0.12151500000000001	0.095731	0.39687	0.0	0.089928	0.12820299999999998	0.139282	0.204322	0.136747	0.393691	0.115699	0.760297	0.905568	1.161734	1.457998	0.34086900000000003	0.5039140000000001	0.582749	0.911641	1.020391	0.48268999999999995	1.278008	1.281223	ENSG00000132141.14	CCT6B
ENST00000674768.1	0.0	0.0	2.649418	0.0	0.0	3.057052	3.934706	0.0	0.0	0.569379	0.628659	3.559693	0.664266	0.345661	3.413756	4.765823	1.489625	2.32333	3.390193	3.7285690000000002	2.101841	1.6372520000000002	3.731406	3.209025	ENSG00000090861.17	AARS1
ENST00000674057.1	0.0	1.281015	0.0	0.0	0.0	0.0	0.0	0.0	0.0	0.0	0.0	0.0	0.0	0.0	0.149455	0.48953	0.093912	0.0	0.6218640000000001	0.19856500000000002	0.0	0.062151	0.46823000000000004	0.386337	ENSG00000163703.19	CRELD1
ENST00000587077.6	1.9644970000000002	0.0	0.0	0.0	0.0	0.0	1.633867	3.918626	1.067038	0.0	2.9465630000000003	0.0	2.155966	1.660637	4.210707	5.192492	1.640048	2.082411	3.8862360000000002	4.1445110000000005	2.477706	2.512842	4.213496	4.04402	ENSG00000178904.19	DPY19L3
ENST00000519176.5	0.0	0.7554420000000001	0.0	0.0	0.5630649999999999	0.977867	0.943701	1.2449649999999999	0.685862	0.781107	0.0	0.0	4.38488	5.702232	5.2588099999999995	3.7444550000000003	5.099263	2.529197	3.23844	5.9749300000000005	6.603722	3.639412	1.483954	3.3460690000000004	ENSG00000156162.16	DPY19L4
ENST00000271375.7	50.622583	50.445173	48.948423999999996	50.915407	51.571766	55.866441	63.257839000000004	62.948841	57.223597	59.72394	59.195781999999994	61.786773	61.629481000000006	58.497907999999995	50.477271	52.972602	59.606139	59.685097999999996	52.940712	54.626943000000004	60.62903000000001	61.23123100000001	49.330432	50.806871	ENSG00000213064.10	SFT2D2
ENST00000340912.6	1.965968	1.059872	2.194585	1.7275049999999998	0.6208100000000001	1.0292059999999998	0.9428860000000001	1.252543	1.20242	1.4547510000000001	1.447648	1.418877	1.924079	1.8456119999999998	1.697125	1.4590040000000002	1.8686639999999999	0.9805459999999999	1.4119629999999999	1.860723	1.474338	1.9189439999999998	1.8139990000000001	1.59111	ENSG00000166192.15	SENP8
ENST00000439489.6	2.1894970000000002	1.384347	7.117736	4.738441000000001	1.9069479999999999	3.069889	4.1537440000000005	8.51683	0.0	2.599935	5.4211160000000005	7.6725699999999994	3.433207	2.901065	10.446442	7.207427	1.855637	2.8898610000000002	7.623997999999999	5.768164	2.875012	2.977377	8.408594	8.714325	ENSG00000184047.20	DIABLO
ENST00000504764.5	0.0	0.022313999999999997	0.0	0.0	0.0	0.0	0.0	0.0	0.0	0.0	0.012511	0.0	0.0	0.0	0.0	0.0	0.0	0.0	0.0	0.0	0.0	0.0	0.0	0.0	ENSG00000248672.5	LY75-CD302
ENST00000314289.13	18.318642999999998	17.979759	13.576510999999998	14.163072	18.232393	19.475759	12.796501	11.894123	18.253142	14.090051	15.764582999999998	13.042226	34.065236999999996	30.744583000000002	23.424428	27.041526	35.302132	33.512389	26.883709999999997	25.779566	33.875329	31.873385	25.772603	26.206342000000003	ENSG00000063978.16	RNF4
ENST00000637579.1	0.0	0.0	0.205252	0.0	0.0	0.09625800000000001	0.0	0.0	0.0	0.293048	0.0	0.0	0.0	0.0	0.038632	0.0	0.0	0.0	0.0	0.056001	0.0	0.034283	0.0	0.024832	ENSG00000155893.13	PXYLP1
ENST00000265990.11	1.8545759999999998	1.9579790000000001	1.8361049999999999	2.223757	1.652327	1.814641	2.198948	1.9692889999999998	1.910393	1.864954	2.08637	2.743889	26.042417	27.589725	41.769269	40.554974	24.971845000000002	25.581825	39.195364	42.175215	26.906077000000003	28.564613	37.124669	41.696507000000004	ENSG00000095564.14	BTAF1
ENST00000275034.5	2.3972119999999997	2.592479	3.468086	3.932329	2.082543	2.70683	3.857479	3.474154	2.7438130000000003	2.7439080000000002	3.994829	4.857917	39.133516	39.304517	76.21253100000001	73.186539	39.612924	39.751067	73.437081	70.760875	40.227512	39.935485	70.098398	77.297358	ENSG00000146247.14	PHIP
ENST00000643500.1	6.28305	10.426758	5.971616	7.817284	5.3131639999999996	7.622856	4.19644	6.095073	0.0	2.955841	0.0	5.936214	27.169978000000004	26.853049	21.092845999999998	23.279543	22.078526	27.034107000000002	34.230978	21.844904999999997	10.680074000000001	10.650084	16.737432000000002	14.003181	ENSG00000011198.10	ABHD5
ENST00000428981.1	0.0	57.205321999999995	67.774204	0.0	77.565815	115.25030100000001	116.95268700000001	164.905974	212.57738799999998	73.914291	0.0	154.094367	0.0	0.0	0.17275	0.0	0.513418	0.17874600000000002	1.074193	1.603428	0.0	0.0	1.320597	0.756444	ENSG00000237289.10	CKMT1B
ENST00000529634.2	6.4289559999999994	7.497714	0.0	0.0	0.0	0.0	0.0	12.888292999999999	0.0	0.0	0.0	0.0	0.0	0.0	0.603499	0.613827	0.740624	0.925797	0.9992489999999999	0.917482	0.0	0.463658	2.065125	1.216466	ENSG00000010361.14	FUZ
ENST00000522842.1	0.814248	4.059769	3.808188	0.0	2.999427	0.0	4.794293	1.373528	0.0	0.0	0.0	10.89855	72.732011	71.978926	72.981792	93.015553	71.205342	75.042537	75.178317	55.877772	74.67728100000001	75.76602199999999	97.01609599999999	78.338594	ENSG00000153140.9	CETN3
ENST00000420124.4	0.8035140000000001	0.959311	1.441531	1.529357	0.908659	0.895692	1.14614	1.047128	1.108015	1.105955	1.5726879999999999	1.399786	10.180067999999999	10.528463	14.0855	14.976158999999999	9.999801	10.388603	13.853570999999999	12.805447000000001	10.12304	10.20984	15.870097	14.533095000000001	ENSG00000272333.7	KMT2B
ENST00000311044.8	0.172031	0.217348	0.051434	0.145797	0.09008	0.097373	0.137499	0.075097	0.220358	0.149741	0.052777	0.031037000000000002	0.6135229999999999	0.579755	0.5525399999999999	0.373339	0.633604	0.71526	0.410179	0.431292	0.874031	0.7973680000000001	0.786312	0.724028	ENSG00000174586.11	ZNF497
ENST00000589144.5	0.0	0.0	3.953158	0.0	0.0	0.0	8.01671	5.649768	0.0	5.577828	0.0	8.32698	0.138238	0.117747	0.424476	0.272828	0.042527999999999996	0.11320699999999999	1.00013	0.6106560000000001	0.127682	0.106216	0.75293	0.726636	ENSG00000105705.16	SUGP1
ENST00000372687.4	0.253771	0.0	0.0	0.0	0.0	0.0	0.0	0.61792	0.0	0.0	0.0	0.584821	2.95073	5.046036	5.459741999999999	5.356269	5.28713	4.808624	4.982473000000001	2.9518459999999997	5.902984	4.46665	4.702081	5.938654	ENSG00000156671.15	SAMD8
ENST00000262844.10	11.672295	12.58367	11.437373	9.847163	12.941742999999999	12.384172999999999	11.63698	11.240375	11.180062	8.887568	9.23352	9.439072999999999	28.529459999999997	30.13321	24.841361	23.732120000000002	33.535596000000005	33.943135	31.687087	35.738267	27.529595	29.608633	21.419915	24.610441	ENSG00000101935.10	AMMECR1
ENST00000199814.9	27.536996999999996	27.941677000000002	21.410805	24.72315	24.155735999999997	24.305463	22.474386	20.58459	25.318403	26.388408000000002	25.523917	25.649971	60.361563000000004	63.18892099999999	55.540682	50.988807	51.777375	53.64562900000001	45.779063	51.853726	57.869074	55.499588	44.316557	46.644989	ENSG00000086589.12	RBM22
ENST00000353275.9	0.0	0.0	2.3109	1.8681599999999998	0.5641390000000001	0.6169899999999999	2.347346	1.636105	0.315601	0.532483	2.897583	2.5014830000000003	1.190875	0.9684530000000001	2.988142	1.893886	0.620617	1.8648099999999999	1.92508	1.195177	0.8970889999999999	2.2806	3.988599	4.115104	ENSG00000109685.18	NSD2
ENST00000569717.5	0.0	0.0	21.33931	0.0	12.073047	5.500482	28.523504	14.629646	0.0	7.61678	21.896592000000002	0.0	1.309416	1.249147	2.44108	2.149471	0.7487189999999999	1.4412	2.162089	2.3218349999999996	0.797099	0.306334	1.6504619999999999	1.518147	ENSG00000157429.16	ZNF19
ENST00000306061.10	40.468171000000005	32.371139	33.046546	26.497212	14.597623	13.341607999999999	4.9900970000000004	4.409564	0.0	4.337097	6.300129	8.538557	0.727258	0.879581	1.220437	0.8422219999999999	0.661025	0.48765200000000003	1.118682	0.429562	0.17488399999999998	0.0	0.0	0.16458599999999998	ENSG00000169715.15	MT1E
ENST00000502590.5	0.0	0.0	0.0	0.0	0.0	0.0	0.0	0.0	0.0	0.0	0.0	0.0	3.7250910000000004	5.678563	5.761664	3.106223	6.320425	4.622792	2.807458	6.4929809999999994	4.917715	3.980869	2.692811	3.371275	ENSG00000197894.11	ADH5
ENST00000540801.6	0.279031	0.259942	0.252992	0.328374	0.320432	0.399854	0.371735	0.321056	0.41610600000000003	0.441287	0.43326400000000004	0.481378	4.4478349999999995	3.5673150000000002	3.8718800000000004	3.966375	4.0009	4.691439	4.270244	3.476464	5.096603	4.8932970000000005	4.417753	4.5607370000000005	ENSG00000141298.19	SSH2
ENST00000556143.6	0.493569	0.525173	0.434972	0.7703899999999999	0.35156	0.480836	0.581412	0.699634	0.6880930000000001	0.48795200000000005	0.510093	0.48745600000000006	1.630894	1.892756	1.604645	1.563964	1.575483	1.277357	1.760416	1.582854	1.7827990000000002	1.2064139999999999	1.7611720000000002	1.732607	ENSG00000165861.14	ZFYVE1
ENST00000404138.5	2.6516599999999997	2.823121	3.9971449999999997	3.593271	2.293299	2.4026080000000003	2.959885	3.312472	1.886221	1.6343729999999999	2.407002	2.4006849999999997	16.534394	16.813784	22.872756	23.561422	15.306973000000001	15.528718	19.184468	19.297247	11.091301	10.939059	15.418157999999998	14.984098000000001	ENSG00000184677.18	ZBTB40
ENST00000313368.8	18.592056	18.59251	18.438102	16.024427	15.983247	17.776481	17.55864	16.784901	18.873498	17.85124	17.212411	17.7159	96.735578	99.829851	88.735828	86.347537	78.574966	82.029667	70.35018199999999	73.967929	99.710859	97.946997	78.013584	82.91364200000001	ENSG00000178913.8	TAF7
ENST00000619555.4	0.0	1.357424	0.0	0.0	0.0	0.0	0.0	0.677255	0.0	0.0	0.0	0.0	0.0	3.048427	0.0	1.889112	2.8848599999999998	0.0	10.360225	0.0	0.0	1.560291	3.866187	4.795071	ENSG00000120948.18	TARDBP
ENST00000589807.1	5.106841999999999	2.471192	12.616928999999999	8.73118	0.9728129999999999	3.7443480000000005	5.508476	7.940848	3.025127	3.873765	22.789997	17.761677	0.501919	0.915335	2.286046	1.5028860000000002	0.8861399999999999	0.603498	1.348014	2.360145	0.5327569999999999	1.262817	2.024339	2.145451	ENSG00000267120.3	AD000671.2
ENST00000369151.8	2.591543	1.87115	1.771167	1.829893	2.212895	2.388072	1.824915	2.1442919999999996	2.45162	2.3707290000000003	2.0446	1.7813009999999998	9.730595	10.052988000000001	9.125815	7.255966	8.178467999999999	7.9685619999999995	7.789041	9.280778	11.004327	10.571837	7.424192999999999	8.706147999999999	ENSG00000151893.15	CACUL1
ENST00000272418.7	25.999392	23.797732	26.566136	27.702357	22.060462	25.809983	30.909049	29.697616999999997	26.279035999999998	27.704411	27.530521999999998	28.697746000000002	91.752122	86.149192	78.827619	83.352616	87.320362	83.70066	85.72952099999999	75.606806	82.51106800000001	77.52176800000001	81.00801	80.178345	ENSG00000144029.12	MRPS5
ENST00000496061.5	0.0	0.0	0.0	0.0	0.0	0.752933	1.312797	1.399155	1.030614	0.0	4.092105	0.866411	6.964086999999999	5.122694	8.513902	8.786589999999999	4.560844	3.834392	9.68153	9.557081	6.083979	2.684287	8.69944	11.618608	ENSG00000102543.14	CDADC1
ENST00000519682.5	11.075484	11.869287	14.212851	0.0	13.194138	11.007513000000001	12.736864	13.744654999999998	15.412037	14.869126000000001	15.862085999999998	10.772088	147.44675800000002	150.34056999999999	131.05686	138.107377	156.128523	159.826454	148.558419	122.060327	188.113179	159.675775	148.837661	140.944962	ENSG00000164934.14	DCAF13
ENST00000379188.7	3.2973339999999998	2.626778	2.52106	2.30592	2.068123	2.488164	2.2350209999999997	2.04032	2.579956	3.058337	2.1834580000000003	2.824882	35.872151	32.911149	27.758289	26.623958000000002	28.862004	28.484168	23.078736	24.252921	30.831540999999998	28.469956	21.401576000000002	25.534010000000002	ENSG00000005889.15	ZFX
ENST00000233078.9	56.143791	56.607964	48.73617	49.983562	52.52372	51.32861	46.145503000000005	47.536289000000004	60.856149	57.532363000000004	55.810646	57.926681	168.677788	168.39141999999998	168.69646	176.20508999999998	159.665749	163.16272	154.785078	154.81833	168.006575	158.06138	169.227362	156.835474	ENSG00000071626.17	DAZAP1
ENST00000336075.6	0.0	0.0	0.0	0.0	0.0	0.0	0.0	0.0	0.0	0.0	0.0	0.0	0.0	0.0	0.0	0.0	0.0	0.0	0.0	0.0	0.0	0.0	0.0	0.0	ENSG00000168765.17	GSTM4
ENST00000298229.7	2.709425	2.482348	2.93597	2.467352	2.534146	2.840392	2.714999	2.468016	3.099539	3.216365	2.558479	3.3426480000000005	18.878162	18.588779000000002	26.708326	25.882667	17.580353	18.455325	20.926899	25.720748999999998	20.659525	19.354573000000002	29.688389	27.943823	ENSG00000165458.14	INPPL1
ENST00000367568.5	0.0	0.0	0.101989	0.280988	0.0	0.0	0.0	0.0	0.781871	0.14561400000000002	0.523261	0.430804	0.063625	0.105526	0.021406	0.076141	0.019649	0.047264	0.082396	0.085008	1.238784	1.108426	1.263204	1.399586	ENSG00000135604.10	STX11
ENST00000446510.6	1.354431	1.9914189999999998	1.447902	1.217194	1.009688	1.9794509999999998	2.379955	1.390665	2.634287	2.733367	1.511123	2.221634	12.855402999999999	11.559529	11.830947	7.911123	11.273823	10.173059	6.045953	6.393825	10.516928	7.917256	9.677756	9.917247999999999	ENSG00000166352.16	IFTAP
ENST00000560583.5	6.829059	4.558626	5.539415	6.723578	5.617237	4.309533	0.0	0.7688659999999999	3.004411	4.676862	0.855764	3.65545	2.614541	2.339633	1.710908	1.421439	2.130782	3.323129	1.621305	1.604062	1.792069	1.214876	2.593843	1.477248	ENSG00000108107.15	RPL28
ENST00000263256.7	20.856614	20.308828	22.198735	20.491545000000002	18.515227	23.504476999999998	22.024775	17.78754	27.096396000000002	22.708701	25.831244	27.067090999999998	18.146983	17.584820999999998	20.79866	20.408084	17.718075	18.144185	18.257210999999998	20.584733	23.615126	24.861278	25.530998	24.178210999999997	ENSG00000100418.8	DESI1
ENST00000273347.10	0.30091	0.228127	0.179947	0.18591400000000002	0.35632800000000003	0.337564	0.270595	0.35946300000000003	0.49816000000000005	0.38537899999999997	0.27697	0.380052	1.732682	1.711569	1.459178	1.792859	2.857285	3.269003	2.6088080000000002	2.861237	3.48885	3.3104190000000004	2.682732	2.6001119999999998	ENSG00000144815.16	NXPE3
ENST00000359462.9	109.068724	110.30809599999999	86.212784	84.07401800000001	97.68193000000001	114.4259	91.119495	88.779544	111.85353400000001	108.938181	101.78817	94.85759399999999	557.969975	551.555626	499.00920599999995	489.81381	524.202249	523.900585	451.20628099999993	480.99724000000003	494.295729	511.37504400000006	434.26265199999995	425.071437	ENSG00000197111.16	PCBP2
ENST00000372622.8	8.914941	10.7417	11.856663000000001	14.452988000000001	11.485797	11.721016	10.945646	11.772722	15.476313000000001	14.309898	15.22976	15.338854999999999	28.913176	29.451525	31.118232	32.406641	30.477707000000002	31.074201000000002	29.673990000000003	31.141886	32.473347	31.959659000000002	33.953202000000005	33.597182000000004	ENSG00000101457.13	DNTTIP1
ENST00000238609.4	0.0	0.959357	0.379658	0.8383229999999999	0.858195	0.7122	1.70855	0.82735	0.44330200000000003	0.813082	0.389573	0.916392	0.600813	1.190447	0.418976	0.735581	2.879203	2.585423	1.5163659999999999	2.652145	1.603376	2.619184	2.0093349999999996	1.020232	ENSG00000119632.4	IFI27L2
ENST00000649276.1	1.9506860000000001	2.443332	0.963656	0.908274	1.6101590000000001	1.950439	1.864334	1.1052629999999999	1.9441119999999998	2.0637849999999998	1.821566	0.9793719999999999	11.750936	14.353304000000001	9.20697	8.98066	14.657526999999998	13.535708999999999	11.080513999999999	11.123185000000001	11.824059	11.964476	8.077059	8.222228	ENSG00000184058.14	TBX1
ENST00000303251.11	7.144689	7.080458999999999	9.215417	8.078398	8.342025	7.386355	13.213773000000002	10.101969	8.99152	7.655142999999999	10.315724000000001	10.616238000000001	22.425476999999997	23.014666000000002	29.815896000000002	31.031069	25.177903	25.182598000000002	36.700542	31.562412	24.573584	22.023927	30.652255	30.294054	ENSG00000169228.14	RAB24
ENST00000326047.9	2.671365	2.7706169999999997	5.175254	5.828151999999999	2.014752	2.622168	4.717055	5.01687	2.395511	2.2808330000000003	5.3787080000000005	5.7939680000000005	36.633015	35.882489	82.66843	74.741302	26.293229999999998	29.24302	69.318085	64.567213	33.176959000000004	32.017753000000006	64.56522	72.88221800000001	ENSG00000163808.17	KIF15
ENST00000371789.7	0.0	0.0	0.0	0.0	0.811287	0.0	0.0	0.0	0.0	0.0	0.0	1.0913979999999999	0.56138	0.363685	0.363796	0.235881	0.166072	0.140254	0.557525	0.158905	0.818267	0.6512439999999999	0.54443	0.507944	ENSG00000160345.13	C9orf116
ENST00000282308.4	0.0	0.0	0.0	0.0	0.0	0.0	0.0	0.0	0.036065	0.0	0.0	0.0	0.0	0.0	0.0	0.0	0.0	0.0	0.0	0.0	0.0	0.0	0.0	0.0	ENSG00000152454.4	ZNF256
ENST00000531837.2	0.576635	0.36058	0.175742	0.167655	0.539162	0.378825	0.284973	0.466895	0.5529069999999999	0.42221000000000003	0.350553	0.296079	3.5537080000000003	4.422369000000001	3.275537	2.8640380000000003	4.281621	3.227521	2.801597	2.495556	4.041723	3.447225	2.7780869999999998	2.606633	ENSG00000182359.15	KBTBD3
ENST00000615855.4	0.0	0.0	0.0	0.0	0.0	0.0	0.0	0.0	0.0	0.0	0.0	0.0	7.536946	10.456888000000001	10.223265	8.891077000000001	9.225477	11.114075	7.856683	8.458636	8.952537	10.379298	9.077884	8.757399000000001	ENSG00000183751.15	TBL3
ENST00000285599.8	1.407101	1.382831	1.799794	1.545533	1.084382	1.293493	1.350859	1.239454	1.453433	1.023809	1.774843	0.819207	4.368824	4.366708	5.611597	6.845283	4.444816	4.371	5.7469209999999995	4.737451999999999	3.482394	3.8240260000000004	5.31942	5.730658999999999	ENSG00000013288.9	MAN2B2
ENST00000540763.5	73.442877	0.0	0.0	0.0	0.0	0.0	147.519609	0.0	0.0	0.0	0.0	0.0	1.272672	1.079487	3.0242400000000003	2.818475	1.393643	1.3003129999999998	1.694761	2.783369	1.192231	0.9733780000000001	3.031381	2.105327	ENSG00000111364.16	DDX55
ENST00000344204.9	0.012105	0.012236	0.007239	0.049864	0.004096	0.016975	0.02903	0.015778	0.006168	0.025848000000000003	0.014859	0.021843	0.281109	0.302586	0.295104	0.294657	0.318829	0.274746	0.370542	0.457963	0.238155	0.23899299999999998	0.263862	0.27026500000000003	ENSG00000038382.20	TRIO
ENST00000502805.1	0.0	0.0	5.917865	0.0	14.904091000000001	15.469741	27.696326000000003	0.0	12.556135000000001	16.184064000000003	0.0	25.836419	2.022312	2.4495259999999996	1.966468	3.4353519999999995	3.897967	2.581666	4.120893	2.900356	2.1276479999999998	4.035977	4.25992	4.504398999999999	ENSG00000138658.15	ZGRF1
ENST00000325875.7	2.417896	2.444082	2.258025	3.274236	2.846388	2.916779	2.6210880000000003	3.079025	2.83448	3.1673270000000002	2.8860799999999998	3.513988	15.463323	18.320072	17.594079	13.478895000000001	20.114598	17.485464999999998	18.291416	19.8884	25.136411	26.612429	17.765675	23.460264000000002	ENSG00000178966.17	RMI1
ENST00000559433.5	0.0	0.0	13.54176	10.880618	0.0	0.0	0.0	0.0	0.0	0.0	0.0	0.0	5.160867	4.996847	10.269167	8.486488	9.240276	7.961917	10.327277	11.394203	7.515791	7.889113	10.84382	10.342072	ENSG00000168904.15	LRRC28
ENST00000354700.10	1.441997	1.3604399999999999	1.322239	1.148299	1.1709040000000002	0.9301459999999999	1.354786	1.4198309999999998	1.077321	1.050826	1.12081	1.1794790000000002	7.689664	6.627402	12.318399000000001	10.796858	6.12948	5.990892	9.955797	9.479357	6.18406	6.224365	9.108364	9.56051	ENSG00000131584.19	ACAP3
ENST00000510979.5	21.075245000000002	23.022937	18.495041	17.427067	20.128657999999998	22.651754	25.507734	23.810062	22.221632999999997	22.673699	23.67742	25.608136	64.08965699999999	61.91235699999999	55.215819999999994	61.337829000000006	56.939645999999996	56.170559	55.493007999999996	61.754411	77.302603	68.387292	60.690938	60.275498	ENSG00000183474.15	GTF2H2C
ENST00000591104.5	0.0	0.0	0.0	0.0	0.0	0.0	0.0	0.0	0.0	0.0	0.0	0.0	0.585812	0.077784	0.724155	0.26005900000000004	0.16863	0.093639	0.653362	0.101342	0.246036	0.150397	0.5453720000000001	0.14488499999999999	ENSG00000130159.14	ECSIT
ENST00000505012.5	0.0	0.866655	0.0	1.8996419999999998	0.630895	2.7733380000000003	0.870798	5.946289	0.0	1.7430130000000001	3.167207	4.996104	46.885591	40.90562	44.157322	66.853543	40.358878999999995	35.357963	44.862093	38.148645	37.510176	38.120343	54.212892000000004	43.583956	ENSG00000113407.14	TARS1
ENST00000532485.6	4.231544	3.5072669999999997	4.611152	3.2534919999999996	3.5973559999999996	3.8503339999999997	6.313895	5.133618	4.916301	5.058096	6.3452150000000005	8.495362	12.401127	9.670707	17.737631	18.487405	10.269582000000002	10.218402000000001	15.509960000000001	18.08454	12.517033	10.580016	16.233093	17.469435999999998	ENSG00000078124.12	ACER3
ENST00000295694.9	0.9468270000000001	0.7474390000000001	1.743509	1.232581	0.467134	0.631891	1.104179	0.901173	0.85609	0.774985	1.013012	1.732635	6.851387	6.662713	12.96745	10.979600999999999	5.492068	5.980674	12.241767999999999	12.522212	6.252857	6.017526	13.531075	12.200252	ENSG00000163472.19	TMEM79
ENST00000609618.2	0.0	0.0	0.076373	0.0	0.129628	0.0	0.0	0.166432	0.13011	0.10904100000000001	0.15673499999999999	0.0	9.742101	10.414399000000001	8.489367	8.50223	9.672485	9.648369	8.081288	6.708660000000001	8.046145	7.934642	8.632306	6.169522	ENSG00000280893.1	AC009133.6
ENST00000261461.7	6.311517	4.741454	4.050834	5.83259	5.047524	5.213649	5.541047	5.266994	5.88657	7.642763	7.649711	7.607205	54.252754	57.832817000000006	67.256848	66.452345	44.256369	46.178042	52.103869	62.162772	61.370036	58.934831	60.402528000000004	71.554364	ENSG00000066027.12	PPP2R5A
ENST00000261250.8	2.862198	2.816045	2.6473150000000003	2.3263990000000003	2.737698	2.7827290000000002	3.5690769999999996	3.9454830000000003	2.4882720000000003	2.867354	2.2949319999999997	3.05724	16.300086999999998	18.110585	20.587059	20.459311	16.675096	17.544846	20.059334	21.78931	15.675154999999998	18.100533	15.617469	17.120036	ENSG00000047621.12	C12orf4
ENST00000477828.6	0.0	0.0	131.50430500000002	82.308077	119.08483100000001	81.931269	153.12338799999998	183.734781	109.716498	40.199011999999996	57.007417000000004	138.26081399999998	9.722664	13.174133	13.216470999999999	11.084273	8.935057	9.518121	10.467413	11.88761	4.085185	6.929869999999999	8.413511	11.241331	ENSG00000134717.18	BTF3L4
ENST00000216085.12	1.367259	0.58413	1.311984	1.259871	1.121518	1.545372	1.909243	2.097007	1.8166950000000002	1.9694049999999999	3.038506	1.6775349999999998	5.0832690000000005	4.2102379999999995	13.350287	10.324588	5.394524	6.216724	10.740295	11.974741999999999	5.977616	4.658968	13.685675	14.186901	ENSG00000100263.14	RHBDD3
ENST00000366968.8	0.0	0.085009	0.0	0.0	0.05690599999999999	0.047171	0.0	0.0	0.085677	0.0	0.0	0.0	0.034683	0.0	0.0	0.0	0.031793	0.0	0.043618000000000004	0.0	0.195655	0.121097	0.11525899999999999	0.22555999999999998	ENSG00000143494.15	VASH2
ENST00000370203.9	8.640635000000001	7.638457000000001	5.511675	6.3271370000000005	8.156972	8.939237	9.189630000000001	7.625458	6.1193919999999995	5.398254	5.1843129999999995	6.790433	32.729918	34.378046000000005	27.732908000000002	24.53057	36.231627	33.489441	29.138111	34.267152	23.741528	25.040577	12.906481	19.088522	ENSG00000152078.10	TLCD4
ENST00000308020.6	7.769295	7.005783999999999	6.00631	5.138643	4.309225	3.898706	4.805741	3.3945760000000003	4.6327940000000005	4.303217	4.2417110000000005	3.921404	12.066102	11.267785	12.698133	13.356512	7.785572999999999	7.840789999999999	10.031166	10.06587	7.121147000000001	8.113175	10.641125	10.268907	ENSG00000174915.12	PTDSS2
ENST00000445593.6	84.98777700000001	75.476534	68.63374499999999	66.810772	73.408582	83.049709	74.99501	75.40079899999999	102.900227	121.307681	93.105735	106.5905	134.486444	134.920927	106.077785	121.19694799999999	137.24213	124.399217	119.39091599999999	135.538783	171.672223	180.726222	152.08819	148.80826399999998	ENSG00000104341.17	LAPTM4B
ENST00000510913.5	0.0	0.0	0.0	0.0	0.48497299999999993	1.168211	0.0	0.0	2.344582	0.667392	0.659931	1.360126	0.134805	0.0	0.29228899999999997	0.341321	0.258669	0.0	0.46386499999999997	0.38405700000000004	0.0	0.47656400000000004	0.172207	0.454349	ENSG00000175309.15	PHYKPL
ENST00000216832.9	12.840505	11.202035	9.76646	11.415018	10.602916	12.998205	10.494064999999999	10.796599	14.37734	14.560635000000001	12.706282	12.269976	122.32113000000001	118.55846000000001	102.07795	99.95487800000001	118.10593	124.556524	105.430241	97.085063	130.212751	119.81349499999999	106.02700300000001	104.75780300000001	ENSG00000100941.9	PNN
ENST00000606954.1	0.0	0.0	0.0	0.0	0.0	0.0	0.0	0.0	0.0	0.0	0.0	0.0	0.0	0.0	0.0	0.0	0.0	0.0	0.464992	0.0	0.0	0.0	0.0	0.4003	ENSG00000271810.5	AL603832.3
ENST00000442241.9	13.709128	13.453805	19.767246	18.744789	10.843788	11.204991	16.668264	15.99616	14.054595999999998	15.149515	18.637839000000003	17.40687	9.294334	9.127157	20.978966	21.869362	8.732661	9.159367	16.581757	16.072902	8.958813000000001	9.419844	20.271606	19.248814000000003	ENSG00000073536.18	NLE1
ENST00000368364.4	0.0	0.0	0.082721	0.0	0.0	0.038794	0.055285	0.120178	0.070463	0.059052999999999994	0.0	0.049917	0.165701	0.20386400000000002	0.245587	0.246221	0.304304	0.091035	0.263506	0.053686000000000005	0.047211	0.036913	0.045741000000000004	0.045297000000000004	ENSG00000135547.9	HEY2
ENST00000483961.6	0.0	0.0	3.8169760000000004	3.317911	0.0	0.8328479999999999	0.0	0.0	0.0	0.0	0.0	6.135235	0.271945	1.076785	1.7808549999999999	0.303063	0.233985	0.586487	2.553588	2.4709369999999997	0.294829	0.264777	1.7472020000000001	1.960091	ENSG00000094880.11	CDC23
ENST00000617388.4	0.178734	0.0	0.21377	0.147238	0.15118	0.237769	0.321456	0.124037	0.0	0.34336	0.0	0.25947600000000004	0.43765699999999996	0.559519	0.694361	0.741027	0.8532569999999999	0.46483500000000005	1.159517	1.334926	0.8479969999999999	1.255961	0.685537	1.118999	ENSG00000163596.16	ICA1L
ENST00000399455.2	2.515346	2.5283830000000003	2.151264	2.963457	2.434223	2.6168080000000002	2.763194	2.710269	2.777319	2.375582	2.983373	3.275785	35.160868	36.59812	50.250840000000004	46.61622	38.40701	36.76533	48.255773	48.718804	40.866658	40.764995	47.110399	54.308593	ENSG00000170242.19	USP47
ENST00000554168.5	8.649034	0.0	0.0	0.0	5.608941000000001	0.0	10.452157000000001	7.514194	0.0	14.597866	0.0	0.0	0.0	0.167467	0.0	0.0	0.337474	0.0	0.42514700000000005	0.737202	0.281798	0.0	0.175594	0.34952	ENSG00000042317.17	SPATA7
ENST00000545197.3	1.963625	3.1096630000000003	1.8788310000000001	1.833286	2.657444	2.8269439999999997	2.511367	2.388369	3.134112	4.359051999999999	3.052504	3.448485	11.458695	14.399507	11.098238	8.734967999999999	12.142617	12.333428	9.644328	10.542603999999999	14.062064999999999	14.873114000000001	11.53585	11.025749000000001	ENSG00000171428.15	NAT1
ENST00000561573.1	0.253069	0.0	0.0	0.0	0.0	0.0	0.0	0.0	0.0	0.108036	0.0	0.0	0.108234	0.153834	0.32110500000000003	0.12847999999999998	0.0	0.0	0.158492	0.173503	0.079833	0.043556	0.11749200000000001	0.074181	ENSG00000261147.1	AC091167.2
ENST00000530704.6	13.195388000000001	10.008882	0.0	0.0	5.9633400000000005	0.0	2.598044	0.0	0.0	0.0	8.487017999999999	5.851568	44.612435999999995	39.664011	35.609952	39.272086	45.332575	44.537581	36.112206	37.425881	33.485746999999996	32.481644	29.345831	28.168584000000003	ENSG00000131238.18	PPT1
ENST00000597748.5	0.0	2.723215	0.0	0.0	0.0	0.0	2.153428	0.0	0.0	0.0	0.0	0.0	0.05200900000000001	0.05014	0.09912	0.0	0.0	0.0	0.129205	0.188143	0.0	0.0	0.0	0.0	ENSG00000170954.11	ZNF415
ENST00000380084.8	48.558991	49.226064	43.658041	46.452881	50.555597	55.049868000000004	51.715293	51.318071999999994	59.775978	63.314292	57.030923	61.19253199999999	167.88718400000002	167.04638899999998	160.26910900000001	145.050552	165.83297	180.400564	162.60499099999998	168.397975	206.042087	202.85108400000001	165.5821	187.999334	ENSG00000102054.18	RBBP7
ENST00000568961.5	0.0	0.0	0.0	0.0	0.0	0.0	0.0	0.0	0.0	0.0	0.0	0.0	0.317492	0.27920900000000004	0.7151069999999999	0.9948540000000001	0.760208	0.812284	0.8558879999999999	0.657533	0.0	0.14788900000000002	0.697034	1.271053	ENSG00000102984.15	ZNF821
ENST00000536053.6	0.0	0.057227999999999994	0.067712	0.139915	0.019155000000000002	0.0	0.022627	0.0	0.0	0.0	0.03474	0.02043	0.172353	0.280727	0.458549	0.366181	0.119725	0.14508800000000002	0.387703	0.203798	0.12598299999999998	0.118424	0.21355900000000003	0.255241	ENSG00000159403.18	C1R
ENST00000328300.11	0.011309	0.034294	0.0	0.037264	0.015305000000000001	0.038058999999999996	0.039763	0.068775	0.0	0.0	0.013878999999999999	0.008162	0.069899	0.026224	0.07976699999999999	0.042311	0.073101	0.098755	0.136011	0.117125	0.0	0.0	0.009668000000000001	0.014828999999999998	ENSG00000188153.14	COL4A5
ENST00000447485.6	0.0	0.0	0.0	0.0	0.0	0.0	0.0	0.0	0.0	0.0	0.0	0.0	0.0	0.0	0.0	0.0	0.0	0.0	0.0	0.0	0.302613	0.0	0.0	0.0	ENSG00000182220.15	ATP6AP2
ENST00000372517.8	13.274407	11.258399	8.645071000000002	9.437281	10.489682	11.805991	10.756121	10.624276	7.977353999999999	8.18983	6.0812669999999995	8.136772	46.265361	45.270998	39.857383	40.736024	46.341138	47.66333	46.105346000000004	47.46347	26.214414	26.139661	26.727589000000002	29.117232	ENSG00000164010.15	ERMAP
ENST00000302243.12	21.713528	18.471297	21.560122	22.042616	18.08247	18.76141	19.452828	19.295711999999998	21.075891	18.536764	23.374442000000002	27.590799	19.381831	22.851470000000003	24.038242999999998	32.449498	20.378842000000002	16.675689000000002	29.174856	23.274368	20.228552	21.589751	26.446085999999998	30.731914	ENSG00000168872.17	DDX19A
ENST00000566068.1	0.307352	0.0	0.0	0.0	0.8989090000000001	0.203542	0.0	0.381917	0.0	0.0	0.0	0.0	0.845551	1.554712	0.391359	1.285909	1.621817	0.724017	1.895513	0.48509300000000005	0.24785	0.21684	1.112393	0.287489	ENSG00000140464.20	PML
ENST00000358290.9	15.437598000000001	13.491643	13.366954999999999	13.247152999999999	17.464623	18.806316	16.967354	17.533436	17.447673	17.299726	18.353832999999998	18.047086	45.335544	42.121994	41.967473	41.720895	49.939689	55.899705000000004	49.879857	49.856721	50.494172	53.214066	49.058595000000004	49.154718	ENSG00000198189.11	HSD17B11
ENST00000353533.10	2.683516	2.8342389999999997	2.269837	2.463752	2.282539	2.0851040000000003	2.232592	2.849572	2.76655	2.7892200000000003	3.110588	3.353967	18.890107999999998	18.71027	20.435719	18.92224	17.605659	17.495998	18.133456	21.699656	23.818719	22.278606	22.658707999999997	22.445723	ENSG00000065559.15	MAP2K4
ENST00000632065.1	9.678386	12.917788	12.071480000000001	12.398425	7.851447	9.918329	12.392329	12.946049	13.464357999999999	14.473056	19.030925	18.62762	31.944263	33.648161	51.444206	55.75509	34.446529999999996	34.798384999999996	47.532081	48.827106	43.586559	46.461262	63.926154000000004	61.850899	ENSG00000048740.18	CELF2
ENST00000355312.8	2.488236	2.647049	1.831475	1.086018	1.605577	2.555207	1.639895	1.901029	3.6664449999999995	2.428198	1.860005	2.40225	10.872537	10.827952999999999	11.016296	10.796375	9.957557000000001	9.011168	10.111189	9.98006	11.181356	11.030516	10.923527	10.84591	ENSG00000139436.21	GIT2
ENST00000484447.5	2.869237	1.001831	0.0	1.0084790000000001	1.0180049999999998	0.813245	0.0	0.0	2.449768	0.0	0.0	0.0	1.327585	0.0	0.5191939999999999	0.8846719999999999	0.0	1.058227	1.7216189999999998	1.122831	0.0	2.2945330000000004	2.215122	4.043953	ENSG00000162402.14	USP24
ENST00000478753.5	12.717911	12.954161000000001	9.091574000000001	9.393019	12.133855	11.479256	7.9847410000000005	7.874138	19.398704000000002	14.478204999999999	11.003439	10.690969	92.377309	94.64023	64.93697399999999	63.554975	100.003134	92.728436	70.244261	69.775683	117.638608	118.01156200000001	80.633718	83.496138	ENSG00000179918.19	SEPHS2
ENST00000673291.1	0.0	0.0	0.4226	0.0	0.0	0.0	0.280911	1.456706	0.0	0.0	0.425626	0.0	4.821201	5.258705	4.3367	4.522155000000001	6.176959	5.029128	6.586189999999999	4.375357	5.0448129999999995	4.299253	4.384105	4.073561	ENSG00000004455.17	AK2
ENST00000360635.7	6.308892	8.116461	6.173652	8.737734	10.090425	11.018188	9.640253	8.844505999999999	8.817182	12.731922	11.086037	9.727394	3.133418	3.02705	3.720704	4.040141	3.98492	4.5738330000000005	4.797117	5.214207	5.938459	4.797630000000001	5.160083	5.5948709999999995	ENSG00000119185.13	ITGB1BP1
ENST00000315616.12	8.442663	7.853592	5.373041000000001	5.874437	6.882210000000001	7.097889	5.386466	5.703944	6.470625	8.110114	5.798533	6.121182	29.896316	30.596984999999997	20.715694	21.513269	28.003704	28.383759	21.472559	16.7717	27.62913	25.37186	20.068147	19.881989	ENSG00000166133.18	RPUSD2
ENST00000356291.3	0.0	0.0	0.119746	0.0	0.0	0.0	0.0	0.0	0.0	0.042742	0.061437	0.0	0.0	0.170326	0.0	0.422275	0.08123899999999999	0.094073	0.330498	0.7149439999999999	0.0	0.148107	0.301427	0.508556	ENSG00000198092.6	TMPRSS11F
ENST00000268835.7	9.93425	9.854726	10.498516	11.991711	9.584049	10.313703	9.226830999999999	9.256955	9.303585	10.009744	12.116211	11.434773	29.905388000000002	31.495966999999997	31.620638	33.708384	31.426671000000002	32.30757	30.948909999999998	27.988877000000002	26.29223	26.808945	30.57913	28.305076	ENSG00000141127.15	PRPSAP2
ENST00000413374.1	1.0494139999999998	0.0	1.806544	0.0	0.0	0.0	0.0	0.0	0.0	0.0	0.46935299999999996	0.0	0.413625	0.315523	0.143123	0.187743	0.160615	0.178808	0.42097700000000005	1.001516	0.195003	0.0	0.158799	0.09402	ENSG00000213672.8	NCKIPSD
ENST00000264866.9	1.129794	1.0196690000000002	1.302999	0.930707	0.764495	0.56581	0.935343	1.121775	0.411074	0.757921	1.188468	1.543424	5.168126	5.5721169999999995	10.068908	7.649286999999999	3.267952	2.0510740000000003	4.758621	4.539104	3.966599	4.884775	5.0344809999999995	6.821973	ENSG00000109680.11	TBC1D19
ENST00000358025.7	0.0	0.0	0.0	0.0	0.0	0.0	0.0	0.0	0.0	0.0	0.0	0.0	0.0	0.0	0.0	0.0	0.011426	0.0	0.0	0.0	0.0	0.0	0.0	0.0	ENSG00000054654.19	SYNE2
ENST00000398731.3	7.426844	6.623454	5.692493	3.773077	6.667522	5.2878989999999995	6.5976479999999995	4.1049	6.437443	6.536657	8.224931	7.260858	1.2820790000000002	1.1336469999999998	1.269949	0.339115	0.0	0.702952	0.0	0.827559	0.343721	0.271407	0.0	0.90886	ENSG00000139154.16	AEBP2
ENST00000525200.5	0.0	0.0	0.788994	4.1076440000000005	1.4312200000000002	0.0	3.8333769999999996	2.958393	1.39339	1.963825	0.0	0.0	0.218775	0.31688299999999997	2.186362	1.937902	0.424099	0.32319499999999995	1.8797	2.017873	0.165717	0.438308	1.4598879999999999	2.4781779999999998	ENSG00000172890.13	NADSYN1
ENST00000531634.5	0.0	0.0	21.027819	0.0	0.0	0.0	4.085911	0.0	0.0	0.0	0.0	3.992632	6.292909	4.147016000000001	24.442833	34.647788	1.859834	2.510907	13.805466000000001	18.84805	4.111104	2.96568	22.182685	29.546289	ENSG00000118513.19	MYB
ENST00000361524.8	0.280787	0.11950699999999999	0.265127	0.41391999999999995	0.16	0.190652	0.24210700000000002	0.205427	0.210781	0.20188499999999998	0.344598	0.330638	5.812348	6.520346	9.303299	9.665198	3.0880959999999997	3.135743	4.998531	5.331436	3.936891	3.543449	5.992362	6.540764	ENSG00000198795.11	ZNF521
ENST00000555455.5	5.452907	4.676241	3.8150269999999997	0.0	3.2623450000000003	3.919692	4.63604	4.878112000000001	4.077485	3.320436	4.185302	5.952372	0.5073850000000001	0.5406880000000001	0.14823699999999998	0.656954	0.312754	0.7942899999999999	0.446242	0.208697	0.808649	0.551733	1.456988	0.590804	ENSG00000198901.14	PRC1
ENST00000383794.7	4.693176	4.0320339999999995	7.045153	5.272792	3.515129	3.694239	5.5983	4.8355239999999995	4.252746	4.633333	5.749158	5.657211	20.07479	20.528268	34.722709	34.071526	19.274274	19.812764	31.630263	31.108945000000002	20.090968	20.350996	30.464434000000004	32.711106	ENSG00000154781.16	CCDC174
ENST00000393274.6	0.0	0.021625	0.0	0.0	0.0	0.0	0.0171	0.0	0.08717899999999999	0.0	0.05251	0.0	0.119725	0.18296400000000002	0.08999800000000001	0.084975	0.195435	0.22981999999999997	0.118335	0.112125	0.051812000000000004	0.12028699999999999	0.133854	0.174558	ENSG00000175984.15	DENND2C
ENST00000368811.8	7.4092899999999995	2.246861	4.430837	3.6621989999999998	1.504089	1.662363	2.961272	1.287423	3.77421	3.163056	5.4558599999999995	4.812684	3.649629	3.8388160000000005	4.153414	2.662053	0.5612149999999999	0.222983	1.0415159999999999	1.1120510000000001	4.744805	2.652613	5.340409999999999	2.085064	ENSG00000197747.9	S100A10
ENST00000561844.5	0.0	0.0	0.0	0.0	0.0	0.0	0.0	0.0	0.0	0.0	0.0	0.0	0.423688	0.661046	0.240767	0.12315599999999999	0.391784	0.544245	0.46570100000000003	0.0	0.0	0.698275	0.48101099999999997	1.0751600000000001	ENSG00000065054.14	SLC9A3R2
ENST00000075430.11	1.596797	0.648438	1.1096979999999999	0.0	0.27655799999999997	0.181316	0.149121	0.0	0.0	0.0	0.0	0.0	2.617654	1.503457	2.7098619999999998	2.5527279999999997	2.704748	3.111209	3.660468	2.360912	2.966857	1.594634	2.6025400000000003	2.682226	ENSG00000060069.17	CTDP1
ENST00000394287.7	0.0	0.0	0.0	1.2582790000000001	0.0	0.0	1.7197310000000001	2.558312	0.0	0.0	0.9516629999999999	1.8906049999999999	3.0746580000000003	1.763516	3.009198	3.458303	5.426556	1.631049	4.769641	3.7223550000000003	6.5118279999999995	4.510011	1.213594	3.506901	ENSG00000125686.12	MED1
ENST00000527688.5	0.0	0.0	0.0	0.0	0.286854	0.0	0.0	0.0	0.0	0.0	0.0	0.0	105.18861000000001	115.583469	100.090801	95.77077	101.876972	109.87288899999999	99.533034	105.28675600000001	125.853967	131.09743799999998	98.014861	110.72801399999999	ENSG00000198431.16	TXNRD1
ENST00000376714.7	0.0	0.868402	0.0	4.215553	0.929486	0.0	1.599869	2.385787	0.0	0.0	1.7149889999999999	2.185677	2.831372	3.3069940000000004	5.588788	5.5162510000000005	3.221829	3.6312860000000002	5.807325	7.078181	3.273646	3.598009	8.71529	5.007722	ENSG00000102595.20	UGGT2
ENST00000317276.9	1.277816	0.781421	1.9509830000000001	0.994712	1.2919	1.2010239999999999	1.305308	1.5924479999999999	1.5594940000000002	1.006544	1.513986	1.525133	4.0237099999999995	4.148475	5.498069999999999	5.311142	5.501958	5.210293	6.4179010000000005	5.982325	3.697928	4.037441	5.198049	4.982754	ENSG00000179094.16	PER1
ENST00000526424.5	0.0	0.0	0.0	0.0	0.0	0.0	0.0	0.0	0.0	2.892066	7.885263	3.756074	0.7030310000000001	0.0	0.0	0.7757430000000001	0.33463699999999996	0.65387	0.266412	0.0	0.0	0.243525	0.661611	0.497025	ENSG00000149179.14	C11orf49
ENST00000579850.5	0.0	0.19306900000000002	0.0	0.0	0.0	0.0	0.0	0.643849	0.0	0.0	0.0	0.0	1.638616	4.538106	1.978806	4.15057	3.6412440000000004	3.3397900000000003	4.609979	3.349586	0.0	4.48078	1.3895790000000001	4.059222	ENSG00000135164.19	DMTF1
ENST00000539985.5	0.0	9.608073	0.0	23.27082	0.0	5.9699290000000005	21.663523	23.950446	0.0	0.0	10.284221	25.62821	1.481622	0.642886	3.777686	2.647004	2.2531209999999997	1.855796	3.4885610000000002	4.190933	1.7924380000000002	1.431019	4.327674	3.487953	ENSG00000105676.14	ARMC6
ENST00000611321.1	0.61692	1.247203	2.9514009999999997	0.0	0.41745	0.0	0.0	0.267987	1.257009	0.263366	0.0	0.44524300000000006	0.73827	0.401857	0.605637	0.280279	0.111124	1.234272	0.512203	0.43379300000000004	0.0	0.872999	0.0	0.188952	ENSG00000275034.2	TP53TG3E
ENST00000529008.5	0.0	0.0	0.0	0.0	0.0	0.0	0.0	0.0	0.0	0.0	0.0	0.0	0.0	0.0	0.20572800000000002	0.0	0.174325	0.0	0.0	0.253716	0.0	0.0	0.0	0.13684300000000002	ENSG00000163479.14	SSR2
ENST00000589632.5	0.0	0.0	0.462179	0.0	0.0	0.0	0.0	0.0	0.0	0.0	0.0	0.32249	0.30845	0.607644	0.731747	0.371294	0.212137	0.209274	0.23234000000000002	0.38109699999999996	0.095222	0.062278	0.0	0.22825	ENSG00000189144.13	ZNF573
ENST00000443213.5	0.913801	0.0	0.0	0.0	0.0	0.0	0.0	0.0	2.847934	0.0	0.0	0.0	10.800403999999999	17.797295000000002	12.493786	9.919627	8.064611	13.425015	10.330242	7.900082	20.710998	15.720274	12.141622	10.099844000000001	ENSG00000115875.19	SRSF7
ENST00000470455.5	31.94483	53.620284999999996	60.75906	28.832506	43.506081	79.945679	112.87783799999998	112.25359399999999	0.0	98.652588	63.730309999999996	111.22146699999999	0.276645	0.114343	1.079868	0.613904	0.0	0.0	1.366924	0.393075	0.48849	0.233967	1.035326	0.495392	ENSG00000114573.10	ATP6V1A
ENST00000481247.6	0.237438	0.342871	0.283981	0.391196	0.390191	0.304412	0.569381	0.500975	0.62202	0.289609	0.49953800000000004	0.7833760000000001	0.734244	0.638443	0.7909189999999999	0.742375	0.538501	0.531853	0.702852	0.5433640000000001	0.6634899999999999	0.7247180000000001	0.741416	0.874235	ENSG00000183826.18	BTBD9
ENST00000457614.6	0.0	0.0	17.902376999999998	0.0	5.681929	10.464052	10.163382	15.74143	29.302819	0.0	0.0	11.714281	3.1424630000000002	3.4907160000000004	6.499823	3.97465	2.801255	1.757912	2.841186	1.5415590000000001	6.320442	2.779087	2.986181	5.4565150000000004	ENSG00000185480.11	PARPBP
ENST00000401528.5	0.0	0.0	0.28128800000000004	0.387486	0.0	0.065959	0.0	0.0	0.119801	0.0	0.144317	0.084869	2.091342	1.8275580000000002	6.041281	7.008408	1.287397	1.783318	6.226807	5.958861	1.691544	1.364472	7.2406369999999995	5.864001	ENSG00000106404.14	CLDN15
ENST00000427238.1	0.0	0.0	21.966146	0.0	0.0	0.0	0.0	8.554328	15.374969	0.0	0.0	11.011016	2.147503	1.446941	1.394942	2.557624	1.355477	2.057064	0.9216290000000001	1.391415	1.699052	0.325671	2.339596	1.391987	ENSG00000198369.10	SPRED2
ENST00000649294.1	0.722579	4.3824309999999995	6.481657	3.5715019999999997	1.711313	3.8503339999999997	4.6206949999999996	5.963813	1.84037	2.776248	4.877347	5.736493	1.014253	1.7701639999999998	7.032306	6.576830999999999	1.893602	1.2998020000000001	7.684858999999999	7.085863000000001	2.050132	1.802013	8.396792999999999	7.435531	ENSG00000261408.7	TEN1-CDK3
ENST00000588642.1	2.3194619999999997	16.792791	25.643017	16.481206	8.647758999999999	0.0	4.39882	3.892875	0.0	0.0	0.0	0.0	4.540613	3.15072	7.68953	8.864476	3.5896730000000003	1.464603	5.985194	4.344286	3.208583	2.92093	6.0368319999999995	5.529281	ENSG00000073536.18	NLE1
ENST00000337339.7	1.5918510000000001	1.3298729999999999	0.829685	0.432121	0.0	0.0	3.0457959999999997	0.888534	1.931172	0.0	0.0	1.110902	11.617929	11.190012	10.342685000000001	11.312137	13.685606	13.753662	11.898909	13.037716	12.165483	11.088189	12.31493	11.001650999999999	ENSG00000005302.19	MSL3
ENST00000370621.7	0.005919	0.005983	0.007079	0.0	0.004005	0.0	0.009463	0.0	0.01206	0.020215	0.007264	0.004272	0.0	0.017813	0.087376	0.08792	0.085017	0.0	0.06935	0.085531	0.06091900000000001	0.078033	0.041842000000000004	0.019329	ENSG00000188107.15	EYS
ENST00000308911.8	0.569624	0.912903	0.606688	0.0	0.461483	0.609784	0.36543400000000004	0.53681	0.0	0.0	0.6885140000000001	0.571707	0.0	0.0	0.0	0.0	0.037018999999999996	0.044458	0.0	0.055467999999999996	0.0	0.073974	0.0	0.02265	ENSG00000173213.9	TUBB8B
ENST00000300283.10	2.94612	4.7535110000000005	1.289591	6.655819999999999	7.0591029999999995	6.248949	0.801221	4.412387	10.079742999999999	6.255647	8.809228	6.41884	5.296956	6.452812000000001	7.473713	6.19837	9.816163000000001	11.185756	15.201539000000002	17.446579	9.829350999999999	14.771417000000001	12.559774	15.073243	ENSG00000237289.10	CKMT1B
ENST00000597577.5	0.0	0.0	0.9488530000000001	0.0	0.0	0.0	0.0	2.2544560000000002	0.0	0.0	0.0	0.0	1.081453	0.6975899999999999	4.720763	5.587398	0.780654	0.764646	6.848801	5.918458	0.5227149999999999	1.2064840000000001	5.468287999999999	6.132594	ENSG00000104872.11	PIH1D1
ENST00000210444.6	40.990117	39.950023	45.671063000000004	45.800656	33.832821	38.073534	43.402445	40.276543	38.759367	35.811937	37.862028	37.560085	217.992881	207.843738	270.061702	257.75474199999996	180.993564	184.73820700000002	230.13058700000002	207.94102900000001	177.855719	175.171219	217.689466	203.606227	ENSG00000095380.11	NANS
ENST00000394780.8	0.32663600000000004	0.376083	0.396347	0.551687	0.322836	0.533038	0.44273900000000005	0.442834	0.109918	0.232621	0.346567	0.34518899999999997	3.317822	3.8252050000000004	10.458953	10.439135	3.834544	4.743133	13.785243	12.162652	1.6703560000000002	2.353554	5.294661	6.272916	ENSG00000101901.12	ALG13
ENST00000400151.6	1.0687360000000001	0.9250229999999999	0.31945999999999997	1.629119	0.0	0.347881	0.46521	1.028745	1.170353	0.0	1.372511	0.447449	2.3691009999999997	6.007548	5.566692	6.666425	5.59124	5.0151699999999995	4.7924690000000005	6.2517830000000005	4.332909	6.222124	4.353482	5.201963	ENSG00000185619.18	PCGF3
ENST00000449076.6	0.0	0.0	0.097594	0.06722	0.0	0.022885	0.0	0.070892	0.5403720000000001	0.174174	0.15021400000000001	0.235566	0.284779	0.39960500000000004	0.45563400000000004	0.413328	0.056156	0.066963	0.128331	0.180808	1.531253	1.34566	2.024274	2.546021	ENSG00000135426.16	TESPA1
ENST00000355661.7	0.0	0.017667	0.041808	0.028796	0.082788	0.04902	0.041913	0.015184999999999999	0.017806	0.0	0.0	0.0	0.14141199999999998	0.091597	0.0	0.08567899999999999	0.149917	0.125092	0.118128	0.084209	0.011890000000000001	0.018829	0.011152	0.011516	ENSG00000166689.16	PLEKHA7
ENST00000443124.5	0.78267	0.883867	1.0054290000000001	1.432776	0.47229899999999997	0.737293	1.266572	0.716987	0.41918999999999995	1.7997319999999999	1.409555	1.481794	2.0194919999999996	2.1516900000000003	3.713947	2.739484	1.476086	2.102062	1.786429	3.3800739999999996	3.162877	3.8940050000000004	2.520138	4.319827	ENSG00000115109.14	EPB41L5
ENST00000334793.6	0.317685	0.35022600000000004	0.155396	0.218935	0.20514200000000002	0.41062	0.376125	0.173178	0.441042	0.260668	0.0	0.063359	0.499986	0.492163	0.39710100000000004	0.47353999999999996	0.686591	0.8164939999999999	0.359915	0.421966	0.613909	0.6582210000000001	0.428579	0.26675	ENSG00000186564.6	FOXD2
ENST00000475781.1	1.6987720000000002	0.0	0.735009	2.544331	0.0	0.0	0.0	1.328296	0.0	0.0	0.0	1.9375490000000002	0.0	0.509871	0.639079	0.396584	0.23032600000000003	1.066258	0.31799099999999997	0.0	0.0	0.46362200000000003	1.187546	0.302723	ENSG00000197183.14	NOL4L
ENST00000431718.5	0.0	0.0	0.0	0.0	0.172697	0.0	0.525091	1.185645	0.0	0.0	0.0	0.9212040000000001	3.7897760000000003	6.652596000000001	19.76801	17.474192000000002	4.521626	2.6615919999999997	10.186158	18.606962	3.1144979999999998	4.515667	12.954317	14.559595999999999	ENSG00000152256.14	PDK1
ENST00000334884.9	0.0	0.0	0.41009799999999996	0.0	0.0	0.0	0.0	0.0	0.0	0.0	0.0	0.0	5.200977	6.989485	5.392028	10.479606	6.062712	5.850693	8.812108	6.239829	4.113630000000001	5.206053	7.624231	5.498918	ENSG00000005483.21	KMT2E
ENST00000578444.1	0.0	0.0	0.0	0.0	0.0	0.27105300000000004	0.0	0.41724399999999995	0.0	0.0	0.0	0.0	203.039204	215.17837400000002	162.22135500000002	182.60468	234.933558	221.14461	195.696187	179.958426	232.88586600000002	223.418577	207.37286699999999	203.50564599999998	ENSG00000181610.13	MRPS23
ENST00000344458.6	0.44543699999999997	0.385938	0.6088600000000001	0.6290479999999999	0.559767	0.642466	0.45778599999999997	0.552845	0.51863	0.380318	1.015236	0.918516	1.4490299999999998	1.776573	2.519904	2.0334380000000003	2.180007	1.9547709999999998	1.9823520000000001	2.541874	1.757045	1.678667	1.981364	1.941013	ENSG00000188760.10	TMEM198
ENST00000320955.8	0.0	0.0	0.0	0.0	0.006878	0.0028510000000000002	0.008125	0.004416	0.0	0.0	0.0	0.0	0.0	0.014199000000000002	0.008735	0.006851	0.010359	0.00632	0.003677	0.0	0.0	0.00262	0.0	0.006492	ENSG00000137877.10	SPTBN5
ENST00000313236.10	0.0	0.0	0.0	0.0	0.22012199999999998	0.072344	0.149478	0.0	0.0	0.0	0.0	0.0	0.731741	0.42203999999999997	0.318783	0.438658	0.658557	0.602565	0.47551099999999996	0.383863	0.526887	0.6387010000000001	0.33262600000000003	0.49357700000000004	ENSG00000149582.16	TMEM25
ENST00000648560.1	0.9486459999999999	1.065466	1.2606680000000001	1.2156360000000002	0.855891	0.8277110000000001	1.348072	0.457874	1.5033809999999999	0.899957	1.034872	1.7496759999999998	4.337509	4.96408	7.407239	7.209258	4.190681	5.115342	6.7871369999999995	8.485104	7.134453999999999	6.699342999999999	8.743566	10.015808999999999	ENSG00000119979.18	DENND10
ENST00000327300.12	93.633821	87.908736	112.401574	108.70385	97.67832800000001	110.025369	114.754873	115.15736799999999	97.400746	100.058121	108.367053	104.645046	179.723774	192.65312	201.156823	194.544258	204.524017	217.540806	220.935548	217.95297599999998	196.907507	188.51654	177.60536399999998	181.66673500000002	ENSG00000121774.18	KHDRBS1
ENST00000574453.5	0.0	0.0	0.0	0.0	0.0	0.0	0.0	0.0	0.0	0.926201	0.0	0.0	0.509943	0.041726	0.766042	0.91732	0.21879099999999999	0.37483299999999997	0.626666	0.740594	0.055019000000000005	0.039514999999999995	0.567863	0.594795	ENSG00000141503.17	MINK1
ENST00000604900.5	0.0	0.0	0.0	0.0	0.0	0.0	0.0	0.0	0.0	0.0	0.8374790000000001	0.0	0.38706	0.529313	0.252732	1.425281	0.741352	1.181383	0.331271	0.33821100000000004	2.568114	0.9655870000000001	2.01242	1.804369	ENSG00000183283.16	DAZAP2
ENST00000265299.6	1.350455	1.117407	2.1104830000000003	1.761987	0.629714	0.980876	1.5519889999999998	1.045264	2.6169189999999998	2.351236	3.007071	3.539855	8.432475	7.4057960000000005	9.29319	9.414782	5.52573	5.2767550000000005	5.906153	5.9558290000000005	11.952998	12.45754	15.595739000000002	15.259037	ENSG00000106125.14	MINDY4
ENST00000333868.10	5.117193	3.0152520000000003	5.321432	3.8096050000000004	2.546392	3.471565	5.282316000000001	3.8164550000000004	2.1484080000000003	4.39269	7.268103	3.106841	6.233594	5.800312	5.584274	8.406410000000001	6.387861	6.107775	6.16769	5.62437	4.6668709999999995	4.865133	7.644897	5.088298	ENSG00000132906.18	CASP9
ENST00000451251.5	3.3213470000000003	1.9967720000000002	4.7568470000000005	4.363455999999999	2.1500220000000003	2.131629	2.9696580000000004	3.4709190000000003	2.019438	1.769902	3.223545	4.371581	5.726589	4.193	12.985992	11.481751	4.942373	4.208239	9.147922	9.778519000000001	3.8879620000000004	3.7584150000000003	10.605027	7.947439	ENSG00000171163.16	ZNF692
ENST00000419119.1	3.9855959999999997	3.093137	2.423278	2.305812	2.696926	2.935213	1.8239580000000002	2.11498	5.208463	5.429108	3.621838	3.919814	32.17555	32.784382	23.998108	24.744608	22.868541	23.660705	16.754882000000002	17.013519	51.571488	46.603934	32.75887	35.685649	ENSG00000132436.11	FIGNL1
ENST00000379358.7	1.170051	0.729164	0.0	1.08007	0.0	1.121444	2.311273	0.0	0.0	0.602829	2.7966990000000003	0.33723800000000004	1.6596	2.3121490000000002	2.252043	2.149274	2.1317459999999997	2.375581	2.6516580000000003	1.804455	0.9984639999999999	1.7717479999999999	2.619336	2.407325	ENSG00000176371.14	ZSCAN2
ENST00000431834.5	0.0	0.0	0.0	0.0	0.0	0.0	0.0	0.0	0.49455200000000005	0.0	0.0	0.0	0.598078	0.8533780000000001	1.1226559999999999	0.77515	0.44256	0.344765	0.9933569999999999	0.768915	0.48027299999999995	0.630654	0.191914	1.092127	ENSG00000186654.21	PRR5
ENST00000645682.1	0.034779000000000004	0.035156	0.0	0.02865	0.047068	0.039015	0.0278	0.0	0.0	0.0	0.064024	0.0	0.0	0.09070299999999999	0.20481799999999997	0.109838	0.23285100000000003	0.15149200000000002	0.32256	0.177479	0.079045	0.0	0.0	0.038235000000000005	ENSG00000155530.3	LRGUK
ENST00000651302.1	0.0	0.736115	52.163475	51.015228	0.0	0.0	39.42131	39.944092	0.0	0.0	47.118531	55.559343999999996	114.68231100000001	104.98358999999999	164.285852	161.02406000000002	90.26962900000001	92.657519	120.565	115.79434199999999	87.65643299999999	85.826374	129.655236	133.40006200000002	ENSG00000101361.17	NOP56
ENST00000592035.5	4.007114	9.691604	8.851106	18.192335999999997	10.080765	17.216201	15.575101	13.502444	12.021011	4.520038	18.780099	18.890148999999997	6.000969	6.755142	7.3811729999999995	7.163563000000001	5.844721	5.723108	6.94681	6.516273	5.755823	6.117051	5.271596	6.395598000000001	ENSG00000099341.11	PSMD8
ENST00000399396.7	0.061272	0.0	0.168133	0.287017	0.198819	0.05555	0.127136	0.178526	0.245955	0.078667	0.038296	0.064329	4.35139	4.333245	13.43082	11.862058	5.922161	5.416118	14.145688	13.687593	4.774726	4.400498000000001	11.411127	13.024884	ENSG00000244754.9	N4BP2L2
ENST00000509358.6	1.9195099999999998	1.368131	0.793917	1.607116	0.408494	0.7225739999999999	2.023225	0.0	0.7628	1.964827	0.645948	0.0	1.9782810000000002	0.861117	1.723829	2.488778	1.986286	0.322307	1.7921209999999999	0.0	0.8673049999999999	0.510271	2.189997	1.672534	ENSG00000131844.16	MCCC2
ENST00000487525.5	0.0	0.0	0.0	0.0	0.0	0.0	0.0	0.0	0.0	0.0	0.0	0.0	7.848222	7.888244	17.709235999999997	13.959609	9.589156	7.953647999999999	13.300076999999998	14.018444	8.813384	8.874836	11.795432	17.483425	ENSG00000108384.15	RAD51C
ENST00000342222.6	0.0	0.0	0.0	1.71393	0.0	0.0	0.0	0.0	0.0	0.0	0.886028	0.595356	0.28257	0.088328	5.297098	4.871726	0.689228	0.572026	2.942903	2.8334509999999997	0.848625	0.776812	5.494117	4.989544	ENSG00000104365.15	IKBKB
ENST00000409875.5	0.989934	0.30582	0.539219	0.0	0.31901999999999997	0.0	0.529939	0.0	0.0	1.342508	0.94924	0.296892	0.69102	0.12703	1.2233559999999999	0.878411	0.13136099999999998	0.148042	0.554451	0.0	0.163583	0.9764799999999999	0.925233	0.18355	ENSG00000144134.18	RABL2A
ENST00000262375.11	19.753795999999998	14.048925	22.041960999999997	19.54393	12.05547	14.098512	18.282747	14.060332999999998	22.70019	19.483091	21.691364	23.430026	18.918045000000003	17.573389000000002	24.008302	22.348589	16.285037	15.38384	17.6831	17.75705	17.424816	17.080922	23.302241	23.483519	ENSG00000103423.14	DNAJA3
ENST00000594202.5	1.067089	0.0	1.886938	1.84198	0.6152310000000001	1.6680599999999999	2.037546	0.0	1.309256	2.233659	3.896678	3.1705669999999997	1.428598	1.398682	1.959071	2.245248	1.358863	1.8137590000000001	2.315509	1.2518799999999999	1.773178	1.642438	4.117339	3.3676120000000003	ENSG00000130475.14	FCHO1
ENST00000377294.3	0.9029469999999999	1.1966379999999999	0.930774	1.500802	0.871948	0.950876	1.182835	0.782982	1.279013	1.220356	0.898323	1.415375	4.3642900000000004	4.526149	4.86129	5.291111	4.293209	3.9769930000000002	4.40871	4.748451	4.869084	4.7848180000000005	5.233181	5.188614	ENSG00000187626.9	ZKSCAN4
ENST00000322764.10	38.503507	38.439098	30.978199	32.171316	31.136006	31.871209000000004	26.326247	27.945179	29.952482	26.055701000000003	27.224323	24.11352	89.18656800000001	81.716163	78.260475	80.12396	65.71365	67.998531	60.315132999999996	61.085013000000004	48.796982	51.017184	56.439471	50.124108	ENSG00000159840.16	ZYX
ENST00000366899.4	0.402152	0.7678470000000001	0.267212	0.515335	0.423303	0.47620100000000004	0.571477	0.621129	0.455226	0.953778	1.042505	0.999717	2.559517	2.333786	3.5388879999999996	3.267593	2.101308	3.182615	2.7477099999999997	3.7053830000000003	3.642215	2.509099	3.7528839999999994	3.5597529999999997	ENSG00000143507.18	DUSP10
ENST00000663595.1	4.795485	4.378316000000001	6.753096	6.626562	5.286131	6.811294999999999	8.284711	7.526164	4.333941	4.021252	4.93605	4.9123779999999995	32.853124	35.040690999999995	39.066984999999995	41.448399	47.810489000000004	44.543797	51.305852	51.220774	26.003067	27.631192	31.714503999999998	33.444734999999994	ENSG00000175567.10	UCP2
ENST00000419065.6	21.910845000000002	18.79233	26.483044	17.803107999999998	22.690405	28.100254999999997	22.239789000000002	23.385061	31.659698	34.535779999999995	25.460307999999998	27.994725	28.340442	28.783620000000003	28.979412	29.802965000000004	39.832307	35.462883000000005	34.407187	25.784629000000002	37.06242	35.361115000000005	35.298635	35.836674	ENSG00000180822.12	PSMG4
ENST00000531277.2	0.0	0.0	9.794632	0.0	0.0	0.0	10.495313000000001	3.079181	0.0	0.0	15.159771	1.138852	0.813246	0.47719399999999995	5.393675	3.4739169999999997	1.153334	2.034761	4.464539	7.255342	1.499866	0.733625	2.261577	4.276041	ENSG00000051180.17	RAD51
ENST00000488653.6	1.591453	1.388321	2.242377	2.119176	1.679846	1.944273	1.9701490000000002	2.001777	1.599127	1.619386	2.247427	2.137692	11.995267	12.640431	14.265314000000002	14.688679999999998	14.747909	10.858754	14.770573	15.482006	10.390561	13.654257000000001	13.033025	15.017647	ENSG00000175455.16	CCDC14
ENST00000595646.6	1.340791	1.325856	0.6260680000000001	0.538458	1.112321	1.193362	1.015724	1.142774	1.127334	1.309676	1.254227	1.207586	6.372335	8.016324000000001	7.8503289999999994	8.875588	7.422845	4.826618	5.292489	9.509184	5.572131	5.962988	6.467846	7.514996000000001	ENSG00000204604.12	ZNF468
ENST00000372466.8	2.695687	3.186153	3.7094709999999997	4.276089	3.429587	4.3878010000000005	5.021444	2.982137	2.414229	4.172618	3.669317	6.748627000000001	12.71654	10.477008	14.474928	11.736888	9.825919	10.379924	11.18626	12.652458	10.144907	11.461232	11.823127000000001	11.696711	ENSG00000198088.10	NUP62CL
ENST00000261590.13	6.2145980000000005	5.78643	4.5643650000000004	5.278127	7.296945	8.552479	7.2484660000000005	6.402972	6.616648	7.2192490000000005	6.144493	7.1889449999999995	34.41943	41.478184000000006	32.752978999999996	32.491741	57.83764300000001	54.234372	53.065459999999995	52.292133	45.559905	48.503628000000006	36.45904	42.180456	ENSG00000046604.13	DSG2
ENST00000370336.5	0.0	0.032143	0.0	0.0	0.0	0.035672	0.0	0.027625999999999998	0.097187	0.0	0.039025	0.02295	0.0	0.166669	0.168075	0.052249000000000004	0.156911	0.323828	0.16338699999999998	0.105603	0.329352	0.14842	0.09792999999999999	0.208234	ENSG00000080007.8	DDX43
ENST00000600283.6	3.3048699999999998	3.4888470000000003	0.0	4.388045	2.836755	2.1743419999999998	6.483018	8.580485000000001	0.0	1.3404209999999999	4.204867	9.234129	0.753689	0.843983	2.600476	2.081769	0.377919	0.887834	3.197259	2.76905	0.8912389999999999	1.058773	1.931028	2.57137	ENSG00000130517.14	PGPEP1
ENST00000562973.1	0.0	1.272593	0.0	8.659398	0.792967	2.148317	0.0	1.406908	4.331229	2.235119	2.303782	1.058699	2.816511	2.078492	3.328896	2.860937	2.082276	2.329614	4.673001999999999	4.61189	2.608589	1.728229	4.745811	3.7694349999999996	ENSG00000067365.15	METTL22
ENST00000256496.8	45.511555	40.435142	46.637941	57.408912	38.183386	42.558987	43.472667	51.149537	46.277646999999995	54.636314	49.352214000000004	59.290034	119.04940800000001	126.45613	135.82998500000002	125.87518700000001	115.582146	117.89634299999999	130.684974	140.076823	142.749402	130.912555	136.006521	154.15322	ENSG00000134108.14	ARL8B
ENST00000591698.5	0.0	0.0	0.0	0.0	0.0	0.0	0.0	1.059519	0.0	0.0	0.49603500000000006	0.0	1.4528889999999999	1.259133	2.451855	2.355829	0.9958379999999999	0.6048720000000001	2.042834	1.7680189999999998	1.002392	1.380161	1.833263	2.05013	ENSG00000121289.18	CEP89
ENST00000375571.6	96.641001	96.36371899999999	89.849535	95.718692	91.095639	96.710503	89.438389	85.91142099999999	93.021325	103.440607	87.02933	98.44345200000001	326.017425	319.154494	281.06560099999996	284.281476	304.776632	313.947833	280.697219	264.329238	306.67537799999997	296.84988300000003	267.859956	268.903176	ENSG00000101367.9	MAPRE1
ENST00000596955.1	0.0	0.0	0.65881	0.0	0.0	0.0	0.408146	0.0	0.0	0.0	0.0	0.0	0.0	0.15545799999999999	0.497399	0.354665	0.0	0.0	0.632464	0.30132600000000004	0.0	0.0	0.0	0.0	ENSG00000167759.13	KLK13
ENST00000370110.5	58.727245999999994	59.013056000000006	68.58152199999999	63.36318000000001	84.28388000000001	80.261849	79.207746	77.81177	81.008771	70.701402	73.561634	71.14107299999999	107.397349	109.00624099999999	103.171371	102.755944	139.738381	145.69333500000002	138.02678799999998	132.61162	131.47075700000002	130.310821	120.562975	122.65168200000001	ENSG00000107833.10	NPM3
ENST00000470299.2	0.0	0.0	107.52545400000001	28.748146999999996	116.735547	56.135826	0.0	14.711739999999999	0.0	0.0	0.0	0.0	2.270603	1.9542099999999998	8.991767999999999	5.215643	3.556979	0.0	5.31055	6.996552	1.908671	2.257657	6.468739	7.799596000000001	ENSG00000076685.19	NT5C2
ENST00000336937.8	0.0	0.0	0.0	0.0	0.0	0.0	0.0	0.0	0.0	0.0	0.0	0.0	0.26865500000000003	0.305659	0.311802	0.5288510000000001	0.0	0.40224299999999996	0.0	0.0	0.0	0.297849	0.0	0.282966	ENSG00000162772.17	ATF3
ENST00000401607.6	7.162309	9.282585000000001	11.686758	7.926931	9.996728	9.336256	14.288243	15.795627	16.701329	11.182336	17.226219	12.282430999999999	7.122171000000001	7.684507000000001	14.879751	14.635243	14.750075	12.019653	17.613753	15.072548000000001	12.364645	13.020014	19.355107	19.159224	ENSG00000214078.12	CPNE1
ENST00000263856.9	11.986129	15.206776000000001	12.141438	11.486078	12.139941	14.136601	13.882667000000001	13.388723	13.558960999999998	16.081767000000003	17.111696	16.771607	65.434218	62.217014	57.137083999999994	59.81965400000001	60.834582	58.515795	57.083746999999995	56.260884	60.998938	60.530587	55.633106999999995	55.00866800000001	ENSG00000115561.16	CHMP3
ENST00000321556.5	1.7273720000000001	1.891587	1.377317	1.363693	1.6071790000000001	1.3120399999999999	0.862974	1.469459	1.1732049999999998	1.044681	1.5457809999999998	1.27265	7.6612100000000005	7.2435160000000005	7.514800999999999	8.4315	6.212008999999999	6.228422	7.146945	6.645908	5.3619699999999995	3.791271	4.523268	5.304389	ENSG00000158828.8	PINK1
ENST00000435820.6	23.554904999999998	0.0	0.0	58.214780000000005	8.018357	13.211628	9.421018	10.221566000000001	0.0	0.0	0.0	8.492272999999999	5.010911	3.387202	2.890543	4.374896	0.652749	0.0	0.939435	0.49367	3.7337620000000005	2.695929	2.5806419999999997	2.9552509999999996	ENSG00000197134.13	ZNF257
ENST00000418910.1	3.6163519999999996	0.0	0.0	0.0	0.0	0.0	2.857917	0.0	0.0	0.0	0.0	0.0	0.8955049999999999	0.0	0.0	1.0301120000000001	0.0	0.0	1.1251229999999999	0.0	0.0	0.0	0.0	0.0	ENSG00000213639.10	PPP1CB
ENST00000261219.7	0.0	0.0	0.0	0.15803499999999998	0.0	0.0	0.0	0.174256	0.0	0.0	0.0	0.0	1.154293	0.843716	1.307677	3.038757	0.581829	0.9321879999999999	0.733126	1.3987	1.158467	2.397247	0.155692	1.2838319999999999	ENSG00000028203.18	VEZT
ENST00000447990.1	0.0	0.0	0.0	0.0	0.0	0.0	0.0	0.0	0.42526899999999995	0.0	0.0	0.0	0.0	0.0	0.0	0.0	0.0	0.0	0.0	0.0	0.0	0.0	0.0	0.074499	ENSG00000144451.19	SPAG16
ENST00000609256.1	0.470709	0.317205	1.125956	0.5170170000000001	0.106171	0.0	0.6270939999999999	0.13631600000000002	0.639753	0.26793	0.38511999999999996	1.358878	0.687149	0.21133200000000002	0.293223	0.566312	0.126192	0.31047800000000003	0.178358	0.319751	0.510197	0.662361	0.21975999999999998	0.444388	ENSG00000180535.3	BHLHA15
ENST00000521264.5	530.687475	522.819897	499.39420700000005	412.761911	457.53258099999994	463.87414400000006	495.258728	542.969469	522.885748	572.706551	565.332636	608.534437	5.208098000000001	5.814393	4.323564	4.812419	4.8067660000000005	4.158077	4.676330999999999	4.490687	5.513648	5.212098	5.500441	5.1286510000000005	ENSG00000177556.12	ATOX1
ENST00000321919.14	18.337733	17.950914	22.670088	21.899137	16.992	17.587672	22.157697	22.007029	18.890741000000002	18.028882	25.224684	24.865312	64.595963	63.091589	77.031719	84.75510899999999	59.746979	63.32997099999999	78.538382	71.24560699999999	62.497187	60.003011	75.538393	76.567776	ENSG00000140632.17	GLYR1
ENST00000301838.5	13.492884	16.50321	12.587474	12.226764	14.334420000000001	14.53099	12.079654	14.770328	17.057645	17.626107	15.400082999999999	17.333769	33.977160999999995	33.569517	29.258195	30.4201	30.140595	29.566848999999998	26.452083000000002	28.328498	36.263614000000004	40.397587	37.650786	33.575626	ENSG00000168040.5	FADD
ENST00000524270.5	1.824134	2.426171	3.100317	2.372676	2.663561	2.4232869999999997	3.069692	2.669119	3.227725	2.7870340000000002	3.063457	2.910186	3.5955230000000005	4.056687	5.088813	6.599236	4.991181	5.094272	7.140223	6.972923	4.926985	5.620642	7.92845	6.9280919999999995	ENSG00000111671.9	SPSB2
ENST00000648472.1	0.0	0.0	0.0	0.0	0.0	1.938743	0.0	0.0	0.0	0.0	0.0	0.0	0.239814	0.268072	0.767796	1.323533	0.056856	0.0	0.351236	0.529179	0.28896900000000003	0.34129	0.663309	0.784071	ENSG00000184465.16	WDR27
ENST00000675131.1	0.0	0.0	0.0	0.0	0.0	0.0	0.0	7.110162	0.0	0.0	0.0	0.0	1.42021	1.432555	2.300475	2.604646	1.349769	2.398093	2.423241	3.732971	1.848082	2.191719	3.022465	1.45389	ENSG00000178177.16	LCORL
ENST00000570346.1	119.82167700000001	0.0	110.632833	120.53639	0.0	0.0	72.367375	66.844698	0.0	69.67264200000001	65.982718	54.722364	0.411689	0.0	0.0	0.0	0.926765	0.0	1.070093	0.0	0.483282	1.165918	0.0	0.7058409999999999	ENSG00000103226.18	NOMO3
ENST00000553423.2	0.0	0.0	0.0	0.0	0.0	0.0	0.0	0.0	0.0	0.0	0.0	0.0	0.0	0.869768	0.746113	1.8784009999999998	0.578752	0.0	0.5787909999999999	0.0	0.795287	0.847158	3.775111	3.05195	ENSG00000197102.12	DYNC1H1
ENST00000441350.2	0.858258	0.355325	0.0	0.0	0.780051	0.0	0.759734	1.301649	0.0	0.7522399999999999	0.0	1.0464280000000001	10.424812	10.1514	14.263617000000002	7.251295	10.14889	8.576825	14.026828	8.9864	14.559251000000001	7.980739999999999	7.402011999999999	12.705225	ENSG00000132549.18	VPS13B
ENST00000243440.2	0.334854	0.0	0.400493	0.0	0.0	0.37564200000000003	0.0	0.0	2.04685	0.571802	1.643806	0.725011	0.5989	0.5475399999999999	1.531899	1.165598	0.49585	0.341471	0.23728000000000002	0.542984	3.238683	2.9380040000000003	3.695528	2.945911	ENSG00000123685.9	BATF3
ENST00000394829.6	2.26185	2.608563	2.6389549999999997	2.136503	3.079486	1.255263	1.405406	2.096291	2.507347	3.1489830000000003	1.141925	1.257387	17.81484	20.306203	16.996489999999998	18.244121	16.137777	12.255579	16.949517	16.815510999999997	18.888732	16.209837	14.433268	15.842776999999998	ENSG00000107758.16	PPP3CB
ENST00000450285.5	0.0	0.0	1.0224280000000001	1.978134	0.0	0.0	0.0	2.990643	0.0	0.0	0.0	3.951818	9.997052	8.092683000000001	18.166826	16.764044000000002	7.727228	8.416343	14.560027	16.270864000000003	7.053152000000001	9.663124	19.289224	19.313836	ENSG00000106638.17	TBL2
ENST00000592590.6	0.259819	0.282082	0.844671	0.6637460000000001	0.311397	0.18149	0.486335	0.517081	0.362588	0.526674	0.803203	0.0	3.100389	4.354504	6.405953	6.031517	4.926673	3.350514	4.9485220000000005	5.7064900000000005	4.317741000000001	3.724933	6.1990870000000005	4.550426	ENSG00000182087.14	TMEM259
ENST00000441429.1	6.831303	3.9189239999999996	7.83794	6.727749	2.282265	1.8732900000000001	4.9976769999999995	6.9399	6.601495	1.7222400000000002	4.186672	4.740049	9.983336	10.592319	6.259471	7.865988000000001	11.915735	11.090501	5.1447389999999995	4.634548000000001	11.535363	10.669056	5.576567	5.71059	ENSG00000170889.14	RPS9
ENST00000273130.9	25.385804999999998	24.552853	24.095912	23.957946	25.781076000000002	27.863659000000002	27.597715	25.725561	30.32702	25.663413000000002	26.868696999999997	26.6767	104.701842	108.433057	106.83884099999999	102.92654399999999	119.321859	120.990196	110.51603	107.60663400000001	118.04148400000001	114.63476100000001	98.125334	106.65024199999999	ENSG00000144635.9	DYNC1LI1
ENST00000328709.8	104.311802	84.867576	130.845032	129.943733	103.294342	97.03930600000001	128.121446	114.939089	124.414286	112.956994	156.118702	132.205736	61.515595	67.308195	58.88901	58.928013	61.763816000000006	60.793622	60.442485999999995	54.202897	68.9517	58.457603000000006	61.256879000000005	59.774549	ENSG00000183513.9	COA5
ENST00000361529.5	0.077675	0.078516	0.0	0.0	0.05256	0.043568	0.0	0.0	0.07913300000000001	0.132639	0.0	0.11211900000000001	0.0	0.0	0.0	0.0	0.029813	0.0	0.0	0.0	0.0	0.0	0.0	0.0	ENSG00000140107.12	SLC25A47
ENST00000613830.4	0.0	0.0	0.0	0.0	0.0	0.029392	0.0	0.0	0.0	0.022369999999999998	0.0	0.0	0.0	0.08868	0.0	0.0	0.0	0.0	0.043455	0.042765	0.0	0.0	0.0	0.09259099999999999	ENSG00000091129.21	NRCAM
ENST00000611055.4	40.871163	37.227872999999995	58.210513	50.828975	39.133044	39.997599	55.562124	50.003304	48.251686	43.609449	61.966329	53.127621	30.330959000000004	28.746624	48.29947	46.834221	32.07217	30.957376	48.167803	44.673080999999996	27.757721999999998	29.296207	46.874028	50.162502	ENSG00000148335.15	NTMT1
ENST00000265866.11	76.802296	76.096929	98.130903	102.48708	74.268275	83.43773399999999	104.717371	98.306944	78.10752099999999	82.288975	100.924509	110.29539199999999	345.591659	340.77792	644.06177	625.80458	342.68563900000004	388.013653	575.469475	545.537157	346.409338	351.20639700000004	587.864151	567.92698	ENSG00000096746.17	HNRNPH3
ENST00000416465.5	0.0	0.0	60.579612	22.937821	64.264666	0.0	28.706401	21.805303	40.63527	33.558941	0.0	8.151106	10.374941	11.049767999999998	21.289379999999998	20.785328	10.919838	7.867344	15.274778	16.006746	9.510494	10.834636	18.986785	21.175172	ENSG00000185721.13	DRG1
ENST00000651114.1	32.669996000000005	26.397181	33.367945	31.196353000000002	29.178153000000002	29.937684	30.916696	33.149509	28.05919	34.988281	29.890874	37.327315999999996	0.0	0.0	0.128099	0.320874	0.0	0.0	0.0	0.087671	0.0	0.0	0.0	0.038393000000000004	ENSG00000086189.10	DIMT1
ENST00000468777.5	6.364919	4.78372	5.852704	3.242975	3.9202339999999998	4.061879	4.735128	3.9939339999999994	4.534044000000001	4.755048	4.638274	3.871543	18.840214000000003	21.882684	20.293478	22.808897	20.385229000000002	20.202484	17.074557000000002	18.614601999999998	16.263699	14.298248000000001	16.518132	15.445742999999998	ENSG00000114054.14	PCCB
ENST00000639335.1	0.0	0.0	0.0	0.0	0.0	0.0	0.0	0.0	0.0	0.0	0.0	0.0	11.066435	8.148333000000001	6.260554	8.082464	6.434248999999999	8.098289999999999	7.339685	9.999711	11.712942	8.279625	8.861302	9.399455999999999	ENSG00000138796.17	HADH
ENST00000549183.1	29.240033	21.176289	18.719237	0.0	19.349992	0.0	33.998360999999996	0.0	0.0	0.0	4.237506	4.797388	87.721716	79.56586300000001	57.391603	80.081633	75.173961	104.80698100000001	70.706937	92.87449699999999	62.438263	97.628507	87.60197600000001	80.019065	ENSG00000167553.16	TUBA1C
ENST00000359114.9	11.191419999999999	14.732723000000002	20.544703	21.225894	9.245954	8.97803	16.123185999999997	13.001678	14.053097	8.777565	16.609457	15.684527	13.831311999999999	14.355288	18.620517	20.972284	12.528939999999999	12.007877	18.107219	15.750422	12.004578	11.598130000000001	19.009478	17.419918	ENSG00000273899.5	NOL12
ENST00000269980.7	7.499758	8.628363	9.087909	9.998922	6.143241000000001	6.632915	9.071175	7.501652	7.261786999999999	6.951014	8.356385000000001	8.190305	15.362146	15.823779	21.347526000000002	23.576466	13.61086	13.519341	18.085951	18.246678	12.209455	12.240774	18.628101	17.817843	ENSG00000248098.12	BCKDHA
ENST00000264596.4	1.5407440000000001	1.875834	1.984632	2.264782	1.79056	2.004679	2.005289	1.321136	2.030626	2.69942	2.55841	2.7282450000000003	12.20881	15.792098000000001	20.119108999999998	20.740744	11.682333	13.284397	20.319482	21.042522	15.277917	13.465481	20.862948	24.018341	ENSG00000109674.4	NEIL3
ENST00000221086.8	1.6513209999999998	1.7856619999999999	1.2344600000000001	2.087955	1.8709900000000002	2.261735	1.972984	1.534744	2.269189	1.573855	2.115841	2.1341360000000003	6.1695660000000005	6.056241	7.638358	7.6898610000000005	5.667935	5.857499	8.139069000000001	9.320914	6.05912	6.427938	6.09358	8.047558	ENSG00000104643.10	MTMR9
ENST00000454175.1	0.0	0.0	3.3477650000000003	0.0	0.618344	0.724793	1.258083	1.501914	0.0	0.0	1.139729	1.16454	5.134739	5.624785	11.106095	8.138173	5.750507	6.837319	10.724167999999999	9.545178	5.420863	5.998929	8.280528	9.9597	ENSG00000196652.12	ZKSCAN5
ENST00000285116.8	15.332398000000001	16.815315	17.139331	16.180382	18.105295	16.862776	18.904376	18.022033999999998	14.59937	17.026756	14.881248000000001	16.851663000000002	51.808546	51.286563	48.394943	46.875616	47.924987	52.455989	47.843305	52.81109300000001	42.416511	43.467187	42.445609999999995	38.927107	ENSG00000154839.10	SKA1
ENST00000442656.6	2.252709	0.0	0.0	0.534162	1.510984	0.42413	0.891025	0.648403	0.8098390000000001	0.609999	0.698879	1.086447	3.108905	7.836461999999999	6.115511	7.7354	5.900711	4.692861	5.824994	7.230657000000001	5.085356	6.055883000000001	6.532316000000001	8.12999	ENSG00000198901.14	PRC1
ENST00000429671.6	6.988731	7.206059	7.484049000000001	4.799542	7.231478999999999	7.013527000000001	7.647411	5.717621	12.757109	7.304854	9.557822	9.479823	1.4982739999999999	2.509866	3.4693110000000003	2.22131	1.6754470000000001	1.6988830000000001	3.6739260000000002	2.579369	1.7474610000000002	1.4197440000000001	3.040771	3.567597	ENSG00000170892.12	TSEN34
ENST00000503277.6	877.1346900000001	802.919456	656.0494940000001	719.0184429999999	664.4161230000001	716.571145	583.936305	549.827759	721.372843	741.865991	584.929351	623.250804	1565.196373	1611.185238	1262.5204609999998	1464.536122	1702.720852	1628.999899	1426.9886789999998	1481.088406	1661.8207730000001	1531.921208	1550.688333	1540.8332	ENSG00000163682.17	RPL9
ENST00000593767.3	6.11132	4.974639	5.01887	5.319380000000001	4.320718	3.928099	5.4723180000000005	4.050416	5.896441	4.4725220000000006	4.831316999999999	4.9012839999999995	16.390473999999998	18.229311	20.776385	19.237392	18.355096	18.89909	18.87792	19.168645	17.46169	16.727929999999997	18.85905	17.01194	ENSG00000104973.19	MED25
ENST00000529063.1	0.0	6.993471	9.625657	0.0	0.0	0.0	0.0	9.967551	0.0	0.0	0.0	7.314994	1.673893	1.640193	4.048881	3.721107	1.325884	0.9259809999999999	2.664221	0.383414	0.897749	0.5276850000000001	5.081022	2.4646049999999997	ENSG00000110713.17	NUP98
ENST00000336283.7	23.040129999999998	24.533285	26.218809999999998	25.245404	24.899424	23.839134	25.926709	23.709497	23.700661	25.974477	25.447069	24.862033	28.240925	30.198455	38.51775	42.460685999999995	29.321846	27.345378000000004	36.596990999999996	35.386829999999996	26.939560999999998	24.77378	37.942048	36.417602	ENSG00000213523.10	SRA1
ENST00000538872.6	0.0	0.016675	0.0	0.0	0.0	0.009253	0.013186000000000002	0.014332	0.0	0.0	0.0	0.023811000000000002	0.020293000000000002	0.00688	0.007011	0.0	0.027342	0.016415	0.0	0.0	0.0	0.006326	0.0	0.008759999999999999	ENSG00000120645.12	IQSEC3
ENST00000487136.2	85.275862	101.842229	138.472012	184.734632	84.217213	145.372722	226.907334	184.05193799999998	136.78582	149.594007	159.694894	207.941895	0.0	1.6372309999999999	1.062658	3.047452	0.605053	0.0	0.0	2.751449	0.711411	1.019284	0.549033	0.6262979999999999	ENSG00000088035.18	ALG6
ENST00000396252.6	99.738979	133.46613100000002	116.273229	99.61716	101.03356600000001	138.508442	93.067636	134.07293	121.324744	131.235879	124.03551200000001	117.71448999999998	33.504576	33.466499	37.394999	40.200162	34.314953	37.136804999999995	35.358446	36.569210999999996	37.780333	35.225508000000005	32.925008	41.407224	ENSG00000104320.14	NBN
ENST00000487199.5	272.285185	0.0	262.45723	0.0	50.174188	188.597863	63.268294999999995	59.603646999999995	279.902353	230.299031	82.034191	214.05074	0.0	0.0	0.0	0.0	0.0	0.0	0.0	0.620035	0.0	0.0	0.0	0.0	ENSG00000069849.11	ATP1B3
ENST00000461667.2	0.0	0.0	0.0	0.0	0.0	0.0	0.0	0.0	0.0	0.0	0.0	0.078676	10.385866	11.847237	9.895529	11.960685	14.832729	14.075929	15.673354999999999	14.579354	10.969348	12.706411	9.606508	9.847889	ENSG00000116198.14	CEP104
ENST00000593087.1	3862.211391	3798.199772	3879.3203310000004	3854.399706	4205.696983	4141.70778	4382.21284	4621.929557	4453.140533	4418.513523	4043.233237	4208.524165999999	277.953648	275.202587	225.28347599999998	282.98533	304.055114	322.33873700000004	260.579442	252.85906699999998	262.543614	272.131742	276.78797099999997	235.92182599999998	ENSG00000198258.11	UBL5
ENST00000299237.2	0.762404	0.363053	0.300697	0.488267	0.51299	0.81042	0.37446799999999997	0.436852	0.698941	0.711251	0.667447	0.731823	1.716394	1.802657	1.552171	1.6604400000000001	1.977141	2.117501	1.972606	1.832171	2.441594	3.031827	2.154714	2.023552	ENSG00000166188.2	ZNF319
ENST00000623385.3	0.0	0.252879	0.919271	0.0	0.688265	0.0	0.0	1.280039	1.0627030000000002	0.0	1.1219649999999999	0.0	7.8185199999999995	9.41924	11.588473	11.640624	8.760007	9.935535	9.571143	10.219298	7.270185000000001	7.255897	10.367151	9.387747000000001	ENSG00000248167.7	TRIM39-RPP21
ENST00000226105.11	6.332475	3.211516	5.970981	3.279518	6.091307	6.057681	6.3384529999999994	6.024769999999999	5.963837	7.951525999999999	9.15707	4.930104	7.301080000000001	6.478008	8.179497	7.810157000000001	14.876213	12.533933	12.106738	9.170932	10.756492	11.416195	9.686002	11.276525	ENSG00000108961.14	RANGRF
ENST00000476279.5	263.361424	228.26410099999998	244.616844	238.18700499999997	272.24157	295.127089	253.06637400000002	259.475481	274.58626	291.839673	302.581461	256.800721	123.69291799999999	136.06974	93.81182	113.424669	193.803977	146.60744499999998	144.996019	101.569088	156.571403	140.055377	139.221784	149.920068	ENSG00000090266.13	NDUFB2
ENST00000589572.5	0.0	18.031993	20.204956	0.0	0.0	0.0	12.874825	60.331894999999996	0.0	0.0	15.768438	29.369901000000002	1.303906	1.394736	3.025329	5.3128839999999995	0.8753620000000001	3.152749	5.702897	5.356761	2.739154	3.7975269999999997	7.7146360000000005	7.560052000000001	ENSG00000105576.15	TNPO2
ENST00000648994.2	2.4073740000000003	2.891922	2.420258	2.5292470000000002	2.171991	2.857173	2.984076	3.0311630000000003	3.194347	3.217203	3.425467	2.971288	12.435285	12.357164	13.413676999999998	13.419425	11.794922999999999	11.926383999999999	12.085955	11.673884	13.262376999999999	13.332447	11.668966000000001	12.807602000000001	ENSG00000261609.8	GAN
ENST00000378886.6	1.072984	1.25329	2.486177	3.2860370000000003	1.023025	1.112414	2.138619	0.960359	2.326463	2.1536560000000002	1.492633	2.0613580000000002	16.439464	19.166415	29.285338	31.28211	23.551248	20.366466	38.915599	33.440661	22.413442	24.280998999999998	35.521015000000006	38.810666999999995	ENSG00000125885.13	MCM8
ENST00000258439.8	9.944554	8.041806	6.73988	6.189646	9.495596	9.482512	7.419144	8.159744	10.581569	10.660594999999999	8.407557	8.134132000000001	9.686563	9.40895	6.665792	8.266582000000001	8.870937	9.754843	7.3518229999999996	7.735407	9.28731	9.810283	7.946592	7.3906600000000005	ENSG00000135956.9	TMEM127
ENST00000334376.4	0.0	0.0	0.0	0.0	0.0	0.186858	0.0	0.30848400000000004	1.250022	0.7385079999999999	1.7004380000000001	1.602411	0.0	0.0	0.530986	0.0	0.0	0.0	0.0	0.0	0.0	0.0	2.576805	1.134449	ENSG00000115604.10	IL18R1
ENST00000349995.10	1.308101	0.9794579999999999	1.5355459999999999	1.556526	0.754017	0.9375319999999999	1.471611	1.199602	1.08826	1.36506	2.318876	2.202858	9.261	8.394706	20.253804000000002	18.282678	7.831349	7.568486	16.772847	15.131310000000001	9.448447999999999	9.922671000000001	18.553825	19.237454	ENSG00000136152.15	COG3
ENST00000315580.9	9.876885000000001	11.271410000000001	9.628994	12.109873	12.222916	11.121162	10.491268	11.346017	13.480106	11.891042	13.530759	11.897516	32.594463	29.851008	32.382979999999996	31.08778	37.408184000000006	40.127112	34.482262	34.764429	34.942588	35.313975	35.145044	33.973619	ENSG00000182196.13	ARL6IP4
ENST00000464139.5	1.316516	0.38872399999999996	0.0	0.0	0.760155	0.182924	0.5504859999999999	1.06708	0.5358649999999999	0.0	0.0	0.235325	4.576308	6.419723	2.685434	4.4835970000000005	4.023455	3.845629	2.341309	2.150161	2.564525	3.556915	2.78198	2.634806	ENSG00000126216.15	TUBGCP3
ENST00000473414.6	22.399963	19.095433	18.321483999999998	18.870199	21.227127	19.682457	18.48291	21.90535	23.115591000000002	21.644783	22.951833999999998	21.867548	38.760506	35.191872	34.816596999999994	34.762645	43.415164000000004	41.660339	43.445398	34.206855	39.168993	34.808287	33.146826000000004	34.752767	ENSG00000114744.9	COMMD2
ENST00000592334.1	0.0	0.0	0.0	0.940116	0.0	0.0	0.8264440000000001	0.47053199999999995	0.0	1.6463290000000002	0.621125	0.0	0.397524	1.151489	0.870707	0.0	0.377844	1.3099100000000001	2.331651	1.8027819999999999	3.0026610000000002	4.311247	1.308349	2.168621	ENSG00000041353.10	RAB27B
ENST00000650311.1	1.661848	0.933594	0.0	0.0	3.06685	0.0	1.156426	0.0	1.5081950000000002	3.025207	0.0	0.0	2.593097	2.010748	5.014421	4.1035	1.608098	1.8670529999999999	4.3991489999999995	4.137683999999999	1.61074	1.884871	4.327946	4.068283	ENSG00000156795.8	NTAQ1
ENST00000587871.1	12.01994	8.097597	12.32575	10.223272999999999	18.406057	17.041908	22.240632	18.8621	14.660228	13.328004	14.796245	11.138152999999999	4.7381660000000005	4.536149	3.949178	4.300479	5.2724269999999995	9.815374	6.89363	6.957261999999999	3.303785	6.81745	5.251428	5.554088	ENSG00000267110.1	AC010327.2
ENST00000523004.1	0.0	0.0	1.614439	9.079536000000001	1.299408	0.682602	0.0	0.0	0.0	2.297517	0.0	0.0	1.537038	0.9262379999999999	2.0132939999999997	2.8794939999999998	0.7305560000000001	0.802243	0.9343020000000001	2.032837	0.45380699999999996	2.088836	2.374412	1.2250780000000001	ENSG00000196743.9	GM2A
ENST00000430656.5	2.284087	1.866585	0.778343	1.5101870000000002	3.03947	1.683727	1.981988	1.57812	2.422616	1.909458	3.6383870000000003	0.865555	1.523671	1.2707950000000001	1.081983	0.794144	2.2587	1.6392209999999998	1.663879	2.21332	2.601681	2.70739	1.970507	2.0071790000000003	ENSG00000075340.23	ADD2
ENST00000503119.5	0.0	0.0	0.6922149999999999	0.0	0.0	0.0	0.486203	0.0	0.0	0.0	0.555018	0.0	0.19936199999999998	0.25709099999999996	1.7200119999999999	1.776146	0.07037	0.0	0.940687	1.917238	0.0	0.0	0.669862	1.089064	ENSG00000159685.11	CHCHD6
ENST00000216160.11	4.664683	4.629472	5.274751	4.820838	3.615561	4.376596	5.152342	4.23684	5.573122	4.381018	5.256373	5.111097	9.845425	9.842457000000001	11.787202	13.223884	9.072107	9.073711999999999	10.696710000000001	11.530165	8.36812	10.148416000000001	12.293982000000002	11.914557	ENSG00000100324.14	TAB1
ENST00000648323.1	3.677144	4.691912	2.883899	2.575471	4.56851	5.07179	4.2884709999999995	3.770753	6.198536	4.680848999999999	3.772996	3.565843	6.979652000000001	6.439146	4.695016000000001	5.662336	6.396021	6.697578999999999	6.100534	4.969323	6.6460729999999995	7.360647999999999	5.673902	5.808701	ENSG00000183770.7	FOXL2
ENST00000492508.1	56.145447999999995	61.972407	91.21624399999999	83.214473	76.261663	37.883216	67.212352	59.116376	18.218259	5.201176	74.356881	82.38701800000001	8.214607	5.308758	11.665877	10.630275	10.17106	10.490113000000001	16.20843	13.869086	7.822108999999999	7.2381210000000005	9.507749	11.474394	ENSG00000242485.6	MRPL20
ENST00000642816.3	27.224357	24.604806	32.884873999999996	24.243717999999998	32.403628000000005	43.676792999999996	24.319761	47.8729	26.521089	33.695554	26.975317999999998	39.419955	824.710766	830.5157730000001	708.027751	752.1041389999999	594.6541269999999	581.3132410000001	539.816656	567.786033	569.673922	594.526625	551.921338	544.677608	ENSG00000149925.22	ALDOA
ENST00000222219.8	7.572432000000001	8.61929	9.285117999999999	7.863099000000001	8.913216	9.422833	9.867834	10.725189	9.789145	9.29062	11.792359	11.022189	16.890604	17.687875	18.600811	20.566872	20.534517	19.467741	21.699552	21.748523000000002	20.821865	20.511689999999998	22.556410999999997	22.965927999999998	ENSG00000105612.9	DNASE2
ENST00000371429.4	14.786257	14.823382	14.227806	15.037904000000001	14.431641	16.382584	16.415626	15.965176999999999	12.336288	13.196109	14.263322	15.699876999999999	100.456264	102.013009	106.50076899999999	99.360952	102.510735	98.05944699999999	96.555726	112.182577	82.56195699999999	88.582086	79.638449	85.331168	ENSG00000058804.12	NDC1
ENST00000371587.8	0.0	0.0	0.6814	0.0	0.406292	0.0	2.353555	1.735732	0.592571	0.0	0.0	0.802168	0.740873	1.122232	1.565291	2.127973	0.89612	1.55677	2.1963779999999997	2.3290889999999997	1.648742	1.714378	2.412204	2.005235	ENSG00000177239.15	MAN1B1
ENST00000337702.5	3.8605300000000002	5.170602	4.155551	5.406422	3.9837540000000002	4.980397	6.248901	5.869482	4.817952	6.839514	5.448539	8.846243	16.203612	14.836464000000001	27.863903000000004	27.818821000000003	16.457347	14.923347	22.775744	20.975628	18.798254999999997	18.939354	28.606762	26.416481	ENSG00000113638.14	TTC33
ENST00000263708.7	0.30201500000000003	0.281781	0.230819	0.11358599999999999	0.202466	0.26465700000000003	0.324233	0.372593	0.13436199999999998	0.20849099999999998	0.36842800000000003	0.282565	10.845197	10.698302	14.491052999999999	13.186233999999999	8.629869	9.575219	12.845569	11.433258	9.644097	10.768924	13.007517	11.209261	ENSG00000088179.9	PTPN4
ENST00000297785.8	3.28813	3.021583	2.860128	2.0403290000000003	0.577915	0.9820450000000001	1.1264290000000001	0.7048989999999999	4.497681	4.375178	4.454639	4.3455580000000005	8.565595	7.560967	6.346322	6.9293960000000006	2.9843759999999997	3.234273	2.399212	2.805512	13.905857000000001	13.672579999999998	9.749467	11.298705	ENSG00000165092.13	ALDH1A1
ENST00000357947.4	0.0	0.0	0.0	0.0	0.0	0.010892	0.031044	0.0	0.0	0.0	0.0	0.0	0.0	0.020819999999999998	0.010486	0.0126	0.019341	0.023361	0.026856	0.0	0.01211	0.0	0.0	0.005834000000000001	ENSG00000095587.9	TLL2
ENST00000455102.6	4.089854	2.152978	9.16467	5.612043	1.8577380000000001	1.721425	4.754153	3.318688	4.712801	2.743393	4.020722	4.662912	8.269547	9.055477	11.941289999999999	11.723091	7.7269570000000005	8.970566999999999	10.039777	11.12835	8.670382	8.453669	10.161972	7.670673	ENSG00000104835.15	SARS2
ENST00000598312.6	0.36806	0.197407	0.14014400000000002	0.130249	0.188123	0.307379	0.34343	0.57687	0.201568	0.034351	0.0	0.08456699999999999	2.859775	2.6062939999999997	2.976906	2.764533	3.798464	3.7286080000000004	3.780078	3.7678589999999996	0.940858	0.69375	0.46076999999999996	0.7531359999999999	ENSG00000181894.15	ZNF329
ENST00000438979.6	12.628743	6.277317	0.0	0.0	0.0	8.197649	13.999854000000001	0.0	6.956175	8.965698	0.0	0.0	1.7508119999999998	0.915168	1.3488719999999998	1.152922	0.497805	0.0	0.703231	1.7080279999999999	1.9002709999999998	1.5636780000000001	0.675833	0.272319	ENSG00000114770.17	ABCC5
ENST00000243639.8	0.0	0.0	0.68997	1.526476	0.387444	2.10367	0.727744	1.088141	1.0450409999999999	2.912994	3.869814	0.5662699999999999	21.328045	20.840187	26.095845	25.334220000000002	22.610452	24.391479999999998	29.471981	27.181414	19.428456	20.229976	21.287596	23.148754999999998	ENSG00000204604.12	ZNF468
ENST00000544336.5	0.0	0.0	23.440332	0.0	0.0	0.0	0.0	0.0	5.1120470000000005	0.0	0.0	0.0	10.564653	8.980798	5.135741	4.827786	11.598155	5.255933	9.776966	9.874353999999999	10.517035	6.283873000000001	6.525482	5.947566999999999	ENSG00000071994.11	PDCD2
ENST00000452389.6	0.0	0.0	0.0	0.0	0.19742300000000002	0.0	0.0	0.0	0.0	0.0	0.0	0.386502	7.214989	8.943211	13.546941	15.605435	6.348824	9.099708999999999	12.970911	14.207576999999999	7.0234380000000005	6.182980000000001	14.899622	13.000519	ENSG00000114745.13	GORASP1
ENST00000306999.7	10.178832	10.931411	11.000544	10.579098	6.756958999999999	7.783643	9.965358	9.924197	16.548968	17.463628	20.230618	22.894378	42.654527	40.023773999999996	68.93549399999999	66.767011	34.223046000000004	37.773140999999995	42.594611	44.257682	66.772972	66.040369	91.942064	98.360265	ENSG00000106524.9	ANKMY2
ENST00000458579.5	0.0	0.0	0.0	0.0	29.560271000000004	32.176211	0.0	51.269666	0.0	72.148948	0.0	0.0	8.164302000000001	4.882144	11.212696000000001	9.115164	4.839835	6.441758999999999	6.265859	6.094361	13.487684	8.811767999999999	11.924225999999999	12.41629	ENSG00000136279.21	DBNL
ENST00000484069.1	0.0	0.0	0.0	6.6142710000000005	4.145633	0.0	3.763757	2.687806	3.70929	2.652869	9.131895	4.161908	2.122749	2.488013	3.7561809999999998	4.123809	2.774936	3.0960669999999997	4.484382	3.428139	2.801677	2.82078	4.029179	4.497383999999999	ENSG00000001497.17	LAS1L
ENST00000568834.5	8.689736	10.928287	52.449619999999996	42.212084999999995	0.0	18.303945000000002	58.399421999999994	20.280483	10.251275999999999	18.410556	29.370325	12.727831	6.061193	6.815035000000001	11.329405	13.904420000000002	7.2506710000000005	8.759508	9.72819	10.274645	7.85463	8.872204	11.812456	10.927138000000001	ENSG00000095906.17	NUBP2
ENST00000621870.4	10.473309	14.051222000000001	30.970366	29.109414	0.0	2.959132	34.04231	22.187789000000002	17.460995999999998	12.62186	48.522067	22.114867	1.353197	1.306439	3.537348	3.217851	0.909142	1.496679	3.3445489999999998	3.483461	2.4625	3.148288	5.585915	5.189401999999999	ENSG00000125447.18	GGA3
ENST00000494290.1	0.0	0.0	0.0	0.0	0.0	0.068976	0.0	0.0	0.12455	0.0	0.14496900000000001	0.0	2.135204	2.40124	3.120898	2.876067	2.167249	1.8504630000000002	3.5695	3.025061	2.583272	2.277284	3.3229260000000003	3.3592	ENSG00000137106.18	GRHPR
ENST00000359614.9	0.0	0.0	0.0	0.0	0.0	0.0	0.0	0.0	0.0	0.0	0.6708149999999999	0.0	0.388443	0.0	2.891762	0.501871	0.372896	0.0	1.682697	6.503896	0.0	0.352664	2.060696	3.2915730000000005	ENSG00000167985.7	SDHAF2
ENST00000520982.5	0.935492	0.848519	4.0522339999999994	0.670562	0.29227800000000004	0.0	2.167704	1.4070790000000002	0.873975	0.0	2.1266580000000004	2.496213	0.307263	0.20843899999999999	1.839847	1.767786	0.361712	0.16824	1.327431	1.258051	0.134741	0.426425	1.29895	1.8626209999999999	ENSG00000168487.19	BMP1
ENST00000382395.8	0.21729400000000001	0.139784	0.141757	0.176291	0.10693499999999999	0.155121	0.078955	0.205945	0.302129	0.16866099999999998	0.145735	0.042772000000000004	1.9057240000000002	1.909128	1.867933	1.181135	1.735657	1.6881099999999998	0.774838	1.2296770000000001	2.177378	2.162325	1.177215	1.629759	ENSG00000137449.16	CPEB2
ENST00000431388.3	114.48856299999998	164.59166299999998	133.88794	142.518933	180.765099	184.089272	119.986751	183.460468	199.581251	191.15798999999998	90.548847	159.748598	240.50004500000003	242.61480099999997	189.059102	180.252896	285.102379	269.011256	226.80004399999999	222.136865	248.871853	255.643002	197.911803	202.84971399999998	ENSG00000224877.4	NDUFAF8
ENST00000636100.1	0.0	0.0	0.056719000000000006	0.0	0.1327	0.070244	0.0	0.0	0.0	0.080981	0.0	0.0	0.40677399999999997	0.549191	0.7100310000000001	0.582997	0.450626	0.45849700000000004	0.45680699999999996	0.513644	0.26193299999999997	0.203798	0.445775	0.37910900000000003	ENSG00000196535.16	MYO18A
ENST00000445090.5	0.0	0.799975	0.507796	2.340923	0.695793	0.436274	0.8928299999999999	0.8481770000000001	0.539244	0.0	1.9051360000000002	3.4685059999999996	0.970549	0.452851	1.090639	0.751213	0.9671549999999999	0.589381	0.91238	0.208483	0.698438	0.749599	0.485178	0.9474809999999999	ENSG00000144535.20	DIS3L2
ENST00000370918.8	34.168063000000004	23.709874	29.890294	37.595217	25.977397	25.826461	33.511126000000004	29.280009000000003	31.967266	32.402559000000004	39.8319	43.416373	88.16463399999999	88.401884	107.84153400000001	104.290407	76.343707	73.614633	89.27329499999999	90.911271	87.942113	91.750725	101.50223100000001	107.96489299999999	ENSG00000012660.14	ELOVL5
ENST00000584306.5	0.0	0.023697	0.029661	0.044282999999999996	0.008466	0.013149000000000001	0.01927	0.010184	0.063864	0.020016	0.031149	0.036946	2.4984610000000003	2.1077049999999997	9.736711	8.708609	1.72753	1.505845	6.967111	7.411453	1.273036	1.708337	8.050622	7.764827	ENSG00000176809.10	LRRC37A3
ENST00000389547.7	0.146765	0.548298	0.763436	0.46981000000000006	0.7802359999999999	0.519547	1.011064	0.81724	0.9022629999999999	0.54027	1.448075	1.269017	20.263185999999997	20.094241	24.343483	24.214568	23.481493	18.278063	26.819613	21.611285000000002	22.486585	18.651748	26.239872	26.659863	ENSG00000131626.18	PPFIA1
ENST00000261195.3	0.0	0.0	0.0	0.0	0.0	0.0	0.023201	0.0	0.0	0.0	0.0	0.0	0.0	0.0	0.0	0.0	0.0	0.0	0.0	0.0	0.0	0.0	0.0	0.0	ENSG00000111713.3	GYS2
ENST00000354241.5	1.543156	2.028433	6.222494999999999	2.246074	1.7582950000000002	2.266245	3.9157129999999998	5.534278	1.3626790000000002	2.196159	5.100816	6.771935000000001	9.583298	9.901406	25.992613000000002	24.000223000000002	8.802439999999999	7.770003	22.649319000000002	20.992234	12.136560000000001	11.091650999999999	24.978291	31.734617999999998	ENSG00000146833.15	TRIM4
ENST00000541515.3	11.489077	8.798322	12.251909	9.388258	15.878388000000001	19.782064000000002	11.688636	11.60326	14.444355999999999	15.629807000000001	15.897260000000001	15.747233	19.577168	11.806042	28.96528	31.762347	18.635474	21.038992	38.526813	24.442369	23.783513	13.179143	27.642837	28.718576000000002	ENSG00000269955.2	FMC1-LUC7L2
ENST00000474230.5	0.0	1.144573	0.0	0.0	0.0	0.0	0.0	0.0	0.0	0.0	0.0	0.0	0.0	0.0	0.821925	1.327466	0.0	0.0	0.478944	0.0	0.0	0.0	0.0	0.822435	ENSG00000169599.13	NFU1
ENST00000361729.3	3.9656010000000004	3.181816	3.902424	3.708139	5.162989	5.006943	4.012486	4.404718	4.704886	2.988172	3.712912	3.3241120000000004	8.237269	7.485841000000001	7.113836	6.915907000000001	11.700016999999999	11.580055	11.848892	11.543749	8.917596000000001	9.598149000000001	9.342305999999999	8.750517	ENSG00000007968.7	E2F2
ENST00000581208.2	3.875946	4.082889	4.684514	4.369297	3.9755050000000005	4.381158	3.9135160000000004	3.7572910000000004	3.4916419999999997	4.319525	3.9556379999999995	4.368387	29.533378999999996	29.123603000000003	24.496199	26.962103999999997	29.657287	29.157671	25.303005	26.715635	26.788833	28.479969	25.114145999999998	25.234498000000002	ENSG00000136451.9	VEZF1
ENST00000469605.1	0.38595799999999997	0.0	0.48153100000000004	0.0	0.0	0.0	0.320904	0.34218000000000004	0.405379	0.0	0.0	0.27719299999999997	7.1017	6.450146	4.851097	3.264627	5.439412	5.776459	7.559649	4.443151	7.640950999999999	7.438308999999999	4.644525	4.194718	ENSG00000114391.13	RPL24
ENST00000474039.5	0.033242	0.033602	0.278308	0.164306	0.134963	0.055937	0.0	0.173283	0.0	0.11352999999999999	0.0	0.263906	0.12074800000000001	0.41145	0.909617	0.932291	0.248953	0.195707	0.86864	0.428497	0.326986	0.638949	1.190992	1.326541	ENSG00000111837.12	MAK
ENST00000534254.5	3.113409	1.961016	8.121402999999999	3.9714480000000005	6.018443	6.484872	6.153027	3.711036	3.0927849999999997	8.369419	4.762201999999999	5.654669999999999	13.246062	11.925446	13.470898000000002	11.726662	13.215561	10.333981	12.992371	13.027617	12.690636999999999	13.391514	12.283998	12.545371000000001	ENSG00000177830.18	CHID1
ENST00000597598.1	0.0	0.0	0.0	0.0	0.0	0.0	0.0	1.2750059999999999	0.0	0.0	0.0	0.0	20.456754	20.289854000000002	24.376076	25.901573000000003	18.0762	19.210269	25.900568	21.782870000000003	17.313982	17.317659	24.746732	20.803434	ENSG00000105771.14	SMG9
ENST00000299167.12	2.558991	3.027532	4.163391000000001	2.4567810000000003	2.7470630000000003	3.504718	4.294818	3.628278	3.654294	4.090142	4.468205	4.839713	38.353521	38.035319	56.79239499999999	59.095401	44.091006	46.009192	59.404408	66.21530200000001	48.012184000000005	51.98499	63.321262	65.506451	ENSG00000102893.16	PHKB
ENST00000432791.6	2.073976	2.024764	2.310912	2.4824509999999997	1.907175	2.19735	2.040384	2.109858	1.878151	2.012934	2.001432	2.417953	18.165964000000002	17.244441000000002	23.426727	24.286382	17.298239000000002	17.373862	25.463524	24.425826	15.515251000000001	16.348385	24.420697	23.807768	ENSG00000120071.14	KANSL1
ENST00000343855.6	0.559226	0.452226	0.936386	0.0	0.30272899999999997	0.250938	0.26820700000000003	0.29151	1.025509	0.668461	1.647154	0.403604	11.046113	9.962297	7.133964	7.689846000000001	12.971146000000001	12.747435000000001	9.258742	8.970882000000001	13.240148999999999	13.804066	10.509603	9.669404	ENSG00000188707.6	ZBED6CL
ENST00000584022.5	3.014059	3.5843769999999995	8.095631	8.687524	5.061718	5.9855220000000005	15.520935999999999	10.552652	1.037183	5.309562000000001	11.247928	7.475102000000001	8.269072	8.372255000000001	16.356643	14.340573999999998	6.771696	8.210968	15.49642	12.828758	9.833682000000001	8.813412	15.138364000000001	14.027705	ENSG00000109065.12	NAT9
ENST00000372927.5	2.65075	2.462916	2.593927	3.308559	2.935109	3.634445	3.809651	4.16391	2.864193	3.0405029999999997	3.38459	3.6329510000000003	13.812714000000001	14.271204000000001	13.418425	13.896091	12.965641	13.368201000000001	13.470483999999999	14.721324	15.098029	14.702157999999999	10.097608000000001	14.224985	ENSG00000102384.13	CENPI
ENST00000313213.5	0.323036	0.0	0.0	0.0	0.218588	0.18119200000000002	0.25821500000000003	0.0	0.32910100000000003	0.27581	0.0	0.466282	0.076114	0.300102	0.22629499999999997	0.363601	0.0	0.24984299999999998	0.096045	0.0	0.519368	0.479354	0.336395	0.334377	ENSG00000176732.7	PFN4
ENST00000318407.5	0.13106500000000001	0.264968	0.313512	1.07969	0.177374	0.147029	0.523826	0.7970729999999999	0.934679	1.0071350000000001	1.2867979999999999	0.662142	0.41256800000000005	0.49685	0.5834189999999999	0.9017639999999999	0.613396	0.42652399999999996	0.515388	0.322	0.774435	0.784792	1.088781	0.986505	ENSG00000176720.6	BOK
ENST00000373191.9	1.6862009999999998	1.3651229999999999	1.515674	2.606616	1.2597	1.9197220000000002	1.608981	2.208844	1.5093860000000001	1.26925	1.46494	1.896607	6.604748	6.930383999999999	8.419410000000001	8.458986999999999	5.450767	5.156631	7.252683	7.743034	4.351535	4.562344	4.7438199999999995	5.38772	ENSG00000126070.20	AGO3
ENST00000407364.8	2.953651	2.259127	3.944663	3.3343510000000003	1.947369	2.375336	2.445667	3.77494	2.95339	3.96958	2.642623	3.143096	4.02008	4.129674	5.1185529999999995	2.7527169999999996	3.2671240000000004	5.708626000000001	4.51548	6.899584	6.769475999999999	5.7461	4.215037000000001	4.562104	ENSG00000169519.21	METTL15
ENST00000339642.10	0.0	0.0	0.0	0.0	3.557836	0.0	0.0	0.0	0.0	0.0	0.0	0.0	1.1701620000000001	5.822889	6.835733	2.992536	2.076779	2.494439	2.702914	0.724194	1.340465	3.120396	4.169016	3.5163559999999996	ENSG00000213096.11	ZNF254
ENST00000302746.11	25.223064	25.302595999999998	23.532936	20.657713	22.831928	27.006063	22.887617000000002	27.820342999999998	20.743146	25.079494	23.424469000000002	24.716862	112.089606	114.624963	104.860926	107.59173200000001	124.277052	121.712979	119.26913799999998	118.96258799999998	109.14206100000001	104.52265200000001	100.848404	113.085201	ENSG00000168291.13	PDHB
ENST00000448720.5	0.0	0.0	0.0	0.0	0.542535	0.0	0.0	0.0	0.0	0.0	0.0	0.0	0.661428	0.9218	3.155919	2.285087	0.719403	1.406361	2.2946619999999998	3.2658669999999996	0.6537350000000001	1.117672	4.325956	2.8700360000000003	ENSG00000146826.17	MAP11
ENST00000274990.4	0.0	0.0	0.0	0.0	0.0	0.0	0.10353	0.0	0.0	0.442337	0.0	0.0	0.0	0.0	0.0	0.0	0.0	0.0	0.0	0.0	0.0	0.0	0.13686900000000002	0.0	ENSG00000146215.14	CRIP3
ENST00000382368.8	2.528911	2.407283	1.966694	1.571733	1.406911	1.538561	1.2931350000000001	1.403975	3.354725	3.171637	2.5606009999999997	3.151073	3.3951260000000003	3.20687	2.767737	2.882283	2.107846	1.953803	1.9477490000000002	1.9972860000000001	4.258112000000001	4.495393	4.259291999999999	4.069687	ENSG00000155034.19	FBXL18
ENST00000357460.7	1.379607	1.8593990000000002	1.833379	1.4521950000000001	1.867073	1.440181	1.8685919999999998	1.731295	2.381564	2.453999	3.104076	2.544539	5.3413129999999995	5.400015	3.8935269999999997	4.462999	4.80436	4.891078	4.369537	3.8165129999999996	6.883527000000001	6.190780999999999	5.943199	5.425497	ENSG00000215271.9	HOMEZ
ENST00000438843.5	0.0	0.0	0.0	0.0	0.0	0.0	1.253917	0.0	0.0	0.0	0.0	4.195746	0.0	0.803087	0.249329	0.8841610000000001	0.0	0.733251	2.01306	0.0	0.0	0.250227	2.746787	0.5422279999999999	ENSG00000003400.15	CASP10
ENST00000452988.5	0.0	0.0	0.0	0.0	0.0	12.179001	8.951935	0.0	0.0	0.0	0.0	0.0	0.0	0.146621	0.669481	0.869648	0.498774	0.386248	0.855408	0.581593	0.0	0.594488	0.242544	0.241502	ENSG00000099949.21	LZTR1
ENST00000615746.4	0.5324270000000001	0.15851700000000002	0.0	0.626579	0.25734	0.15448399999999998	0.243194	0.0	0.0	0.288691	0.186693	0.093035	0.34225	0.379656	0.396886	0.717463	0.558597	0.190197	0.342796	0.5239560000000001	0.9895360000000001	0.253888	0.188476	0.647163	ENSG00000166323.13	C11orf65
ENST00000379480.9	1.5675459999999999	1.837119	1.492823	2.56696	1.39599	1.578487	1.233293	1.552139	1.83023	1.173763	0.574562	2.401328	17.99989	20.55322	26.167904999999998	22.177428	18.786707	19.724505999999998	22.073347000000002	24.705509	20.107509	17.457126000000002	19.202192	22.544055	ENSG00000120662.16	MTRF1
ENST00000570582.3	0.084486	0.256204	0.5052369999999999	0.6959850000000001	0.22867600000000002	0.23694400000000002	0.2026	0.293603	1.377163	1.7312400000000001	1.762666	2.317062	0.527363	0.410908	0.7140380000000001	1.213239	0.488414	0.389812	0.676729	0.81034	2.5947709999999997	2.401818	3.187616	2.768179	ENSG00000268480.3	NFILZ
ENST00000369143.2	0.806563	1.159176	6.221171	6.709589	0.0	1.922643	1.599228	2.575684	3.594721	2.6865900000000003	0.0	2.315268	14.658273000000001	16.031824	17.265839	15.17961	14.467956	13.954456	19.320985999999998	20.041359	12.415958999999999	14.812203	12.077257000000001	17.167399	ENSG00000112249.14	ASCC3
ENST00000402301.5	60.812649	69.41579300000001	51.153258	52.751884999999994	68.72725600000001	63.060508999999996	53.82631800000001	55.604946	67.896265	67.615147	66.568616	68.12145799999999	4.450225	4.154739	3.196349	3.918103	4.243357	3.8555300000000003	2.487994	3.4531059999999996	3.4684730000000004	3.602865	4.048456	3.199335	ENSG00000103275.20	UBE2I
ENST00000512700.1	0.0	0.0	0.0	0.0	0.0	0.0	0.61246	1.1124040000000002	0.0	0.0	0.34665	2.21652	8.445463	11.621666000000001	10.560757	14.367830999999999	5.693487	6.777891	11.680513000000001	11.992898	7.231087	7.744559	14.931029999999998	17.049273	ENSG00000109685.18	NSD2
ENST00000617190.4	10.378086999999999	8.320574	8.621416	7.865797	8.398566	8.776591	7.740019	7.3311399999999995	7.548742999999999	8.874376	6.287059999999999	7.147902	11.529366	10.188546	9.587828	9.776762	10.115486	10.046175	9.838412	7.6741	7.563859	8.098751	7.5916559999999995	7.678008	ENSG00000132128.16	LRRC41
ENST00000602459.6	0.0	0.0	0.0	0.0	0.0	0.0	0.0	0.0	0.0	0.0	0.0	0.0	1.957109	0.0	0.24603000000000003	1.5362790000000002	0.6681729999999999	0.5435439999999999	2.838878	0.0	0.0	0.262196	0.987051	0.0	ENSG00000267228.7	AC012254.2
ENST00000602124.1	0.0	0.0	0.0	0.0	0.0	0.0	0.0	13.578854999999999	0.0	0.0	0.0	19.838947	0.078436	0.085383	0.0	0.219286	0.243191	0.42381199999999997	0.212121	0.123347	0.10068200000000001	0.079304	0.085962	0.091448	ENSG00000269476.1	AC010326.2
ENST00000556854.5	0.0	0.0	3.094303	0.0	0.0	0.0	2.224164	5.11203	0.0	0.0	3.332586	3.162468	16.632254999999997	18.72649	102.064229	79.614046	20.558331	18.706996	89.796093	128.829124	18.466839	22.216165	79.490824	96.32831999999999	ENSG00000100814.18	CCNB1IP1
ENST00000381021.7	0.0	0.0	1.789395	6.017055	0.811986	0.0	4.591857	2.272543	1.187	3.808102	1.7978580000000002	0.831181	3.1861740000000003	3.467004	7.544747	6.906337	2.160414	2.861208	4.893143	6.576080999999999	2.584761	3.2606349999999997	5.64013	4.546309	ENSG00000100416.15	TRMU
ENST00000443003.2	517.2399360000001	499.515905	387.545532	399.534135	500.16287300000005	557.165076	412.42238399999997	402.15136	594.038936	600.822238	443.05758399999996	439.455258	1794.3713920000002	1718.826444	1542.4726560000001	1467.091656	1953.90218	1993.9672640000001	1788.883696	1981.779106	1737.300043	1909.5578510000003	1689.841435	1626.1929300000002	ENSG00000168028.14	RPSA
ENST00000592571.1	0.0	0.0	22.335269	11.21843	0.0	3.413929	0.0	13.747383	0.0	0.0	23.006979	0.0	0.0	0.702365	3.42593	1.9352770000000001	0.0	0.0	1.8230509999999998	2.753623	0.14693	0.0	2.547587	1.838094	ENSG00000130159.14	ECSIT
ENST00000289119.7	6.198444	5.496119	7.478505999999999	7.345743	4.893337	6.160533999999999	8.475086	7.747052	7.921594	7.009950999999999	7.07325	8.947071000000001	16.782942000000002	18.060967	23.379921	23.089278	19.706625	17.269825	23.537013	25.146425	18.292172	22.516614	26.006721	28.919046999999996	ENSG00000158201.10	ABHD3
ENST00000372336.4	1.845005	1.316462	0.389412	0.715242	1.248456	0.608748	0.954274	0.754316	1.105677	0.741308	0.532775	0.313312	2.908353	3.4642660000000003	2.129391	2.60853	3.0094060000000002	2.932473	2.9732439999999998	2.598001	3.6468580000000004	3.639215	2.65781	2.585616	ENSG00000165424.7	ZCCHC24
ENST00000605337.5	4.7364239999999995	3.49746	6.502319	16.019225	14.253354000000002	6.605752000000001	8.348853	2.124374	11.615062	5.381007	6.062337	4.1600220000000006	5.181092	6.206736	3.819786	5.671841000000001	5.493526999999999	2.956203	3.821595	4.072379	5.034488	3.875895	1.5449190000000002	3.315458	ENSG00000116221.15	MRPL37
ENST00000325418.5	2.749586	1.835911	1.538686	2.078044	1.809349	2.051625	1.955889	1.402606	2.1844349999999997	2.562996	2.5695330000000003	1.856988	11.871436	11.075462	8.034903	8.43178	10.761265	10.455164	9.76275	8.962425999999999	12.725286	12.245622000000001	9.944453999999999	9.894958	ENSG00000177602.5	HASPIN
ENST00000337080.8	7.104847	6.885330000000001	7.737266	6.513473	6.5175790000000005	7.2480850000000006	6.03291	5.495451	7.249707000000001	5.953026	7.3011919999999995	5.901414	8.998315	7.42581	8.227147	8.404376	9.327538	8.621499	8.112891000000001	7.936780000000001	7.730149000000001	7.343678	8.549961999999999	7.1680399999999995	ENSG00000167685.15	ZNF444
ENST00000358791.9	0.0	0.0	0.0	0.0	0.0	0.222135	0.0	0.0	0.0	0.11271099999999999	0.0	0.0	0.173513	0.128248	0.130486	0.0	0.125648	0.090264	0.0	0.288718	0.0	0.0	0.123052	0.0	ENSG00000124243.17	BCAS4
ENST00000534171.5	0.0	0.0	84.59691099999999	59.065239	15.038920000000001	0.0	14.203184	63.754413	29.768765999999996	0.0	98.36812900000001	66.082989	1.139726	2.210356	12.572752000000001	14.755264000000002	1.0915350000000001	2.144994	8.026304	10.736364	3.050508	2.536293	10.315263999999999	9.989761	ENSG00000166199.13	ALKBH3
ENST00000424834.6	0.0	0.0	0.0	0.0	0.010282	0.0	0.0	0.0	0.0	0.025948000000000002	0.0	0.0	0.078068	0.05463200000000001	0.055147	0.03762	0.137309	0.13959100000000002	0.121047	0.10472999999999999	0.018161	0.071596	0.06029299999999999	0.04387	ENSG00000182957.16	SPATA13
ENST00000485287.5	0.0	0.0	0.0	0.0	0.0	0.0	0.0	0.0	0.0	0.0	0.0	0.0	0.0	0.0	0.0	0.0	0.0	0.0	0.0	0.0	0.0	0.0	0.0	0.0	ENSG00000187243.16	MAGED4B
ENST00000527615.5	2.414952	4.837805	2.777348	0.0	0.0	3.274595	5.306591	0.0	0.0	0.0	1.907302	3.4000160000000004	55.506636	64.60137900000001	59.809914	61.547578	47.806263	48.222235999999995	31.063677000000002	35.682121	53.447214	63.63539	43.218353	56.894358999999994	ENSG00000118513.19	MYB
ENST00000369653.8	24.736901	26.052354	27.548030999999998	20.831799	21.841976000000003	23.662287	22.536561	24.022993	26.740344	25.204711	25.543122	22.671694	33.872726	42.577873	35.806089	21.437972	38.156327000000005	33.890875	37.893332	25.489279	39.461147	36.876706	31.419103999999997	37.347297	ENSG00000102178.13	UBL4A
ENST00000492433.2	39.75038	39.003312	39.128975	43.407193	35.009594	41.400194	39.187156	36.702744	38.619471999999995	38.96185	39.915721000000005	40.816558	0.0	0.0	0.0	0.0	0.0	0.0	0.0	0.0	0.0	0.0	0.0	0.0	ENSG00000084754.12	HADHA
ENST00000292431.5	7.448238000000001	7.732442	6.645124000000001	5.30641	6.838081	8.123145	4.891432	5.80641	9.484297	8.215627	6.769253	6.363446	39.115520000000004	39.607158	27.513184000000003	29.375140000000002	35.853512	34.528597	26.617662	25.059535999999998	38.064957	37.333403000000004	32.564939	29.276395	ENSG00000160877.6	NACC1
ENST00000226299.8	29.957928000000003	31.732291999999998	28.625062	33.895509999999994	31.890984999999997	33.124365000000004	34.789694	30.976222999999997	32.81681	32.770174	34.653648	34.871965	110.32660200000001	116.36021399999998	129.409784	128.63379799999998	121.665517	124.32552700000001	121.944585	119.634179	110.16389199999999	110.777693	118.494643	112.368164	ENSG00000002549.12	LAP3
ENST00000651992.1	13.399159	13.696418	6.9609630000000005	6.476141999999999	12.510775	13.920673999999998	12.221461	12.072488	14.455993	15.123365	11.539602	15.366292999999999	30.193765999999997	33.718512	39.710151	22.524564	26.781708000000002	34.181624	20.392341000000002	53.484077	63.868692	63.55149399999999	26.684424	43.440533	ENSG00000124795.17	DEK
ENST00000397618.7	1.906294	0.282084	3.8275339999999995	1.706294	0.0	1.164917	1.451986	1.8688	1.679032	1.245968	1.4194280000000001	2.63575	2.815117	3.4728879999999998	1.850641	0.744046	0.0	1.722969	0.0	1.425165	3.272092	5.8237879999999995	1.208718	0.680361	ENSG00000102595.20	UGGT2
ENST00000336898.8	0.515482	0.45158999999999994	0.452121	0.509576	0.5115890000000001	0.289136	0.439515	0.41798900000000005	0.245075	0.498806	0.506103	0.570451	1.7799009999999997	2.145105	2.2187919999999997	2.367181	2.088306	2.100925	2.146662	2.324823	1.883577	2.061875	2.282234	2.029391	ENSG00000158555.15	GDPD5
ENST00000341156.9	0.59605	0.784742	0.44422	0.392814	0.755911	0.6064579999999999	0.770367	1.173775	0.9354379999999999	0.71867	0.626165	0.651174	2.00627	2.196338	1.979713	2.4918310000000004	4.096356	3.737143	3.7533449999999995	3.5527019999999996	3.137905	2.976196	3.306433	3.543742	ENSG00000135454.14	B4GALNT1
ENST00000515748.2	0.0	3.6393199999999997	0.0	5.998809	1.9356689999999999	3.6121440000000002	8.506391	2.208078	2.537546	0.0	3.257782	2.3201709999999998	9.98692	8.558879	6.464151	7.281061	9.44311	10.433065	8.642097	10.968616	6.401433	3.987565	5.929576	6.906932	ENSG00000113712.19	CSNK1A1
ENST00000320631.8	19.622436999999998	22.515304999999998	18.372914	18.408374	15.135004	15.818389999999999	15.232779999999998	13.529326000000001	18.792506	16.181953	14.919723000000001	13.710852	26.020148000000002	26.074529000000002	20.173384	22.381432999999998	19.855	20.240325	18.222224	17.083639	19.324381	19.394779	17.869692	16.182888000000002	ENSG00000110047.18	EHD1
ENST00000602677.5	3.7709449999999998	3.619595	4.587353	3.8619239999999997	3.5468349999999997	3.577	4.419035	3.768872	3.85379	3.467093	4.19928	4.141869	9.166483	10.154075	16.099139	13.756564000000001	8.014296	8.265165	12.328714	16.296606	8.366569	8.605295	14.013279	12.820122	ENSG00000141084.11	RANBP10
ENST00000446108.5	21.164396	17.959376000000002	15.520952	13.856173000000002	18.919153	19.33758	15.938117000000002	14.758320999999999	20.200016	20.638219	17.566723	17.686552	247.55021800000003	241.05126800000002	194.893675	203.652283	223.251206	226.87192000000002	195.78301100000002	177.245621	223.68219700000003	207.296092	200.781872	192.78968	ENSG00000134453.16	RBM17
ENST00000521621.5	10.688684	0.0	26.28685	30.7248	11.105496	0.0	34.947153	22.258851	0.0	0.0	88.988964	33.470209000000004	0.8860879999999999	0.613028	6.944522999999999	5.732939	0.329392	0.754084	6.04997	5.390186	0.0	0.5238079999999999	6.623360000000001	4.640092	ENSG00000113240.13	CLK4
ENST00000559686.3	0.0	0.0	3.076805	0.0	0.0	0.0	0.0	0.0	0.0	0.0	0.0	0.0	1.1547100000000001	1.543234	0.60585	0.681024	2.152405	1.0574709999999998	1.506141	1.143253	1.3692	1.869574	0.618236	0.468792	ENSG00000131876.17	SNRPA1
ENST00000594369.6	0.387757	0.48994499999999996	0.522981	0.798571	0.32797800000000005	0.51655	0.542412	0.800088	0.24689899999999998	0.869058	0.657803	0.349814	0.9581120000000001	0.875025	0.768238	1.134858	0.7810779999999999	0.833608	1.101623	1.020342	0.8304309999999999	0.844751	1.247055	0.9724360000000001	ENSG00000083838.16	ZNF446
ENST00000296861.2	0.62833	0.7939189999999999	0.939371	0.983457	0.616498	0.42291999999999996	0.376687	0.300238	2.3364689999999997	1.341183	1.542244	1.360433	10.898558999999999	9.425867	10.771328	10.855653	6.1463589999999995	5.982196	5.832544	6.187476	20.20524	19.746662	19.437347	19.112071	ENSG00000146072.6	TNFRSF21
ENST00000370626.4	7.354827	6.195401	4.398267	5.654878	9.455875	10.175882000000001	7.054811	7.454766	8.491991	5.442328	8.123633	5.3081190000000005	4.333461	4.216065	2.883245	2.963652	7.414472	5.773682	4.722883	4.773102	4.171716	5.664036	3.156125	3.505608	ENSG00000119986.7	AVPI1
ENST00000457596.5	0.0	0.0	0.0	0.0	0.0	0.0	9.177726	8.912512	0.0	0.0	0.0	8.286508999999999	0.060149	0.182842	0.0	0.17666400000000002	0.055809000000000004	0.0	0.207817	0.17411300000000002	0.12401199999999998	0.113704	0.198037	0.21606199999999998	ENSG00000183696.14	UPP1
ENST00000423497.5	40.506694	41.201274	46.447390999999996	44.004609	37.863955	40.658326	37.557639	37.685482	42.99904	43.149045	49.559262	45.524143	37.687301	44.794093	41.213618	46.686166	54.620661	44.423248	45.636732	37.065404	53.612876	50.499935	45.307423	49.097975	ENSG00000071462.12	BUD23
ENST00000367448.5	23.981178	18.558463	18.209547	21.614425	19.833555	21.366894	26.314290999999997	22.084621	20.846788	26.567421000000003	21.878242999999998	23.671098	353.681994	326.49241800000004	287.353705	283.413476	304.032398	324.405319	274.50512200000003	297.189748	353.71887999999996	339.194482	309.535123	335.567928	ENSG00000116750.13	UCHL5
ENST00000342782.4	3.897066	3.56219	2.458639	2.515967	5.842256	5.896982	4.356201	4.080197	4.966439	4.262523000000001	3.027417	3.6454760000000004	3.694576	4.307706	2.700412	3.570069	5.87895	5.95333	5.909244999999999	4.945603	4.84219	4.324512	3.9749769999999995	4.2678400000000005	ENSG00000130829.18	DUSP9
ENST00000400445.7	0.012740000000000001	0.0	0.007619	0.0	0.008621	0.017865	0.005092	0.011068000000000001	0.0	0.0	0.015635	0.0045969999999999995	0.019034	0.009262000000000001	0.06484	0.022556	0.025842	0.041109	0.059315999999999994	0.0487	0.031928	0.024943	0.031443	0.025671	ENSG00000172915.18	NBEA
ENST00000427497.3	0.0	0.0	0.0	10.37295	0.0	0.0	3.237063	6.887861999999999	0.0	3.351685	0.0	8.127784	0.964607	1.593827	1.597543	0.893294	0.9264950000000001	0.715213	0.964241	0.6528010000000001	0.505184	0.624436	0.207206	1.000887	ENSG00000264187.1	AC055811.2
ENST00000481479.5	0.0	0.0	0.0	0.0	0.0	0.0	0.0	0.7906310000000001	0.0	0.0	0.0	0.0	0.48139899999999997	0.165707	0.162423	0.404763	0.0	0.0	0.23693499999999998	0.545657	0.0	0.15026099999999998	0.557265	0.6188319999999999	ENSG00000163467.12	TSACC
ENST00000431213.5	0.0	0.0	0.0	9.846261	0.0	0.0	0.0	0.0	0.0	0.0	0.0	7.634958	0.0	0.0	0.365568	0.39442699999999997	0.0	0.0	0.8101659999999999	0.0	0.0	0.0	0.0	0.0	ENSG00000225697.13	SLC26A6
ENST00000326152.6	0.165078	0.11124400000000001	0.26325	0.181319	0.186172	0.339508	0.131954	0.382449	0.168178	0.093963	0.202593	0.35741999999999996	0.9436190000000001	0.828606	0.79035	0.5889439999999999	0.9736370000000001	1.222059	0.7665	1.139943	0.987964	0.8026300000000001	0.440003	0.33822199999999997	ENSG00000176387.7	HSD11B2
ENST00000420128.5	0.0	0.0	0.0	0.0	0.0	0.0	0.0	0.0	0.0	0.0	0.0	0.0	0.0	0.0	0.0	0.0	0.178033	0.0	0.0	0.0	0.0	0.0	0.11881900000000001	0.089507	ENSG00000226124.7	FTCDNL1
ENST00000394065.2	0.7234109999999999	1.446407	0.447424	0.0	0.8968459999999999	0.39553299999999997	0.548524	0.8697159999999999	1.645943	1.424714	0.906587	0.659583	1.168358	0.8095479999999999	0.733855	1.098123	1.344694	0.9552309999999999	0.589899	1.170922	1.119921	1.186066	1.47864	0.931208	ENSG00000174996.12	KLC2
ENST00000467766.5	34.814159000000004	26.864798999999998	24.992642	17.944875	28.50361	33.369147	24.243698000000002	20.886599	25.578623999999998	35.885627	32.828763	38.037273	5.9056809999999995	4.508307	10.547202	8.989757	5.784072	9.214707	10.898850999999999	14.328053	5.366536	13.913629	14.389854999999999	9.313791	ENSG00000170142.12	UBE2E1
ENST00000303142.11	3.2792260000000004	4.5629029999999995	2.818367	2.2716830000000003	3.1391169999999997	4.610264	3.9237839999999995	4.913607	4.109792	5.654804	4.910768	3.9990349999999997	4.080334	3.5618790000000002	2.801955	3.9739230000000005	3.6297699999999997	3.575371	3.045747	2.6613599999999997	2.282126	3.0265310000000003	3.253193	3.6970099999999997	ENSG00000171984.15	SHLD1
ENST00000284617.7	2.870822	4.961336	2.769005	3.204113	4.073180000000001	4.051616	4.145379	3.2182470000000003	3.4908059999999996	3.874367	2.5003599999999997	5.213235	11.836024	13.339004999999998	8.596457000000001	8.965981	13.818278	13.879454	11.081050999999999	10.673719	13.609081	14.094829	10.479289	11.755426	ENSG00000154429.11	CCSAP
ENST00000553264.5	4.360556	4.259659	4.800058	3.416346	4.480917	4.652291	4.919159	4.8632290000000005	4.497585	4.568843	5.495421	3.717192	10.073352	9.248858	13.057315	13.312111999999999	8.973969	9.312823	11.658136	10.993827	6.897800999999999	8.163494	8.937743	8.963336	ENSG00000126215.14	XRCC3
ENST00000527906.5	262.887293	414.780959	396.76622000000003	362.71858199999997	302.977154	390.029467	352.312255	429.372592	401.521629	412.557874	507.27147	384.81556	133.70333200000002	136.118752	163.366515	148.317408	136.932223	141.97671200000002	175.712797	155.75261899999998	140.500745	124.203015	128.26497700000002	138.637724	ENSG00000165916.8	PSMC3
ENST00000366481.4	4.336641	4.383609	3.493096	2.916295	4.251982	4.492573	3.714056	3.806076	4.820437999999999	4.420521	3.8558589999999997	5.173812	30.826404999999998	31.077640000000002	24.702359	25.363728	31.387115	30.85544	28.962628999999996	28.741678000000004	33.829863	33.285166	31.872993	32.891775	ENSG00000162722.9	TRIM58
ENST00000587888.5	0.0	0.0	0.0	0.0	0.0	0.0	0.0	33.212443	0.0	0.0	0.0	9.139709	6.357729	6.178103	3.141875	2.4561029999999997	4.00571	1.80666	2.2555810000000003	3.97635	2.796304	2.857004	4.429599	3.809857	ENSG00000012061.16	ERCC1
ENST00000419810.6	0.0	0.0	0.0	0.0	0.24695100000000003	0.194197	0.0	0.265875	0.0	0.0	0.0	0.0	0.922552	0.43544099999999997	0.659678	0.46669099999999997	0.55834	0.578908	0.658421	0.707983	0.8232729999999999	0.9592649999999999	0.7684	0.985986	ENSG00000115756.13	HPCAL1
ENST00000375350.3	0.0	0.0	0.0	0.0	0.0	0.0	0.0	0.0	0.0	0.0	0.0	0.0	0.0	0.35778499999999996	8.779122000000001	3.067756	0.0	0.0	2.3762	1.2279360000000001	1.4851590000000001	1.31047	5.3393180000000005	4.6649709999999995	ENSG00000165671.21	NSD1
ENST00000640440.1	0.0	0.0	1.084541	0.0	0.0	0.0	0.0	0.7989350000000001	0.0	0.0	0.0	0.0	78.714362	87.741654	103.77539200000001	93.95942099999999	58.201652	84.51129399999999	65.984184	105.38713899999999	93.067686	120.046217	84.499125	89.868257	ENSG00000153187.20	HNRNPU
ENST00000472611.6	0.0	0.0	0.0	0.0	0.0	0.0	2.580605	3.992344	0.0	0.0	0.0	1.5662040000000002	4.564161	5.529495	9.934019000000001	8.089325	5.417928	5.080805000000001	10.993468	11.324032	6.431527	6.194605	8.55492	8.751969	ENSG00000121749.15	TBC1D15
ENST00000638071.1	0.0	0.0	0.0	0.0	2.960816	0.0	0.0	0.0	0.0	0.0	0.0	0.0	5.076294	5.725414	5.534596	5.512948000000001	5.270257	5.313149	8.014669999999999	6.104165	5.895364	4.636623	5.4325470000000005	5.41769	ENSG00000181090.21	EHMT1
ENST00000319410.9	43.492362	43.346096	40.94682	38.628634000000005	39.72442	42.671053	41.094376000000004	38.433775	43.353351	46.659711	39.748529	42.743794	193.86115800000002	195.41986699999998	174.913425	186.896373	187.948853	194.902976	181.78193000000002	177.037899	182.12508400000002	182.97728700000002	175.72489299999998	164.545447	ENSG00000065427.15	KARS1
ENST00000388837.6	99.186657	104.089212	97.37894399999999	99.163274	73.419434	79.317596	78.13840400000001	72.290741	96.292098	89.755301	94.970037	85.288725	265.37239900000003	259.96137200000004	241.48422200000002	250.96521099999998	208.851293	210.09690600000002	196.866533	181.562626	224.63682799999998	213.29994100000002	215.38088900000002	207.006986	ENSG00000111057.11	KRT18
ENST00000274134.5	0.34830500000000003	0.11735899999999999	0.0	0.0	0.23568699999999998	0.130244	0.092805	0.302604	0.0	0.6938989999999999	0.142486	0.16758499999999998	0.425509	0.358757	0.7367	0.42266400000000004	0.06592100000000001	0.641205	0.370442	0.5051800000000001	0.427929	0.134932	0.077442	0.204285	ENSG00000145491.12	ROPN1L
ENST00000546151.5	0.0	0.0	0.0	0.0	0.0	0.0	0.0	0.0	0.0	0.0	0.0	0.0	0.183813	0.26864099999999996	0.17394400000000002	0.22082	0.188769	0.30189099999999996	0.33978600000000003	0.094644	0.178842	0.223163	0.138219	0.24336300000000002	ENSG00000162144.10	CYB561A3
ENST00000324787.10	87.53715	102.774743	98.84376999999999	91.371499	99.703754	105.214307	91.702393	99.197479	116.322906	113.27042800000001	106.76326399999999	118.50636499999999	27.550096000000003	25.705678	23.103008	22.216503	27.734853	27.341410999999997	25.021141	19.323882	26.525702000000003	24.267756	25.561489	24.25835	ENSG00000090263.16	MRPS33
ENST00000439399.6	0.0	0.0	0.0	0.0	0.0	0.0	0.0	0.0	0.0	0.0	0.0	0.0	0.0	0.0	0.0	0.0	0.0	0.0	0.0	0.0	0.0	0.0	0.0	0.0	ENSG00000065609.14	SNAP91
ENST00000421120.1	0.814552	0.41816099999999995	0.268594	0.6976140000000001	0.508814	0.5036930000000001	0.800754	0.7221770000000001	0.663038	0.5948180000000001	1.496558	0.5866859999999999	0.0	0.0	0.0	0.0	0.0	0.0	0.129375	0.0	0.0	0.379704	0.0	0.0	ENSG00000134072.11	CAMK1
ENST00000647730.1	28.722946999999998	17.121902	30.616705	68.341577	43.048946	40.416527	51.621967	50.781234000000005	57.644327000000004	46.554371	37.693414000000004	69.31108499999999	23.27798	30.997275	26.979819	28.047660999999998	28.978588000000002	28.464407	29.573496000000002	26.694844	27.281996000000003	24.590131	32.377986	26.314196000000003	ENSG00000117593.12	DARS2
ENST00000375712.4	0.949635	1.17933	1.1682350000000001	0.9387549999999999	0.936342	0.9739979999999999	1.041026	0.942895	0.608147	0.9034690000000001	0.9656549999999999	1.194502	12.580155	12.57214	11.110516	10.471607	10.498444000000001	11.18343	10.032332	11.453499	12.065047	11.313382	11.334273	10.461364	ENSG00000101350.8	KIF3B
ENST00000511925.5	0.0	0.0	0.0	0.0	16.249148	20.909696	22.417312	7.438803999999999	61.948463000000004	0.0	0.0	0.0	2.292669	3.494816	2.472537	3.200643	2.14209	4.654485	2.1936880000000003	2.57592	3.2533819999999998	1.129315	1.099446	1.7550029999999999	ENSG00000077684.16	JADE1
ENST00000588800.5	25.062639	5.043693	19.874789	10.216024	6.699592	21.604388	15.940381	16.463666	18.652588	13.52116	17.233461	18.187248999999998	9.934175999999999	14.021372	14.620426	16.750664	8.099084	10.280867	14.443320000000002	14.843944	12.526906	7.369002	17.416037	11.643912	ENSG00000183077.15	AFMID
ENST00000260187.7	2.611777	2.53585	2.1372970000000002	2.6045	3.394704	3.604568	2.88432	2.865507	2.7658240000000003	2.376663	2.319639	2.331409	10.737025	10.256796000000001	8.888228999999999	7.38565	13.516657999999998	13.45623	10.090239	10.500067	8.560406	8.228917	5.830913	5.897719	ENSG00000036672.16	USP2
ENST00000359285.9	0.498515	0.574612	0.0	0.8865360000000001	0.0	0.0	0.0	0.0	1.019501	0.0	0.0	0.734434	6.5958179999999995	7.620908999999999	7.26421	7.1634	5.7924809999999995	6.281061	6.473927	5.7161	5.174354	5.477982	5.172433	5.122492	ENSG00000178188.14	SH2B1
ENST00000498824.4	0.0	0.0	1.906418	0.0	0.0	0.0	0.0	2.475412	0.0	0.0	0.0	0.0	0.0	0.0	0.911065	0.0	0.0	0.0	1.754572	0.547334	0.0	0.0	0.0	0.566902	ENSG00000120690.16	ELF1
ENST00000440760.5	0.0	0.0	42.052135	0.0	25.745849	0.0	0.0	52.639736	0.0	35.608902	0.0	74.187825	1.008404	0.643232	1.218477	2.171961	1.008624	0.487914	1.973006	2.33366	0.420454	1.297929	1.7874830000000002	2.4473599999999998	ENSG00000115234.11	SNX17
ENST00000272879.9	0.0	0.12267	0.0	0.0	0.0	0.0	0.0	0.0	0.0	0.0	0.0	0.13051400000000002	0.805434	0.0	0.43752700000000005	0.593895	0.444525	0.377303	0.0	0.211542	0.0	0.0	0.0	0.339264	ENSG00000003400.15	CASP10
ENST00000519097.5	0.0	0.0	0.0	0.0	0.0	0.011362	0.0	0.0	0.0	0.051886	0.02486	0.043858999999999995	0.064682	0.0	0.042469	0.051774	0.059537	0.07106	0.082173	0.111126	0.46418999999999994	0.385729	0.28655	0.450718	ENSG00000120156.22	TEK
ENST00000381709.6	1754.5698670000002	1748.292085	1675.6394300000002	1616.5328869999998	1745.6738710000002	1772.366388	1724.0918739999997	1655.310606	1945.506682	1976.5744329999998	1855.455268	1887.5366969999998	20.373089	21.986876000000002	23.052235	23.676880999999998	19.086170000000003	20.669327	22.822951	19.070829999999997	22.95555	21.991085	24.886169	19.52409	ENSG00000205777.18	GAGE1
ENST00000382123.1	0.0	0.0	0.0	0.0	0.0	0.0	0.0	0.0	0.0	0.0	0.0	0.0	0.0	0.0	0.0	0.0	0.0	0.0	0.0	0.0	0.0	0.0	0.0	0.0	ENSG00000244242.2	IFITM10
ENST00000381006.8	0.218608	0.603834	0.172481	0.24559899999999998	0.23650500000000002	0.351657	0.658586	0.471667	0.492741	0.39625	0.44198000000000004	0.726667	7.414605	8.07214	10.982459	10.618793	9.421064999999999	7.905025	11.543472999999999	12.155047	9.214981	8.55095	11.650146000000001	12.097204	ENSG00000018189.13	RUFY3
ENST00000374516.8	1.8268380000000002	0.921335	2.530015	0.618478	1.552504	1.26744	1.8193139999999999	1.580319	1.935562	1.8243189999999998	2.730842	1.071709	6.4704	7.405883	11.308131	12.605205	6.021916	5.5261260000000005	10.894347	11.142058	6.101044	6.387178	13.324635999999998	13.428223000000001	ENSG00000112511.18	PHF1
ENST00000417098.6	4.072986	3.8650300000000004	4.1754690000000005	4.296556	4.068469	4.460326	4.606707	3.8525660000000004	3.8107349999999998	4.613073	4.420529	3.659442	25.739416000000002	25.262951	24.781919	24.295666	23.458558	24.342754	23.166292000000002	22.546051000000002	22.917044	21.730903	22.11196	22.402770999999998	ENSG00000119042.17	SATB2
ENST00000502594.5	0.0	0.0	0.0	0.0	0.0	0.0	0.462063	0.0	0.0	0.0	0.0	0.0	1.017708	1.462716	3.3601410000000005	2.5702990000000003	0.418788	1.213846	2.761946	4.372267	0.7588550000000001	0.314627	3.070029	2.7134110000000002	ENSG00000114120.14	SLC25A36
ENST00000620514.1	33.465503999999996	31.077474	27.193417999999998	29.861556	30.194213	33.832651	24.910465	23.326459	35.367004	38.593201	27.113671999999998	28.975225	36.724649	32.350446000000005	24.519478	24.279803	37.552673999999996	34.991095	26.215922999999997	21.684212	33.608568	29.241277	34.091676	25.189199	ENSG00000118418.14	HMGN3
ENST00000253055.8	0.0	0.0	0.024832	0.0	0.0	0.011646	0.0	0.018038	0.0	0.035454	0.076442	0.059938	0.8681139999999999	0.7131970000000001	1.142477	1.473099	0.75367	0.7361260000000001	1.171001	0.930534	1.047639	1.206275	1.7286990000000002	1.707006	ENSG00000130758.8	MAP3K10
ENST00000354968.5	66.414007	65.143011	65.853946	64.491541	74.570893	71.75739	71.88332	75.616564	29.321855	25.241741	25.446085	23.151888	48.397987	45.625957	42.378817	43.311109	57.342003000000005	59.252246	54.254201	49.316946	17.878342	18.565297	17.724186	13.894526	ENSG00000198336.9	MYL4
ENST00000481916.6	0.0	0.0	0.0	0.0	0.0	0.0	0.0	0.334987	0.0	0.0	0.0	0.0	0.0	0.087966	0.0	0.0	0.104153	0.0	0.109891	0.054045	0.047072	0.070961	0.0	0.020456000000000002	ENSG00000258472.9	AC005726.1
ENST00000546954.2	429.79250999999994	482.988906	350.352187	296.69561600000003	419.180635	410.766323	358.90467	406.775921	464.770801	502.26404299999996	377.182137	391.635869	135.663713	128.781766	95.085825	93.129846	135.081705	132.04819799999999	90.585399	91.641734	129.23279499999998	124.290702	95.617135	91.199114	ENSG00000170855.4	TRIAP1
ENST00000557413.6	0.157038	0.27513699999999996	0.376949	0.29843600000000003	0.0	0.256896	0.0	0.0	0.0	0.177748	0.0	0.0	2.101347	2.103054	1.971191	1.68068	2.179345	2.1646520000000002	2.101741	1.998607	1.5920239999999999	1.617266	1.7629110000000001	1.722307	ENSG00000198208.12	RPS6KL1
ENST00000378387.4	3.554211	3.733594	5.334480999999999	5.396534	3.866896	4.886211	5.79346	5.146438	6.034917	5.712212999999999	9.493608	8.148097	4.274933	4.647256	6.950597	6.053113	4.632053	5.783126	6.359662	6.945436	8.077793	7.688631	9.936703999999999	10.059238	ENSG00000137135.18	ARHGEF39
ENST00000322349.13	2.6117939999999997	2.778304	2.911151	3.401939	2.322496	2.170607	2.9184240000000004	2.8393450000000002	2.82801	3.128963	3.104649	4.026557	49.098975	48.040061	74.570205	75.345803	42.906183	41.062261	62.601096	60.387685999999995	57.104299	53.51228100000001	74.980688	81.13625	ENSG00000102189.17	EEA1
ENST00000570981.1	0.0	0.0	0.0	0.0	0.0	0.0	0.0	0.0	0.0	0.0	0.0	0.0	1.8962130000000001	1.349479	0.5463859999999999	0.699717	1.812873	3.6135099999999998	0.332876	1.1226459999999998	1.529928	1.8184779999999998	1.9025869999999998	1.8164310000000001	ENSG00000205629.12	LCMT1
ENST00000527478.6	1.178456	1.429463	1.127567	0.998532	1.3897950000000001	1.416432	1.37261	1.316354	1.543609	1.552384	1.363624	1.530925	24.461914	21.65793	20.7584	19.429297000000002	23.011184	21.152236	21.833123999999998	23.473191	21.377125	21.44049	18.472220999999998	20.136961	ENSG00000196323.14	ZBTB44
ENST00000280987.8	5.356424	5.895630000000001	3.879171	5.059461	4.166024	4.491534	5.323469	3.418518	8.236123	5.270662000000001	5.76504	5.806476	29.62245	36.604217999999996	27.238424	31.579649	32.627082	29.28101	26.258939	22.177243	37.593358	36.329469	31.418507	31.456766	ENSG00000151327.12	FAM177A1
ENST00000237536.9	1.0831110000000002	1.071547	0.909558	0.873267	0.9356260000000001	1.0340799999999999	0.994719	0.8609110000000001	1.643893	1.6626150000000002	1.6120889999999999	1.272345	9.061197	9.405008	8.07484	8.198118	8.863306	8.886313000000001	7.987396	7.308542	13.595178	13.298384	11.545484	11.288849	ENSG00000149639.15	SOGA1
ENST00000618550.5	0.0	0.029056	0.017189	0.047358	0.038901	0.088676	0.045952999999999994	0.06243200000000001	0.029283999999999998	0.024541999999999998	0.035276999999999996	0.010373	0.184084	0.2094	0.058434	0.107326	0.24264000000000002	0.189999	0.21754	0.10906700000000001	0.023252000000000002	0.035081	0.019563999999999998	0.03248	ENSG00000183248.12	PRR36
ENST00000268383.7	3.59712	4.508737	4.072783	4.899248	3.73222	3.820069	4.217141000000001	3.375154	3.76875	4.95495	3.2962269999999996	3.4268660000000004	23.529078	23.817687	22.236278	22.636768	24.043872	23.770758999999998	20.847095	20.885203	22.529603	21.908897	18.862734	20.157547	ENSG00000140743.8	CDR2
ENST00000515285.5	9.339978	0.0	0.0	56.795602	18.780677999999998	3.8084870000000004	33.339306	34.283899	30.810995000000002	0.0	62.729018	94.160033	1.3117370000000002	2.046859	5.501616	9.074519	0.385685	1.5060959999999999	4.930612	5.454765	2.97819	1.7514	4.798693	5.166537	ENSG00000152359.15	POC5
[truncated: 22,888 more rows]
