# Supplementary material for: Translational repression of NMD targets by GIGYF2 and EIF4E2
Source: PLoS Genet. 2021 Oct 19;17(10):e1009813. doi: 10.1371/journal.pgen.1009813 (PMC8555832; doi:10.1371/journal.pgen.1009813)
Supplement: S7 Table — For EIF4E2Δ vs WT in DMSO. (TSV) [file pgen.1009813.s015.tsv]

	mRNA_log2FC	RPF_log2FC	log2FC_TE_v1	pvalue_v1	WT_DMSO_log2TE	EIF4E2_DMSO_log2TE	log2FC_TE_v2	pvalue_v2	log2FC_TE_final	pvalue_final	pvalue.adjust
ENST00000253047.7	0.1602176630557	0.0705199757619314	-0.0914826088341512	0.786831666853321	2.48775438852417	2.39805684613636	-0.0882141616790605	0.773107167295153	-0.0914826088341512	0.786831666853321	0.999968939918204
ENST00000270538.8	-0.119411698639708	-0.333217237601607	-0.214096405258141	0.0141138649849723	0.0387533849521515	-0.175052172701033	-0.2136536016737	0.0263464796531684	-0.2136536016737	0.0263464796531684	0.572948476564446
ENST00000395047.6	0.0951946276493342	-0.0113632824902609	-0.106674967534637	0.0851521985458389	0.689482381129681	0.582924469138333	-0.106524296807469	0.089100628593167	-0.106524296807469	0.089100628593167	0.876826953299019
ENST00000261438.10	0.0297528502120491	0.216226443394243	0.186005080859011	0.247340022032698	-1.13088028073245	-0.944406836624269	0.187648523861426	0.377748588699334	0.187648523861426	0.377748588699334	0.999968939918204
ENST00000156084.8	0.0605192878161168	0.0524795064438239	-0.00839139030824554	0.930536520369629	-0.0924856962982389	-0.100525502750571	-0.00770649803045043	0.942956659371125	-0.00770649803045043	0.942956659371125	0.999968939918204
ENST00000578681.5	-0.0579721571235176	0.103594023475908	0.161547281481149	0.0728131970274644	-1.20849651772269	-1.04693038893398	0.161907170056452	0.16186023634286	0.161907170056452	0.16186023634286	0.995649203772965
ENST00000382452.6	-0.137267704406549	-0.240160367827621	-0.103069116588266	0.0604269093445465	-0.396301713848998	-0.499194381140448	-0.102808512300525	0.076209793078122	-0.102808512300525	0.076209793078122	0.845923537910429
ENST00000638119.2	-0.495066545585614	-0.11211745552631	0.379637685215078	0.741293586631682	2.06401604842708	2.44696863073669	0.38359669334575	0.02733522334971	0.379637685215078	0.741293586631682	0.999968939918204
ENST00000357988.9	-0.463067148767142	0.713186858617346	1.16509677650864	0.265757644190591	-1.12166750824896	0.0545581730392487	1.16605913120637	0.747724694608282	1.16605913120637	0.747724694608282	0.999968939918204
ENST00000260600.9	0.128846579381772	-0.148355289238832	-0.278607229295546	0.215040865315908	-0.613519644216978	-0.890721688536157	-0.275932566068698	0.31273365411295	-0.275932566068698	0.31273365411295	0.999968939918204
ENST00000371442.4	-0.101058473863856	-0.131589690669849	-0.0312209561685515	0.822335097005817	-0.533438819516465	-0.563970104271341	-0.0301364233057959	0.854242458153814	-0.0301364233057959	0.854242458153814	0.999968939918204
ENST00000620995.5	-0.264382170755623	-0.297074680092718	-0.0338322307884384	0.868937389797619	0.341336140889711	0.308643548947861	-0.0323822785938699	0.886111524353808	-0.0323822785938699	0.886111524353808	0.999968939918204
ENST00000333213.11	0.153683785482893	0.393870720487908	0.239184200049835	0.155500005241836	0.259209293936355	0.499396205738042	0.241223280962657	0.167626256825231	0.241223280962657	0.167626256825231	0.998182877931571
ENST00000373279.6	1.20012453050526	1.27335718140304	0.0673729005445431	0.888869002904292	0.251741636778763	0.324973566154849	0.0896531553836066	0.865561058032081	0.0673729005445431	0.888869002904292	0.999968939918204
ENST00000265421.9	0.344209743863198	0.0540559117411606	-0.291287681742953	0.146828958996801	0.663913863411542	0.373759972409958	-0.289036998658059	0.1847994780734	-0.289036998658059	0.1847994780734	0.999968939918204
ENST00000326735.13	0.274128845095215	0.0485018995183157	-0.226292275971077	0.25454792917112	-0.389826375681395	-0.615453483121687	-0.224643426590687	0.359038617103056	-0.224643426590687	0.359038617103056	0.999968939918204
ENST00000358595.10	-0.208599946219181	-0.28127669826053	-0.0736425911800482	0.607802810974759	0.0561462710143929	-0.016530517788443	-0.0722389010972087	0.643204845174291	-0.0722389010972087	0.643204845174291	0.999968939918204
ENST00000612570.4	-0.158314817615514	-0.14951716715103	0.00801839714064312	0.966313276581795	0.708804093389212	0.717601701229964	0.00926028076532615	0.960426518259329	0.00801839714064312	0.966313276581795	0.999968939918204
ENST00000343067.8	-0.21002635148035	-0.0922456084961797	0.117571716716601	0.101397843900557	-0.868736379420755	-0.750955654753012	0.117972183582352	0.15455015468564	0.117972183582352	0.15455015468564	0.979460037204316
ENST00000643045.1	-0.0914983143733422	0.670581998884216	0.761931887598607	0.0667994958227791	-1.84334755274356	-1.0812677112779	0.772309048515918	0.211977899814894	0.772309048515918	0.211977899814894	0.999968939918204
ENST00000330501.12	0.0642510607455674	0.0269412808856709	-0.0385002467478621	0.874634367123525	-1.68269276209923	-1.72000282121432	-0.0354663659262568	0.909678675919483	-0.0354663659262568	0.909678675919483	0.999968939918204
ENST00000395321.6	-1.13803041648382	-1.33433138271295	-0.196876661147369	0.0893397351229104	2.04039984075466	1.84409893213978	-0.196455654973201	0.0185358245472835	-0.196876661147369	0.0893397351229104	0.876826953299019
ENST00000646001.2	0.142582445931565	0.0163669860998324	-0.126762419156837	0.633723942775742	0.0290274633691604	-0.0971883284015541	-0.125290819121191	0.689957090358382	-0.125290819121191	0.689957090358382	0.999968939918204
ENST00000308330.3	0.0134790118105301	0.113893630204405	0.0996577606018652	0.642859556796951	0.210031685560838	0.31044619718156	0.101767845249508	0.676633201660668	0.101767845249508	0.676633201660668	0.999968939918204
ENST00000574813.5	0.16399228978715	0.720508279166356	0.555555410072301	0.334255623778327	0.11682576090011	0.673340828270449	0.571110003029609	0.440959078721541	0.571110003029609	0.440959078721541	0.999968939918204
ENST00000510994.5	-0.0831651064807915	0.105784584485094	0.187950699741882	0.254102143434822	-0.274789440070647	-0.0858398152609151	0.189778395843465	0.310845158929829	0.189778395843465	0.310845158929829	0.999968939918204
ENST00000378617.4	-0.107172242829107	0.200054909559643	0.305931110001854	0.211044822194084	1.53345779173465	1.84068503503113	0.308354219857905	0.114738475911448	0.305931110001854	0.211044822194084	0.999968939918204
ENST00000335154.10	-0.618637336259198	-0.489771282419132	0.124835268096723	0.706856458324723	-0.384692360243984	-0.255826558135199	0.129642858675813	0.729090450207342	0.129642858675813	0.729090450207342	0.999968939918204
ENST00000319595.5	0.180198704276226	0.683630319061192	0.499290673590667	0.227898325172119	-1.16330620788953	-0.65987511238593	0.514517129454456	0.343371397032597	0.514517129454456	0.343371397032597	0.999968939918204
ENST00000314754.12	-0.0865575839413498	0.339065326348544	0.425179617537962	0.00176823371370955	1.12555489033078	1.55117783667234	0.425863964410113	0.000139765824325052	0.425179617537962	0.00176823371370955	0.111963522066532
ENST00000369541.4	0.0590364079452367	-0.0312380976705389	-0.0907039408164664	0.375957209029409	0.544090880199759	0.453816364506308	-0.0900167901457672	0.397807355135944	-0.0900167901457672	0.397807355135944	0.999968939918204
ENST00000376693.3	0.105935086350982	-0.439537324970598	-0.550641401259413	0.128695959135673	1.84029667998583	1.29482446149227	-0.545088547466969	0.0770176159232177	-0.550641401259413	0.128695959135673	0.94863749110067
ENST00000267436.9	-0.0616565063776599	0.0280343013847416	0.0876437139530828	0.754420875779148	1.25475843375403	1.34444928369207	0.0911379819071623	0.708070170373347	0.0876437139530828	0.754420875779148	0.999968939918204
ENST00000298159.11	0.0703652043402578	0.180187383106081	0.10583424976572	0.82467972324476	0.410757102526579	0.5205789125501	0.116264307824957	0.830601299520073	0.116264307824957	0.830601299520073	0.999968939918204
ENST00000342374.5	0.1406878942129	0.134417688088719	-0.00647130648105931	0.975235027560598	-0.0995959094965764	-0.105866246143081	-0.00601000650562034	0.974141743778866	-0.00647130648105931	0.975235027560598	0.999968939918204
ENST00000568546.6	-0.0824086475025519	0.10230945740544	0.184366775222431	0.0942530328784609	1.65801993144462	1.84273806903998	0.184845639004469	0.0334279627962713	0.184366775222431	0.0942530328784609	0.893687989767657
ENST00000242591.10	0.168105621042937	-0.363859767370556	-0.534940317237782	0.269388404335383	-0.0733824735437742	-0.605348590019648	-0.530587530431689	0.359802145411517	-0.530587530431689	0.359802145411517	0.999968939918204
ENST00000361357.7	0.714661667524022	1.34935426785406	0.633826594833213	0.104241847614329	-3.04748326018936	-2.41279154721262	0.656699482995005	0.297209656186728	0.656699482995005	0.297209656186728	0.999968939918204
ENST00000671730.1	-0.0837639251873148	0.255415857375137	0.337159292515056	0.38089828343304	-1.58237481703729	-1.24319574296156	0.346558349186807	0.521868167758266	0.346558349186807	0.521868167758266	0.999968939918204
ENST00000251968.4	-0.249680253432378	0.125006499897661	0.373671831606199	0.0413023588805227	0.877355532450972	1.25204229464148	0.375247955146298	0.0288028978502831	0.373671831606199	0.0413023588805227	0.670196282620204
ENST00000315891.10	0.309824722125828	-0.362642750818328	-0.67590345702917	0.0821121467586354	2.12038919794547	1.44792183601279	-0.67193385518678	0.0523359583233692	-0.67590345702917	0.0821121467586354	0.861375664532481
ENST00000592741.5	-0.069119729165119	-0.124764302890784	-0.0558008022147763	0.422803774010763	1.00232769406398	0.946683116388171	-0.0556352213320405	0.430555313257121	-0.0556352213320405	0.430555313257121	0.999968939918204
ENST00000370554.5	-0.0480094700687461	0.338706522868831	0.388391386660272	0.474408644369259	-2.88258234681468	-2.49586772020177	0.396654854915571	0.679002805931906	0.396654854915571	0.679002805931906	0.999968939918204
ENST00000281405.9	-0.194649337491088	-0.232156679998345	-0.0398515336139091	0.870242126306467	0.206700900265449	0.169193472872258	-0.0368049743190517	0.894216853903136	-0.0368049743190517	0.894216853903136	0.999968939918204
ENST00000604567.5	-0.0645564171764482	-0.130971964400335	-0.0669682155396436	0.593977661303449	-1.13087575036154	-1.19729137693594	-0.0658684837532886	0.672348326282573	-0.0658684837532886	0.672348326282573	0.999968939918204
ENST00000338560.12	-0.00573220783871857	0.273447075620785	0.278758114905548	0.0448489936871662	1.44912324222661	1.72830257003588	0.27946635052556	0.0111962410443207	0.278758114905548	0.0448489936871662	0.695460957198838
ENST00000526683.6	-0.0342533640959706	-0.124934749542463	-0.090950869726949	0.241399161868057	1.30022206318466	1.20954069388969	-0.0906424915022845	0.16860262166328	-0.090950869726949	0.241399161868057	0.999968939918204
ENST00000366528.3	-0.10186461008493	-0.341772992167976	-0.240749267715542	0.085592682862405	1.22371460252819	0.983806245745821	-0.239712236536086	0.0585043341744299	-0.240749267715542	0.085592682862405	0.86821208622092
ENST00000437807.6	0.248554372692584	-0.146151091865137	-0.397120332311381	0.103893481409023	1.16606228679565	0.771356847827329	-0.393852882332921	0.0923682897962207	-0.397120332311381	0.103893481409023	0.922219129521393
ENST00000339600.6	-0.416286050017719	-0.357313690898734	0.0587691660531349	0.572257219898171	2.58748085220538	2.6464532582058	0.0590653241860335	0.392313385765542	0.0587691660531349	0.572257219898171	0.999968939918204
ENST00000357043.6	-0.290178496765229	-0.15844302329745	0.130831494448172	0.488789263117654	0.0472637220174205	0.178999112622704	0.13250184112106	0.530484840660761	0.13250184112106	0.530484840660761	0.999968939918204
ENST00000301738.9	-0.164053966545687	-0.134261977379386	0.0294042555378009	0.839419571860401	0.0479928711015283	0.0777847941040406	0.0302583820299229	0.857293283875909	0.0302583820299229	0.857293283875909	0.999968939918204
ENST00000431635.6	0.123369648069985	0.167001850619348	0.0434576750642423	0.482451672755829	-0.0741497554205398	-0.0305175562384928	0.0437249889971422	0.495919880824166	0.0437249889971422	0.495919880824166	0.999968939918204
ENST00000448257.6	-0.0997077793712679	0.0459734209482736	0.145527962927509	0.333014166396813	3.84446820274811	3.99014952909418	0.145778968646761	0.022711137322889	0.145527962927509	0.333014166396813	0.999968939918204
ENST00000262302.14	0.179182034864404	0.0105651619972579	-0.169679674693162	0.306933493544887	1.25789093787092	1.08927409742923	-0.168110791417182	0.266926280351634	-0.169679674693162	0.306933493544887	0.999968939918204
ENST00000540200.6	-0.0439538127102124	-0.0906387844625491	-0.0469810495626011	0.625461392614072	-0.913641322598137	-0.960326330330331	-0.0464916643133431	0.683120514315661	-0.0464916643133431	0.683120514315661	0.999968939918204
ENST00000246535.4	-0.0211784072165342	0.18997475261502	0.210801801368346	0.107964094236975	-0.0374877252850466	0.1736653934011	0.211512644623003	0.150432901080275	0.211512644623003	0.150432901080275	0.976734954672375
ENST00000558320.5	0.0712758962987732	-0.301164363886107	-0.375359165153079	0.361983773514293	1.11752699959564	0.745086534812164	-0.370905578267509	0.391800600977767	-0.370905578267509	0.391800600977767	0.999968939918204
ENST00000645843.1	-0.0965060921650578	0.09415979917496	0.187368582746187	0.537619671836333	0.523095923329785	0.713761776528795	0.192729117777511	0.5204010700158	0.187368582746187	0.537619671836333	0.999968939918204
ENST00000665070.1	0.742473790034105	0.607802472341233	-0.135391450612698	0.370850612308042	0.925164006633096	0.790492698736794	-0.133977440313301	0.368659666993599	-0.135391450612698	0.370850612308042	0.999968939918204
ENST00000328666.11	-0.0708288624222865	-0.219383752417592	-0.150117323102155	0.429205088778972	-0.196589283671068	-0.345144263611492	-0.147694829359083	0.496503593322115	-0.147694829359083	0.496503593322115	0.999968939918204
ENST00000630499.2	-0.11264604613185	-0.394860818280203	-0.283334306820437	0.32613015368014	-1.24376144366499	-1.52597678131439	-0.281637712981258	0.442615695784773	-0.281637712981258	0.442615695784773	0.999968939918204
ENST00000606214.5	-0.0842004383191991	-0.223205472989214	-0.139787821263288	0.492807597107506	1.51771390232099	1.37870889526609	-0.138670534789818	0.464809841028731	-0.139787821263288	0.492807597107506	0.999968939918204
ENST00000381237.6	-0.0154089094053131	-0.32025840363163	-0.305398633129825	0.0219956134865887	0.581948938047947	0.277099424630225	-0.304737598897004	0.028825039296588	-0.304737598897004	0.028825039296588	0.588426271436326
ENST00000482253.5	-0.241570397455193	2.66208004545753	2.90592160989715	0.00213381933095295	-0.320187494482164	2.58346291301106	2.96643274739833	0.00183659248281003	2.90592160989715	0.00213381933095295	0.128098093442606
ENST00000417314.2	0.382247716295151	0.480136298910065	0.0967324359593285	0.710684289329985	-0.502147657908519	-0.404259343583532	0.101134984438911	0.76675353659989	0.101134984438911	0.76675353659989	0.999968939918204
ENST00000264914.10	0.814216893471084	0.401733172024905	-0.419583908175698	0.344463777648437	-0.0296724287675448	-0.442156424290976	-0.404692543535277	0.446398375072958	-0.404692543535277	0.446398375072958	0.999968939918204
ENST00000265663.12	0.215438051430505	0.12744240810522	-0.0889224390924777	0.724345652243396	-2.59770458701277	-2.68570060734635	-0.0849324514586485	0.804467424433893	-0.0849324514586485	0.804467424433893	0.999968939918204
ENST00000281871.11	-0.0460387722560013	0.499509730109516	0.545482689519697	0.0021283007333773	-1.55865859132216	-1.0131102878071	0.547045148438229	0.0250766691205925	0.547045148438229	0.0250766691205925	0.555475990400752
ENST00000672280.1	0.171925845673856	0.336500126680349	0.163884605148648	0.350272539026459	2.24566083669119	2.41023522231024	0.164918624857791	0.145903958879443	0.163884605148648	0.350272539026459	0.999968939918204
ENST00000294742.6	0.13790110279897	-0.0261259579573396	-0.164370571651645	0.127051890577981	0.296948654598493	0.132921572735829	-0.163923198274283	0.160987374640584	-0.163923198274283	0.160987374640584	0.995418085759164
ENST00000247452.4	0.343624599001815	0.784115980184098	0.439574805919687	0.0352662065631529	1.00513214985615	1.44562356174006	0.441818964307779	0.0179261046039626	0.439574805919687	0.0352662065631529	0.634555428645541
ENST00000397609.6	0.177042399622006	0.143515824956241	-0.033829402328087	0.752082343487841	0.55628353467529	0.522756953584238	-0.03334264842579	0.765007244042415	-0.03334264842579	0.765007244042415	0.999968939918204
ENST00000448666.7	-0.304948421071937	-0.42922474338279	-0.124978070373056	0.48577272671156	1.49806063648598	1.37378434234215	-0.124066932247087	0.449644225438197	-0.124978070373056	0.48577272671156	0.999968939918204
ENST00000354911.9	-0.118069581118672	-0.19424753067834	-0.0764835632466374	0.557300926737989	-1.06516571047215	-1.14134375210843	-0.0757882601336841	0.64185006573096	-0.0757882601336841	0.64185006573096	0.999968939918204
ENST00000451578.6	0.0900355735700668	0.421818870519603	0.326382105514223	0.466367769688966	0.276804188625517	0.608587335485321	0.338833888577841	0.470915803979948	0.338833888577841	0.470915803979948	0.999968939918204
ENST00000262640.11	-0.169866860105657	-0.0220579530074644	0.146103019050445	0.642388975726952	2.20670371707285	2.3545129134482	0.148506419872225	0.404433069825155	0.146103019050445	0.642388975726952	0.999968939918204
ENST00000591814.5	0.630388241561155	1.10544790588197	0.484601097337665	0.516454443106098	0.756096786731525	1.23114669939645	0.440594159241247	0.87782726064692	0.440594159241247	0.87782726064692	0.999968939918204
ENST00000446526.8	0.0989233336385273	0.149095530399935	0.0492822528815671	0.767728611953812	0.534434055433665	0.584606233487772	0.0507424675217043	0.761748066874819	0.0492822528815671	0.767728611953812	0.999968939918204
ENST00000664353.1	0.367098395766096	-0.194887208646208	-0.572726768831314	0.285625368388964	0.501784647493691	-0.0602012437626433	-0.557820323498181	0.348309112684916	-0.557820323498181	0.348309112684916	0.999968939918204
ENST00000453200.6	-0.45152847621753	-0.617663451734103	-0.16797682241591	0.432583155920167	-0.219843049986145	-0.385978153804774	-0.165830157723768	0.495370969483207	-0.165830157723768	0.495370969483207	0.999968939918204
ENST00000673310.1	0.168821253331143	0.249623820675744	0.0793905201042362	0.782286328199681	-2.20389202357689	-2.1230899555981	0.085330708994336	0.835541248036272	0.085330708994336	0.835541248036272	0.999968939918204
ENST00000548125.5	0.112800727066148	-0.00304044126823146	-0.116960201723529	0.568481057283395	-0.583731619680727	-0.699572941724797	-0.114899900563142	0.646525545717424	-0.114899900563142	0.646525545717424	0.999968939918204
ENST00000344417.10	-0.645924850474508	-0.63659799216937	0.00813387098872598	0.967260631428846	-0.433474714652625	-0.424148024938193	0.00953680905342003	0.969909082059767	0.00953680905342003	0.969909082059767	0.999968939918204
ENST00000398073.7	0.0332318485780631	0.181405649815967	0.147777454027314	0.551667817164267	-2.26262754194723	-2.11445421493486	0.150344346328441	0.683063867904309	0.150344346328441	0.683063867904309	0.999968939918204
ENST00000373548.8	-0.173413491853033	-0.196209062571164	-0.0230460017043679	0.730371742631144	0.574813508368142	0.552017941252486	-0.0227214100806273	0.722261296163701	-0.0230460017043679	0.730371742631144	0.999968939918204
ENST00000368235.8	0.269726790025678	0.256071013618027	-0.0141414995661502	0.919244032743327	1.0870460736112	1.07339029032838	-0.0133145890137044	0.928587900966291	-0.0133145890137044	0.928587900966291	0.999968939918204
ENST00000361523.8	0.334256639662736	0.328611332459071	-0.00630909887069264	0.970986905407499	-1.18940615611624	-1.19505158674537	-0.00432551343891019	0.984155007727212	-0.00432551343891019	0.984155007727212	0.999968939918204
ENST00000269187.10	0.140270598529163	0.239744351473254	0.0980500694364093	0.662637127681849	0.00161562072641149	0.101089268676628	0.100891088488797	0.690288375366595	0.100891088488797	0.690288375366595	0.999968939918204
ENST00000262370.12	0.0607023899973254	-0.00493564289248973	-0.066544661156174	0.728664855422913	0.365941869396744	0.300303766788161	-0.0647194587105653	0.760548873995718	-0.0647194587105653	0.760548873995718	0.999968939918204
ENST00000222574.9	0.236636825813284	0.0882106240339191	-0.151884341989075	0.615176847354954	0.957035226565414	0.808609018186432	-0.146248306377379	0.633057006238906	-0.146248306377379	0.633057006238906	0.999968939918204
ENST00000526092.6	-0.191489423996665	0.546398098758491	0.733775698880585	0.105507339430104	-0.22602811908931	0.511859076811157	0.747447118834696	0.15455080646633	0.747447118834696	0.15455080646633	0.979460037204316
ENST00000309784.9	-0.232675346519139	0.0378107103725695	0.269412770836747	0.120307916347855	0.473455214984213	0.743941254070365	0.271121482351373	0.120387435550625	0.271121482351373	0.120387435550625	0.94671290397414
ENST00000376588.4	-0.0261956887304373	0.0831889429666924	0.109199120569451	0.350058770706426	1.1879186844585	1.29730331571547	0.109671075493479	0.33110998416292	0.109199120569451	0.350058770706426	0.999968939918204
ENST00000308683.3	0.00350080198923817	0.119764929246595	0.116078920156858	0.338492032655975	-0.0774653173392766	0.0387987439265084	0.116559931884529	0.429455109188368	0.116559931884529	0.429455109188368	0.999968939918204
ENST00000376962.10	-0.0893996992026323	-0.130829131202903	-0.0420350695997629	0.807771626531584	-0.018655077190398	-0.0600846019385129	-0.0408652381514978	0.836986430806252	-0.0408652381514978	0.836986430806252	0.999968939918204
ENST00000357430.8	-0.111624568921506	0.128195173754027	0.239614260156753	0.0289323915553719	0.360620979126916	0.600440705299206	0.239983611470208	0.0377449798984044	0.239983611470208	0.0377449798984044	0.648307232653323
ENST00000331573.8	0.0997949095377305	0.153967480264875	0.0539551978937665	0.401742355788089	-0.144588835826264	-0.0904162711084921	0.0542622863513781	0.428226453585632	0.0542622863513781	0.428226453585632	0.999968939918204
ENST00000319285.5	-0.0989222090914516	-0.12469976191129	-0.0259977975526717	0.798671881065234	1.15921303370107	1.13343549547341	-0.0257299477302643	0.786921905807864	-0.0259977975526717	0.798671881065234	0.999968939918204
ENST00000621355.4	0.401322009415442	0.928222599439513	0.527717684158921	0.315670259698839	-1.31486188907773	-0.787962412292411	0.545534883756583	0.500661727252789	0.545534883756583	0.500661727252789	0.999968939918204
ENST00000416247.4	0.1233298529497	0.0627054066152121	-0.0620730155383296	0.830919274026772	-1.19549853448619	-1.25612331888038	-0.0580319892543661	0.873697761235134	-0.0580319892543661	0.873697761235134	0.999968939918204
ENST00000375256.5	0.0422940635559345	0.351958985327882	0.308498709569733	0.225314643369317	-1.35626748591639	-1.04660286880511	0.313186976607356	0.356038090255684	0.313186976607356	0.356038090255684	0.999968939918204
ENST00000248633.9	0.194102511712437	0.0733113915369353	-0.122573820249921	0.610671899779767	0.320574000298863	0.199782797916155	-0.119367365182981	0.654474116022309	-0.119367365182981	0.654474116022309	0.999968939918204
ENST00000270139.8	0.147845670613498	-0.0100364373801439	-0.158362816997105	0.42393234823893	-0.591459512018936	-0.749341799867506	-0.157001651199083	0.527011864088094	-0.157001651199083	0.527011864088094	0.999968939918204
ENST00000322723.9	-0.0102487987541692	0.0775499802241744	0.0877889068504073	0.13289903646999	-0.625235352453584	-0.537436587247389	0.0877889060377692	0.190621672264156	0.0877889060377692	0.190621672264156	0.999968939918204
ENST00000618958.2	0.24215030364347	0.0660740688541184	-0.17622123658325	0.0721928476294529	2.37527001874082	2.19919380426923	-0.17608599930935	0.0342823933674334	-0.17622123658325	0.0721928476294529	0.823243982589518
ENST00000621561.4	-0.340095414045837	1.66514854023176	2.01013662673644	0.0236457306571623	0.542087145094978	2.54733067148178	2.03905125037103	0.0232320530072004	2.01013662673644	0.0236457306571623	0.540318965928186
ENST00000367109.7	-0.0724748570548704	0.172328856494626	0.244358155445822	0.071728195104576	-0.32918503817309	-0.0843813783551989	0.245319818287573	0.117313893907984	0.245319818287573	0.117313893907984	0.943252880508659
ENST00000246548.9	-0.0901454778266414	-0.0976890578862734	-0.00771698088237449	0.904400671556973	-0.186586801882489	-0.194130378930591	-0.00739543999842107	0.908104564403585	-0.00739543999842107	0.908104564403585	0.999968939918204
ENST00000372692.8	0.0628859978453555	0.184818763903552	0.121894390469613	0.0118466958228211	0.0877909500307605	0.209723715601895	0.122026596921908	0.0122612221827372	0.122026596921908	0.0122612221827372	0.391994192520722
ENST00000651024.1	-0.142480989744927	-0.312987538045781	-0.170662933376192	0.0352707171913203	0.364151435899246	0.193644883647753	-0.17046586335609	0.0392188381951188	-0.17046586335609	0.0392188381951188	0.65626668728397
ENST00000358951.7	0.185868699483233	0.186524774169939	0.000300095617030482	0.996175535554912	-0.0804046420913456	-0.0797486151570547	0.00128039044981865	0.991957329106021	0.000300095617030482	0.996175535554912	0.999968939918204
ENST00000262259.7	-0.217317892146021	0.0205818346344471	0.23731319058153	0.258498372529098	-1.85315803913394	-1.61525858478073	0.239350415943957	0.40221705419915	0.239350415943957	0.40221705419915	0.999968939918204
ENST00000557415.5	-0.139686749104269	1.54055192814008	1.69289143723891	0.117086828773934	-2.29024476424949	-0.610013562053819	1.61102702168038	0.554247291097283	1.61102702168038	0.554247291097283	0.999968939918204
ENST00000426837.6	-0.431866897727476	-1.16436359697644	-0.735239508240365	0.0150581125716103	-1.1374498493967	-1.86994694008445	-0.734540975134641	0.0466173005315266	-0.734540975134641	0.0466173005315266	0.708292846265429
ENST00000555238.5	0.0292601685596449	0.0763081861576745	0.0461786404189044	0.822095887252351	-0.140252214869966	-0.093204328748265	0.048004707502785	0.843802506786661	0.048004707502785	0.843802506786661	0.999968939918204
ENST00000393077.3	0.00512772609495495	0.149360932453124	0.142317552409398	0.561408347927903	-0.989126144631964	-0.844893178106366	0.146372756826279	0.63878565292573	0.146372756826279	0.63878565292573	0.999968939918204
ENST00000340941.11	0.137023242448036	0.243326230395278	0.10602721911208	0.342957549759189	0.503360997702175	0.609663955227572	0.106639000426543	0.391707259335548	0.106639000426543	0.391707259335548	0.999968939918204
ENST00000370823.7	0.144372868305121	-0.124929369611542	-0.269938707980715	0.0742705102450084	0.222511047945614	-0.0467912483214499	-0.268943403930954	0.116159299597592	-0.268943403930954	0.116159299597592	0.941708572134843
ENST00000290541.7	0.280609902541986	0.177573624760547	-0.103154881743928	0.153078216015641	1.92266079747188	1.81962454081878	-0.102950159291524	0.0623363442446187	-0.103154881743928	0.153078216015641	0.978789402642869
ENST00000267978.10	-0.45347161525372	-0.364720104293161	0.0859843704970737	0.738040913895213	0.297729594636728	0.386481040592938	0.0895179737759122	0.732895077575928	0.0859843704970737	0.738040913895213	0.999968939918204
ENST00000224950.8	-0.255308621237151	-0.121352584289655	0.130628634191768	0.676406757082817	-0.81166279386502	-0.67770710126077	0.136289008597319	0.727239644904154	0.136289008597319	0.727239644904154	0.999968939918204
ENST00000591115.5	-0.114378300696642	0.326189145252946	0.440440131599775	0.177491266856028	-3.07445169785241	-2.63388515208022	0.444927245389598	0.373239447903352	0.444927245389598	0.373239447903352	0.999968939918204
ENST00000333371.8	0.103367149150467	0.252825872807123	0.147957183979598	0.559901148615648	1.4864254911889	1.63588427227819	0.150478594804595	0.485899953322801	0.147957183979598	0.559901148615648	0.999968939918204
ENST00000344138.9	-1.06101075573969	-1.36520168189377	-0.305775211162975	0.13769236413564	-1.56558194962731	-1.86977308896336	-0.305277209624636	0.222844366193193	-0.305277209624636	0.222844366193193	0.999968939918204
ENST00000324366.13	0.0307889091525312	-0.0354201050816171	-0.0662792753709206	0.270324337665257	0.679704685108023	0.613495673061198	-0.0661027207009143	0.254598167238186	-0.0662792753709206	0.270324337665257	0.999968939918204
ENST00000419198.6	-0.277364829073769	-0.275829653326663	-0.00730149773764754	0.983357456816592	0.585857236297068	0.587392180707532	0.00438089857318058	0.990386501986479	0.00438089857318058	0.990386501986479	0.999968939918204
ENST00000430297.7	-0.15703450503641	-0.416414549563216	-0.26040780052105	0.286054877724766	-0.752157655671014	-1.01153795506129	-0.258624499736987	0.388879264794497	-0.258624499736987	0.388879264794497	0.999968939918204
ENST00000533244.6	0.468481121247652	0.237088822125477	-0.233279019866874	0.342000515919248	0.3563749580505	0.124982557333838	-0.229623671072692	0.40682437222126	-0.229623671072692	0.40682437222126	0.999968939918204
ENST00000260102.9	-0.134339040868165	-0.0732283779914214	0.0610149771188635	0.517566197466287	0.988783617587431	1.04989427971236	0.0612211087759881	0.503773008327887	0.0610149771188635	0.517566197466287	0.999968939918204
ENST00000383463.9	0.158740496669765	0.0521372851455447	-0.107188529650551	0.409494323200807	0.451693523337704	0.345090297463525	-0.106256455970494	0.435547614479909	-0.106256455970494	0.435547614479909	0.999968939918204
ENST00000477973.3	-0.250777141524946	-0.294252872897873	-0.0454097429356684	0.870755077302051	-1.06598791327062	-1.1094639481335	-0.0420433225239982	0.898991575243101	-0.0420433225239982	0.898991575243101	0.999968939918204
ENST00000261758.6	-0.0523573025058566	-0.211284928446877	-0.159206226898317	0.156895396708569	-0.552357563541342	-0.711285240188862	-0.158594028770582	0.235187238053638	-0.158594028770582	0.235187238053638	0.999968939918204
ENST00000217426.7	0.0570875382304277	-0.0300308399918916	-0.0871935884327144	0.210056997373599	1.95330654120078	1.86618817910219	-0.0870179030681715	0.119006156701234	-0.0871935884327144	0.210056997373599	0.999968939918204
ENST00000589115.6	0.0452650340341545	0.109143031369114	0.0639226624371947	0.740536507787405	-1.09563374953899	-1.03175598279906	0.0648899811022274	0.814685578972683	0.0648899811022274	0.814685578972683	0.999968939918204
ENST00000297423.9	3.58019056152588e-06	0.210741561057679	0.199247441330735	0.564740151631261	-2.36943536796263	-2.1587211733832	0.17162359087583	0.955796119305237	0.17162359087583	0.955796119305237	0.999968939918204
ENST00000398868.8	-0.113464686033059	-0.0625579077547111	0.0503722660138899	0.669099681093513	0.630491096832891	0.681397871996756	0.0512290745083757	0.659241863615303	0.0503722660138899	0.669099681093513	0.999968939918204
ENST00000264935.6	0.0324981009849894	-0.0119147442719164	-0.0457376416643243	0.837680004823286	-0.276084889398917	-0.320497890792963	-0.0432529815084668	0.868831618739786	-0.0432529815084668	0.868831618739786	0.999968939918204
ENST00000393892.8	0.167759633683916	0.242596446835447	0.0743679001956321	0.556990381288533	0.652449282445854	0.72728608344202	0.0753282570118007	0.560921649596747	0.0753282570118007	0.560921649596747	0.999968939918204
ENST00000401867.5	-0.105758732726393	-0.428036508051862	-0.323770982470125	0.0677664276598247	0.722927960252988	0.400650185812363	-0.321982092393052	0.0654556333792122	-0.323770982470125	0.0677664276598247	0.816340779292962
ENST00000394894.8	0.0215307531757953	-0.0948875927513739	-0.116759160550784	0.250938436969935	0.663733213099142	0.547314866362362	-0.116295830589245	0.251044876035756	-0.116295830589245	0.251044876035756	0.999968939918204
ENST00000483757.5	0.353672446010196	-0.0487664339180533	-0.409799756981969	0.405565712510489	1.83331204856134	1.43087338750435	-0.39884670100373	0.366849327002308	-0.409799756981969	0.405565712510489	0.999968939918204
ENST00000262461.7	-0.181119861273393	-0.0419349018304709	0.138616620609873	0.249389438803102	-0.19735575317455	-0.0581708286619433	0.139625246438993	0.298871763934878	0.139625246438993	0.298871763934878	0.999968939918204
ENST00000612255.4	-0.0806287730425177	-0.0489901502382318	0.0458109088154419	0.732199624470154	1.88994908298051	1.92157188468995	0	0.999653278951518	0	0.999653278951518	0.999968939918204
ENST00000305997.8	-0.180906647963358	-0.249900051481553	-0.0694521548436837	0.722814390487982	-0.727364702509536	-0.796358280150671	-0.0685037668860233	0.775464341816972	-0.0685037668860233	0.775464341816972	0.999968939918204
ENST00000648346.1	0.143404025773809	-0.00587578476456151	-0.149389885820999	0.102480360718366	0.194675454509148	0.0453956143847363	-0.149194189266827	0.156587010715175	-0.149194189266827	0.156587010715175	0.983747382942161
ENST00000295822.7	-0.245924443717019	0.0952676714577372	0.3390981244571	0.276240272883846	0.0179618916408891	0.359153819370253	0.343390254520172	0.327450531240033	0.343390254520172	0.327450531240033	0.999968939918204
ENST00000333449.9	0.0126366713668344	0.0368592867153711	0.0236580124471966	0.903763383971459	1.29062018920583	1.31484281089944	0.0248599330343119	0.887214273516976	0.0236580124471966	0.903763383971459	0.999968939918204
ENST00000217901.10	-0.377697889598349	-0.380234502887187	-0.00306258921088109	0.97554126446516	1.33363968100408	1.33110309333495	-0.00252253518242046	0.984551182170688	-0.00252253518242046	0.984551182170688	0.999968939918204
ENST00000249344.7	-0.155249586983436	-1.16158016139042	-1.00736169428878	0.000309364138123579	0.146688893557868	-0.859642038024112	-1.00701750705581	0.00211372196442789	-1.00701750705581	0.00211372196442789	0.128098093442606
ENST00000295121.11	-0.251164368075887	-0.136194533461359	0.111984248960653	0.727944311152034	0.700755815255854	0.81572560704057	0.116319651654543	0.708020899084536	0.111984248960653	0.727944311152034	0.999968939918204
ENST00000326974.9	0.262587183349212	0.341037275184327	0.0782729543617262	0.532962047573921	-1.27115700029205	-1.19270701190031	0.0791282925924506	0.639182544640268	0.0791282925924506	0.639182544640268	0.999968939918204
ENST00000235345.6	-0.234355452407199	-0.0733917313267068	0.159012717647103	0.547795868397928	-0.802421986858838	-0.641458532470326	0.162419896459172	0.622569303579081	0.162419896459172	0.622569303579081	0.999968939918204
ENST00000308406.9	0.300240422547489	0.31872775281449	0.0123415702203156	0.981743067722368	0.25290345902838	0.271390611079055	0.0239775233412303	0.95178263578886	0.0123415702203156	0.981743067722368	0.999968939918204
ENST00000350721.9	0.106856676297394	0.129739345976768	0.0223835165009507	0.89616860321125	0.151311095736742	0.17419368583608	0.0238859545819947	0.904773180035852	0.0238859545819947	0.904773180035852	0.999968939918204
ENST00000252603.7	-0.489492827913306	-0.754554751868535	-0.26663205663841	0.185781476544718	1.38853010182687	1.12346821687836	-0.265068541752818	0.145207698165588	-0.26663205663841	0.185781476544718	0.999968939918204
ENST00000594466.6	0.462991324257419	0.528570142811898	0.055362925457076	0.95893669567887	1.20510896190716	1.27068781162409	0.0778701024091086	0.892506472114535	0.055362925457076	0.95893669567887	0.999968939918204
ENST00000256442.10	-0.187185379964824	-0.0751322163085587	0.111903124423006	0.0662876730701985	1.06549498977507	1.17754816388432	0.112060547123643	0.0284543938890269	0.111903124423006	0.0662876730701985	0.815387369376776
ENST00000243997.8	-0.0806437391194367	0.00885387155193947	0.0893833619407098	0.21584464111329	0.91307786504009	1.0025754777813	0.0895523287081551	0.194668954583841	0.0893833619407098	0.21584464111329	0.999968939918204
ENST00000378814.9	-0.240516665996253	-1.37861929186042	-1.1391878830371	0.00456511532670613	-2.67479168446519	-3.81289527879024	-1.14164484886011	0.0235264352404805	-1.14164484886011	0.0235264352404805	0.540318965928186
ENST00000590958.5	0.274695992301767	0.421603901118456	0.146424834023332	0.208755966141287	0.866160996991554	1.01306891130235	0.147226000047169	0.184456388887809	0.146424834023332	0.208755966141287	0.999968939918204
ENST00000374298.4	0.112213036551524	0.276210369917035	0.162997384273154	0.313174006496843	-0.260545941585599	-0.0965486718501657	0.164910782959819	0.372440156707783	0.164910782959819	0.372440156707783	0.999968939918204
ENST00000634017.1	-0.0328076301529294	-0.574010920046007	-0.540549497470465	0.132860553765088	0.151829852177911	-0.389374171779455	-0.541029534896256	0.223826837200512	-0.541029534896256	0.223826837200512	0.999968939918204
ENST00000357123.8	-0.230907548620139	-0.418778320159605	-0.188891860982528	0.281571301755941	0.0379252348316637	-0.149945618159963	-0.187380823505093	0.34335772437798	-0.187380823505093	0.34335772437798	0.999968939918204
ENST00000296666.13	-0.044628822098811	-0.176112002755238	-0.132161806404341	0.317361200340123	1.1645906385296	1.03310747226764	-0.131397480045205	0.287320459454169	-0.132161806404341	0.317361200340123	0.999968939918204
ENST00000379238.7	-0.0711017392051816	0.341514187572912	0.412312024448028	0.000104637670895213	-0.258682327710679	0.153933570245835	0.413070946704508	0.00055991231774262	0.413070946704508	0.00055991231774262	0.0414798490840774
ENST00000409248.8	0.0960853368518791	-0.134826246103072	-0.233015906106643	0.440009267750018	2.78331623385224	2.55240493735729	-0.230179309366736	0.268187533141709	-0.233015906106643	0.440009267750018	0.999968939918204
ENST00000322886.12	0.329586006883271	0.168541105434916	-0.162455906104495	0.453624209404184	-0.107920923624382	-0.268965948920098	-0.15959690689138	0.533040543722211	-0.15959690689138	0.533040543722211	0.999968939918204
ENST00000216330.7	-0.00611684794932073	0.123461030891653	0.129121945863764	0.262207330680041	0.380246744729706	0.509824609096557	0.129940900433905	0.27940967329057	0.129940900433905	0.27940967329057	0.999968939918204
ENST00000256366.6	0.86624048079278	1.83389447710742	0.966235223728522	0.0354163622019128	-2.08133109905579	-1.11367781131329	0.998337402824944	0.167880181288198	0.998337402824944	0.167880181288198	0.998182877931571
ENST00000373921.8	0.00796830143453244	0.019646219083336	0.00757126725260937	0.992499554747713	0.914579085744178	0.926257024141407	0.0133423545245677	0.96179062078383	0.00757126725260937	0.992499554747713	0.999968939918204
ENST00000411812.1	-0.410208547618832	-0.549656675024854	-0.150800389121863	0.792021797929625	0.674537941394239	0.535089463437148	-0.138575500525913	0.820854107345569	-0.138575500525913	0.820854107345569	0.999968939918204
ENST00000556814.5	0.470038287810302	0.220163919157309	-0.253403279973907	0.589966343687022	-1.07774773322077	-1.32762280202047	-0.241827471189675	0.688231344642829	-0.241827471189675	0.688231344642829	0.999968939918204
ENST00000433351.7	-0.109348631254113	-0.334333877200077	-0.226079235959002	0.147295812210693	0.0291207640631879	-0.195864538468063	-0.224616641545398	0.197477920970131	-0.224616641545398	0.197477920970131	0.999968939918204
ENST00000424542.7	-0.0177095723127238	-0.320123857287029	-0.303806749210683	0.178059711994005	-1.34714189665962	-1.64955642468744	-0.301742208321323	0.295616491687319	-0.301742208321323	0.295616491687319	0.999968939918204
ENST00000531120.6	0.0706628176704684	3.05174231561528e-06	-0.0706759756963304	0.317730294189705	1.31347954945275	1.2428197885933	-0.0705987283940926	0.285305813982545	-0.0706759756963304	0.317730294189705	0.999968939918204
ENST00000372479.7	-0.296452334985678	0.116960658630601	0.418746017990301	0.530356592098632	-0.227695114059214	0.185699521863929	0.377339165334003	0.899838443047936	0.377339165334003	0.899838443047936	0.999968939918204
ENST00000530721.5	-0.0833753205136596	0.841359491587232	0.924694996033256	0.000198779732850297	-3.57682204331241	-2.65208779683366	0.927518408818336	0.0188371507559205	0.927518408818336	0.0188371507559205	0.491492899294173
ENST00000675656.1	0.0438648140684322	-0.0623836833291679	-0.107783868977303	0.574753498904793	-0.159027598752951	-0.265276187457317	-0.105199240851395	0.633767864004663	-0.105199240851395	0.633767864004663	0.999968939918204
ENST00000621426.6	-0.0213144483342038	0.0652850046366405	0.0856514762857561	0.656106666703921	-1.38408284947265	-1.29748358455293	0.0877191009573997	0.72622929338489	0.0877191009573997	0.72622929338489	0.999968939918204
ENST00000229595.6	0.468111808037091	0.575245050458819	0.106276764921871	0.494959429076373	0.702939020744208	0.810072258386231	0.108030506770051	0.484498684317312	0.106276764921871	0.494959429076373	0.999968939918204
ENST00000613358.4	0.0757484518138476	-0.111428002604117	-0.187628091375197	0.173509559789951	-0.514184590899928	-0.7013611323175	-0.1867264761395	0.268069809484001	-0.1867264761395	0.268069809484001	0.999968939918204
ENST00000279263.13	-0.35787467266454	-0.194622801071398	0.160815752429275	0.572680225482539	0.588935702699375	0.752187520759319	0.164097705222021	0.563589077709214	0.160815752429275	0.572680225482539	0.999968939918204
ENST00000382044.9	0.057601341895743	-0.0808818358512911	-0.138868916714434	0.193911403227773	0.241788228940554	0.103305033839195	-0.138307232075826	0.228579702339636	-0.138307232075826	0.228579702339636	0.999968939918204
ENST00000398146.4	-0.092911930675742	0.00543795815035745	0.0970017139596004	0.747023113664346	-0.202960051710697	-0.104610606097357	0.10069257338084	0.794835598736898	0.10069257338084	0.794835598736898	0.999968939918204
ENST00000536681.8	0.539523930392863	0.258597632968167	-0.283508047097708	0.448973931689937	0.737296162507868	0.456369687736272	-0.276724131347105	0.505154561687391	-0.276724131347105	0.505154561687391	0.999968939918204
ENST00000367590.9	-0.0575819484770656	-0.0958662152245426	-0.0387725971009949	0.714101670563018	-0.41730806798338	-0.455592367146536	-0.0379950934172912	0.753741848281359	-0.0379950934172912	0.753741848281359	0.999968939918204
ENST00000409138.6	-0.214212943819781	-0.0445429350225635	0.165782199363331	0.618432924074753	-1.26400211171601	-1.09433252907438	0.17333811321706	0.686148378108073	0.17333811321706	0.686148378108073	0.999968939918204
ENST00000412715.3	0.163537791004438	1.35028873707257	1.18339746978434	0.00831438739050723	-1.18600731909234	0.000743188966983269	1.20513361930274	0.0409440512682916	1.20513361930274	0.0409440512682916	0.668648954342759
ENST00000221418.9	-0.251799767673515	-0.144139333203975	0.107303400371963	0.411953199138386	1.12888252542741	1.23654296298338	0.107775662981026	0.384387882871705	0.107303400371963	0.411953199138386	0.999968939918204
ENST00000618656.1	-0.0923415014710983	-0.140815009408302	-0.0487319758166398	0.6740410630117	-1.30868871694525	-1.35716204458791	-0.0484456096735026	0.328301387914507	-0.0487319758166398	0.6740410630117	0.999968939918204
ENST00000355630.9	-0.175267410767	-0.166012693234915	0.00769557710576185	0.972851872863201	0.383785088231621	0.393039756972396	0.0100195112886103	0.961609720506494	0.00769557710576185	0.972851872863201	0.999968939918204
ENST00000455809.5	0.093986198380144	0.532193488178731	0.437689035450655	0.129351721143781	1.17708257876661	1.61528975679713	0.44038590352976	0.151529305323889	0.44038590352976	0.151529305323889	0.976734954672375
ENST00000396591.8	-0.0669743407920769	0.0102334107755362	0.0766591716466358	0.648300326418966	-0.332662271501514	-0.255454611647597	0.0778529647058117	0.694105428202678	0.0778529647058117	0.694105428202678	0.999968939918204
ENST00000301459.5	0.550130300823502	0.526328890580965	-0.0276246461312439	0.949358725226656	-0.443283543279754	-0.467085295154434	-0.0166726095383911	0.974422134600715	-0.0166726095383911	0.974422134600715	0.999968939918204
ENST00000379245.8	-0.884609640886425	-0.465479500705521	0.417666798992756	0.31281137441962	0.585632400329202	1.0047622143152	0.420654564722766	0.348695319810733	0.420654564722766	0.348695319810733	0.999968939918204
ENST00000644701.1	-0.0297927325956133	0.683008387586563	0.711988061536355	0.0377659547368615	-3.77998053483368	-3.06718027236047	0.722861098183586	0.173950647439573	0.722861098183586	0.173950647439573	0.998967322354728
ENST00000456284.5	-0.0519964601577833	0.157341607317962	0.206074141779081	0.615887576429055	-0.837035570611411	-0.627698132659637	0.215028492005345	0.697563658956749	0.215028492005345	0.697563658956749	0.999968939918204
ENST00000373731.7	-0.181732341537282	-0.0310226262768981	0.150478869311674	0.140213022336545	-1.80274764129927	-1.65203799267125	0.15109144315407	0.253983488449352	0.15109144315407	0.253983488449352	0.999968939918204
ENST00000291565.9	-0.232175265816349	-0.101624269817138	0.130336409934953	0.176263618126101	-0.859648249825879	-0.729097303659812	0.130806470968452	0.272430798128419	0.130806470968452	0.272430798128419	0.999968939918204
ENST00000396175.5	-0.011641020688848	-1.76332754614963	-1.75637036107385	0.000168516359265667	-1.43166444700205	-3.18335180250945	-1.7612366532406	0.00179275049296625	-1.7612366532406	0.00179275049296625	0.111963522066532
ENST00000381473.7	0.0466918116185268	0.011212211362936	-0.035730616024823	0.73519001777003	2.09918639078342	2.06370682649852	-0.0354282984205407	0.67591218293939	-0.035730616024823	0.73519001777003	0.999968939918204
ENST00000282032.4	0.0804117905324924	0.365544954258426	0.284204139159917	0.257237809174026	0.060032565863207	0.34516556892723	0.287685168441243	0.329166692573709	0.287685168441243	0.329166692573709	0.999968939918204
ENST00000258774.10	-0.732764201491181	-0.71698737089041	0.0126296612612076	0.965399301665056	0.0623372340505459	0.0781139169291254	0.0154362523275657	0.958299003471342	0.0126296612612076	0.965399301665056	0.999968939918204
ENST00000366976.3	0.0687453225713905	-0.24884486435043	-0.322252173254837	0.483694343564627	-0.85706122812138	-1.17465069834641	-0.314383227727274	0.579935289506715	-0.314383227727274	0.579935289506715	0.999968939918204
ENST00000376442.8	-0.0119707912492322	-0.144076534821198	-0.132442374626276	0.18178126331085	-0.426286390512662	-0.558392165705535	-0.131935904477996	0.249655684124359	-0.131935904477996	0.249655684124359	0.999968939918204
ENST00000449105.8	0.426002895440627	0.459665617303267	0.0329866584288419	0.815083153110533	0.679324862541276	0.712987580003216	0.0342802528303796	0.803071606806975	0.0329866584288419	0.815083153110533	0.999968939918204
ENST00000321867.6	0.620295456489784	0.596480313329316	-0.0258292653273822	0.943525348120655	-1.00883252036847	-1.03264802510624	-0.0171374370008071	0.9711195565607	-0.0171374370008071	0.9711195565607	0.999968939918204
ENST00000316024.9	0.203846804247831	0.279456229452482	0.0736749257217708	0.826725075804917	2.66889120954821	2.74450088258285	0.0766291247655277	0.670798870882753	0.0736749257217708	0.826725075804917	0.999968939918204
ENST00000375464.7	0.00321590217042027	0.108630634322828	0.102734167256124	0.75457034905696	-0.138656293957015	-0.0332418047386362	0.108711513430589	0.775642973077793	0.108711513430589	0.775642973077793	0.999968939918204
ENST00000228438.2	-0.103886789374587	-0.0657229531828648	0.0291268731269341	0.957958910645619	0.311771336173243	0.349935000784325	0.0430064243691923	0.927228475007595	0.0291268731269341	0.957958910645619	0.999968939918204
ENST00000322927.3	-0.181158202247541	-0.197377652898341	-0.0180601960419469	0.92966095768994	-0.356711586975322	-0.372931149190752	-0.0151669314673502	0.948637190513188	-0.0151669314673502	0.948637190513188	0.999968939918204
ENST00000482016.6	-0.223108360406598	-0.0659404178226531	0.156727808761743	0.432685669950698	-1.30487933242024	-1.14771161697795	0.158255035790446	0.549483604852561	0.158255035790446	0.549483604852561	0.999968939918204
ENST00000260118.7	-0.15670649308463	-0.214227602681762	-0.0582543941943361	0.695917404451358	1.27621142881773	1.21869035411812	-0.0571813622331061	0.669829736142029	-0.0582543941943361	0.695917404451358	0.999968939918204
ENST00000225792.10	-0.0264945290659681	0.112406847156095	0.138778207643285	0.0521434930576862	2.37746843885686	2.51636983265523	0.138991863862657	0.0108923245980476	0.138778207643285	0.0521434930576862	0.738951718239664
ENST00000233468.5	0.125987552239416	-0.142250515351125	-0.268451594759084	0.0159924820412996	1.89137396491412	1.62313591524867	-0.268077459939661	0.00690345367834587	-0.268451594759084	0.0159924820412996	0.449407016198479
ENST00000642466.1	-0.150760992593158	0.463723089199896	0.615160302409314	0.0261156858616936	0.0601269175499715	0.674610644538941	0.615750813634711	0.0953152954783989	0.615750813634711	0.0953152954783989	0.893687989767657
ENST00000294119.6	-0.858000700143612	0.265590906936377	1.12391894399849	0.060420369696582	5.24796901335024	6.37156202456022	1.12382942135268	7.03542430013226e-20	1.12391894399849	0.060420369696582	0.784807268779545
ENST00000427383.6	-0.0467830657393079	0.0462544397956651	0.0926497551659196	0.438070640412817	1.06485556127326	1.15789308387944	0.0932489282382951	0.382454424066491	0.0926497551659196	0.438070640412817	0.999968939918204
ENST00000618123.4	0.0146736690647324	-0.162147057396966	-0.17729248409786	0.398817240860822	-2.5184465570978	-2.69526756875793	-0.175380115832237	0.53794951945332	-0.175380115832237	0.53794951945332	0.999968939918204
ENST00000267812.4	-0.0770491846273475	-0.0558322531201104	0.0208815273088989	0.828404590369374	-0.011621024147552	0.00959588685890174	0.021308839700827	0.838769719078847	0.021308839700827	0.838769719078847	0.999968939918204
ENST00000336174.12	-0.421930748872927	0.415860636182941	0.835592120859042	0.00909910600601258	0.683122604354834	1.52091400732968	0.840241078435077	0.00405513341721644	0.835592120859042	0.00909910600601258	0.330849672179154
ENST00000377619.9	-0.325745255228998	-0.555776056220226	-0.233502292739606	0.437705279693582	-0.0705131437922589	-0.300544140109173	-0.229442852477333	0.498064558411975	-0.229442852477333	0.498064558411975	0.999968939918204
ENST00000592042.5	0.509623924526497	0.0607503854824885	-0.449886758077606	0.341146349577331	-0.139251605291638	-0.588125867931798	-0.445397906570846	0.437618808999287	-0.445397906570846	0.437618808999287	0.999968939918204
ENST00000400521.7	0.0877307134064987	-0.0814041500927489	-0.169628031660632	0.282517599728372	1.10497571456	0.935840836297752	-0.168836963438148	0.291201976539303	-0.168836963438148	0.291201976539303	0.999968939918204
ENST00000299821.15	0.107814742138745	-0.291611822661266	-0.400245376163057	0.0148669455961651	1.22899031914169	0.829563767409048	-0.398979685900518	0.0108834613753163	-0.400245376163057	0.0148669455961651	0.428432383215586
ENST00000672477.1	0.07882929929423	0.0803280654781914	0.00104070357683117	0.996486386904557	0.660948573108115	0.662447341910842	0.0016812172598879	0.985666207373748	0.00104070357683117	0.996486386904557	0.999968939918204
ENST00000398174.9	0.0281466504481504	-0.0865453194065656	-0.11494192160641	0.378837274250474	2.49269040737026	2.37799849257499	-0.114588708653231	0.253947718937583	-0.11494192160641	0.378837274250474	0.999968939918204
ENST00000257749.9	-0.619754548854095	-0.463583376155609	0.153092638108066	0.704256999307694	-1.72783551153587	-1.57166503947849	0.158688807695755	0.77686017185635	0.158688807695755	0.77686017185635	0.999968939918204
ENST00000392271.6	-0.266634396930035	-0.329113744526019	-0.0637048499385013	0.748046816683408	-0.539756230216932	-0.602235721932001	-0.0621034683490729	0.791698588028669	-0.0621034683490729	0.791698588028669	0.999968939918204
ENST00000358664.9	-0.107039307153707	0.0462726379168408	0.152775073671738	0.3260652847246	-0.621081486013854	-0.467769631757832	0.154103280120911	0.411213282765112	0.154103280120911	0.411213282765112	0.999968939918204
ENST00000619466.2	-0.797115162249217	-1.02310014906391	-0.226384035847441	0.0599279509941893	1.4107054938158	1.18472051588813	-0.226119918591431	0.0418559872543737	-0.226384035847441	0.0599279509941893	0.783735895706876
ENST00000272217.7	0.339001166030759	0.186601232006582	-0.155347253715941	0.679443208732903	-0.0213051075919456	-0.173705334760684	-0.148341757197064	0.733208200415043	-0.148341757197064	0.733208200415043	0.999968939918204
ENST00000394056.6	-0.0817198300955571	-0.413138430320873	-0.337409980385542	0.348649772916044	0.897886574703277	0.566467990636167	-0.330790396827147	0.349132404331027	-0.330790396827147	0.349132404331027	0.999968939918204
ENST00000444377.5	0.278950333218722	1.5812542711127	1.30275440433784	0.000227876729488357	-3.52571905457626	-2.22341598048006	1.31847914787556	0.0272977808834891	1.31847914787556	0.0272977808834891	0.577697678005427
ENST00000254821.10	0.238338879738509	0.135411466165498	-0.102497767464333	0.802784830101974	0.655806599321505	0.552878672495183	-0.10060611916067	0.822983117425443	-0.10060611916067	0.822983117425443	0.999968939918204
ENST00000278865.8	-0.42381440741504	-0.351383197463003	0.0590614704139121	0.952553263030289	1.13343183654409	1.20586319605424	0.0748423979013895	0.887148834968297	0.0590614704139121	0.952553263030289	0.999968939918204
ENST00000361060.5	-0.165058952075187	-0.247898737692325	-0.0833224020445398	0.499592755327978	0.293486584726156	0.210646779637535	-0.0827457769837419	0.527197415336811	-0.0827457769837419	0.527197415336811	0.999968939918204
ENST00000257287.5	-0.00241478983829619	0.269964735235797	0.270572521400237	0.269928329967795	-1.01912476956171	-0.746745467366568	0.275011059426724	0.372830297084158	0.275011059426724	0.372830297084158	0.999968939918204
ENST00000371554.2	0.0728970282148978	0.0291222932731263	-0.043738535247585	0.235490655582726	1.07081540420001	1.02704067910219	-0.043796287861363	0.0977620075898418	-0.043738535247585	0.235490655582726	0.999968939918204
ENST00000329967.11	0.161939101061084	0.108255773129375	-0.0544525918567116	0.745729696129626	1.33984536478067	1.28616207250117	-0.0531920419052948	0.733747581943772	-0.0544525918567116	0.745729696129626	0.999968939918204
ENST00000227266.10	-0.451020003747806	-0.375715725465429	0.0750925504383622	0.407490445721217	1.46502706173169	1.54033136352268	0.0753962332039149	0.299737973691641	0.0750925504383622	0.407490445721217	0.999968939918204
ENST00000366472.6	0.262359847140192	-0.0204149162782427	-0.284291095356018	0.279405695165075	-1.71958632426257	-2.0023614392797	-0.280814157814862	0.420721462702058	-0.280814157814862	0.420721462702058	0.999968939918204
ENST00000528309.5	-1.32474846610118	0.714361610912833	2.03597137261829	0.0349524174360416	2.54678718902655	4.58589805869472	2.04547490902904	7.63941629035808e-07	2.03597137261829	0.0349524174360416	0.632553623194591
ENST00000421999.8	0.183891689923824	0.159566275258151	-0.0251522534597381	0.856087503770962	0.02001832949408	-0.0043071256765288	-0.0235604715057596	0.880311344384657	-0.0235604715057596	0.880311344384657	0.999968939918204
ENST00000457458.6	0.213345761040871	0.361334870981045	0.14749335222514	0.549195550284001	-3.55699240261635	-3.40900377605749	0.152387453358246	0.68203500421655	0.152387453358246	0.68203500421655	0.999968939918204
ENST00000321757.11	0.188571431902127	0.200970435694382	0.0117495310678966	0.932361686958673	0.979226895857865	0.991625915859533	0.0126570612961371	0.912774809098213	0.0117495310678966	0.932361686958673	0.999968939918204
ENST00000361428.3	-0.115757521242561	-0.0470344592956062	0.0681701737217977	0.684622982681326	-0.971765816592387	-0.90304290795748	0.0696297005635356	0.750254897734096	0.0696297005635356	0.750254897734096	0.999968939918204
ENST00000301964.6	-0.06501742963671	-0.0723358371915437	-0.00751904792367952	0.950940553879197	-0.463329646279985	-0.47064811635652	-0.00691752423359948	0.960053994313095	-0.00691752423359948	0.960053994313095	0.999968939918204
ENST00000399464.7	-0.23336016966772	-0.21805948452841	0.0143088630102328	0.935547901229001	-0.146534376569735	-0.131233795709299	0.0158920811249521	0.940473603866619	0.0158920811249521	0.940473603866619	0.999968939918204
ENST00000321250.13	-0.178868066548105	-0.0489654368162629	0.128694510176766	0.479709082675801	0.351442400661569	0.481345003578219	0.130517974049571	0.483003447299798	0.130517974049571	0.483003447299798	0.999968939918204
ENST00000003100.13	-0.638425789601726	-0.715163572627471	-0.0771891297575484	0.403112779814789	0.483220451455209	0.406482671671091	-0.0766392880028343	0.388020401930743	-0.0771891297575484	0.403112779814789	0.999968939918204
ENST00000309575.5	0.0969644761493769	-0.175494573876781	-0.272879256601798	0.201122750546521	-2.6092258789392	-2.88168523053695	-0.27122316914886	0.348117684338439	-0.27122316914886	0.348117684338439	0.999968939918204
ENST00000633192.1	0.022324165995239	-0.235960736801472	-0.261324388939576	0.372474885726914	0.654474499307489	0.39618952894749	-0.256947267647869	0.401793377063074	-0.256947267647869	0.401793377063074	0.999968939918204
ENST00000317907.9	0.136839340101695	0.0615382321194454	-0.0757751044062496	0.465346742960677	0.472264279625506	0.396963166413378	-0.0750091246427917	0.480066635677191	-0.0750091246427917	0.480066635677191	0.999968939918204
ENST00000303809.7	0.0388619671467284	-0.243552155624024	-0.284149017031531	0.237268764992183	1.58580399949188	1.30338992339944	-0.281743466537188	0.1997011298898	-0.284149017031531	0.237268764992183	0.999968939918204
ENST00000368431.7	-0.234347607448727	0.199688583132286	0.431919519194438	0.243983964717793	0.0532612538321564	0.487297110645125	0.437967370052943	0.313501078955216	0.437967370052943	0.313501078955216	0.999968939918204
ENST00000402360.6	0.0370353953482189	0.6602270562524	0.617397399726129	0.495431709707125	0.711661826195797	1.33483449135128	0.602253522482092	0.855815479860234	0.602253522482092	0.855815479860234	0.999968939918204
ENST00000318386.8	0.101550058957717	-0.0178910900709249	-0.119593142898774	0.142775540453994	0.903297491499509	0.783856357244773	-0.119341148832162	0.09769116012822	-0.119593142898774	0.142775540453994	0.967020715987897
ENST00000282549.7	-0.129874944186668	-0.0433074963679552	0.0780212365762241	0.871571321008531	-0.0409409146553696	0.0456261831347175	0.0917285754442849	0.861804832951217	0.0780212365762241	0.871571321008531	0.999968939918204
ENST00000435786.6	0.363357620422546	0.3614632520765	-0.00288085639614355	0.99848193519352	0.798739065851233	0.796844438202732	0.00208058698422819	0.996428920830888	-0.00288085639614355	0.99848193519352	0.999968939918204
ENST00000354449.7	0.0210030407236625	0.0201355345638957	-0.00250068382146207	0.981081191386541	1.19550804006878	1.19464056776032	0	0.999717913823518	0	0.999717913823518	0.999968939918204
ENST00000254250.7	-0.275918412891517	-0.143171891183116	0.130903407948983	0.657306251600805	-0.0392166128453809	0.0935296565763288	0.13417063200089	0.701682672632784	0.13417063200089	0.701682672632784	0.999968939918204
ENST00000454652.6	0.493200647340691	1.34417231145565	0.846613366129925	0.0276994030361122	-0.949769833900624	-0.0987985219788499	0.863628619443336	0.0820471733267402	0.863628619443336	0.0820471733267402	0.861375664532481
ENST00000359315.6	0.654624630167082	0.213753859229672	-0.443951149968024	0.150599368477258	2.11289046422854	1.67201984647693	-0.439215215432085	0.0884547022590579	-0.443951149968024	0.150599368477258	0.976734954672375
ENST00000296755.12	-0.0793016480077183	-0.15325929609808	-0.0743972148052672	0.533306190772055	-0.494069666183439	-0.56802737351897	-0.073782363212374	0.605371560121361	-0.073782363212374	0.605371560121361	0.999968939918204
ENST00000376350.8	0.468639492654363	0.482769326723809	0.0129224869998041	0.948470387194027	-1.07011185185693	-1.05598237222271	0.0182686728785928	0.957562179104023	0.0182686728785928	0.957562179104023	0.999968939918204
ENST00000367993.7	-0.038402504206337	-0.0982994476473324	-0.0600806793410783	0.466243597208026	0.744989743014548	0.685092795852812	-0.0597086628701787	0.47302802408261	-0.0597086628701787	0.47302802408261	0.999968939918204
ENST00000294811.2	0.127184027960233	-0.194537383002667	-0.325713599939606	0.293326558915456	-0.286936045754243	-0.608657689372084	-0.320119196240399	0.380738842220276	-0.320119196240399	0.380738842220276	0.999968939918204
ENST00000553899.5	1.14295490722473	0.43440411979039	-0.71397148557452	0.284927527937895	3.17804922786024	2.46949864015915	-0.701775026892284	0.224969261064721	-0.71397148557452	0.284927527937895	0.999968939918204
ENST00000253814.6	0.0443763955345142	0.164205650590152	0.119412445541497	0.335877269463605	0.451495265278436	0.571324491392811	0.120308995015414	0.372576685966416	0.120308995015414	0.372576685966416	0.999968939918204
ENST00000234454.6	0.399478479757431	0.307384502648584	-0.0930303490878102	0.583548355412845	-0.0304698651812348	-0.122563908202726	-0.0911986289362301	0.64371162441299	-0.0911986289362301	0.64371162441299	0.999968939918204
ENST00000294053.9	-0.154397790558179	-0.395556072786685	-0.241593470759517	0.101385629060775	1.02741267017864	0.786254372697842	-0.24090517134079	0.105910160767403	-0.24090517134079	0.105910160767403	0.924295932180499
ENST00000262947.8	-0.0604364487261923	-0.500858688644424	-0.441065573410212	0.000913986424375064	0.431602980776205	-0.00881928326746193	-0.44041809160675	0.00178085180039498	-0.44041809160675	0.00178085180039498	0.111963522066532
ENST00000413988.2	0.198454701002966	-0.175005015851438	-0.377651604079082	0.212042889120075	1.23135542073559	0.857895757031903	-0.372095026468275	0.192372485412789	-0.377651604079082	0.212042889120075	0.999968939918204
ENST00000357998.10	0.269881838848623	0.614181248512792	0.339984512453144	0.383753375551221	-1.3150347435556	-0.970735868832438	0.353998834902345	0.49970809785994	0.353998834902345	0.49970809785994	0.999968939918204
ENST00000304363.9	-0.213635362039837	-0.197397800630906	0.0140922605927361	0.952836723877217	-0.842064974033064	-0.825828112039075	0.0176374848448715	0.955609058457323	0.0176374848448715	0.955609058457323	0.999968939918204
ENST00000674182.1	0.909727868052694	1.25176388157299	0.336410600945372	0.486806380585656	-0.737768505410821	-0.395733133325802	0.364938042071525	0.571066342850862	0.364938042071525	0.571066342850862	0.999968939918204
ENST00000223023.5	-0.24572439514458	-0.29933205787786	-0.0561711807956593	0.876606686290278	-1.21617088795742	-1.26977925004801	-0.0512731691273656	0.902782895795176	-0.0512731691273656	0.902782895795176	0.999968939918204
ENST00000613659.1	-0.183407906112469	-0.346627819535325	-0.164347521765265	0.405932153880651	1.33570478145524	1.17248489839746	-0.162798177245284	0.373111097524002	-0.164347521765265	0.405932153880651	0.999968939918204
ENST00000507747.1	-0.495701755760799	-0.164517469377301	0.331248008678288	0.344632822880949	0.172395348228809	0.503579075663926	0.333284538176693	0.460209230140444	0.333284538176693	0.460209230140444	0.999968939918204
ENST00000302386.10	0.0652630162899748	0.00554834394510474	-0.0599847484459901	0.679519409861225	1.68477712240575	1.6250624510687	-0.0593644010640453	0.671959838563375	-0.0599847484459901	0.679519409861225	0.999968939918204
ENST00000408901.8	0.0668573987393363	0.024755146037034	-0.0422526113924859	0.764422302340748	-0.244935135399926	-0.287037632821198	-0.0415241208826909	0.80533888815823	-0.0415241208826909	0.80533888815823	0.999968939918204
ENST00000509253.5	0.26535960148464	-0.0258423392083527	-0.291893671609095	0.0471626866851607	1.08100344020667	0.789801499369062	-0.290971348704915	0.0452148255598664	-0.291893671609095	0.0471626866851607	0.710887087249068
ENST00000620094.4	-0.166601038209921	-0.596473294001428	-0.431574549484195	0.187325941667253	-0.997020554381998	-1.4268932934417	-0.429321485380293	0.292901727357568	-0.429321485380293	0.292901727357568	0.999968939918204
ENST00000261880.10	-0.174215127103912	-0.274955700249856	-0.101245970599853	0.393483314429125	-0.121691042024017	-0.222431657640958	-0.100474043350324	0.456179908256055	-0.100474043350324	0.456179908256055	0.999968939918204
ENST00000611668.4	0.0551764659641838	-0.0879799132393624	-0.143640395344667	0.22986742787777	-0.00846602476410275	-0.151622433470551	-0.142932742167823	0.27989592809366	-0.142932742167823	0.27989592809366	0.999968939918204
ENST00000391771.1	-0.191860009226399	-0.180902227856112	0.010597220400562	0.946706330591982	1.31503713994312	1.32599492974105	0.0111416579880511	0.933871169485693	0.010597220400562	0.946706330591982	0.999968939918204
ENST00000439370.5	-0.112903720213396	-0.0231978123931012	0.0867675003813195	0.910135544619766	1.8294269964999	1.91913282075153	0.095102892322616	0.873287947573254	0.0867675003813195	0.910135544619766	0.999968939918204
ENST00000246071.8	0.148979065988573	0.248680395498226	0.0995103637136312	0.444393682385538	1.90136002766205	2.00106138663147	0.0999980541641932	0.355409471463264	0.0995103637136312	0.444393682385538	0.999968939918204
ENST00000366548.8	0.202659409689268	0.297009084604598	0.0940777444459732	0.316828089746551	-0.988293379394318	-0.893943751977658	0.0947947653183649	0.424734729844304	0.0947947653183649	0.424734729844304	0.999968939918204
ENST00000375888.5	0.0685773874237426	0.185723317332026	0.115013844866763	0.643844661292018	-0.314815550830711	-0.197669760293774	0.118986806277863	0.676510638919523	0.118986806277863	0.676510638919523	0.999968939918204
ENST00000367854.8	0.171031299696093	0.0785402612065615	-0.0936864600272673	0.646812389253113	-1.32334661379791	-1.41583784511601	-0.0907534403063295	0.730000135018634	-0.0907534403063295	0.730000135018634	0.999968939918204
ENST00000360128.11	-0.0715691050788532	-0.123293834195726	-0.0519790025909499	0.615757987709193	-0.904099577600621	-0.955824348806749	-0.0514486054219412	0.674667453640877	-0.0514486054219412	0.674667453640877	0.999968939918204
ENST00000527958.6	0.033234171866065	0.167199059332981	0.133749563008155	0.153760752224223	-0.473436545806081	-0.339471685878296	0.134313568933066	0.214302339477841	0.134313568933066	0.214302339477841	0.999968939918204
ENST00000408965.4	0.089566791111545	-0.31128781285297	-0.405911015002637	0.322186698355992	1.19746283938921	0.796608184516	-0.399074008130254	0.330741850876872	-0.399074008130254	0.330741850876872	0.999968939918204
ENST00000247026.10	0.0602165713380155	0.0870178758211374	0.0261155809503735	0.84863309173773	-0.896678140084632	-0.869876922936187	0.0273849867752869	0.872876819012786	0.0273849867752869	0.872876819012786	0.999968939918204
ENST00000534928.5	0.0502630373187952	0.205703539546001	0.155036854888386	0.246560998786859	-0.26761180554207	-0.11217136907837	0.155866364749718	0.329309664202866	0.155866364749718	0.329309664202866	0.999968939918204
ENST00000260810.10	0.130647955764186	0.0105048969069022	-0.120613969727779	0.286201582376897	-1.15870249454996	-1.27884562146616	-0.119825478621444	0.401916586837405	-0.119825478621444	0.401916586837405	0.999968939918204
ENST00000451997.6	0.129559548827138	-1.10964580403189	-1.21364801390129	0.6894246807589	-1.99818740437138	-3.2374629539433	-1.19902667110142	0.862917027347794	-1.19902667110142	0.862917027347794	0.999968939918204
ENST00000395728.7	0.149165116267538	-0.0738974953607313	-0.22324495274484	0.0434418346715765	-0.197214198135765	-0.420276865827103	-0.222822000808933	0.0940374500094248	-0.222822000808933	0.0940374500094248	0.893687989767657
ENST00000406452.8	-0.0211337383113586	-0.257715454552886	-0.237058668695	0.258523402047603	-0.14544905191763	-0.382030989691753	-0.235821492435318	0.360148445272757	-0.235821492435318	0.360148445272757	0.999968939918204
ENST00000234590.10	-0.2629267754882	-0.269481593421687	-0.00654326064263189	0.879295572288859	2.25891316919062	2.25235834999774	-0.00654326065081867	0.877209693489585	-0.00654326064263189	0.879295572288859	0.999968939918204
ENST00000230901.9	0.148218947852278	-0.13829627550354	-0.286948308032372	0.015735837032029	-0.149208540915092	-0.435723804898533	-0.286284107903748	0.0359119689180827	-0.286284107903748	0.0359119689180827	0.6387083302029
ENST00000474627.8	-0.0413468390737847	-0.27331600617509	-0.236362046882482	0.498855711790289	-0.0224826922586019	-0.254452088579075	-0.230227091281187	0.563202856806932	-0.230227091281187	0.563202856806932	0.999968939918204
ENST00000269228.10	-0.0476854109363161	-0.0229867715838395	0.0241876585609997	0.868513967773773	1.26660659014918	1.2913052577904	0.0248598342586686	0.835650878503756	0.0241876585609997	0.868513967773773	0.999968939918204
ENST00000394126.5	-0.160193905595888	-0.310961950790619	-0.151032268908081	0.190828118507067	0.738541103553196	0.587773042114499	-0.150757165483389	0.209271222091625	-0.150757165483389	0.209271222091625	0.999968939918204
ENST00000366609.3	-0.0226926353988288	-0.00492826795873574	0.0172029771921278	0.904790305271883	0.34110902752517	0.358873364923869	0.0181159625844716	0.903228339460805	0.0172029771921278	0.904790305271883	0.999968939918204
ENST00000426633.6	0.219916861021294	0.0252755566580027	-0.195705240089672	0.45219189025328	2.29167507589905	2.09703382666371	-0.193779496546133	0.402938755381561	-0.195705240089672	0.45219189025328	0.999968939918204
ENST00000532972.5	-0.0142361217279007	-0.0506164760976006	-0.0365493602515707	0.6924400687789	1.93675336247447	1.90037304237434	-0.0363312762338464	0.605790558282906	-0.0365493602515707	0.6924400687789	0.999968939918204
ENST00000406890.6	-0.647183776840686	0.456930141619665	1.09958606556811	0.0044940640148761	-0.50271070946229	0.601402957729716	1.11047634128078	0.00994575094019588	1.11047634128078	0.00994575094019588	0.353227930849602
ENST00000338779.11	-0.0227233228654579	-0.190950704667367	-0.168833470051731	0.207923482295233	-1.90689493885338	-2.07512242649963	-0.167702893489607	0.333176392231095	-0.167702893489607	0.333176392231095	0.999968939918204
ENST00000244007.7	0.293978847170158	0.387012421477448	0.0925118099603408	0.545427169260715	-0.831129520233723	-0.738096055246704	0.0939137907973087	0.630317287875495	0.0939137907973087	0.630317287875495	0.999968939918204
ENST00000398558.8	-0.377493202021724	-1.16481520226775	-0.794680083419586	0.170541372305505	1.54707113475272	0.75974873154158	-0.789463383444129	0.179353225836737	-0.789463383444129	0.179353225836737	0.999968939918204
ENST00000399728.5	0.267684874822761	0.169176084035951	-0.0985233622018551	0.174068408906829	0.773565776360581	0.675056965853744	-0.0983525916434185	0.233229827547706	-0.0983525916434185	0.233229827547706	0.999968939918204
ENST00000575842.5	0.0641637118944885	-0.110611577684829	-0.174751414446976	0.000372697924411238	2.45373451989926	2.27895924750699	-0.174794685808515	8.53983811513154e-08	-0.174751414446976	0.000372697924411238	0.0296557118816705
ENST00000676123.1	-0.407370491023584	-0.227720684172338	0.173178169977711	0.68741298945655	-0.225373452938989	-0.0457239831300703	0.182767264144682	0.701221939296006	0.182767264144682	0.701221939296006	0.999968939918204
ENST00000369393.8	-0.0295732915036005	0.200388652690088	0.229932069653335	0.00598640036588121	-0.865877148777828	-0.635915245967544	0.230144680963996	0.0291551081094388	0.230144680963996	0.0291551081094388	0.588426271436326
ENST00000366654.5	0.12342051209735	-0.459160775596954	-0.584675484829714	0.0259367912189505	-1.29408632834382	-1.87666791589327	-0.581988396572013	0.0815413736059899	-0.581988396572013	0.0815413736059899	0.860065247173658
ENST00000586178.6	-0.161600393550163	0.239082741294335	0.399778984898111	0.0937989186298995	-2.02764454854185	-1.6269617533175	0.40351394491953	0.221401490272918	0.40351394491953	0.221401490272918	0.999968939918204
ENST00000274764.5	0.862398870359642	0.22548075005346	-0.64369274723739	0.122543971235774	1.80258473071006	1.16566673767118	-0.633208833025957	0.099444371465693	-0.64369274723739	0.122543971235774	0.947369089762015
ENST00000311177.7	0.137632320955131	0.154342527999607	0.0166385308054851	0.890140100834317	-0.73224507597484	-0.715534980029495	0.0170002374746905	0.920064999472925	0.0170002374746905	0.920064999472925	0.999968939918204
ENST00000508855.5	0.257057560980609	-0.151339533075264	-0.4081247834189	0.492391546828019	5.82760189687794	5.41920604778746	-0.407614737475902	0.123735505123338	-0.4081247834189	0.492391546828019	0.999968939918204
ENST00000398752.11	-0.11696436391179	-0.0596813918036576	0.057340721563703	0.485551376330615	3.21391305528768	3.27119605752915	0.0573378386860797	0.297115400098145	0.057340721563703	0.485551376330615	0.999968939918204
ENST00000273077.9	-0.429523701445775	-0.0540923047122851	0.373707782146872	0.0996460007192112	-0.49213665308687	-0.116705407559591	0.376738979875152	0.156470031577762	0.376738979875152	0.156470031577762	0.983747382942161
ENST00000323563.8	0.0292872980077199	0.11950543267826	0.0891756729031081	0.595372731431186	1.23426830075186	1.32448647378918	0.0908191034861787	0.525963446352209	0.0891756729031081	0.595372731431186	0.999968939918204
ENST00000367619.8	0.291687325036892	0.266283742621555	-0.026397924511117	0.869566224219931	0.668754602445929	0.643351006105065	-0.0244850315197336	0.885747172717589	-0.0244850315197336	0.885747172717589	0.999968939918204
ENST00000317802.9	-0.120493886399799	0.429820825721414	0.54607424546091	0.137768048058695	-0.0101400590933373	0.540174491222868	0.555846846936042	0.162554219210909	0.555846846936042	0.162554219210909	0.995649203772965
ENST00000356260.10	-0.0949663313279713	-0.134422187945317	-0.0402456580882318	0.778001005198595	-0.153363091137627	-0.192818994222486	-0.039213718667034	0.806562689297042	-0.039213718667034	0.806562689297042	0.999968939918204
ENST00000280571.9	0.596812200670496	0.918456395539037	0.320858675759752	0.206054544862052	-2.47685483441107	-2.15521105920656	0.327974055722199	0.387806880794031	0.327974055722199	0.387806880794031	0.999968939918204
ENST00000285873.8	-0.137337646259379	-0.131909756499544	0.00521463397677335	0.953760640614	0.841779716485639	0.847207595790552	0.00561575963801755	0.952232882367764	0.00521463397677335	0.953760640614	0.999968939918204
ENST00000528838.6	-0.0960360562067897	-0.289974163579458	-0.19449210276273	0.164743676991641	-0.412615436494487	-0.606553599130497	-0.193732640230104	0.22655757778065	-0.193732640230104	0.22655757778065	0.999968939918204
ENST00000340381.11	-0.184578028266473	-0.0451548794578267	0.138746473468148	0.398076147063541	1.20149364042789	1.3409167950277	0.139821196726365	0.36556003440469	0.138746473468148	0.398076147063541	0.999968939918204
ENST00000259727.5	0.253948795183973	0.306803632160017	0.052514354631451	0.667639061712266	-0.319069810659957	-0.26621503453885	0.0533521535437405	0.720382814319943	0.0533521535437405	0.720382814319943	0.999968939918204
ENST00000260327.9	-0.0105432914782686	0.0793112150523494	0.0891677450168691	0.553100242183986	-1.0448942544719	-0.955039863130513	0.090524980155319	0.63772089201386	0.090524980155319	0.63772089201386	0.999968939918204
ENST00000374599.7	0.384806500520709	0.463556009933635	0.0777126387578935	0.719785673064575	0.188883857778352	0.267633270930829	0.080546921652354	0.742995205659816	0.080546921652354	0.742995205659816	0.999968939918204
ENST00000541240.5	0.472826380665124	1.52381435575885	1.05062722357718	0.00205746248863375	-3.80394072166837	-2.75295334956853	1.06841901074566	0.0625179843755594	1.06841901074566	0.0625179843755594	0.800019469607188
ENST00000242592.9	0.632736697262253	0.510871784838806	-0.123187108889297	0.571853505812642	1.58339260718296	1.46152775027166	-0.12041959581082	0.544934307211102	-0.123187108889297	0.571853505812642	0.999968939918204
ENST00000414651.3	-0.158711728073509	-0.210344191512926	-0.05348540917758	0.849269457578814	4.56172869040736	4.51009696627669	-0.0514344561351607	0.743549638139893	-0.05348540917758	0.849269457578814	0.999968939918204
ENST00000536578.5	0.0615309530380648	-0.0703503112954167	-0.132121808938299	0.361264229643174	-0.218711604651528	-0.350592966706749	-0.131375361480492	0.455653977082886	-0.131375361480492	0.455653977082886	0.999968939918204
ENST00000458591.7	-0.0242426902300966	0.0457245395894335	0.0690032088700792	0.644149538845686	0.640787214176584	0.710754462710635	0.0703092809195217	0.605943474331224	0.0690032088700792	0.644149538845686	0.999968939918204
ENST00000524767.5	0.0890243385596815	0.0596737022480447	-0.0310893166678068	0.915685370182018	-0.877614398912804	-0.906965322613698	-0.0273025233929225	0.93682421131075	-0.0273025233929225	0.93682421131075	0.999968939918204
ENST00000618691.5	0.0234725692339285	-0.112232067173479	-0.135718011176388	0.119144379861642	2.93261130109605	2.79690670133641	-0.135616277786554	0.0216697247856225	-0.135718011176388	0.119144379861642	0.946633822835617
ENST00000341068.8	0.0880163252100803	0.170787035531697	0.0826845331070205	0.40131994678223	-0.428592005443771	-0.345821342528744	0.083174207971163	0.493005008373155	0.083174207971163	0.493005008373155	0.999968939918204
ENST00000557659.5	0.0945521598478487	1.37961703792062	1.29012446659316	0.219550968653448	-0.774510785889349	0.510546187143972	1.22946731135854	0.644846889402284	1.22946731135854	0.644846889402284	0.999968939918204
ENST00000336097.7	0.0765949864296088	-0.020464009030878	-0.097251205560442	0.178643144913482	0.49753463037705	0.400475629073787	-0.0969117601504313	0.197178976748451	-0.0969117601504313	0.197178976748451	0.999968939918204
ENST00000335624.4	0.421979153007895	0.600249189596785	0.172967001256277	0.695303281479246	0.109605115394524	0.287874933035695	0.187171878780742	0.69828842217441	0.187171878780742	0.69828842217441	0.999968939918204
ENST00000569871.5	0.0694127452107481	-0.00349849618781383	-0.0777742070001128	0.877542479037653	1.0308389088701	0.957927442239638	-0.0687349750973469	0.901421869862237	-0.0687349750973469	0.901421869862237	0.999968939918204
ENST00000287474.9	0.129233707620523	0.270234337839476	0.139635470794597	0.743947478613833	3.05255436366361	3.19355543725447	0.141770109111278	0.485181229258965	0.139635470794597	0.743947478613833	0.999968939918204
ENST00000373014.5	0.119287634352689	0.119198163172245	-0.00032004989922596	0.993477353816339	0.344397638421433	0.344308168726991	0	0.999703969500752	0	0.999703969500752	0.999968939918204
ENST00000582401.6	-1.45577827826738	-0.951799841440623	0.503801562937118	6.08164740576542e-07	0.726756778715871	1.23073521091837	0.503801562075534	2.20900023450362e-07	0.503801562937118	6.08164740576542e-07	0.00010888176072122
ENST00000310981.6	-0.192624470963124	-0.231442179036975	-0.0412125545871316	0.872682868722524	0.419834041922072	0.381016257203148	-0.0379928242122629	0.894100896665006	-0.0379928242122629	0.894100896665006	0.999968939918204
ENST00000376509.4	-0.041493475684385	-0.0980033882600849	-0.0566292152550844	0.495859221980623	1.01263682794774	0.956126921476134	-0.056443545511288	0.472203268815298	-0.0566292152550844	0.495859221980623	0.999968939918204
ENST00000562050.5	0.20962062836576	0.326249513458396	0.112742483757997	0.726952544631111	-0.939200447193414	-0.82257190311357	0.121186695508837	0.767259272314581	0.121186695508837	0.767259272314581	0.999968939918204
ENST00000355972.8	0.0730323898297475	0.16732848092094	0.0940403376128438	0.398579648745614	-0.711591682723721	-0.617295648174977	0.0946529456243064	0.489407846648146	0.0946529456243064	0.489407846648146	0.999968939918204
ENST00000578822.5	0.0327049691524717	-0.0477611913305011	-0.0824289977367001	0.744442584358468	2.17142927879595	2.09096332135266	-0.0797602700694974	0.687413970343712	-0.0824289977367001	0.744442584358468	0.999968939918204
ENST00000672774.1	-0.14311425368294	-0.124771737078368	0.0173874182650731	0.997333894367394	3.1749571401736	3.19330009609327	0.0190716103935341	0.933687718611959	0.0173874182650731	0.997333894367394	0.999968939918204
ENST00000222305.8	0.123715907646029	-0.684388651169559	-0.809045922414904	0.00119707364230839	-2.07581439397548	-2.88391929914185	-0.808098594790766	0.0127393228126148	-0.808098594790766	0.0127393228126148	0.398967363420141
ENST00000340934.10	-0.0158357018614335	0.10203649821597	0.117423821425486	0.319937728154284	0.133366667405208	0.251238845287529	0.118185641768411	0.350888825890793	0.118185641768411	0.350888825890793	0.999968939918204
ENST00000320868.9	0.315619920444733	0.426678069161752	0.111052763898905	0.234144922227751	1.70367034765325	1.81472853365258	0.111058782149571	0.126101371722113	0.111052763898905	0.234144922227751	0.999968939918204
ENST00000587896.6	0.117185997573091	0.0400790260356123	-0.0771621449480906	0.598316712707329	-0.594251939494913	-0.671359057690925	-0.076774398380119	0.678873609754878	-0.076774398380119	0.678873609754878	0.999968939918204
ENST00000618853.5	-0.335753790064465	-0.500437301919864	-0.165802921022661	0.448238613329747	0.978880418528928	0.814196870668664	-0.164347460180193	0.457580503893027	-0.164347460180193	0.457580503893027	0.999968939918204
ENST00000280700.10	0.048714343343235	0.190356394900313	0.141212939768717	0.239253260283727	-0.132490243026268	0.00915176403889659	0.142016420361382	0.30665272391584	0.142016420361382	0.30665272391584	0.999968939918204
ENST00000416007.9	-0.0132420328931219	0.142701085563762	0.15458360971082	0.458025100122736	0.677840938404661	0.833784045146434	0.156740116883605	0.442614619814885	0.15458360971082	0.458025100122736	0.999968939918204
ENST00000521578.6	-0.201749068275242	-0.543206433247007	-0.342262170439418	0.0946681453279685	-2.06237505085863	-2.4038326629935	-0.340884985972083	0.202771374090052	-0.340884985972083	0.202771374090052	0.999968939918204
ENST00000336735.9	-0.182525776996687	-0.345899947305685	-0.164469726699875	0.310533264791375	-0.528535713185206	-0.691909977918726	-0.162804214172498	0.396115280321382	-0.162804214172498	0.396115280321382	0.999968939918204
ENST00000311180.9	-0.239165673567021	-0.196358218155842	0.0418594878286958	0.843944273169366	1.79642114086848	1.8392286514478	0.0430437484933377	0.80135022464805	0.0418594878286958	0.843944273169366	0.999968939918204
ENST00000652974.1	0.043652769557592	-0.162140773902585	-0.205753198364825	0.279906603228079	-4.20243468596027	-4.40822851615187	-0.204965018707634	0.432913938540515	-0.204965018707634	0.432913938540515	0.999968939918204
ENST00000373863.3	-0.0166984447190656	0.0576164627335097	0.0742911262611901	0.760324427414694	0.048185430434485	0.122499877043711	0.0753037918433281	0.830837578275027	0.0753037918433281	0.830837578275027	0.999968939918204
ENST00000397500.5	-0.14366539914284	0.0687181286708864	0.209050120496397	0.514822912332367	0.427680238173506	0.640063689359966	0.214862031110739	0.511550169698306	0.209050120496397	0.514822912332367	0.999968939918204
ENST00000369498.8	-0.193718481618535	-0.156815571832957	0.0360910896617148	0.814433679123063	0.265985396992012	0.302888275344786	0.0371222633125412	0.81703982468478	0.0371222633125412	0.81703982468478	0.999968939918204
ENST00000421852.6	-0.0924099259608767	-0.128467766663391	-0.0367694958451015	0.808880439791205	0.0668600448348721	0.0308021429562976	-0.0356789063781084	0.835663995239422	-0.0356789063781084	0.835663995239422	0.999968939918204
ENST00000614558.2	0.357400311786999	0.339632445042646	-0.0180906483985617	0.897797850888541	-1.08272096990059	-1.10048893920498	-0.0171816740292727	0.922045402750323	-0.0171816740292727	0.922045402750323	0.999968939918204
ENST00000269886.7	-0.159699639239233	-0.321904265999591	-0.162641298138958	0.179478189339284	-0.431830297027894	-0.59403497562072	-0.161921071651118	0.250516220975656	-0.161921071651118	0.250516220975656	0.999968939918204
ENST00000519374.6	0.00316973317185945	-0.243319060381658	-0.247353964821973	0.115815149630628	1.29836724796789	1.05187849032841	-0.24610845867494	0.0797877562706458	-0.247353964821973	0.115815149630628	0.941708572134843
ENST00000506997.2	-0.414299907962915	0.378234508223999	0.789784087848168	0.138329358697748	-0.554473245303153	0.238060305162268	0.802115152556778	0.247332820433675	0.802115152556778	0.247332820433675	0.999968939918204
ENST00000562875.5	0.0853312115377528	0.0837487868757992	-0.0025608890587705	0.99828880902567	-1.64773534522461	-1.64931804988333	0	0.998665485932882	0	0.998665485932882	0.999968939918204
ENST00000373855.5	-0.0533605002559361	-0.245366643848243	-0.192943506304565	0.331416545157423	-2.01601976158392	-2.20802613906484	-0.191155325989469	0.463311576558038	-0.191155325989469	0.463311576558038	0.999968939918204
ENST00000328965.9	0.658405253827145	0.763221333152505	0.0989502363233825	0.825051186988695	-0.584828661784634	-0.480013086162552	0.118630274923662	0.838817579792914	0.118630274923662	0.838817579792914	0.999968939918204
ENST00000524782.6	0.342648163291971	0.373879923535156	0.0310809540271234	0.736494662257595	0.583057484054077	0.614289238136244	0.0314872409123648	0.737629131438555	0.0314872409123648	0.737629131438555	0.999968939918204
ENST00000415136.6	0.0144097877737633	-0.0447828955532675	-0.0592491478578633	0.360938429251834	0.88728998071868	0.828097300938121	-0.0591032138524979	0.337508815439496	-0.0592491478578633	0.360938429251834	0.999968939918204
ENST00000411651.6	0.134912983077926	0.936384569847085	0.800904185923414	9.12698785656748e-05	-3.35213298322754	-2.550661760805	0.805781668397162	0.0107109641584651	0.805781668397162	0.0107109641584651	0.364854598377705
ENST00000467404.6	0.23949025019123	0.923806127666394	0.679145644259472	0.221154539120691	-0.374751163607082	0.309564245686985	0.703494517107744	0.295479115530113	0.703494517107744	0.295479115530113	0.999968939918204
ENST00000569315.1	-0.813916714399997	0.214352222447129	1.01970198111088	0.236927082438436	1.75737363412345	2.78564294510526	1.03577231250843	0.0793565637020482	1.01970198111088	0.236927082438436	0.999968939918204
ENST00000311772.10	-0.0755586305101982	-0.0164842011684122	0.0587714220306566	0.585042741930123	-0.595801038626592	-0.536726662135656	0.0594746945004616	0.650672214503466	0.0594746945004616	0.650672214503466	0.999968939918204
ENST00000521229.5	-0.0513245349480252	0.0225139527490111	0.0648575366118314	0.939140005724887	1.74551801994314	1.81935700629418	0.0775246253669941	0.850727757712441	0.0648575366118314	0.939140005724887	0.999968939918204
ENST00000409031.5	0.0215815336384985	0.16363558398056	0.141708440889784	0.171215268195085	0.826006341261061	0.968060394802658	0.142246613816544	0.15217218621509	0.141708440889784	0.171215268195085	0.998967322354728
ENST00000263960.6	0.11178946397041	-0.136521717980405	-0.250917641469837	0.309810239257143	0.134014173812787	-0.114297098373823	-0.246832978549226	0.364373480363556	-0.246832978549226	0.364373480363556	0.999968939918204
ENST00000272937.10	0.366370930577819	-0.00845638186147776	-0.375835249663502	0.0349051212698063	-0.51535089807705	-0.890178305887755	-0.373906376669245	0.0779993392630642	-0.373906376669245	0.0779993392630642	0.847506433361821
ENST00000375077.5	0.285387513801031	0.149969547131349	-0.136516599266665	0.521046766311455	-1.20686218952881	-1.34228035301637	-0.13369069231882	0.625499730125126	-0.13369069231882	0.625499730125126	0.999968939918204
ENST00000317135.13	0.0805016960337151	0.74557313819394	0.662305245954486	0.032165014054221	-0.559625705937012	0.10544551103039	0.670400783128343	0.0712452478949507	0.670400783128343	0.0712452478949507	0.822591972921376
ENST00000247977.9	0.487867015702242	0.126518528202574	-0.363870012880023	0.20159565583121	1.82983404376816	1.46848567452638	-0.360120285106122	0.142911961467138	-0.363870012880023	0.20159565583121	0.999968939918204
ENST00000608443.6	0.0619824162391618	-0.0640572692569548	-0.126299387257195	0.14020025228425	-0.141192992374338	-0.267232694334572	-0.125874137769823	0.18362499620598	-0.125874137769823	0.18362499620598	0.999968939918204
ENST00000546034.1	1.12699166242762	0.369886969030802	-0.759468125888093	0.0361918838319777	3.89131811039999	3.13421379221231	-0.756107103756689	0.000311920405883359	-0.759468125888093	0.0361918838319777	0.639660879670731
ENST00000598523.3	-1.54154978637762	-1.38257849140013	0.154049220742351	0.716404401397866	-1.86820496156377	-1.70923455944082	0.153120913152756	0.779478638807006	0.153120913152756	0.779478638807006	0.999968939918204
ENST00000378616.5	0.510271177766494	0.296366537908335	-0.215118020852	0.266256471709415	-0.899327746911704	-1.1132325442019	-0.21222874797589	0.392347016492484	-0.21222874797589	0.392347016492484	0.999968939918204
ENST00000489308.6	0.159970723366328	-0.747231526739044	-0.908592883018159	0.0899152286610024	-1.18736186158375	-2.09456526603411	-0.908936487529909	0.172306587605329	-0.908936487529909	0.172306587605329	0.998967322354728
ENST00000454345.5	0.0661842216996479	0.226567031452012	0.159832252639739	0.232385834309897	-1.52449589147595	-1.36411318746995	0.161203696422687	0.360251628494047	0.161203696422687	0.360251628494047	0.999968939918204
ENST00000425133.2	0.00601431598210437	0.43698636048872	0.429484597096714	0.345408354688218	-1.56466059846435	-1.1336895046307	0.441648363588099	0.503983806192188	0.441648363588099	0.503983806192188	0.999968939918204
ENST00000361127.6	-0.0845931953590617	-0.0315009538653292	0.0524072952138361	0.738533711047601	0.0110072295607859	0.0640993912720855	0.0535061671513042	0.770913507961378	0.0535061671513042	0.770913507961378	0.999968939918204
ENST00000354926.9	0.0408149463235738	-0.114529972395617	-0.155550046876607	0.0208247774005424	-0.57883768904016	-0.734182622079968	-0.155188010881807	0.0429555936118402	-0.155188010881807	0.0429555936118402	0.683981108239012
ENST00000257181.10	0.0205681876219425	-0.0299660252627652	-0.0506302664927472	0.639969039140335	-0.5336547118781	-0.584188997595928	-0.0504595028074863	0.708954614942378	-0.0504595028074863	0.708954614942378	0.999968939918204
ENST00000403245.8	-0.172095512426217	-0.295852608253626	-0.125659309431261	0.644864261662632	-1.06799536696528	-1.19175275504801	-0.122038067583232	0.718793620215685	-0.122038067583232	0.718793620215685	0.999968939918204
ENST00000439502.6	0.0419079427557615	-0.246795294907911	-0.289956958116256	0.246044719816853	2.57794374099541	2.28924066289536	-0.288229669815305	0.128255172339134	-0.289956958116256	0.246044719816853	0.999968939918204
ENST00000395131.5	0.467825022074771	0.280854637793491	-0.18719132933223	0.0156397545303806	0.388996125470169	0.202025749666102	-0.186757079979523	0.0103877930730112	-0.18719132933223	0.0156397545303806	0.44283285569249
ENST00000647146.1	-0.035466574457951	0.747947408901543	0.804980788418923	0.398533036699518	0.590943505242681	1.37434268664516	0.740500927473223	0.802992423581538	0.740500927473223	0.802992423581538	0.999968939918204
ENST00000377100.8	0.0925079946862101	0.0901056770357336	-0.00816225761635181	0.994355498891844	-0.864104794532113	-0.866507650670817	0.00462118297513925	0.991321738010402	-0.00816225761635181	0.994355498891844	0.999968939918204
ENST00000404537.6	1.47274233331252	0.968650527779141	-0.507292894608188	0.283478030902825	2.46857729602831	1.96448555193816	-0.497640798982867	0.265373344917322	-0.507292894608188	0.283478030902825	0.999968939918204
ENST00000304735.4	-0.0511905486141885	-0.423127898978231	-0.376125576444476	0.337297502900308	1.9768705547543	1.60493335053257	-0.371043053377004	0.282108206423502	-0.376125576444476	0.337297502900308	0.999968939918204
ENST00000297991.6	0.0541135361213921	0.00754194348631367	-0.046973128591338	0.714202880837149	0.788145396381617	0.741573778139442	-0.046312519849266	0.73443602563972	-0.046312519849266	0.73443602563972	0.999968939918204
ENST00000267615.11	0.332910058747187	0.380368665885999	0.0464792339947877	0.797299417998267	-0.790188474356201	-0.742729999418644	0.0490320294773858	0.829892082211465	0.0490320294773858	0.829892082211465	0.999968939918204
ENST00000405940.6	0.211630089175598	1.07752828842525	0.858075990215933	0.348769371931524	-4.33955813370482	-3.47367113539656	0.821679127206114	0.774503668595345	0.821679127206114	0.774503668595345	0.999968939918204
ENST00000300030.8	0.180642463892382	0.281428212382245	0.100260219758165	0.484829922611071	-0.812394827516629	-0.711609187049173	0.101709654849078	0.584108525387459	0.101709654849078	0.584108525387459	0.999968939918204
ENST00000396478.4	-0.289378811105317	-0.337427996038432	-0.0485667862176737	0.871849442314965	0.770119796396535	0.722070405535106	-0.0476722833298462	0.883522131233212	-0.0476722833298462	0.883522131233212	0.999968939918204
ENST00000261593.8	0.160557561791977	0.352470647799793	0.191533938554324	0.145597354761881	-0.532224243779758	-0.340311221966736	0.192545792548433	0.22540313543264	0.192545792548433	0.22540313543264	0.999968939918204
ENST00000357992.9	-0.305851507032871	-0.308566563790393	-0.00354116863389109	0.988967753701152	-3.06580767576678	-3.06852347504857	0	0.999960149147711	0	0.999960149147711	0.999968939918204
ENST00000674768.1	1.9003305753218	9.94926956424092	8.08990200077515	3.95696135545855e-12	-7.18626280953238	0.862896014002063	3.6743886535714	0.63159992382532	3.6743886535714	0.63159992382532	0.999968939918204
ENST00000271375.7	-0.0133497023758162	0.0969421029072966	0.110048852179712	0.279855993586678	-1.45303941986261	-1.34274767255292	0.110602146612429	0.392568789421671	0.110602146612429	0.392568789421671	0.999968939918204
ENST00000314289.13	0.0681064576587299	0.0615216315447949	-0.00761393104533248	0.961125846350371	-0.611678546668604	-0.618263449310247	-0.00588980784448268	0.975666572118671	-0.00588980784448268	0.975666572118671	0.999968939918204
ENST00000265990.11	-0.0780315918985329	-0.129743588941613	-0.0523577989322868	0.703265497265441	-0.212387063240911	-0.264099109758201	-0.0514356530584135	0.743408543090405	-0.0514356530584135	0.743408543090405	0.999968939918204
ENST00000275034.5	0.0275263082304964	-0.05323742447748	-0.0811099059626921	0.55281866409115	-0.70991387192571	-0.790677706449527	-0.0802486764602652	0.637369242279572	-0.0802486764602652	0.637369242279572	0.999968939918204
ENST00000643500.1	-0.143845771638227	-0.361261605298849	-0.217811952286646	0.514756185493844	0.616955225136954	0.399539051246821	-0.216439632136577	0.569827588501194	-0.216439632136577	0.569827588501194	0.999968939918204
ENST00000420124.4	-0.0381601910637996	0.0421363733085758	0.0799818108427828	0.596557898947775	-1.3411885153745	-1.26089209071502	0.0811014754338801	0.685871036198632	0.0811014754338801	0.685871036198632	0.999968939918204
ENST00000262844.10	0.206721790024255	0.0692984796004511	-0.137973306437172	0.368740985869716	0.420791025184026	0.283367675466744	-0.136803374937146	0.414864950692389	-0.136803374937146	0.414864950692389	0.999968939918204
ENST00000199814.9	-0.236043611007742	-0.188102716311743	0.0476677028748154	0.668622100780222	1.20173584400193	1.24967675472794	0.0481314245445156	0.623228202027141	0.0476677028748154	0.668622100780222	0.999968939918204
ENST00000540801.6	0.105102894031083	0.451022052313035	0.343687458443995	0.274404529417719	-1.70921875733965	-1.36330002672576	0.351758656514682	0.406715232904379	0.351758656514682	0.406715232904379	0.999968939918204
ENST00000556143.6	-0.317939190978049	-0.282265207451734	0.0281448646485751	0.955451345011721	0.152307603762353	0.187981336954741	0.0391109322928065	0.934359683377615	0.0281448646485751	0.955451345011721	0.999968939918204
ENST00000404138.5	-0.126743019654383	-0.214435995472156	-0.0882474570338931	0.505617771935617	-0.993067969003156	-1.08076102819721	-0.0872010465845099	0.593653470117386	-0.0872010465845099	0.593653470117386	0.999968939918204
ENST00000313368.8	-0.290435895127099	-0.131766624095644	0.158363452502456	0.146948856291997	-0.557540553056534	-0.398871321399955	0.158896427382696	0.20734862135336	0.158896427382696	0.20734862135336	0.999968939918204
ENST00000369151.8	-0.280702572313233	0.0525947933272426	0.33164499438321	0.205936297430357	-1.66625436390159	-1.33295736596098	0.336265560976812	0.342156102235504	0.336265560976812	0.342156102235504	0.999968939918204
ENST00000272418.7	-0.058056201299986	-0.0493157018256197	0.00839405330333287	0.928551178813702	-0.0194501450467628	-0.0107096694684399	0.008913231082748	0.932535019033811	0.008913231082748	0.932535019033811	0.999968939918204
ENST00000519682.5	0.0977887734267448	0.0835095111805839	-0.0150443422209605	0.945375318337546	-0.798517246527522	-0.812796683882503	-0.0129141341193284	0.957151580538287	-0.0129141341193284	0.957151580538287	0.999968939918204
ENST00000379188.7	-0.25739408366416	-0.371866301147959	-0.115130554601297	0.513820072395452	-0.943786353233554	-1.0582587221851	-0.114101641492776	0.60070252698408	-0.114101641492776	0.60070252698408	0.999968939918204
ENST00000233078.9	-0.0773690362864496	-0.110879575541296	-0.0336536824768976	0.637648863196988	-0.17055062761728	-0.20406118442066	-0.0333732294567672	0.680225322901001	-0.0333732294567672	0.680225322901001	0.999968939918204
ENST00000298229.7	-0.0697884362616353	0.0614123628599034	0.130596130938658	0.311517704968308	-0.912440933689744	-0.781240207086942	0.131726959798264	0.405832989794859	0.131726959798264	0.405832989794859	0.999968939918204
ENST00000446510.6	-0.162886761094117	-0.150597899383124	0.00744566011069558	0.973935484106945	-0.235954480070206	-0.223666510394202	0.018192878460555	0.974050080127367	0.018192878460555	0.974050080127367	0.999968939918204
ENST00000560583.5	0.128523812274393	-0.187997463616299	-0.32375619262672	0.511653114545158	1.75094121266782	1.43442003608822	-0.314034170949428	0.493309110446075	-0.32375619262672	0.511653114545158	0.999968939918204
ENST00000263256.7	-0.0128869309481917	0.0374636542700348	0.0494038318791101	0.771680785515045	-0.544488755193701	-0.494138285371105	0.051158971065155	0.80702619906349	0.051158971065155	0.80702619906349	0.999968939918204
ENST00000359462.9	-0.104734859753074	-0.0424414941259303	0.0622999273684531	0.328283545755833	0.0575978845056775	0.119891237026758	0.0623422349430348	0.382902980888326	0.0623422349430348	0.382902980888326	0.999968939918204
ENST00000372622.8	0.0626908037207369	0.246141711242133	0.182858682523484	0.268738188251106	0.105215654926351	0.288666493961209	0.184508632864724	0.328290266340131	0.184508632864724	0.328290266340131	0.999968939918204
ENST00000649276.1	0.100527755386807	-0.297696795443838	-0.400338478155329	0.136913482599117	-0.316526835377429	-0.714751601367626	-0.397324402373911	0.214095275327992	-0.397324402373911	0.214095275327992	0.999968939918204
ENST00000303251.11	0.133017034696546	0.151603308039292	0.0174556457572699	0.931221689840518	-1.07627587268596	-1.05768982713048	0.0204578039170578	0.940933036872319	0.0204578039170578	0.940933036872319	0.999968939918204
ENST00000326047.9	-0.375126673719277	-0.224042552372032	0.150808662544414	0.315724721270617	-0.429183790981728	-0.278099761304081	0.151341652501904	0.399669407215641	0.151341652501904	0.399669407215641	0.999968939918204
ENST00000531837.2	-0.0722225339529653	-0.0624400919827324	-0.00206118436263303	0.980901728912352	1.00410894740702	1.01389127265266	0.0158503891316339	0.975314046635512	-0.00206118436263303	0.980901728912352	0.999968939918204
ENST00000285599.8	0.000955797236666207	-0.222241996754094	-0.225085216972314	0.324127750536601	0.132031554891475	-0.0911663337802468	-0.222468406187879	0.381769175711215	-0.222468406187879	0.381769175711215	0.999968939918204
ENST00000325875.7	0.165767757292519	0.252401494798899	0.0843346720547884	0.755547943382654	1.1404414122281	1.22707521206877	0.088295614018741	0.697736255513851	0.0843346720547884	0.755547943382654	0.999968939918204
ENST00000354700.10	-0.254441219125829	-0.409297231031106	-0.156499910258895	0.551221759783836	-0.686327261538248	-0.841183519333122	-0.153844794021992	0.624511111271188	-0.153844794021992	0.624511111271188	0.999968939918204
ENST00000510979.5	-0.138841795449452	-0.035315408075441	0.103285036501337	0.393213043984081	0.928819189124262	1.03234557378583	0.103656357960785	0.37930929014944	0.103285036501337	0.393213043984081	0.999968939918204
ENST00000532485.6	-0.0995650009597161	-0.0434832962957429	0.0536315841138575	0.844246887973714	-0.527260699275755	-0.471179189148756	0.0581920386808337	0.854954328021134	0.0581920386808337	0.854954328021134	0.999968939918204
ENST00000261461.7	-0.301622903732997	-0.0990203980507705	0.202074457445194	0.230183330147956	-1.00620878726817	-0.803606436152396	0.203125968052106	0.347948270363003	0.203125968052106	0.347948270363003	0.999968939918204
ENST00000261250.8	0.00435047846221932	-0.0337629288973033	-0.0403089381526915	0.852419168363494	0.238056439341709	0.199942976353316	-0.0369828698353047	0.876942117030207	-0.0369828698353047	0.876942117030207	0.999968939918204
ENST00000216085.12	0.305162068484395	0.461950319813441	0.154961772816237	0.712883649255995	-0.466424408290927	-0.309637022835997	0.166193135691027	0.770658585424029	0.166193135691027	0.770658585424029	0.999968939918204
ENST00000370203.9	0.0646339210773651	0.0784455702345394	0.0123599086085009	0.94541012616844	-0.374025794893121	-0.360214245199464	0.0150429389429751	0.943683472517723	0.0123599086085009	0.94541012616844	0.999968939918204
ENST00000308020.6	-0.594982743743813	-0.845035324801152	-0.251742903247201	0.213565041587303	0.972760126525966	0.722707538664995	-0.25011796723451	0.203164386202002	-0.251742903247201	0.213565041587303	0.999968939918204
ENST00000445593.6	-0.042682105453364	-0.0289151742127125	0.0136046124455494	0.86120821605926	0.430717320874174	0.444484243807941	0.0137860072150182	0.864898903311941	0.0137860072150182	0.864898903311941	0.999968939918204
ENST00000216832.9	0.0200515235329496	-0.0186064339714912	-0.0387921511904343	0.711007282195282	-0.944122632570883	-0.982780654573878	-0.0383257158686274	0.768278706670721	-0.0383257158686274	0.768278706670721	0.999968939918204
ENST00000442241.9	-0.0563357094594123	-0.29468492498164	-0.238989169395734	0.0949763234052981	1.47042348989234	1.23207431385711	-0.238161312000556	0.0534874641394141	-0.238989169395734	0.0949763234052981	0.893687989767657
ENST00000399455.2	0.0839296825092648	0.00946973358579885	-0.0750243251862512	0.550425295322409	-0.785895035359038	-0.860355047524117	-0.0740133995990759	0.627563600008677	-0.0740133995990759	0.627563600008677	0.999968939918204
ENST00000545197.3	-0.0716649817619204	0.117650820576349	0.186561766964163	0.625304048357719	0.931369306955365	1.12068503513988	0.192075906309687	0.608750003987581	0.186561766964163	0.625304048357719	0.999968939918204
ENST00000530704.6	0.093221526676868	-1.91475599263989	-1.97210023242581	0.693668265012802	-1.72136670793413	-3.72937598331195	-1.97684095737118	0.552905698953123	-1.97210023242581	0.693668265012802	0.999968939918204
ENST00000380084.8	0.0463704285699847	0.118781482198957	0.0722822948995683	0.340335164724311	1.05016445728888	1.12257552231437	0.0725898992120274	0.271825829056502	0.0722822948995683	0.340335164724311	0.999968939918204
ENST00000372517.8	0.0327183630854933	-0.129815221463711	-0.162955642714478	0.181264901544168	-0.20210951217189	-0.364643148553811	-0.162254200966489	0.254460907378387	-0.162254200966489	0.254460907378387	0.999968939918204
ENST00000302243.12	-0.19814330936245	-0.11734557198449	0.0803875833240923	0.575263554316858	1.53676903286189	1.61756681409958	0.0808820958779368	0.485215108496996	0.0803875833240923	0.575263554316858	0.999968939918204
ENST00000358290.9	0.291048161802568	0.334095905750564	0.0422131748849945	0.826196733928695	1.59112051746131	1.63416831983832	0.0437855238844781	0.769123970703183	0.0422131748849945	0.826196733928695	0.999968939918204
ENST00000353533.10	-0.102631744453264	-0.338519980612725	-0.237836806062796	0.358833045933599	-0.68065756905084	-0.916546039495257	-0.235189894278871	0.455655290154413	-0.235189894278871	0.455655290154413	0.999968939918204
ENST00000632065.1	0.0603310488224803	-0.3454378640301	-0.405811898063529	0.025787999660536	1.07085146685918	0.66508243245863	-0.405647471250532	0.0517919125056617	-0.405647471250532	0.0517919125056617	0.736885727332209
ENST00000355312.8	-0.206699833665888	-0.293938026678607	-0.0875864742530972	0.72196075175202	-0.157565414594632	-0.244803850227834	-0.0862889000839302	0.766035819476882	-0.0862889000839302	0.766035819476882	0.999968939918204
ENST00000478753.5	0.0395159418949466	-0.113611360021304	-0.153577977497395	0.185511277870503	-0.875721944469487	-1.02884930979358	-0.15294197141536	0.282166364794968	-0.15294197141536	0.282166364794968	0.999968939918204
ENST00000360635.7	0.471105746396403	0.555755691157008	0.0820085602815386	0.800743196110312	1.31530156540152	1.39995155323593	0.0875776726078916	0.753434755373264	0.0820085602815386	0.800743196110312	0.999968939918204
ENST00000315616.12	-0.113011208131313	-0.213614578458555	-0.10139987019672	0.45445326257383	0.144417124908428	0.0438137228248157	-0.100159505837884	0.495954818935974	-0.100159505837884	0.495954818935974	0.999968939918204
ENST00000268835.7	0.0492542324590206	0.0167108293107563	-0.033729754923197	0.831010703242077	0.744470425868254	0.711927023160859	-0.0319695789017151	0.842251529484866	-0.0319695789017151	0.842251529484866	0.999968939918204
ENST00000264866.9	-1.0028569976578	-0.687866746944835	0.306173952632312	0.605010894704228	1.30146089734228	1.61645144865928	0.314587209275696	0.499658181110265	0.306173952632312	0.605010894704228	0.999968939918204
ENST00000361524.8	-1.00102718046709	-0.179810773586704	0.819896416778223	0.0836405973172888	-2.00856889905472	-1.1873537034545	0.82621637882497	0.214708563387657	0.82621637882497	0.214708563387657	0.999968939918204
ENST00000383794.7	-0.059828483939249	-0.266127739200212	-0.207652893116585	0.264751612341324	-0.630453427783999	-0.83675281149821	-0.205779482618916	0.359731088962525	-0.205779482618916	0.359731088962525	0.999968939918204
ENST00000075430.11	0.480489856186829	-2.2685765894311	-2.75546980817366	1.81554382716791e-06	0.561735667787145	-2.18733141620425	-2.76022927738861	1.62530283065351e-05	-2.76022927738861	1.62530283065351e-05	0.00200678195481379
ENST00000317276.9	0.378664672059356	0.289314696142244	-0.0902595106355779	0.739882965722689	0.165892067369942	0.0765418646594325	-0.0874809505275791	0.783624371637059	-0.0874809505275791	0.783624371637059	0.999968939918204
ENST00000300283.10	0.8191890154717	0.7956148305857	-0.0238848981369146	0.935297747990154	1.47905643007778	1.45548214827492	-0.0207880867977277	0.946936112445791	-0.0207880867977277	0.946936112445791	0.999968939918204
ENST00000210444.6	-0.231211126733388	-0.163213116020197	0.0678151092998188	0.41884322828953	-0.00484331946331772	0.0631546825883906	0.0680439386613674	0.436950902505409	0.0680439386613674	0.436950902505409	0.999968939918204
ENST00000394780.8	0.271602478614568	0.278479310015559	0.00342240528994919	0.987060345778834	-0.0554965921359741	-0.0486200833762392	0.0130081773264923	0.974407892718881	0.00342240528994919	0.987060345778834	0.999968939918204
ENST00000443124.5	-0.210585201015904	-0.466088117863796	-0.266624756520055	0.615234973385856	1.0865202587782	0.831017324821801	-0.253773329557379	0.63363070376921	-0.253773329557379	0.63363070376921	0.999968939918204
ENST00000327300.12	0.178437687289212	0.201524643536045	0.0230501397926843	0.71440155389182	0.978048343315872	1.00113530371808	0.0231186554171435	0.691446734952886	0.0230501397926843	0.71440155389182	0.999968939918204
ENST00000265299.6	-0.565244619343792	-0.610347473054598	-0.0475528209775069	0.887692022712877	-0.089979624504717	-0.135082766250364	-0.0449590322403015	0.904754297413775	-0.0449590322403015	0.904754297413775	0.999968939918204
ENST00000333868.10	0.0371752598873759	-0.423157504734135	-0.461097143850735	0.161879523846896	1.24465135318175	0.784318180552779	-0.459442035477301	0.196697905241147	-0.459442035477301	0.196697905241147	0.999968939918204
ENST00000451251.5	-0.131396027514777	-0.307739607656981	-0.178433961653194	0.594414256481	1.20138797532304	1.02504428552468	-0.175762943683812	0.605244615826054	-0.175762943683812	0.605244615826054	0.999968939918204
ENST00000419119.1	-0.463687599173813	-0.323942246107924	0.138888427687599	0.464039743532475	-0.233062134648676	-0.0933168945052035	0.140302795099585	0.523319607752738	0.140302795099585	0.523319607752738	0.999968939918204
ENST00000592035.5	-0.142080152795431	0.9876385767124	1.13146353518545	0.00344255339323594	0.12183867534049	1.25155682623759	1.13626517780105	0.0294236895358101	1.13626517780105	0.0294236895358101	0.590783687838639
ENST00000509358.6	-0.284356951141356	-1.49456911123209	-1.23916883615015	0.104503820821698	2.77593175795875	1.56572104318929	-1.21635170127614	0.0277847332051064	-1.23916883615015	0.104503820821698	0.922219129521393
ENST00000262375.11	-0.218818952786223	-0.363018363699488	-0.144372135652991	0.399103894480845	1.25820485732368	1.1140053557039	-0.14397767957708	0.444861503247132	-0.14397767957708	0.444861503247132	0.999968939918204
ENST00000594202.5	0.141373504632623	1.09769359198035	0.971211137445644	0.334429930961852	0.528550333476786	1.4848526392713	0.933740432113471	0.780268778613667	0.933740432113471	0.780268778613667	0.999968939918204
ENST00000377294.3	-0.105139545279127	-0.202596130647151	-0.100984664320112	0.777627359217178	-0.539673611426219	-0.637130556484847	-0.0952168884998716	0.823899115702018	-0.0952168884998716	0.823899115702018	0.999968939918204
ENST00000322764.10	-0.374365666637911	-0.281130954931895	0.0929489160913561	0.276443196030605	1.02160846184796	1.11484319279404	0.0933065643315622	0.189455931853496	0.0929489160913561	0.276443196030605	0.999968939918204
ENST00000663595.1	0.436582313985871	0.406918439641165	-0.0304091586121915	0.885750997748457	-1.33053338832802	-1.36019746644606	-0.0274132632700468	0.918925470931748	-0.0274132632700468	0.918925470931748	0.999968939918204
ENST00000419065.6	0.393588582560652	0.327860779515285	-0.0668759845531726	0.765052197340803	1.51011491253671	1.44438715712359	-0.0647206512121157	0.762986087310285	-0.0668759845531726	0.765052197340803	0.999968939918204
ENST00000488653.6	0.0694334125399492	0.291272869400855	0.219835906353897	0.372050703214655	0.504020186463375	0.725859635171476	0.223209347048416	0.352551949004953	0.219835906353897	0.372050703214655	0.999968939918204
ENST00000595646.6	-0.217232033471508	-0.209172243896563	0.00252267020389274	0.999512481793397	-0.068954724109644	-0.0608950517837221	0.0096898346230212	0.975388127137537	0.00252267020389274	0.999512481793397	0.999968939918204
ENST00000372466.8	-0.198677737870188	0.451603103141757	0.645471566121936	0.126402281398848	-0.11020160017048	0.540079014954268	0.656494764417217	0.15486155665015	0.656494764417217	0.15486155665015	0.980579173246915
ENST00000261590.13	0.562429428242295	0.408729013032309	-0.154003535390701	0.156842540152628	0.219102567421896	0.0654021407850261	-0.153396453409015	0.185471157396115	-0.153396453409015	0.185471157396115	0.999968939918204
ENST00000256496.8	-0.0691923630918761	-0.0831267244222812	-0.0143525004928344	0.90440295524123	0.0638307615930665	0.049896369988183	-0.0135640611683387	0.918976667052347	-0.0135640611683387	0.918976667052347	0.999968939918204
ENST00000375571.6	-0.0631797026648536	-0.0320702710592896	0.030915055228203	0.623143026121239	-0.199942767519192	-0.16883334075805	0.0311573057817159	0.63665421854282	0.0311573057817159	0.63665421854282	0.999968939918204
ENST00000370110.5	0.396554348810912	0.490647410526227	0.0938377900031567	0.38428969212892	0.4107749003348	0.504867938556028	0.0945721228538505	0.427429778107165	0.0945721228538505	0.427429778107165	0.999968939918204
ENST00000401607.6	0.852009801098103	0.237324435513927	-0.61536384928419	0.00782327674164745	2.39436982522278	1.77968450636376	-0.613858868915235	0.00340107396899513	-0.61536384928419	0.00782327674164745	0.300134424138489
ENST00000263856.9	-0.0983049029387932	-0.0421804834585722	0.0558790809418568	0.736678061637374	-1.47125399446433	-1.41512975635876	0.057139917882381	0.800885916557199	0.057139917882381	0.800885916557199	0.999968939918204
ENST00000321556.5	-0.26940515791856	-0.304275479935701	-0.0371780694170276	0.897779632795751	-0.180168459481547	-0.21503899586862	-0.0335967900391072	0.91826947658805	-0.0335967900391072	0.91826947658805	0.999968939918204
ENST00000521264.5	-0.300769687374844	-0.186322469844718	0.113187914002081	0.692461147401627	2.81033347580698	2.92478095351654	0.114691351863937	0.448793800613951	0.113187914002081	0.692461147401627	0.999968939918204
ENST00000321919.14	-0.0608731615351742	-0.0633568826204038	-0.00280375758527796	0.97262766044712	-0.469246834799347	-0.471730575582776	-0.00240322081102118	0.98056832398031	-0.00240322081102118	0.98056832398031	0.999968939918204
ENST00000301838.5	-0.188582058853791	-0.0490505826194438	0.138882160469713	0.426749975720857	-0.698991583596781	-0.559460240809991	0.140304158162305	0.517568897586218	0.140304158162305	0.517568897586218	0.999968939918204
ENST00000524270.5	0.393828370928126	0.265133675300207	-0.133712141196408	0.731631612404698	0.403603991977041	0.274909118108589	-0.12349512363753	0.780130893402781	-0.12349512363753	0.780130893402781	0.999968939918204
ENST00000394829.6	-0.429125795088994	-0.149103365189702	0.280468506663602	0.450771736226169	-0.171600640558269	0.108420804438363	0.281792614594891	0.592037035974763	0.281792614594891	0.592037035974763	0.999968939918204
ENST00000441429.1	0.159711743203026	-1.39912094881405	-1.56331013714013	0.000977846533363822	-0.873202543250678	-2.43203596519093	-1.56464852274715	0.00620474075180686	-1.56464852274715	0.00620474075180686	0.262228342352544
ENST00000273130.9	0.180693737462282	0.110785866410107	-0.0701768945181206	0.420172923313497	0.899773345648627	0.829865481746905	-0.069754538777412	0.396609761671808	-0.0701768945181206	0.420172923313497	0.999968939918204
ENST00000328709.8	-0.0679794348850003	0.0900668738910754	0.156742060582989	0.527606201561527	-1.76754522196362	-1.60949925281416	0.160729578550099	0.634733521829575	0.160729578550099	0.634733521829575	0.999968939918204
ENST00000611055.4	0.0949448385202404	0.0277051134651964	-0.0677546644828464	0.570858314849279	0.742387763823407	0.67514803915687	-0.0669544125303831	0.573244229175373	-0.0669544125303831	0.573244229175373	0.999968939918204
ENST00000265866.11	0.109134768574052	0.0525519699686301	-0.05682647263943	0.386445777309175	-0.416771338152326	-0.473354137720812	-0.0564951229775832	0.399585027532043	-0.0564951229775832	0.399585027532043	0.999968939918204
ENST00000468777.5	-0.014725783241009	-0.472021733264657	-0.458574595141747	0.0225315164989717	0.86218492574738	0.404888918246634	-0.457225281606228	0.0314303950130683	-0.457225281606228	0.0314303950130683	0.609563591267441
ENST00000549183.1	0.100216652890663	-1.32428383802321	-1.40953855621197	0.934893849343139	0.00885231718265379	-1.4156873680736	-1.42201999248844	0.7071625388725	-1.40953855621197	0.934893849343139	0.999968939918204
ENST00000359114.9	-0.203397959869692	-0.502723849810377	-0.300384512851159	0.168439534486214	-0.340703583976202	-0.640029664679143	-0.299125744866126	0.25280445202352	-0.299125744866126	0.25280445202352	0.999968939918204
ENST00000269980.7	-0.199147207744583	-0.328317419711611	-0.130081869863948	0.465328078666131	0.769689716193831	0.640519482704092	-0.128889672625726	0.478762740639552	-0.128889672625726	0.478762740639552	0.999968939918204
ENST00000264596.4	-0.158240609710368	0.156095403875614	0.311639081303196	0.309349573853536	0.636513951525059	0.950849958714184	0.316619614281344	0.279919613128529	0.311639081303196	0.309349573853536	0.999968939918204
ENST00000221086.8	-0.0817544667487566	0.273578941564925	0.35339187668991	0.189778532998385	-0.0204971422593275	0.33483614593628	0.357802444654246	0.229672414335781	0.357802444654246	0.229672414335781	0.999968939918204
ENST00000285116.8	-0.0405974688184182	0.128313557359456	0.16848717158731	0.280937724865096	-0.0133288543986089	0.155582108419237	0.169489447057028	0.34023667318551	0.169489447057028	0.34023667318551	0.999968939918204
ENST00000442656.6	-0.0358321944915104	-0.173641118507432	-0.14028293275528	0.714545143263792	0.00953636621589192	-0.128297564638113	-0.167739474305939	0.960859324080984	-0.167739474305939	0.960859324080984	0.999968939918204
ENST00000429671.6	-0.240746369788977	0.00794028480234342	0.245525640390154	0.632581849534512	3.37175373745605	3.62044101581363	0.249430094560321	0.244151354057342	0.245525640390154	0.632581849534512	0.999968939918204
ENST00000503277.6	0.0901468099049977	-0.275046209256747	-0.365196050975533	3.93769169966258e-13	2.09659417774149	1.73140116379511	-0.365196049758668	3.22040821226424e-16	-0.365196050975533	3.93769169966258e-13	2.81991228251836e-10
ENST00000593767.3	0.0985488358076742	-0.42146059651465	-0.520629315543959	0.00128156534989528	0.39973861322112	-0.120270900168591	-0.519853079347752	0.00479346867575029	-0.519853079347752	0.00479346867575029	0.223875828325694
ENST00000336283.7	-0.0554166322620745	0.0418308200379617	0.0966437848902502	0.502925868719129	0.400584332396178	0.497831755520219	0.0976082845529269	0.522586645650798	0.0976082845529269	0.522586645650798	0.999968939918204
ENST00000396252.6	0.109621330361094	0.0655947384939067	-0.0452850375304088	0.909455283136709	-2.68989721837276	-2.73392445063873	-0.0391848056238135	0.935332137637316	-0.0391848056238135	0.935332137637316	0.999968939918204
ENST00000593087.1	0.208966894641483	0.131939419977927	-0.0775483043237035	0.600370648420277	2.07227010083583	1.99524268935366	-0.0768383705465928	0.512114890522044	-0.0775483043237035	0.600370648420277	0.999968939918204
ENST00000299237.2	0.205596530605536	0.245353864141953	0.0368951313802715	0.915547355948064	-0.450672926989191	-0.410916243625262	0.0481721602611085	0.932932285884734	0.0481721602611085	0.932932285884734	0.999968939918204
ENST00000226105.11	0.996475050648907	0.360741703623261	-0.639377165162276	0.12520703658113	1.4600277303525	0.824294277036795	-0.631315618184846	0.151723515592349	-0.631315618184846	0.151723515592349	0.976734954672375
ENST00000476279.5	0.391076251972535	0.214637853234835	-0.177263481497027	0.261136343682729	0.845828505584284	0.669390243060149	-0.176111686421681	0.0996841025120117	-0.177263481497027	0.261136343682729	0.999968939918204
ENST00000648994.2	-0.0661644706815172	-0.0689903813993498	-0.00348204375080563	0.997498809610707	-1.72757580616007	-1.73040197037917	-0.00186103395266102	0.995337381605933	-0.00348204375080563	0.997498809610707	0.999968939918204
ENST00000378886.6	0.310804845464691	-0.108730771760821	-0.421163652855279	0.0730344455474307	-1.24755186081677	-1.66708771221081	-0.418079355626017	0.162508172656689	-0.418079355626017	0.162508172656689	0.995649203772965
ENST00000258439.8	-0.0466208193136083	0.0853332183274164	0.131203097711022	0.483638925075125	-0.921426074049584	-0.789472187869464	0.13331217837234	0.571516549225809	0.13331217837234	0.571516549225809	0.999968939918204
ENST00000349995.10	-0.196950021238901	-0.4259723948927	-0.231762238484001	0.440265656674168	-0.0220102975477995	-0.251032884658549	-0.228047046178563	0.505233557203743	-0.228047046178563	0.505233557203743	0.999968939918204
ENST00000315580.9	0.312931907697881	0.152322349429099	-0.160955647598509	0.267307422987693	-0.286317322201449	-0.446926962401509	-0.159841893897892	0.359676134810122	-0.159841893897892	0.359676134810122	0.999968939918204
ENST00000464139.5	-0.495885977863862	-0.777530942959793	-0.281832355977308	0.776554395591779	-0.484514492758936	-0.766161991983322	-0.284889009895094	0.773134412152069	-0.281832355977308	0.776554395591779	0.999968939918204
ENST00000473414.6	0.217078797115319	-0.0137538503103279	-0.231796056832658	0.186614552165066	0.526198436678967	0.295365737171959	-0.23018031688487	0.229739346480594	-0.23018031688487	0.229739346480594	0.999968939918204
ENST00000587871.1	0.695081274662994	0.826787894755783	0.129194374906549	0.75512814035243	2.02246475934248	2.15417155648798	0.134916896757153	0.64607824027794	0.129194374906549	0.75512814035243	0.999968939918204
ENST00000430656.5	0.4692495889349	0.190668873810444	-0.278957407118236	0.512547051909174	2.24551954937548	1.96693854661443	-0.276521481122385	0.509798762766604	-0.278957407118236	0.512547051909174	0.999968939918204
ENST00000216160.11	-0.126933521383284	-0.209539496127953	-0.0839474718521807	0.652969437142013	0.0356872181560279	-0.0469188320975486	-0.0819538012595635	0.694907893074776	-0.0819538012595635	0.694907893074776	0.999968939918204
ENST00000648323.1	-0.0428585917575964	0.21042056234503	0.2519666935889	0.278129589579406	0.102914665439107	0.35619371689101	0.254868534919617	0.324889189213347	0.254868534919617	0.324889189213347	0.999968939918204
ENST00000642816.3	-0.50816449783343	0.557261203422037	1.06528839258879	4.80792773081887e-27	-2.81816201123749	-1.75273641422257	1.06565461443906	5.10039044950231e-13	1.06565461443906	5.10039044950231e-13	3.42427463803462e-10
ENST00000222219.8	0.202553832683614	0.186277703371918	-0.0171749600779105	0.917212810448239	0.374058517351088	0.357782346508595	-0.0156017820103183	0.934166877548804	-0.0156017820103183	0.934166877548804	0.999968939918204
ENST00000371429.4	-0.00726328165689592	0.0650344674462136	0.0719159234862266	0.455128199032496	0.516864086432837	0.589161829926515	0.0725376747897577	0.457394640364272	0.0725376747897577	0.457394640364272	0.999968939918204
ENST00000337702.5	0.0354881915682227	-0.0045133243364742	-0.0419962084130887	0.885481779857757	-0.223065405529281	-0.263067147381529	-0.0377917873654421	0.910012657401067	-0.0377917873654421	0.910012657401067	0.999968939918204
ENST00000297785.8	-1.36810543419544	-2.00009791815753	-0.639164288766319	0.103730304110102	1.42482074644677	0.792828259167212	-0.636723165207892	0.0777851185372923	-0.639164288766319	0.103730304110102	0.922219129521393
ENST00000455102.6	-0.0602737310195025	-0.799568328995472	-0.74238720511425	0.0902208702902093	-0.385817284922812	-1.12511251776129	-0.739981632177684	0.159209979781583	-0.739981632177684	0.159209979781583	0.990205306546586
ENST00000306999.7	-0.191579201700837	-0.532647848902401	-0.341967871141337	0.0276011694208484	0.532757306568568	0.191688635377293	-0.340845440489574	0.0343482759775534	-0.340845440489574	0.0343482759775534	0.628567598894171
ENST00000484069.1	0.338672245264408	9.43801970540367	9.14617633037714	2.27326763352973e-24	-9.60761591149884	-0.508099724491316	4.66772396628143	0.548247671619976	4.66772396628143	0.548247671619976	0.999968939918204
ENST00000431388.3	0.21601884995972	0.392597687843562	0.176011177043299	0.397730453725772	-2.27806811790016	-2.10148958604456	0.179315999868676	0.551177525962544	0.179315999868676	0.551177525962544	0.999968939918204
ENST00000370918.8	-0.239366440020439	-0.148135695757898	0.0914530677969494	0.542647968459034	0.539135504198406	0.630366117909545	0.0916527310202315	0.628210836168783	0.0916527310202315	0.628210836168783	0.999968939918204
ENST00000389547.7	0.0406295697162114	0.902777574780698	0.861227412956536	0.0440675912306923	-3.28089640649192	-2.41874967395613	0.872386893317509	0.212242836708033	0.872386893317509	0.212242836708033	0.999968939918204
ENST00000354241.5	-0.241757981129021	0.170997112160146	0.409262201386403	0.242078088173354	-0.995888943454573	-0.58313427642315	0.417031942940503	0.348352602369812	0.417031942940503	0.348352602369812	0.999968939918204
ENST00000541515.3	0.33582589841463	0.821499565536055	0.484709061531529	0.120710832464845	1.70419672224761	2.18987071186912	0.486472645086551	0.00612059746697326	0.484709061531529	0.120710832464845	0.94671290397414
ENST00000361729.3	0.547690940367822	0.514533033553309	-0.0343188530236853	0.860956684169556	-0.605125699164643	-0.638283736890649	-0.0315154681656273	0.896816799594121	-0.0315154681656273	0.896816799594121	0.999968939918204
ENST00000581208.2	0.0012235946460662	0.0759804422273599	0.0737604749887204	0.664158745982437	-0.585184570515241	-0.510427824216221	0.0757386331533594	0.710862568571565	0.0757386331533594	0.710862568571565	0.999968939918204
ENST00000534254.5	-0.112306381368225	1.3062181375656	1.41497712738395	0.000166309647708059	-1.17934499570987	0.239179316867076	1.43068435381761	0.00246298076917534	1.43068435381761	0.00246298076917534	0.140730528842987
ENST00000299167.12	0.24340675282126	0.16443660707421	-0.0791399348209749	0.617753435719404	-0.710945897100055	-0.789916170414656	-0.0783898187648822	0.695099248539862	-0.0783898187648822	0.695099248539862	0.999968939918204
ENST00000432791.6	-0.0408265105678403	0.0099616245640571	0.0498296770298252	0.750627154087995	-0.718778907938775	-0.667990866817294	0.0516343047074801	0.786389409459631	0.0516343047074801	0.786389409459631	0.999968939918204
ENST00000584022.5	-0.161665059345076	0.750081457732841	0.907524445947452	0.018393161866091	-0.794019737541795	0.117726440891086	0.920150183591206	0.0482845142111953	0.920150183591206	0.0482845142111953	0.71639813764732
ENST00000372927.5	-0.0824158432931461	0.369184230451332	0.450477573634799	0.0557599536745761	1.10777273934217	1.55937284763448	0.452733202655063	0.0310095737924852	0.450477573634799	0.0557599536745761	0.765950667995264
ENST00000373191.9	-0.347974825395285	0.0600408763851809	0.407206432916737	0.0829245043031957	-1.09936247558482	-0.691347074940906	0.40935216377102	0.191226393998224	0.40935216377102	0.191226393998224	0.999968939918204
ENST00000407364.8	0.139436184856461	-0.26274175297988	-0.406765833952797	0.256906005990348	1.34822302751486	0.946045239898291	-0.401072045488041	0.220565352310119	-0.406765833952797	0.256906005990348	0.999968939918204
ENST00000302746.11	0.120153538322901	-0.0129092315604056	-0.133505758548705	0.22973388770622	0.709369584458154	0.576306802168361	-0.132840135232807	0.250686489470053	-0.132840135232807	0.250686489470053	0.999968939918204
ENST00000382368.8	-0.714246830018475	-0.73652439518422	-0.0249449712968923	0.910835585585105	0.113677302798928	0.0913996650231174	-0.0222335616710478	0.926289108451799	-0.0222335616710478	0.926289108451799	0.999968939918204
ENST00000357460.7	-0.148370631790354	0.036847794120882	0.183742048519353	0.545244508885246	-0.200495781182696	-0.0152776563369572	0.187809839793255	0.614905620076012	0.187809839793255	0.614905620076012	0.999968939918204
ENST00000379480.9	0.0109890692272053	-0.19339586526665	-0.207591698012496	0.497993407597357	-0.434412198108174	-0.63879737938829	-0.202223274087491	0.577944320696669	-0.202223274087491	0.577944320696669	0.999968939918204
ENST00000402301.5	-0.0991461663320947	0.0255229162134289	0.124429747570722	0.659807601910392	3.94273567498319	4.06740500463627	0.124999273113435	0.389988314595218	0.124429747570722	0.659807601910392	0.999968939918204
ENST00000617190.4	-0.124567441543148	-0.113701108147698	0.0106714928827956	0.953765082176996	1.86754678939689	1.87841315678783	0.0111413196913156	0.93470552275304	0.0106714928827956	0.953765082176996	0.999968939918204
ENST00000443003.2	0.161660175347442	0.0634670316876854	-0.0981882858717694	0.0273310711541608	0.915456893487741	0.817263756342949	-0.098182328122738	0.0103162448375262	-0.0981882858717694	0.0273310711541608	0.577697678005427
ENST00000289119.7	0.0862419605919941	-0.0730130211845008	-0.160793728826178	0.472992852850224	1.17041001036944	1.01115504094342	-0.158216055130203	0.465510460110863	-0.160793728826178	0.472992852850224	0.999968939918204
ENST00000605337.5	-0.443308652112591	1.3682099519256	1.81549309459914	0.000470098853451077	2.25783992253183	4.06935761802369	1.81515842037052	0.0048166122637524	1.81515842037052	0.0048166122637524	0.223982895832157
ENST00000325418.5	-0.124714315414412	-0.238823372618349	-0.114956745950029	0.637295925980321	0.23913255735107	0.125023328844045	-0.113033858576133	0.684102336055495	-0.113033858576133	0.684102336055495	0.999968939918204
ENST00000337080.8	0.128855936436799	-0.0175441212137647	-0.148658387383773	0.507796548114887	1.11114271012081	0.964742705074737	-0.14572905306022	0.483227878141988	-0.148658387383773	0.507796548114887	0.999968939918204
ENST00000527615.5	-0.324974478433032	-1.19127846474492	-0.845870238185469	0.888333819033466	-1.24614890893357	-2.11249745436753	-0.863792155142706	0.822802686041307	-0.845870238185469	0.888333819033466	0.999968939918204
ENST00000369653.8	-0.0771431737831157	-0.15073974361658	-0.0750967389074262	0.695373736203568	1.2197044908026	1.14610797538219	-0.0732182959710428	0.674177072473548	-0.0750967389074262	0.695373736203568	0.999968939918204
ENST00000292431.5	-0.170210258994021	-0.0128406209302884	0.157140613122695	0.195074545962841	-1.69099768647599	-1.53362814298935	0.15796300403121	0.321268199908839	0.15796300403121	0.321268199908839	0.999968939918204
ENST00000226299.8	0.106883630356366	0.0828260504060274	-0.024200878029063	0.757456871188718	0.391858956689296	0.367801367467764	-0.023886268179632	0.774950163611928	-0.023886268179632	0.774950163611928	0.999968939918204
ENST00000651992.1	-0.064855029067144	-0.0281671597947694	0.0356431054294122	0.821002864563747	0.799272487971262	0.835960384263798	0.0369019322109561	0.787353643636376	0.0356431054294122	0.821002864563747	0.999968939918204
ENST00000336898.8	0.086663484505669	-0.266092883278883	-0.359460522134348	0.501474790050823	-0.468302443672476	-0.821059534389088	-0.348765607029889	0.586726736916885	-0.348765607029889	0.586726736916885	0.999968939918204
ENST00000341156.9	0.883385930752771	-0.0418587685630358	-0.929360260737633	0.0242359351438491	-0.77298722837317	-1.69823244469029	-0.921205387947986	0.0801814168070284	-0.921205387947986	0.0801814168070284	0.856171748848012
ENST00000320631.8	-0.387376040126855	-0.439340419329295	-0.0522489231626042	0.633008388549159	0.358567372790013	0.30660295695435	-0.051983700920471	0.669324432862733	-0.051983700920471	0.669324432862733	0.999968939918204
ENST00000602677.5	-0.266317315318538	-0.0486346246650506	0.216187158072882	0.327070543608879	1.12288503357287	1.34056777288737	0.218255352857422	0.252970012408198	0.216187158072882	0.327070543608879	0.999968939918204
ENST00000446108.5	-0.124022339077299	-0.0242193002074183	0.0996326954038389	0.290868533179706	-2.20638510665932	-2.10658213622103	0.100053207800901	0.428080145828584	0.100053207800901	0.428080145828584	0.999968939918204
ENST00000296861.2	-0.759069528697618	-0.448125355639646	0.308138001867049	0.419622367318061	-1.63941389630174	-1.32847045306378	0.312134006939491	0.540936774820908	0.312134006939491	0.540936774820908	0.999968939918204
ENST00000370626.4	0.613318516010748	0.542711120269595	-0.0748252809544505	0.819668265554177	0.847027377035223	0.776419972990178	-0.0658278953582556	0.85718923886782	-0.0658278953582556	0.85718923886782	0.999968939918204
ENST00000423497.5	0.256356236759319	-0.0484739102060348	-0.305396845264125	0.0160233557255648	1.77775368106787	1.47292359530423	-0.304729010238978	0.00137442961646238	-0.305396845264125	0.0160233557255648	0.449407016198479
ENST00000367448.5	-0.103073500019566	-0.0357801534250275	0.0669862122264107	0.578678308854851	-0.987662577795578	-0.920369323378656	0.0676189803591658	0.666914382785027	0.0676189803591658	0.666914382785027	0.999968939918204
ENST00000342782.4	0.565116235217952	0.665642844449303	0.0988384149110391	0.697914412810149	1.05309509002848	1.15362172223313	0.102320027361743	0.655381841460284	0.0988384149110391	0.697914412810149	0.999968939918204
ENST00000394065.2	0.205442237728053	-0.766407403576363	-0.97520319331716	0.108241910342637	0.837878587823629	-0.133971963129852	-0.971885128801644	0.15529599854695	-0.971885128801644	0.15529599854695	0.981865577628805
ENST00000467766.5	0.447694688460781	0.0163944813135483	-0.431070539353269	0.45208394868187	6.00292462275431	5.57162567282296	-0.430753877731389	0.0280052761613314	-0.431070539353269	0.45208394868187	0.999968939918204
ENST00000303142.11	-0.0827521304937249	-0.0117376234150417	0.0654390077319196	0.913220937446255	1.55800233906115	1.62901685142311	0.0741832155543807	0.8612262601291	0.0654390077319196	0.913220937446255	0.999968939918204
ENST00000284617.7	0.145537111790015	0.0577699581193966	-0.0890690250084729	0.788372458261588	-0.791015975822633	-0.878783541984083	-0.0853984479402472	0.82999684155526	-0.0853984479402472	0.82999684155526	0.999968939918204
ENST00000553264.5	-0.0887871563460104	0.0927451458543767	0.179817152601613	0.401430838376426	-0.440529964237538	-0.258997779547131	0.182714688505067	0.461198261029883	0.182714688505067	0.461198261029883	0.999968939918204
ENST00000527906.5	0.0504965084471431	0.0387740784066543	-0.012255292445293	0.99160647502489	-2.77639272127781	-2.78811584724908	-0.00865024352512922	0.985628988129679	-0.012255292445293	0.99160647502489	0.999968939918204
ENST00000366481.4	0.00367728595357453	0.0112505065975502	0.00673279043207353	0.958922970964411	-1.6856728082248	-1.6780997297848	0.00829446098729081	0.964772064882277	0.00829446098729081	0.964772064882277	0.999968939918204
ENST00000319410.9	-0.0255072124063802	-0.0686342602457377	-0.0432981412493056	0.480878857167477	0.448752458155956	0.405625412343819	-0.0430094869138931	0.470881803587836	-0.0432981412493056	0.480878857167477	0.999968939918204
ENST00000388837.6	-0.341932485285484	-0.405410725986687	-0.0635213077772099	0.310277985467896	0.600601747315603	0.537123505931848	-0.0635213078068356	0.306704786768791	-0.0635213077772099	0.310277985467896	0.999968939918204
ENST00000324787.10	0.0572942104222161	0.113331289949605	0.0553021234847866	0.710037961288223	0.113637705967605	0.169674730223472	0.056689413197881	0.736828683833981	0.056689413197881	0.736828683833981	0.999968939918204
ENST00000647730.1	0.0752291059790247	0.908022263209213	0.831837045923292	0.0153637042230535	-3.4031876894462	-2.57039530319324	0.844189623047459	0.111558153246149	0.844189623047459	0.111558153246149	0.936639348545888
ENST00000375712.4	-0.219861397970059	-0.149959680796712	0.0690360190564658	0.774186457771256	-2.2638223233291	-2.19392099460832	0.0718293047560907	0.833038206525722	0.0718293047560907	0.833038206525722	0.999968939918204
ENST00000588800.5	-0.365995490308862	-0.0866702680152342	0.28262320148735	0.651558672716614	0.227070273379284	0.50639318267689	0.285307587996671	0.772905769113487	0.285307587996671	0.772905769113487	0.999968939918204
ENST00000260187.7	0.341693319383202	0.450790387485193	0.107738200522602	0.558797185177348	-0.336380685253805	-0.227283707418837	0.110878492268246	0.609637738231297	0.110878492268246	0.609637738231297	0.999968939918204
ENST00000381709.6	-0.0888258945586989	0.0141495898777745	0.102972782451411	0.547616301919858	6.73298594347004	6.83596160231394	0.102945371585827	0.0148279125759524	0.102972782451411	0.547616301919858	0.999968939918204
ENST00000374516.8	-0.267879250270306	0.0493658000731071	0.316190348019933	0.35985726065124	-0.400811481700551	-0.083566926664425	0.319912767629249	0.475456189561473	0.319912767629249	0.475456189561473	0.999968939918204
ENST00000417098.6	-0.114623117780543	0.111254712620449	0.225102683725718	0.10899495048495	-0.671397943998987	-0.445520183460225	0.226514614885383	0.175994245366354	0.226514614885383	0.175994245366354	0.999968939918204
ENST00000620514.1	0.0720623194827383	0.000288932276221985	-0.0735711352603445	0.717304600807097	0.767051710522189	0.695278328411127	-0.0710180572138095	0.727953939655776	-0.0710180572138095	0.727953939655776	0.999968939918204
ENST00000354968.5	0.293079699461274	0.161682334855612	-0.131734295129304	0.332359477326343	2.18329919919187	2.05190188364097	-0.13103763289725	0.22709652146563	-0.131734295129304	0.332359477326343	0.999968939918204
ENST00000546954.2	0.0393198333794942	-0.130624228425473	-0.170660392193497	0.248294002356793	0.116990585552718	-0.0529535340333394	-0.169664451826555	0.311775986185452	-0.169664451826555	0.311775986185452	0.999968939918204
ENST00000378387.4	0.206053855031814	0.271982122020229	0.0631728573420278	0.831084457633164	0.76494215833374	0.830870409220991	0.0679992680858588	0.80654397286609	0.0631728573420278	0.831084457633164	0.999968939918204
ENST00000322349.13	-0.192109886541751	-0.255954756379911	-0.0644339579747872	0.639128651473195	-0.824277882816764	-0.888122843244734	-0.0633908569010941	0.705083447284903	-0.0633908569010941	0.705083447284903	0.999968939918204
ENST00000527478.6	-0.0586138123343296	0.11219631155576	0.169965196455841	0.472351386242721	-2.2348349354503	-2.06402515876391	0.172983870541149	0.598574750208659	0.172983870541149	0.598574750208659	0.999968939918204
ENST00000280987.8	-0.0795784497261328	-0.366768758881057	-0.28958429881629	0.249601877936247	-1.00623687275325	-1.29342740476277	-0.286535779709567	0.35087545573551	-0.286535779709567	0.35087545573551	0.999968939918204
ENST00000237536.9	-0.0687084606857922	-0.121798585831369	-0.0538877792921908	0.741342113845751	-2.03603113450053	-2.08912142568713	-0.052119823243614	0.807968791508325	-0.052119823243614	0.807968791508325	0.999968939918204
ENST00000268383.7	0.00622826563696062	-0.0957870303886769	-0.102869383681266	0.603066434041373	-1.00357838433837	-1.10559386513671	-0.101247209567646	0.684499877159682	-0.101247209567646	0.684499877159682	0.999968939918204
ENST00000260953.10	-0.02093998482833	0.116860578830238	0.137135598191699	0.299537711899273	0.438970608210737	0.576771178545383	0.138090435849313	0.274241349080517	0.137135598191699	0.299537711899273	0.999968939918204
ENST00000357681.10	0.0715749309038134	0.288155181658886	0.215569739918994	0.192842682922278	-0.110485965970641	0.106094244435367	0.217597298586809	0.22537024057974	0.217597298586809	0.22537024057974	0.999968939918204
ENST00000396432.7	-0.128982658258797	-0.385071280352213	-0.256419296761664	0.403561466395654	-2.67640383800094	-2.93249308215908	-0.255339943586629	0.523674083492028	-0.255339943586629	0.523674083492028	0.999968939918204
ENST00000375279.6	0.0423017882033842	-0.0614280774087004	-0.104947188676171	0.687476382071068	-0.626874639274474	-0.730604751827258	-0.102262447820521	0.749407384276776	-0.102262447820521	0.749407384276776	0.999968939918204
ENST00000305784.7	-0.182282544061114	0.0911237850291511	0.272961386390046	0.0799919768303245	0.3693121225855	0.642718397006233	0.27376027766884	0.111997067289755	0.27376027766884	0.111997067289755	0.936639348545888
ENST00000308742.9	-0.330068616984936	-0.182992971273089	0.141943167563592	0.806006643133189	0.917597367984213	1.06467281625074	0.15118704300766	0.785206703741507	0.141943167563592	0.806006643133189	0.999968939918204
ENST00000549920.6	-0.0161283170476054	-0.239939283976374	-0.223845468548057	6.21326690218816e-06	1.57777138888836	1.35396042679905	-0.223857410707205	4.98946172610391e-07	-0.223845468548057	6.21326690218816e-06	0.000855678372606478
ENST00000373178.5	-0.0679405628157166	-0.0263428843643858	0.0409591082843992	0.779188820075623	-0.196267544083208	-0.154669921444189	0.0422467570983225	0.798449714755383	0.0422467570983225	0.798449714755383	0.999968939918204
ENST00000253048.10	0.0672442567747394	-0.0110316647209042	-0.0785038863867775	0.52499527952339	-0.936837763580377	-1.01511376074629	-0.0779211744539619	0.611057036351813	-0.0779211744539619	0.611057036351813	0.999968939918204
ENST00000511473.5	-0.195174171974379	-1.20835634957976	-1.0159470573867	4.79021004686547e-05	-0.560552444864476	-1.5737348139548	-1.01417730929376	0.000444502520124455	-1.01417730929376	0.000444502520124455	0.0341060433655492
ENST00000369681.10	-0.240195389629369	0.0756221958614579	0.314433045677545	0.140353634034083	-0.747153245939994	-0.431335820869754	0.317442668628008	0.221041682222181	0.317442668628008	0.221041682222181	0.999968939918204
ENST00000375499.8	0.0540153556889333	-0.0294458105387811	-0.0836755773329764	0.181533492661022	0.278544932446592	0.195083765624973	-0.0833788554609211	0.185377680127561	-0.0833788554609211	0.185377680127561	0.999968939918204
ENST00000394222.8	-0.00159040121858079	-0.209134055354025	-0.210209612314618	0.483508860841487	-1.01942223540226	-1.22696622521451	-0.205392542221942	0.581820717764118	-0.205392542221942	0.581820717764118	0.999968939918204
ENST00000381647.7	0.0732833287087765	0.178289829058599	0.104664640673443	0.471764727406765	-1.08391358290478	-0.978907200801722	0.105913748374573	0.576924776311788	0.105913748374573	0.576924776311788	0.999968939918204
ENST00000366847.9	-0.0639195300641281	0.0567145687096098	0.119983401762653	0.455306311225022	1.38322255998789	1.5038567065731	0.120926346303258	0.357667807791852	0.119983401762653	0.455306311225022	0.999968939918204
ENST00000511437.6	-0.148829695986858	-0.0367271478285468	0.110626621207579	0.564063211373389	0.156879641708788	0.268982144890825	0.112813843963947	0.576034473987178	0.112813843963947	0.576034473987178	0.999968939918204
ENST00000442415.7	-0.0558472595184762	-0.145904208448043	-0.0906473916492239	0.52954692690384	-1.34403966598244	-1.43409673646352	-0.0895812079643323	0.627218498472263	-0.0895812079643323	0.627218498472263	0.999968939918204
ENST00000398659.8	-0.0286566867488619	0.0936596637775447	0.120903388912367	0.569357163660174	0.280874989757985	0.403191280812423	0.123460168631275	0.584886276936404	0.123460168631275	0.584886276936404	0.999968939918204
ENST00000644146.1	0.0560461670683656	-0.457482834047536	-0.513791250554738	0.312635439995578	-2.9023043495388	-3.41583459526087	-0.509928191306193	0.439872270737673	-0.509928191306193	0.439872270737673	0.999968939918204
ENST00000220751.5	0.110359596909676	-0.285263413236759	-0.399736443616171	0.212008252664702	0.887117944174134	0.491494918746648	-0.394252260245711	0.220234261658836	-0.394252260245711	0.220234261658836	0.999968939918204
ENST00000596995.1	-0.297500947968074	-0.470083905644424	-0.1742768213711	0.641693965951889	0.137623389384828	-0.0349600173045884	-0.171292980486417	0.689391652733236	-0.171292980486417	0.689391652733236	0.999968939918204
ENST00000357886.8	0.0951674808113558	0.174634911714957	0.0791502279970222	0.542976643227858	1.00136843339652	1.0808358713091	0.0797692249526736	0.513139639001096	0.0791502279970222	0.542976643227858	0.999968939918204
ENST00000402673.7	-0.074306030265781	0.0480254617566248	0.121700387732175	0.326465485816276	0.271607106149009	0.393938580295324	0.122750196933839	0.344973450464791	0.122750196933839	0.344973450464791	0.999968939918204
ENST00000303887.10	0.0802453700883858	-0.0567436941274855	-0.137055084590586	0.0124432547128552	0.826515576925632	0.689526507743474	-0.136921372821535	0.0172760371671374	-0.136921372821535	0.0172760371671374	0.462791000621921
ENST00000357002.5	0.303314696387793	-0.207519206258817	-0.513756170535871	0.0464012515808961	-0.171426272125258	-0.68226033302088	-0.509897791945411	0.0906951521072259	-0.509897791945411	0.0906951521072259	0.880984767162164
ENST00000517876.5	0.0983495917375433	0.260600843734918	0.161607199697036	0.25304793236108	0.0664504128318255	0.228701627247881	0.162811161614975	0.295043257094232	0.162811161614975	0.295043257094232	0.999968939918204
ENST00000309117.11	-0.165943570891018	-0.152430094104466	0.0128445275784748	0.931750555378534	-0.484783783939257	-0.471270410748782	0.0139059847300014	0.940929515688812	0.0139059847300014	0.940929515688812	0.999968939918204
ENST00000371142.9	0.0571916175086557	0.125471619484411	0.0683138834296362	0.561497516478352	-0.415777314558585	-0.347497400974153	0.068640742259499	0.653134098772176	0.068640742259499	0.653134098772176	0.999968939918204
ENST00000295025.12	-0.0516791259480376	0.010203668660517	0.0600320069548683	0.798162971490276	-1.592423340404	-1.53054084423064	0.0636876169807019	0.840379294872875	0.0636876169807019	0.840379294872875	0.999968939918204
ENST00000491415.7	0.000331863975336782	0.024243052062454	0.0235369053635723	0.865003366565868	0.427420523957779	0.451331667683625	0.0243122003404876	0.874000812178148	0.0243122003404876	0.874000812178148	0.999968939918204
ENST00000635248.1	0.633445501496283	2.42654480589908	1.7952234704887	0.0171174156642482	-0.768135575333523	1.02496344542386	1.6715070094631	0.12944764319937	1.6715070094631	0.12944764319937	0.94863749110067
ENST00000372037.8	-0.00516138492942886	-0.328674044445631	-0.326027387588051	0.36601962831853	-0.884259708670192	-1.20777285131476	-0.321501679990427	0.472523944095549	-0.321501679990427	0.472523944095549	0.999968939918204
ENST00000672434.1	-0.0476582208930226	0.0442017143991332	0.0913919131465468	0.45918286588655	-0.173632950288015	-0.0817730525350979	0.0921466396169985	0.505502336861228	0.0921466396169985	0.505502336861228	0.999968939918204
ENST00000337502.5	-0.200522571068701	-0.241738377518057	-0.0440416321309454	0.849118503062844	1.16049783219901	1.11928263146407	-0.040785688817113	0.805789852413117	-0.0440416321309454	0.849118503062844	0.999968939918204
ENST00000525763.5	-0.0823372188430179	-0.180532546845516	-0.0986719690849609	0.525341917333036	3.88148562460482	3.7832904637192	-0.0981654968488739	0.136689608950252	-0.0986719690849609	0.525341917333036	0.999968939918204
ENST00000186436.10	-0.175452238354799	-0.0367041989610781	0.138482549239767	0.474760969216265	-0.378845454258077	-0.240097725413056	0.13946551636257	0.587900438346935	0.13946551636257	0.587900438346935	0.999968939918204
ENST00000615891.2	-0.240223114722742	-7.22791780536168e-05	0.238012265958718	0.465310371835678	0.251435928564704	0.491586575808797	0.242244352169705	0.500866883242243	0.242244352169705	0.500866883242243	0.999968939918204
ENST00000319394.8	-0.150475457411487	0.142494638470074	0.292320548810606	0.13728761772953	-2.43821038182732	-2.14524055132087	0.294810311336127	0.28290991852385	0.294810311336127	0.28290991852385	0.999968939918204
ENST00000244869.3	-0.39186969856821	0.120296181490436	0.50929608092648	0.184208111929254	-1.38798352430226	-0.875818270377959	0.518152197411801	0.312320046379762	0.518152197411801	0.312320046379762	0.999968939918204
ENST00000519546.5	-0.0664427721514096	-0.247777677936434	-0.188598611749438	0.71652874792165	-0.375660452392495	-0.556995894351692	-0.177899945679336	0.765419072007649	-0.177899945679336	0.765419072007649	0.999968939918204
ENST00000374467.4	0.0557557418169026	0.543950047322863	0.487017783925789	0.0119187276273069	0.0189650860998093	0.507159341334585	0.489533240677653	0.0188594446544377	0.489533240677653	0.0188594446544377	0.491492899294173
ENST00000449592.7	-0.64252777923015	-0.779633065406078	-0.139811692047696	0.651543140438833	-1.54849264016832	-1.68559835181207	-0.137070292703926	0.717857849578154	-0.137070292703926	0.717857849578154	0.999968939918204
ENST00000507488.6	0.178999469659034	-0.191463078628182	-0.373217035217553	0.36446643554477	4.08789128187048	3.71742949735722	-0.369787337100833	0.0645520515593974	-0.373217035217553	0.36446643554477	0.999968939918204
ENST00000630771.2	-0.0278063527167996	0.891104236862789	0.905431056992331	0.336133172487835	-2.85372921334894	-1.93484573440747	0.918872314364027	0.803839912176823	0.918872314364027	0.803839912176823	0.999968939918204
ENST00000409341.5	0.274919524630773	0.887250013905823	0.613121633667357	0.20574663377398	-1.50487752414244	-0.892548144409286	0.627747310410449	0.40148849451242	0.627747310410449	0.40148849451242	0.999968939918204
ENST00000591097.5	0.292393639872847	0.165132857949287	-0.127852680148942	0.711082837154609	3.92876071760463	3.80150039921869	-0.12614321815411	0.578600950440621	-0.127852680148942	0.711082837154609	0.999968939918204
ENST00000398944.7	0.0999902704056106	0.592211881758843	0.492390101265127	0.10532103261646	-1.59118408378506	-1.09896360891636	0.492387166376202	0.303384964827706	0.492387166376202	0.303384964827706	0.999968939918204
ENST00000361464.8	0.10656836572225	0.160429914108616	0.0539217507686156	0.703854952165718	-0.763660289067119	-0.70979888124694	0.0543271755823485	0.778320676245224	0.0543271755823485	0.778320676245224	0.999968939918204
ENST00000326181.11	0.205154277265327	0.24743471448674	0.0419876688005356	0.7123244775021	-1.14771888312029	-1.10543851606624	0.0428023810832219	0.769016241112099	0.0428023810832219	0.769016241112099	0.999968939918204
ENST00000619426.5	0.177108672664695	0.114448151614516	-0.0626885705006418	0.430522293213407	1.93901083353296	1.87635030209162	-0.0625916530217312	0.445822719893807	-0.0625916530217312	0.445822719893807	0.999968939918204
ENST00000361417.6	0.133582399041951	-0.287121840290877	-0.422335924958052	0.027716277422579	0.973080161099113	0.552375947414524	-0.420424182101195	0.0210014394775901	-0.422335924958052	0.027716277422579	0.578609121564196
ENST00000338754.9	-0.0782396406426223	0.000148409702154543	0.0776217500372784	0.587150774494177	-0.94794031142724	-0.869552356196382	0.0791286391953983	0.658319250365998	0.0791286391953983	0.658319250365998	0.999968939918204
ENST00000376259.7	0.730926117671521	0.853186217016932	0.121467655557162	0.475736323998471	-1.02734604274429	-0.905086082642436	0.124263275429835	0.58382381213964	0.124263275429835	0.58382381213964	0.999968939918204
ENST00000249776.12	0.144994529651133	0.0764381185444843	-0.0691225232999921	0.555390788924465	0.0610419178129009	-0.00751451911918415	-0.0682784710460882	0.59861787255297	-0.0682784710460882	0.59861787255297	0.999968939918204
ENST00000376585.6	0.031540062982187	0.653202924056365	0.621006846434497	9.07803423047361e-05	-1.2767095769502	-0.65504684434941	0.62300666466574	0.00273196817932623	0.62300666466574	0.00273196817932623	0.151272176197538
ENST00000376663.8	-0.220015693625947	-0.205967320200408	0.0133161202683865	0.919404592404837	-0.96608158570323	-0.952033297964366	0.014457638914847	0.930316305899239	0.014457638914847	0.930316305899239	0.999968939918204
ENST00000297265.5	0.115121853146654	-0.357247163561279	-0.477102605307375	0.204141145232126	-0.372086232402259	-0.84445560581545	-0.470622760646125	0.293789401709323	-0.470622760646125	0.293789401709323	0.999968939918204
ENST00000642195.1	-0.0575221611369911	-0.120117632687369	-0.0628024647710117	0.579746643545689	1.17688448296867	1.11428899403142	-0.0623109655376856	0.595262494146972	-0.0623109655376856	0.595262494146972	0.999968939918204
ENST00000311575.6	-0.282445759649204	-0.707908487919904	-0.428229251046053	0.325233527074807	-0.890128835014478	-1.3155923395759	-0.425593732757838	0.424859984327154	-0.425593732757838	0.424859984327154	0.999968939918204
ENST00000621413.4	-0.19854169481404	0.186436338395659	0.384571961768799	0.00502966429158069	-0.21349903990171	0.171478929612003	0.385727827876235	0.0165461000539128	0.385727827876235	0.0165461000539128	0.453413792803906
ENST00000296503.10	0.127580827756375	0.11636821575099	-0.011290829979041	0.84902385289813	0.296823333338983	0.285610720082025	-0.0111496946141914	0.855226388196829	-0.0111496946141914	0.855226388196829	0.999968939918204
ENST00000530758.2	-0.00427346145845974	-0.0114758538455846	-0.00756164310223295	0.942575684565019	-0.258420954037433	-0.26562338214699	-0.00701870794106796	0.954233679566095	-0.00701870794106796	0.954233679566095	0.999968939918204
ENST00000547157.1	0.728797174536068	-0.295308398625204	-1.02665935809622	0.00985384786039328	4.77009148810041	3.74598659752819	-1.02377743552298	1.08336932472303e-08	-1.02665935809622	0.00985384786039328	0.35166124158254
ENST00000354831.11	-0.140277073031639	-0.113420863530284	0.0267249470087172	0.768963165996846	0.8924132905241	0.919269522249691	0.0270085142980746	0.716370253142178	0.0267249470087172	0.768963165996846	0.999968939918204
ENST00000085068.7	0.033090245302215	0.0908931110481783	0.0574142833284457	0.624368689542666	1.13323818138636	1.19104105114655	0.0580099487212128	0.601237531041838	0.0574142833284457	0.624368689542666	0.999968939918204
ENST00000319974.6	-0.17333764542698	0.475581248686141	0.646779919290398	0.0240050084841422	-1.52384891882544	-0.874930385331503	0.653245029180025	0.0861473205983384	0.653245029180025	0.0861473205983384	0.870546903779013
ENST00000296468.8	0.0521999394132998	-0.0578708675389515	-0.114525323457859	0.749952563188513	0.0529550290572006	-0.0571160095867179	-0.107235462348132	0.793259706347616	-0.107235462348132	0.793259706347616	0.999968939918204
ENST00000367296.8	-0.463143639422191	-0.441862129897379	0.0199100918396633	0.925391088388022	-0.235007676723384	-0.213726380702392	0.0218345398604574	0.937883887216896	0.0218345398604574	0.937883887216896	0.999968939918204
ENST00000366600.8	-0.217158424407211	-0.355500581018181	-0.139692572489597	0.720864148432095	-1.98644016028707	-2.12478303933525	-0.135963036548994	0.776049029458025	-0.135963036548994	0.776049029458025	0.999968939918204
ENST00000555846.2	-0.197588219636727	0.581126480055217	0.777472917471416	0.0206447916494845	-2.65340213932713	-1.87468813629913	0.786997326900744	0.112302539478448	0.786997326900744	0.112302539478448	0.936639348545888
ENST00000324379.10	-0.0611972996241786	0.0853836622587896	0.146015958227192	0.275054591819328	0.975341136671063	1.12192213426555	0.146952418803082	0.191052187616145	0.146015958227192	0.275054591819328	0.999968939918204
ENST00000356763.8	0.252417949184284	0.330535068823158	0.0775700994027178	0.659145567600798	0.913863857585939	0.991980954468497	0.0791233840179233	0.658310108601015	0.0775700994027178	0.659145567600798	0.999968939918204
ENST00000330479.8	-0.047054444249988	-0.0302516963322931	0.0162257996170514	0.892584686178864	0.0428038951910044	0.0596066247586081	0.0171842150718695	0.890820425568872	0.0162257996170514	0.892584686178864	0.999968939918204
ENST00000650688.1	0.0330147182783992	0.0786294493448874	0.0454171887485508	0.617277765597684	0.470548643049098	0.516163369272553	0.0458263525026557	0.61753599784246	0.0458263525026557	0.61753599784246	0.999968939918204
ENST00000613030.4	-0.632962373514183	-0.722340256976338	-0.0936793380169245	0.767725201371714	-0.220930689626248	-0.310308789954329	-0.0895342369072338	0.801170672844289	-0.0895342369072338	0.801170672844289	0.999968939918204
ENST00000366808.5	-0.0985272000271475	0.367368740287896	0.464649932099044	0.0351571946709987	-0.734049067567079	-0.268153310941229	0.467992681383273	0.0875523315764618	0.467992681383273	0.0875523315764618	0.873107085503175
ENST00000321337.12	-0.0362802374535323	0.224652693914179	0.260428957738689	0.195059190286197	-0.977323119341116	-0.716390421958025	0.262359315951947	0.32877051108135	0.262359315951947	0.32877051108135	0.999968939918204
ENST00000368301.6	-0.27442212851305	-0.782483152979352	-0.508270959031763	0.110033750712351	-0.0282420039875866	-0.536303958578058	-0.507782418466929	0.209611773955757	-0.507782418466929	0.209611773955757	0.999968939918204
ENST00000353704.3	-0.173920027744079	-0.0629942586586813	0.107484209611626	0.744815707947874	-0.625639189942468	-0.514713762585657	0.11343152285321	0.780010845185263	0.11343152285321	0.780010845185263	0.999968939918204
ENST00000306562.8	0.133929912458572	0.452142190550586	0.317205976957915	0.128904094481405	-2.35402260823229	-2.03581063069135	0.321301635977645	0.28399301780021	0.321301635977645	0.28399301780021	0.999968939918204
ENST00000263697.6	0.0865254840244978	0.158211812356243	0.0715055682991026	0.376151766709507	-0.770775362506078	-0.69908906222435	0.0718947040901849	0.458421846564835	0.0718947040901849	0.458421846564835	0.999968939918204
ENST00000381571.6	0.130444973918511	0.112127016292447	-0.0192895556453925	0.953851393980008	1.03829425039113	1.01997612374108	-0.016420110076973	0.96048636927078	-0.016420110076973	0.96048636927078	0.999968939918204
ENST00000323064.12	0.0889760329121757	1.78302443535078	1.6978327656558	0.11972079691794	-3.3250868332142	-1.63104946732499	1.65237051729587	0.582979016367494	1.65237051729587	0.582979016367494	0.999968939918204
ENST00000353258.8	-0.246847089770908	-0.130389724920855	0.115602730049761	0.597201834584709	-1.33443690685505	-1.21797980619715	0.117549754236937	0.685307430958522	0.117549754236937	0.685307430958522	0.999968939918204
ENST00000341298.3	0.351411605991079	0.147863164626878	-0.205040312621012	0.348265699523198	0.998985123929232	0.795436676054273	-0.20266397853679	0.356817877293902	-0.20266397853679	0.356817877293902	0.999968939918204
ENST00000629385.1	0.536462189342528	-1.24495414636102	-1.79158628624164	2.62922865812933e-05	1.95810467527242	0.176688589666451	-1.78356032833524	4.22773493810285e-06	-1.79158628624164	2.62922865812933e-05	0.00300459300485375
ENST00000293861.8	0.0472793613821246	-0.0380400179850366	-0.0858741456985841	0.541311903712175	-2.6977992713504	-2.78311879788944	-0.0844292375965789	0.659622407701961	-0.0844292375965789	0.659622407701961	0.999968939918204
ENST00000621737.4	-0.162173442650123	-0.859835492701334	-0.69790163728745	1.38045522698158e-05	0.563295317664327	-0.134366845743123	-0.697672598525859	0.000176455049576199	-0.697672598525859	0.000176455049576199	0.0156651251450209
ENST00000273986.10	-0.104540514021424	0.00265593159131711	0.106036421986723	0.51673489475134	0.728807863300251	0.836004329606729	0.107494634618422	0.471260790656683	0.106036421986723	0.51673489475134	0.999968939918204
ENST00000328771.9	-0.188104779568316	-0.387454198789348	-0.199979336634978	0.117157366426895	-0.568337865077865	-0.767687349937244	-0.199221801992959	0.188480868051789	-0.199221801992959	0.188480868051789	0.999968939918204
ENST00000356033.8	-0.245673438293833	-0.121643912682626	0.123705806929646	0.350606941882676	2.52572153231342	2.64975112462035	0.124055733764101	0.160323249553882	0.123705806929646	0.350606941882676	0.999968939918204
ENST00000405709.7	0.308220664453366	0.331058476756644	0.0219312605940423	0.93167614447765	1.17914325585153	1.20198102627598	0.0244583644722298	0.920885853756715	0.0219312605940423	0.93167614447765	0.999968939918204
ENST00000334062.8	-0.0177526312942742	-0.146549168387348	-0.129939712592947	0.530790224401576	-1.01897019934525	-1.1477669388691	-0.12807481705542	0.623877745850162	-0.12807481705542	0.623877745850162	0.999968939918204
ENST00000278505.5	-0.153259020050084	-0.0621407061675726	0.0904871718845794	0.649579098876622	-0.618352811899664	-0.527234682790848	0.0922053342249853	0.71617213293244	0.0922053342249853	0.71617213293244	0.999968939918204
ENST00000245407.8	-0.127239254010097	0.784322595099089	0.907835528230001	0.0107338536268176	-0.404010968130055	0.507550674816038	0.918278260633038	0.0227919983974383	0.918278260633038	0.0227919983974383	0.539970721024463
ENST00000620660.4	-0.211242825871749	0.106817942602774	0.315971576602032	0.397871663704297	-2.90154775730062	-2.58348784235939	0.325396379877271	0.552175520435542	0.325396379877271	0.552175520435542	0.999968939918204
ENST00000639028.1	-0.0319901788244701	9.37520245862347	9.3963538589368	3.25201258904611e-39	-17.3275153859082	-7.92023912056984	5.01623110171455	0.525395331630185	5.01623110171455	0.525395331630185	0.999968939918204
ENST00000596272.5	0.0530925745613541	-0.0579275308124773	-0.111041372259446	0.129699762015478	2.36778842563206	2.25676834479103	-0.11092339117827	0.0383007950232902	-0.111041372259446	0.129699762015478	0.94863749110067
ENST00000357590.9	0.246380359383039	0.461915732204972	0.214476648428591	0.3058256369709	1.7576518349833	1.97318728807017	0.21636249643967	0.183573136679621	0.214476648428591	0.3058256369709	0.999968939918204
ENST00000278618.9	0.14071970398523	0.0835940339797207	-0.0574797105671603	0.624731727049119	1.57677965374563	1.51965402683192	-0.056988078673377	0.549416171739763	-0.0574797105671603	0.624731727049119	0.999968939918204
ENST00000466681.2	-0.686289537265733	-0.661119464782154	0.0240858780009563	0.897156440338287	0.934881187367333	0.960051294837277	0.025348793674645	0.869666293987003	0.0240858780009563	0.897156440338287	0.999968939918204
ENST00000460680.6	0.19172822445813	0.191922655010812	-0.000460065449600311	0.992031195265782	-1.67104464496444	-1.67085037741883	0.00150020830109376	0.992972909433505	0.00150020830109376	0.992972909433505	0.999968939918204
ENST00000375153.8	0.101327226220145	0.170477197428392	0.0676879533951342	0.754181893968437	0.683823834130616	0.752973790966368	0.0701227716556003	0.739133047712497	0.0676879533951342	0.754181893968437	0.999968939918204
ENST00000566115.5	0.203624604271748	0.300520335779998	0.0950926348092556	0.706858181369131	1.47099215723053	1.56788797299953	0.0981749400435765	0.624464200537276	0.0950926348092556	0.706858181369131	0.999968939918204
ENST00000631357.2	0.358026912725801	0.397470950671943	0.038064415072979	0.889814286385249	0.608995222806732	0.648439167440021	0.0415368729606325	0.884191508208246	0.038064415072979	0.889814286385249	0.999968939918204
ENST00000324447.7	0.169123730251551	0.102473496335719	-0.0675131451975226	0.701673429158313	0.937280041255697	0.870629800456788	-0.0661263317508365	0.712096453557485	-0.0661263317508365	0.712096453557485	0.999968939918204
ENST00000375541.10	0.2894538587277	-0.10433816147121	-0.39668824564262	0.227358573369133	-0.995555691698354	-1.38934809954383	-0.390950034852984	0.349668762594808	-0.390950034852984	0.349668762594808	0.999968939918204
ENST00000297578.9	-0.240383190904573	-0.323588827421016	-0.0839536512051668	0.580158182716532	0.220978431125814	0.137772742842995	-0.0828804160279661	0.619953112527852	-0.0828804160279661	0.619953112527852	0.999968939918204
ENST00000559717.6	-0.00280530297413653	-0.4945743136611	-0.492650404416619	0.00802303021431271	-0.707140809461765	-1.19890997534418	-0.491654520962572	0.0306122512115899	-0.491654520962572	0.0306122512115899	0.60337027984385
ENST00000232375.8	-0.459141887479221	-0.199485792942435	0.258129913862359	0.362291007657388	-0.278962323184079	-0.0193064663183249	0.261158965659016	0.440267365247664	0.261158965659016	0.440267365247664	0.999968939918204
ENST00000469657.5	0.000171299354700727	-0.491496899376864	-0.498295693084319	0.511478573121754	1.68465473644754	1.19298593903546	-0.489488989809292	0.530116243517387	-0.489488989809292	0.530116243517387	0.999968939918204
ENST00000291572.13	0.05053663170288	0.213933059896736	0.163444915553582	0.424910216784197	-2.06672985481944	-1.90333371374925	0.165043370179131	0.580496494088665	0.165043370179131	0.580496494088665	0.999968939918204
ENST00000160827.9	-0.049624835248917	-0.0593862948061582	-0.00994492106011369	0.909442211545984	1.15391804604659	1.14415659014079	-0.00964781977032486	0.911031114914932	-0.00964781977032486	0.911031114914932	0.999968939918204
ENST00000338244.6	0.135695443578439	0.330260104766446	0.191082902793307	0.602890355399796	-0.596195252753854	-0.401630967843076	0.200812022617816	0.661409415567501	0.200812022617816	0.661409415567501	0.999968939918204
ENST00000396861.5	-0.066933142737237	-0.113177256223902	-0.0462486146775783	0.252508814680718	1.9951867757958	1.94894267102019	-0.0462095490756562	0.136276353616503	-0.0462486146775783	0.252508814680718	0.999968939918204
ENST00000373699.6	-0.164404427755791	-0.236324628203639	-0.0722542878030219	0.44646469364719	0.760898010319295	0.688977814047585	-0.0719028210927376	0.432578159571377	-0.0722542878030219	0.44646469364719	0.999968939918204
ENST00000286317.6	0.156331398611585	0.118971048358968	-0.0405033800192145	0.892729608720668	1.08211946336337	1.04475909966802	-0.0352716488015092	0.914912322490851	-0.0352716488015092	0.914912322490851	0.999968939918204
ENST00000535902.6	-0.406785474166563	-0.0753735115749054	0.327008142757355	0.374039489099337	-0.396278280266716	-0.0648665878381478	0.334853530156787	0.42322700901516	0.334853530156787	0.42322700901516	0.999968939918204
ENST00000572272.6	0.121706962848525	-0.0374322609546103	-0.162654751288838	0.644785081571942	-1.18900275560952	-1.34814242123519	-0.155635776996771	0.727599264635769	-0.155635776996771	0.727599264635769	0.999968939918204
ENST00000252934.10	-0.015052995796952	-0.115731440491617	-0.101427782340295	0.526471966290769	1.27088011866062	1.1702016907514	-0.100350659274368	0.505923377587389	-0.101427782340295	0.526471966290769	0.999968939918204
ENST00000600859.5	0.423404254887628	-10.5863356349417	-6.23913988512939	0.63370930984827	-1.81935341980219	-12.8292446669043	-6.55275737308845	0.421893037916622	-6.23913988512939	0.63370930984827	0.999968939918204
ENST00000615907.4	0.066290556907458	-0.0618638976227305	-0.128851681167445	0.313659719327179	-0.330922401393135	-0.459076903564653	-0.127641467835381	0.386183383863059	-0.127641467835381	0.386183383863059	0.999968939918204
ENST00000393909.7	0.0947315034604505	0.0299600574539494	-0.0650269259751561	0.568436390824238	0.223961236927502	0.159189760366887	-0.0644939191246794	0.610598191800536	-0.0644939191246794	0.610598191800536	0.999968939918204
ENST00000394295.6	0.767826794813137	0.902266019716623	0.132840820782175	0.579094471517568	0.252912469681067	0.387351619531951	0.137236945841453	0.601754118149907	0.137236945841453	0.601754118149907	0.999968939918204
ENST00000381401.11	0.00162152284636371	-0.481917931456745	-0.483741305995638	4.33492421614465e-17	0.485088193020552	0.00154874043099177	-0.483560886872409	1.01663721549845e-17	-0.483741305995638	4.33492421614465e-17	5.82071949122822e-14
ENST00000238831.9	0.178457218587666	0.168795512825978	-0.0102871153170883	0.940402564794262	1.22365041192689	1.21398873128191	-0.00920700723846529	0.951085811865348	-0.00920700723846529	0.951085811865348	0.999968939918204
ENST00000348227.4	0.254583279746233	0.376605835683501	0.109621074887175	0.887523363971704	1.12449383415183	1.24651643285185	0.132636230853466	0.814452273794122	0.109621074887175	0.887523363971704	0.999968939918204
ENST00000476977.5	0.204622810633327	0.652427384333506	0.437991108879692	0.461151007046198	0.740961197898045	1.18876574333801	0.458939640781853	0.390824447593164	0.437991108879692	0.461151007046198	0.999968939918204
ENST00000270142.11	0.148294465113487	0.186870430693191	0.0385235648860174	0.464483752039337	0.409732939712672	0.448308914414342	0.0386474351542075	0.381672717898791	0.0385235648860174	0.464483752039337	0.999968939918204
ENST00000357039.9	0.373706681855974	-0.00616643502874426	-0.382192618963291	0.127428896227002	-0.158866683755338	-0.538739959841662	-0.378346966260505	0.202574719814108	-0.378346966260505	0.202574719814108	0.999968939918204
ENST00000644327.1	-0.112201247704822	-10.7585010701381	-5.91057367605382	0.666501917153694	-3.78781891898084	-14.4342644749295	-6.22339390383814	0.443671571651206	-5.91057367605382	0.666501917153694	0.999968939918204
ENST00000401041.5	-0.0196684677477467	-0.423314872166306	-0.404363761999522	0.0417733500628535	-0.721972118105257	-1.12561870930545	-0.4035029048569	0.103081067494662	-0.4035029048569	0.103081067494662	0.919531822073123
ENST00000646667.1	-0.0749359972282383	0.0119427188721488	0.0866054197627137	0.571985679220127	-2.18830100969931	-2.10142246812275	0.087653394066888	0.679684018721713	0.087653394066888	0.679684018721713	0.999968939918204
ENST00000381867.6	0.462539839272131	0.106209858933656	-0.358011232941637	0.108185261307019	-1.0059684462748	-1.3622986379253	-0.354732936661958	0.216046003344473	-0.354732936661958	0.216046003344473	0.999968939918204
ENST00000313899.12	0.104858245308674	0.0390071716054513	-0.0659574366836063	0.147728727603824	-0.153233119020809	-0.219084191908528	-0.0658308388740488	0.145374083235323	-0.0659574366836063	0.147728727603824	0.972869216629337
ENST00000407983.7	0.235210468411489	-0.194116650969883	-0.430530801415087	0.192051531330498	3.30269865189472	2.87337179846215	-0.428997605992161	0.0722635688356543	-0.430530801415087	0.192051531330498	0.999968939918204
ENST00000401558.7	0.128482502888574	0.274495295507358	0.145922378957772	0.0124814577719302	0.131869132892595	0.277881930393427	0.146056994228263	0.00704702247159441	0.145922378957772	0.0124814577719302	0.394340645253161
ENST00000443785.5	-0.172558787668772	-0.954452218576426	-0.787521173305397	0.0312355518528955	0.246331840400572	-0.535561847310231	-0.783065931178079	0.0461689234002152	-0.783065931178079	0.0461689234002152	0.703470319383137
ENST00000619049.4	-0.0753660672639395	-0.293026793945839	-0.218290070617724	0.249795891151312	-0.584838191443465	-0.802499099010239	-0.217076401394917	0.356256531594763	-0.217076401394917	0.356256531594763	0.999968939918204
ENST00000265382.8	-0.0124649577905842	0.0472563730338484	0.0531761472041827	0.894784526835844	-0.746553490114425	-0.686832592212918	0.065601276257973	0.894373409595846	0.0531761472041827	0.894784526835844	0.999968939918204
ENST00000350498.8	0.105949222450965	0.0418290461931998	-0.0644069901982621	0.421888312216381	-0.844450474284383	-0.908570677954852	-0.0639941257263572	0.504684665626495	-0.0639941257263572	0.504684665626495	0.999968939918204
ENST00000382464.6	0.626150258717617	1.58042340054433	0.950459760751299	0.0369334438389792	0.138907551691603	1.09318057931222	0.96757253957196	0.0445922088566205	0.96757253957196	0.0445922088566205	0.694355026524566
ENST00000366649.7	-0.120934010589429	-0.064129858936309	0.0562508214725648	0.66272370055564	-0.0438909202989454	0.012913197163031	0.0573254850158325	0.685447672137098	0.0573254850158325	0.685447672137098	0.999968939918204
ENST00000016171.6	-0.0449558138281544	0.0627327727908858	0.106842903793251	0.572323031187645	1.32956018243762	1.43724883012318	0.108172236002918	0.481072464245326	0.106842903793251	0.572323031187645	0.999968939918204
ENST00000514199.1	-0.0289336428786543	-0.4770394046438	-0.449067586320706	0.238027252926101	-4.59995334283384	-5.04805995182852	-0.446521791597783	0.39475175434045	-0.446521791597783	0.39475175434045	0.999968939918204
ENST00000414468.3	0.316508632830248	0.556327661264629	0.236311957472966	0.506122713346773	-1.70723540425981	-1.46741692164924	0.248389716872589	0.614389795879817	0.248389716872589	0.614389795879817	0.999968939918204
ENST00000283875.6	-0.0537728901083034	0.108201103011389	0.161053787335859	0.378386042648652	-0.393371345555586	-0.23139747181554	0.163134687878973	0.460791058342538	0.163134687878973	0.460791058342538	0.999968939918204
ENST00000617312.4	-0.110666680540886	-0.0599205866459371	0.0493858327250427	0.815168280702585	-1.68737761989655	-1.63663177375061	0.0525461467992328	0.853628609333557	0.0525461467992328	0.853628609333557	0.999968939918204
ENST00000350638.10	-0.181649385838452	-0.0816203379378714	0.0971200518656232	0.762519481460267	1.66458124347561	1.76461044181919	0.101240681756538	0.66791288567327	0.0971200518656232	0.762519481460267	0.999968939918204
ENST00000639435.1	0.2621988159198	0.370783207707289	0.109863607049498	0.775823277776072	-0.891422788755755	-0.782840534575141	0.114314902281532	0.893258356011461	0.114314902281532	0.893258356011461	0.999968939918204
ENST00000320619.10	-0.0288185593326353	0.252079793121867	0.27888629552856	0.303350767222595	-0.88088126944214	-0.599983169278106	0.284063211156742	0.401157208789855	0.284063211156742	0.401157208789855	0.999968939918204
ENST00000321998.10	-0.0785844994603088	-0.281187692678224	-0.20339483539735	0.34882921410353	-0.196369841437039	-0.398973219961995	-0.201950792651934	0.437391000074834	-0.201950792651934	0.437391000074834	0.999968939918204
ENST00000262432.13	-0.176844442432799	-0.369017081163397	-0.192439968114546	0.230570206063803	-0.635558607536593	-0.827731385986651	-0.191957146132881	0.336113852248972	-0.191957146132881	0.336113852248972	0.999968939918204
ENST00000414416.2	-0.247448712646591	-0.655465366722304	-0.411707531844445	0.217656420826367	1.23215236857089	0.824135719623314	-0.407830475431133	0.204872458726713	-0.411707531844445	0.217656420826367	0.999968939918204
ENST00000380171.8	-0.221896357872586	-0.0980670452969352	0.122993942403131	0.438877693726488	0.600898829478121	0.724728131866121	0.12440361473577	0.430262874561581	0.122993942403131	0.438877693726488	0.999968939918204
ENST00000559471.6	0.073374930353635	0.0541439465499129	-0.0211836575139235	0.934715740077935	-1.06155732265631	-1.08078854184965	-0.0173278877148357	0.956665747643384	-0.0173278877148357	0.956665747643384	0.999968939918204
ENST00000415933.5	0.423905318153637	-0.229819846166989	-0.660924627176393	0.158871141154483	-2.58312355419197	-3.23684972478175	-0.649121411305902	0.257389660853952	-0.649121411305902	0.257389660853952	0.999968939918204
ENST00000174618.5	0.159407500102634	0.216635579274911	0.0555491023515304	0.825652226571084	-0.570664527291138	-0.513436670468889	0.0597323505182654	0.849378354308482	0.0597323505182654	0.849378354308482	0.999968939918204
ENST00000398844.7	-0.0669708623229117	0.0195810287682101	0.0865991114091995	0.609831182029622	0.56333179305369	0.649883555503889	0.0870478089724311	0.672382240779828	0.0870478089724311	0.672382240779828	0.999968939918204
ENST00000236959.14	-0.0405009541728628	-0.0332654515062833	0.00704892335273488	0.925715508690225	0.853356980027127	0.860592489479262	0.0073940227457544	0.912729085276697	0.00704892335273488	0.925715508690225	0.999968939918204
ENST00000310015.11	-0.261648220833012	0.0530491138239341	0.314304391506036	0.0185949331448853	0.306572998712274	0.621270295497592	0.314948372629227	0.0309267896039925	0.314948372629227	0.0309267896039925	0.606232799135196
ENST00000532425.6	-0.297240534289962	0.13603674747967	0.424708016437036	0.501502444144605	1.45439588285141	1.8876734212727	0.437968644616996	0.356578655505004	0.424708016437036	0.501502444144605	0.999968939918204
ENST00000382291.7	0.34997048313132	0.396444882468305	0.043206404236114	0.883569313589824	0.0509482709884953	0.0974225683838207	0.0497070536384334	0.871613544155638	0.043206404236114	0.883569313589824	0.999968939918204
ENST00000367409.9	0.156790524509188	0.602205268490641	0.445388545498204	0.00480096319177781	-0.588206949821953	-0.142792490371185	0.446468976450864	0.0260209598741416	0.446468976450864	0.0260209598741416	0.569281366533664
ENST00000369774.8	-0.0370310874063185	-0.613080333439061	-0.577671018447141	0.0822338999834659	-1.24265047474601	-1.81870067475509	-0.575928378938398	0.169802083646392	-0.575928378938398	0.169802083646392	0.998967322354728
ENST00000357606.7	-0.25674217475463	-0.166400027045673	0.089575679206304	0.674075527492976	-2.24041884541238	-2.1500770076293	0.0916507115136662	0.757924526088873	0.0916507115136662	0.757924526088873	0.999968939918204
ENST00000368932.5	-0.0961142660043575	-0.348877425517427	-0.253832883380583	0.183456047288995	0.848382828862744	0.595619639969273	-0.252214078509234	0.197319219830598	-0.252214078509234	0.197319219830598	0.999968939918204
ENST00000340553.8	-0.0954813640320067	0.0209317915303743	0.115547263882104	0.551021283838886	-0.131704298394905	-0.0152912622322339	0.117177576285754	0.608730986300534	0.117177576285754	0.608730986300534	0.999968939918204
ENST00000342462.5	-0.171614834659094	-0.214044373567793	-0.0439844508802842	0.820313897200437	0.144047516618501	0.101617918123069	-0.0417860449909582	0.843984147941209	-0.0417860449909582	0.843984147941209	0.999968939918204
ENST00000265978.8	0.435413038464801	-0.533974658705456	-0.973648380611682	0.0224738461655541	0.637246104136645	-0.33214202642272	-0.968910184371222	0.0452975672890794	-0.968910184371222	0.0452975672890794	0.696832317088075
ENST00000367242.4	0.18890248742699	-0.0217179261245453	-0.211138517450585	0.0815337454886345	-1.9777688726161	-2.18838938280098	-0.21015912960572	0.190432803191883	-0.21015912960572	0.190432803191883	0.999968939918204
ENST00000466995.5	0.58639926403191	0.546266414046535	-0.0382760003050118	0.995330751904082	0.968927169731476	0.92879337702377	-0.0256346705012165	0.975443656601559	-0.0382760003050118	0.995330751904082	0.999968939918204
ENST00000393119.7	0.252394155402126	0.0770744490804353	-0.177139095454598	0.396356057366967	0.401768615982754	0.226448865491523	-0.174425718163371	0.436683214174447	-0.174425718163371	0.436683214174447	0.999968939918204
ENST00000647811.1	0.0283148131043908	-0.00878578718802442	-0.0377139667392765	0.820973491996975	-0.931396855001161	-0.968497584093483	-0.0363878647650338	0.85733407456042	-0.0363878647650338	0.85733407456042	0.999968939918204
ENST00000342206.10	0.162524315415668	0.215535457125113	0.0523787172532475	0.719240672025955	0.253738044877267	0.306749152727281	0.0537046337487701	0.732172431435351	0.0537046337487701	0.732172431435351	0.999968939918204
ENST00000615808.5	0.285922085478035	0.485780910634708	0.197837567311691	0.591527889426319	-1.4081004435888	-1.20824219022161	0.208698871259603	0.684663612705826	0.208698871259603	0.684663612705826	0.999968939918204
ENST00000245960.9	0.145378027110742	0.239694691532783	0.0936254658309836	0.593790578908002	0.00670969253358353	0.101026273681627	0.0953041570130067	0.639550781007309	0.0953041570130067	0.639550781007309	0.999968939918204
ENST00000545606.6	-0.0821691254622239	-0.00292536911124189	0.0788991688409011	0.516283892858771	1.54063773781996	1.61988151848392	0.0793437353547824	0.443690588591593	0.0788991688409011	0.516283892858771	0.999968939918204
ENST00000619979.4	-0.233559345650523	-0.306390746276767	-0.0734480152764949	0.561471013313775	0.557594456563738	0.484763090676581	-0.0727085130083832	0.518273802489273	-0.0734480152764949	0.561471013313775	0.999968939918204
ENST00000330452.8	0.561335605793681	0.697382294213423	0.1345778810247	0.535098560589884	-0.132718355203076	0.00332822291855767	0.138773297390603	0.587604720216905	0.138773297390603	0.587604720216905	0.999968939918204
ENST00000373842.9	-0.172055166598709	-0.0199068083619859	0.151226701507091	0.389309626652394	0.627471561473193	0.779619913298216	0.152727710690348	0.374447217443108	0.151226701507091	0.389309626652394	0.999968939918204
ENST00000265069.13	-0.118199912202438	-0.0233012453721962	0.0948156309026396	0.317659126449484	-0.335220359299309	-0.240321740088853	0.095065143906309	0.414388050745941	0.095065143906309	0.414388050745941	0.999968939918204
ENST00000401406.3	0.392435928503673	-0.216406578094442	-0.611495206613172	0.0134680063302362	1.20086649714643	0.59202403193027	-0.608059329162348	0.009709088343524	-0.611495206613172	0.0134680063302362	0.410119533604982
ENST00000261854.10	-0.256897387343639	-0.275891102458901	-0.0195445205136737	0.899028363912411	1.09402320298447	1.07502948416454	-0.0188063460881185	0.905068893056989	-0.0188063460881185	0.905068893056989	0.999968939918204
ENST00000249806.11	-0.0931970166259236	-0.0367606396378522	0.055632705331716	0.70211699218706	0.272199888799047	0.328636242367	0.0569933355209913	0.707019270374895	0.0569933355209913	0.707019270374895	0.999968939918204
ENST00000368223.4	-0.190968896038819	0.0439929645046395	0.233745864637104	0.22442582951629	-0.145432067182666	0.0895297078022977	0.236163323579153	0.277401221747621	0.236163323579153	0.277401221747621	0.999968939918204
ENST00000284320.6	0.0159873114871401	-0.134587553777577	-0.15092199854985	0.0944354946162686	0.760957214911212	0.610382352883854	-0.150404362298539	0.0856061860305667	-0.15092199854985	0.0944354946162686	0.893687989767657
ENST00000552218.5	-0.146383468394778	0.171929716593603	0.317217307316916	0.092421740572537	0.993266438304922	1.31157966441233	0.31898259486463	0.0513168734458585	0.317217307316916	0.092421740572537	0.889600660600531
ENST00000647169.1	-0.168612118942117	0.0164835405010366	0.184167620635771	0.223100769192362	0.101161204086965	0.286256832856199	0.185488234633156	0.246962077403196	0.185488234633156	0.246962077403196	0.999968939918204
ENST00000316937.8	0.07833019078868	-0.194760888179523	-0.276293600029287	0.308422933754107	0.259479887523021	-0.0136112920750699	-0.271514253019427	0.359757218172807	-0.271514253019427	0.359757218172807	0.999968939918204
ENST00000305943.8	0.11837540532394	-0.104792990412537	-0.223617298672196	0.0537083984795471	0.288897375922664	0.0657289604438552	-0.222770265007779	0.0736946027823533	-0.222770265007779	0.0736946027823533	0.830668859483777
ENST00000456283.7	-0.00510170923693308	0.421031156106028	0.424719568370123	0.14682146676435	-1.18572477878664	-0.759592272809985	0.43016410091649	0.265758434688922	0.43016410091649	0.265758434688922	0.999968939918204
ENST00000651460.1	2.69068281323337	3.04179115811102	0.349423796690639	0.570567406716269	0.178482019945725	0.529591127811473	0.187823218753337	0.826964411202604	0.187823218753337	0.826964411202604	0.999968939918204
ENST00000536438.5	0.0283881022397033	0.0168923300613311	-0.0117220998025256	0.891081876436098	-0.871262555756103	-0.882758361506787	-0.0112797565849869	0.911773873776535	-0.0112797565849869	0.911773873776535	0.999968939918204
ENST00000354234.8	0.101407989252409	-0.378673680375804	-0.484470611306278	0.34729769704726	-1.05311288533329	-1.53319543816388	-0.476389744071587	0.457540504793557	-0.476389744071587	0.457540504793557	0.999968939918204
ENST00000642445.1	1.80902485196839	-0.301700680381684	-2.12354279577215	0.14611095664821	6.98833725316573	4.87761717341574	-2.1117978714078	0.0672357621402911	-2.12354279577215	0.14611095664821	0.970933685365704
ENST00000468764.5	0.572639870147241	0.163272395075241	-0.413736168938852	0.418314184520922	0.507435445371922	0.0980675921788068	-0.403465174994134	0.49124628624595	-0.403465174994134	0.49124628624595	0.999968939918204
ENST00000296135.11	-0.24012342771421	0.0595100521975871	0.293843300096546	0.606681870553929	1.53766375429347	1.83729730013127	0.303620687678886	0.492075773325098	0.293843300096546	0.606681870553929	0.999968939918204
ENST00000509148.1	-0.501443913573023	0.98724398625908	1.48694518138478	0.000129992999312281	0.802364162348069	2.29105215220684	1.49284144411472	1.82350950831933e-06	1.48694518138478	0.000129992999312281	0.0119349128086541
ENST00000595635.5	0.0349712126356834	1.06514973693895	1.02918264388039	1.50803579348527e-05	-2.62203086322525	-1.59185274410307	1.03642068553563	0.00395358910991426	1.03642068553563	0.00395358910991426	0.195791133923549
ENST00000507469.5	-0.143845793992881	0.262701332520724	0.40648990692606	0.079958247359905	-2.12185526440567	-1.7153085237397	0.40837472124609	0.219508677803481	0.40837472124609	0.219508677803481	0.999968939918204
ENST00000505490.3	-0.0243040251029001	-0.0654047162997454	-0.0412196017284027	0.458761388719906	0.491048971147692	0.449948283863216	-0.0410845412032365	0.433429943974625	-0.0412196017284027	0.458761388719906	0.999968939918204
ENST00000450116.6	-0.43870174679383	0.246112424383649	0.684145795597837	0.10718187222048	-2.22379206582926	-1.53897892244043	0.69432270543254	0.265866954547614	0.69432270543254	0.265866954547614	0.999968939918204
ENST00000368715.5	0.363762668384341	0.315994161006466	-0.056834658435764	0.876394051778675	1.98731787140503	1.93954970434681	-0.0423609783159469	0.924691240947707	-0.0423609783159469	0.924691240947707	0.999968939918204
ENST00000600228.6	-0.0418318799931028	0.0383153866393595	0.0778411684231877	0.790288773437026	-0.793316238374426	-0.713169269109756	0.0826015681832741	0.820068935483435	0.0826015681832741	0.820068935483435	0.999968939918204
ENST00000400788.9	0.206029781235753	0.181937994285814	-0.0250087342033749	0.877726350189128	0.686121205274247	0.662029395639331	-0.0233292929680697	0.892791030308832	-0.0233292929680697	0.892791030308832	0.999968939918204
ENST00000398712.7	0.201015956583097	-0.0363936405490703	-0.240139391912221	0.355127293511989	0.753613401179561	0.516203804092575	-0.236438732555278	0.364673818152145	-0.236438732555278	0.364673818152145	0.999968939918204
ENST00000372159.7	-0.462905701919564	-0.398014911009305	0.0640626237924036	0.66645764714459	0.42533567902044	0.490226457869686	0.0649778242815282	0.658950010106922	0.0640626237924036	0.66645764714459	0.999968939918204
ENST00000456324.5	-0.151446791658959	0.239919860345948	0.391138942297564	0.00178050383636956	-2.93554425930059	-2.54417774105555	0.391931962652176	0.0267185872956753	0.391931962652176	0.0267185872956753	0.577127181678571
ENST00000537817.5	-0.164644345576905	0.065028055314106	0.228024534689555	0.372886089715185	0.301001093973757	0.530673408847788	0.231491352470712	0.396062466384067	0.231491352470712	0.396062466384067	0.999968939918204
ENST00000262177.9	-0.400333151100185	-0.31848891692027	0.0820259520807003	0.593312281595501	-0.582014203227545	-0.500170152722711	0.0820259487191102	0.692097331190924	0.0820259487191102	0.692097331190924	0.999968939918204
ENST00000487273.7	0.146818277173567	0.06554427564878	-0.0823986622930657	0.641459908121896	-1.25671202846959	-1.33798618025326	-0.0802921608142633	0.72305700535082	-0.0802921608142633	0.72305700535082	0.999968939918204
ENST00000381554.8	-0.0897248273089836	-0.272294204291457	-0.18521413095909	0.511555509995562	1.44349263524422	1.26092343865178	-0.181926371437538	0.447029652177439	-0.18521413095909	0.511555509995562	0.999968939918204
ENST00000393295.8	0.0264643475871061	0.0302809838510415	0.00288143313419242	0.965410235622676	-2.42074303522386	-2.41692702844911	0.00714338554329697	0.984313334807166	0.00714338554329697	0.984313334807166	0.999968939918204
ENST00000397149.4	0.142372697091237	0.111316355851951	-0.0312379125686069	0.746114846255981	0.653332706854915	0.622276354768832	-0.0307916568244704	0.761369305336917	-0.0307916568244704	0.761369305336917	0.999968939918204
ENST00000441802.7	-0.608435193389958	-0.788374981793196	-0.180447010036527	0.18547444152737	-1.06347229944983	-1.24341219536677	-0.180088985663188	0.284288734235557	-0.180088985663188	0.284288734235557	0.999968939918204
ENST00000445771.6	-0.0186082603210852	-0.279171543937427	-0.261457551218867	0.378829793752931	-0.547770258674311	-0.808333970161939	-0.259842895634192	0.481964907613186	-0.259842895634192	0.481964907613186	0.999968939918204
ENST00000287169.8	-0.103249674689836	-0.245907544091414	-0.143080064816869	0.258636502075753	-1.08048799181538	-1.22314594379973	-0.142429092579029	0.366575797445107	-0.142429092579029	0.366575797445107	0.999968939918204
ENST00000432901.4	0.032802947785439	0.12412132937067	0.0887841842224093	0.801985269802651	-2.2922668646972	-2.20094923288179	0.0972958989071468	0.855265235571414	0.0972958989071468	0.855265235571414	0.999968939918204
ENST00000420578.7	0.852494502156423	-0.0937914051404075	-0.954816178468874	0.0767466850111633	0.126725811137158	-0.819560441547218	-0.940647236115884	0.126326828774329	-0.940647236115884	0.126326828774329	0.94863749110067
ENST00000445720.1	0.173607484634956	0.69490951018429	0.512154058497112	0.61933787713446	2.77339061299643	3.2946934273512	0.528636754411261	0.220224876835867	0.512154058497112	0.61933787713446	0.999968939918204
ENST00000372718.8	-0.0228449050971	0.107307150931287	0.12991222459317	0.120377724291925	-0.244313191032953	-0.114161153378605	0.1303783425387	0.164306623918143	0.1303783425387	0.164306623918143	0.996551911980634
ENST00000372158.6	0.0660887926366332	0.248712041891459	0.18240664598494	0.276069124319336	-0.442940164395294	-0.26031705820224	0.183378868194724	0.393137349036858	0.183378868194724	0.393137349036858	0.999968939918204
ENST00000482604.5	-0.188566391056521	0.0708936679193604	0.259313521581447	0.2704199130847	3.81641281883339	4.07587313347712	0.25963795394796	0.00440307909984723	0.259313521581447	0.2704199130847	0.999968939918204
ENST00000556147.5	0.110057121739984	0.314963733631794	0.204325902519762	0.29486833059917	2.55744065143065	2.76234739739077	0.205339707775058	0.0772595210990852	0.204325902519762	0.29486833059917	0.999968939918204
ENST00000373337.3	0.479191109232596	0.396972791904889	-0.0844870755442972	0.76497528529323	1.49792665134684	1.41570843220665	-0.07979215059814	0.766925046716917	-0.07979215059814	0.766925046716917	0.999968939918204
ENST00000380909.8	0.0310721148915572	0.102910831928902	0.0708570793843883	0.683551325821841	0.107354464005621	0.179193119212602	0.0726285199905177	0.706988254714068	0.0726285199905177	0.706988254714068	0.999968939918204
ENST00000374389.8	-0.091537430654436	-0.117765064591572	-0.0261350573406249	0.839963508926569	-0.19385539615155	-0.220083136718665	-0.026135058204414	0.867155520924116	-0.026135058204414	0.867155520924116	0.999968939918204
ENST00000565488.6	0.355631200422104	0.157733756132879	-0.198649901326459	0.211286707417012	0.112853971088933	-0.0850435393977476	-0.197320915084382	0.281880940738266	-0.197320915084382	0.281880940738266	0.999968939918204
ENST00000285814.9	-0.115757773505701	-0.0584507976033898	0.0570250266628672	0.525551306485181	0.460441079851859	0.517748046982886	0.05740460484344	0.536654042658604	0.05740460484344	0.536654042658604	0.999968939918204
ENST00000432899.5	0.359147319826811	0.289969587493636	-0.0705592469358267	0.823222527433132	6.3868206252383	6.31764398587918	-0.0688671260572242	0.58686504066903	-0.0705592469358267	0.823222527433132	0.999968939918204
ENST00000367534.5	0.0406430820100687	-0.423212289494733	-0.464476083121503	0.0804923140864139	-1.01769036300403	-1.48154608029443	-0.463227424490854	0.167993019366744	-0.463227424490854	0.167993019366744	0.998182877931571
ENST00000317615.11	0.153498951059829	0.266471532205076	0.112704880825066	0.483701543801434	1.89519736681944	2.00816999162996	0.1133259677019	0.388233657110425	0.112704880825066	0.483701543801434	0.999968939918204
ENST00000261507.11	-0.0611471801966748	0.16277324621307	0.220503714601168	0.580448407992986	1.91881856224875	2.14273925545344	0.22550216654814	0.398379546608777	0.220503714601168	0.580448407992986	0.999968939918204
ENST00000225929.5	0.600386953016648	0.638336356943132	0.0343476424991707	0.925164142834908	0.0264285035438701	0.0643777057240058	0.0438323851270148	0.909392936960963	0.0343476424991707	0.925164142834908	0.999968939918204
ENST00000351298.9	-0.267038435868503	0.108953211813695	0.374072146166674	0.157899031470855	-0.471506084084177	-0.0955146102121177	0.378079782524468	0.218964126861999	0.378079782524468	0.218964126861999	0.999968939918204
ENST00000310118.9	0.199209380312428	0.0769917480989581	-0.122317362716018	0.0273739272771385	0.189803049438424	0.0675854164523409	-0.122185127800694	0.0297360793039824	-0.122185127800694	0.0297360793039824	0.593726698667991
ENST00000320095.12	0.298419345230035	0.601772658819132	0.300342465820107	0.427187685271194	-2.38157493363858	-2.07822237056202	0.314733160476656	0.572384247554655	0.314733160476656	0.572384247554655	0.999968939918204
ENST00000345080.5	0.403860080148282	0.278505549971592	-0.125651817294832	0.274957028557039	-1.83866840558891	-1.96402302550115	-0.124810034548348	0.420118224796477	-0.124810034548348	0.420118224796477	0.999968939918204
ENST00000648921.1	0.239931759823144	0.444623072355549	0.204140042473824	0.409260004376237	-2.05521062720004	-1.85051973838651	0.207811486124612	0.567972887249645	0.207811486124612	0.567972887249645	0.999968939918204
ENST00000429815.6	-0.565717809466328	-0.229854751599695	0.333331844027815	0.387572507525126	2.6609030772059	2.9967666120287	0.336141102040574	0.0809313820953125	0.333331844027815	0.387572507525126	0.999968939918204
ENST00000319121.4	-0.174658298649263	-0.106081687115945	0.0674822550596592	0.688799389448652	-0.696353352639963	-0.627776849856758	0.0691018424254342	0.734634387473672	0.0691018424254342	0.734634387473672	0.999968939918204
ENST00000374023.8	-0.051165934800989	-0.0216658253937046	0.0292376244845367	0.838515698480983	-2.70943678920054	-2.67993685487983	0.0300947590489899	0.882857613548611	0.0300947590489899	0.882857613548611	0.999968939918204
ENST00000473835.7	0.0118789708539029	0.181397519402768	0.169359861082235	0.0221151876527242	0.0740973948717177	0.24361593676819	0.169713799547827	0.0289713915028585	0.169713799547827	0.0289713915028585	0.588426271436326
ENST00000310850.9	0.0955464469540504	0.868954421887548	0.771409261142443	0.0529180773769493	-1.54835182739171	-0.774944546711006	0.78560986643307	0.166623341228669	0.78560986643307	0.166623341228669	0.997552327267079
ENST00000551671.5	0.00755148469305582	-0.0708797849236062	-0.0794812802364619	0.744397789966044	2.20402095843357	2.12558978628843	-0.0776697244300523	0.712485287951097	-0.0794812802364619	0.744397789966044	0.999968939918204
ENST00000285848.9	-0.129024124697387	-0.172580005042611	-0.0437537150382357	0.625236325068559	1.2940770604885	1.25052119729845	-0.0435122695982449	0.580251663271402	-0.0437537150382357	0.625236325068559	0.999968939918204
ENST00000326291.11	-0.0442639033498553	-0.206124248982807	-0.164538125040904	0.516178610217441	0.187930258232323	0.0260698144279067	-0.160971166344886	0.563742598744604	-0.160971166344886	0.563742598744604	0.999968939918204
ENST00000309822.7	-0.267947966115433	-0.108420204679722	0.15865788752725	0.433165957388373	-0.441982929504926	-0.282455261091674	0.160686418258969	0.514025073803807	0.160686418258969	0.514025073803807	0.999968939918204
ENST00000262225.8	-0.138215193008671	-0.078782353963433	0.0593218397495181	0.416241160382179	-1.43195366745857	-1.37252085902528	0.0595235605197737	0.511811844229879	0.0595235605197737	0.511811844229879	0.999968939918204
ENST00000394818.8	0.00894753694057618	-0.0937340376545567	-0.10294484225797	0.472150628936699	-0.529301989724293	-0.631983839460259	-0.102260490512133	0.569147792897435	-0.102260490512133	0.569147792897435	0.999968939918204
ENST00000614623.4	0.0338549799868199	0.199819389280684	0.164965737700841	0.280962314864072	-0.912417347524821	-0.746453004670257	0.166587161116003	0.35089747800281	0.166587161116003	0.35089747800281	0.999968939918204
ENST00000469858.5	0.192874626298536	0.677690311190599	0.484608420004877	0.149842572410873	-3.50204208702353	-3.01722720427844	0.494225276634801	0.344920047920919	0.494225276634801	0.344920047920919	0.999968939918204
ENST00000480945.6	-0.0279048063640768	-0.0095516532758114	0.0183464476173649	0.870346521471374	-1.43147653092735	-1.41312348774967	0.0188028220196794	0.907207386047833	0.0188028220196794	0.907207386047833	0.999968939918204
ENST00000378875.7	0.367821276085894	0.0625544454235038	-0.307220334915596	0.319520711651261	1.62612648936816	1.32085968349981	-0.303862125670774	0.303520048637857	-0.307220334915596	0.319520711651261	0.999968939918204
ENST00000418458.6	-0.0597997524952919	0.0452651239632642	0.104871977099911	0.161267397996705	0.00172736309080104	0.106792229895158	0.105213023584187	0.189947032837535	0.105213023584187	0.189947032837535	0.999968939918204
ENST00000359611.4	-0.198892410422407	-0.116933751219135	0.0819253508581749	0.112941657024389	0.955456582217198	1.03741524265771	0.0819253509372427	0.0981632732352842	0.0819253508581749	0.112941657024389	0.938436931172797
ENST00000293288.12	-0.289708946731829	-0.319941374635956	-0.0315324548417473	0.873834212471574	1.55485629289398	1.52462394781445	-0.0300376534154062	0.87222939642794	-0.0315324548417473	0.873834212471574	0.999968939918204
ENST00000320676.11	-0.0104629395822536	0.137638016605341	0.14803628861826	0.0150890726928078	0.920667767610197	1.06876872281925	0.148171112088684	0.0140756375281272	0.14803628861826	0.0150890726928078	0.432231516976376
ENST00000438773.4	0.119903943952653	0.130207151176376	0.00865735086664454	0.973537402179779	0.28326664727133	0.293569771214374	0.0118007560110929	0.961105822481805	0.00865735086664454	0.973537402179779	0.999968939918204
ENST00000618604.4	0.273340852619423	0.593679668407383	0.319154793439839	0.410008213381857	-3.67949092595289	-3.3591530011515	0.333831161630266	0.583266353332725	0.333831161630266	0.583266353332725	0.999968939918204
ENST00000311635.12	-0.156575898555033	-0.363433071272505	-0.208184819631586	0.323195617513095	-0.656594593866092	-0.863451946341533	-0.206352985869683	0.419099729774242	-0.206352985869683	0.419099729774242	0.999968939918204
ENST00000311895.8	-0.123196657176307	0.0295209473782064	0.150618817276957	0.540411707652942	-0.246465812600306	-0.0937483434015112	0.154659598232915	0.581412469946326	0.154659598232915	0.581412469946326	0.999968939918204
ENST00000216214.7	-0.280719524648304	-0.0904624108431752	0.189209503063718	0.433708069047204	-1.40535800190022	-1.21510116774125	0.192052703174539	0.558602694742103	0.192052703174539	0.558602694742103	0.999968939918204
ENST00000279146.8	0.201727203932064	-0.00719329637791218	-0.209669577726836	0.147706066631479	0.699772282357161	0.490851761684281	-0.208646800545235	0.16817636971238	-0.208646800545235	0.16817636971238	0.998182877931571
ENST00000395366.3	0.0909951452572674	-0.0331639496091209	-0.124488171776348	0.177413870380492	0.0829606045606262	-0.0411985007685943	-0.12389006932098	0.206039149094781	-0.12389006932098	0.206039149094781	0.999968939918204
ENST00000624776.3	-0.209311694977331	0.225809541769848	0.433968613783501	0.0388527489687949	-1.66960140603431	-1.23448041328442	0.436807912227941	0.120403627683162	0.436807912227941	0.120403627683162	0.94671290397414
ENST00000330817.11	-0.0656344739367002	0.0256739780473805	0.0879410189064931	0.773372009230791	0.339378627735614	0.430686986675254	0.0936507195587013	0.767045870299296	0.0879410189064931	0.773372009230791	0.999968939918204
ENST00000345094.7	-0.226357225374918	-0.16642983134309	0.0594420346665037	0.557091072009031	0.0577281586575216	0.117655537348479	0.0600282308631457	0.575188708538255	0.0600282308631457	0.575188708538255	0.999968939918204
ENST00000333256.11	-0.0107925136632458	-0.378886504220279	-0.369663159213365	0.0746295760393497	0.28286315653311	-0.0852309243667146	-0.367751219663604	0.110659239323736	-0.367751219663604	0.110659239323736	0.936639348545888
ENST00000338435.8	-0.269903939372006	-0.27303878985128	-0.00360349519999925	0.96947148584519	1.66381777262094	1.66068297321131	-0.00286373465281586	0.97902929971663	-0.00286373465281586	0.97902929971663	0.999968939918204
ENST00000305786.7	-0.391393097532753	-0.376791533349276	0.0145766764378455	0.797106869187784	0.820632997124666	0.835234558013749	0.0145766763983088	0.798969623414679	0.0145766763983088	0.798969623414679	0.999968939918204
ENST00000566605.5	-0.084077658303817	0.518858953148708	0.602761386220914	2.10636354353379e-05	-3.54746873941537	-2.94453231914377	0.604121330526587	0.00412354590547948	0.604121330526587	0.00412354590547948	0.202260868112605
ENST00000452863.9	-0.217277980817771	-0.0648868427126726	0.15116215364239	0.400790667188937	0.852754125285859	1.00514527650862	0.152737593614128	0.360694234298681	0.15116215364239	0.400790667188937	0.999968939918204
ENST00000393600.8	-0.0873523933395204	-0.336956940901474	-0.249882697104803	0.0199694883115805	-0.573411503984536	-0.823016095035595	-0.249365338250793	0.0479548100740338	-0.249365338250793	0.0479548100740338	0.715291988916737
ENST00000275159.10	0.310848968013468	-0.141844148558657	-0.461809972391315	0.326196219239884	1.88789090417111	1.43519807663837	-0.450405679241391	0.262543670226121	-0.461809972391315	0.326196219239884	0.999968939918204
ENST00000371145.8	0.262175664856415	0.278957728514953	0.0165343702163143	0.834206303378627	-0.363367615025238	-0.346585566679672	0.0169426634724501	0.846885006207376	0.0169426634724501	0.846885006207376	0.999968939918204
ENST00000317178.10	0.026154912228201	0.25384678880327	0.226011513191641	0.444022466049225	-1.25503902459293	-1.02734751173596	0.231956715374962	0.550485719695112	0.231956715374962	0.550485719695112	0.999968939918204
ENST00000293771.10	-0.200759645351825	0.220772257065288	0.413133440660537	0.400692333728706	-0.585499068417418	-0.163967641149931	0.430757676879381	0.458367683277262	0.430757676879381	0.458367683277262	0.999968939918204
ENST00000381298.7	-0.539744046792725	-0.273656165182505	0.263739797107102	0.38297590106015	-0.127135292531246	0.138952398546747	0.267014203995081	0.427850915706196	0.267014203995081	0.427850915706196	0.999968939918204
ENST00000447944.7	0.14843206499908	0.0749945546394482	-0.0738547294891914	0.518397241480147	1.44033121657953	1.36689373183252	-0.0732120082096747	0.463212920269592	-0.0738547294891914	0.518397241480147	0.999968939918204
ENST00000322875.8	0.0433402825705473	0.10801363372841	0.0643204970675166	0.631683699791838	1.8092158725351	1.8738892831171	0.0648372288151564	0.493264189252558	0.0643204970675166	0.631683699791838	0.999968939918204
ENST00000308893.9	-0.212537796812043	-1.05922853431213	-0.84846934798981	0.000240556166180131	-0.843240141612142	-1.68993110182688	-0.847705111385723	0.00230129791444761	-0.847705111385723	0.00230129791444761	0.134350772809762
ENST00000621421.4	0.00798843578230208	-0.176177751835904	-0.184362062441221	0.0355434279298111	0.544201290374681	0.360035098185314	-0.184143624364	0.0396809795644445	-0.184143624364	0.0396809795644445	0.657797966792072
ENST00000286428.7	-0.00259358825379257	-0.0684899453375639	-0.0661707907059168	0.493157793429016	0.940849705833908	0.874953355721466	-0.0657020741409898	0.473964366043896	-0.0661707907059168	0.493157793429016	0.999968939918204
ENST00000199708.3	0.291105717485859	0.25132315138298	-0.0411745301855695	0.85165538621584	1.14473529535058	1.10495274458901	-0.0383061780035883	0.86568044095586	-0.0383061780035883	0.86568044095586	0.999968939918204
ENST00000281828.8	-0.0199524226220472	-0.0256223194961914	-0.00599364012682324	0.948386060594253	1.48966253008075	1.48399265658497	-0.00561643728951716	0.950443232312548	-0.00561643728951716	0.950443232312548	0.999968939918204
ENST00000366960.8	-0.0402454501728891	-0.225755474751461	-0.186357282578677	0.32788716718127	-1.53512925829087	-1.72063948307498	-0.184898878328187	0.45356031965113	-0.184898878328187	0.45356031965113	0.999968939918204
ENST00000375600.5	0.190629206048854	0.145351022153347	-0.0477632499686313	0.927377816814888	-1.73450472721776	-1.77978361688057	-0.0391216372768515	0.944614009721637	-0.0391216372768515	0.944614009721637	0.999968939918204
ENST00000620676.6	0.131836154976013	-0.00400834313245293	-0.13614362753993	0.295847365063531	-1.47545407634026	-1.61129867563974	-0.135251099604602	0.423834425262994	-0.135251099604602	0.423834425262994	0.999968939918204
ENST00000296149.9	-0.0133463875415181	0.104322377134905	0.117143238081362	0.335155678833596	0.0933927194936649	0.211061454287104	0.118177401499284	0.376385144957978	0.118177401499284	0.376385144957978	0.999968939918204
ENST00000330597.5	0.228534169313546	-0.0311911287946436	-0.259781334603369	2.55838066851843e-08	1.9861606894945	1.7264353941729	-0.259655348900671	1.56475916634376e-09	-0.259781334603369	2.55838066851843e-08	6.70295735151827e-06
ENST00000366627.4	0.371107344003289	0.135854702106494	-0.238022603611179	0.465842088073288	0.736079942382935	0.500827208438109	-0.232836259082786	0.504484888438002	-0.232836259082786	0.504484888438002	0.999968939918204
ENST00000221801.8	0.0730057472084323	-0.0894005358327653	-0.162551324699285	0.000920911426342794	0.319492921246714	0.157086640259071	-0.162415070200747	0.000606361406598411	-0.162551324699285	0.000920911426342794	0.065081779880094
ENST00000370094.7	-0.0330990812005501	-0.272862538335757	-0.239133003823145	0.685288776486212	-0.713223994484131	-0.952988836300149	-0.237664921078082	0.721630873678282	-0.237664921078082	0.721630873678282	0.999968939918204
ENST00000650072.1	-0.188532248830342	-0.495731797094714	-0.30931123730062	0.364551741223138	-0.933982780911024	-1.2411828179328	-0.306154456545201	0.468776797373667	-0.306154456545201	0.468776797373667	0.999968939918204
ENST00000265073.9	0.131413902030202	0.101697661105897	-0.0297410719184174	0.596407788741144	0.902337005789465	0.872620768358808	-0.0296391252346023	0.576317383901229	-0.0297410719184174	0.596407788741144	0.999968939918204
ENST00000247815.9	0.0555564631819866	-0.70757515282806	-0.770729711288329	0.168642197801687	-0.0419254196341326	-0.805057813802848	-0.762933203735286	0.243686811261671	-0.762933203735286	0.243686811261671	0.999968939918204
ENST00000375940.9	0.13264731855837	0.239410827248922	0.10550596603345	0.587539709469869	-0.653530291379611	-0.546766913878701	0.108439348107328	0.648259010902503	0.108439348107328	0.648259010902503	0.999968939918204
ENST00000368273.8	-0.263767223583758	-0.349392771807997	-0.088233889891026	0.772578625680834	3.05499702238535	2.96937192082622	-0.0852354004696705	0.677598777741661	-0.088233889891026	0.772578625680834	0.999968939918204
ENST00000425753.7	0.309309597247083	0.324331133880893	0.0144915783776406	0.892907522107409	0.172888820333061	0.187910337581083	0.0154841667615402	0.893504302436066	0.0154841667615402	0.893504302436066	0.999968939918204
ENST00000275428.9	-0.295459234703886	-0.376025652764215	-0.0813388958327295	0.616272207523638	-0.808280184644181	-0.888846711254573	-0.080054599507565	0.681984522427111	-0.080054599507565	0.681984522427111	0.999968939918204
ENST00000676004.1	-0.16284663528036	9.70556238596964	9.8673452729159	1.07811678171275e-177	-12.0615970028167	-2.19317532362868	5.17763043008509	1.31420489391889e-08	5.17763043008509	1.31420489391889e-08	3.52929724261918e-06
ENST00000258739.9	-0.659941717244712	-0.679438010442624	-0.0199101628445886	0.861670712586789	0.5884948411209	0.568998532170753	-0.0193862113073618	0.868360023309565	-0.0193862113073618	0.868360023309565	0.999968939918204
ENST00000361204.9	-0.463857586446765	-0.448306927822114	0.0152194910984451	0.878568329169546	-0.498158834814008	-0.482608205314973	0.0157026493566794	0.888257619450688	0.0157026493566794	0.888257619450688	0.999968939918204
ENST00000271732.8	0.083146895332165	0.163823697706366	0.0804007031407039	0.72833797620551	0.234148645424351	0.314825247767173	0.082180540262843	0.775269375281075	0.082180540262843	0.775269375281075	0.999968939918204
ENST00000267750.9	0.110569524611915	-0.0841778370753617	-0.195218585657658	0.140957160891606	0.744269749219449	0.54952236922204	-0.194579573399182	0.159303212753917	-0.194579573399182	0.159303212753917	0.990205306546586
ENST00000357182.9	-0.27378333396675	-0.0961454696833879	0.176270983609715	0.446660722742877	-0.00714608054186402	0.170491644795571	0.178551585420794	0.501056744820244	0.178551585420794	0.501056744820244	0.999968939918204
ENST00000443868.6	-0.0187770867806249	-0.30214434050077	-0.284290912063521	0.084708256461811	0.13785936592757	-0.145507951137025	-0.283158895547524	0.125178096741362	-0.283158895547524	0.125178096741362	0.94863749110067
ENST00000648566.1	0.252559726858855	0.112831292044391	-0.142222492223808	0.566877989083369	1.51857341909128	1.37884508733519	-0.138820248147161	0.52184930029161	-0.142222492223808	0.566877989083369	0.999968939918204
ENST00000436008.6	0.681341574202575	0.346463353313241	-0.336852129262895	0.356358639199764	-1.659606062408	-1.99448482429603	-0.328930446958575	0.506188963394008	-0.328930446958575	0.506188963394008	0.999968939918204
ENST00000381685.10	-0.0528695607210278	-0.118269573459531	-0.0658327636164797	0.488089186431569	-0.375278629702016	-0.440678671287315	-0.0650930704048924	0.550204744866336	-0.0650930704048924	0.550204744866336	0.999968939918204
ENST00000472947.5	0.00740579006350544	0.0235323643839455	0.0155508993595139	0.919244983934556	1.82367761305212	1.8398042495731	0.0164313042587685	0.870695653335031	0.0155508993595139	0.919244983934556	0.999968939918204
ENST00000674229.1	0.0719147748874977	8.88355123494972	8.86194932339143	2.03238310687739e-25	-11.383298580446	-2.57152596112964	4.36750149955634	0.569261266886997	4.36750149955634	0.569261266886997	0.999968939918204
ENST00000568269.5	-0.753319931932316	-0.286157203927647	0.46692501660977	0.390805505167204	0.503288491597349	0.9704502245757	0.469558094801493	0.484964951843215	0.469558094801493	0.484964951843215	0.999968939918204
ENST00000381125.9	0.0266180524820859	-0.202429762095031	-0.229391959315917	0.0113021572895594	0.388739940581643	0.159692115871176	-0.228946106208386	0.016347239135958	-0.228946106208386	0.016347239135958	0.449418076964753
ENST00000234179.8	0.239365423327654	0.36097058390627	0.120469087413768	0.627440275044945	-2.0946563355931	-1.97305155437056	0.125807208136052	0.723148409693996	0.125807208136052	0.723148409693996	0.999968939918204
ENST00000455841.6	0.324749859647696	-0.25372634928833	-0.581674701475419	0.205872179415238	-1.59438334848153	-2.17286038337935	-0.573929916771224	0.338448110586565	-0.573929916771224	0.338448110586565	0.999968939918204
ENST00000216373.10	0.36849535615458	-0.0527642430136327	-0.423338622586409	0.203404532652909	-1.03196878760032	-1.45322881842769	-0.41774241143108	0.326801200728421	-0.41774241143108	0.326801200728421	0.999968939918204
ENST00000543927.6	-0.262590093730898	-0.205654839354984	0.0556922929932449	0.834089040297475	1.58730881282809	1.64424413574517	0.0577517731814899	0.786500343482795	0.0556922929932449	0.834089040297475	0.999968939918204
ENST00000265643.4	0.203050442122814	0.150645663569488	-0.0527881339066019	0.651276314029101	0.804702805408066	0.752298029273253	-0.0519923328455269	0.653743802155359	-0.0519923328455269	0.653743802155359	0.999968939918204
ENST00000355628.9	-0.293170787251029	-0.467985885207367	-0.175753285601147	0.584777567411078	1.613075290622	1.43826009141317	-0.174063045005829	0.590224656179659	-0.174063045005829	0.590224656179659	0.999968939918204
ENST00000263092.11	-0.116894739371937	-0.340783311121252	-0.22474345893291	0.181116188836676	-1.28956663774926	-1.51345534891036	-0.223356160365118	0.291594764081062	-0.223356160365118	0.291594764081062	0.999968939918204
ENST00000485050.5	-0.23462362150761	-0.044447815379009	0.189414887925805	0.27753221478304	-0.244658873859708	-0.0544831473612441	0.190970407263062	0.33677739291951	0.190970407263062	0.33677739291951	0.999968939918204
ENST00000612478.4	0.111968107897964	0.0623522031823561	-0.0518126462357467	0.857722521376619	-1.20814639247863	-1.25776261595337	-0.0469076567500908	0.898446414699579	-0.0469076567500908	0.898446414699579	0.999968939918204
ENST00000598441.6	0.132337017021409	-0.0880742078839298	-0.220473846720709	0.00339340774474087	-0.117423739040416	-0.337834983797844	-0.220246850363596	0.0107031844071298	-0.220246850363596	0.0107031844071298	0.364854598377705
ENST00000255390.10	-0.302214213232262	-0.0442284735796245	0.257547950866632	0.087993403937712	-0.205438057902644	0.0525475933945343	0.258519537941424	0.150691493349111	0.258519537941424	0.150691493349111	0.976734954672375
ENST00000246792.4	-0.600898527383892	-0.689320682698886	-0.0985999728689606	0.827092369569694	0.736879610493829	0.648457349187162	-0.0882543079383327	0.851418435661181	-0.0882543079383327	0.851418435661181	0.999968939918204
ENST00000367478.9	-0.051948230534751	-0.075599677219847	-0.0237076818897913	0.735426102620563	-0.257443059192398	-0.281094519993249	-0.0235453007116835	0.763183003985305	-0.0235453007116835	0.763183003985305	0.999968939918204
ENST00000370495.6	0.242653302572561	-0.250544268660851	-0.496543887364244	0.143087729972632	-0.380283599968501	-0.873481509731717	-0.490578476262119	0.231572524294536	-0.490578476262119	0.231572524294536	0.999968939918204
ENST00000338370.7	0.128949707263272	0.00750563576919749	-0.121575538866263	0.0815463839038316	0.735102384480601	0.613658318536932	-0.121423378800185	0.0646034849829105	-0.121575538866263	0.0815463839038316	0.860065247173658
ENST00000372530.9	-0.0160543562943667	-0.0422216600889523	-0.0274728347581406	0.879756449348574	0.643061682323218	0.616894366509684	-0.0253595398488662	0.894503425272919	-0.0253595398488662	0.894503425272919	0.999968939918204
ENST00000498926.7	-0.0943965196818452	-0.142922592315973	-0.0487597965083431	0.536743412907429	-0.55292122314557	-0.60144731571065	-0.0483500507896149	0.592083391075807	-0.0483500507896149	0.592083391075807	0.999968939918204
ENST00000519632.5	0.0764072524724423	0.345072427845159	0.285736039674125	0.414159832274336	-2.38651588580964	-2.11789856440258	0.285415988527424	0.967517484015977	0.285415988527424	0.967517484015977	0.999968939918204
ENST00000274496.10	0.191886996823433	0.233533004173911	0.0408488245750736	0.779658600480336	0.174643933868449	0.216289902052263	0.0422473179627285	0.791332808690809	0.0422473179627285	0.791332808690809	0.999968939918204
ENST00000616056.4	-0.449100811815345	-0.557177707174972	-0.109469985085864	0.704473748630135	-1.36609163648739	-1.47416910972221	-0.107184917896519	0.763135801849466	-0.107184917896519	0.763135801849466	0.999968939918204
ENST00000361272.9	-0.00274711929011332	-0.250807721741752	-0.248536398883309	0.114574887267999	-1.44257601460261	-1.69063675636243	-0.247766414177216	0.221736588919703	-0.247766414177216	0.221736588919703	0.999968939918204
ENST00000343150.10	0.312282651419248	0.285730489948553	-0.0267830612463313	0.845139707646765	0.0915433675280701	0.0649911295184673	-0.0261137874924184	0.87029866618011	-0.0261137874924184	0.87029866618011	0.999968939918204
ENST00000341372.8	0.221280738667564	0.545352506903121	0.324488828215657	0.309331657059925	2.09201452127646	2.41608635161727	0.325824892743031	0.301220033586491	0.324488828215657	0.309331657059925	0.999968939918204
ENST00000610761.2	-0.252818784131052	-0.889136371253675	-0.64012009398219	0.112956867951977	-1.97921362386486	-2.61553191476356	-0.637312581664967	0.21747925564627	-0.637312581664967	0.21747925564627	0.999968939918204
ENST00000270815.5	0.0347222386683799	0.060366383960782	0.0249604591142565	0.892834813922856	-1.55680247560374	-1.53115854465488	0.0271181095002202	0.915042043842028	0.0271181095002202	0.915042043842028	0.999968939918204
ENST00000250111.9	0.354916118913918	0.247106897741361	-0.108858501114768	0.736464987663368	-0.262302365084515	-0.37011196983556	-0.10459636528879	0.786813268503432	-0.10459636528879	0.786813268503432	0.999968939918204
ENST00000482587.5	0.0784685729976024	0.282755729044191	0.204011499045468	0.0821259962973939	-1.10109797010953	-0.896810882903297	0.204958578507666	0.166692089689481	0.204958578507666	0.166692089689481	0.997552327267079
ENST00000366722.5	-0.0333926549377929	0.00140128494260319	0.0330250812977111	0.902713939028379	-0.39300659519374	-0.358213046446873	0.0371324493753011	0.925069138174122	0.0371324493753011	0.925069138174122	0.999968939918204
ENST00000541455.1	-0.146535437695546	-0.228976302767987	-0.0828957123019687	0.507932855982	0.203188331158049	0.120747455854833	-0.0823591707888875	0.524427564191731	-0.0823591707888875	0.524427564191731	0.999968939918204
ENST00000372685.8	0.521061975595946	0.454262092047893	-0.067302807881878	0.630824505523477	1.06888901275119	1.002089117356	-0.0662495026908051	0.646928074253515	-0.0662495026908051	0.646928074253515	0.999968939918204
ENST00000369429.5	0.217865791356074	-0.141675412142043	-0.363818655379698	0.483712610425035	-0.301612282391864	-0.661154195119902	-0.355634493321348	0.567414062930761	-0.355634493321348	0.567414062930761	0.999968939918204
ENST00000025399.10	0.0490513779367424	0.0927677415771408	0.0437568447754653	0.667363296092513	1.08487603862365	1.12859237739724	0.0439912932272474	0.692319180705198	0.0439912932272474	0.692319180705198	0.999968939918204
ENST00000545237.1	-0.0769555879484504	-0.0353820553170022	0.0407897025357258	0.813348425145737	0.507152134522538	0.548725632871874	0.0420365680396371	0.813182070235462	0.0407897025357258	0.813348425145737	0.999968939918204
ENST00000407010.7	-0.884268267898199	-1.15764503764767	-0.275388581332121	0.475821714617867	-0.147767709118766	-0.421145049756206	-0.275097916903244	0.536306144579672	-0.275097916903244	0.536306144579672	0.999968939918204
ENST00000474904.5	-0.155351655236511	3.47928128069055	3.63498183141888	1.98279363926388e-21	-5.93744881843976	-2.30281765110249	3.43467621503953	7.75665614937882e-05	3.43467621503953	7.75665614937882e-05	0.00771500003302104
ENST00000327044.7	0.136916331086561	0.151925056234324	0.0149461019295105	0.76786682354035	0.0163750013059065	0.0313837253200816	0.0150676149392697	0.769254263828616	0.0150676149392697	0.769254263828616	0.999968939918204
ENST00000237163.9	-0.0955977550822927	-0.0600958170122792	0.0331204684424753	0.910662355776726	-0.841959477321847	-0.806457961675997	0.0390117066269875	0.925629277500067	0.0390117066269875	0.925629277500067	0.999968939918204
ENST00000368086.5	0.320214901785756	0.387012159534307	0.0626605657639159	0.863831052880915	0.791112753403725	0.857909998523958	0.0702814452790257	0.829705995030046	0.0626605657639159	0.863831052880915	0.999968939918204
ENST00000421832.3	-0.29144924370661	-0.417852526583235	-0.12823943449975	0.614311550737793	2.83520051492691	2.7087975325723	-0.12625785255355	0.419677245449715	-0.12823943449975	0.614311550737793	0.999968939918204
ENST00000392876.8	-0.43956313999739	0.00269949037984619	0.44133912409325	0.0527721812914699	-1.28085454297912	-0.838592159753999	0.443706900833266	0.129858579233656	0.443706900833266	0.129858579233656	0.94863749110067
ENST00000396667.7	-0.40374279616204	-0.374104263899338	0.0271360870038824	0.92098179313175	1.08857371435992	1.11821229750766	0.0301808495838449	0.889823280195113	0.0271360870038824	0.92098179313175	0.999968939918204
ENST00000402615.6	0.1586273787092	-0.301893765347483	-0.460867738993265	0.0115373686811184	-2.44633138164563	-2.90685274535886	-0.459680302763791	0.0600486664081535	-0.459680302763791	0.0600486664081535	0.783735895706876
ENST00000593066.5	0.177422099607393	1.45210100205036	1.2788334797505	0.104079111399554	-1.0594956229257	0.215181358096915	1.20026421207962	0.373176521479574	1.20026421207962	0.373176521479574	0.999968939918204
ENST00000381042.9	-0.503011283868487	-0.301006438771724	0.200011574127367	0.414537486750737	0.116609196420842	0.318613947484332	0.202888049390885	0.438747586738313	0.202888049390885	0.438747586738313	0.999968939918204
ENST00000308448.11	-0.0556995099868004	0.0661627356591566	0.121344843692427	0.493182982891496	0.938799189960655	1.06066141275868	0.122374338785177	0.492613465973013	0.121344843692427	0.493182982891496	0.999968939918204
ENST00000562879.5	0.0643434884355211	2.41246698772013	2.36030395423886	0.0438601036247282	-4.30769984882251	-1.95959192257088	2.34761811156212	0.515549116054022	2.34761811156212	0.515549116054022	0.999968939918204
ENST00000334678.8	-0.157036952896122	-0.311792412578506	-0.154987877433896	0.324451596473811	-0.937461941579111	-1.09221753766825	-0.154609284589623	0.433083876492052	-0.154609284589623	0.433083876492052	0.999968939918204
ENST00000473276.5	0.245700736285652	0.44719038037864	0.200118185476482	0.697822858723063	3.96036449715572	4.16185473581792	0.202488799858447	0.285475375070232	0.200118185476482	0.697822858723063	0.999968939918204
ENST00000575977.1	-0.316940576654532	-0.640147988629755	-0.324798772057027	0.0678843601314596	0.820977710283764	0.497770319762035	-0.323206722169503	0.0541460241719111	-0.324798772057027	0.0678843601314596	0.816340779292962
ENST00000428468.6	0.0602746462701376	0.150504783677728	0.0898626728566991	0.428850856020904	0.366806450082273	0.457036598523067	0.0904043948278836	0.394370154872999	0.0898626728566991	0.428850856020904	0.999968939918204
ENST00000266546.11	-0.222998681483779	-0.405072624438497	-0.184226862803786	0.429025570212798	0.453998357504093	0.271924353669128	-0.181394033332572	0.460536578422643	-0.181394033332572	0.460536578422643	0.999968939918204
ENST00000358739.4	-0.0133741733237359	0.00741748998439498	0.0207555338296211	0.685300994164204	1.69194486680832	1.71273654135222	0.0208501935527703	0.597029699173546	0.0207555338296211	0.685300994164204	0.999968939918204
ENST00000312026.6	0.332599670543263	0.677508044308747	0.350352397800422	0.540819485125402	-0.935544471861053	-0.590651677887261	0.311439504582619	0.916493568996178	0.311439504582619	0.916493568996178	0.999968939918204
ENST00000374202.7	-0.167608508832641	-0.167950889264786	-0.00144024673880372	0.982902769023317	1.26136025249034	1.26101791567862	0	0.999580621063972	0	0.999580621063972	0.999968939918204
ENST00000485972.6	0.132828071965369	0.0591297294678447	-0.074786652145175	0.717268035739164	0.669195923373172	0.595497513873647	-0.0725611433701803	0.745082020826613	-0.0725611433701803	0.745082020826613	0.999968939918204
ENST00000397641.8	-0.069327049702041	-0.0861134791198223	-0.0171974023879202	0.887426900048013	-0.664589871450759	-0.681376359149115	-0.016407251812443	0.909992368930351	-0.016407251812443	0.909992368930351	0.999968939918204
ENST00000624069.3	0.0182673864417935	0.00368608749813603	-0.0147233442828436	0.987760927795277	-2.85271699647838	-2.86729921399668	-0.0144233156578428	0.9721650496952	-0.0147233442828436	0.987760927795277	0.999968939918204
ENST00000320996.14	-0.247823794516133	0.195340636892824	0.44348140329563	0.0454965693013782	-0.936073644823573	-0.492909571034264	0.444050362759561	0.15347966484083	0.444050362759561	0.15347966484083	0.979323413979821
ENST00000265081.7	0.164047851964021	-0.0967652478613041	-0.261429790628827	0.155476337984595	0.0327615619491491	-0.2280516410333	-0.260079514310992	0.225632733646508	-0.260079514310992	0.225632733646508	0.999968939918204
ENST00000419617.7	0.0846972818752437	0.0322638157013148	-0.053867398214352	0.792152913365758	0.583497513746588	0.531064021972745	-0.0515399756136545	0.812693046306839	-0.0515399756136545	0.812693046306839	0.999968939918204
ENST00000223369.3	-0.464474137489913	-0.354634771419493	0.109750232252666	0.488755545032213	-2.15190946578597	-2.04207029113571	0.110482429672598	0.610282202855952	0.110482429672598	0.610282202855952	0.999968939918204
ENST00000543227.5	-0.0549292422516613	0.265183190999258	0.318815423189723	0.281363738516457	-2.54122680939358	-2.22111495234715	0.32491970226746	0.453104034688209	0.32491970226746	0.453104034688209	0.999968939918204
ENST00000421763.5	0.0957415854076611	0.42132579276271	0.321939708099835	0.393364713811301	-1.81141493749919	-1.48583128857481	0.334366510386944	0.518840452735982	0.334366510386944	0.518840452735982	0.999968939918204
ENST00000492132.1	-0.175229513671074	1.71956690965193	1.89363712723559	0.00726496187895003	0.931669699879534	2.82646624287703	1.91230556796785	0.00056489843388137	1.89363712723559	0.00726496187895003	0.28993703785451
ENST00000372876.2	0.0035147240600378	0.0396521046807463	0.0352774251912849	0.814238634390895	0.446400126587778	0.482537488470097	0.0367703468068215	0.810738729531515	0.0352774251912849	0.814238634390895	0.999968939918204
ENST00000357137.9	-0.0544718826553164	-0.338509486522986	-0.285515266962563	0.312822119074663	0.467684058512833	0.183646256735161	-0.283377408229974	0.373981777967074	-0.283377408229974	0.373981777967074	0.999968939918204
ENST00000301454.9	-0.23890484896675	0.0635771998524936	0.30182329817455	0.399465363400999	-4.81335032009657	-4.51086926482443	0.309141031419639	0.571905054057641	0.309141031419639	0.571905054057641	0.999968939918204
ENST00000324685.10	-0.155558663840488	-0.179896581444329	-0.0244701641100533	0.773080899177585	-1.10355628157731	-1.12789423674807	-0.0242477084822097	0.81574404450653	-0.0242477084822097	0.81574404450653	0.999968939918204
ENST00000323701.11	0.110920159533717	0.221361999432717	0.110243518514024	0.191995898361724	-0.0534167294131763	0.0570250918800338	0.11059821125689	0.242898075690702	0.11059821125689	0.242898075690702	0.999968939918204
ENST00000270792.10	-0.207156513713078	-0.0623250520523289	0.144576098125747	0.13828835014902	0.755678089239581	0.900509562630501	0.145005108112037	0.101429570062222	0.144576098125747	0.13828835014902	0.957027023825281
ENST00000555265.6	0.0902286632873626	0.148158524956158	0.0556541129132988	0.865145890457599	-2.95415332888416	-2.89622439373297	0.0663467646300369	0.905606377264845	0.0663467646300369	0.905606377264845	0.999968939918204
ENST00000357582.3	0.588794141506469	0.556890229148213	-0.0342788994079113	0.893236161109848	0.0431819778839748	0.0112779554334842	-0.0290041356988819	0.928427778143832	-0.0290041356988819	0.928427778143832	0.999968939918204
ENST00000634258.3	-0.0114462482721985	-0.451207566360099	-0.440945558827436	0.0912537801049395	-0.657303399793519	-1.0970650230134	-0.439330226357779	0.173996263277387	-0.439330226357779	0.173996263277387	0.998967322354728
ENST00000400137.9	-0.0487721325521844	0.100520932615153	0.148667739713709	0.380747627700972	-1.53961777899739	-1.39032488089059	0.150374390063725	0.503823930257344	0.150374390063725	0.503823930257344	0.999968939918204
ENST00000524238.3	0.143577096740396	-0.928849089941001	-1.07785738771368	0.00246938444094424	1.01068556257057	-0.0617407295808623	-1.07277935373497	0.00366248234742519	-1.07277935373497	0.00366248234742519	0.184706034629302
ENST00000529372.5	0.0129818151491538	0.129744035571249	0.115974578735043	0.447436328082162	-0.554766304270162	-0.438004158657287	0.117339455095476	0.51448831529213	0.117339455095476	0.51448831529213	0.999968939918204
ENST00000499247.3	0.12751013731442	0.646380394210943	0.51757783377941	0.0286495897973497	0.392302833105682	0.911173052893802	0.520912670608416	0.031408646572096	0.520912670608416	0.031408646572096	0.609563591267441
ENST00000323374.8	0.367926712255653	0.107372980672217	-0.261389675402597	0.0804503155564041	0.533601943288576	0.273048187068703	-0.259925309222533	0.102904928558212	-0.259925309222533	0.102904928558212	0.919531822073123
ENST00000397809.10	0.0893477745815422	-0.245219299195986	-0.336078022458237	0.275815765232666	-1.6778290396713	-2.01239657624825	-0.332955505301462	0.409114649192734	-0.332955505301462	0.409114649192734	0.999968939918204
ENST00000381967.9	0.0787526703595424	0.0671669953962	-0.0120144955543868	0.911696373816832	1.09089038634658	1.07930471864683	-0.0113355861968085	0.916062404257851	-0.0113355861968085	0.916062404257851	0.999968939918204
ENST00000336431.10	-0.318010500363959	-0.76733240467218	-0.451633428464471	0.218193802781248	0.756428223448376	0.307105925756716	-0.449249631669984	0.262892370882234	-0.449249631669984	0.262892370882234	0.999968939918204
ENST00000612800.1	-0.1594681922645	-0.102094327911573	0.0570097436005363	0.681844778219364	0.601100337877324	0.658474165193899	0.0576612828717905	0.700327710972554	0.0576612828717905	0.700327710972554	0.999968939918204
ENST00000370763.6	0.0554470377358927	0.42925528979984	0.372575495629152	0.085921286354434	0.244277545391322	0.618085756522804	0.375129326069584	0.0966259403292098	0.375129326069584	0.0966259403292098	0.894789526738251
ENST00000438552.6	0.187097174600947	0.170455157419092	-0.0167147780358766	0.837095762519918	1.55964158035773	1.54299955902764	-0.0165330957036741	0.839042771811942	-0.0165330957036741	0.839042771811942	0.999968939918204
ENST00000262186.10	-0.365179684261192	-0.564173465211218	-0.19931961192191	0.0192174108111628	-1.08706712668099	-1.28606092106661	-0.199028841276026	0.032228873373031	-0.199028841276026	0.032228873373031	0.618218853166248
ENST00000404760.5	-0.0482939866023921	0.261535108942656	0.308531923643532	0.13130089589603	-0.991544725446498	-0.681715807798107	0.311736722204051	0.230298485710145	0.311736722204051	0.230298485710145	0.999968939918204
ENST00000479613.5	1.31597902369209	0.853711386016434	-0.468662646236899	0.318513353566579	0.0729093724890601	-0.389358795134348	-0.448677984271676	0.449052420938441	-0.448677984271676	0.449052420938441	0.999968939918204
ENST00000377698.4	-0.211570928366361	-0.291612700870797	-0.0803613895681006	0.445167915284407	-0.0391909793054316	-0.119232783528934	-0.0798732330891692	0.499594670059614	-0.0798732330891692	0.499594670059614	0.999968939918204
ENST00000537400.1	-0.182996117764434	0.439232616213891	0.618004374945722	0.173376261104129	0.382728353697634	1.00495695107304	0.628352036475043	0.173818076283261	0.628352036475043	0.173818076283261	0.998967322354728
ENST00000261973.12	0.0169162749716784	-0.075914605653131	-0.0933258766659122	0.547310291798384	0.0942015855527332	0.00137084566702665	-0.0926396258539679	0.409918059005118	-0.0933258766659122	0.547310291798384	0.999968939918204
ENST00000533655.6	0.00493345826304118	0.129204826965295	0.12326435679858	0.614218152640568	-0.728283906339083	-0.604012906986236	0.126420394828611	0.690010329749365	0.126420394828611	0.690010329749365	0.999968939918204
ENST00000242209.9	-0.835104704818074	-0.866666413652358	-0.0345391692649137	0.908344600390838	-0.572545717357292	-0.60410770512586	-0.0321126154113927	0.923473320125698	-0.0321126154113927	0.923473320125698	0.999968939918204
ENST00000393593.8	0.490393506965705	0.408811665501396	-0.0852717128493423	0.799587954829929	0.604913923470723	0.523331989458945	-0.0770448345357515	0.8384041217067	-0.0770448345357515	0.8384041217067	0.999968939918204
ENST00000619387.5	0.103571312583977	0.0355802248762114	-0.0680437111567012	0.402155126159507	-0.719698408884709	-0.787689532122403	-0.0678197165564627	0.494525306558653	-0.0678197165564627	0.494525306558653	0.999968939918204
ENST00000354193.5	0.3275855189771	0.775178395027532	0.446239398534182	0.0943451094738912	-2.26745702077516	-1.81986457616012	0.453470859182211	0.244186087597866	0.453470859182211	0.244186087597866	0.999968939918204
ENST00000432667.5	0.0465864379404024	0.316969052826966	0.26709149888969	0.429830165870057	-0.816665851471454	-0.546283570973395	0.275680086793082	0.511518051561614	0.275680086793082	0.511518051561614	0.999968939918204
ENST00000263991.9	-0.0452781486905094	0.0525295474003117	0.096362890181326	0.70405943862437	-1.43047601092367	-1.33266866236194	0.100284155128541	0.773087504264637	0.100284155128541	0.773087504264637	0.999968939918204
ENST00000448549.1	-0.418936360211623	0.0860089977356062	0.505196954175388	0.331046363302099	-2.1417931352382	-1.63684944385556	0.516293087599339	0.523229193185504	0.516293087599339	0.523229193185504	0.999968939918204
ENST00000578049.4	0.0389837783499765	0.0158027842610053	-0.0235530317647548	0.876566725697896	-0.39586047259622	-0.419041565548632	-0.0225590243508544	0.897985374265244	-0.0225590243508544	0.897985374265244	0.999968939918204
ENST00000175091.5	0.163913510051885	0.135043117763973	-0.0294852505456715	0.835359922540762	1.54982685882301	1.52095651264918	-0.0285744479411498	0.821999908446304	-0.0294852505456715	0.835359922540762	0.999968939918204
ENST00000300093.9	-0.223287876378263	-0.219194802699668	0.00401063374757116	0.956923925685573	1.08458383026601	1.08867691526812	0.00409432592159936	0.943183529826588	0.00401063374757116	0.956923925685573	0.999968939918204
ENST00000424442.5	0.00182773416401811	0.0427675706705831	0.0408356962453278	0.839493464978434	3.92479081697296	3.96573081303008	0.0410269966204102	0.639476860423818	0.0408356962453278	0.839493464978434	0.999968939918204
ENST00000373464.5	-0.144004013039588	0.487783091911862	0.630746028283711	0.00604899023131351	-1.8372876184551	-1.20550081111878	0.635377874247728	0.0444356063824692	0.635377874247728	0.0444356063824692	0.694355026524566
ENST00000225296.8	-0.28849780744371	-0.333494232676269	-0.0457600334636137	0.768176670386869	-0.944927630878388	-0.98992415565451	-0.0445769212022693	0.812216140964932	-0.0445769212022693	0.812216140964932	0.999968939918204
ENST00000410115.5	0.864874615001173	0.54345925505819	-0.331685125087705	0.581876904918447	1.40774812641306	1.08633279754845	-0.308812818879289	0.625590254295648	-0.308812818879289	0.625590254295648	0.999968939918204
ENST00000355485.7	-0.0887294087483703	0.191834177295874	0.279925695014947	0.122859691288069	-0.693696828264851	-0.413133372777565	0.281482180395512	0.208259751938192	0.281482180395512	0.208259751938192	0.999968939918204
ENST00000215567.10	-0.0269695392247168	-0.11459365952902	-0.0878535515748426	0.356028544843999	1.59390534314002	1.50628124772882	-0.0875945174788275	0.268568396722529	-0.0878535515748426	0.356028544843999	0.999968939918204
ENST00000312635.10	-0.145418277322236	-0.347191936090634	-0.202461040255699	0.487763988966167	-1.71581965055368	-1.91759378538028	-0.200441381479608	0.591399179103839	-0.200441381479608	0.591399179103839	0.999968939918204
ENST00000229758.8	-0.241858642648859	-0.0808433379199245	0.160707161451369	0.193355582641809	0.385834780626467	0.546850063206993	0.161391472047844	0.215476572115358	0.161391472047844	0.215476572115358	0.999968939918204
ENST00000238789.10	-0.01861975656004	-0.0269803454682669	-0.00865424236648993	0.976585511111699	-0.615555831153886	-0.623916622046537	-0.00729159818797909	0.976704227614811	-0.00729159818797909	0.976704227614811	0.999968939918204
ENST00000353383.6	-0.0193076244434814	-0.134251144244278	-0.116596507454682	0.591090739431601	-0.71086750411129	-0.825811192889997	-0.113749327544038	0.666711505247044	-0.113749327544038	0.666711505247044	0.999968939918204
ENST00000262498.8	-0.0884389442260201	-0.0629856901742384	0.024866475283184	0.841844991868738	-0.103564169299586	-0.0781109445586791	0.025718924302728	0.847859613266028	0.025718924302728	0.847859613266028	0.999968939918204
ENST00000469257.2	0.0646629174387994	-0.0229427838012169	-0.0877737930688192	0.522369637870084	-1.52920386482642	-1.61680967705815	-0.0870362007887473	0.61936280864471	-0.0870362007887473	0.61936280864471	0.999968939918204
ENST00000523613.5	-0.304636602475174	-0.126131053323626	0.172270040819325	0.73857969548673	0.194418723894966	0.372923894287351	0.1821731762601	0.745374202261235	0.1821731762601	0.745374202261235	0.999968939918204
ENST00000637944.2	0.156423277789921	-0.142177184096718	-0.303596554112463	0.370523751200322	1.46007962875029	1.1614792849166	-0.297082742268258	0.331384322533843	-0.303596554112463	0.370523751200322	0.999968939918204
ENST00000267294.4	0.125966354920897	-0.153554927687276	-0.285256531072664	0.612522674931538	0.695971182261713	0.416449439126737	-0.274836214117063	0.65710986617573	-0.274836214117063	0.65710986617573	0.999968939918204
ENST00000303088.9	0.229773934748675	0.0867202107695381	-0.143635385268709	0.23223281866829	0.980997041590211	0.837943325207964	-0.142653058557733	0.216935579559347	-0.143635385268709	0.23223281866829	0.999968939918204
ENST00000162044.14	0.0451405519835232	0.00591756783327311	-0.0399923067737649	0.792379550113077	1.89881100446205	1.85958809268823	-0.038901244015703	0.752438041508164	-0.0399923067737649	0.792379550113077	0.999968939918204
ENST00000397676.8	0.101640605651525	-0.0323782875399483	-0.134391504458615	0.251706626730693	1.45970148674878	1.32568260869109	-0.133752656978403	0.212333160496354	-0.134391504458615	0.251706626730693	0.999968939918204
ENST00000367559.7	0.635959617732346	1.45968009509496	0.823859069134779	0.10943708933679	-0.692067739109853	0.131651568739998	0.835896193408556	0.308262346221707	0.835896193408556	0.308262346221707	0.999968939918204
ENST00000351328.8	0.102090706202066	0.0635547712575665	-0.0385321823886899	0.667121551579683	1.13910308223693	1.1005671355964	-0.0383283086277046	0.682257456286511	-0.0383283086277046	0.682257456286511	0.999968939918204
ENST00000285737.9	0.0869833919201338	-0.0365030434170285	-0.123968221680464	0.306234740144848	0.0652051662839343	-0.0582813089461933	-0.123077674891556	0.369927739248423	-0.123077674891556	0.369927739248423	0.999968939918204
ENST00000635550.1	-0.21356717209714	0.82643695453195	1.0427522946246	0.293590005762752	-3.35458130070826	-2.31459237628972	1.00738068822869	0.738263916470281	1.00738068822869	0.738263916470281	0.999968939918204
ENST00000397061.3	-0.373040749028054	-0.302006197505765	0.0704791180119191	0.707289288184629	0.853513839022365	0.924548326883316	0.0715437061763928	0.721084921875293	0.0715437061763928	0.721084921875293	0.999968939918204
ENST00000392750.7	0.215930064201864	0.129491259655779	-0.0868210083340308	0.504733470389002	1.81200831813966	1.72556957835569	-0.0862073612259784	0.374596963007655	-0.0868210083340308	0.504733470389002	0.999968939918204
ENST00000399451.6	-0.0861331400309655	0.314354276057943	0.400088750483939	0.00722729009463719	-0.949946068167179	-0.549458758255619	0.401364579121847	0.0333265785744768	0.401364579121847	0.0333265785744768	0.62231463012918
ENST00000533524.5	0.127079239539502	0.0744982032423253	-0.0526185632871685	0.541998538047361	1.38772618706509	1.33514514157883	-0.0524332869159527	0.554591255684777	-0.0524332869159527	0.554591255684777	0.999968939918204
ENST00000400288.7	-0.0854370189063912	0.0692646700168806	0.1505808817331	0.665299363625553	-1.11762269655401	-0.962921439692402	0.159013428059065	0.721092464488055	0.159013428059065	0.721092464488055	0.999968939918204
ENST00000437048.7	0.0291093563316311	-0.0592960031007212	-0.089955654178973	0.667373155841251	0.186163664116351	0.0977582428778461	-0.0875293261779202	0.702086286119477	-0.0875293261779202	0.702086286119477	0.999968939918204
ENST00000289416.10	-0.0418458858597671	-0.03261975077346	0.00861130737652238	0.944761928989446	0.227171241588719	0.236397357959501	0.0095523240280635	0.939208090052522	0.00861130737652238	0.944761928989446	0.999968939918204
ENST00000373644.5	0.247777969501352	0.460548498208539	0.212417539504881	0.387668277562466	-2.20779050384885	-1.9950203705907	0.216815826860837	0.543352397907192	0.216815826860837	0.543352397907192	0.999968939918204
ENST00000367188.5	-0.0604172556402816	-0.0306594877614881	0.0294039783176501	0.819596402311343	-0.870160727667091	-0.840403056207782	0.0302581114156699	0.857120974379597	0.0302581114156699	0.857120974379597	0.999968939918204
ENST00000287916.8	-0.206512787528372	-0.103194059272096	0.0983573373630322	0.786734682658664	0.462948839288362	0.566267501603995	0.105320687882807	0.764568068302635	0.0983573373630322	0.786734682658664	0.999968939918204
ENST00000523373.5	-0.0158414989054389	-0.117163662229533	-0.105860105586492	0.830109818535094	-0.157484902125293	-0.258807633915208	-0.0973579367307709	0.864522779292581	-0.0973579367307709	0.864522779292581	0.999968939918204
ENST00000649812.1	-0.220587891004552	0.128107034173041	0.348086585600565	0.111683082570601	0.33571008063205	0.684404890965553	0.349818236671277	0.157123589629243	0.349818236671277	0.157123589629243	0.983873875304865
ENST00000441173.1	-0.595068214986642	0.680105105166551	1.27124701232955	0.173014920313375	4.18587422988708	5.46104798589509	1.27753503737003	1.0615344998019e-07	1.27124701232955	0.173014920313375	0.998967322354728
ENST00000610402.5	0.162486315409241	0.0481888619270943	-0.114492336716922	0.0765660919530537	0.143216797934761	0.0289193427895918	-0.114189447062652	0.0838995474135573	-0.114189447062652	0.0838995474135573	0.864400379144177
ENST00000263921.8	-0.0299092233264789	0.00574624869091938	0.0314629816198106	0.928363195182821	-0.356814080823528	-0.321158992458368	0.0397980760903778	0.929362555912795	0.0397980760903778	0.929362555912795	0.999968939918204
ENST00000306480.11	0.306985312917783	0.383269193690976	0.0745987580266068	0.776393814371456	-1.54497794034051	-1.46869446180616	0.0803211849903338	0.830499615035164	0.0803211849903338	0.830499615035164	0.999968939918204
ENST00000264254.11	-0.0269437421744632	-0.119370359910234	-0.0930913503288795	0.476875530321982	0.288842056419827	0.196415416855431	-0.0921635302120403	0.50842445601789	-0.0921635302120403	0.50842445601789	0.999968939918204
ENST00000394997.5	0.0139365989249329	-0.00380594695968603	-0.018885278493507	0.908819274131873	0.599278878474438	0.581536315669416	-0.0172780208221439	0.923155570553401	-0.0172780208221439	0.923155570553401	0.999968939918204
ENST00000327892.13	-0.0439771452596718	-0.0704903843502855	-0.0264866902375616	0.487589824575103	1.75235572191752	1.72584249460057	-0.0265337279696711	0.282463728930826	-0.0264866902375616	0.487589824575103	0.999968939918204
ENST00000263026.10	0.0696384282050583	0.161617013063398	0.0916647810055506	0.608591652685309	-0.996491807021098	-0.904513414505563	0.093372969969761	0.699771594770884	0.093372969969761	0.699771594770884	0.999968939918204
ENST00000284061.8	-0.126201850459312	0.789141808202912	0.916801723713541	0.0820548208471235	-1.37502602089129	-0.45968367351216	0.930470139068989	0.247754545244481	0.930470139068989	0.247754545244481	0.999968939918204
ENST00000450169.7	-0.281938228417136	-0.381199714500336	-0.0997389262459958	0.51991018611225	0.658847211561748	0.559585667448202	-0.0991501243946825	0.558047880259949	-0.0991501243946825	0.558047880259949	0.999968939918204
ENST00000323906.9	0.532711199112373	0.634248422052638	0.0940155504468052	0.921280406584859	1.90653346108038	2.00807096901318	0.109083515916641	0.810045460799798	0.0940155504468052	0.921280406584859	0.999968939918204
ENST00000611971.4	-0.00217403895065587	-0.0799824617462249	-0.0783893208479114	0.754474576164504	0.0540670167081655	-0.0237416219227844	-0.0770936321629248	0.790843992707218	-0.0770936321629248	0.790843992707218	0.999968939918204
ENST00000348721.4	-0.526225006836946	-0.289797616049339	0.23566406132917	0.145369757943149	0.487076447450079	0.723503826297026	0.236731242399097	0.139088551171115	0.23566406132917	0.145369757943149	0.969469672116988
ENST00000371614.2	-0.0755080974793502	-0.227538235628857	-0.152548113748636	0.490232836769408	0.586464546828296	0.434434262883653	-0.15158558531022	0.546386893767723	-0.15158558531022	0.546386893767723	0.999968939918204
ENST00000341318.9	-0.12069381169521	-0.0870188621129781	0.0334331528514418	0.819982142070748	0.187115421533163	0.22079029430535	0.0341231186795403	0.844093042407791	0.0341231186795403	0.844093042407791	0.999968939918204
ENST00000003302.8	0.112008921399827	0.210775915920922	0.0968862615220529	0.655222864152293	-0.0642256740667383	0.0345412395160999	0.100308328511909	0.675324162310598	0.100308328511909	0.675324162310598	0.999968939918204
ENST00000528793.5	-0.302255857517234	-0.173092069226859	0.128346103468051	0.553114523388297	-0.241173631017112	-0.112010030279756	0.129951263461978	0.623993944374162	0.129951263461978	0.623993944374162	0.999968939918204
ENST00000379095.5	0.0891596671281945	-0.111051999894465	-0.200551845037666	0.166689150504826	-0.587716560379891	-0.787928334021681	-0.199630530557781	0.267035247583936	-0.199630530557781	0.267035247583936	0.999968939918204
ENST00000451256.6	0.0639309783554063	0.0021493746826122	-0.0632094817959259	0.762826740048659	0.666932658362737	0.605151024393231	-0.0607474543530693	0.783073292542496	-0.0607474543530693	0.783073292542496	0.999968939918204
ENST00000368887.7	0.405241900756502	0.166121922582283	-0.240620053806766	0.756070255655573	0.543960816658137	0.304839941382661	-0.231087812045991	0.777427968778524	-0.231087812045991	0.777427968778524	0.999968939918204
ENST00000323348.10	0.539179030265695	0.639831400918665	0.0996637966375067	0.637760700002144	0.352537406109276	0.453189721910026	0.102312820977052	0.653013048488358	0.102312820977052	0.653013048488358	0.999968939918204
ENST00000360540.9	0.367266273858103	0.918650537115172	0.547214333222879	0.136905085408147	-0.789013116064848	-0.237629178219769	0.561083403367123	0.22422592445695	0.561083403367123	0.22422592445695	0.999968939918204
ENST00000614147.1	0.129280824901125	0.350242849517138	0.219505656874629	0.403424670080429	-0.997694628564049	-0.776732916029043	0.224019983551787	0.517385871966685	0.224019983551787	0.517385871966685	0.999968939918204
ENST00000229266.8	0.284566844971119	0.0630634390399645	-0.222433741599353	0.178711248918072	0.323448172368787	0.101944714100917	-0.220806711538563	0.229183148990596	-0.220806711538563	0.229183148990596	0.999968939918204
ENST00000369301.3	-0.0896702529324426	-0.0717295940388187	0.0172209262669756	0.928428809547043	-0.191115965288539	-0.173175455135466	0.0191029080253231	0.937866484112903	0.0191029080253231	0.937866484112903	0.999968939918204
ENST00000581216.6	0.315780994793899	0.427819096502769	0.111294942931806	0.712557800891223	1.47811226155671	1.59015030603491	0.113803989110562	0.704263711811762	0.111294942931806	0.712557800891223	0.999968939918204
ENST00000327247.9	0.142165855410486	-0.0202948613538639	-0.163368739458963	0.408034600047164	1.35504211471474	1.19258141046021	-0.161935914987	0.392765454206295	-0.163368739458963	0.408034600047164	0.999968939918204
ENST00000261569.11	0.15074284502064	0.261520468947086	0.108210329867098	0.697382737211232	-0.336409989590663	-0.225632569975663	0.11386903755248	0.732372264818311	0.11386903755248	0.732372264818311	0.999968939918204
ENST00000545121.5	-0.0359560376197767	0.14376009674672	0.179176462415213	0.261121623854411	1.44162784985421	1.62134402011436	0.17999285596931	0.184758716585441	0.179176462415213	0.261121623854411	0.999968939918204
ENST00000454376.6	-0.0600613557120016	-0.177405927896992	-0.117544976772617	0.106887706446319	1.48773995652909	1.37039539774001	-0.11730246464086	0.0593283154874335	-0.117544976772617	0.106887706446319	0.927172751752683
ENST00000373087.7	0.0839738122847823	0.403621847494856	0.316468419165118	0.349209785208447	-1.01151789283425	-0.691870242873109	0.325838788547775	0.454198818364251	0.325838788547775	0.454198818364251	0.999968939918204
ENST00000397498.8	-0.0565349052489223	-0.393333079097293	-0.33893517554088	0.265858183225331	-0.00671288585319371	-0.343511313857062	-0.336083383414902	0.340292622956199	-0.336083383414902	0.340292622956199	0.999968939918204
ENST00000216294.5	-0.520605252329982	-0.23724946629185	0.280729015915193	0.315393049486296	-0.08356195981473	0.199793685973117	0.284807686518957	0.351637253030222	0.284807686518957	0.351637253030222	0.999968939918204
ENST00000239891.4	0.0597858592861463	-0.0876690823316017	-0.147945176773711	0.276157779598499	0.629642958437398	0.482188003890459	-0.147000846461988	0.293615808960095	-0.147000846461988	0.293615808960095	0.999968939918204
ENST00000452906.3	0.321649128564134	-0.0333062417082945	-0.355604597045794	0.0697345157004512	2.49312412202602	2.13816883300977	-0.354464488763797	0.0255126263212104	-0.355604597045794	0.0697345157004512	0.819565238263169
ENST00000494946.6	-0.128912296958004	-0.191595589498757	-0.0637015681678887	0.847823179694666	1.57463874370621	1.51195533629819	-0.061335064084191	0.856274053861968	-0.061335064084191	0.856274053861968	0.999968939918204
ENST00000379370.7	0.184866331851475	-0.153168834570798	-0.338454992069	0.00191262914829662	0.647211531385186	0.309176357994577	-0.337907331129514	0.00254447591747312	-0.337907331129514	0.00254447591747312	0.14461777939416
ENST00000332674.9	0.151001039683116	-0.249820013837468	-0.403343652285213	0.356699499475865	-1.01778057976711	-1.41860250986308	-0.398181928112393	0.467101740600367	-0.398181928112393	0.467101740600367	0.999968939918204
ENST00000338272.9	0.0128380989929246	1.16493039219286	1.15110159799495	0.000384235152251393	-4.14747898139415	-2.99538758339297	1.16645886095017	0.028439855531078	1.16645886095017	0.028439855531078	0.585859992597178
ENST00000606389.5	-0.768144965686262	0.370193791594723	1.13403692764611	0.0054425271003253	-1.08813214938506	0.0502061553298396	1.14588513648528	0.0206277166938056	1.14588513648528	0.0206277166938056	0.509737372628499
ENST00000534769.5	0.184753384548502	0.0630669987705136	-0.121747085570796	0.0420887485570807	2.80758240395312	2.68589603897468	-0.121674767653919	0.00188061447897149	-0.121747085570796	0.0420887485570807	0.677125833596694
ENST00000644916.1	-0.08502931378161	0.548745381302705	0.631314184373959	0.109466690946749	-1.70495502529106	-1.07118097189796	0.644268369729982	0.237805007216818	0.644268369729982	0.237805007216818	0.999968939918204
ENST00000284957.9	0.0774895517194467	-0.158376822351471	-0.23673006071705	0.30763355903082	0.421109347417972	0.185242841300375	-0.235208941090648	0.371116130123426	-0.235208941090648	0.371116130123426	0.999968939918204
ENST00000320246.10	0.545787407226899	0.593860927911244	0.0458393735969866	0.872258487019005	-0.676524047678712	-0.628450824891022	0.0532953102895251	0.888471749396215	0.0532953102895251	0.888471749396215	0.999968939918204
ENST00000440685.6	-0.233681668447866	-0.250327254147096	-0.0179400282556119	0.912436914608466	0.732024096103715	0.715378509748751	-0.0164132173430607	0.923876379516871	-0.0164132173430607	0.923876379516871	0.999968939918204
ENST00000523908.5	-0.117590833071919	-0.196774328946013	-0.0794327528176721	0.379133197493807	-0.191002079007786	-0.270185600468919	-0.0790955777524764	0.441376054519201	-0.0790955777524764	0.441376054519201	0.999968939918204
ENST00000368824.8	-0.457161609463237	-0.441037857532561	0.012990321785654	0.961418070091749	-0.407114821671027	-0.390991262054962	0.0165987440615232	0.956308574129063	0.012990321785654	0.961418070091749	0.999968939918204
ENST00000367941.7	0.159938784569809	0.280498078331014	0.119338168892719	0.679829680242182	0.954225388129959	1.07478463324221	0.122326410902133	0.672269857173649	0.119338168892719	0.679829680242182	0.999968939918204
ENST00000367669.8	-0.109037098168859	0.059078753402607	0.167315568672054	0.401173784674086	1.19503342919622	1.36314927316253	0.168626134190519	0.379929046732357	0.167315568672054	0.401173784674086	0.999968939918204
ENST00000551150.5	-0.00626535751975014	-0.0580729483957491	-0.0518300172639927	0.322463822438884	0.596792196772587	0.544984612040175	-0.0518300170096228	0.274786824930565	-0.0518300172639927	0.322463822438884	0.999968939918204
ENST00000278826.11	-0.086508371110792	-0.0652869750531909	0.0198974860308625	0.924942190552835	0.361413661860526	0.382635013987152	0.0221798362034029	0.915560662202327	0.0198974860308625	0.924942190552835	0.999968939918204
ENST00000304141.5	0.145840506372409	-0.034432859638479	-0.180622628243084	0.117474586786356	-0.225013531261695	-0.405286945151676	-0.18002147737391	0.185030957467772	-0.18002147737391	0.185030957467772	0.999968939918204
ENST00000330280.11	0.15914728597291	0.129087891153468	-0.0303036243106254	0.822030503827364	1.26427555812436	1.23421615562396	-0.0296975518996939	0.827549686044942	-0.0296975518996939	0.827549686044942	0.999968939918204
ENST00000313871.9_PAR_Y	-0.143771536060155	-0.539270745954842	-0.396608852812541	0.0458014476517919	-1.28395405210856	-1.67945346933865	-0.395292589514043	0.11591172258178	-0.395292589514043	0.11591172258178	0.941708572134843
ENST00000611712.4	-0.290288421751663	-0.0952160648970914	0.193408468876116	0.529187782363564	-0.483822165764397	-0.28875034012251	0.196794216490385	0.599894627121641	0.196794216490385	0.599894627121641	0.999968939918204
ENST00000407818.8	-0.0457367600402242	-0.0366253809413768	0.00883732924932024	0.92577337001748	-0.428657802420241	-0.419546451291058	0.00939647391679554	0.930274237972277	0.00939647391679554	0.930274237972277	0.999968939918204
ENST00000338179.6	-0.0533709312828776	0.0274068026572156	0.0807422503019058	0.350061628928559	1.60146945083792	1.6822471862289	0.0808815307748897	0.324303306000658	0.0807422503019058	0.350061628928559	0.999968939918204
ENST00000612932.6	-0.31865696049184	-0.678710554323942	-0.361621657433659	0.329716795208858	-3.03556933972611	-3.39562366893591	-0.35986951903562	0.467298032576775	-0.35986951903562	0.467298032576775	0.999968939918204
ENST00000341911.10	0.0863381603272969	-0.303756552038132	-0.390577968661364	0.00242113834880251	1.7434980997656	1.35340340833532	-0.389947342496757	0.00079826494964385	-0.390577968661364	0.00242113834880251	0.139827248079766
ENST00000554271.5	0.152974951341687	-0.0399096074934012	-0.19470260283423	0.382632423947996	1.22847083017329	1.03558629694333	-0.192001773666379	0.364547982846081	-0.19470260283423	0.382632423947996	0.999968939918204
ENST00000263795.11	0.137937393946608	0.170000950034367	0.0316984723436805	0.772903396289099	0.415908231898113	0.447971774032011	0.0323496800783887	0.777253790575835	0.0323496800783887	0.777253790575835	0.999968939918204
ENST00000676231.1	0.07888291314184	0.329692665184189	0.250971657032693	0.325194143803677	6.235273776029	6.48608382977689	0.250870145307542	3.66711693383836e-05	0.250971657032693	0.325194143803677	0.999968939918204
ENST00000369984.4	-0.0495331089882922	-0.0408850989457845	0.00858225909721155	0.88423761495201	-0.195348539670592	-0.186700534128746	0.00868756798672465	0.88650008498356	0.00868756798672465	0.88650008498356	0.999968939918204
ENST00000576409.5	0.0763043242673049	0.116289076207691	0.0390757733944149	0.824282477155432	-0.542962555728248	-0.502977911519943	0.0411439838741581	0.846141859163345	0.0411439838741581	0.846141859163345	0.999968939918204
ENST00000272067.10	-0.105396412938439	0.131397593294062	0.236286202305119	0.0707804211360383	0.0929338076966261	0.329727785302142	0.237162500704851	0.0926367745911443	0.237162500704851	0.0926367745911443	0.890377748072368
ENST00000391842.5	-0.288057318593237	-0.00761565452844424	0.279530477915096	0.171673895571908	2.58199088771586	2.86243269545546	0.28065631431651	0.0262844387951914	0.279530477915096	0.171673895571908	0.998967322354728
ENST00000263382.8	0.125746315405642	0.13245392554682	0.00613201613885384	0.971395684045801	0.861509325677752	0.868216911091957	0.00723346775906286	0.964138250252297	0.00613201613885384	0.971395684045801	0.999968939918204
ENST00000329713.5	0.194168837609172	0.376365871734602	0.181606345390659	0.286125036116593	0.0108518618463018	0.19304883635932	0.183198547338404	0.337701119191092	0.183198547338404	0.337701119191092	0.999968939918204
ENST00000635259.1	0.0109341984887423	-0.1372725700396	-0.149073947634665	0.778458684133667	-2.46683300745426	-2.61504089676719	-0.144074174476607	0.810133910030176	-0.144074174476607	0.810133910030176	0.999968939918204
ENST00000371113.9	0.130353814191991	0.040220935969937	-0.0923330670261668	0.717522856709351	-0.868843924738867	-0.95897703642655	-0.0882194325946806	0.780956377514642	-0.0882194325946806	0.780956377514642	0.999968939918204
ENST00000318121.8	0.285646984015049	0.233812848859862	-0.0520225707791627	0.571568727479823	0.0536285764932047	0.00179441560279705	-0.0515721595003403	0.623071242088944	-0.0515721595003403	0.623071242088944	0.999968939918204
ENST00000304979.8	0.20596518413285	0.132074959347999	-0.0739933472702174	0.330561194576828	0.233809143716741	0.159918912472346	-0.0738386589769269	0.357650221525826	-0.0738386589769269	0.357650221525826	0.999968939918204
ENST00000521654.6	-0.0863934110013533	-0.218433872550966	-0.133652218391195	0.739083209912648	-1.50286339261695	-1.63490445189945	-0.129499381060572	0.789728712968695	-0.129499381060572	0.789728712968695	0.999968939918204
ENST00000264639.9	0.180510606805431	0.055784695757665	-0.124887540868899	0.0454521938606056	0.655976006423375	0.531250102778464	-0.124669174450431	0.0282414635403464	-0.124887540868899	0.0454521938606056	0.697496380643751
ENST00000304430.10	-0.39694926413515	-0.0285626931147533	0.361462780240759	0.521886885505949	1.10955692821047	1.47794356618919	0.37270261211601	0.436962793095707	0.361462780240759	0.521886885505949	0.999968939918204
ENST00000496387.5	0.57770421898006	0.498472706997211	-0.0818710420968056	0.7642809308232	-0.371689055339397	-0.450920753910946	-0.0753485433113319	0.822016286944609	-0.0753485433113319	0.822016286944609	0.999968939918204
ENST00000394975.3	0.0359720624709482	-0.258056722510145	-0.295029280456247	0.0906520716533909	-0.227009502636912	-0.521038370285142	-0.29348943400083	0.145036933973829	-0.29348943400083	0.145036933973829	0.969469672116988
ENST00000216218.8	-0.00294796203960035	-0.00343690752867222	-0.000560251603355932	0.98963918955388	-0.0249923203666447	-0.0254812690254851	-0.000480194704068015	0.993985600302352	-0.000480194704068015	0.993985600302352	0.999968939918204
ENST00000322157.9	0.0241099564473087	0.10308435041963	0.0786324798400291	0.435550881878379	0.763428187559188	0.842402583947755	0.0792168461870231	0.414911692415769	0.0786324798400291	0.435550881878379	0.999968939918204
ENST00000520329.5	0.142476160305647	-0.679139350309218	-0.8322807273608	0.0686005617432865	1.54336134325979	0.721745946000152	-0.821192466342477	0.0530733590479875	-0.8322807273608	0.0686005617432865	0.816340779292962
ENST00000334274.9	-0.109990378327434	-0.480149581722356	-0.372230262797724	0.185878330776189	-0.387899468941094	-0.758058917827465	-0.36911948577068	0.267254650511746	-0.36911948577068	0.267254650511746	0.999968939918204
ENST00000432425.5	0.0589001923192038	0.410809720882124	0.349251703042708	0.237625782305105	0.37800727331895	0.729916729112593	0.354975241946496	0.248920086386645	0.354975241946496	0.248920086386645	0.999968939918204
ENST00000375847.8	0.00414612099345324	-0.153460643546546	-0.158004857538274	0.357197111607367	0.1889751410884	0.0313682859729849	-0.157325340003667	0.426841609208678	-0.157325340003667	0.426841609208678	0.999968939918204
ENST00000304858.7	0.0310606619655525	0.0403284151019003	0.00919135405924221	0.878131154217327	0.552235510196176	0.561503261885244	0.00930209737088494	0.875773063532211	0.00919135405924221	0.878131154217327	0.999968939918204
ENST00000373935.4	-0.00141769614504223	-0.230033037954542	-0.233766945231837	0.601360454547223	-1.12007086354492	-1.34868685703847	-0.225280321537159	0.687193105207053	-0.225280321537159	0.687193105207053	0.999968939918204
ENST00000356708.12	0.0545616452630028	0.0890710628145844	0.0343281305816414	0.573238666903089	1.18825116894546	1.22276059497793	0.0345697209009992	0.511196069001866	0.0343281305816414	0.573238666903089	0.999968939918204
ENST00000439351.5	-0.0553092990568298	-0.0306770776573915	0.0242509163048843	0.777620608117686	-0.908058825707258	-0.883426637109453	0.0247337216958674	0.810476877591784	0.0247337216958674	0.810476877591784	0.999968939918204
ENST00000247003.9	0.265576240068334	0.110850083413718	-0.155191972920831	0.134731959244908	0.344873137930353	0.190146972299013	-0.154485485013917	0.154909966207411	-0.154485485013917	0.154909966207411	0.980579173246915
ENST00000443166.5	0.038780740540419	-0.0977468087508985	-0.137566461209428	0.641970306738522	-1.05958901382639	-1.19611697055762	-0.134555986132274	0.716861134940413	-0.134555986132274	0.716861134940413	0.999968939918204
ENST00000490107.6	-0.497971535220602	-0.346554135737023	0.150822061665406	0.297872422663366	-0.882025934393614	-0.730608625619064	0.151749599616904	0.38626718105046	0.151749599616904	0.38626718105046	0.999968939918204
ENST00000243903.6	-0.248057105665483	-0.416324368380833	-0.169461958313777	0.311816158723411	0.525683693081043	0.357416404216997	-0.167874493768326	0.332762906249705	-0.167874493768326	0.332762906249705	0.999968939918204
ENST00000449733.7	-0.777211923818092	-0.73703169604878	0.0378528125795432	0.893568041932833	1.57610235028446	1.61628271263053	0.0402857420164893	0.836980284328058	0.0378528125795432	0.893568041932833	0.999968939918204
ENST00000392562.5	0.0799486705290367	0.0948819754495763	0.0146450910166567	0.882961233597209	-0.0876484556716297	-0.0727151927396643	0.0151681297379791	0.899872336071651	0.0151681297379791	0.899872336071651	0.999968939918204
ENST00000216602.10	0.0186879288081217	-0.216317249327569	-0.236622804161334	0.441806489127594	-0.594680524546623	-0.829686083665041	-0.233267473508077	0.537392576100608	-0.233267473508077	0.537392576100608	0.999968939918204
ENST00000295628.4	0.0475632511089384	-0.0925319411076534	-0.14075702666138	0.407226752203053	-0.7322699008523	-0.87236522875516	-0.139394866053223	0.507522523280431	-0.139394866053223	0.507522523280431	0.999968939918204
ENST00000306270.12	-0.0495712645906904	0.0266356638390152	0.0752229709809984	0.713437863085916	-1.28742353816357	-1.21121683435728	0.077832746401838	0.775676965467253	0.077832746401838	0.775676965467253	0.999968939918204
ENST00000279036.12	0.0926459201086918	0.183045909570354	0.0896856883127497	0.555646670810505	1.47468135234512	1.56508138672378	0.0907676378432743	0.461023967900944	0.0896856883127497	0.555646670810505	0.999968939918204
ENST00000423085.7	-0.195271925162651	0.178233255042922	0.371564116209947	0.20569137372183	-2.49771623373658	-2.12421153349145	0.37751186898565	0.35357229126597	0.37751186898565	0.35357229126597	0.999968939918204
ENST00000373019.5	0.246614291270997	0.246731499645183	0	0.99908231729773	-0.0239378753910012	-0.0238206650817536	0.000240047446806502	0.995750879727213	0	0.99908231729773	0.999968939918204
ENST00000307729.12	-0.122340046956545	0.173570084422103	0.295082704877311	0.0907309926258843	-1.99907088697747	-1.70316095294669	0.297358463277392	0.21204836041831	0.297358463277392	0.21204836041831	0.999968939918204
ENST00000344641.8	-0.0312225835828952	-0.251050055501066	-0.220808108687739	0.175903992905665	1.3066413416726	1.08681389109303	-0.21957487981519	0.14677782358865	-0.220808108687739	0.175903992905665	0.999968939918204
ENST00000614971.4	0.0121295727082297	-0.00533579627014265	-0.0180623172776786	0.879330038722842	0.346092366526877	0.328626985247989	-0.0171882576515663	0.892650670373201	-0.0171882576515663	0.892650670373201	0.999968939918204
ENST00000238561.10	-0.0764757580902058	0.130361430060673	0.20262503873831	0.556746687899557	0.676777521838155	0.883614692966774	0.208999350101467	0.523876214729312	0.20262503873831	0.556746687899557	0.999968939918204
ENST00000311672.10	-0.0327457940246768	-0.151595038480052	-0.118840200945524	0.0279319305676516	-0.313623874748764	-0.432473131465153	-0.118785890464268	0.0555005965456146	-0.118785890464268	0.0555005965456146	0.763719037015143
ENST00000380361.7	-0.404573760162845	-2.69978157254088	-2.30223380275429	0.709825508172237	-3.29464660479583	-5.5898993574454	-2.33622611935781	0.544988641968929	-2.30223380275429	0.709825508172237	0.999968939918204
ENST00000374846.3	-0.0680886688541703	-0.24633746582054	-0.179088284624387	0.29127246108485	2.0316221449337	1.85337341437271	-0.177999728884304	0.197106898753844	-0.179088284624387	0.29127246108485	0.999968939918204
ENST00000649764.2	-0.103026030953715	-0.191803491167018	-0.0888385782650463	0.205872843209896	0.56605480238483	0.47727733845941	-0.088669683824467	0.216065071747154	-0.088669683824467	0.216065071747154	0.999968939918204
ENST00000318130.13	-0.226331389323325	-0.247783878054702	-0.0218994858764685	0.870179500305673	-0.678074319112047	-0.699526883233308	-0.0212151274102927	0.894333574214359	-0.0212151274102927	0.894333574214359	0.999968939918204
ENST00000457054.6	-0.0872698498882848	-0.0787610958027033	0.00831997226602033	0.914022776086216	1.1474259107309	1.15593466517165	0.00852594899343534	0.907477847853231	0.00831997226602033	0.914022776086216	0.999968939918204
ENST00000356151.7	-0.420380350932566	0.116202628642065	0.533172205354247	0.125290006682999	0.918103853621196	1.45468696717994	0.538152181980528	0.0580292573452256	0.533172205354247	0.125290006682999	0.94863749110067
ENST00000248600.5	0.333891816851948	0.303448346721913	-0.0315123242360609	0.909952709693652	1.36019744197535	1.32975390092746	-0.0286907319455958	0.922518318722773	-0.0286907319455958	0.922518318722773	0.999968939918204
ENST00000369763.5	-0.0554814438007928	0.078388514434318	0.133152782244274	0.307091635908698	0.468931336266596	0.602801300572256	0.134091266495418	0.2823760429105	0.133152782244274	0.307091635908698	0.999968939918204
ENST00000314332.5	-0.0859883166888713	0.0099716446250297	0.0958313209463301	0.165960868742453	1.99669357806271	2.09265355890656	0.0960402386043899	0.0636573574435932	0.0958313209463301	0.165960868742453	0.997552327267079
ENST00000290429.11	0.0629037833303875	-0.18905294915736	-0.253415068023522	0.265971591892629	1.66274565589175	1.41078900208208	-0.251315769817134	0.203802727832029	-0.253415068023522	0.265971591892629	0.999968939918204
ENST00000393915.9	0.0177234686395618	0.135731408988008	0.117777465283923	0.196493616592169	0.0646874838462733	0.182695407104739	0.118196661784001	0.235398738755286	0.118196661784001	0.235398738755286	0.999968939918204
ENST00000265316.9	0.760327912172148	0.786693154200063	0.025700309346144	0.871258859463727	0.739342914838178	0.765708139953732	0.0275631320240806	0.862938035294434	0.025700309346144	0.871258859463727	0.999968939918204
ENST00000380492.8	-0.276005277780471	0.595650156630303	0.870608610182891	0.0570179499043407	0.51068842604338	1.38234357814868	0.877794571311608	0.0781901287109483	0.877794571311608	0.0781901287109483	0.847546279125132
ENST00000627916.2	0.138671826424446	0.311852824732221	0.172759091910873	0.149391255925505	-0.914072613295152	-0.740891675023812	0.173736191940168	0.237232705249558	0.173736191940168	0.237232705249558	0.999968939918204
ENST00000368009.7	0.28785363146179	0.316428818119075	0.0267026834216426	0.941594403519247	2.16620774034297	2.19478309308983	0.0296744223056346	0.876892217257361	0.0267026834216426	0.941594403519247	0.999968939918204
ENST00000262948.10	-0.0237028122253875	-0.189967716360835	-0.166601709422078	0.0976391918889201	-0.361598842831122	-0.527863779253276	-0.165992495434873	0.151650140425538	-0.165992495434873	0.151650140425538	0.976734954672375
ENST00000650114.2	-0.477816747148836	-0.398981301334892	0.0781501897349965	0.722463329236748	-1.92150639039809	-1.84267126027753	0.0798024677561742	0.791514552311245	0.0798024677561742	0.791514552311245	0.999968939918204
ENST00000270824.1	0.500248172129502	-0.0702809540275835	-0.57872954042799	0.250019587558115	1.95683670589755	1.38630779757861	-0.567446137138829	0.198252708824062	-0.57872954042799	0.250019587558115	0.999968939918204
ENST00000282344.11	0.0248054813770609	-0.279917824808696	-0.306203736551083	0.337514730927628	-2.36561458905314	-2.67033842885337	-0.302566303216568	0.480198123196372	-0.302566303216568	0.480198123196372	0.999968939918204
ENST00000360299.10	-0.149511888291569	-0.237492098922762	-0.0896278976122193	0.731165452897774	-0.269977403945291	-0.357957819092835	-0.0869524406409821	0.772966093412619	-0.0869524406409821	0.772966093412619	0.999968939918204
ENST00000618612.4	0.249291141490447	0.142026757264766	-0.108400794192661	0.755685944571488	5.70444883521913	5.59718523584664	-0.106900557874201	0.414958962546136	-0.108400794192661	0.755685944571488	0.999968939918204
ENST00000533683.7	-0.151375066423134	-0.331165241495743	-0.180295335125405	0.139328201853131	0.00460976372681429	-0.175180443200326	-0.179676114302814	0.181095631316911	-0.179676114302814	0.181095631316911	0.999968939918204
ENST00000211936.10	-0.101807416249026	0.118812841408323	0.218322921052455	0.384298585316495	-0.671503811566653	-0.450883748480648	0.222640865979178	0.462431934212327	0.222640865979178	0.462431934212327	0.999968939918204
ENST00000342879.7	-0.189617923973362	-0.262199506283143	-0.0726163058841536	0.756905354948836	0.919025096542045	0.846443329559752	-0.072048993340009	0.783147590886786	-0.072048993340009	0.783147590886786	0.999968939918204
ENST00000296597.10	0.101073197811025	-0.145151714678401	-0.246844404102265	0.131306576239326	-0.00156314356215864	-0.247788144750342	-0.245881015670363	0.198519821767951	-0.245881015670363	0.198519821767951	0.999968939918204
ENST00000373585.8	0.000295917204315135	-0.137355604797887	-0.138083429877091	0.264484300444892	0.11415653164098	-0.0234950246851966	-0.137442882455332	0.317894530537843	-0.137442882455332	0.317894530537843	0.999968939918204
ENST00000370952.4	-0.0751915287485014	0.204028063473835	0.278167861548496	0.123506764284383	0.551765203828128	0.830984778935305	0.27988894910692	0.122985141862121	0.278167861548496	0.123506764284383	0.947369089762015
ENST00000548446.6	-0.0921519538844357	0.105124637574529	0.194025087561139	0.705625714028549	2.26546779535514	2.46274459611653	0.199600866663189	0.590342516657251	0.194025087561139	0.705625714028549	0.999968939918204
ENST00000468812.6	-0.508012525576021	-0.477318205849105	0.0306473532965299	0.49618938240949	2.15439615029646	2.18509047890967	0.0307387640350925	0.376392952648976	0.0306473532965299	0.49618938240949	0.999968939918204
ENST00000458198.3	-0.114383534103043	-0.41110871061841	-0.297952299797112	0.18260918084936	-0.0692640473136161	-0.365989367014517	-0.296045215570542	0.249810430063935	-0.296045215570542	0.249810430063935	0.999968939918204
ENST00000470121.5	-0.388750763180058	1.96428555140429	2.35182707475944	0.00115641922053641	2.41952953284816	4.77256626294954	2.35852013335185	6.7211835330594e-16	2.35182707475944	0.00115641922053641	0.0801435823677556
ENST00000409262.7	-0.20682822734222	-0.243506221812331	-0.0373364660145281	0.871483433186668	-2.63557195759282	-2.67225026378669	-0.0358416470181488	0.902773837893221	-0.0358416470181488	0.902773837893221	0.999968939918204
ENST00000427926.6	0.513047170456793	0.719157508322795	0.20711236630462	0.579424576123942	0.185828420688599	0.391937984606754	0.211809769653779	0.69335791785272	0.211809769653779	0.69335791785272	0.999968939918204
ENST00000650064.2	-0.109174081185534	0.282164547405236	0.389779531039621	0.252806382124891	-0.135041492141918	0.256296845890296	0.394910347880012	0.329703020627463	0.394910347880012	0.329703020627463	0.999968939918204
ENST00000428425.1	-0.34401295502937	1.08644849613151	1.4294111188829	0.000455364345657956	-3.72048369948264	-2.29002243651585	1.44740247693052	0.032681227192834	1.44740247693052	0.032681227192834	0.618704474242893
ENST00000429568.1	-0.191261908479287	-0.161330899984071	0.0292404687029386	0.873880440669382	2.34655896516228	2.37649007150707	0.0302472324462095	0.794595615917881	0.0292404687029386	0.873880440669382	0.999968939918204
ENST00000299824.6	0.678855733803645	0.980071878310769	0.300637548620723	0.382372916828983	-3.01015272448474	-2.70893734214974	0.31401425061296	0.565299952482685	0.31401425061296	0.565299952482685	0.999968939918204
ENST00000373479.9	-0.111331379180445	0.356562192885149	0.467760718531894	0.208081105405765	1.84292243477223	2.31081611527973	0.470015100778244	0.167070524723459	0.467760718531894	0.208081105405765	0.999968939918204
ENST00000584164.6	0.160233471908959	-0.198889487307987	-0.359126156955987	0.00175941884528672	1.98854436267522	1.62942154610144	-0.359116159754768	8.94614262263097e-17	-0.359126156955987	0.00175941884528672	0.111963522066532
ENST00000314218.8	0.0187483790796008	-0.284427372033691	-0.309874672125055	0.410442745881378	0.729518408658377	0.426342596762721	-0.301280801317224	0.436726228651946	-0.301280801317224	0.436726228651946	0.999968939918204
ENST00000544440.7	-0.0310764448332463	0.308538405455767	0.338957815589131	0.0314057150849354	-1.76028414252915	-1.42066944774977	0.340790533317205	0.109526019549788	0.340790533317205	0.109526019549788	0.93335222934515
ENST00000399395.7	0.0488084581652814	0.0255340273864104	-0.0251709599329528	0.924464234624086	0.159169843357764	0.135895274124453	-0.0216719909067908	0.944919556254477	-0.0216719909067908	0.944919556254477	0.999968939918204
ENST00000369049.8	0.317290999086118	0.392995238118991	0.0750004580440093	0.653312679625342	1.56908298615491	1.64478726676531	0.0763315428925116	0.581340962672743	0.0750004580440093	0.653312679625342	0.999968939918204
ENST00000286548.9	0.0589270320002638	0.160560062998349	0.100836212117181	0.614231209192207	-2.28311093344351	-2.18147819761295	0.103215465678359	0.71958151958275	0.103215465678359	0.71958151958275	0.999968939918204
ENST00000488383.5	0.0125189195067139	0.867878376644286	0.855211565599071	0.0306807018540699	-0.138269067054876	0.717089565915902	0.862013964159265	0.10246997881809	0.862013964159265	0.10246997881809	0.919531822073123
ENST00000040738.10	0.116704169607973	-0.0446485742589285	-0.161902183509826	0.358088082105751	-1.22515754518211	-1.38651045786651	-0.160534128997385	0.478963286240903	-0.160534128997385	0.478963286240903	0.999968939918204
ENST00000672160.1	0.514757805493718	0.7955088007053	0.27593829361013	0.515089435118405	0.730892803430916	1.01164377217694	0.287020152105733	0.479730793631582	0.27593829361013	0.515089435118405	0.999968939918204
ENST00000383678.8	-0.177813225354143	0.107650130755248	0.283626818192675	0.206389495925515	0.952816829147668	1.23828022213247	0.286310444355807	0.153650574662393	0.283626818192675	0.206389495925515	0.999968939918204
ENST00000265038.10	0.0442928344692387	0.0876391236497095	0.0359649661063157	0.94921667190289	0.451936832318542	0.495283068176816	0.0477538257024177	0.912939350693279	0.0359649661063157	0.94921667190289	0.999968939918204
ENST00000566936.5	0.701169731753167	1.22888944996047	0.522590377907707	0.262094461016175	-1.23427444737282	-0.706555309158649	0.548250680988488	0.397447048119042	0.548250680988488	0.397447048119042	0.999968939918204
ENST00000449726.6	-0.60504622397083	-0.10797166886661	0.494728252431849	0.200180856361197	-2.89567146251141	-2.3985977914368	0.502356593133701	0.360868075155781	0.502356593133701	0.360868075155781	0.999968939918204
ENST00000393560.5	-0.27413139229211	-1.66949283715068	-1.41329120257235	0.0332284732337675	3.0710001403914	1.67563955726315	-1.40111792485716	0.00593871611258148	-1.41329120257235	0.0332284732337675	0.62231463012918
ENST00000265560.9	-0.144215443653191	-0.151297781750275	-0.00785070034337032	0.978405041528255	-0.546115586808945	-0.553198120601309	-0.00600768330212276	0.981349650304478	-0.00600768330212276	0.981349650304478	0.999968939918204
ENST00000326402.9	0.624867223068737	0.412215962989434	-0.215798697510861	0.650628952842291	-1.16577658293512	-1.37842843483574	-0.202565752872145	0.736394794130701	-0.202565752872145	0.736394794130701	0.999968939918204
ENST00000529806.5	-0.138877264852706	-0.258161417649687	-0.118683636120777	0.748180114160829	-0.590199345743099	-0.709484223744013	-0.11887980710212	0.783358756887527	-0.11887980710212	0.783358756887527	0.999968939918204
ENST00000382895.7	-0.123878550802958	-0.0968755777136761	0.0265808777101604	0.845636359524548	-2.77133180895937	-2.74432898618719	0.0274782661746364	0.885341545130017	0.0274782661746364	0.885341545130017	0.999968939918204
ENST00000216237.10	-0.17818688793838	-0.300027308261477	-0.122765881744287	0.44932120876287	-0.0284560396260138	-0.150296526778733	-0.121589214023136	0.505347533189545	-0.121589214023136	0.505347533189545	0.999968939918204
ENST00000259874.6	-0.0544168132916379	-0.175731068569046	-0.123553383422781	0.681592282190515	0.126298196465116	0.00498372828645079	-0.119395262208447	0.726523876638481	-0.119395262208447	0.726523876638481	0.999968939918204
ENST00000314400.10	-0.133030798909918	-0.0681547107896389	0.0617489438142913	0.884670560041629	2.32385950493101	2.3887359126447	0.0658499782981077	0.763373119034393	0.0617489438142913	0.884670560041629	0.999968939918204
ENST00000371378.6	-0.1633588527654	-0.173287585640048	-0.0115271099507197	0.922125376198185	4.03910280185524	4.02917482878223	-0.00926177492094538	0.961649056750699	-0.00926177492094538	0.961649056750699	0.999968939918204
ENST00000324849.9	-0.0167125795776593	0.0544658838948489	0.0696075198577262	0.728483820945131	-0.0378161384044015	0.033362242717294	0.0720179348054084	0.746507195037972	0.0720179348054084	0.746507195037972	0.999968939918204
ENST00000261245.9	0.0439688210474242	0.249276796349529	0.204496123715785	0.309351199104376	0.168033179818358	0.373341076360664	0.206671390631793	0.356172707657088	0.206671390631793	0.356172707657088	0.999968939918204
ENST00000361510.7	-0.0791536403904652	-0.340892917361442	-0.26082869346997	0.675682280664834	-0.437447794591722	-0.699189159883785	-0.26193648312405	0.704497309688879	-0.26193648312405	0.704497309688879	0.999968939918204
ENST00000234256.4	0.288662730354122	0.719502577094075	0.430248046566798	0.0403475223594991	0.701592758878065	1.13243256586341	0.432633715409229	0.0481433725550922	0.432633715409229	0.0481433725550922	0.715291988916737
ENST00000276689.8	-0.00219648939251564	0.132628958415606	0.134697357419581	0.0288649294339091	0.424939061576022	0.559764509763126	0.134964349246641	0.025976621027747	0.134697357419581	0.0288649294339091	0.588426271436326
ENST00000258418.10	-0.141803129655492	-0.0745120601012175	0.0669557014159539	0.534627428833285	-0.757850909224539	-0.690559893390271	0.0676748354572343	0.607320637526742	0.0676748354572343	0.607320637526742	0.999968939918204
ENST00000587708.7	0.549531859127358	0.00833136155607376	-0.541890939246745	0.0574783123816483	3.40384938780345	2.86264915420605	-0.540550881718275	0.00578543126279868	-0.541890939246745	0.0574783123816483	0.773724350380534
ENST00000370238.8	-0.218350091881283	-0.110679189479825	0.107234491184216	0.363497108544725	0.971619641050763	1.07929055814107	0.107840633498233	0.310532838729831	0.107234491184216	0.363497108544725	0.999968939918204
ENST00000300128.9	0.255119768722112	0.0704452714778806	-0.185111390690688	0.361768201707684	0.027948916862089	-0.156725748955197	-0.183754171922581	0.455570271341082	-0.183754171922581	0.455570271341082	0.999968939918204
ENST00000321265.10	0.041121362548317	-0.118349869164807	-0.159481923672317	0.00353185935309933	-0.866504858354731	-1.02597610143298	-0.15939390043264	0.0112287124018342	-0.15939390043264	0.0112287124018342	0.376177524747454
ENST00000306688.8	-0.190778363732095	-0.290652063746008	-0.10176936861695	0.847945411522515	-1.57486720867004	-1.6747418545268	-0.0966089087660169	0.868583399363584	-0.0966089087660169	0.868583399363584	0.999968939918204
ENST00000592874.1	-0.186062323379032	0.0838444023116063	0.266062944046808	0.790936996745089	3.84766680144617	4.11757451124205	0.272107174369722	0.416061857092573	0.266062944046808	0.790936996745089	0.999968939918204
ENST00000344387.9	0.19606598415642	0.150061530312569	-0.0470605385669169	0.838960376942497	-1.91168880821363	-1.95769354354189	-0.043689598318867	0.886918006982034	-0.043689598318867	0.886918006982034	0.999968939918204
ENST00000340368.9	-0.0548216807856198	-1.12019993503647	-1.06495041602362	0.0715361522995415	-1.59116802243321	-2.65654829678586	-1.06721228426018	0.138716354132933	-1.06721228426018	0.138716354132933	0.957027023825281
ENST00000376351.4	0.527957027711369	0.154186536719023	-0.377048524506985	0.454144000198275	-0.989942853757274	-1.36371411219796	-0.366255656601878	0.567033120227267	-0.366255656601878	0.567033120227267	0.999968939918204
ENST00000302787.3	-0.0246334073620495	-0.0411732846067189	-0.0167389548766184	0.823542100253932	-0.865144919986922	-0.881684819274245	-0.0163356067449019	0.852742177370495	-0.0163356067449019	0.852742177370495	0.999968939918204
ENST00000344063.7	-0.173941358702603	-0.266161330887217	-0.0922284171227215	0.16762563377229	2.34699728699335	2.25477731915286	-0.092228416854228	0.129776583176718	-0.0922284171227215	0.16762563377229	0.998182877931571
ENST00000380191.9	-0.0489742198755684	-0.0361105971444226	0.0128583448013335	0.8378506821146	0.854842419313894	0.867706039577843	0.0128583447788798	0.836978608274255	0.0128583448013335	0.8378506821146	0.999968939918204
ENST00000428708.6	0.262060389338723	-1.24176994452223	-1.51111560766222	2.12288722025414e-05	2.08771049366679	0.583880305693221	-1.50578826361269	2.20209015374992e-06	-1.51111560766222	2.12288722025414e-05	0.00250594005713956
ENST00000380822.9	0.149372857369004	-0.00845028374612194	-0.158225755344359	0.118857773120098	0.283470467683772	0.125647322662645	-0.157518337921203	0.128802363538898	-0.157518337921203	0.128802363538898	0.94863749110067
ENST00000401950.7	-0.134075470880193	0.0343989131619918	0.167799861214093	0.542526917610232	-1.2960508488339	-1.12757696131313	0.17096538957057	0.665177175592019	0.17096538957057	0.665177175592019	0.999968939918204
ENST00000349139.6	-0.18537456592999	-0.202887395157123	-0.0178134070671326	0.813532769971369	0.323573749648688	0.30606092288055	-0.0174708856176576	0.81468397659157	-0.0174708856176576	0.81468397659157	0.999968939918204
ENST00000261714.11	0.278754574164537	0.377824689928355	0.0987615221719357	0.253597043208787	0.0561335167363428	0.155203618714933	0.0992959454181291	0.292754172305346	0.0992959454181291	0.292754172305346	0.999968939918204
ENST00000419585.5	0.230727695187163	-0.174038669426429	-0.404464465583398	0.176146607144187	-0.065144443083514	-0.469911355706957	-0.404354469823775	0.284595746663044	-0.404354469823775	0.284595746663044	0.999968939918204
ENST00000615868.2	0.0704540939622539	0.13565413248066	0.0651019915434468	0.390393393046128	2.39768900757061	2.46288905597379	0.0652823701344178	0.317326150633843	0.0651019915434468	0.390393393046128	0.999968939918204
ENST00000343210.11	0.18637795736563	0.603527675218388	0.415060007141291	0.284211309651593	-1.0400226267701	-0.622872640601942	0.424600944708563	0.42417357379532	0.424600944708563	0.42417357379532	0.999968939918204
ENST00000395184.6	-0.324181052581414	0.00140234056848442	0.323262144400448	0.385264088307351	-1.31900783079489	-0.993424894972322	0.330069322511246	0.517730956446099	0.330069322511246	0.517730956446099	0.999968939918204
ENST00000305949.6	0.337081413384725	0.343562119647242	0.00424301658416359	0.999635771769573	1.39351210810949	1.39999276102635	0.0100074814010571	0.976635484804493	0.00424301658416359	0.999635771769573	0.999968939918204
ENST00000399409.7	-0.128795639067772	-0.332734600635749	-0.206636863052561	0.430472433637184	1.51081771411562	1.3068788755666	-0.203180234868577	0.362748751853257	-0.206636863052561	0.430472433637184	0.999968939918204
ENST00000651222.2	0.015214065419448	0.316638985205106	0.300830331578591	0.126680287862017	-3.14688366676796	-2.84545905968807	0.303693052016717	0.291942243895626	0.303693052016717	0.291942243895626	0.999968939918204
ENST00000675864.1	1.10632911148015	0.0021999290643354	-1.10595906654922	0.025044040293353	6.69077795252097	5.58664971901378	-1.10394060764591	4.10637537521465e-19	-1.10595906654922	0.025044040293353	0.555475990400752
ENST00000381995.5	-0.0104534561403119	0.21318866874617	0.221270049465392	0.535189067555851	-1.21295905520327	-0.989317525421323	0.22956722688196	0.643732381038305	0.22956722688196	0.643732381038305	0.999968939918204
ENST00000323760.11	0.260593662940136	0.455967732439932	0.193687529733718	0.466304491927443	1.49364124497321	1.68901538304036	0.196924372269972	0.37832578788767	0.193687529733718	0.466304491927443	0.999968939918204
ENST00000432648.8	-0.0558688694582064	-0.120449624055813	-0.0650324863780034	0.560848698713769	-0.704688692078651	-0.769269493091445	-0.0641730272454111	0.626560441650675	-0.0641730272454111	0.626560441650675	0.999968939918204
ENST00000251453.8	-0.018621480436799	-0.175136318469836	-0.156607769846658	0.0017312201530317	1.24773154051702	1.09121671721037	-0.156501475240491	2.03724340813332e-05	-0.156607769846658	0.0017312201530317	0.111357885532135
ENST00000316423.11	0.0639804404488625	0.0509480840080118	-0.0139591897526539	0.942439277769379	-0.714483528402881	-0.727516019887911	-0.011909862467514	0.959895831459668	-0.011909862467514	0.959895831459668	0.999968939918204
ENST00000300650.9	-0.198366159266771	-0.0719930463098597	0.125591333039952	0.448977999183718	-0.0680255861354856	0.0583474592571017	0.127105000298122	0.496479603313714	0.127105000298122	0.496479603313714	0.999968939918204
ENST00000342649.9	0.154723919099622	0.147216337513613	-0.0111678736107885	0.98325490226687	0.111478612596312	0.103970693306642	-0.00272177376123395	0.997738345487953	-0.00272177376123395	0.997738345487953	0.999968939918204
ENST00000336854.8	0.0244744318523123	-0.16110336020386	-0.1863596275679	0.352206252514177	-0.729094185868613	-0.91467214608748	-0.184901120595304	0.454105318886528	-0.184901120595304	0.454105318886528	0.999968939918204
ENST00000301305.8	0.254878928013296	0.40244373787114	0.147294026430056	0.375791706632294	1.38485787993191	1.53242268924981	0.148303039333422	0.353727423659152	0.147294026430056	0.375791706632294	0.999968939918204
ENST00000228515.6	-0.19974169733795	-0.475272665804525	-0.278536663294668	0.507739761065299	-0.626688037764826	-0.902219625848942	-0.273305940785036	0.589309134021117	-0.273305940785036	0.589309134021117	0.999968939918204
ENST00000278845.8	0.43905254016567	0.0821942619353466	-0.357712447274755	0.262611952857683	0.338127733543235	-0.0187308832017826	-0.354405869054938	0.348861078192141	-0.354405869054938	0.348861078192141	0.999968939918204
ENST00000338591.8	-0.105699440931028	-0.00738700571652417	0.0934416247322254	0.798198799736488	0.280346369942143	0.378658698327303	0.101001366981773	0.78249931886995	0.0934416247322254	0.798198799736488	0.999968939918204
ENST00000277746.11	0.012762005001799	0.107558985453667	0.0934358034913414	0.638763369016168	-0.0368107938098103	0.0579860953444203	0.095791760692169	0.671263388160503	0.095791760692169	0.671263388160503	0.999968939918204
ENST00000233025.11	-0.0568007290598992	-0.0474131949339568	0.00905939482939933	0.929325990588092	0.473602821466987	0.482990348877957	0.00963851396103999	0.924062970215952	0.00905939482939933	0.929325990588092	0.999968939918204
ENST00000306735.10	-0.154358145013773	-0.364168170990245	-0.211003691382221	0.292834269540939	-1.10680618698716	-1.31661639547389	-0.209266847461301	0.403780694210867	-0.209266847461301	0.403780694210867	0.999968939918204
ENST00000245564.8	-0.297086751153001	-0.529451302606402	-0.233584399098363	0.11402181368325	0.13982178749259	-0.092542783667809	-0.232131309228072	0.130590078073848	-0.232131309228072	0.130590078073848	0.94863749110067
ENST00000502935.6	-0.0639111492238255	-0.107100409172655	-0.04407723025037	0.770506232077626	0.838725075841444	0.79553582257556	-0.0428143795810678	0.774685099022044	-0.0428143795810678	0.774685099022044	0.999968939918204
ENST00000296388.10	0.255704680230759	0.0104306600073674	-0.246122149509248	0.105881586910371	1.83534720426272	1.59007324121883	-0.245002588476927	0.0482211248664866	-0.246122149509248	0.105881586910371	0.924295932180499
ENST00000200135.8	0.313717661849028	0.160207891560034	-0.153882361289642	0.280019528641398	1.56546989494554	1.4119601492148	-0.15311045290792	0.235634701725153	-0.153882361289642	0.280019528641398	0.999968939918204
ENST00000674399.1	0.320590182567282	0.0904727152660931	-0.232017078128752	0.374758261071279	-0.584469969874912	-0.81458766527527	-0.228163335426014	0.4803186953994	-0.228163335426014	0.4803186953994	0.999968939918204
ENST00000414262.6	0.11826838507013	0.129015318893488	0.0102332641278828	0.929296894557185	-1.22410969015215	-1.21336284852257	0.0111944346525168	0.943173393203951	0.0111944346525168	0.943173393203951	0.999968939918204
ENST00000574538.2	-0.118378701346173	-0.335846517651224	-0.219405013610947	0.428984420918158	-0.896452800635123	-1.11392090523252	-0.216565523049653	0.527237543353771	-0.216565523049653	0.527237543353771	0.999968939918204
ENST00000368623.7	-0.137089261501313	0.0460904799117263	0.182304060191052	0.61860773866596	4.27840059820532	4.46158079177305	0.183483930297445	0.157247477657912	0.182304060191052	0.61860773866596	0.999968939918204
ENST00000264220.6	-0.132333962520472	-0.12177977939959	0.00983792343326639	0.939345504839449	0.610251916628712	0.620806096852399	0.0106811740022502	0.92902260402166	0.00983792343326639	0.939345504839449	0.999968939918204
ENST00000319190.11	0.020107889893518	0.201342061022939	0.179027472201941	0.462777818033589	-1.07617509055795	-0.894941150294545	0.183811106223181	0.552547440269301	0.183811106223181	0.552547440269301	0.999968939918204
ENST00000308924.9	-0.0553304047044492	-0.116206237748145	-0.0610707168929158	0.333736138252597	0.526495656944046	0.465619828351345	-0.0607785123206884	0.307983072167328	-0.0610707168929158	0.333736138252597	0.999968939918204
ENST00000587230.6	0.123653905727345	0.0142996942856782	-0.111149557285065	0.676245060072829	-1.45342023829538	-1.56277476976946	-0.107054185233981	0.753292504809032	-0.107054185233981	0.753292504809032	0.999968939918204
ENST00000441735.2	0.0396037191565683	0.185378360455269	0.14230930126701	0.695159534325547	-0.468569989563107	-0.322795758888743	0.150622662726635	0.741967096434167	0.150622662726635	0.741967096434167	0.999968939918204
ENST00000393033.9	0.398965786134451	0.089713106189046	-0.31003474099377	0.0699860794177899	0.327318578755693	0.0180658385823503	-0.308573353531765	0.108656680956538	-0.308573353531765	0.108656680956538	0.930349164222556
ENST00000382247.6	0.176083394407891	0.23755900754498	0.0609280635975724	0.627810590900323	-1.77404892257392	-1.71257341496233	0.0622513087602732	0.713984250811221	0.0622513087602732	0.713984250811221	0.999968939918204
ENST00000309083.8	0.342512670061137	0.240881384661979	-0.101700413631657	0.440989306827038	-0.402212294515254	-0.503843664867475	-0.101064642874903	0.535593346525394	-0.101064642874903	0.535593346525394	0.999968939918204
ENST00000254878.8	-0.0504317704644219	-0.0621849607791285	-0.0132365832292671	0.940489540172329	0.498744910273523	0.48699169904982	-0.011030486076667	0.955688391484368	-0.011030486076667	0.955688391484368	0.999968939918204
ENST00000541638.6	-0.659144106536905	-0.483647742590662	0.169947784056308	0.676664585767972	0.30276885014132	0.478265037979086	0.176401075300772	0.671221865566906	0.169947784056308	0.676664585767972	0.999968939918204
ENST00000263918.9	0.176111210471378	-0.0477238397425685	-0.224283624151429	0.0937458955591499	-0.837361247334796	-1.06119637914867	-0.223250569176652	0.178489866228712	-0.223250569176652	0.178489866228712	0.999968939918204
ENST00000320610.13	0.219822788219837	-0.0807121256867583	-0.303753801719227	0.416295676780336	-2.14429552918433	-2.44483106600659	-0.296101713303513	0.552410686700677	-0.296101713303513	0.552410686700677	0.999968939918204
ENST00000545947.5	-0.33553850216907	-0.314205828755297	0.0205108477191822	0.90684480253105	0.417280317320706	0.438612938875654	0.0215309494648768	0.90664507896731	0.0205108477191822	0.90684480253105	0.999968939918204
ENST00000523377.2	0.0153473831690096	0.260464442773788	0.244505888867149	0.123075341223507	-1.74963271822289	-1.50451580575619	0.246156554808789	0.243377883433767	0.246156554808789	0.243377883433767	0.999968939918204
ENST00000355387.6	-0.0447113181753877	-0.039041499330217	0.0050667434750773	0.967965747807331	-1.35733247436128	-1.35166281289808	0.00672861038708739	0.974327236190805	0.00672861038708739	0.974327236190805	0.999968939918204
ENST00000326080.10	-0.12163633936833	-0.240826136009124	-0.120763548206293	0.608368079199417	-0.304563105795374	-0.423753074590307	-0.118180670483514	0.669179603847162	-0.118180670483514	0.669179603847162	0.999968939918204
ENST00000344697.3	-0.0692927562241044	-0.700673779943583	-0.633248152955068	0.067168117547421	-0.807468317067856	-1.43884983134755	-0.631532695552062	0.13907365188708	-0.631532695552062	0.13907365188708	0.958876231431975
ENST00000445140.6	0.205215301720278	0.86435637342251	0.658625272181733	0.0691674244943953	-4.55361048198012	-3.89447044208057	0.666002631839216	0.257436235945432	0.666002631839216	0.257436235945432	0.999968939918204
ENST00000218348.7	0.162430697975822	0.0568692996965614	-0.106220821903341	0.41637853082512	0.935871486551516	0.830310098024097	-0.105256863700087	0.401793191363256	-0.106220821903341	0.41637853082512	0.999968939918204
ENST00000305510.4	-0.290105065353479	-0.101048731970959	0.187749783246919	0.355752495394353	-0.0820669346083904	0.106989327010829	0.19010205377307	0.390470628258112	0.19010205377307	0.390470628258112	0.999968939918204
ENST00000409220.5	0.529183949907298	0.766972887342132	0.232609914121443	0.56397038377129	-0.950738660874467	-0.712950178717948	0.249879372866065	0.635915009768479	0.249879372866065	0.635915009768479	0.999968939918204
ENST00000265097.9	0.114854638665237	0.0812419650458841	-0.0339647281222554	0.697271555177084	0.3118013881552	0.278188705351537	-0.0333545834563257	0.717668636808928	-0.0333545834563257	0.717668636808928	0.999968939918204
ENST00000317677.9	0.551941731985602	1.08989956927618	0.537789484949411	0.0116561670047935	-0.423000254834386	0.114957422015048	0.540438249508276	0.048044210513576	0.540438249508276	0.048044210513576	0.715291988916737
ENST00000264255.8	0.0110279523787342	0.0273923348913005	0.0157168478443421	0.92093616604666	1.13358266304881	1.14994705845093	0.0165916633410458	0.903572861583483	0.0157168478443421	0.92093616604666	0.999968939918204
ENST00000375730.3	-0.106496844644038	-0.249330021352828	-0.0713014134590182	0.513015226875944	1.53906987666482	1.39617665378994	-0.144963074952075	0.978822468340625	-0.144963074952075	0.978822468340625	0.999968939918204
ENST00000321169.10	-0.249359751288116	-0.0981840577926272	0.150130574483043	0.401619209686213	1.14746850731028	1.29864424966051	0.151488292383469	0.315208106991476	0.150130574483043	0.401619209686213	0.999968939918204
ENST00000373173.7	-0.127224548879923	-0.0404446723672779	0.084957719709732	0.693483483027004	-0.134375506969952	-0.0475957281233257	0.0877972561871649	0.715248573271418	0.0877972561871649	0.715248573271418	0.999968939918204
ENST00000374893.11	-0.267434520353613	-1.47986937271439	-1.21307993087388	0.0106560860120338	-0.227048408171131	-1.43948454386159	-1.21464173821491	0.0335903874993659	-1.21464173821491	0.0335903874993659	0.62231463012918
ENST00000605786.5	-0.176727072074044	-0.293016309589273	-0.120268856480776	0.741994745647972	2.5924974586912	2.47620867016027	-0.115349846541652	0.684582360556182	-0.120268856480776	0.741994745647972	0.999968939918204
ENST00000328599.4	-0.0635402691559712	-0.128730319583626	-0.0656866343442077	0.729400991829779	-0.656903340469856	-0.722093548870565	-0.0642417447169605	0.78149077255816	-0.0642417447169605	0.78149077255816	0.999968939918204
ENST00000420123.6	0.108375133291672	0.379149572283909	0.268178824653152	0.586811381802243	-1.84549798205781	-1.57473643389304	0.229780815784556	0.934786315172488	0.229780815784556	0.934786315172488	0.999968939918204
ENST00000380486.4	0.0771302667050932	0.156411755654301	0.0772574747013284	0.777744085159693	-1.62805956323726	-1.54877863812378	0.0829942591968731	0.830927083516287	0.0829942591968731	0.830927083516287	0.999968939918204
ENST00000650571.1	0.222654033780278	0.132727185489234	-0.0910333915891695	0.567047167769498	0.860767581243403	0.770840745229153	-0.0893510621081757	0.562893799293875	-0.0910333915891695	0.567047167769498	0.999968939918204
ENST00000554335.6	-0.6678561317004	-0.662854437175891	0.00148064823427596	0.984693093078543	-2.03725167539484	-2.03225079168649	0.00576257661114532	0.990995212960698	0.00576257661114532	0.990995212960698	0.999968939918204
ENST00000368633.2	-0.0837920595277993	0.132951688235422	0.215239830762118	0.317378775777866	-0.0568055716830124	0.159938089250233	0.218316601195729	0.361126871821886	0.218316601195729	0.361126871821886	0.999968939918204
ENST00000340309.7	0.120457575329194	0.0764696597302983	-0.0444354042692851	0.673952777833374	0.246681743295397	0.202693829096406	-0.0437517588400459	0.679745539282463	-0.0437517588400459	0.679745539282463	0.999968939918204
ENST00000220763.10	0.25404384117674	0.177856746099339	-0.0777715403565962	0.742402037846452	0.858770495131638	0.782583375413627	-0.0749331632966075	0.76284317095609	-0.0749331632966075	0.76284317095609	0.999968939918204
ENST00000359523.7	0.0749837479098007	-0.0307780188872142	-0.106227675191977	0.389327634712903	-0.920882153416729	-1.02664399554252	-0.105183373601134	0.492416221176225	-0.105183373601134	0.492416221176225	0.999968939918204
ENST00000358201.9	0.00948879746522919	-0.343744756692679	-0.356705509759361	0.253929325840319	-0.420198278482843	-0.773432097592283	-0.351897278818883	0.343755786550079	-0.351897278818883	0.343755786550079	0.999968939918204
ENST00000374024.4	0.0659752810067576	0.476202709948553	0.406986498775237	0.361799376888623	-0.103065612976328	0.3071613325911	0.419012915349072	0.441092190966923	0.419012915349072	0.441092190966923	0.999968939918204
ENST00000451652.5	0.363067463895008	-0.512108780081837	-0.880537359417919	0.0741860404504081	2.36153505296531	1.48635891127334	-0.874495871584087	0.046658602566027	-0.880537359417919	0.0741860404504081	0.832236245550125
ENST00000333651.11	-0.270633162273316	-0.224175284706774	0.0457774264856905	0.762108099824473	-0.913723667474796	-0.867265881519802	0.0469436046775455	0.796624291519955	0.0469436046775455	0.796624291519955	0.999968939918204
ENST00000267807.11	0.147802042845016	0.261684422466152	0.109420589424586	0.753917395362606	-0.404504575869514	-0.290622477137238	0.118930431499585	0.774612830583362	0.118930431499585	0.774612830583362	0.999968939918204
ENST00000380770.5	0.765854392239021	1.37769343709364	0.61648887869102	0.431920084769808	-1.23838797140927	-0.626567777005724	0.611687173144988	0.863177582378472	0.611687173144988	0.863177582378472	0.999968939918204
ENST00000322396.7	-0.0135235261698576	0.207517589971122	0.220404923168086	0.467194054442838	-0.279622253108282	-0.0585815551565214	0.223491556719996	0.578165366796775	0.223491556719996	0.578165366796775	0.999968939918204
ENST00000410097.5	0.101170158788068	0.0267879500371078	-0.0749812790530593	0.49943681019443	-0.107765708859024	-0.182147944362374	-0.0740877967031131	0.549303372703235	-0.0740877967031131	0.549303372703235	0.999968939918204
ENST00000529270.1	0.085208331540963	-0.387479339679676	-0.476898504370394	0.141345695603477	2.18576282867339	1.71307539651991	-0.472211290674207	0.0603640962470386	-0.476898504370394	0.141345695603477	0.962799912601492
ENST00000595564.5	-0.374460113810484	-0.118841772557749	0.253629079429758	0.483974208638295	2.59563997208454	2.85125857699473	0.256213861401734	0.166098894569967	0.253629079429758	0.483974208638295	0.999968939918204
ENST00000476287.4	0.0192673031568974	0.310678899874333	0.29054314697636	0.0721975138791468	0.0506144574780983	0.342026007449248	0.292274353988434	0.0996126814679388	0.292274353988434	0.0996126814679388	0.909897469667175
ENST00000220764.7	-0.0500575661118466	-0.139397240834692	-0.0895784877651846	0.462272547816857	1.87015383901351	1.78081417162827	-0.0892950064578358	0.432802977981909	-0.0895784877651846	0.462272547816857	0.999968939918204
ENST00000261845.7	0.113962249954972	0.452605888293587	0.338448048595271	0.0194457341044399	-2.62393696800534	-2.28529350078179	0.339794716071536	0.101948123905501	0.339794716071536	0.101948123905501	0.919531822073123
ENST00000261407.9	0.265026693497198	0.280356239413523	0.0144627644601114	0.935489581651075	0.552488216295607	0.567817742172475	0.0160629243959471	0.923700543766645	0.0144627644601114	0.935489581651075	0.999968939918204
ENST00000360356.6	0.682170475980208	-0.211784499584385	-0.9045707266994	0.0840877397681657	0.551920409682726	-0.342034860126613	-0.8887109182838	0.131242499015481	-0.8887109182838	0.131242499015481	0.94863749110067
ENST00000456380.5	-0.180064772190036	0.339746119276646	0.519165383193014	0.0533183384900578	-5.06370901945009	-4.54389877157428	0.52425114623575	0.203730889165714	0.52425114623575	0.203730889165714	0.999968939918204
ENST00000358731.9	-0.138867853848072	0.178856817756628	0.317384501813127	0.0320986897767787	-2.95738568670062	-2.63966119478936	0.318950070660267	0.129009009624307	0.318950070660267	0.129009009624307	0.94863749110067
ENST00000326361.7	-0.0640418762446515	0.0959929801632837	0.159065380964152	0.289485309648844	-0.650621893724123	-0.490587113179315	0.160593401869217	0.367474435631747	0.160593401869217	0.367474435631747	0.999968939918204
ENST00000425562.7	-0.329092948385733	-0.0552340989385241	0.272699464541186	0.15626945920314	0.55519272333407	0.829051570909242	0.274409178932219	0.138778880276703	0.272699464541186	0.15626945920314	0.983747382942161
ENST00000546097.5	-0.522641212510119	-0.247209650220596	0.273583585100596	0.29307793966073	-1.44711452637952	-1.17168327869641	0.27701499329486	0.406808961405733	0.27701499329486	0.406808961405733	0.999968939918204
ENST00000262850.7	0.40504725142012	0.705080946773147	0.295030298240155	0.51552682058521	0.0514676383123849	0.351501013768527	0.310031670676191	0.552348545613869	0.310031670676191	0.552348545613869	0.999968939918204
ENST00000246912.8	-0.172310161644016	-0.230771893995749	-0.0590237528334918	0.606713331432357	0.300406646405436	0.241944904476783	-0.0582261347617137	0.622987893100374	-0.0582261347617137	0.622987893100374	0.999968939918204
ENST00000356924.9	-0.156207532127112	0.234437469612938	0.385737244299078	0.300151504054117	0.166339726309173	0.556984663614868	0.394214928416106	0.28980073251692	0.385737244299078	0.300151504054117	0.999968939918204
ENST00000241014.6	-0.169327684450861	0.35120635041348	0.515897591995611	0.20071862343711	-1.13680619961254	-0.616272684098682	0.527759395630997	0.307606636400113	0.527759395630997	0.307606636400113	0.999968939918204
ENST00000229633.7	-0.235270538277652	-0.159387090240828	0.0744794628395846	0.715954067974784	-1.14856475728	-1.07268149633713	0.0769817688952412	0.765712864993765	0.0769817688952412	0.765712864993765	0.999968939918204
ENST00000379161.5	-0.195988303449658	-0.454332159063134	-0.259262278309575	0.233383595616639	1.45971825635513	1.20137441544594	-0.258098058592229	0.209203672635304	-0.259262278309575	0.233383595616639	0.999968939918204
ENST00000369159.2	-0.484061264260042	-0.131464119646747	0.352630074549134	2.91355148697257e-09	3.15110138130611	3.50369852999231	0.352630075474184	1.66671907421585e-11	0.352630074549134	2.91355148697257e-09	1.00959258300191e-06
ENST00000357444.10	0.252198955803619	1.02787593014826	0.786551899861792	0.334719686259179	0.188700409882722	0.964344674086346	0.733448989163147	0.914091312884623	0.733448989163147	0.914091312884623	0.999968939918204
ENST00000367063.6	0.327260161775323	-0.0606952188074359	-0.387871114145591	0.676224991217615	-1.23412041132515	-1.62207810196453	-0.38307427164075	0.698148689012717	-0.38307427164075	0.698148689012717	0.999968939918204
ENST00000399262.7	-0.301494791895314	-0.156778427978238	0.144253802843363	0.4108462128405	-1.04619816147758	-0.901481957149247	0.145610029585451	0.516157193142699	0.145610029585451	0.516157193142699	0.999968939918204
ENST00000316594.6	0.187252586359085	0.226643455811084	0.0391932595413641	0.671008568816119	0.181947399664742	0.221338248839383	0.0395220839650257	0.698892378597739	0.0395220839650257	0.698892378597739	0.999968939918204
ENST00000525701.5	0.0859063791859459	0.090800752765882	0.00420286747353726	0.967962600393552	-1.04840191040573	-1.04350790560259	0.00704461966580894	0.98247082293848	0.00704461966580894	0.98247082293848	0.999968939918204
ENST00000372491.4	-0.436736280150219	-0.157749285893876	0.269656329072599	0.729651327647071	1.30022569785259	1.57921262194923	0.283982620429757	0.669191623692612	0.269656329072599	0.729651327647071	0.999968939918204
ENST00000263867.9	-0.343935015506259	-0.372053382502966	-0.0313127929105783	0.904819952473536	1.45938050644167	1.43126222891978	-0.0277321172883296	0.918631371063152	-0.0277321172883296	0.918631371063152	0.999968939918204
ENST00000430082.6	0.0860914748492693	0.278781655916424	0.192396851120295	0.0866844600474223	1.22197721509896	1.41466739737652	0.192915441105561	0.0738769853864669	0.192396851120295	0.0866844600474223	0.870546903779013
ENST00000432849.7	-0.166612674845716	0.503531685678443	0.666872461667133	0.210784606686332	1.76593594722816	2.43608045982118	0.674511948535323	0.109202923788179	0.666872461667133	0.210784606686332	0.999968939918204
ENST00000409260.5	0.297960221409135	-0.1628698067393	-0.465770465992387	0.278371703939847	-1.05865816724972	-1.51948877232102	-0.456388806214282	0.402323294898942	-0.456388806214282	0.402323294898942	0.999968939918204
ENST00000320330.8	0.142506648955747	-0.194004020497124	-0.337760926929318	0.10906405347375	-0.411771562009701	-0.74828239896867	-0.335619445906691	0.189638487558228	-0.335619445906691	0.189638487558228	0.999968939918204
ENST00000372797.7	-0.224420028384776	-0.187184511944907	0.0371207775709531	0.515721674877305	0.792157067811182	0.829392590410807	0.0372445136816169	0.464649813039623	0.0371207775709531	0.515721674877305	0.999968939918204
ENST00000619007.4	0.2685536364475	0.133564526095582	-0.137227631290085	0.701412942296464	3.9572150892618	3.82222656177947	-0.134249085322009	0.496669207333992	-0.137227631290085	0.701412942296464	0.999968939918204
ENST00000368309.4	-0.0277253551277062	-0.265979890304806	-0.238721078516246	0.0309192097419605	-0.723978627061613	-0.962233210091965	-0.238153374853732	0.0697700114589459	-0.238153374853732	0.0697700114589459	0.819565238263169
ENST00000375231.5	0.387711397484603	0.317364911612623	-0.0718996153626401	0.841933915299517	-1.77338989978386	-1.84373689321941	-0.0652934378076759	0.888211999009261	-0.0652934378076759	0.888211999009261	0.999968939918204
ENST00000532827.1	0.176343525046237	-0.0366482975726606	-0.217656605965714	0.655837184263721	4.17165662035344	3.95866574827857	-0.211884177155469	0.436226797400765	-0.217656605965714	0.655837184263721	0.999968939918204
ENST00000619594.5	0.0415989613046164	0.0095501708711375	-0.0326077242815461	0.799242271193742	1.9857097406142	1.9536609949359	-0.0318630248708728	0.764712938041677	-0.0326077242815461	0.799242271193742	0.999968939918204
ENST00000014930.9	0.0132260700331445	0.793071595266331	0.775580235023095	0.0642641090163301	0.20309451780237	0.982939934338604	0.786896703578599	0.0668125474429186	0.786896703578599	0.0668125474429186	0.815387369376776
ENST00000467582.1	-0.187457667504197	-0.100183980551034	0.0814794258521321	0.891322870286641	1.97758044200158	2.06485450469666	0.0891812972569888	0.781574547859396	0.0814794258521321	0.891322870286641	0.999968939918204
ENST00000618099.4	0.165983522881975	-0.00946525087503312	-0.175920743321936	0.0875704756108896	-1.28612463160043	-1.46157346125427	-0.175148335984756	0.176831527676913	-0.175148335984756	0.176831527676913	0.999968939918204
ENST00000464848.5	-0.307209216777154	-0.594505553780549	-0.29140112590024	0.510419374849823	3.40484537754169	3.11754979454907	-0.287328757325773	0.267259760505475	-0.29140112590024	0.510419374849823	0.999968939918204
ENST00000317578.7	0.0784054823658204	-0.0235351314794352	-0.106498309416934	0.763064512661992	1.65986261493467	1.55792216495376	-0.0995744071104705	0.763113345278711	-0.0995744071104705	0.763113345278711	0.999968939918204
ENST00000646960.1	-0.278469798040462	-0.128069267147579	0.173162596631284	0.624400372645328	0.942194493824266	1.09257405372304	0.125987788558803	0.967738134830886	0.125987788558803	0.967738134830886	0.999968939918204
ENST00000349721.8	0.252775144151555	0.214891208829955	-0.0385654262570347	0.795881101858079	-0.647282637699786	-0.685166659603211	-0.037152248226334	0.838355487760552	-0.037152248226334	0.838355487760552	0.999968939918204
ENST00000358691.10	0.0212079896061952	0.169417678384401	0.14785391480994	0.360717547810575	-1.54532058222423	-1.39711104119055	0.149108690457503	0.483397958908281	0.149108690457503	0.483397958908281	0.999968939918204
ENST00000446716.5	-0.112401281486996	1.88280414580645	2.00542314312418	0.0177477477574209	-0.444531098928956	1.55067303128979	1.90628867112159	0.143610080031713	1.90628867112159	0.143610080031713	0.967184626771572
ENST00000254190.4	-0.0266067687264872	-0.16597021601678	-0.140195861429388	0.568987623842861	-1.96338474670863	-2.10274853171673	-0.137984155681217	0.671822883482623	-0.137984155681217	0.671822883482623	0.999968939918204
ENST00000443824.5	0.401535404242418	0.341512269501819	-0.0611084277887251	0.753227470398087	0.373916231670137	0.313893030690996	-0.0587021393452924	0.787953970474018	-0.0587021393452924	0.787953970474018	0.999968939918204
ENST00000328434.8	0.0156995791166491	0.29531513563478	0.278795201824223	0.0628745711658977	0.348106814422737	0.627722353303096	0.280414745537237	0.0690040562196908	0.280414745537237	0.0690040562196908	0.817064746752221
ENST00000265109.8	0.310625374882098	0.183548253478309	-0.127676342457833	0.431498176981446	-1.34391593815807	-1.47099321025457	-0.126225585723549	0.552033606993543	-0.126225585723549	0.552033606993543	0.999968939918204
ENST00000649185.1	-0.0338910125092975	-0.091680490403197	-0.0578626390424013	0.40488565163766	0.318804721154829	0.261015241272467	-0.0576968435842646	0.413326748340513	-0.0576968435842646	0.413326748340513	0.999968939918204
ENST00000297990.9	0.0262831242069446	0.0048257747079503	-0.0217602720280445	0.835643872353844	0.969119860957195	0.947662516565604	-0.0213109557262186	0.83685209325288	-0.0213109557262186	0.83685209325288	0.999968939918204
ENST00000652515.1	0.781889751320246	1.11082677863094	0.326429690815713	0.354217851356218	-0.939362970331924	-0.610426321543269	0.339629761552446	0.474228681733537	0.339629761552446	0.474228681733537	0.999968939918204
ENST00000579002.5	0.0419491161716145	-0.0716408732076036	-0.113657400352377	0.411438159483214	1.11987420746866	1.00628417810818	-0.11333611261539	0.447247992749257	-0.11333611261539	0.447247992749257	0.999968939918204
ENST00000368069.7	-0.11947305175357	-0.106159949649382	0.0133292297437058	0.909678836533204	1.66379089353231	1.67710400731265	0.013502560250085	0.895717920850962	0.0133292297437058	0.909678836533204	0.999968939918204
ENST00000414820.6	0.140130438998301	0.667549952065703	0.526687202475956	0.00719464561029458	0.138987280750654	0.666406718927955	0.529065656776684	0.0163272543408875	0.529065656776684	0.0163272543408875	0.449418076964753
ENST00000306024.4	0.14366323320976	-0.0509835397052164	-0.194896479361729	0.0177629224349716	0.222102763846716	0.0274559777534863	-0.194497511395229	0.0292237283762862	-0.194497511395229	0.0292237283762862	0.588426271436326
ENST00000374259.8	0.295185426461462	0.459604205055507	0.163506447529541	0.496772753763741	-1.62817259652836	-1.46375415685469	0.168141624799921	0.622153963541172	0.168141624799921	0.622153963541172	0.999968939918204
ENST00000574980.5	0.114338620278426	0.153669310143695	0.0380168567210792	0.919796995426218	2.00846558458664	2.04779633144374	0.0405039679526236	0.886753226267988	0.0380168567210792	0.919796995426218	0.999968939918204
ENST00000335999.7	0.722559262436463	0.590591458445359	-0.135779488569522	0.680841548914379	0.791397134734712	0.659429293454674	-0.127860335811502	0.724007676560156	-0.127860335811502	0.724007676560156	0.999968939918204
ENST00000251595.11	0.612956872787581	0.153129367594424	-0.459986906334794	0.0715486143951837	3.40624688993621	2.94641894777964	-0.459574085417345	0.125659125896464	-0.459574085417345	0.125659125896464	0.94863749110067
ENST00000311117.8	-0.205234588158101	-0.273292699545047	-0.0685903621840005	0.729167044104362	-2.28644713663908	-2.35450549397096	-0.0674566401162613	0.796409323356603	-0.0674566401162613	0.796409323356603	0.999968939918204
ENST00000643116.3	-0.124029978875129	-0.145986190024086	-0.022284225565127	0.819504752105048	-0.95354923643677	-0.975505496580648	-0.0217644134005344	0.853750866452739	-0.0217644134005344	0.853750866452739	0.999968939918204
ENST00000644959.1	0.0966539925327489	9.2584312338705	9.20107085577504	4.24736585250187e-31	-11.4793475951025	-2.31742722331786	4.74864638686954	0.54303509287911	4.74864638686954	0.54303509287911	0.999968939918204
ENST00000511208.2	0.196150321716591	-0.120363914342802	-0.325226841919506	0.550799228499495	2.12893493230918	1.81242093810026	-0.313902680327309	0.521564183820995	-0.325226841919506	0.550799228499495	0.999968939918204
ENST00000333167.13	0.270988050953848	0.0971523984837852	-0.174581610961089	0.161314849765477	0.199396571239086	0.0255608957345723	-0.173308758758422	0.200329139957962	-0.173308758758422	0.200329139957962	0.999968939918204
ENST00000378106.10	0.256773305155306	-0.00846062600307602	-0.268768622824211	0.468058583211299	1.292861958795	1.02762799109868	-0.263323781218703	0.479785026200531	-0.263323781218703	0.479785026200531	0.999968939918204
ENST00000266560.8	0.0758983603056139	1.11518818497522	1.032296358064	0.059954264254113	0.126547693216761	1.1658373788218	1.05508930513576	0.0576026532527819	1.032296358064	0.059954264254113	0.783735895706876
ENST00000464451.5	-0.23471463726643	-0.262697628814561	-0.0281222302325883	0.76512293393119	1.90937723044618	1.88139427355718	-0.0278412926920713	0.704423617810794	-0.0281222302325883	0.76512293393119	0.999968939918204
ENST00000249923.7	0.0206595349299064	0.119540943063372	0.0987156871899908	0.365548579112171	1.45497971721187	1.5538611310523	0.0990916981063333	0.330844363099522	0.0987156871899908	0.365548579112171	0.999968939918204
ENST00000589334.5	-0.0350022330983359	-0.0261535792235079	0.00761845915366499	0.969125388847885	0.823843758987321	0.832692421606692	0.0093839449173021	0.952141940198515	0.00761845915366499	0.969125388847885	0.999968939918204
ENST00000395443.7	-0.0365618182868667	0.0977190482077251	0.133993161774412	0.275881595598194	0.237665912118864	0.371946752331465	0.134696960261784	0.310046489094645	0.134696960261784	0.310046489094645	0.999968939918204
ENST00000294413.13	0.110611241968231	0.358178679709012	0.245221492291978	0.570183109788678	1.25912567545571	1.50669305189442	0.251307720856039	0.542132703709053	0.245221492291978	0.570183109788678	0.999968939918204
ENST00000324871.12	0.0506309624849371	-0.368026193936686	-0.421021602872423	0.160752269820482	1.95230223935664	1.53364519076444	-0.41833849872703	0.110187807477356	-0.421021602872423	0.160752269820482	0.995274283810732
ENST00000238647.5	-0.151829473960803	-0.423575291994707	-0.273405488978132	0.241363940071348	0.141928400050179	-0.129817541579077	-0.271434187009529	0.300132101899605	-0.271434187009529	0.300132101899605	0.999968939918204
ENST00000379542.10	0.153829324173912	-0.33211142770961	-0.48605653196912	0.228868610281169	-3.44998611063394	-3.93592779346287	-0.484667831513881	0.362383349650255	-0.484667831513881	0.362383349650255	0.999968939918204
ENST00000421249.2	-0.115634265356129	-0.194382760730917	-0.0808209388879235	0.763834434510102	-0.242479434691314	-0.321228005009907	-0.0777376326078607	0.798004324685684	-0.0777376326078607	0.798004324685684	0.999968939918204
ENST00000313601.11	0.126457588289293	0.0185486814714934	-0.108048809130221	0.487384583225411	-0.347273486117233	-0.455182509971383	-0.107227148237417	0.574999535588552	-0.107227148237417	0.574999535588552	0.999968939918204
ENST00000263253.9	-0.112046585192281	-0.174109337124369	-0.0626854428115939	0.588154183430507	-0.929521341825849	-0.991584152991599	-0.0618598547710252	0.660412369863182	-0.0618598547710252	0.660412369863182	0.999968939918204
ENST00000438796.6	-0.000388574478910528	-0.926699088534241	-0.931782343306567	0.0686376635206613	0.334360001111021	-0.591951158054486	-0.928871574302532	0.107811171269608	-0.928871574302532	0.107811171269608	0.929460354557084
ENST00000372850.5	0.0558114700084456	-0.299366240258586	-0.357174510805786	0.303228428214417	-1.88013852849272	-2.23531680215392	-0.352468184165083	0.440052467501579	-0.352468184165083	0.440052467501579	0.999968939918204
ENST00000397728.8	-0.508427317983664	-0.619152130660732	-0.111200807925057	0.359583651368548	0.0572233771732053	-0.0535014797773572	-0.11075288019546	0.414014463670072	-0.11075288019546	0.414014463670072	0.999968939918204
ENST00000298048.7	0.270933760825995	0.119491340867184	-0.151957988369329	0.379672945284661	0.339328591423011	0.187885892311233	-0.150574974886756	0.456601931889242	-0.150574974886756	0.456601931889242	0.999968939918204
ENST00000312499.6	0.11150491410143	-0.183838817524417	-0.296866895224824	0.239438926608913	-0.199562417461835	-0.494906339227408	-0.294460631522542	0.325728221956482	-0.294460631522542	0.325728221956482	0.999968939918204
ENST00000593873.6	0.0822103290883387	-0.354424655485182	-0.445358918090992	0.43619038012227	2.15464792323626	1.71801326291028	-0.434163350523908	0.384501903627737	-0.445358918090992	0.43619038012227	0.999968939918204
ENST00000372733.3	-0.0299043919055007	-0.247198160159186	-0.221737448515957	0.571788926042898	0.462078232003614	0.244784238348437	-0.215285679041642	0.617726434854218	-0.215285679041642	0.617726434854218	0.999968939918204
ENST00000264649.10	-0.0702994751084182	0.0126944690161534	0.0827031298947349	0.3321390518201	0.528306947611342	0.61130089307425	0.0830483378286971	0.315654534696215	0.0827031298947349	0.3321390518201	0.999968939918204
ENST00000374403.4	0.183031904131066	0.364826658292601	0.181518323049861	0.0914804735296497	-0.214527954885271	-0.0327332389254953	0.182205877732916	0.147941534603444	0.182205877732916	0.147941534603444	0.972869216629337
ENST00000259199.9	-0.00375443310872978	-0.112626731064794	-0.109365555012185	0.641254425395461	-1.87797178056292	-1.98684440857638	-0.107789191916202	0.723155607974851	-0.107789191916202	0.723155607974851	0.999968939918204
ENST00000429604.5	0.211962570777551	0.100008343194096	-0.114919609951989	0.68747856061025	-1.02391194418462	-1.13586643679673	-0.108963913896825	0.75835798057047	-0.108963913896825	0.75835798057047	0.999968939918204
ENST00000553772.5	0.0181306816135425	-0.513340240165851	-0.534763339448216	0.313131985591245	0.0566184473744797	-0.474853274657776	-0.530224026891453	0.393271088741128	-0.530224026891453	0.393271088741128	0.999968939918204
ENST00000374759.8	-0.346102502051054	-0.559198552986109	-0.213838677879723	0.325091072833501	-0.0560783153642298	-0.269174527371539	-0.212757622197297	0.398031184984695	-0.212757622197297	0.398031184984695	0.999968939918204
ENST00000653738.2	0.0106228802880385	-0.0393922857527473	-0.0515502475376026	0.865618602781207	-1.2371401511493	-1.28715567359482	-0.0477948633075362	0.899318285145359	-0.0477948633075362	0.899318285145359	0.999968939918204
ENST00000625464.2	0.248035521197207	0.279565059653557	0.0310551540691918	0.800423329111092	0.419896709443475	0.451426225349219	0.0319994834780827	0.807389286988268	0.0319994834780827	0.807389286988268	0.999968939918204
ENST00000290649.10	-0.177108621595507	-0.127274567877158	0.0494122528955268	0.669546588226284	-0.807326593219431	-0.757492594193719	0.050052448829879	0.717539283675073	0.050052448829879	0.717539283675073	0.999968939918204
ENST00000676426.1	0.272015506268051	0.160763806107485	-0.0715582809981186	0.49429549355189	-2.77316389316164	-2.88446332307179	-0.139596219507936	0.983191588846358	-0.139596219507936	0.983191588846358	0.999968939918204
ENST00000367380.9	0.134667557699059	-0.0668472913170969	-0.201637564555208	0.0761060460592579	1.16081279680948	0.95929792278841	-0.20144906434855	0.0964174923434045	-0.20144906434855	0.0964174923434045	0.893687989767657
ENST00000272638.14	-0.0694959204116616	-0.143392939766655	-0.0743957474431352	0.557495491280376	-0.386796501849329	-0.46069357990658	-0.0734734875143197	0.621721848005751	-0.0734734875143197	0.621721848005751	0.999968939918204
ENST00000511355.5	0.0495060973785835	0.282758436693682	0.232986061361124	0.15070565107865	-2.23661787041712	-2.00336574030291	0.234473142743391	0.309683719966883	0.234473142743391	0.309683719966883	0.999968939918204
ENST00000474289.6	0.20891397979325	0.131263678278205	-0.0781801356720494	0.534756381775965	1.05072788019483	0.973077598535108	-0.0773918323231984	0.506489826020067	-0.0781801356720494	0.534756381775965	0.999968939918204
ENST00000359429.11	0.0968893803518914	0.240619653865887	0.143141817797471	0.411142215857526	-0.470713325493752	-0.326983190094521	0.144865779545152	0.511857358215984	0.144865779545152	0.511857358215984	0.999968939918204
ENST00000312838.9	-0.218827315499432	-0.18941571941806	0.0273203784221678	0.907631970236778	-0.86672442412153	-0.837313069184893	0.0310895777840061	0.919312298548872	0.0310895777840061	0.919312298548872	0.999968939918204
ENST00000265728.6	-0.247365541303977	-0.151913345669464	0.094938987422265	0.594364926135064	0.0980744089442679	0.193526503038389	0.0962122960432186	0.643483339537832	0.0962122960432186	0.643483339537832	0.999968939918204
ENST00000340533.9	0.174828658501846	0.751422558403755	0.568990873383709	0.297567460481212	0.348611982284286	0.925205731083452	0.589216087192531	0.288669873913809	0.568990873383709	0.297567460481212	0.999968939918204
ENST00000265563.13	-0.0762704644941815	-0.125898959609946	-0.0502204153809735	0.740661645286089	-1.27102601655867	-1.32065463594916	-0.0488756166846591	0.797426813433873	-0.0488756166846591	0.797426813433873	0.999968939918204
ENST00000635647.1	-0.0608840800077276	-0.157153271702862	-0.0964529513463304	0.205779528366974	3.33695909205939	3.2406899436944	-0.0962689334277433	0.0119693336991675	-0.0964529513463304	0.205779528366974	0.999968939918204
ENST00000371712.4	-0.0423131307792299	-0.0695749453921602	-0.0323277443997405	0.932960565207229	-0.645072643931267	-0.672334796793591	-0.0235796084818594	0.958226572966791	-0.0235796084818594	0.958226572966791	0.999968939918204
ENST00000644112.2	0.0704226337737695	0.313946365567227	0.242684807443597	0.196186018763315	-0.908701681585357	-0.665178097967154	0.244983059568776	0.301608560135387	0.244983059568776	0.301608560135387	0.999968939918204
ENST00000647779.1	-0.0393200078439003	0.0233743779929631	0.0541272264415706	0.933118457199791	0.824320283960483	0.887014337566404	0.0695263818258036	0.911291251808067	0.0541272264415706	0.933118457199791	0.999968939918204
ENST00000361927.9	0.134418780096976	0.129527824289324	-0.0059869569382438	0.97710964780905	-0.000693770475163661	-0.00558482536584232	-0.00400431327524009	0.986430053377259	-0.00400431327524009	0.986430053377259	0.999968939918204
ENST00000544612.6	-0.0337103339039831	-0.0903818978504747	-0.060894124672882	0.852840577177634	0.0501714309776627	-0.00650030309654038	-0.0546198252135595	0.887023599966987	-0.0546198252135595	0.887023599966987	0.999968939918204
ENST00000370978.9	0.0955879859452282	0.228410544634584	0.130469191628164	0.643463908009291	0.609041542911279	0.74186405628838	0.134669917259268	0.632309764331405	0.130469191628164	0.643463908009291	0.999968939918204
ENST00000254810.8	0.053620624286046	0.0342310164832008	-0.0195121849433398	0.715880134432569	-0.566725384516863	-0.586114996719625	-0.0192682827010737	0.737227439786596	-0.0192682827010737	0.737227439786596	0.999968939918204
ENST00000532001.6	0.174215425550309	0.317079367248943	0.1401741316337	0.623866179712423	-1.69197887811115	-1.54911530157333	0.147169097842544	0.700639448901671	0.147169097842544	0.700639448901671	0.999968939918204
ENST00000264156.3	0.186420344976603	0.250061757167541	0.0635574576914629	0.349056723837094	0.762912221728183	0.826553630686483	0.0637238383469376	0.355844425157598	0.0637238383469376	0.355844425157598	0.999968939918204
ENST00000278422.9	-0.0519126030987473	-0.138398970443472	-0.0866940686883877	0.23107490385109	0.419494733305727	0.333008364413066	-0.0863567377610804	0.235743201925266	-0.0863567377610804	0.235743201925266	0.999968939918204
ENST00000330070.5	0.238254179663212	0.256002256291016	0.0172372198752431	0.932123195762272	0.0407018884272958	0.0584496482093339	0.019841029174438	0.956346861102916	0.019841029174438	0.956346861102916	0.999968939918204
ENST00000308027.7	0.633234874063144	0.108860334638438	-0.535463410195097	0.363780417413087	1.7296890788166	1.20531457653778	-0.517264648386166	0.363413363854217	-0.535463410195097	0.363780417413087	0.999968939918204
ENST00000530374.5	0.0593491715438696	-0.0477550547575409	-0.111079092148997	0.711942481136656	-0.0224050043199903	-0.129509362077319	-0.104592105425612	0.756777322422598	-0.104592105425612	0.756777322422598	0.999968939918204
ENST00000368439.5	0.118088489354113	0.0756689004096639	-0.042811478488749	0.683817077289691	1.14253404633613	1.10011447184769	-0.0421617041707998	0.663544037758156	-0.042811478488749	0.683817077289691	0.999968939918204
ENST00000369367.8	0.059432861487572	0.185744907853241	0.126136662864647	0.278252682700752	-0.245902142073081	-0.119590148181246	0.126628298582478	0.361812687683572	0.126628298582478	0.361812687683572	0.999968939918204
ENST00000441339.3	0.701348147013585	0.711007794431533	0.00901539101022797	0.956547855607448	-1.62534520616837	-1.61568580568045	0.0129786847893572	0.959843062255608	0.0129786847893572	0.959843062255608	0.999968939918204
ENST00000374852.4	-0.299793150685195	0.391761763897906	0.686968399791218	0.1952741914657	0.598215244101809	1.28977017628413	0.698893949795711	0.182802295021165	0.686968399791218	0.1952741914657	0.999968939918204
ENST00000564026.1	-0.178977234175416	0.00932925078946604	0.186475744642155	0.67056791155135	-1.88715912434091	-1.69885391834919	0.194797735065634	0.781650866840915	0.194797735065634	0.781650866840915	0.999968939918204
ENST00000292779.4	-0.66239079671094	-0.679169980880687	-0.0224541258625086	0.941350489343778	1.39385289697697	1.37707378691668	-0.016753555664681	0.963997392086874	-0.016753555664681	0.963997392086874	0.999968939918204
ENST00000355072.10	0.12916063554003	-0.0437402787793275	-0.173330277680472	0.293116691868487	-1.1023609612604	-1.27526203725239	-0.172318960739385	0.417649141966193	-0.172318960739385	0.417649141966193	0.999968939918204
ENST00000649772.1	0.00209219769413833	0.370575222556894	0.366120440135198	0.433355088945728	0.587677080206074	0.956159736739483	0.375156975173466	0.477297165104844	0.375156975173466	0.477297165104844	0.999968939918204
ENST00000431561.7	0.62565939801376	0.672256304136442	0.0447492920345114	0.868086060810536	0.238264206959147	0.284861008767174	0.0500065185843339	0.863326715283559	0.0447492920345114	0.868086060810536	0.999968939918204
ENST00000283882.4	0.284920664901454	0.165253196213426	-0.12038466589572	0.375143775149985	-1.0595429667894	-1.17921052389543	-0.118777804760789	0.488567773917339	-0.118777804760789	0.488567773917339	0.999968939918204
ENST00000260447.6	0.299297882830062	0.180641835250198	-0.121088589691617	0.666200510168356	0.545697687759629	0.427041567616388	-0.116378270137291	0.703495498147626	-0.116378270137291	0.703495498147626	0.999968939918204
ENST00000406217.7	0.424842163879433	0.600206716977621	0.172891970893124	0.629188578826587	0.546197967306014	0.721562399529232	0.180572153438584	0.646178217725817	0.180572153438584	0.646178217725817	0.999968939918204
ENST00000322313.9	0.0172011550895801	-0.0808739021890279	-0.0982188011958514	0.435814017359698	0.0337521538190691	-0.0643229589322725	-0.0979089644593882	0.50309341715843	-0.0979089644593882	0.50309341715843	0.999968939918204
ENST00000415259.5	-0.0267602197669895	-0.125592083988994	-0.0998840557913077	0.59050132767945	1.00127458143892	0.902442731405013	-0.0982603886597205	0.583892672526236	-0.0998840557913077	0.59050132767945	0.999968939918204
ENST00000314520.6	-0.319013374756663	0.707278870282254	1.02337720336797	0.0024588933777108	-1.34960408631395	-0.323312234600733	1.03419672232755	0.0176638016202716	1.03419672232755	0.0176638016202716	0.470830166265403
ENST00000221315.10	0.0684110666373127	-0.165222057425304	-0.239191959243708	0.599592250625811	-1.31977607407774	-1.5534098730494	-0.227903573403252	0.694859420448584	-0.227903573403252	0.694859420448584	0.999968939918204
ENST00000338863.12	0.99980834541807	0.80562426926324	-0.197476094290454	0.526493659529754	-0.110334061386222	-0.304518325217317	-0.187909455105535	0.627034178267338	-0.187909455105535	0.627034178267338	0.999968939918204
ENST00000617859.4	0.123904554597538	0.184312348474117	0.058652067293663	0.846492198594408	-1.21924069646918	-1.15883373793957	0.0651327108471449	0.884227462918049	0.0651327108471449	0.884227462918049	0.999968939918204
ENST00000554075.2	-0.129271756085597	-0.273617108751422	-0.144133343143105	0.639623716716998	7.44624162882519	7.30189693202132	-0.144262612228277	0.00403942169274613	-0.144133343143105	0.639623716716998	0.999968939918204
ENST00000274054.3	-0.0482506636246646	0.025502185262866	0.0731136040937224	0.708471376048858	1.84355502776794	1.91730795151237	0.0743216235313517	0.617220370827388	0.0731136040937224	0.708471376048858	0.999968939918204
ENST00000044462.12	0.0913633941534647	0.123954694189286	0.0324918160523181	0.626223366857415	1.11163194292942	1.14422324799979	0.0326669362779926	0.594641242825178	0.0324918160523181	0.626223366857415	0.999968939918204
ENST00000557342.6	0.0464251877905024	0.171128709893055	0.124480331672823	0.27216050981082	0.928221232977163	1.05292475574517	0.124985322909307	0.2546180163937	0.124480331672823	0.27216050981082	0.999968939918204
ENST00000288111.12	0.0512982778837471	0.192752502589911	0.138195123022189	0.670855216034097	1.12931676890786	1.27077104841905	0.143607336887277	0.61110299149921	0.138195123022189	0.670855216034097	0.999968939918204
ENST00000382751.4	-0.0260767966061399	0.030644865589551	0.0563598095251144	0.524747144989561	-0.00532987576233108	0.0513917702938542	0.0569768872844848	0.556483028622669	0.0569768872844848	0.556483028622669	0.999968939918204
ENST00000223398.11	-0.123377082562751	-0.446368970105192	-0.325410661780866	0.45045090799192	-1.71553145235816	-2.0385241348262	-0.320876430316095	0.563035258454128	-0.320876430316095	0.563035258454128	0.999968939918204
ENST00000262764.11	-0.0977312972527362	-0.182889075307764	-0.0853393326030876	0.764168411768543	0.0395932614736678	-0.0455649972217648	-0.0837766026800484	0.799139477345587	-0.0837766026800484	0.799139477345587	0.999968939918204
ENST00000274364.11	-0.359383458211498	-0.192798400348962	0.164444461352195	0.52722730229855	-0.656764622667578	-0.490179778876589	0.167974931931628	0.589293206625249	0.167974931931628	0.589293206625249	0.999968939918204
ENST00000422424.7	-0.0113477487358835	-0.0820217454250415	-0.0712467613993284	0.599817630077422	0.593684475434243	0.523010451605657	-0.0703254676924439	0.625708687822972	-0.0703254676924439	0.625708687822972	0.999968939918204
ENST00000542061.2	-0.00465002893721566	-0.126586277385305	-0.124919599438218	0.683504728086252	-1.45303436018355	-1.57497099677591	-0.119036111568562	0.761054981564261	-0.119036111568562	0.761054981564261	0.999968939918204
ENST00000423828.5	-0.188112380078268	-0.0640958838684868	0.123796764104273	0.0852319806457773	1.03367389697282	1.15769040470145	0.124067350464157	0.044771544938473	0.123796764104273	0.0852319806457773	0.867009409182709
ENST00000379303.10	0.186987774938592	0.152891875256841	-0.0347816919271557	0.85678636786254	1.99461988094065	1.96052404757126	-0.0334863440513711	0.850539320080286	-0.0347816919271557	0.85678636786254	0.999968939918204
ENST00000471859.6	0.0630677049171032	-0.266676533733453	-0.330811868716818	0.296517924232815	4.54796013437514	4.21821639181604	-0.329677598273179	0.0168351566892762	-0.330811868716818	0.296517924232815	0.999968939918204
ENST00000281092.9	-0.372266952229275	0.0639089195926331	0.433144613141923	0.229742756524463	-0.696102427169361	-0.259926936270769	0.439891422698237	0.316459583357703	0.439891422698237	0.316459583357703	0.999968939918204
ENST00000249700.9	0.0725418605281033	-0.443331486521541	-0.520038046943203	0.23468125133564	-1.80257512971233	-2.31844922374282	-0.513960478922689	0.366658075909257	-0.513960478922689	0.366658075909257	0.999968939918204
ENST00000368888.9	0.0361973778606718	0.228010668910916	0.191205569604185	0.32005091055804	-0.340403427591731	-0.148590273655066	0.193046215532486	0.412668890511552	0.193046215532486	0.412668890511552	0.999968939918204
ENST00000369449.7	0.265061148690841	0.216734056198619	-0.0489896567848345	0.75697490690239	1.29566903362627	1.24734197298164	-0.0479365397969402	0.747158817169342	-0.0489896567848345	0.75697490690239	0.999968939918204
ENST00000376148.9	0.0951428883284186	-0.066230254843234	-0.162738327783436	0.505083087892966	-0.865840943991429	-1.02721432569795	-0.160127600539304	0.598823942219981	-0.160127600539304	0.598823942219981	0.999968939918204
ENST00000441310.7	-0.0135124417658901	0.361669734616985	0.37382976678716	0.0632764318003888	-0.267803644515331	0.107378451927926	0.376837948755548	0.0956499274638986	0.376837948755548	0.0956499274638986	0.893687989767657
ENST00000367350.5	-0.0318558629657634	0.118245894303186	0.149829277084458	0.2773620429122	-0.712682471702305	-0.562580824650203	0.1505139241451	0.397597767956579	0.1505139241451	0.397597767956579	0.999968939918204
ENST00000267169.11	-0.168607871038528	0.0113615378280814	0.178055557767596	0.797088573188802	3.6159769754141	3.79594713126086	0.181209273353383	0.502299134048081	0.178055557767596	0.797088573188802	0.999968939918204
ENST00000535273.2	0.0265584088214037	-0.117089275647268	-0.145284060380371	0.585503319343746	1.18319119165616	1.03954348602215	-0.142546881458855	0.593277887728917	-0.142546881458855	0.593277887728917	0.999968939918204
ENST00000436442.2	-0.0404438860530355	0.127226381757896	0.166909558500054	0.650174814296657	-1.97659055221246	-1.80892162957086	0.172506872344594	0.781819377595802	0.172506872344594	0.781819377595802	0.999968939918204
ENST00000304271.11	-0.131800250033803	-0.260290316487776	-0.129632251972937	0.491733942794888	-0.940833557242994	-1.06932377922116	-0.127896554982974	0.583401894973868	-0.127896554982974	0.583401894973868	0.999968939918204
ENST00000259457.8	0.204951120984459	0.135071382180574	-0.0699732728943543	0.285103972538796	0.927196603420797	0.857316867802366	-0.0698262700688823	0.264798402849107	-0.0699732728943543	0.285103972538796	0.999968939918204
ENST00000379980.8	-0.0951804555745267	0.00718884168972695	0.102167448007891	0.151874741825981	-0.831229678551512	-0.728860399827654	0.102547958919108	0.216173532678309	0.102547958919108	0.216173532678309	0.999968939918204
ENST00000307720.4	0.299603014168146	0.185079890516096	-0.114925199270826	0.270198187141079	-0.349707277969669	-0.464230438684204	-0.114021374887499	0.353388051777036	-0.114021374887499	0.353388051777036	0.999968939918204
ENST00000252483.10	-0.227843262964667	0.234138839509059	0.46138412987767	0.0627382492562727	0.8117112870847	1.27369331747828	0.46343301355048	0.073003884554749	0.46343301355048	0.073003884554749	0.825717789535234
ENST00000345122.8	-0.016217843591589	0.322833036143512	0.338230346479072	0.167779564477371	-2.01853526643318	-1.67948477161795	0.342450169859077	0.324359230185416	0.342450169859077	0.324359230185416	0.999968939918204
ENST00000545683.1	0.359409102339193	-0.0607438756707883	-0.420094952934782	4.41490916457479e-07	3.92594325244657	3.50579029331023	-0.420133316300298	4.78951641123871e-10	-0.420094952934782	4.41490916457479e-07	8.32016741155482e-05
ENST00000300456.5	-0.0874266433215801	0.0231512283894578	0.10981438030943	0.425352998140475	0.0572114097882046	0.167789249860858	0.110915449187353	0.455238839470102	0.110915449187353	0.455238839470102	0.999968939918204
ENST00000261596.8	-0.0368753580504105	-0.0326549055252671	0.00308326264303194	0.980867554449061	-1.11928851192485	-1.11506819375055	0.00528517086707847	0.978739843850326	0.00308326264303194	0.980867554449061	0.999968939918204
ENST00000521022.6	-0.230024007438808	-0.134589368395224	0.0946125880183175	0.5420340461129	1.57561302223902	1.67104771726576	0.0955589008259652	0.429739394474069	0.0946125880183175	0.5420340461129	0.999968939918204
ENST00000330475.9	-0.183843737912319	-0.431028237313914	-0.252043962285338	0.59053642753691	0.262508173234589	0.0153231828595071	-0.245119686298269	0.640921671781589	-0.245119686298269	0.640921671781589	0.999968939918204
ENST00000530028.3	0.221756201175574	0.252794622996355	0.0308297091433271	0.667805122569985	-0.164505730043097	-0.133467319510499	0.0311307660556597	0.693104509107032	0.0311307660556597	0.693104509107032	0.999968939918204
ENST00000342415.6	-0.151436092872909	-0.566744672278165	-0.416804045124807	0.0297347119247584	-0.173580919012261	-0.588889578329003	-0.415309087900216	0.0530092944762715	-0.415309087900216	0.0530092944762715	0.744495762277077
ENST00000262109.8	0.0920457440657761	-0.128448444984722	-0.222093851934296	0.343514789336266	-0.740426552565207	-0.960920940080525	-0.219160280254783	0.446892348993785	-0.219160280254783	0.446892348993785	0.999968939918204
ENST00000366835.8	0.265276265661314	-0.0329272490325435	-0.299160449772119	0.0959284019302294	0.837882814407807	0.539679287929333	-0.297465430575368	0.103520786541454	-0.297465430575368	0.103520786541454	0.921309270114582
ENST00000613151.1	0.241892524899984	1.04968518784657	0.807484958321297	0.000190159425119247	-2.02782414707727	-1.22003179595475	0.811010985389444	0.0114886537605542	0.811010985389444	0.0114886537605542	0.379726519064224
ENST00000260585.12	0.196387489862097	0.185228424470354	-0.0114435488033691	0.931619029336093	0.377626200143357	0.366467097900999	-0.0105756507820296	0.942944325453493	-0.0105756507820296	0.942944325453493	0.999968939918204
ENST00000597849.5	-0.00933383620880715	0.541096635511605	0.548779907981883	0.294669155206658	-1.19338993339266	-0.642960416641747	0.56395558721719	0.464814736876442	0.56395558721719	0.464814736876442	0.999968939918204
ENST00000311181.5	0.235958901306233	0.0289558409366001	-0.212336001234292	0.539005051446613	0.897678858758905	0.690675792173771	-0.204867159700696	0.559921600077666	-0.204867159700696	0.559921600077666	0.999968939918204
ENST00000542794.5	-0.248955638041536	0.372810852655242	0.618847939409262	0.23463784508828	-0.995725018890196	-0.373959432960902	0.634793326711355	0.365536308997673	0.634793326711355	0.365536308997673	0.999968939918204
ENST00000621317.4	-0.0764054519318385	-0.275747283975118	-0.200076107808068	0.11148685852572	0.140342921905145	-0.0589989424284793	-0.199018965858137	0.148637429589486	-0.199018965858137	0.148637429589486	0.972869216629337
ENST00000635767.1	-0.142362004156969	-0.38135498340298	-0.243550760295851	0.638740187477143	-1.47797615762802	-1.71697071141326	-0.236042734561908	0.711920396342809	-0.236042734561908	0.711920396342809	0.999968939918204
ENST00000646673.2	0.326058743797169	-0.0821930038878348	-0.409409528320873	0.0694111778245629	0.750331848584283	0.342079990110131	-0.407199175196558	0.104377950723911	-0.407199175196558	0.104377950723911	0.922219129521393
ENST00000254193.11	0.128752950163782	0.169847795098094	0.0408259794966359	0.626002556967209	-0.140357558993126	-0.0992627332277177	0.0412342389043516	0.662042356179962	0.0412342389043516	0.662042356179962	0.999968939918204
ENST00000474345.5	-0.566963500527643	-0.164970697011452	0.400120775970678	0.0931291739023438	-1.44098489795504	-1.03899236193246	0.403448938107041	0.185772780721809	0.403448938107041	0.185772780721809	0.999968939918204
ENST00000315781.9	-0.0930011084475602	-0.032168743167112	0.0597002057902016	0.740977955160982	0.0852721292410061	0.146104469859816	0.0613247008134254	0.737429632776156	0.0597002057902016	0.740977955160982	0.999968939918204
ENST00000317502.11	-0.660038421275416	-0.720681122887486	-0.0624380923939092	0.82913184467346	0.807236110892112	0.74659328368236	-0.0607276010741113	0.841224358586291	-0.0607276010741113	0.841224358586291	0.999968939918204
ENST00000565740.5	-0.016290370933193	-0.165158918877886	-0.149808914272242	0.666750885818089	-1.51187288109145	-1.66074191145289	-0.14619923873679	0.737431108616814	-0.14619923873679	0.737431108616814	0.999968939918204
ENST00000259873.5	-0.164506176372848	-0.0585203750180189	0.105792791254318	0.230606129238216	1.11467292418075	1.22065871999232	0.106152299338837	0.230608508240782	0.106152299338837	0.230608508240782	0.999968939918204
ENST00000366794.10	0.0755060127351487	0.0413845819121637	-0.0341565535595564	0.594597151821882	-0.358574275412328	-0.392695725985896	-0.0339931254844787	0.651933444111257	-0.0339931254844787	0.651933444111257	0.999968939918204
ENST00000299335.8	-0.00394792656254656	-0.0952552290986023	-0.0922083991409983	0.67559944136113	1.68583819808998	1.59453094288234	-0.0907334799031847	0.654074137408176	-0.0922083991409983	0.67559944136113	0.999968939918204
ENST00000340077.9	0.149498662408582	0.507682423423952	0.356389515029761	0.326772499414581	-1.4600269954509	-1.10184382445682	0.366170287889138	0.467302172969907	0.366170287889138	0.467302172969907	0.999968939918204
ENST00000537866.5	0.0625776234810135	-0.0486012846679453	-0.111845758594986	0.621271375978661	-0.961636937689328	-1.0728163484958	-0.109825504298462	0.69804523110565	-0.109825504298462	0.69804523110565	0.999968939918204
ENST00000389253.9	-0.0167816705160143	-0.208369968773971	-0.191809134035645	0.0186003684319087	-0.0829550487266926	-0.274543362604308	-0.191563975030407	0.0332660583090927	-0.191563975030407	0.0332660583090927	0.62231463012918
ENST00000378888.10	-0.157524548664041	-0.421984656004784	-0.265434323540042	0.127688193553153	-1.51587697316113	-1.78033724512735	-0.263884768646305	0.23569289067736	-0.263884768646305	0.23569289067736	0.999968939918204
ENST00000622479.4	0.0183881659061559	0.241526710894475	0.222188264882571	0.317368168788981	-1.32231310348549	-1.09917480519213	0.225465285903807	0.443990497523832	0.225465285903807	0.443990497523832	0.999968939918204
ENST00000602142.6	0.430643889243192	-0.0333359669710204	-0.466394146183571	0.0934101758354189	-0.208477920048163	-0.672457974215763	-0.462112268330637	0.164550156094563	-0.462112268330637	0.164550156094563	0.996953060782739
ENST00000312090.10	-0.00650857367768016	0.108910580848186	0.11404912929793	0.568104758945409	1.34374902341154	1.45916825240522	0.115932673211924	0.466233269537139	0.11404912929793	0.568104758945409	0.999968939918204
ENST00000323460.10	0.0417445313312039	0.0159799795325213	-0.026381025151365	0.844198417208135	-1.43764428958927	-1.4634089395855	-0.0252525719471697	0.882342654415666	-0.0252525719471697	0.882342654415666	0.999968939918204
ENST00000427197.2	0.0626528954009414	0.295820581061631	0.22966522696127	0.503300692249419	-0.0243007321890171	0.208866768287849	0.237003037065199	0.534838090837909	0.237003037065199	0.534838090837909	0.999968939918204
ENST00000279873.12	-1.49377011857437	-1.5108849744614	-0.0260368333951133	0.94754935879429	-0.27436313041847	-0.291478422831364	-0.0221313091280146	0.957302427084983	-0.0221313091280146	0.957302427084983	0.999968939918204
ENST00000295321.9	-0.00897967940667491	-0.00812431414809413	0.00052022309536115	0.994554857608347	-0.740044054976158	-0.739188730361519	0.00112045417526341	0.990790003016861	0.00052022309536115	0.994554857608347	0.999968939918204
ENST00000331479.4	-0.0182098805754213	-0.380746105938275	-0.36493887027083	0.111241705735308	0.145119598791359	-0.217416690213055	-0.362157328147002	0.142334641556254	-0.362157328147002	0.142334641556254	0.966083306369305
ENST00000376874.9	0.0503084421159744	-0.119543613582057	-0.173150021865506	0.635589190625358	-1.33165950087338	-1.50151206954207	-0.166397590463541	0.719418199440511	-0.166397590463541	0.719418199440511	0.999968939918204
ENST00000228506.8	-0.0501364935254363	-0.112158312400768	-0.0623226250022562	0.624389885321055	-2.9818328130101	-3.04385475547851	-0.0614122901142595	0.721169239419512	-0.0614122901142595	0.721169239419512	0.999968939918204
ENST00000610343.4	-0.0125973786370751	0.24799573550909	0.259581630458451	0.179327675967948	-0.613592731112027	-0.352999747772617	0.262134676667959	0.265680871477645	0.262134676667959	0.265680871477645	0.999968939918204
ENST00000209884.5	0.0639270595589305	0.118079646620853	0.052910571151616	0.804127856672962	-0.298263859769274	-0.244111402338324	0.0556200103466287	0.824300723128519	0.0556200103466287	0.824300723128519	0.999968939918204
ENST00000433366.6	1.11563402252644	0.701682529500896	-0.357842760022526	0.786657397917883	0.925856062609893	0.511886763370739	-0.433851766756234	0.947613831707671	-0.433851766756234	0.947613831707671	0.999968939918204
ENST00000257787.6	-0.128458954704081	-0.0758432282451376	0.0514733670627348	0.774435093603636	0.456294203127667	0.508909901887978	0.0530945751112712	0.770395329963819	0.0514733670627348	0.774435093603636	0.999968939918204
ENST00000349841.9	-0.000181921327356393	-0.0314765563043043	-0.0336523562645019	0.888908734130388	0.894081630778816	0.862786997773007	-0.030325764668097	0.907903247232562	-0.030325764668097	0.907903247232562	0.999968939918204
ENST00000263549.8	0.0795634466419967	-0.0331278034494102	-0.113513097061735	0.615337044083536	0.7136137064537	0.600922370665023	-0.11191882599911	0.648704617799509	-0.11191882599911	0.648704617799509	0.999968939918204
ENST00000308153.9	-0.39339772589274	-0.148437999671956	0.244764945089209	0.014695347413229	0.0591803332644788	0.304140035531791	0.245212285628743	0.0257819732342721	0.245212285628743	0.0257819732342721	0.565203992821532
ENST00000265689.9	0.194554937261423	0.185723142155532	-0.00938390105738107	0.950880687763257	0.00849154757411427	-0.000340306179048149	-0.00799934682756431	0.963558752929899	-0.00799934682756431	0.963558752929899	0.999968939918204
ENST00000395468.9	0.0203429254985391	0.236794880085949	0.21614054550347	0.0285239970329849	1.46360777427872	1.68005975678992	0.216542730588394	0.00525468625597791	0.21614054550347	0.0285239970329849	0.585859992597178
ENST00000359303.4	-0.17496187103802	-0.0954130226501779	0.0796185772713108	0.255600406752169	1.96105304703477	2.04060188992028	0.0796185770104745	0.25652671634399	0.0796185770104745	0.25652671634399	0.999968939918204
ENST00000409959.8	-0.121822725601209	-0.215135892221619	-0.0942276013923531	0.588138848867309	0.286158696732695	0.1928454772473	-0.0927448400248869	0.624987332080429	-0.0927448400248869	0.624987332080429	0.999968939918204
ENST00000522648.5	0.102730986872308	1.17685409415326	1.07408533137463	0.00151182617750957	-1.57725529248793	-0.503132732572734	1.0844319778156	0.0291770890807543	1.0844319778156	0.0291770890807543	0.588426271436326
ENST00000296129.6	-0.25629331461466	-0.354564435472308	-0.0994158551673867	0.566922808817616	0.148367367816443	0.0500961902842974	-0.0979584769907174	0.606227027376315	-0.0979584769907174	0.606227027376315	0.999968939918204
ENST00000383432.8	0.0880290737166701	-0.0610732459454915	-0.149432150872864	0.236503421346372	-3.07777159114313	-3.22687403951534	-0.148501102169012	0.394181225617428	-0.148501102169012	0.394181225617428	0.999968939918204
ENST00000531709.6	-0.112859047131402	1.77720325059633	1.89122703451487	2.99473421796421e-08	-2.11519011011576	-0.225128420708699	1.89964644203194	0.00131769237024573	1.89964644203194	0.00131769237024573	0.0890229650388654
ENST00000323301.8	-1.22011065121435	0.0583059933333923	1.27670701795463	0.000549839434409153	1.45518857595645	2.7336054191297	1.27990575582131	1.15690189227e-06	1.27670701795463	0.000549839434409153	0.041303323107854
ENST00000395686.8	-0.245407815430345	-0.0669742138123524	0.177853767369061	0.282345354931978	-0.257886821509253	-0.0794533154602126	0.179095839981404	0.359996083548888	0.179095839981404	0.359996083548888	0.999968939918204
ENST00000337179.9	0.00155916024616047	-0.0510525486729603	-0.0527922522327138	0.604224366796706	-0.664998614735811	-0.717610367834301	-0.0522616777038105	0.665579641629345	-0.0522616777038105	0.665579641629345	0.999968939918204
ENST00000396448.6	-0.0912224380828212	0.494488850269866	0.58486247911997	0.00578984673644347	-1.37523935957837	-0.789528308867523	0.587849948943042	0.0392045030666466	0.587849948943042	0.0392045030666466	0.65626668728397
ENST00000268679.9	-0.0384672129385333	-0.188100331262299	-0.149921585107567	0.129865774829417	0.346188346466618	0.196555218917334	-0.149451612073342	0.147022509803426	-0.149451612073342	0.147022509803426	0.971886646343631
ENST00000300107.7	0.237900109520371	0.240133671950771	0.00182174566826809	0.986111909841212	0.0131598233842023	0.0153933589063034	0.00252226240821063	0.981060160338097	0.00182174566826809	0.986111909841212	0.999968939918204
ENST00000374884.3	0.0383756958557242	0.104007264665948	0.0650563422462167	0.619680395110684	0.502042858416999	0.567674420659769	0.065916117543338	0.612729512119636	0.0650563422462167	0.619680395110684	0.999968939918204
ENST00000652026.1	-0.069796595176987	2.44119815564478	2.51501945917458	7.19602467571946e-05	-2.12938074980473	0.381613029959907	2.39734544841401	0.0303247898657045	2.39734544841401	0.0303247898657045	0.602123646464691
ENST00000339365.2	-0.0875399658174594	-0.177384752377525	-0.0898723130533883	0.319110438742511	0.939969871440596	0.850125069824976	-0.0897708933126636	0.348005484952645	-0.0897708933126636	0.348005484952645	0.999968939918204
ENST00000358808.6	0.029023051697285	0.00149189368044914	-0.0282314914024311	0.887434400360938	-1.65880448603164	-1.68633585160616	-0.0264520426224628	0.916298724665381	-0.0264520426224628	0.916298724665381	0.999968939918204
ENST00000392523.9	0.0315359695627236	0.159112517992926	0.127435361143195	0.650047078331064	-0.131874215948775	-0.00429815105607789	0.129624542575734	0.732320647907607	0.129624542575734	0.732320647907607	0.999968939918204
ENST00000252825.9	0.137933140189186	0.326582607156877	0.187845078836734	0.417927013815108	-0.565878558923283	-0.377229315103797	0.1908092052768	0.521272314258654	0.1908092052768	0.521272314258654	0.999968939918204
ENST00000389857.11	-0.0887865871797285	-0.45635565925769	-0.368053120976451	0.0606082913884811	-1.90844854517088	-2.27601784852639	-0.367430907714518	0.152905641654549	-0.367430907714518	0.152905641654549	0.978789402642869
ENST00000381410.5	-0.0106315606809748	-0.303382229514913	-0.293680289164069	0.34173772392677	-1.17685455422215	-1.46960556884267	-0.291821564015486	0.458184351906129	-0.291821564015486	0.458184351906129	0.999968939918204
ENST00000375661.6	-0.190752718033958	-0.120069565692977	0.0703982175443247	0.478566056444588	0.774618159967285	0.845301334070715	0.0708244469990372	0.40144783587632	0.0703982175443247	0.478566056444588	0.999968939918204
ENST00000218516.4	-0.125053243084379	-0.0912176863456767	0.0338063939798303	0.878839068655563	1.38773782718164	1.42157316634559	0.0344230708081481	0.895945575923883	0.0344230708081481	0.895945575923883	0.999968939918204
ENST00000261499.10	-0.311710738322246	0.181708325489512	0.489742847271287	0.277060003906171	1.57421490019654	2.06763412324409	0.496550344612858	0.167227214346475	0.489742847271287	0.277060003906171	0.999968939918204
ENST00000330537.10	-0.109198042763011	-1.11044368364643	-1.00085767426682	0.00906362733350161	1.16586577589133	0.164619408682701	-1.00244793091992	0.0247970653382277	-1.00244793091992	0.0247970653382277	0.555475990400752
ENST00000489724.2	-0.163486507548005	0.120424360137932	0.282970870970072	0.514159399820605	-1.57565186371866	-1.2917421681023	0.290104437817151	0.645851780449408	0.290104437817151	0.645851780449408	0.999968939918204
ENST00000443917.6	0.751402320787032	1.0359299640653	0.281575159655234	0.433321862474254	-1.31845656658083	-1.03392938495916	0.296467210453695	0.552408505444099	0.296467210453695	0.552408505444099	0.999968939918204
ENST00000532838.1	-0.239193352449166	0.741840009684547	0.975752670581858	0.0578640149147428	-0.350993056329114	0.630039951019578	0.993616007689514	0.086876399260017	0.993616007689514	0.086876399260017	0.870546903779013
ENST00000332503.6	0.325703219189079	0.525020733812889	0.199104148181106	0.211954501341555	0.538689448130886	0.738006897367732	0.199985871048947	0.273679544130274	0.199985871048947	0.273679544130274	0.999968939918204
ENST00000470651.1	0.391090571664478	-0.523730346107186	-0.930802611101949	0.105820911115449	1.35658588621107	0.441764971165189	-0.913801726055707	0.108479152449488	-0.913801726055707	0.108479152449488	0.930349164222556
ENST00000389532.9	-0.199156642901916	-0.357931369113648	-0.159434896817775	0.351360917275323	-2.18018123106732	-2.33895614627239	-0.158200739869029	0.483836810304555	-0.158200739869029	0.483836810304555	0.999968939918204
ENST00000375856.5	-0.197356254743514	-0.241635612094459	-0.0493864840135405	0.910955376509234	0.312547260983596	0.268267628171304	-0.041730295817862	0.932329515197596	-0.041730295817862	0.932329515197596	0.999968939918204
ENST00000233623.11	0.0317973134823301	0.194314071643893	0.16035528659769	0.508167825822873	0.397790800319474	0.560307514891877	0.164248151180431	0.508676541994987	0.164248151180431	0.508676541994987	0.999968939918204
ENST00000379380.9	0.0879812753505741	0.118153798653718	0.0297703917302587	0.827276565301179	-1.15568649148986	-1.12551408040666	0.0308833469356009	0.864634092200332	0.0308833469356009	0.864634092200332	0.999968939918204
ENST00000391713.5	-0.125055056458533	0.209858798148301	0.333081887146447	0.434647523918752	-0.882611616843195	-0.547698475873795	0.341426370712847	0.550977103801602	0.341426370712847	0.550977103801602	0.999968939918204
ENST00000340026.10	0.23930962922094	0.834457324920505	0.59140530199433	0.090980961416152	0.22764821903859	0.82279584515384	0.600502599740839	0.0942939518420165	0.600502599740839	0.0942939518420165	0.893687989767657
ENST00000647101.1	-0.645830223886369	-0.662414084001143	-0.01700949604035	0.864583250492569	1.49909565740198	1.48251182804287	-0.0165376411648612	0.843939127688035	-0.01700949604035	0.864583250492569	0.999968939918204
ENST00000537064.5	-1.00468967719022	0.15346801024859	1.13400184670314	0.986849390756192	1.87754589556905	3.03572440585053	1.16024382082988	0.00190461779245195	1.13400184670314	0.986849390756192	0.999968939918204
ENST00000482371.5	-0.760363482862144	0.739666794190182	1.50603168103116	0.130649108518686	1.68698256965488	3.18701236319383	1.51858328543906	0.0712022583431861	1.50603168103116	0.130649108518686	0.94863749110067
ENST00000409320.7	-0.176014944947857	-0.86819143193691	-0.693330363473163	0.0399523362441129	-3.48326877774614	-4.17544593132065	-0.693409018131288	0.119339563545456	-0.693409018131288	0.119339563545456	0.94671290397414
ENST00000347230.9	0.0119459619336018	0.731867262369795	0.719733754047704	0.151189052811361	-1.78727066878746	-1.06735091439988	0.731879069422774	0.363251808802109	0.731879069422774	0.363251808802109	0.999968939918204
ENST00000532642.5	0.0422316830575104	0.101601345415023	0.0590439108954264	0.581190348375718	1.97262132089023	2.03199101942276	0.059411376345099	0.460448949865032	0.0590439108954264	0.581190348375718	0.999968939918204
ENST00000232888.7	0.000376935483681417	-0.099686485124749	-0.100522823762965	0.328874269064481	0.706502904051021	0.606439485565198	-0.0998327356358483	0.322561102314643	-0.100522823762965	0.328874269064481	0.999968939918204
ENST00000337002.9	-0.183982089610165	-0.259675374336446	-0.0760113849795947	0.454752909923584	-0.99114234617528	-1.06683567268464	-0.0754620980173657	0.532922327175478	-0.0754620980173657	0.532922327175478	0.999968939918204
ENST00000647659.1	-0.00343188922510673	0.164606016261351	0.167312583038435	0.355440411149566	1.38358087620493	1.55161881101062	0.168448140499864	0.292127972420659	0.167312583038435	0.355440411149566	0.999968939918204
ENST00000264110.7	0.0598751821661872	-0.0671613400032106	-0.127641451115617	0.4172790733684	-0.865503011550702	-0.992539643290167	-0.126362105857378	0.517575015031831	-0.126362105857378	0.517575015031831	0.999968939918204
ENST00000375401.8	0.075092621689474	-0.132402199154556	-0.207746037245148	0.0161564706527266	-0.580794570991789	-0.78828942061767	-0.207306037156504	0.0415609737330933	-0.207306037156504	0.0415609737330933	0.67337553520496
ENST00000305544.9	0.0093020681215275	-0.0701020763930172	-0.0862285710398032	0.844417654219631	0.647181148122103	0.567776588457659	-0.0759960865106715	0.877328048730683	-0.0759960865106715	0.877328048730683	0.999968939918204
ENST00000313288.9	-0.0536866215804921	0.0183615377559046	0.0718938387023879	0.386959240777779	0.451623734993644	0.523671886189154	0.0721144871103148	0.403421915077764	0.0721144871103148	0.403421915077764	0.999968939918204
ENST00000389915.4	-0.132277701940201	-0.00605252940930354	0.125861367970719	0.185695347028673	-1.36013650986281	-1.2339113875558	0.126509496624708	0.290779412267492	0.126509496624708	0.290779412267492	0.999968939918204
ENST00000553430.5	-0.0347916838740679	-0.0429432285374125	-0.00925804404819774	0.948463239717947	1.4061109999986	1.39795950678361	-0.00783953238763324	0.960117892699376	-0.00783953238763324	0.960117892699376	0.999968939918204
ENST00000355774.7	-0.236883287838278	-0.198461527616812	0.0354210713240404	0.900053061246862	-0.800931861293661	-0.762510436463343	0.0406531195812114	0.913323863055708	0.0406531195812114	0.913323863055708	0.999968939918204
ENST00000373932.3	-0.17812837206964	-0.213238570275164	-0.0359911900812429	0.812137337596357	1.03500152820678	0.999891344791785	-0.0349426842493069	0.812009005516988	-0.0359911900812429	0.812137337596357	0.999968939918204
ENST00000350777.7	0.0489032976326634	-0.327915273035085	-0.380532299050757	0.214605773807942	-0.162988914981187	-0.539807663389809	-0.375353515903546	0.281188528627994	-0.375353515903546	0.281188528627994	0.999968939918204
ENST00000276420.9	1.11154303039416	1.16010800614667	0.0458959794524603	0.887718045253901	0.265553669759851	0.314118519874502	0.0551574789085327	0.87513779376254	0.0458959794524603	0.887718045253901	0.999968939918204
ENST00000457139.5	0.0503380890896631	0.390833454433456	0.33684639699041	0.400100305115396	1.41758620822309	1.75808171661787	0.343563266780938	0.286140497147942	0.33684639699041	0.400100305115396	0.999968939918204
ENST00000372289.7	-0.0188969351029566	-0.0525230683765273	-0.0348894867614655	0.833072160619152	0.585886332574697	0.5522601919556	-0.0329724820575299	0.846800934637455	-0.0329724820575299	0.846800934637455	0.999968939918204
ENST00000309890.11	-0.364092887711502	-1.90200446341131	-1.5078279229859	0.894056567682083	-1.39826526423865	-2.93621882223134	-1.51718907740926	0.680950629411301	-1.5078279229859	0.894056567682083	0.999968939918204
ENST00000340281.9	0.0250719695418652	0.153368894474649	0.128152246834596	0.319329607140623	-0.0772506431110072	0.0510462222506046	0.128817970486543	0.397225040541323	0.128817970486543	0.397225040541323	0.999968939918204
ENST00000420290.6	0.00495618653921172	-0.0974816420527054	-0.102958091957917	0.832257228898911	-1.23598960483662	-1.33842822286821	-0.0999865812607412	0.854207770524808	-0.0999865812607412	0.854207770524808	0.999968939918204
ENST00000488865.2	-0.0618815314802053	-0.645754300119456	-0.585469255658531	0.192493727523975	-2.84728952981863	-3.43116331560702	-0.583810738333584	0.325194267648954	-0.583810738333584	0.325194267648954	0.999968939918204
ENST00000265564.8	-0.0442719885793272	0.0887985132602076	0.132815224998876	0.139350591205687	-0.0726420019351535	0.0604284869576521	0.133330238579658	0.16627866701094	0.133330238579658	0.16627866701094	0.997552327267079
ENST00000325805.13	0.171354692445174	0.418898494347351	0.245220976979165	0.47303442496863	-1.53522164687679	-1.28767871873035	0.254378262046616	0.594849841339502	0.254378262046616	0.594849841339502	0.999968939918204
ENST00000273221.8	0.593295735597879	0.450081534704949	-0.145274132613709	0.566498886356373	1.08286623196153	0.939652059381489	-0.141297198365306	0.569807045658405	-0.141297198365306	0.569807045658405	0.999968939918204
ENST00000424196.5	-0.0397824240788319	0.00920491780476117	0.0489806702226877	0.42028880147302	0.533056453764755	0.582043788660773	0.0489798218285946	0.447752833890265	0.0489798218285946	0.447752833890265	0.999968939918204
ENST00000446176.7	-0.446031265602572	-1.32332829064091	-0.87738827337818	0.312334921130742	-1.67542815235278	-2.55272847990335	-0.884892286533029	0.385073850793399	-0.884892286533029	0.385073850793399	0.999968939918204
ENST00000254037.6	-0.212810491423302	-0.245335738940583	-0.0337295951376659	0.841193242627232	-0.2008667860235	-0.233392101254957	-0.0321704094367026	0.866692044193951	-0.0321704094367026	0.866692044193951	0.999968939918204
ENST00000557385.2	0.0246808420522113	0.0591741260130981	0.0336862440763734	0.815191175593184	0.333026026052926	0.367519290579831	0.0349360208589764	0.812936956567765	0.0336862440763734	0.815191175593184	0.999968939918204
ENST00000229281.6	0.147811470023003	0.104108311587634	-0.044207007022709	0.796255242973107	1.03724907490956	0.993545900789851	-0.0430537809282335	0.807027004329027	-0.0430537809282335	0.807027004329027	0.999968939918204
ENST00000264157.10	-0.543548824508507	0.236905108943677	0.777832356807875	0.0106038342225372	0.846885260379006	1.62733925157722	0.782542644848759	0.00299980035122322	0.777832356807875	0.0106038342225372	0.364854598377705
ENST00000335007.10	-0.0241016821439844	-0.260598674533846	-0.236713335389561	0.194257523503178	-2.27765651285734	-2.5141537656618	-0.236189645065988	0.331042542817125	-0.236189645065988	0.331042542817125	0.999968939918204
ENST00000366812.6	0.000294817093014871	-0.0491446131253919	-0.0498701770465269	0.658847826851043	-0.670699163096616	-0.720138648511236	-0.0491008858037558	0.718420003293494	-0.0491008858037558	0.718420003293494	0.999968939918204
ENST00000355190.7	-0.199406860670948	-0.369613600003363	-0.170803967908405	0.158801828265758	0.257299230944622	0.0870924722364813	-0.170107705755255	0.184742297313075	-0.170107705755255	0.184742297313075	0.999968939918204
ENST00000375759.8	-0.177619757762216	-0.152261186724079	0.0250076183304115	0.826933137759656	-2.87006445964961	-2.84470600860527	0.0257426192643413	0.874731096595641	0.0257426192643413	0.874731096595641	0.999968939918204
ENST00000455335.2	-0.16846577383384	-0.571774849130049	-0.406010396413421	0.106007502182682	1.11462683802011	0.711317769010446	-0.402918213883183	0.0968463612436348	-0.406010396413421	0.106007502182682	0.924295932180499
ENST00000588234.6	0.000276010047281502	-0.0684387290218715	-0.0691266244043316	0.543102757228318	0.0638695230927706	-0.00484524947432158	-0.0683259307707946	0.591122732176795	-0.0683259307707946	0.591122732176795	0.999968939918204
ENST00000367840.3	-0.114467651367373	-0.512425428228273	-0.398359535223866	0.0503276235034023	-1.33204409420672	-1.7300021393758	-0.397948701369991	0.129099627704133	-0.397948701369991	0.129099627704133	0.94863749110067
ENST00000360009.6	-0.053419096046804	0.000996865821759557	0.0536880469225198	0.863420931198325	2.07709066408201	2.13150669303476	0.0550951114035631	0.820978856991623	0.0536880469225198	0.863420931198325	0.999968939918204
ENST00000326448.12	-0.0461645103076056	-0.148151236861583	-0.106707359238977	0.809894031240263	-0.286918891907316	-0.388906086004735	-0.0985743639533068	0.847677581559868	-0.0985743639533068	0.847677581559868	0.999968939918204
ENST00000542674.5	0.358725311208306	0.415074567760551	0.05421423129334	0.874563405067404	0.836079002926795	0.892428170638097	0.0600460836991203	0.861111909100951	0.05421423129334	0.874563405067404	0.999968939918204
ENST00000222644.9	-0.330829694977453	-0.319024381398062	0.0101022597904219	0.95602688149895	-1.15292689470531	-1.1411217689858	0.0127872500015829	0.959822248016368	0.0127872500015829	0.959822248016368	0.999968939918204
ENST00000371877.8	-0.057356668788556	0.131878108184028	0.188850079408985	0.104940434205981	0.154633346833996	0.343868107197875	0.189536437450815	0.121982151094532	0.189536437450815	0.121982151094532	0.947369089762015
ENST00000394668.2	-0.0212653426597892	-0.196830538809981	-0.175620959995254	0.00910666854148561	1.86724392946929	1.69167875000957	-0.175539670866147	0.00121989203474698	-0.175620959995254	0.00910666854148561	0.330849672179154
ENST00000377674.9	0.081616161119706	0.226463492613889	0.143840586461494	0.407991722679711	-0.250267315662853	-0.105420057819207	0.145904187395521	0.463475367093171	0.145904187395521	0.463475367093171	0.999968939918204
ENST00000674082.1	-0.333013025735986	-0.0110332862304724	0.320859108776148	0.106240024415461	-1.3047797526642	-0.982800207997601	0.323272847243121	0.205644613940832	0.323272847243121	0.205644613940832	0.999968939918204
ENST00000611884.5	0.155492609503135	0.408851693559664	0.253370681255876	0.141625656423186	-0.834258505370354	-0.580899597245959	0.254287999953216	0.270753430831255	0.254287999953216	0.270753430831255	0.999968939918204
ENST00000475153.6	-0.18645558304746	0.0454448314982652	0.231273125635485	0.212200349483291	-0.952957279354496	-0.721057054466427	0.233051824830181	0.336740282502468	0.233051824830181	0.336740282502468	0.999968939918204
ENST00000260665.12	-0.0267955827717337	-0.116172952076798	-0.0895205319484292	0.113222170802842	1.19668361033114	1.10730625177363	-0.0893627872267581	0.0564812323959364	-0.0895205319484292	0.113222170802842	0.938436931172797
ENST00000370693.5	-0.0192357730260854	0.0615225182463312	0.0803811944459449	0.536951735818052	0.544511383277964	0.625269640322413	0.0810320453648055	0.567448886343251	0.0810320453648055	0.567448886343251	0.999968939918204
ENST00000344773.6	-0.0169946667237134	0.397243965803371	0.412687808271568	0.109352263490013	0.429721912461603	0.843960497265294	0.416325716725432	0.114450470573634	0.416325716725432	0.114450470573634	0.938758230509821
ENST00000316461.9	0.0499005406474834	0.147989104488598	0.0963073274616608	0.68959758558119	1.09371192436504	1.19180050460823	0.0994226695817004	0.653490050859452	0.0963073274616608	0.68959758558119	0.999968939918204
ENST00000262384.4	0.215507480646824	-0.113102849703246	-0.330315536828227	0.10925264804911	-0.211813436886864	-0.540423880132466	-0.327879387223187	0.175013540892346	-0.327879387223187	0.175013540892346	0.999968939918204
ENST00000612154.4	-0.755957824407599	-1.20535228335417	-0.454601143354732	0.291451178470314	-1.03966606170982	-1.48906121611013	-0.453756383486518	0.38180421026703	-0.453756383486518	0.38180421026703	0.999968939918204
ENST00000369258.8	-0.353322889200375	-0.222331853194144	0.130587907402185	0.344669910905538	-0.131148943068506	-0.000157960134002273	0.13136600116528	0.399601625822275	0.13136600116528	0.399601625822275	0.999968939918204
ENST00000025008.10	0.152982759300262	0.492492768047488	0.339051917727103	0.0707373091556058	-2.19113461988507	-1.85162484480636	0.341390882582634	0.195096930725425	0.341390882582634	0.195096930725425	0.999968939918204
ENST00000440191.6	-0.0624464968683816	-0.00439397985757312	0.0579513400048361	0.572380530898612	-0.00612001144266683	0.0519324538302263	0.0582171707065471	0.640970917062031	0.0582171707065471	0.640970917062031	0.999968939918204
ENST00000261658.7	0.0280316740223067	0.0217724060657646	-0.00721323985989897	0.959593051697377	0.42518140947081	0.418922118783558	-0.00570995993202406	0.973384673488412	-0.00570995993202406	0.973384673488412	0.999968939918204
ENST00000328195.8	-0.310413231304942	-0.561557565012587	-0.25228473382618	0.203007241753234	-0.20559484934379	-0.456739300014644	-0.251066985896931	0.270968484159661	-0.251066985896931	0.270968484159661	0.999968939918204
ENST00000284551.11	0.0665383903651024	-0.026887904151282	-0.0941917896891367	0.566968409415635	0.802424797313662	0.708998491820252	-0.0930836512635603	0.578788570704683	-0.0930836512635603	0.578788570704683	0.999968939918204
ENST00000331710.10	0.215581092948773	-0.755413625292026	-0.972247268728458	1.1938537060744e-06	0.570837721005856	-0.400157075834337	-0.971355559864191	9.05264101383486e-06	-0.971355559864191	9.05264101383486e-06	0.00118589597281237
ENST00000344629.11	0.159309612041632	0.394886640984053	0.232240630460558	0.539152792735124	1.18410574935895	1.41968280085374	0.239229407267132	0.486191694663278	0.232240630460558	0.539152792735124	0.999968939918204
ENST00000381588.9	0.0243293550488892	0.0794794275301945	0.054577688363183	0.787755819915835	-1.62950523427541	-1.57435548919447	0.0564468426449123	0.852129366645037	0.0564468426449123	0.852129366645037	0.999968939918204
ENST00000542104.6	0.092536465258016	0.253062907623996	0.158865888993853	0.544528511009759	-2.3411061184638	-2.180580108779	0.164761733943847	0.660985930185953	0.164761733943847	0.660985930185953	0.999968939918204
ENST00000228434.7	0.685179776926151	0.347099027790931	-0.343258606731963	0.353071131386468	0.746429118969569	0.408348317570534	-0.333576215987627	0.397875988102964	-0.333576215987627	0.397875988102964	0.999968939918204
ENST00000269385.9	-0.398045138594096	-0.496932297955798	-0.101861601721513	0.697913726096184	0.228361348664168	0.129474092965768	-0.0982724684357388	0.727974317339302	-0.0982724684357388	0.727974317339302	0.999968939918204
ENST00000370025.9	-0.124099343913484	-0.000924378815602062	0.122890909891256	0.222990332024305	-0.847225891499897	-0.72405096942905	0.123372161185928	0.308637541717346	0.123372161185928	0.308637541717346	0.999968939918204
ENST00000489432.6	0.0596567830594194	-0.323717567241842	-0.384573628256322	0.139605426627741	3.67969796687129	3.29632395015825	-0.383316563268578	0.00336466914119001	-0.384573628256322	0.139605426627741	0.959129398555964
ENST00000409299.8	0.15521950646388	-0.011993454380123	-0.169462844383851	0.566408113258792	1.01413688053864	0.846923871979081	-0.16583625322904	0.586462565630801	-0.16583625322904	0.586462565630801	0.999968939918204
ENST00000419699.1	-0.132787713467904	-0.147203892464141	-0.016025927446444	0.857553488426192	5.9124462494019	5.89803217847207	-0.0140976246390903	0.929726402081053	-0.0140976246390903	0.929726402081053	0.999968939918204
ENST00000245414.9	0.124773358208445	0.371083201246185	0.243990393104116	0.583278253231797	0.414141073984359	0.660450531174096	0.253406494258808	0.62870212762768	0.253406494258808	0.62870212762768	0.999968939918204
ENST00000342016.8	0.0735237058928379	0.40643334472127	0.331905834581381	0.0686034601236086	0.0658174156317388	0.39872700603894	0.334176834766225	0.0905229487660184	0.334176834766225	0.0905229487660184	0.880794851127327
ENST00000380258.6	0.575269906791286	0.273918808165925	-0.30185977316704	0.284460795118137	5.15752243159353	4.85617173498446	-0.301192743146047	0.00258598747369737	-0.30185977316704	0.284460795118137	0.999968939918204
ENST00000390665.9	-0.106859156862229	-0.430963129152585	-0.330418929870011	0.405208497986801	-0.0369867220251033	-0.361090993951784	-0.322769248674778	0.474196649775524	-0.322769248674778	0.474196649775524	0.999968939918204
ENST00000292896.3	0.908437535416792	0.828672490945674	-0.0798026170481204	0.0550675108766474	2.18287999726426	2.10311496145038	-0.0797146837131082	0.00944589745775745	-0.0798026170481204	0.0550675108766474	0.762287631233178
ENST00000614467.4	-0.254769103514119	-0.246230635342275	0.00720840546190082	0.967753589885728	-1.83834080356341	-1.82980271205819	0.00985123083288997	0.975020734644944	0.00985123083288997	0.975020734644944	0.999968939918204
ENST00000359479.7	-0.0277993860858076	0.122927177043373	0.148760424493414	0.579529283680055	1.72515372504922	1.87588044207054	0.151554355112321	0.430534973241146	0.148760424493414	0.579529283680055	0.999968939918204
ENST00000675419.1	-0.126832619882467	-0.0269315605023461	0.0993376482365045	0.554671016311481	-0.412983085164133	-0.313082142075054	0.100357826813568	0.625101982511574	0.100357826813568	0.625101982511574	0.999968939918204
ENST00000305641.7	-0.00861024742237332	0.208713993818566	0.215837709778572	0.28748288928884	1.07352938259959	1.29085365785355	0.218057470777708	0.22695940300604	0.215837709778572	0.28748288928884	0.999968939918204
ENST00000507756.5	0.124193696095484	-0.359591105010048	-0.483458676973808	0.0420604213937924	7.47866642369508	6.99488199217365	-0.483804222436946	2.2134620121916e-14	-0.483458676973808	0.0420604213937924	0.677125833596694
ENST00000343213.2	0.183921949181647	-0.410398711768313	-0.599367931500538	0.36459593909204	3.90613587551356	3.31181601868244	-0.592578658793336	0.197179122011413	-0.599367931500538	0.36459593909204	0.999968939918204
ENST00000389682.8	0.187090312361981	0.175269416701792	-0.0119450273392989	0.893040645049655	-0.0988531913967384	-0.110674113710446	-0.011502619057937	0.909993273611088	-0.011502619057937	0.909993273611088	0.999968939918204
ENST00000379299.6	0.00883669252139571	0.0875753953838742	0.0772045487383837	0.692183788901857	-0.703634537408799	-0.624895971763661	0.0800782215977565	0.736948881016642	0.0800782215977565	0.736948881016642	0.999968939918204
ENST00000328194.8	-0.0584377131841921	-0.00448236796147379	0.0518864055559689	0.872224573086573	-2.16630011406543	-2.11234545614956	0.0595779628253208	0.904196473909889	0.0595779628253208	0.904196473909889	0.999968939918204
ENST00000414645.6	0.0832130320404789	-0.419372295587681	-0.506804766003239	0.119625849275193	0.126764311776118	-0.375821230024946	-0.501265692572658	0.174612671087212	-0.501265692572658	0.174612671087212	0.999968939918204
ENST00000264710.5	0.0584620830566335	0.107350232068347	0.0486306213811462	0.543477395341369	-0.662409752982654	-0.613521625228954	0.0491782328893777	0.595757560568824	0.0491782328893777	0.595757560568824	0.999968939918204
ENST00000261425.7	-0.211952966306056	-0.47250007790401	-0.263262970660314	0.575749203250025	-2.26928675969053	-2.52983484222946	-0.258264321711525	0.66634650330176	-0.258264321711525	0.66634650330176	0.999968939918204
ENST00000342711.6	-0.112691823775047	0.236942412504868	0.348214569109784	0.204424850963306	-1.32043615411893	-0.970802307908287	0.353211187582489	0.342082875673052	0.353211187582489	0.342082875673052	0.999968939918204
ENST00000556051.1	-0.086946713904415	-0.472400336383584	-0.387242682642075	0.188077580607391	2.70546582874791	2.32001243064132	-0.385317719251244	0.0877284889345726	-0.387242682642075	0.188077580607391	0.999968939918204
ENST00000306193.8	-0.128344568444339	-0.395953360890734	-0.269033255913954	0.238300064166773	0.68065969121226	0.413050833897799	-0.267094478513695	0.267164029489664	-0.267094478513695	0.267164029489664	0.999968939918204
ENST00000222511.11	0.101446313493562	-0.120401489427874	-0.222795343635177	0.224887848615618	1.88341194975322	1.66156421163133	-0.221415690225509	0.151695812442685	-0.222795343635177	0.224887848615618	0.999968939918204
ENST00000427476.4	0.117610663383482	-0.221588518884095	-0.340308532140026	0.0678369342017661	-0.549737451852902	-0.888936766476893	-0.338707105544275	0.134301167429368	-0.338707105544275	0.134301167429368	0.955406053328658
ENST00000373620.7	-0.640477890364745	-0.44133970388358	0.196629924499687	0.642507499694322	-1.46459361171836	-1.26545645445521	0.200110088317358	0.743342659225463	0.200110088317358	0.743342659225463	0.999968939918204
ENST00000674460.1	0.0197358730353343	-0.341298051319804	-0.367234739585243	0.330933172816712	1.18632282733156	0.825289009210904	-0.35956041022021	0.306504107761254	-0.367234739585243	0.330933172816712	0.999968939918204
ENST00000432145.5	-0.378130800501011	-0.420044543750632	-0.0498171919543449	0.880443770160287	2.56876914174822	2.52685605525629	-0.0406210536118732	0.909671853537231	-0.0406210536118732	0.909671853537231	0.999968939918204
ENST00000231948.8	0.457160799948646	0.248904134939426	-0.208774904415359	0.289418575224171	0.540432855261252	0.33217611579299	-0.207256591130195	0.346028648029105	-0.207256591130195	0.346028648029105	0.999968939918204
ENST00000513432.5	-0.234828547962992	0.420101793853565	0.654733104932256	0.176308221064056	-0.711012525142379	-0.0560833228008084	0.663220113124369	0.324870406390864	0.663220113124369	0.324870406390864	0.999968939918204
ENST00000649063.2	-0.805766903957822	-1.26495482862775	-0.46544404055997	0.22945019750935	2.57710377482224	2.11791638195724	-0.459938316950148	0.0719838178129276	-0.46544404055997	0.22945019750935	0.999968939918204
ENST00000342449.7	0.0639369903116377	-0.0239096320099796	-0.0881403305326998	0.612988903840548	-1.25366020830211	-1.34150699472535	-0.0870123740357371	0.69545879594531	-0.0870123740357371	0.69545879594531	0.999968939918204
ENST00000261326.6	0.282461790890191	0.475110921249231	0.191108598857098	0.376284941794646	-0.332382830383512	-0.139733813367871	0.194780571110119	0.441451024699211	0.194780571110119	0.441451024699211	0.999968939918204
ENST00000273920.8	0.0966641630112179	0.0182705626862328	-0.0790378801132761	0.692852239725529	-0.00912768856634563	-0.0875214260305311	-0.0777071949026924	0.739262684733031	-0.0777071949026924	0.739262684733031	0.999968939918204
ENST00000243314.5	0.409251930006323	0.555893552971817	0.145672923417114	0.723165193857852	3.5475000002561	3.6941422913025	0.146955955788956	0.173837592168157	0.145672923417114	0.723165193857852	0.999968939918204
ENST00000339360.9	-0.0312783404131494	-0.186152721439654	-0.157580542208499	0.539808028924217	0.589129659200005	0.434255225220484	-0.153887249574446	0.567527303099613	-0.153887249574446	0.567527303099613	0.999968939918204
ENST00000358536.8	0.100727018779672	-0.0519919399433519	-0.158640500700151	0.745957945315897	0.0495149983839876	-0.103204382390043	-0.148090371216398	0.793859292646799	-0.148090371216398	0.793859292646799	0.999968939918204
ENST00000536549.5	-0.217091959169723	-0.198172686642417	0.0168546594290193	0.947316196825024	0.315227879880933	0.334147044016958	0.0199006394727688	0.941156949315266	0.0168546594290193	0.947316196825024	0.999968939918204
ENST00000359707.8	-0.0481864626084463	0.00984303458109225	0.0577904964122359	0.508134806536214	0.0344967954674722	0.0925262795406321	0.0582480592051909	0.534319804385162	0.0582480592051909	0.534319804385162	0.999968939918204
ENST00000325421.7	0.181419296887941	0.0207674268107206	-0.163714671014322	0.612982538492478	2.06401110115376	1.90335945427257	-0.158960708560391	0.547651351131279	-0.163714671014322	0.612982538492478	0.999968939918204
ENST00000563281.2	0.00624537833668596	-0.304100803885115	-0.31050008217353	0.141451745736422	-2.80056684375429	-3.11091333231664	-0.309237901729729	0.280238661412725	-0.309237901729729	0.280238661412725	0.999968939918204
ENST00000649765.2	0.432719046550004	0.366129836046713	-0.0666725593609692	0.806274722480601	0.786229491113023	0.719640120758885	-0.06501912411967	0.831485471514797	-0.06501912411967	0.831485471514797	0.999968939918204
ENST00000025301.4	-0.459732202872341	-0.388739513207112	0.0704901086524377	0.631438436382226	-0.370741112158109	-0.299748513992359	0.0712333871449644	0.686265452133713	0.0712333871449644	0.686265452133713	0.999968939918204
ENST00000621161.5	0.873100615727106	1.4217807290501	0.544258229789283	0.207784850600183	-1.85304478924023	-1.30436535173941	0.572041435037272	0.375751553920581	0.572041435037272	0.375751553920581	0.999968939918204
ENST00000366508.5	-0.0513648434794427	0.0504875148796594	0.101752049444417	0.253155840666943	-0.239371202131115	-0.13751887998339	0.101982256096754	0.338361459442567	0.101982256096754	0.338361459442567	0.999968939918204
ENST00000216513.5	0.185996841387904	0.185071806083056	-0.0045009126089135	0.990554518356955	-0.536455488259595	-0.537380802544099	0.00306058365265027	0.991208869043171	0.00306058365265027	0.991208869043171	0.999968939918204
ENST00000525361.5	0.623071666705247	0.562945463347012	-0.0659948266487094	0.89672649805188	2.22872544604592	2.16859924765336	-0.0472389636733128	0.950861437754307	-0.0472389636733128	0.950861437754307	0.999968939918204
ENST00000270708.12	-0.19593315391027	-0.404153705198802	-0.209234136442144	0.281863842802068	0.7206111362003	0.512390537775843	-0.207851534142357	0.307914219522663	-0.207851534142357	0.307914219522663	0.999968939918204
ENST00000259365.9	0.193273901961819	0.313446299303381	0.119971599882751	0.277931142666325	-0.309012386827989	-0.188840031189538	0.120615179805849	0.354470081039266	0.120615179805849	0.354470081039266	0.999968939918204
ENST00000451604.7	0.270112711039168	0.245421111679077	-0.0258240646843566	0.940676085445269	0.0344629079924736	0.00977103973507547	-0.0224264415016195	0.951272737823749	-0.0224264415016195	0.951272737823749	0.999968939918204
ENST00000254691.10	0.49165458513016	-0.0508354470781713	-0.546460273040325	0.0998175711781302	0.0291946705752474	-0.513295580596696	-0.540158964112743	0.162085262982259	-0.540158964112743	0.162085262982259	0.995649203772965
ENST00000409746.5	0.0693443097504135	0.0980893091803244	0.0286119706953021	0.890249062712995	-1.70164564854542	-1.67290117328998	0.0311179685651997	0.936332269806902	0.0311179685651997	0.936332269806902	0.999968939918204
ENST00000565576.5	0.240617661546473	-1.21992276835848	-1.47290144449574	0.0056359632909998	2.49488233574472	1.03434228874479	-1.46367582493109	0.00122125154661689	-1.47290144449574	0.0056359632909998	0.246103730373658
ENST00000513240.5	0.325706639630627	0.272756177997493	-0.0545773227179098	0.79512779266554	-0.162543945320617	-0.215494510490124	-0.0515111160851003	0.836964563354626	-0.0515111160851003	0.836964563354626	0.999968939918204
ENST00000375906.5	0.0535927188834502	0.163482349092662	0.109237281525056	0.402345182567077	-0.626535395564871	-0.516645830928412	0.110565765602727	0.483267037951372	0.110565765602727	0.483267037951372	0.999968939918204
ENST00000216271.10	-0.0468512858926192	0.383199645422768	0.427338743915131	0.146243584416624	0.900802213807018	1.33085317361767	0.432322554835138	0.107584854379186	0.427338743915131	0.146243584416624	0.970933685365704
ENST00000281950.8	-0.249866503486653	-0.371784028560018	-0.123703322893933	0.575036949513186	1.39728053799387	1.27536306110065	-0.121651745302958	0.545289506707695	-0.123703322893933	0.575036949513186	0.999968939918204
ENST00000380751.9	-0.0139441402230158	-0.0519102028957704	-0.0412942310048514	0.937031969197907	-2.31636159031134	-2.35432844928651	-0.0324229727011183	0.955500974768502	-0.0324229727011183	0.955500974768502	0.999968939918204
ENST00000367384.7	-0.0509078656993762	0.0502678371800053	0.100962526075503	0.244054078860125	0.512126875993999	0.613302571123233	0.101286797184948	0.257721816540647	0.101286797184948	0.257721816540647	0.999968939918204
ENST00000616577.4	-0.186583958240998	-0.550000000878071	-0.363464655957718	9.07817227508584e-07	2.30832266554258	1.94490664817077	-0.363374219859196	4.56474854405361e-11	-0.363464655957718	9.07817227508584e-07	0.000154790042188845
ENST00000260643.7	0.00875123847391823	-0.0207064194258871	-0.0292813791300421	0.908998041247854	-0.959410981784029	-0.98886893153228	-0.0282924442233146	0.919041376679243	-0.0282924442233146	0.919041376679243	0.999968939918204
ENST00000262067.5	-0.36127340847929	-0.501604857915608	-0.141273352167726	0.325200065982862	1.09700305095843	0.956671629337127	-0.140267835594896	0.27806267038223	-0.141273352167726	0.325200065982862	0.999968939918204
ENST00000246532.6	0.757905822817451	0.603073613153404	-0.159555895139389	0.711701689281931	2.06247634564135	1.90764438201903	-0.149893603243761	0.712784781368214	-0.149893603243761	0.712784781368214	0.999968939918204
ENST00000329245.9	0.113178608102797	-0.112348220649779	-0.226029457053523	0.0490691917553204	-1.7026787019033	-1.92820560991133	-0.225164294608421	0.128597988423983	-0.225164294608421	0.128597988423983	0.94863749110067
ENST00000416240.6	0.188773067652153	0.127953042003499	-0.061513781929639	0.619709131191094	0.46251633180926	0.401696296571859	-0.0603693396774769	0.639028185041	-0.0603693396774769	0.639028185041	0.999968939918204
ENST00000325327.4	-0.169158934364873	-0.279605438740073	-0.110625915194843	0.129753091395425	-1.88997948683345	-2.00042602214066	-0.110387392535821	0.22414263417276	-0.110387392535821	0.22414263417276	0.999968939918204
ENST00000330387.11	-0.38614995079026	-0.510160338359047	-0.124970011744509	0.434623348602069	-0.583418687924318	-0.707429164722315	-0.123618691888326	0.50897158231976	-0.123618691888326	0.50897158231976	0.999968939918204
ENST00000528443.6	-0.141388572992143	-0.152646188891071	-0.0117450792099267	0.928712636305009	0.420535149156701	0.409277501297297	-0.0108416116934632	0.938707329429179	-0.0108416116934632	0.938707329429179	0.999968939918204
ENST00000277570.10	0.422909392108951	0.175132009029738	-0.250925967434363	0.356502582128176	1.08884277654837	0.841065411347843	-0.24618704689359	0.357763675827519	-0.24618704689359	0.357763675827519	0.999968939918204
ENST00000368489.5	0.466148193614533	0.130665022666562	-0.337133042312212	0.250387154857909	-2.49979964003569	-2.83528328747102	-0.331802205303204	0.414406508829073	-0.331802205303204	0.414406508829073	0.999968939918204
ENST00000366621.8	-0.537316591448861	-0.0993597476965874	0.435380226457185	0.0944503796297177	0.437333356803259	0.875290190637136	0.439003362155939	0.0795092943898351	0.435380226457185	0.0944503796297177	0.893687989767657
ENST00000321437.9	-0.321459833707435	-0.416480198316612	-0.0968250287012262	0.659584247275332	-0.794823443656463	-0.889843987373875	-0.0945467957052797	0.720849183166903	-0.0945467957052797	0.720849183166903	0.999968939918204
ENST00000405640.1	-0.0165530526102323	0.249529623587718	0.265838081726192	0.00491172777785955	-1.06638377144233	-0.800301140554204	0.266572341906786	0.0236649164243844	0.266572341906786	0.0236649164243844	0.540318965928186
ENST00000280551.11	-0.154907034908037	0.080215890611788	0.232994257627501	0.460445870822334	0.881282803886138	1.11640543103053	0.236712472688745	0.454450805743726	0.232994257627501	0.460445870822334	0.999968939918204
ENST00000374338.5	0.188735148442953	-0.0716302264953387	-0.261647054589769	0.175601074444964	-0.952464887567816	-1.21283041187516	-0.259361956544006	0.277908494620334	-0.259361956544006	0.277908494620334	0.999968939918204
ENST00000305264.8	0.0323376272883322	0.0992987920689845	0.0666806971892353	0.50992631572112	-0.769214534844752	-0.702253410103935	0.0673803244638558	0.577133671719751	0.0673803244638558	0.577133671719751	0.999968939918204
ENST00000549117.5	-0.0745776307920255	-0.227043679751071	-0.15265505837017	0.0346133722895308	-0.0671463492973012	-0.219612403916962	-0.152304530599508	0.0445386664274807	-0.152304530599508	0.0445386664274807	0.694355026524566
ENST00000505560.5	0.204264843413921	0.522462231230764	0.316776207681455	0.182219494086267	-0.0755584445964029	0.242638828958666	0.320490058954472	0.238108780615779	0.320490058954472	0.238108780615779	0.999968939918204
ENST00000264552.14	-0.241317567310469	-0.354520374804738	-0.11342536839296	0.126018161539661	0.385078777346397	0.271875964575213	-0.113082693912289	0.137623640317812	-0.113082693912289	0.137623640317812	0.957027023825281
ENST00000461745.5	-1.26494485415449	-0.932410636032922	0.329640805638642	0.345466380195295	-0.704464050458132	-0.371930278807803	0.331366991032069	0.425158958375937	0.331366991032069	0.425158958375937	0.999968939918204
ENST00000356847.8	-0.14041654646937	-0.854139334626863	-0.713396718543943	0.149813512204786	-2.30466730837293	-3.01839170267093	-0.713934486538863	0.247966909198283	-0.713934486538863	0.247966909198283	0.999968939918204
ENST00000558134.5	-0.418882302165405	-0.221094014768352	0.197586140582493	0.627969730930233	5.29444417342708	5.49223306243985	0.197820782089359	0.0353190915755188	0.197586140582493	0.627969730930233	0.999968939918204
ENST00000285243.7	-0.16977198753752	-0.352408280314684	-0.18337935350955	0.307233099088272	-1.83689928042386	-2.01953575835186	-0.181884419886361	0.435538653588049	-0.181884419886361	0.435538653588049	0.999968939918204
ENST00000374517.6	-0.17484397694441	0.101941770190836	0.276657133990331	0.00165191550177674	2.00946250293037	2.28624827843512	0.276853587245676	1.71278304955449e-05	0.276657133990331	0.00165191550177674	0.108864271902367
ENST00000550347.5	-0.238521278331612	-0.300955929727354	-0.0651358339579113	0.794002591216696	0.636145792395083	0.573711135560583	-0.0615617200687693	0.810064411862598	-0.0615617200687693	0.810064411862598	0.999968939918204
ENST00000361725.5	0.118266069893103	0.53341229895385	0.413702125478216	0.286381152411803	-1.87445187519056	-1.45930640172908	0.42546572705128	0.451919513781904	0.42546572705128	0.451919513781904	0.999968939918204
ENST00000398637.10	0.0397728032510631	0.244859427995787	0.204666172764434	0.109709719642065	-1.10048343897584	-0.895396906041499	0.205875769008649	0.213570133436315	0.205875769008649	0.213570133436315	0.999968939918204
ENST00000337755.9	0.00286856054782266	0.0727850634051378	0.068927840720074	0.705106450198985	-2.09928709473722	-2.02937081576595	0.0716201406175117	0.777698622597804	0.0716201406175117	0.777698622597804	0.999968939918204
ENST00000623205.2	0.362230030369891	0.348361386976959	-0.0170252792216901	0.965185631089603	-0.797846072711677	-0.811715074908721	-0.0082705353550736	0.988823886296304	-0.0082705353550736	0.988823886296304	0.999968939918204
ENST00000346299.10	0.0434789064128339	0.126194488545076	0.0815495051721256	0.670995414415129	-0.432784332407344	-0.350068881634286	0.0838939357904067	0.720114617105474	0.0838939357904067	0.720114617105474	0.999968939918204
ENST00000675453.1	0.0205046805334666	0.0401777115634101	0.0195350761806816	0.828215534543688	-0.610511977856454	-0.590838980332689	0.0198433029099858	0.852484737701087	0.0198433029099858	0.852484737701087	0.999968939918204
ENST00000215574.9	0.0306512980463693	-0.176848484219911	-0.207839018856486	0.0817198851500618	-0.538899221298526	-0.746399067790536	-0.207225212604644	0.151612238205315	-0.207225212604644	0.151612238205315	0.976734954672375
ENST00000666307.1	0.0632975589874354	-0.00511837147312484	-0.0690026631047056	0.87103816818191	-3.51088397403108	-3.57930071984106	-0.0633142067768233	0.906148561490761	-0.0633142067768233	0.906148561490761	0.999968939918204
ENST00000229583.9	-1.46210382111158	-1.09346861570368	0.355237190827763	0.645458395537037	1.73646251871796	2.1050981845352	0.365600679614157	0.507980029717013	0.355237190827763	0.645458395537037	0.999968939918204
ENST00000261637.5	-0.21608584466274	-0.171523513504551	0.0442223001538318	0.662047477155099	0.320974501080839	0.36553682329097	0.0447399644928946	0.664827265178403	0.0447399644928946	0.664827265178403	0.999968939918204
ENST00000447648.7	-0.0283899482364533	0.146386892730934	0.173724783833605	0.658358010866163	-1.11134526727461	-0.936569267643305	0.181175608756746	0.749241129400387	0.181175608756746	0.749241129400387	0.999968939918204
ENST00000381604.9	0.624523097008687	0.639079179326972	0.012901668682114	0.947954292654282	-1.72690171083815	-1.71234605893893	0.0213097867172802	0.955291000808773	0.0213097867172802	0.955291000808773	0.999968939918204
ENST00000401738.3	-0.167143149334787	-0.2605321266092	-0.0938709729496157	0.476911894011438	-0.408441677978818	-0.501830719906953	-0.0929334418594743	0.548382687198536	-0.0929334418594743	0.548382687198536	0.999968939918204
ENST00000294129.7	0.0880315191336036	-0.209146392243657	-0.29875772836685	0.152341805267385	0.404175112473248	0.106997134203906	-0.296685426877964	0.191396896269649	-0.296685426877964	0.191396896269649	0.999968939918204
ENST00000290349.11	-0.527421176525016	-0.423888518336175	0.102227724138426	0.56638141067484	0.381747201176742	0.485279835332316	0.103844352503789	0.563668507722081	0.102227724138426	0.56638141067484	0.999968939918204
ENST00000328078.3	0.0256073499591968	0.281091058234056	0.254433563098804	0.206929119737525	0.807414303431593	1.06289799825549	0.256542805865383	0.197897753804783	0.254433563098804	0.206929119737525	0.999968939918204
ENST00000399215.5	-0.114828009031057	-0.0522052394849949	0.0608242453800867	0.871281262548676	0.393917598174232	0.456539995056779	0.065250948277682	0.885841841055884	0.065250948277682	0.885841841055884	0.999968939918204
ENST00000301215.8	-0.0714807937206959	-0.0642880599573031	0.00617068689595834	0.974578904812884	-0.0157511770030546	-0.00855852086556227	0.00783301081651544	0.968143417219606	0.00617068689595834	0.974578904812884	0.999968939918204
ENST00000379516.7	0.107714707402052	0.079067085559496	-0.0291809066931217	0.805837560378361	0.416057698952624	0.387410054539737	-0.0282893053746663	0.825291064959804	-0.0282893053746663	0.825291064959804	0.999968939918204
ENST00000320717.8	-0.216746685891664	-1.85682814325305	-1.64320480922505	0.806928944155194	-0.747793663535355	-2.38790584426002	-1.68681737725818	0.626350415940834	-1.64320480922505	0.806928944155194	0.999968939918204
ENST00000296137.7	-0.124280502284174	-0.437909286849745	-0.314453837661564	0.193099274467533	-2.05191214802143	-2.36554126234851	-0.313054631556355	0.32598231581463	-0.313054631556355	0.32598231581463	0.999968939918204
ENST00000360982.2	-0.0588333354772439	0.00599528136435626	0.0644953020577725	0.537159417104721	-0.729663565068401	-0.664834998880899	0.0650381122636827	0.61016128985355	0.0650381122636827	0.61016128985355	0.999968939918204
ENST00000252891.8	-0.0584392867447272	0.239841710833038	0.296916237463879	0.14691903751609	0.209185415578026	0.507466364787828	0.299299021620778	0.166087740856491	0.299299021620778	0.166087740856491	0.997552327267079
ENST00000393227.6	0.0316589061810362	-0.0374688974040727	-0.0689470328320407	0.715301907863037	-1.28798096403392	-1.35710902038681	-0.0689470362700262	0.772952127339671	-0.0689470362700262	0.772952127339671	0.999968939918204
ENST00000404554.5	-0.032290124297294	-0.20184104755148	-0.169875300340173	0.16733319295401	1.08532951855513	0.915778599654545	-0.169236484793305	0.153772618592155	-0.169875300340173	0.16733319295401	0.998182877931571
ENST00000267163.6	0.0648545031456224	-0.067062523402231	-0.132869533098413	0.399487928752426	0.6793543164295	0.547437291066614	-0.131400453388838	0.401643127010984	-0.131400453388838	0.401643127010984	0.999968939918204
ENST00000374662.4	0.380009619993108	0.347076951491046	-0.0354449145671167	0.884814079879454	1.31183902714512	1.27890641515754	-0.0307710334244791	0.904963262430231	-0.0307710334244791	0.904963262430231	0.999968939918204
ENST00000415380.6	0.229201840095877	-0.201928186687305	-0.432129947979432	0.0781849019715598	1.51024347609469	1.07911339527563	-0.430380438008248	0.0844559362303167	-0.430380438008248	0.0844559362303167	0.864595391940029
ENST00000403491.8	-0.164745613382914	-0.0890575800065356	0.0724613743376921	0.832653093464051	-1.35508954047733	-1.27940209897549	0.0798372458618974	0.869194848481912	0.0798372458618974	0.869194848481912	0.999968939918204
ENST00000332830.9	0.0753369096135683	-0.0104615134531146	-0.0865298898080611	0.690237663885549	-1.54940720503825	-1.6352058766491	-0.0842381260121865	0.764246580243894	-0.0842381260121865	0.764246580243894	0.999968939918204
ENST00000473950.5	0.0644496113423581	-0.376920983501334	-0.444060499338712	0.16144797795779	1.59877096318164	1.15740040771004	-0.440833880160538	0.13857434596473	-0.444060499338712	0.16144797795779	0.995418085759164
ENST00000371443.6	0.0176668957193078	-0.0975414642978887	-0.115290384659403	0.168084653856368	0.0724119413829014	-0.0427964381699391	-0.115078843732048	0.219369634761547	-0.115078843732048	0.219369634761547	0.999968939918204
ENST00000393868.7	-0.0568475246894429	-0.0136941312734388	0.0428485146657123	0.661374939090524	1.44799119781708	1.49114462101223	0.0432192569557281	0.566836040414029	0.0428485146657123	0.661374939090524	0.999968939918204
ENST00000378364.8	0.0448690486291158	-0.0172606208569048	-0.0624006668614814	0.589423166920683	2.27517731682417	2.21304767623362	-0.0619885510072817	0.523180331265446	-0.0624006668614814	0.589423166920683	0.999968939918204
ENST00000585494.5	-0.145137691086428	-0.195533800746839	-0.0521469575782634	0.893241586314257	-3.22348386138964	-3.27388067659703	-0.0473162395217397	0.923467591502663	-0.0473162395217397	0.923467591502663	0.999968939918204
ENST00000299259.10	0.00866988020881259	0.0297525914328985	0.0206581350278868	0.838298918346976	0.577649589985631	0.598732303795798	0.0212234908440911	0.826293595327986	0.0206581350278868	0.838298918346976	0.999968939918204
ENST00000360370.8	-0.312452822582512	-0.136004260141324	0.173946515675792	0.66098235158654	-0.529832688248669	-0.353384727792514	0.180314210110896	0.72700448554352	0.180314210110896	0.72700448554352	0.999968939918204
ENST00000342192.9	-0.0220407387074037	-0.0258833745525664	-0.00391537781757789	0.926491452267605	-0.0860033661113919	-0.089846001282006	-0.00385268170071607	0.928367204557705	-0.00385268170071607	0.928367204557705	0.999968939918204
ENST00000616552.4	-0.0847898756242891	-0.172415196217467	-0.0877786717821757	0.13163622242416	0.700665319485766	0.613040003184805	-0.087567278236289	0.107351173629765	-0.0877786717821757	0.13163622242416	0.949520868983224
ENST00000421812.3	-0.166980547395638	-0.187532122637048	-0.0238419837665766	0.939262113031741	-0.96549189448365	-0.986043764169059	-0.0185250114274824	0.960053968448877	-0.0185250114274824	0.960053968448877	0.999968939918204
ENST00000342628.6	0.0683319537590433	0.229098103879342	0.160056123321747	0.328008851722189	-1.54024827855879	-1.3794822786759	0.162233271523323	0.454465207895818	0.162233271523323	0.454465207895818	0.999968939918204
ENST00000225174.8	-0.0956919497558233	-0.0701707973478086	0.0253606660441694	0.683114891468173	1.08019693827271	1.10571809802555	0.0256159538342178	0.640612660184438	0.0253606660441694	0.683114891468173	0.999968939918204
ENST00000618911.4	-0.226868745655744	0.0263108881129913	0.249878175115479	0.514903212551354	-2.19591145830518	-1.94273266267656	0.258471158159754	0.629335399841604	0.258471158159754	0.629335399841604	0.999968939918204
ENST00000587303.5	-0.811015783397906	-0.877056099789655	-0.0679464461882064	0.772800942723232	-0.165037278858624	-0.231077741409335	-0.0662928865154746	0.800193890260723	-0.0662928865154746	0.800193890260723	0.999968939918204
ENST00000264669.10	-0.143890727061046	0.124437389872352	0.267650938025527	0.157170691679682	0.741329391563119	1.00965749020226	0.268931563370603	0.153554118843743	0.267650938025527	0.157170691679682	0.983873875304865
ENST00000286760.5	-0.0646271344137676	-0.176287964767406	-0.113372751481347	0.682504287356547	-1.26040755282859	-1.37206872465138	-0.109724899958056	0.751967408655522	-0.109724899958056	0.751967408655522	0.999968939918204
ENST00000317096.9	0.308184635729436	0.112242308068594	-0.196945908809227	0.346095450072956	-0.370279503463773	-0.566221987268466	-0.194763143770215	0.441219922694638	-0.194763143770215	0.441219922694638	0.999968939918204
ENST00000298492.6	0.01011586416291	-0.213458632459498	-0.224701798903906	0.331090334174597	-0.410342031312584	-0.633916727437536	-0.222826256746948	0.425537794476155	-0.222826256746948	0.425537794476155	0.999968939918204
ENST00000613547.4	-0.3594414594873	0.0846843321341964	0.474135665149749	0.562883321417655	2.41751207531986	2.86161984097903	0.4172967128729	0.89342604414441	0.4172967128729	0.89342604414441	0.999968939918204
ENST00000248076.4	0.0525667666749251	0.31379107039501	0.259446344833703	0.261606884718902	-0.849369218379219	-0.588145111432461	0.263410000189133	0.363146321844023	0.263410000189133	0.363146321844023	0.999968939918204
ENST00000313511.8	0.181936123603502	0.117721864988563	-0.0642285071883578	0.216236320183858	0.245053733510404	0.180839474483049	-0.0641020731400008	0.2204508119654	-0.0641020731400008	0.2204508119654	0.999968939918204
ENST00000249442.11	0.175195797113908	0.200252008116477	0.0246779961830423	0.843655953346665	0.587895766674596	0.612951971166289	0.0254280486452898	0.835810489055272	0.0246779961830423	0.843655953346665	0.999968939918204
ENST00000298746.5	0.0631894217183147	-0.339915808393253	-0.405273419600328	0.0650118385122804	0.223742232197147	-0.179363080152396	-0.402343195746272	0.0962128814653837	-0.402343195746272	0.0962128814653837	0.893687989767657
ENST00000241416.12	-0.0750886882066935	0.489152667532076	0.559713025668833	0.286099191044197	0.0672752627066983	0.631516152386617	0.574673966353937	0.349090621939086	0.574673966353937	0.349090621939086	0.999968939918204
ENST00000377093.8	-0.00592992480600131	-0.0365430313564402	-0.0308700299144338	0.904120580856417	-1.07267950437619	-1.10329289038774	-0.0293745750173517	0.921893770146853	-0.0293745750173517	0.921893770146853	0.999968939918204
ENST00000217455.9	-0.0313410320300478	-0.0121087026744044	0.0159304415381873	0.986518818412228	1.94794032647713	1.96717284195064	0.0204597435207725	0.940745256869395	0.0159304415381873	0.986518818412228	0.999968939918204
ENST00000402789.5	-0.194796652592843	-1.67828165990135	-1.45184104864649	0.840666569963874	0.125022708185434	-1.35849289099642	-1.47008304722003	0.661078291182745	-1.45184104864649	0.840666569963874	0.999968939918204
ENST00000288532.11	0.0455451415539668	-0.1056421511279	-0.152480022307073	0.439483509171526	0.24125701676224	0.0900696646529806	-0.150531148618983	0.485596289635226	-0.150531148618983	0.485596289635226	0.999968939918204
ENST00000356530.5	0.11835508656196	0.134688643619342	0.0162894648526452	0.774007872377804	1.45644591801107	1.47277948353249	0.0164221453490742	0.730978851550753	0.0162894648526452	0.774007872377804	0.999968939918204
ENST00000561878.2	-0.197090272843137	-0.35862955877393	-0.163645615281053	0.522359585338465	-0.687394585866422	-0.848934103140601	-0.160827645613595	0.602193281371331	-0.160827645613595	0.602193281371331	0.999968939918204
ENST00000394434.7	0.169916016019006	-0.0592283956516106	-0.229284321129791	0.0190099236137057	2.08851304653629	1.85936868283511	-0.229031777513139	0.000603810664608962	-0.229284321129791	0.0190099236137057	0.492059275803439
ENST00000270502.7	0.000180733506568268	-0.0411817355450244	-0.0422592130808757	0.801022331463862	0.335530004679054	0.294167499408547	-0.0408218434875809	0.823365653750981	-0.0408218434875809	0.823365653750981	0.999968939918204
ENST00000216479.8	0.0250671823213975	0.0822490662458496	0.0569896371484222	0.509910721121458	0.665186775442777	0.722368658889015	0.057401114659616	0.499256318420774	0.0569896371484222	0.509910721121458	0.999968939918204
ENST00000298510.4	0.0353446306253668	0.0948644131779717	0.0594313134124748	0.538043781652302	1.88838294133558	1.94790274103329	0.0596965552258193	0.465382772282252	0.0594313134124748	0.538043781652302	0.999968939918204
[truncated: 8,944 more rows]
