# Supplementary material for: Translational repression of NMD targets by GIGYF2 and EIF4E2
Source: PLoS Genet. 2021 Oct 19;17(10):e1009813. doi: 10.1371/journal.pgen.1009813 (PMC8555832; doi:10.1371/journal.pgen.1009813)
Supplement: S8 Table — For EIF4E2Δ vs WT in SMG1i. (TSV) [file pgen.1009813.s016.tsv]

	mRNA_log2FC	RPF_log2FC	log2FC_TE_v1	pvalue_v1	WT_SMG1i_log2TE	EIF4E2_SMG1i_log2TE	log2FC_TE_v2	pvalue_v2	log2FC_TE_final	pvalue_final	pvalue.adjust
ENST00000253047.7	0.0956847519739005	0.228896514233559	0.127451760450348	0.813940467427608	2.41428155611449	2.54749377707049	0.135251018075597	0.604232702992885	0.127451760450348	0.813940467427608	0.999773418228146
ENST00000270538.8	-0.151620144122892	-0.159214283289679	-0.0081689152064377	0.926501495997018	-0.0448132075268809	-0.0524073241394694	-0.00742884111557807	0.931431473388404	-0.00742884111557807	0.931431473388404	0.999773418228146
ENST00000395047.6	0.139914889387285	0.00605258140975716	-0.134030060948938	0.0992306666223062	0.787590223864687	0.653727933901344	-0.133694151971371	0.0572414525396773	-0.134030060948938	0.0992306666223062	0.697243340570613
ENST00000261438.10	0.18685558714411	0.229453944523501	0.0416429273737451	0.805729643199711	-0.951834410534798	-0.909236159437684	0.0435877430341773	0.830910773716304	0.0435877430341773	0.830910773716304	0.999773418228146
ENST00000156084.8	-0.0635388833569293	-0.105408513651418	-0.0428025682675974	0.682963597567384	0.00719887429430293	-0.0346707277285991	-0.0416583057118384	0.656948272934076	-0.0428025682675974	0.682963597567384	0.999773418228146
ENST00000578681.5	-0.187216197746101	-0.102736657325421	0.0838677263213524	0.322573116015548	-1.9262275302134	-1.84174799688022	0.0846383328866156	0.348861089814421	0.0846383328866156	0.348861089814421	0.947156908930863
ENST00000382452.6	-0.21284137574204	-0.213754857910285	-0.00126076551406928	0.978624359711779	-0.398800241123078	-0.399713703481175	-0.000840723496000284	0.98703296967751	-0.000840723496000284	0.98703296967751	0.999975767786624
ENST00000638119.2	-0.755310582834263	-0.185543061972724	0.566596198738053	0.107411936783967	2.05454507884296	2.62431302396634	0.570064284526818	0.000644172076333056	0.566596198738053	0.107411936783967	0.704982377502725
ENST00000357988.9	-0.436848461877785	-0.804852939219926	-0.368955502851226	0.212909784314531	0.332731851372362	-0.0352729932166092	-0.36841385987695	0.288642924350251	-0.36841385987695	0.288642924350251	0.919028832089376
ENST00000651723.1	-1.01136517282565	0.143216839808461	1.1472155343485	0.114697944091351	0.633794221109943	1.78837622125137	1.16439853026112	0.0657080500890093	1.1472155343485	0.114697944091351	0.719087415048215
ENST00000260600.9	-0.0415981685821637	-0.146849841010104	-0.108410622838415	0.6384628842796	-0.812426928704683	-0.917678747229244	-0.104047059711626	0.707518246391099	-0.104047059711626	0.707518246391099	0.999773418228146
ENST00000371442.4	-0.193432128264342	-0.0786951063264524	0.11283434183839	0.491683228184019	-0.531776747485912	-0.417039761640769	0.115224158019466	0.509027029577055	0.115224158019466	0.509027029577055	0.976548521752996
ENST00000620995.5	-0.378806053609079	-0.278488196629454	0.0988083676181177	0.561886688384434	0.0258095998439537	0.126127435919981	0.100638263997161	0.559202997671639	0.0988083676181177	0.561886688384434	0.982373386356304
ENST00000333213.11	0.0607030656681209	0.298955156348318	0.236518118471802	0.218543679021893	0.145792252934143	0.38404432525207	0.239357742705876	0.217759190594938	0.236518118471802	0.218543679021893	0.870252439158953
ENST00000373279.6	1.25674798457329	0.949122034382113	-0.314091381562668	0.480790134340065	0.952572297421173	0.644946255154077	-0.297436077474223	0.555964481193262	-0.297436077474223	0.555964481193262	0.981233984801693
ENST00000265421.9	0.25448359997827	0.305915508416065	0.0485225962447209	0.836975477633295	0.467724764896957	0.519156702813328	0.0528858967129597	0.796566322856867	0.0485225962447209	0.836975477633295	0.999773418228146
ENST00000326735.13	0.0615541018226354	-0.307184753785928	-0.369349579634693	0.229898805927576	-0.290439737542765	-0.659179042648907	-0.367755087018054	0.329699037423318	-0.367755087018054	0.329699037423318	0.939986354209167
ENST00000358595.10	-0.0785168904095862	-0.151591444171111	-0.0749382147182069	0.622683830549873	-0.15457594703083	-0.22765051332866	-0.0727341498276797	0.65137514121864	-0.0727341498276797	0.65137514121864	0.999283296683967
ENST00000612570.4	-0.179978258764295	-0.25292816989312	-0.0747746760456658	0.705843602208924	0.86204113846909	0.789091257869122	-0.0722200749896384	0.703753145144289	-0.0747746760456658	0.705843602208924	0.999773418228146
ENST00000343067.8	-0.153697748456889	-0.133300218137776	0.0200263754710573	0.802017999898794	-0.778814472325426	-0.758416938688557	0.0205725493850351	0.789071384960722	0.0200263754710573	0.802017999898794	0.999773418228146
ENST00000643045.1	-0.0334985400074777	0.0127232841049357	0.0451431797903163	0.883750058856564	-1.30346824178676	-1.25724724283991	0.0507129784944791	0.925602342915263	0.0507129784944791	0.925602342915263	0.999773418228146
ENST00000330501.12	0.232580308853679	0.422292512016551	0.188407940958935	0.514376387829686	-1.78490405486487	-1.5951919645113	0.194870189481454	0.63395920830597	0.194870189481454	0.63395920830597	0.996621845885436
ENST00000395321.6	-1.28572189761304	-1.2982475594201	-0.0129638836385078	0.924783322478183	2.04721167857077	2.03468607655486	-0.0128026557154495	0.91750687684939	-0.0129638836385078	0.924783322478183	0.999773418228146
ENST00000646001.2	0.108848082332733	0.100933727393778	-0.00684543315627906	0.974298889842728	0.517849613654748	0.509934443839733	-0.00696544564645363	0.987799259520515	-0.00696544564645363	0.987799259520515	0.999975767786624
ENST00000308330.3	-0.0230197088536787	0.325716149262151	0.34572081604222	0.153882087953066	0.0862685204274211	0.435004370315651	0.350415583116729	0.139131352900639	0.34572081604222	0.153882087953066	0.796144167447185
ENST00000510994.5	0.0167639435323562	0.159299992310999	0.140277942169767	0.470010107992623	-0.169156455440486	-0.0266204405719153	0.143558493919239	0.470966509748148	0.143558493919239	0.470966509748148	0.972372105757104
ENST00000378617.4	-0.380779841107603	-0.0218946889442013	0.356635113821643	0.117295488612809	1.42424565925359	1.78313096788019	0.359483364507737	0.0176778260026059	0.356635113821643	0.117295488612809	0.722779452777854
ENST00000314754.12	0.282359387777354	0.0918439301071849	-0.191244196232221	0.190827912704588	1.36774984793987	1.17723440682465	-0.190215803635292	0.164274296802107	-0.191244196232221	0.190827912704588	0.837717681872649
ENST00000369541.4	0.177298820341654	0.261000219732426	0.0829598636299747	0.536356418888489	0.369932689490913	0.45363411450651	0.0840082554285311	0.479737717870291	0.0829598636299747	0.536356418888489	0.977121007006902
ENST00000376693.3	-0.250370635499042	-0.443708202646922	-0.19805519262204	0.656948234270961	2.08309706262138	1.88975990628678	-0.191885931719864	0.630848552030305	-0.19805519262204	0.656948234270961	0.999283296683967
ENST00000267436.9	0.0785074176831469	-0.187288646565633	-0.267991800962897	0.306833098021127	1.30373377647967	1.03793776001568	-0.264619135882457	0.280300123582915	-0.267991800962897	0.306833098021127	0.92694381798296
ENST00000298159.11	0.839016550328426	1.52836537684866	0.680224105706075	0.255080662502936	-0.0657411740803513	0.623607416888346	0.718017409119776	0.2922622470447	0.718017409119776	0.2922622470447	0.919959889857439
ENST00000342374.5	0.209581115708923	0.0688684127800029	-0.141434918963029	0.243892622908964	-0.137628042283672	-0.278340761034456	-0.140286025286941	0.280985549636139	-0.140286025286941	0.280985549636139	0.914381017865302
ENST00000568546.6	0.128681781261994	-0.0990349836267066	-0.228308767418329	0.0584786303915614	1.95237518244068	1.72465850068616	-0.22757348422686	0.00189721590768204	-0.228308767418329	0.0584786303915614	0.589447251286953
ENST00000242591.10	0.220716275372677	-0.199748301273662	-0.424693431031536	0.367806264354164	-0.414664648498077	-0.835129921732268	-0.416573754479537	0.468073713152821	-0.416573754479537	0.468073713152821	0.972372105757104
ENST00000361357.7	0.61640745814161	-0.0877462971173535	-0.706448425567641	0.120439908342129	-2.35144586940177	-3.05560051278734	-0.698331864278465	0.257884758573719	-0.698331864278465	0.257884758573719	0.902889834585529
ENST00000671730.1	0.651558551065752	-0.00665014611753619	-0.661645260230254	0.223132541942784	-0.927412688988967	-1.58562215391409	-0.650841219427607	0.340773688568117	-0.650841219427607	0.340773688568117	0.943662004253521
ENST00000251968.4	-0.100165539977858	0.00964082156333641	0.108026542608167	0.601461119837631	1.02011399753126	1.12992042073307	0.110658587635375	0.520030960179351	0.108026542608167	0.601461119837631	0.987511247058651
ENST00000315891.10	0.244033617945121	0.252867626374866	0.0066441980231744	0.99044871184387	1.69129826232382	1.70013190576306	0.0158495352326185	0.977125603941	0.0066441980231744	0.99044871184387	0.999975767786624
ENST00000592741.5	-0.031930929836598	-0.230610322893488	-0.199000385110159	0.0173025453914085	1.0053828246189	0.806703456190926	-0.198594061680617	0.00370519431988569	-0.199000385110159	0.0173025453914085	0.324834579296328
ENST00000370554.5	-0.0936742067596862	-2.41482768083109	-2.27645533665076	0.863248096589505	-0.877322082376425	-3.19857211765356	-2.32713283840032	0.752563079096474	-2.27645533665076	0.863248096589505	0.999773418228146
ENST00000281405.9	-0.232703463376874	-0.379225773876916	-0.149182890752027	0.502966616364821	-0.0168872374559581	-0.163409617360067	-0.145974658437226	0.546009090166914	-0.145974658437226	0.546009090166914	0.980040457581726
ENST00000604567.5	-0.089913663970781	-0.25703761767241	-0.168709781058557	0.24616653363632	-0.988329081642644	-1.15545307947443	-0.166900283132261	0.312514743406028	-0.166900283132261	0.312514743406028	0.928664029859004
ENST00000338560.12	-0.0848911914728828	0.225397600124165	0.309334776893016	0.0435112518095147	1.40388005930902	1.71416892390271	0.310558877739921	0.00469237990930077	0.309334776893016	0.0435112518095147	0.518322425717724
ENST00000526683.6	-0.0897550387773437	-0.239188838786141	-0.149921699610478	0.117418346012564	1.40636474301402	1.25693099877308	-0.149380350979924	0.0144440840926319	-0.149921699610478	0.117418346012564	0.72294082850971
ENST00000366528.3	0.156084781091974	-0.0514456463685944	-0.209378633167694	0.208195366926845	1.0659942153584	0.858463880969747	-0.207239563995778	0.11005233000946	-0.209378633167694	0.208195366926845	0.855634870507462
ENST00000437807.6	-0.139917978218449	0.184662902926271	0.319970708060468	0.382846361151482	0.901644636737196	1.22622551649826	0.326708978135157	0.277289105088792	0.319970708060468	0.382846361151482	0.959585762729719
ENST00000339600.6	-0.306193419611985	-0.240393290814613	0.0652577680694002	0.612737832377901	2.6349895007819	2.70078973076892	0.0658210124276597	0.264451294847826	0.0652577680694002	0.612737832377901	0.990580560200732
ENST00000357043.6	-0.335622853821071	-0.0929419051420353	0.242093784277428	0.0314335486073855	0.406759897030695	0.649440875293988	0.242906640609976	0.0102725572241668	0.242093784277428	0.0314335486073855	0.447023607063716
ENST00000301738.9	-0.0387797073342864	0.0401532743387054	0.0777389644016109	0.529154145479876	0.18449251113636	0.263425512076773	0.0793043472625625	0.476308242869119	0.0777389644016109	0.529154145479876	0.976890951458713
ENST00000431635.6	0.148977371966656	0.207280795574298	0.0579848653030888	0.464336712583961	-0.0199897112839656	0.0383137321852201	0.0583781190220175	0.37263798196606	0.0579848653030888	0.464336712583961	0.971411668927242
ENST00000448257.6	0.0576122991986362	0.0701018152858808	0.0119899248794886	0.968740463427592	4.02263581441214	4.03512552857046	0.0125724156975791	0.822985247008815	0.0119899248794886	0.968740463427592	0.999975767786624
ENST00000262302.14	0.201637658614623	0.0597131351815443	-0.143694682528275	0.415469998222229	1.36744530870528	1.22552088185324	-0.141377541009942	0.305760021886784	-0.143694682528275	0.415469998222229	0.964321332779133
ENST00000540200.6	-0.0349310412305915	-0.0589573428964088	-0.0249115857372308	0.798404793822322	-0.759212702780085	-0.783239004567761	-0.0237578335408732	0.81627214008951	-0.0237578335408732	0.81627214008951	0.999773418228146
ENST00000246535.4	-0.0731462131349396	0.0687633128817848	0.141416653630823	0.459992174073803	-0.150664893321545	-0.00875551484717398	0.142959376659253	0.544211338145939	0.142959376659253	0.544211338145939	0.980040457581726
ENST00000558320.5	0.236801090056025	-0.0508283058553945	-0.297278708124543	0.488498608345482	1.12060670918969	0.832977446745154	-0.28424317732998	0.489868229406681	-0.28424317732998	0.489868229406681	0.974717684417684
ENST00000645843.1	0.348732869494355	1.05419076467083	0.705533920246483	0.169986808619849	-0.435959747002035	0.269496930050326	0.713107003977695	0.369388560399601	0.713107003977695	0.369388560399601	0.956092717018703
ENST00000665070.1	0.702553797648957	0.71838458729359	0.0144489372626602	0.953037142139061	1.0290042245	1.04483508024124	0.0167913348987513	0.907471500460869	0.0144489372626602	0.953037142139061	0.999773418228146
ENST00000328666.11	-0.214553595257714	-0.139389099039571	0.0731347809213645	0.725798238767428	-0.716103316254913	-0.640938929169816	0.0761123962201049	0.748068526505733	0.0761123962201049	0.748068526505733	0.999773418228146
ENST00000606214.5	-0.0244925702540312	-0.0710196343095089	-0.048531027734434	0.809358908829654	1.54740795876861	1.50088100860139	-0.0461350207339797	0.790969252979179	-0.048531027734434	0.809358908829654	0.999773418228146
ENST00000381237.6	0.0273345500553072	-0.310131755850473	-0.338252693045948	0.00941015911343318	0.575931886492389	0.238465589714437	-0.337254856355744	0.00767022030755979	-0.338252693045948	0.00941015911343318	0.237459142732481
ENST00000482253.5	-0.103058963453417	0.143408634146953	0.233816346046049	0.716328091879672	0.931443947824245	1.17791158647013	0.25355954464507	0.638309664897563	0.233816346046049	0.716328091879672	0.999773418228146
ENST00000417314.2	0.424771488332963	0.519345445688628	0.0908196286170142	0.763332721442329	-0.14046396163992	-0.0458901397225718	0.0985469110253439	0.764346639699583	0.0985469110253439	0.764346639699583	0.999773418228146
ENST00000264914.10	1.07458916524868	0.152274132273673	-0.933140975029838	0.0666962150442664	0.677999304709311	-0.244315936442123	-0.913896412663444	0.113434333734915	-0.913896412663444	0.113434333734915	0.716183299236534
ENST00000265663.12	0.0447289179661699	0.113560700371233	0.0680542120068335	0.805660956877212	-3.336466305106	-3.26763521522072	0.0734078597612413	0.866865231713628	0.0734078597612413	0.866865231713628	0.999773418228146
ENST00000281871.11	-0.0799638998105947	-0.0665008657664993	0.0126214566967358	0.938251917423569	-1.02308352373207	-1.00962092209334	0.0146443508578713	0.966607853831246	0.0146443508578713	0.966607853831246	0.999975767786624
ENST00000672280.1	0.34378861112369	0.00294230815472075	-0.341848348224837	0.0657469033071105	2.61037482008914	2.26952865918989	-0.340584043836518	0.00505296886088316	-0.341848348224837	0.0657469033071105	0.615902946053518
ENST00000294742.6	0.0883820753189136	0.0605737237092368	-0.0288465298394027	0.792720729438798	0.400093281563638	0.372284959527515	-0.0276797828494968	0.781617309374077	-0.0288465298394027	0.792720729438798	0.999773418228146
ENST00000247452.4	0.362655697634339	0.493257391749638	0.128012594464106	0.611269111426376	1.25402292205135	1.38462473204831	0.131853698040716	0.4772839016227	0.128012594464106	0.611269111426376	0.990580560200732
ENST00000397609.6	0.333888264479694	0.168931629301245	-0.165860313714722	0.203788483250025	0.719319719831963	0.55436311187306	-0.164531371310686	0.167067286257135	-0.165860313714722	0.203788483250025	0.853287975518294
ENST00000448666.7	-0.227691563686814	-0.498400785400666	-0.273015280337728	0.200766126845591	1.5778521461664	1.30714308892422	-0.270558313350084	0.0860731077202973	-0.273015280337728	0.200766126845591	0.849251258349875
ENST00000354911.9	0.0431909769946513	0.0307794705501857	-0.0137821946010379	0.906660132911646	-1.34455448795746	-1.35696603829268	-0.0119446348896624	0.935855076522417	-0.0119446348896624	0.935855076522417	0.999773418228146
ENST00000451578.6	0.470528881842398	0.504545809749788	0.0274443850654844	0.963226680364318	0.617459492007428	0.651476389606039	0.0404465054819036	0.915340093516244	0.0274443850654844	0.963226680364318	0.999975767786624
ENST00000398139.7	0.815728460942933	0.0810894224788973	-0.746356448491035	0.319627576580517	4.42594337325519	3.69130589322825	-0.732035824408699	0.0394323149787252	-0.746356448491035	0.319627576580517	0.930183661915942
ENST00000262640.11	1.58708573807567	-0.0706364424151452	-1.66079400989769	2.27227783219476e-11	2.47885235732734	0.821130471715879	-1.65658464158551	5.09444975175106e-14	-1.66079400989769	2.27227783219476e-11	6.67926856836493e-09
ENST00000591814.5	0.458964231527093	-1.83940939479846	-2.31967494771079	0.00208623393152288	2.57851708165973	0.280143221338597	-2.30993708034645	0.00187770781430706	-2.31967494771079	0.00208623393152288	0.0889532211944661
ENST00000446526.8	0.153152926723903	0.265780503994748	0.110545175006095	0.586258061566984	0.51970945632981	0.632337054829017	0.113729588441024	0.539358184452263	0.110545175006095	0.586258061566984	0.984530479081096
ENST00000453200.6	-0.519790130177843	-0.330516665026797	0.185582437286743	0.440845748184614	-0.199641656824086	-0.0103682226664505	0.190054302191579	0.430822222744497	0.185582437286743	0.440845748184614	0.967818467908385
ENST00000673310.1	-0.0679590155524176	-0.148321220527082	-0.0831110276400739	0.819709785409407	-2.00717082405103	-2.08753361568374	-0.0772300811537283	0.869484174853758	-0.0772300811537283	0.869484174853758	0.999773418228146
ENST00000548125.5	0.169633867523225	0.31546380269436	0.144139765738343	0.590238367074753	-0.830117241176276	-0.684287590206584	0.149566975589528	0.664936316942797	0.149566975589528	0.664936316942797	0.999283296683967
ENST00000344417.10	-0.610829130630987	-0.328347518547958	0.278970080584545	0.262861603731599	-0.898492734528296	-0.616011277976739	0.283365550312817	0.318650461767156	0.283365550312817	0.318650461767156	0.930183661915942
ENST00000398073.7	0.190577464880502	0.296551823536275	0.104058982816102	0.634979708249474	-2.08727566570243	-1.98130158719986	0.108869900759764	0.716012973496601	0.108869900759764	0.716012973496601	0.999773418228146
ENST00000373548.8	-0.169324325794581	-0.19624018610008	-0.0271710906047875	0.741101051198023	0.706956633699674	0.680040802926762	-0.0268467958873418	0.684447169789291	-0.0271710906047875	0.741101051198023	0.999773418228146
ENST00000368235.8	0.255027100672898	0.290722712436475	0.0347361776342248	0.847934567759341	1.1855561545054	1.22125179141104	0.0363605924282991	0.816163440008056	0.0347361776342248	0.847934567759341	0.999773418228146
ENST00000361523.8	0.19811123257339	0.38669051504619	0.187731080981032	0.29811187445642	-1.6205306388134	-1.43195152837853	0.190589606626492	0.424657763106446	0.190589606626492	0.424657763106446	0.965330978132802
ENST00000269187.10	0.0127014391512455	0.0206477794847412	0.00512686975924259	0.986788561582725	0.0311390795041497	0.0390852943138522	0.00981210591132475	0.97097757641486	0.00512686975924259	0.986788561582725	0.999975767786624
ENST00000262370.12	-0.338387944202358	-0.138330312302877	0.197782152649523	0.328898955301104	0.355298966340308	0.555356664970617	0.200422932994678	0.245060119001752	0.197782152649523	0.328898955301104	0.939289425599089
ENST00000222574.9	0.539911766106044	0.358906621809728	-0.184428264746297	0.519093200583438	1.16089927172891	0.979894192293092	-0.178363073960107	0.514462301478734	-0.184428264746297	0.519093200583438	0.976890951458713
ENST00000526092.6	-0.192014751122542	-0.185228931495214	0.000860764658428437	0.999147634144912	-0.318019876300813	-0.311234259199067	0.00920770638774027	0.977050997137629	0.000860764658428437	0.999147634144912	0.999975767786624
ENST00000309784.9	0.239894926020469	0.188310202574534	-0.0533727692348287	0.758288138765502	0.961076617591493	0.909491986336386	-0.0510885613987154	0.731375104750547	-0.0533727692348287	0.758288138765502	0.999773418228146
ENST00000376588.4	0.101338053495033	0.0811439796049313	-0.0208652703777674	0.858811724818911	1.4549945058063	1.43480049998476	-0.0200019208497182	0.828045846058938	-0.0208652703777674	0.858811724818911	0.999773418228146
ENST00000308683.3	0.0181915787214431	0.118996702894733	0.0996942841784512	0.456833065449117	0.204049607089338	0.304854767256578	0.101020215011756	0.375263451919774	0.0996942841784512	0.456833065449117	0.969405681508407
ENST00000599883.1	-0.525402971099598	-1.27749408269891	-0.778167547875173	0.286566717007818	2.59914444629334	1.84705482157838	-0.756933711869634	0.153662075220418	-0.778167547875173	0.286566717007818	0.917485903496328
ENST00000376962.10	-0.0230338827962953	0.335769437831751	0.356861011010988	0.0534236766169738	-0.242435764157732	0.11636754296845	0.359725553487605	0.0532592414423584	0.356861011010988	0.0534236766169738	0.567955396589968
ENST00000357430.8	-0.0462732922712395	-0.12875224960173	-0.0833119730641576	0.450170821495183	0.483454533329441	0.400975625792364	-0.0822661434620607	0.342460304831606	-0.0833119730641576	0.450170821495183	0.967818467908385
ENST00000331573.8	0.106498394350543	0.0915460627331099	-0.0152471242980162	0.84179521754449	0.0514151460483369	0.0364628298672734	-0.0148590472135871	0.833989976596355	-0.0152471242980162	0.84179521754449	0.999773418228146
ENST00000319285.5	0.0293075026682664	-0.0658138864245565	-0.0958976221848196	0.432513374679031	1.37452114228425	1.27939980751822	-0.0949184883137325	0.313048355520339	-0.0958976221848196	0.432513374679031	0.967800188657735
ENST00000621355.4	-0.00913162323393214	0.0274003294330944	0.0339637666725343	0.911499356060303	-0.993789714524415	-0.957258341589483	0.0420955379861363	0.939324489356913	0.0420955379861363	0.939324489356913	0.999773418228146
ENST00000416247.4	0.253404826646084	-0.131217012368658	-0.388494470938935	0.27598751705095	-1.20097489028773	-1.58559726036311	-0.3811721931948	0.403488537608519	-0.3811721931948	0.403488537608519	0.962449265194884
ENST00000375256.5	0.21233479897105	0.453918259737497	0.239135183345343	0.45280252750335	-1.25937147634105	-1.01778843736947	0.247339560813456	0.562311380131551	0.247339560813456	0.562311380131551	0.982373386356304
ENST00000248633.9	0.112260200338201	0.693914171839059	0.57892608409681	0.00898941140778523	-0.480175377645633	0.101478524702003	0.584224716243476	0.0151588363128087	0.584224716243476	0.0151588363128087	0.304039052965734
ENST00000270139.8	0.257581115587045	0.220444404113533	-0.0389855563011865	0.825330061220111	-0.703508663439443	-0.740645430413883	-0.0357983919148022	0.864098871553292	-0.0357983919148022	0.864098871553292	0.999773418228146
ENST00000322723.9	0.0306331362487254	0.0447782894248253	0.0140014371601594	0.806869499488099	-0.466437244713207	-0.452292066227325	0.0141675428599404	0.692409386144044	0.0140014371601594	0.806869499488099	0.999773418228146
ENST00000618958.2	0.364638239002354	0.0276501114869674	-0.337462413606328	0.00549597333504248	2.37833817013943	2.04135014311954	-0.336835662005358	8.7108026274654e-08	-0.337462413606328	0.00549597333504248	0.169332028305728
ENST00000540386.5	-0.409563492323803	0.440632315755214	0.850745929254487	0.0991210825176873	-0.599829493610639	0.250363797062562	0.854141019531474	0.31957472852154	0.854141019531474	0.31957472852154	0.930183661915942
ENST00000367109.7	0.149341703887577	0.0724787892925804	-0.0785849603658835	0.589082329055514	-0.147579055701138	-0.224441981690324	-0.0764986342351857	0.622242534046936	-0.0764986342351857	0.622242534046936	0.99346884913307
ENST00000246548.9	-0.125836408176871	0.0698285274885743	0.195387883788779	0.0147789162890461	-0.4006224645986	-0.204957526635934	0.195747052943225	0.012832896392124	0.195387883788779	0.0147789162890461	0.300194876721427
ENST00000372692.8	0.206378698864813	0.242142329012882	0.0356173761624887	0.635456334568363	0.0706996469753843	0.106463297819471	0.0358407299474733	0.561790233377539	0.0356173761624887	0.635456334568363	0.996766572126271
ENST00000651024.1	-0.156216717378579	-0.263977812045454	-0.108138958052216	0.194754119137928	0.372213240619085	0.264452167484225	-0.107770500764886	0.129584216742343	-0.108138958052216	0.194754119137928	0.841870349659817
ENST00000358951.7	0.167380669219406	0.149571948908248	-0.0186189890453003	0.85835943147076	-0.349202095886813	-0.367010826445421	-0.0175410726020029	0.879068428626012	-0.0175410726020029	0.879068428626012	0.999773418228146
ENST00000262259.7	-0.0251449396329757	0.0793272335259491	0.102130426161211	0.658246316359615	-1.72460444769084	-1.62013252785291	0.106655955625197	0.720636918722213	0.106655955625197	0.720636918722213	0.999773418228146
ENST00000426837.6	-0.402096967407339	-0.710616777286198	-0.309376041250351	0.464149240176306	-0.806735715777646	-1.11525638169739	-0.308025073690339	0.550569787992761	-0.308025073690339	0.550569787992761	0.980344433122541
ENST00000555238.5	-0.148816767192906	-0.08807353816594	0.058334752223546	0.78810278397482	-0.0128969160688834	0.0478462543785564	0.0615568507793132	0.785155336649842	0.058334752223546	0.78810278397482	0.999773418228146
ENST00000393077.3	-0.206599406554232	0.00881072518691615	0.212375902819173	0.407214903400918	-0.92626004352727	-0.710850120840521	0.217293240058727	0.480959140214681	0.217293240058727	0.480959140214681	0.974228724423849
ENST00000340941.11	0.188901918748744	0.256081928856234	0.0664194241940959	0.548124980387949	0.350847712598819	0.418027746896306	0.0673419812167571	0.47797724322054	0.0664194241940959	0.548124980387949	0.980040457581726
ENST00000370823.7	0.0642102221099777	-0.158298379224007	-0.22385444797204	0.109009301277926	0.40863095118191	0.186122396452782	-0.222153638621045	0.0686999108700174	-0.22385444797204	0.109009301277926	0.707812036238047
ENST00000290541.7	0.260656711643164	0.202073067799555	-0.0587660256904313	0.509988195904	2.03819007117601	1.97960648485928	-0.0585299897627041	0.229661500134128	-0.0587660256904313	0.509988195904	0.976890951458713
ENST00000267978.10	-0.47897307502977	-0.573634285877845	-0.0985274916968413	0.649261803592746	0.236142148418418	0.141480970211306	-0.0943721268946525	0.654663274697228	-0.0943721268946525	0.654663274697228	0.999283296683967
ENST00000224950.8	-0.332095432960008	-0.0433148548310886	0.285737356165388	0.460516292232842	-1.2110414137823	-0.92226154285432	0.294151646544493	0.572653077072808	0.294151646544493	0.572653077072808	0.982776280811656
ENST00000591115.5	-0.144826232686746	-0.514125105859283	-0.370469090371063	0.204362875300684	-2.34357299235486	-2.71287237908249	-0.368675072301736	0.337792521507986	-0.368675072301736	0.337792521507986	0.94281573606587
ENST00000333371.8	0.250871613194725	0.061231371081285	-0.191184814761756	0.4225121769643	0.602895868171809	0.413255556657962	-0.188093515133048	0.468237493193023	-0.188093515133048	0.468237493193023	0.972372105757104
ENST00000344138.9	-0.915328710238763	-1.28288030365761	-0.36986129091565	0.0559421692711281	-1.74623587805137	-2.11378761135192	-0.368608785623059	0.109209167478426	-0.368608785623059	0.109209167478426	0.708344297216495
ENST00000324366.13	-0.0699497270179514	-0.0574094682941082	0.0123265064099631	0.870602381676334	0.694387053753333	0.706927342879302	0.0126116801749276	0.7946507079463	0.0123265064099631	0.870602381676334	0.999773418228146
ENST00000419198.6	-0.105848841062699	0.0635732676163265	0.16468011120659	0.733990365273677	0.130312454988068	0.299734068822169	0.176096536598918	0.757317002213056	0.176096536598918	0.757317002213056	0.999773418228146
ENST00000430297.7	0.157821893885234	0.279301761805794	0.119496223812893	0.683874911950614	-1.24907017057162	-1.12759070002928	0.126531146496429	0.749545810311023	0.126531146496429	0.749545810311023	0.999773418228146
ENST00000533244.6	0.050877350639895	-0.0775371495626505	-0.131234254879559	0.620688843181833	0.261577712187025	0.133163075112351	-0.126663910350284	0.661531859908364	-0.126663910350284	0.661531859908364	0.999283296683967
ENST00000260102.9	0.0195433304825462	-0.0751445068984615	-0.0952447543252677	0.350023063279601	1.20865871879312	1.11397092705345	-0.0945730360826814	0.208589947944369	-0.0952447543252677	0.350023063279601	0.947921024957405
ENST00000383463.9	0.162597379211726	0.0343964307235068	-0.129497924601978	0.400021691477784	0.514211532793742	0.386010592901784	-0.127815697661617	0.400670827057801	-0.127815697661617	0.400670827057801	0.962449265194884
ENST00000477973.3	-0.122931880002926	-0.293931719012101	-0.174907587039816	0.532838134711556	-1.04035387589563	-1.21135398019018	-0.169156617820679	0.624509266156164	-0.169156617820679	0.624509266156164	0.993570028373144
ENST00000261758.6	-0.0644992602923011	-0.117908711100827	-0.0544711369216415	0.607394603118334	-0.532311517907857	-0.58572097387123	-0.0532443096253676	0.633245797575823	-0.0532443096253676	0.633245797575823	0.996553508093569
ENST00000217426.7	0.0521414456782797	-0.148604575340888	-0.200948206539704	0.0163705727424433	1.95046830009889	1.74972231938954	-0.200746973733024	0.000279510192935612	-0.200948206539704	0.0163705727424433	0.31680845043917
ENST00000589115.6	0.0723929571194547	-0.176221993861423	-0.249175914503236	0.245886545776222	-0.95638952409032	-1.20500471495236	-0.247413102616519	0.363131805434445	-0.247413102616519	0.363131805434445	0.956092717018703
ENST00000297423.9	-0.0972051588435704	0.0489947963869175	0.142043444335483	0.437424488319979	-2.76396180831723	-2.6178179386926	0.139883217095639	0.982604613510343	0.139883217095639	0.982604613510343	0.999975767786624
ENST00000398868.8	0.0740377137317523	-0.0934217701764409	-0.168525697113627	0.17194720244952	0.68567613414207	0.518216686250935	-0.167158325890302	0.11779182755128	-0.168525697113627	0.17194720244952	0.81518451759494
ENST00000573520.5	0.112070261677767	0.747460727446241	0.632632950375268	0.0944572419830507	-1.63705301817839	-1.00166314176229	0.646148521809957	0.216014965925503	0.646148521809957	0.216014965925503	0.866102045483364
ENST00000264935.6	-0.0364337602035088	-0.0489891180429673	-0.0140453482872669	0.934431582846195	-0.102267115541118	-0.114822532198191	-0.0119150911340875	0.952615199748137	-0.0119150911340875	0.952615199748137	0.999773418228146
ENST00000393892.8	0.118458724057398	0.15059036532387	0.0306601191420459	0.847819162221338	0.847208336752109	0.879340026508451	0.0324470537857714	0.79274394356306	0.0306601191420459	0.847819162221338	0.999773418228146
ENST00000401867.5	-0.146691321903682	-0.229978023706373	-0.0856393399384252	0.638833242640267	0.53212494303358	0.448838274665409	-0.0827222782640684	0.633946108426467	-0.0856393399384252	0.638833242640267	0.996863832639918
ENST00000394894.8	0.0914388209524244	0.121771532827375	0.029438404043904	0.8044741396777	0.746771189375445	0.777103939441553	0.0305586145373594	0.738264049708423	0.029438404043904	0.8044741396777	0.999773418228146
ENST00000483757.5	0.515631519925873	-0.148937603382065	-0.671821602391203	0.148900240632216	2.28465975226861	1.62009089815631	-0.662586078395701	0.0913798288925324	-0.671821602391203	0.148900240632216	0.791901719861117
ENST00000262461.7	-0.174366518915438	-0.434896318554086	-0.261395384427583	0.0493275745961229	-0.150275990138256	-0.410805817076086	-0.260216301819821	0.0698634200075275	-0.260216301819821	0.0698634200075275	0.627587093354232
ENST00000612255.4	-0.574741665677726	-0.211712888364204	0.352827795736352	0.511083196181688	-0.590523094770598	-0.227494824974229	0.369507938805645	0.543015785625614	0.369507938805645	0.543015785625614	0.980040457581726
ENST00000530292.3	-0.167957454740778	9.74721834344232	9.91389410773786	2.33663157969908e-202	-12.8272682540504	-2.91208974302967	5.24135297108525	7.25888894281443e-09	5.24135297108525	7.25888894281443e-09	1.51822454119326e-06
ENST00000305997.8	-0.111900043385309	-0.211322222020058	-0.101395116156119	0.536750150032179	-0.582967577123547	-0.682389768103205	-0.0987844509442515	0.568863404802062	-0.0987844509442515	0.568863404802062	0.982776280811656
ENST00000648346.1	0.0808766673410014	0.00377705732361576	-0.0775409718907333	0.418916878851737	0.354528836539491	0.277429250729852	-0.0768603707120279	0.359528740066715	-0.0775409718907333	0.418916878851737	0.965328514191646
ENST00000295822.7	0.240566515779755	0.372126416581067	0.127735676238361	0.738110577610852	0.149900837409992	0.281460536905964	0.136931877491549	0.743079507856217	0.136931877491549	0.743079507856217	0.999773418228146
ENST00000645836.1	-0.211476892500459	1.53199654324388	1.74220197298118	6.15924753271986e-06	-4.09947182746998	-2.3559995926672	1.76751283553023	0.00793350406416668	1.76751283553023	0.00793350406416668	0.211993359311994
ENST00000333449.9	-0.065944564842002	0.098192297679551	0.162549601894593	0.455723538160436	1.25341822576795	1.41755515351059	0.164916313970006	0.363144522835997	0.162549601894593	0.455723538160436	0.969405681508407
ENST00000217901.10	-0.313848669963675	-0.7427230288768	-0.430326814213343	0.00477837691068237	1.60003709303936	1.17116283514933	-0.428900227518881	8.6627900698335e-05	-0.430326814213343	0.00477837691068237	0.15513321576293
ENST00000588869.1	-0.086263862288925	-0.0200335527368953	0.0610710283410425	0.868701487681021	-1.83572379733973	-1.76949427261365	0.072532040160338	0.896101473340989	0.072532040160338	0.896101473340989	0.999773418228146
ENST00000249344.7	-0.235005440488689	-0.828396177737224	-0.593862686212495	0.0440860293761084	-0.865445002889613	-1.45883693753839	-0.593613316920485	0.10453461905685	-0.593613316920485	0.10453461905685	0.702423772957063
ENST00000295121.11	0.321722422489487	-0.30038641688528	-0.627099274263973	0.0570694458652546	0.8365688390056	0.214460059925329	-0.620973316832496	0.0633375523455229	-0.620973316832496	0.0633375523455229	0.608761031456407
ENST00000326974.9	0.256341047146455	0.623609232425637	0.366756275932161	0.017458968131464	-1.37586519111375	-1.00859713372238	0.368546675503904	0.0701688290589788	0.368546675503904	0.0701688290589788	0.628043138502215
ENST00000235345.6	0.0881365593836836	-0.0954145946876852	-0.186479463760082	0.477471544999359	-1.05696510287932	-1.24051649653305	-0.181374884960628	0.580685797946613	-0.181374884960628	0.580685797946613	0.982909496490139
ENST00000308406.9	0.185436688690907	-0.259876206054858	-0.451406407377958	0.260656817107605	0.266614651073751	-0.178698492748943	-0.443109648831498	0.325410295168316	-0.443109648831498	0.325410295168316	0.934726647207062
ENST00000350721.9	0.0681669655779323	0.178580611930302	0.109186437630731	0.413861475071048	0.0514646115496702	0.161878269735564	0.110897850161899	0.378125582187128	0.109186437630731	0.413861475071048	0.964209658209986
ENST00000252603.7	-0.454906968630313	-0.901071325720277	-0.449615000560274	0.0403243090378133	1.55059316773479	1.10442897781497	-0.446199665997299	0.00619470193289683	-0.449615000560274	0.0403243090378133	0.500076607862324
ENST00000256442.10	-0.13532915073896	-0.0326914616534827	0.102408696328095	0.196704800615494	1.26971696222991	1.37235468265022	0.102658118180938	0.0616242808291741	0.102408696328095	0.196704800615494	0.843929550885249
ENST00000243997.8	-0.00345200670078055	0.0446019973622213	0.0476635112372594	0.580613151050133	1.04971699150834	1.09777102737628	0.0480802020110164	0.437768955080416	0.0476635112372594	0.580613151050133	0.982909496490139
ENST00000378814.9	-0.180620885748186	-1.28409827841915	-1.07514072816494	0.98984165834061	-1.91213260267034	-3.01564806580235	-1.08122148090797	0.763431570786878	-1.07514072816494	0.98984165834061	0.999975767786624
ENST00000590958.5	0.138751472647811	0.331052848289809	0.191684196143387	0.148226639647597	1.13879336503179	1.33109480734386	0.192599526058727	0.047434800012765	0.191684196143387	0.148226639647597	0.790251437650621
ENST00000374298.4	0.246154997675758	0.504946019189032	0.256406124349448	0.213663131747068	-0.340009841736596	-0.0812188660499999	0.260336186915178	0.236367628240983	0.260336186915178	0.236367628240983	0.888209585791935
ENST00000634017.1	-0.266003277440422	0.0130793411112363	0.278108418699363	0.207329115878678	-0.78349162370788	-0.504409205393488	0.280703054404094	0.305858697269605	0.280703054404094	0.305858697269605	0.92694381798296
ENST00000357123.8	-0.166178406202353	-0.217170407790242	-0.0531427142912779	0.75892397129677	-0.431860285170395	-0.482852325266241	-0.0505918644635868	0.794861563110037	-0.0505918644635868	0.794861563110037	0.999773418228146
ENST00000553821.2	0.0753198753879244	-0.11428325919682	-0.193565728920458	0.603807967529428	-1.67531753343431	-1.86492123507553	-0.185467800453843	0.704397345204712	-0.185467800453843	0.704397345204712	0.999773418228146
ENST00000296666.13	-0.0954175000785586	-0.238538896804756	-0.144124586232582	0.319241307286354	1.16333584477412	1.02021450269058	-0.142930915014054	0.235554186773674	-0.144124586232582	0.319241307286354	0.930183661915942
ENST00000379238.7	-0.200783150919873	-0.0262494696680704	0.174070725908348	0.0845688584980847	-0.478969069766899	-0.304435397043344	0.174783156628116	0.0950718708831588	0.174783156628116	0.0950718708831588	0.689859693680643
ENST00000409248.8	0.0793622080283608	0.232343538268554	0.150036605761122	0.754236850286892	2.72138904089923	2.8743708118701	0.154388332066197	0.505802312748764	0.150036605761122	0.754236850286892	0.999773418228146
ENST00000322886.12	0.416565361384825	0.359570843734624	-0.0585758027567778	0.798948160630788	-0.74285230017989	-0.799847007733126	-0.0545928158835247	0.851267291413236	-0.0545928158835247	0.851267291413236	0.999773418228146
ENST00000216330.7	0.0801950574710276	0.316940264572591	0.235658616938688	0.0712066813774097	0.402839760513075	0.639584996654629	0.23706710343947	0.0355904163319528	0.235658616938688	0.0712066813774097	0.630141470024986
ENST00000373921.8	0.261387821486219	0.438497430084921	0.172637399612604	0.730073120491409	0.679057996483383	0.856167367155053	0.185734729669296	0.720197611156368	0.172637399612604	0.730073120491409	0.999773418228146
ENST00000411812.1	-0.789938612561992	-0.454493958003938	0.32724882847579	0.611655236755428	0.663291217209538	0.998735452141699	0.338309294076268	0.606816471394738	0.32724882847579	0.611655236755428	0.990580560200732
ENST00000433351.7	-0.118426533551802	-0.281964891006424	-0.166264115086675	0.39214229752367	-0.0494270592867791	-0.212965441182285	-0.162934613695039	0.42666166118097	-0.162934613695039	0.42666166118097	0.965849740393489
ENST00000424542.7	0.152287449295068	0.191489667428612	0.0360631387354213	0.882063840458099	-1.11685951139937	-1.07765749041875	0.0419915708787757	0.8852489302355	0.0419915708787757	0.8852489302355	0.999773418228146
ENST00000531120.6	0.151312094828186	0.106164580147654	-0.0453565154480915	0.581506829688713	1.32998094075645	1.28483346413835	-0.0450788465382291	0.429819678715987	-0.0453565154480915	0.581506829688713	0.982909496490139
ENST00000372479.7	0.213122169654021	0.144767432338704	-0.0685182450889918	0.951862151132473	0.404179587073836	0.335823888716968	-0.0599632144276638	0.939986449928857	-0.0685182450889918	0.951862151132473	0.999773418228146
ENST00000530721.5	0.0306852282995314	0.859871610215706	0.828612502326329	0.000284676788085395	-3.66684117986865	-2.8376549253712	0.833477239014017	0.0189149920638801	0.833477239014017	0.0189149920638801	0.343439405094261
ENST00000447863.5	0.146974486629899	0.369681554927523	0.221523978607238	0.454956505931216	-2.80846186002415	-2.58575537869794	0.228990216703798	0.598780466799148	0.228990216703798	0.598780466799148	0.987511247058651
ENST00000675656.1	0.147562575690534	0.202054683650073	0.0518228573113468	0.827049990664078	-0.418950827063662	-0.364458832242536	0.0561596963245763	0.82884463717184	0.0561596963245763	0.82884463717184	0.999773418228146
ENST00000621426.6	0.101921260370779	0.534885471835001	0.431155039768902	0.0887423064735982	-1.93276634329794	-1.49980243303663	0.437239177174366	0.215582058885269	0.437239177174366	0.215582058885269	0.865771229999526
ENST00000229595.6	0.416181493803604	0.847491319646322	0.429716830810049	0.0254815163134551	0.554035731490832	0.985345612910273	0.432199639252089	0.00653795544863325	0.429716830810049	0.0254815163134551	0.4004869529265
ENST00000613358.4	-0.117137582224343	0.248121011069302	0.364049307306012	0.0192129765742078	-0.68711069923295	-0.321852156175814	0.366162842218944	0.0349817971172841	0.366162842218944	0.0349817971172841	0.464705370234661
ENST00000279263.13	-0.336906666706449	0.286266395685842	0.620208202229462	0.0446005520035182	0.214027685877277	0.837201059224048	0.625870110132062	0.042463656687558	0.620208202229462	0.0446005520035182	0.521344731888718
ENST00000382044.9	-0.12897001273333	-0.277810145566351	-0.149886788489431	0.179839407894071	0.148992598852214	0.000152487813929321	-0.148696448673591	0.146865009349668	-0.149886788489431	0.179839407894071	0.826334347383149
ENST00000398146.4	-0.361596954171738	-0.0422801091975462	0.317826093710541	0.0476495193771741	-0.751264292975436	-0.43194749885283	0.320102925195846	0.0708212367007255	0.320102925195846	0.0708212367007255	0.628776955393543
ENST00000536681.8	0.505230375899066	0.629339934645368	0.118702527384064	0.745941671739827	0.576123772171737	0.700233321133744	0.128520029508004	0.702743415927393	0.118702527384064	0.745941671739827	0.999773418228146
ENST00000367590.9	0.0441276991120578	0.113744871821686	0.0686160229409316	0.5708238882891	-0.641335791371547	-0.571718613638749	0.0699509651531147	0.552909720188292	0.0686160229409316	0.5708238882891	0.982776280811656
ENST00000409138.6	0.464387086408478	0.357378305647375	-0.111206677742722	0.843364617663754	-0.899496894754232	-1.00650644625941	-0.0955632021674422	0.884767776939633	-0.0955632021674422	0.884767776939633	0.999773418228146
ENST00000466593.5	-0.56488748752266	-0.282970597757353	0.279894211933045	0.473834896754165	1.8628676134729	2.14478464518662	0.283294902023866	0.36060311842125	0.279894211933045	0.473834896754165	0.973599270437504
ENST00000221418.9	-0.310011788573219	-0.174313971441904	0.134723559188622	0.356821642660934	1.1530470928489	1.28874495865072	0.135977781708521	0.249686466981582	0.134723559188622	0.356821642660934	0.952526901305541
ENST00000618656.1	-0.239940848628637	-0.140702370787963	0.0989870530405244	0.483518342551759	-1.52335916213235	-1.42412052133617	0.0992454611686138	0.228215866647542	0.0989870530405244	0.483518342551759	0.974228724423849
ENST00000355630.9	-0.163490054365333	-0.141568656130355	0.0193230414776173	0.937644541544034	0.471657163630444	0.49357856107156	0.0226652970976831	0.914894755860001	0.0193230414776173	0.937644541544034	0.999773418228146
ENST00000455809.5	0.0732241293871701	-0.0101466251524523	-0.0863925039648592	0.689698965716404	1.04218805376281	0.958817400657096	-0.082677321337074	0.666139409472862	-0.0863925039648592	0.689698965716404	0.999773418228146
ENST00000396591.8	-0.0917133058281572	0.0339091099099862	0.123761722964705	0.445416401386509	-0.515792787793271	-0.390170383284872	0.126311230635898	0.443355758660997	0.123761722964705	0.445416401386509	0.967818467908385
ENST00000379245.8	-0.0434621908180928	-1.21160454891342	-1.18110081820526	0.0263977331157043	0.32893532459091	-0.839207648507099	-1.17191232753839	0.0453378045962196	-1.17191232753839	0.0453378045962196	0.523588557689438
ENST00000644701.1	0.0175211455249808	0.658626483349215	0.639665000991853	0.00270167785727389	-1.88961477955218	-1.24850969464402	0.64420957961572	0.0267193590525885	0.64420957961572	0.0267193590525885	0.410451622960384
ENST00000456284.5	-0.0175553594933767	0.553970229056484	0.567436549643451	0.127298701851438	-0.596730896824895	-0.0252056277950033	0.579045287119311	0.195326111989744	0.579045287119311	0.195326111989744	0.842460563411749
ENST00000373731.7	-0.0464541932170852	0.0156462351538352	0.061312431909627	0.566518839044871	-1.69616738577307	-1.63406699733459	0.0624730952336683	0.619400878926861	0.0624730952336683	0.619400878926861	0.991968593427765
ENST00000291565.9	-0.248611036992171	-0.0701038703388918	0.177783963195227	0.0444334865605445	-0.828581216556604	-0.650074046227007	0.178677065187281	0.0388927426776377	0.177783963195227	0.0444334865605445	0.521344731888718
ENST00000381473.7	0.146801482622071	0.168972113932129	0.021735197307591	0.883805731765157	2.07249328852358	2.0946640170277	0.0223881948728442	0.755349069401287	0.021735197307591	0.883805731765157	0.999773418228146
ENST00000282032.4	0.256744867038014	0.411601240947209	0.151367859419754	0.539740685158278	0.301264689337263	0.456121067433728	0.15654774825905	0.504595717626648	0.151367859419754	0.539740685158278	0.980040457581726
ENST00000258774.10	-0.465673994073434	-0.586708646602802	-0.123530322810768	0.534011075866619	0.329081695934129	0.208047092281676	-0.120758389725989	0.525637119278243	-0.123530322810768	0.534011075866619	0.976890951458713
ENST00000376442.8	-0.0403481844003215	-0.150130736834124	-0.110570185157815	0.314236512807443	-0.49743217715115	-0.607214735276912	-0.109437463280611	0.340026583192445	-0.109437463280611	0.340026583192445	0.943400285408427
ENST00000449105.8	0.231054699241918	0.398662433923931	0.166713254192179	0.228447823338055	0.4723833191985	0.639991075001524	0.167983397318183	0.178147703720031	0.166713254192179	0.228447823338055	0.881725080729889
ENST00000674971.1	-0.0981069726293723	0.599889442162334	0.695898737833641	0.0202564955545366	-2.87951036831678	-2.18151452990684	0.70443179681355	0.107137120423482	0.70443179681355	0.107137120423482	0.704982377502725
ENST00000321867.6	0.563586985964945	0.409777988157092	-0.157267480815419	0.670010158426597	-1.00357789792383	-1.15738733926455	-0.14702503485544	0.753009910017676	-0.14702503485544	0.753009910017676	0.999773418228146
ENST00000316024.9	-0.186067616884801	-0.256985227651079	-0.0734817808252894	0.793542775082577	1.98956053672773	1.91864312032083	-0.0700347464046488	0.774198674778475	-0.0734817808252894	0.793542775082577	0.999773418228146
ENST00000490673.5	0.10161261412422	0.510421757230979	0.425364820368952	0.653431443380721	1.67612397678097	2.08492986814049	0.346628125199689	0.833197293889804	0.346628125199689	0.833197293889804	0.999773418228146
ENST00000375464.7	-0.0522358721504246	0.0703093627912633	0.116976349018062	0.728721441122334	-0.188909530330271	-0.0663644072702964	0.125617211493213	0.719588838756114	0.116976349018062	0.728721441122334	0.999773418228146
ENST00000322927.3	-0.285940576659454	-0.300963311353833	-0.0172663243916249	0.913613246336878	-1.11401919686249	-1.12904200397856	-0.0143325107952741	0.941213594110233	-0.0143325107952741	0.941213594110233	0.999773418228146
ENST00000482016.6	-0.137579535311625	0.195938909855148	0.332455205065278	0.17808387558846	-1.38701637568758	-1.05349825823437	0.335947893040122	0.310616889575514	0.335947893040122	0.310616889575514	0.928664029859004
ENST00000260118.7	0.0246160132109365	0.00840488805627647	-0.0170568235078767	0.923678648123189	1.54316732912303	1.52695624800639	-0.015601541154247	0.933595285262703	-0.015601541154247	0.933595285262703	0.999773418228146
ENST00000225792.10	-0.329362638717789	0.196668997559771	0.525972383911379	2.51435373205881e-08	2.379545943981	2.90557763880885	0.526075732780438	6.66967492280751e-35	0.525972383911379	2.51435373205881e-08	4.79756336664414e-06
ENST00000233468.5	0.0548418526965948	0.0617104220743727	0.00613228979692182	0.973594897532826	1.91551015430321	1.92237879769815	0.00702474272615494	0.934908340556725	0.00613228979692182	0.973594897532826	0.999975767786624
ENST00000642466.1	0.175209094521969	-0.309001611761844	-0.487046615379541	0.013450137310129	0.617835814881231	0.133625242961658	-0.48402735550802	0.00376818787103508	-0.487046615379541	0.013450137310129	0.283959704639728
ENST00000294119.6	-1.49219744382884	0.0915977468955508	1.58394495527557	0.0266955317317594	4.91740039467797	6.50119662566618	1.58407333941414	2.54544435222289e-25	1.58394495527557	0.0266955317317594	0.410451622960384
ENST00000427383.6	0.13455173659598	0.250073438318905	0.114728523731986	0.368837354708745	1.22250340781289	1.33802516086578	0.115787666419287	0.222820047502157	0.114728523731986	0.368837354708745	0.956092717018703
ENST00000618123.4	0.244042866671433	0.288411090864293	0.0428814180474442	0.806485518832223	-2.79526706232606	-2.75089906353371	0.0459417909699189	0.848366518455683	0.0459417909699189	0.848366518455683	0.999773418228146
ENST00000267812.4	0.0305302934543244	-0.167078440940616	-0.198477155023276	0.0724964236657008	0.291609544670867	0.0940008322980422	-0.197342931321416	0.0505417195798136	-0.198477155023276	0.0724964236657008	0.63280184894716
ENST00000336174.12	-0.31105459547505	0.211273977256728	0.51936523946241	0.0933574398168357	1.27718271345252	1.79951136786031	0.524178503765466	0.0318204624090099	0.51936523946241	0.0933574398168357	0.689418612073335
ENST00000377619.9	-0.370464787697722	0.191754005395445	0.557961607901605	0.144187492850565	-0.280245109914653	0.281973396259769	0.567065863779046	0.198154281337156	0.567065863779046	0.198154281337156	0.845045272488703
ENST00000592042.5	0.551514669857205	-0.237308686673993	-0.79084965418385	0.00454743487714614	0.122365637030043	-0.666457921281201	-0.787776780527541	0.0160850851868593	-0.787776780527541	0.0160850851868593	0.314077893163881
ENST00000400521.7	-0.114744748986602	-0.422922978085473	-0.309101412124823	0.0233333177611716	1.21173563411675	0.903557453612371	-0.307950654188767	0.00690912028429745	-0.309101412124823	0.0233333177611716	0.384192962740032
ENST00000299821.15	0.0315846819149974	-0.3074838450032	-0.340650944457524	0.0487771487212091	1.13418600238791	0.795117563604383	-0.338949341470675	0.0156058999660388	-0.340650944457524	0.0487771487212091	0.548538643350368
ENST00000672477.1	-0.0101687618794362	0.000813794936092958	0.00993723616110742	0.943706099575641	0.461938662425577	0.472921249503449	0.0113327514344095	0.915417103315579	0.00993723616110742	0.943706099575641	0.999773418228146
ENST00000398174.9	-0.27784339018367	-0.165774366578807	0.111627888884372	0.397361705377058	2.15637738842738	2.26844649112752	0.112249681296628	0.16949123247109	0.111627888884372	0.397361705377058	0.962449265194884
ENST00000257749.9	-0.790565816230586	-0.663799959116987	0.121884902661484	0.778720807180848	-1.43346442666745	-1.30669956333844	0.126963432818249	0.830611249458306	0.126963432818249	0.830611249458306	0.999773418228146
ENST00000392271.6	-0.0169950842758235	-0.476832445463509	-0.46362392052291	0.0531122505105668	-0.674181731849711	-1.13401917709945	-0.459518020283359	0.0866187060075497	-0.459518020283359	0.0866187060075497	0.665530813981215
ENST00000358664.9	-0.018156217630722	-0.205972426466964	-0.189727046964978	0.280220921130562	-0.360230769124103	-0.548047035816192	-0.187378492436996	0.342376817652114	-0.187378492436996	0.342376817652114	0.943662004253521
ENST00000619466.2	-0.880640312288005	-0.867991155239004	0.0114390913802849	0.947221893521821	1.37861420973559	1.39126344416361	0.0125470307220979	0.90718890937669	0.0114390913802849	0.947221893521821	0.999773418228146
ENST00000272217.7	0.215364028248396	0.356354676378832	0.13644981124939	0.71673235822404	-0.157790689443496	-0.0168004222949862	0.146313405786795	0.726777000722794	0.146313405786795	0.726777000722794	0.999773418228146
ENST00000394056.6	0.239613821201978	-0.19807181353369	-0.44227628174813	0.280177897308363	1.22690036300973	0.789214680175626	-0.435679126547655	0.289648706010027	-0.435679126547655	0.289648706010027	0.919959889857439
ENST00000444377.5	0.277337245228054	0.784173753449425	0.508139849864212	0.272948639241119	-2.27446145100294	-1.76762637595729	0.514695006076566	0.496607679964871	0.514695006076566	0.496607679964871	0.975699142071015
ENST00000254821.10	0.363755886072326	0.528531280710298	0.161940117930611	0.585767418916819	0.652293501477589	0.81706892707714	0.167783208875756	0.536839787723318	0.161940117930611	0.585767418916819	0.984530479081096
ENST00000361060.5	-0.219343474508766	-0.110717804220894	0.107569205112471	0.389019988829945	0.13870327568621	0.24732897525442	0.108747145164179	0.313948940706491	0.107569205112471	0.389019988829945	0.959585762729719
ENST00000257287.5	0.157785185993815	-0.0989165152557276	-0.257995510248261	0.392104331129344	-1.21762899408834	-1.47433109875427	-0.254518781019215	0.506082135955334	-0.254518781019215	0.506082135955334	0.976404457592608
ENST00000371554.2	0.0483092853613155	-0.0153775467828225	-0.0636767448727573	0.275772549282448	1.13041670416177	1.06672988560687	-0.0636961852736946	0.197696382697871	-0.0636767448727573	0.275772549282448	0.908879468483609
ENST00000329967.11	0.0523189099999036	-0.141373035923433	-0.19584637240945	0.358227081454673	1.62568929162337	1.43199747614729	-0.193118225230256	0.245158288056089	-0.19584637240945	0.358227081454673	0.952526901305541
ENST00000227266.10	-0.437657017006551	-0.318350944944212	0.118827639896927	0.288738646492221	1.38666533602914	1.5059714728344	0.119331779072192	0.0884598737358399	0.118827639896927	0.288738646492221	0.919028832089376
ENST00000366472.6	0.267082395205111	-0.0570932631870347	-0.325244057645117	0.337038353459334	-1.82144476031737	-2.14562098055626	-0.321520844849389	0.467141377310196	-0.321520844849389	0.467141377310196	0.972372105757104
ENST00000421999.8	0.226498256480532	-0.0747829042826084	-0.303114989279324	0.0586995415957844	0.227252834718236	-0.0740283149579529	-0.300944251893863	0.0595686519886799	-0.300944251893863	0.0595686519886799	0.589785654662698
ENST00000457458.6	0.0935454267537162	0.0549898941076643	-0.0401722170979983	0.873949248514918	-3.22276512523317	-3.26132106037068	-0.0362532714417494	0.91903008397938	-0.0362532714417494	0.91903008397938	0.999773418228146
ENST00000321757.11	0.659381310662863	0.177434607807062	-0.482942589206762	0.00189599376065413	1.60132419835014	1.1193775674909	-0.481448208561069	0.000110499058550644	-0.482942589206762	0.00189599376065413	0.0834851341735801
ENST00000361428.3	-0.257680703468783	-0.126848295304023	0.128707596612762	0.503121202302984	-1.22829878591568	-1.09746651304956	0.131684725612355	0.570414261316444	0.131684725612355	0.570414261316444	0.982776280811656
ENST00000301964.6	-0.0480278370364055	-0.0711887528450965	-0.0242816120371585	0.841254601733395	-0.457258629250424	-0.480419558889807	-0.0226759745697525	0.863826540205759	-0.0226759745697525	0.863826540205759	0.999773418228146
ENST00000399464.7	-0.13947321253056	-0.230008735427288	-0.0921593537398475	0.518396718435977	-0.284346036387035	-0.374881571158701	-0.0901696906218059	0.548410727550088	-0.0901696906218059	0.548410727550088	0.980040457581726
ENST00000321250.13	-0.150235626574672	0.166767552260331	0.314727168215174	0.148172436947702	0.316345226242426	0.633348416563743	0.31816192260605	0.122056208965689	0.314727168215174	0.148172436947702	0.790251437650621
ENST00000003100.13	-0.507952132635943	-0.585514750375898	-0.0782775309556223	0.507073090719623	0.45132961474347	0.373767036762439	-0.0774448721385689	0.443814403908008	-0.0782775309556223	0.507073090719623	0.976404457592608
ENST00000309575.5	0.164629839414155	0.126775102713989	-0.0397013823477961	0.852069450731709	-2.66612517674811	-2.70398019370267	-0.0355604021283762	0.90577755752183	-0.0355604021283762	0.90577755752183	0.999773418228146
ENST00000633192.1	-0.0996091741537467	-0.164387406732243	-0.0705599370915322	0.831437087995104	0.628366282512792	0.563588029740572	-0.0623926426842285	0.862069049379945	-0.0623926426842285	0.862069049379945	0.999773418228146
ENST00000317907.9	0.0415691409690167	0.052730834558777	0.0104456913434934	0.930430249859228	0.407432812199851	0.418594530828874	0.011278052570265	0.900730769657277	0.0104456913434934	0.930430249859228	0.999773418228146
ENST00000303809.7	-0.144869867744597	-0.244189722111059	-0.104033397839759	0.724404658491914	1.8718522086767	1.77253264099954	-0.0985772016789631	0.669413312015373	-0.104033397839759	0.724404658491914	0.999773418228146
ENST00000368431.7	-0.253184914658478	0.596176811043049	0.851643973690658	0.136898162459367	-0.267559172811141	0.58180123903755	0.858396268229392	0.287883057460599	0.858396268229392	0.287883057460599	0.918725391121324
ENST00000318386.8	0.114426815599979	0.0811373097326934	-0.0337260441430103	0.70300340687801	0.749465462589853	0.716175982774621	-0.0331590923494842	0.655304227821724	-0.0337260441430103	0.70300340687801	0.999773418228146
ENST00000377026.4	0.0301232414237199	-0.122463788268786	-0.155658162390365	0.690287803708455	-1.83125232228243	-1.98384000482555	-0.148228546130841	0.770182862371256	-0.148228546130841	0.770182862371256	0.999773418228146
ENST00000435786.6	-0.269985971247096	-0.56474121538261	-0.253673828919993	0.951397141326267	-0.214121447760926	-0.508886303164174	-0.252353718053694	0.893538140699002	-0.253673828919993	0.951397141326267	0.999773418228146
ENST00000354449.7	-0.0577839403627482	0.117841068841118	0.173850135348556	0.361495634694594	0.874442717168582	1.05006779175587	0.176295945771731	0.25674387156205	0.173850135348556	0.361495634694594	0.954539728187332
ENST00000254250.7	-0.309104397457747	-0.364414251605482	-0.0596152544461379	0.848653606763991	0.365226098793901	0.3099163690742	-0.0539759727864006	0.875994550612329	-0.0539759727864006	0.875994550612329	0.999773418228146
ENST00000454652.6	0.840328183568291	1.39341739568553	0.548145842414312	0.145370203264635	-0.496249454769444	0.0568394998706981	0.565099816944413	0.222164971872276	0.565099816944413	0.222164971872276	0.872957645972601
ENST00000359315.6	0.326914366570212	0.175059328269314	-0.156774607454827	0.636931082841486	2.07725649102734	1.92540178593895	-0.150001738742102	0.549203530475406	-0.156774607454827	0.636931082841486	0.996766572126271
ENST00000296755.12	-0.079147860449219	-0.0700306804454632	0.00808907216522825	0.947796506731267	-0.549917053025307	-0.540799881404925	0.00939376119395274	0.93394746036699	0.00808907216522825	0.947796506731267	0.999773418228146
ENST00000376350.8	0.344789182377133	0.148691709806306	-0.198490675409635	0.395409931377765	-0.788213824690544	-0.984311467723149	-0.193708153641794	0.500303019340094	-0.193708153641794	0.500303019340094	0.976299756674058
ENST00000367993.7	-0.0985427203103834	-0.0582185045123596	0.040105814044189	0.675873828115159	0.67196996913686	0.712294199344679	0.0404024600041152	0.634055975722871	0.040105814044189	0.675873828115159	0.999565373209201
ENST00000294811.2	0.257164775327092	-0.0765876786897344	-0.338565550022071	0.413504656460233	-0.260305229059314	-0.594058084214544	-0.329690165680964	0.508647250085445	-0.329690165680964	0.508647250085445	0.976548521752996
ENST00000553899.5	0.321992076028774	0.442655514958087	0.115770609513602	0.776792989519502	-0.0700784102105984	0.0505847665500213	0.127927358185749	0.781794283334875	0.127927358185749	0.781794283334875	0.999773418228146
ENST00000253814.6	0.197719809847167	0.104688252586032	-0.0938607854604885	0.508536841304857	0.668966388133853	0.57593483723046	-0.0924908924612576	0.509105380501975	-0.0924908924612576	0.509105380501975	0.976548521752996
ENST00000234454.6	0.326385711322281	0.348721900602164	0.0206426796900803	0.907594568703628	-0.0290081737470759	-0.00667200555215791	0.0232251714422165	0.89117551374078	0.0206426796900803	0.907594568703628	0.999773418228146
ENST00000294053.9	-0.42869210644659	-0.435156248336523	-0.00799437413538229	0.947250063502214	0.835908227615821	0.829444141463771	-0.00617483847338185	0.960500617079795	-0.00617483847338185	0.960500617079795	0.999975767786624
ENST00000262947.8	-0.186679014976073	-0.13100680808827	0.0547007631520302	0.725515152117965	0.200427177411724	0.256099385757832	0.056003162299783	0.711534508753619	0.0547007631520302	0.725515152117965	0.999773418228146
ENST00000413988.2	0.348976719351739	0.478227444777804	0.127062490171758	0.761159763889959	1.08194391366176	1.21119451639566	0.1344432267363	0.749131827199489	0.127062490171758	0.761159763889959	0.999773418228146
ENST00000300880.11	1.92596118015658	1.4993965200421	-0.50140873613571	0.394445722625563	2.808886137793	2.3823268483947	-0.401453061723364	0.571147136415273	-0.401453061723364	0.571147136415273	0.982776280811656
ENST00000357998.10	0.46129133129871	0.0909964169962233	-0.375791981547147	0.41963583845604	-0.709951122629758	-1.0802466299801	-0.362274610419809	0.534912519162694	-0.362274610419809	0.534912519162694	0.976890951458713
ENST00000304363.9	-0.0746194258760573	0.573587144628814	0.64515490026496	0.0231962747612328	-1.09628867497829	-0.44808236225499	0.653248892260594	0.0637083691937104	0.653248892260594	0.0637083691937104	0.610477729824489
ENST00000223023.5	-0.0971798614794363	-0.753633370678957	-0.662309895050676	0.0761777971586046	-0.593030097160556	-1.24948399039978	-0.656520460128621	0.137916119929875	-0.656520460128621	0.137916119929875	0.768430184609284
ENST00000613659.1	-0.0755344843629207	-0.433128192399744	-0.361135226969808	0.154098367351665	1.4686147396954	1.11102116686995	-0.356982435486981	0.0896541848818247	-0.361135226969808	0.154098367351665	0.796187098962806
ENST00000507747.1	-0.134523004398447	-0.182512209276679	-0.0532276547562085	0.859385240686132	0.68254097199367	0.634552034988039	-0.0461821496243973	0.886577109352288	-0.0461821496243973	0.886577109352288	0.999773418228146
ENST00000302386.10	-0.0533831787620144	0.0753001382264099	0.127708928744033	0.433318626949946	1.54236708817303	1.67105049358921	0.129079633039489	0.249240468311324	0.127708928744033	0.433318626949946	0.967800188657735
ENST00000408901.8	0.0790342836220457	-0.0123179090512949	-0.0924962462387446	0.515482870275806	-0.0967206542381687	-0.188072887263324	-0.0907842364823024	0.552185708522949	-0.0907842364823024	0.552185708522949	0.980344433122541
ENST00000509253.5	0.132454179806143	0.285260908895778	0.151492823454665	0.361633956172571	1.08160216839695	1.23440896636558	0.153265999414513	0.227527181438836	0.151492823454665	0.361633956172571	0.954539728187332
ENST00000620094.4	-0.164111993622959	-0.238704166233596	-0.0773556148590613	0.874207255908929	-1.68843459651792	-1.76302667015534	-0.0698551906430698	0.902901750993862	-0.0698551906430698	0.902901750993862	0.999773418228146
ENST00000261880.10	-0.136837127409946	0.00893072166193431	0.144868677479938	0.18404265386454	-0.318468604907129	-0.172700754253929	0.145921352445874	0.17385775356694	0.144868677479938	0.18404265386454	0.828588479905295
ENST00000611668.4	0.127944454844454	0.00284509738397426	-0.125954099515609	0.34315276294298	0.226804852819034	0.10170547742399	-0.124703935471809	0.375360420644197	-0.124703935471809	0.375360420644197	0.957415556971455
ENST00000391771.1	-0.138154001204897	-0.305222737294404	-0.168028068436436	0.259445894209839	1.59155769986547	1.42448904183894	-0.166876150386763	0.140251113269046	-0.168028068436436	0.259445894209839	0.902889834585529
ENST00000439370.5	-0.0681433264332585	-0.0646814133095892	-0.00520190495574502	0.967208387465127	1.07741635872133	1.08087838203091	0.00672309572588947	0.982386686832994	0.00672309572588947	0.982386686832994	0.999975767786624
ENST00000246071.8	0.412783810236567	0.193840972476245	-0.219828904737787	0.138784913565769	2.06366931283984	1.84472658284672	-0.218809634140736	0.0190758025445906	-0.219828904737787	0.138784913565769	0.771689529622344
ENST00000366548.8	0.263389964917842	0.481667337392832	0.217862463636283	0.0443649228569976	-1.24938539357006	-1.03110806842351	0.218846990772202	0.0976151952288118	0.218846990772202	0.0976151952288118	0.692087916107273
ENST00000375888.5	0.193860062433223	0.0429400857473239	-0.154611528618969	0.577598377699838	-0.0342141008701472	-0.185134206189616	-0.148768002875081	0.639125736024103	-0.148768002875081	0.639125736024103	0.996863832639918
ENST00000367854.8	0.142300553723481	-0.110434398267936	-0.253668705819905	0.368139343424503	-1.07932567534872	-1.33206101730855	-0.251071346790886	0.482464209547674	-0.251071346790886	0.482464209547674	0.974228724423849
ENST00000360128.11	-0.0431299777734903	-0.111465214134548	-0.0693671568574314	0.506212895055291	-0.884721294107353	-0.953056529219036	-0.0681328657756599	0.525853762841413	-0.0681328657756599	0.525853762841413	0.976890951458713
ENST00000527958.6	0.121008047357375	-0.0125916818738324	-0.134506557333909	0.221679716243102	-0.286025751359249	-0.419625485008671	-0.133280674057365	0.243651139607406	-0.133280674057365	0.243651139607406	0.891338645936814
ENST00000408965.4	-0.324508959144941	-1.03890781419554	-0.732237342058047	0.180641638227997	1.38468933420036	0.670290632618419	-0.717083162356599	0.155354644628162	-0.732237342058047	0.180641638227997	0.827575885853547
ENST00000247026.10	0.207700995282481	-0.0493167713572523	-0.258610790023655	0.0798770045363796	-0.860694120861892	-1.11771193663695	-0.25651733648269	0.132292755708937	-0.25651733648269	0.132292755708937	0.755088114107831
ENST00000534928.5	0.0652861695727715	-0.0688352336631914	-0.135407585378331	0.303123708100883	-0.478214902216076	-0.612336312979585	-0.13384036827643	0.334203222621085	-0.13384036827643	0.334203222621085	0.941013587037347
ENST00000260810.10	0.138786066731761	0.413426474782503	0.273643078051396	0.0207022949525732	-1.69032098217556	-1.4156806157308	0.275424797297734	0.0466920487735242	0.275424797297734	0.0466920487735242	0.533427229475682
ENST00000395728.7	0.0891836363222839	0.0697685993235761	-0.0204334806366535	0.855657895755213	-0.548778076529983	-0.568193111090859	-0.019173939628977	0.87320122167606	-0.019173939628977	0.87320122167606	0.999773418228146
ENST00000406452.8	0.0465871162468254	0.247576313929172	0.199824892063985	0.275988551631456	-0.509770005887573	-0.308780897760329	0.202141855637721	0.342242283119253	0.202141855637721	0.342242283119253	0.943662004253521
ENST00000234590.10	-0.232843337939659	-0.244717103685978	-0.0119290587723999	0.821513576446181	2.40560275821795	2.39372901986416	-0.0118545420341689	0.693149299122057	-0.0119290587723999	0.821513576446181	0.999773418228146
ENST00000230901.9	0.180236016196855	0.0234316667672042	-0.157429271279561	0.177960261500653	-0.0586742362868633	-0.215478602503218	-0.156326440208488	0.212756457336191	-0.156326440208488	0.212756457336191	0.862444737230121
ENST00000548729.5	-0.537414051677772	0.269836583200795	0.716478898524754	0.6192017327513	2.43244285972237	3.23972121814974	0.815811290765836	0.165488019463858	0.716478898524754	0.6192017327513	0.991968593427765
ENST00000474627.8	-0.269343464107616	-0.477435759999962	-0.213431742867487	0.498111586345092	-0.127020616517443	-0.335113060801457	-0.206864616057563	0.554283943021731	-0.206864616057563	0.554283943021731	0.980854996739337
ENST00000269228.10	-0.120203937045448	-0.334251745286463	-0.215106522571441	0.106566937977183	1.23347611134369	1.01942836600239	-0.213906020839323	0.0385304659300321	-0.215106522571441	0.106566937977183	0.70282514410145
ENST00000394126.5	-0.0766618718147821	-0.24698198514022	-0.171222905294041	0.12764424841002	0.842757196829053	0.672437116287082	-0.170170111325623	0.0751773266893538	-0.171222905294041	0.12764424841002	0.746375723498589
ENST00000366609.3	-0.0546225306777941	-0.170788722265725	-0.117803347752971	0.425075236642683	0.413889052170213	0.297722894139958	-0.115783374811282	0.394644359654196	-0.117803347752971	0.425075236642683	0.965330978132802
ENST00000426633.6	-0.11226883070823	0.0803468903054095	0.190306176042587	0.580381791142765	1.90382025209262	2.09643613735396	0.194180172699737	0.455237932709849	0.190306176042587	0.580381791142765	0.982909496490139
ENST00000532972.5	0.176464381800622	-0.0331092257119497	-0.210098193776609	0.0983401701165397	2.1247734487115	1.91519993963425	-0.209388593859624	0.00426259027826927	-0.210098193776609	0.0983401701165397	0.694466824417648
ENST00000406890.6	-0.315580915598745	-1.09939249111313	-0.792491549602532	0.104847419533923	0.416031538074077	-0.367780515960727	-0.786600124411445	0.144952641766887	-0.786600124411445	0.144952641766887	0.784683541704281
ENST00000338779.11	-0.059544595838036	0.139313808884987	0.197597086127907	0.159271047749938	-2.20602720255985	-2.00716888815201	0.199465716506023	0.255381226087419	0.199465716506023	0.255381226087419	0.902889834585529
ENST00000244007.7	0.133229228638189	0.293024726007457	0.158704111509884	0.214094471496913	-0.881014015241003	-0.721218560853378	0.16027827100139	0.274377672401292	0.16027827100139	0.274377672401292	0.908339293871946
ENST00000398558.8	-0.392232962146038	-0.964679319948596	-0.591482135503582	0.292528212393721	1.18608429387126	0.613638099614928	-0.574211801233823	0.276404312036898	-0.591482135503582	0.292528212393721	0.919959889857439
ENST00000399728.5	0.37571263580056	0.25126811376522	-0.124716476675558	0.0758289887614659	0.989818428040461	0.865373931793694	-0.124377775975169	0.0139530876751238	-0.124716476675558	0.0758289887614659	0.642137004770447
ENST00000575842.5	0.0709647508316179	-0.149369691873973	-0.220387522960256	0.000298921853498876	2.51667313026111	2.29633871149017	-0.220292391827339	1.53238670680643e-07	-0.220387522960256	0.000298921853498876	0.0198236224308157
ENST00000369393.8	-0.166050619946133	-0.0937918476175127	0.071714682448431	0.365773005163888	-1.01909498495802	-0.946836193889456	0.0724160472579947	0.292350624098675	0.071714682448431	0.365773005163888	0.956092717018703
ENST00000366654.5	0.132419587843072	-0.0686422180265489	-0.204408260139798	0.458019738827932	-1.46261587829124	-1.66367800219176	-0.198704405502652	0.580093249274944	-0.198704405502652	0.580093249274944	0.982909496490139
ENST00000586178.6	-0.00777732044307361	-0.260105237891963	-0.254144340880636	0.264259137970633	-2.86538017613376	-3.11770840094897	-0.250820295057743	0.415101085606418	-0.250820295057743	0.415101085606418	0.964321332779133
ENST00000420864.5	-0.227089398933236	0.934831765802963	1.15990361003218	0.0120603026335764	-2.8287355863745	-1.666815784845	1.18398194114386	0.103092040742907	1.18398194114386	0.103092040742907	0.701584374667675
ENST00000274764.5	0.566752459273875	0.503458787814352	-0.070804560711931	0.855790289383849	1.37172084155963	1.30842726618757	-0.0567031501192607	0.902109139468703	-0.0567031501192607	0.902109139468703	0.999773418228146
ENST00000311177.7	0.168635842726603	0.244846131742725	0.0752843212182119	0.512512487064588	-0.863632374882219	-0.78742210904257	0.076605296149022	0.542237653485918	0.076605296149022	0.542237653485918	0.980040457581726
ENST00000398752.11	0.144771174070004	0.0791584492256141	-0.0656290943083673	0.496160768820503	3.19431002211398	3.12869736466764	-0.0655652921849392	0.167553525880508	-0.0656290943083673	0.496160768820503	0.975699142071015
ENST00000273077.9	-0.393544741532369	-0.177465909020012	0.212308108197521	0.406859655717872	-0.110800583663588	0.10527822849216	0.216961435836993	0.390135509966697	0.212308108197521	0.406859655717872	0.962449265194884
ENST00000323563.8	0.306914068481531	0.152395093169345	-0.1563675908382	0.422576867555443	1.36683864627507	1.21231975722476	-0.153950669518015	0.347090982983057	-0.1563675908382	0.422576867555443	0.965330978132802
ENST00000367619.8	0.397273506038145	0.577481637078051	0.178292300163341	0.330486576725709	0.385490226339261	0.565698380514894	0.181021115187324	0.280050117193583	0.178292300163341	0.330486576725709	0.939986354209167
ENST00000317802.9	-0.189444921782975	0.0247893622243047	0.208082575078462	0.598281960848901	0.502726729728836	0.716961504177826	0.217477688445841	0.556335145714896	0.208082575078462	0.598281960848901	0.987511247058651
ENST00000356260.10	0.0202664840686264	-0.192769162993751	-0.214652246448412	0.117286764663897	-0.219232718797557	-0.432268371285435	-0.212724232617959	0.134061457653927	-0.212724232617959	0.134061457653927	0.76059072167142
ENST00000280571.9	0.626195573999738	0.280967131804156	-0.346970971850326	0.224774828676156	-1.92006522133533	-2.26529407452301	-0.341155465210859	0.385904882992711	-0.341155465210859	0.385904882992711	0.959585762729719
ENST00000285873.8	-0.187861638188971	-0.197680822005233	-0.0101793127481582	0.913042805219109	0.805677059849408	0.795857900070873	-0.00964809677661463	0.912044702268431	-0.0101793127481582	0.913042805219109	0.999773418228146
ENST00000528838.6	-0.300119275729038	-0.19839187069636	0.100159419725907	0.518669361424548	-0.64452984961793	-0.542802477336166	0.102177893264303	0.535311458434054	0.102177893264303	0.535311458434054	0.976890951458713
ENST00000340381.11	-0.271538957636883	-0.211536846982965	0.0583678657025288	0.73588106963156	0.856597457773351	0.91659964081417	0.0602880718130855	0.647985529981849	0.0583678657025288	0.73588106963156	0.999773418228146
ENST00000259727.5	0.488354147007701	0.447204691815577	-0.0420532172585693	0.729516841746072	-0.145959106275781	-0.187108574372776	-0.0405184201932318	0.761747781718174	-0.0405184201932318	0.761747781718174	0.999773418228146
ENST00000260327.9	0.0237790689129397	0.0513370362842831	0.0263423885549863	0.847054060708791	-0.801115022542113	-0.773557079705437	0.0281087860098617	0.842529419364066	0.0263423885549863	0.847054060708791	0.999773418228146
ENST00000374599.7	0.464245826524761	0.460369971722954	-0.00576522754851694	0.967573975218557	0.42153271952197	0.417656851654497	-0.00250218815274916	0.993945982297722	-0.00250218815274916	0.993945982297722	0.999975767786624
ENST00000473341.5	0.052945752391614	-0.0116442389034871	-0.0675463606064639	0.934872716260857	-0.718993786419641	-0.783584758088385	-0.0584266973904111	0.933037469906664	-0.0675463606064639	0.934872716260857	0.999773418228146
ENST00000541240.5	0.522241408399885	0.182575092230367	-0.339977259415548	0.604476192365955	-2.58087397682284	-2.92054188229712	-0.33557494138023	0.661979258821759	-0.33557494138023	0.661979258821759	0.999283296683967
ENST00000242592.9	0.0894779681582745	0.0886694446552372	-0.00310071433318493	0.969712393654506	1.48683224767022	1.48602385613852	0	0.998858021916979	0	0.998858021916979	0.999975767786624
ENST00000414651.3	-0.473014027415623	0.078489775621839	0.551357768883199	0.250045751798563	3.50059272502079	4.05209701131316	0.552460330942149	0.0301149561662933	0.551357768883199	0.250045751798563	0.894570606572766
ENST00000536578.5	0.076873246415999	-0.0673415716051812	-0.14527725231781	0.266116520778039	-0.191592956519491	-0.33580779103408	-0.14370498843616	0.302963335391153	-0.14370498843616	0.302963335391153	0.926782498320813
ENST00000458591.7	-0.037260818790113	0.0395979979521376	0.0756063075572295	0.65484138676035	0.637098204609046	0.713957079618188	0.0772368814508746	0.572537037818328	0.0756063075572295	0.65484138676035	0.999283296683967
ENST00000524767.5	0.184511076012122	-0.237199645844258	-0.424445156138944	0.0587261736694361	-0.859103670477698	-1.28081455960125	-0.420664129650558	0.125561657417148	-0.420664129650558	0.125561657417148	0.742178579385274
ENST00000618691.5	0.188746575338482	-0.115284538733355	-0.304225471726213	0.00562772145065657	2.80144435436765	2.49741333252854	-0.303995069020585	2.20190693388755e-09	-0.304225471726213	0.00562772145065657	0.170969548875254
ENST00000341068.8	-0.0178551449730344	0.0781606377258568	0.0955878784789174	0.273444795100629	-0.947609780870559	-0.851593992202472	0.0961376142468968	0.255587640506301	0.0955878784789174	0.273444795100629	0.907890251936127
ENST00000557659.5	-0.0475718836638187	-0.626435925185788	-0.587079954796839	0.181655267619338	0.573343427121288	-0.00552065724165914	-0.577335891187923	0.218637580959059	-0.577335891187923	0.218637580959059	0.870252439158953
ENST00000336097.7	0.0837087707518394	0.0929897434415196	0.00905895788381605	0.921962603649182	0.473741168800001	0.483022161666924	0.00933476323495164	0.896844173672642	0.00905895788381605	0.921962603649182	0.999773418228146
ENST00000335624.4	-0.0257758961180127	0.415885227651346	0.431935532254914	0.412190733218581	-0.163999197123545	0.277661576792903	0.452438431036231	0.438744654377241	0.452438431036231	0.438744654377241	0.967818467908385
ENST00000569871.5	-0.43375616174793	0.0908554332970205	0.521445030052775	0.205234376158517	0.83663794579747	1.36124945324606	0.527545014039476	0.178932426754587	0.521445030052775	0.205234376158517	0.853615926972615
ENST00000287474.9	-0.0199172277034231	0.602865601394384	0.626968964598491	0.230159726547041	2.54564758374114	3.16842904666727	0.624960880366601	0.369441134092492	0.624960880366601	0.369441134092492	0.956092717018703
ENST00000373014.5	0.0403656844741466	0.178468977760042	0.137707622849897	0.0959642772773658	0.45156116232725	0.589664475605025	0.138193032708854	0.0431488958230876	0.137707622849897	0.0959642772773658	0.689859693680643
ENST00000595100.1	-0.665285804417619	-0.150918876937388	0.511050107650062	0.459797914122132	1.58983324598806	2.10419996243035	0.518439802025654	0.406476528359727	0.511050107650062	0.459797914122132	0.970268163366766
ENST00000582401.6	-1.31118005772857	-1.27264205029673	0.0382626273704987	0.758404614087851	0.905333630415707	0.943871616842814	0.0382626270658997	0.758061881284559	0.0382626273704987	0.758404614087851	0.999773418228146
ENST00000310981.6	-0.23490716655277	-0.017458920075388	0.213103143850957	0.440790001178438	0.163736146132875	0.381184374259183	0.218856870266134	0.417042754011101	0.213103143850957	0.440790001178438	0.967818467908385
ENST00000376509.4	0.010060390631167	-0.000642977062875944	-0.0110546223007003	0.889513483579569	1.03491455573998	1.02421122172011	-0.0106317051750486	0.867468613684198	-0.0110546223007003	0.889513483579569	0.999773418228146
ENST00000562050.5	-0.104047452226026	-0.444555516978473	-0.342844445739622	0.50055816236713	-0.594604387851783	-0.935113341757302	-0.338173741975355	0.580795063722212	-0.338173741975355	0.580795063722212	0.982909496490139
ENST00000355972.8	0.056031585416726	-0.0840771399399434	-0.140268104011276	0.343597727214989	-0.713835848674322	-0.853944539807083	-0.139493797045804	0.445053399640848	-0.139493797045804	0.445053399640848	0.967818467908385
ENST00000578822.5	-0.290961200429886	-0.329236906213018	-0.0404975315584331	0.839600177990419	2.18421276665135	2.14593726830198	-0.0378916124919368	0.79368690233695	-0.0404975315584331	0.839600177990419	0.999773418228146
ENST00000672774.1	0.467875008830447	0.106020935203229	-0.364850359616534	0.291996964370178	3.53432593844101	3.17247237071833	-0.361174059907368	0.0196397799813919	-0.364850359616534	0.291996964370178	0.919959889857439
ENST00000222305.8	0.0753098602572828	0.150001913059841	0.0746185144996216	0.808415019360906	-2.34362381688746	-2.2689328221256	0.0800465214269996	0.889791942293385	0.0800465214269996	0.889791942293385	0.999773418228146
ENST00000340934.10	-0.0314006474373597	0.266011001151545	0.296451939963954	0.0221228439784806	-0.152105556808789	0.14530611711472	0.297883708450182	0.0102141007737203	0.296451939963954	0.0221228439784806	0.371882613771182
ENST00000320868.9	0.386094967966729	0.44226055569366	0.0561533017355329	0.72032291048097	1.97695273815035	2.03311802617717	0.0563452345085754	0.803486089910681	0.0563452345085754	0.803486089910681	0.999773418228146
ENST00000587896.6	-0.12436470876902	-0.43435637054237	-0.310493928735212	0.000234001123297255	0.0388641988051532	-0.271127444982163	-0.310022646051287	4.0918699544818e-05	-0.310493928735212	0.000234001123297255	0.0158074299191363
ENST00000621032.4	0.0271385736439265	0.458074130508088	0.430571988800499	0.194294803706249	-4.60182639497866	-4.17089172064653	0.438971937423705	0.390759185105807	0.438971937423705	0.390759185105807	0.960251333482282
ENST00000618853.5	-0.587111736060342	-0.552800429899068	0.0319096455852228	0.880958250802807	0.957267097723675	0.991578517308607	0.0342911481561253	0.809765675198816	0.0319096455852228	0.880958250802807	0.999773418228146
ENST00000280700.10	-0.0408062529392959	0.142212501095434	0.182027629276799	0.137258635510088	-0.246866792454439	-0.0638480352797801	0.183419278025613	0.126436787085877	0.182027629276799	0.137258635510088	0.767746779403874
ENST00000416007.9	0.126609424121501	0.237496433679287	0.107440379695673	0.686191823973758	0.72468805003398	0.835575125248474	0.112433339668343	0.614775826230642	0.107440379695673	0.686191823973758	0.999773418228146
ENST00000318663.5	0.0768260301347493	0.465383630117019	0.38432555551516	0.52862347071689	0.993310883060255	1.38186813524698	0.397789779746928	0.532786653418281	0.397789779746928	0.532786653418281	0.976890951458713
ENST00000521578.6	-0.103064994169467	-0.306289179912028	-0.20428071029602	0.453381015602498	-2.54132449802132	-2.74454928938921	-0.201335593677377	0.581397338207403	-0.201335593677377	0.581397338207403	0.982909496490139
ENST00000336735.9	-0.0869215593418139	0.044667782945582	0.130611363354001	0.365880000512898	-0.747482307099314	-0.615893017790012	0.132111471988748	0.419153051984818	0.132111471988748	0.419153051984818	0.965328514191646
ENST00000311180.9	0.0196632700650072	-0.175293389776791	-0.197019323715341	0.345789709048671	1.76215777306526	1.5672012735485	-0.194550462468557	0.192808278727686	-0.197019323715341	0.345789709048671	0.945894816728837
ENST00000652974.1	0.147819977026197	0.18550709075766	0.037191297637257	0.828725865137093	-4.43915919562232	-4.4014723914256	0.039700240292567	0.874895226111605	0.039700240292567	0.874895226111605	0.999773418228146
ENST00000373863.3	0.0490608232950133	-0.30559813629455	-0.355707038915571	0.102775606179784	0.74082142485886	0.386162359659335	-0.353867169170127	0.139618496714616	-0.353867169170127	0.139618496714616	0.774945061267977
ENST00000432615.5	-0.229801595874831	-0.0371427357878927	0.18812593796137	0.620027745978705	1.29636018869335	1.48901932573625	0.194356273393443	0.469417552570906	0.18812593796137	0.620027745978705	0.992201428868101
ENST00000397500.5	-0.603832607725709	-0.102046602267082	0.498827755874721	0.194541731958579	0.418094408870995	0.919880230294568	0.50483798904866	0.206434650942407	0.50483798904866	0.206434650942407	0.854274117132164
ENST00000369498.8	-0.308083288683776	-0.203127312977065	0.103378609583175	0.5571490378702	0.303123697031889	0.408079663168433	0.105444355521239	0.543223550657802	0.103378609583175	0.5571490378702	0.981667852573347
ENST00000421852.6	0.117686099987791	-0.151360575274859	-0.271298263014744	0.119776394802906	0.376014745079312	0.10696811405013	-0.268601073498686	0.0966393935307214	-0.271298263014744	0.119776394802906	0.730208380720279
ENST00000614558.2	0.323303228269292	0.373321731861286	0.049030245340986	0.68694965895832	-1.02992901592508	-0.979910543086169	0.0506353701861446	0.709123808392172	0.0506353701861446	0.709123808392172	0.999773418228146
ENST00000269886.7	-0.187047968172855	-0.21074005713696	-0.0248249115761812	0.846597657238637	-0.334347047505879	-0.358039112866415	-0.0234389880412966	0.855533575185481	-0.0234389880412966	0.855533575185481	0.999773418228146
ENST00000519374.6	0.102731798301123	0.00223726759338783	-0.102430578749667	0.572220071597637	1.29006297700041	1.189568535349	-0.100014983080346	0.5017825173179	-0.102430578749667	0.572220071597637	0.982776280811656
ENST00000562875.5	-0.0431477899202679	-0.16209084132159	-0.121253718061514	0.584569620073455	-1.08176861339272	-1.20071183425834	-0.117544098317932	0.664305234799432	-0.117544098317932	0.664305234799432	0.999283296683967
ENST00000373855.5	-0.232731549719015	-0.334009641339139	-0.102165491877903	0.449210297840891	-2.49223741045093	-2.5935155983094	-0.101055000028539	0.55907215597362	-0.101055000028539	0.55907215597362	0.981828528007904
ENST00000524782.6	0.16168345151321	0.244653556269642	0.0824234631280201	0.391299523805887	0.521751160177689	0.604721297507417	0.0830472877850195	0.260711889482323	0.0824234631280201	0.391299523805887	0.960251333482282
ENST00000478100.3	-0.284358839991721	-0.701338188378419	-0.422472950463422	0.330912953067212	-1.35573317394349	-1.7727132194303	-0.41662559385576	0.443531461222839	-0.41662559385576	0.443531461222839	0.967818467908385
ENST00000415136.6	0.0152575153956029	-0.00807393438499244	-0.0236753454969827	0.749509347748016	0.934771706200165	0.911440285767058	-0.0232456215503841	0.671303386280149	-0.0236753454969827	0.749509347748016	0.999773418228146
ENST00000411651.6	0.00673473742702322	0.791381531471786	0.784122152477786	0.0116074524393009	-2.865437603977	-2.08079150492064	0.791157881731555	0.0986471211058041	0.791157881731555	0.0986471211058041	0.694952136307909
ENST00000467404.6	0.450673235303067	0.153241089872104	-0.305589473274223	0.621773124611761	0.896598808741405	0.599164036502159	-0.286434782471805	0.675480887988058	-0.286434782471805	0.675480887988058	0.999461264923063
ENST00000311772.10	-0.037656657476333	-0.163129371938457	-0.126100484041722	0.321718205621845	-0.412967264477144	-0.53844001931222	-0.125031413334737	0.385263760564458	-0.125031413334737	0.385263760564458	0.959585762729719
ENST00000521229.5	0.419146704541416	0.241844568397371	-0.192589453043855	0.731990806776777	1.81058693091975	1.63328512981603	-0.167789796990736	0.769059297017222	-0.167789796990736	0.769059297017222	0.999773418228146
ENST00000409031.5	-0.140322426148693	0.123927603448619	0.263811509599047	0.00498091300266853	0.223243599473047	0.487493658076471	0.264456878194918	0.000377692681000163	0.263811509599047	0.00498091300266853	0.160273401825512
ENST00000263960.6	-0.10225828344044	-0.0144516861253561	0.0833507949070031	0.780433067617547	0.131492462383189	0.219299001430729	0.09002414546045	0.760965328651518	0.0833507949070031	0.780433067617547	0.999773418228146
ENST00000272937.10	0.34040998336624	0.135391735579222	-0.208078097938972	0.287265966237715	-0.523178345772026	-0.728196614436025	-0.203753149906344	0.334421312027198	-0.203753149906344	0.334421312027198	0.941260892763717
ENST00000375077.5	0.571951020729542	0.368459129627913	-0.205893630414014	0.330554323407042	-1.21476058446152	-1.41825265618237	-0.201426650852571	0.469675206473634	-0.201426650852571	0.469675206473634	0.972372105757104
ENST00000317135.13	0.412087287597507	0.330019791202682	-0.0860477607356955	0.774558203437562	-0.605197311677458	-0.68726501210171	-0.0779771664002036	0.835291233363807	-0.0779771664002036	0.835291233363807	0.999773418228146
ENST00000247977.9	-0.0560764536829181	0.0550618462330935	0.107157716860653	0.743829627258834	1.60162154405991	1.71276005924268	0.111985156661833	0.599095109551395	0.107157716860653	0.743829627258834	0.999773418228146
ENST00000608443.6	0.0265573905619829	0.163199308902231	0.135977604583496	0.222713401408343	-0.234094461765154	-0.0974525378105063	0.136992363129864	0.200896244768224	0.135977604583496	0.222713401408343	0.873238416502578
ENST00000546034.1	0.342814421504109	-0.220563379846671	-0.566563608330001	0.129748132848915	3.8254868217854	3.2621097567809	-0.56308562924468	3.17285926183304e-05	-0.566563608330001	0.129748132848915	0.751194342798675
ENST00000378616.5	0.552256120747639	0.396907867983203	-0.157417768943397	0.43647493769933	-0.615168960063449	-0.770517322509176	-0.153663354086508	0.534458519208106	-0.153663354086508	0.534458519208106	0.976890951458713
ENST00000454345.5	-0.168832159772142	-0.0404569657767291	0.127292085494001	0.407862877086647	-1.51061047673384	-1.38223538814868	0.128998477487587	0.498486177216963	0.128998477487587	0.498486177216963	0.975699142071015
ENST00000587505.5	0.66694309090538	1.46701663366386	0.80468079902231	0.382537685042561	-0.316021334522799	0.484045689425211	0.741674435539341	0.776324547908562	0.741674435539341	0.776324547908562	0.999773418228146
ENST00000361127.6	-0.00908123920923217	-0.0576757680856028	-0.0497985569985757	0.663550731675314	-0.508919497312098	-0.557514031621615	-0.0484309501782796	0.689599387947114	-0.0484309501782796	0.689599387947114	0.999773418228146
ENST00000354926.9	0.0102086039066405	0.0822242141916504	0.0717053684107569	0.417663859417657	-0.845872522283559	-0.773856925860987	0.072320576372785	0.454190968616848	0.072320576372785	0.454190968616848	0.969154595777289
ENST00000257181.10	0.14811268775782	0.117899835004585	-0.0307800153695316	0.741907605930801	-0.506685875023313	-0.536898732068107	-0.0298946076024111	0.762019480217114	-0.0298946076024111	0.762019480217114	0.999773418228146
ENST00000403245.8	-0.259575758460855	-0.327522136280176	-0.0701537735091144	0.696857465717938	-1.35018438857429	-1.41813085816692	-0.0672251516773015	0.753845360510401	-0.0672251516773015	0.753845360510401	0.999773418228146
ENST00000439502.6	-0.12076490377619	-0.267738119650164	-0.149445014175722	0.538730157028746	2.41358145350572	2.2666084828501	-0.146504634151492	0.353567296395573	-0.149445014175722	0.538730157028746	0.979804212014153
ENST00000395131.5	0.61999032702571	0.279930520631882	-0.340402054262199	0.000338073705758539	0.693692838143531	0.35363307637089	-0.339932463508918	1.57832536482762e-06	-0.340402054262199	0.000338073705758539	0.0218862477608921
ENST00000676306.1	-0.356594908796126	0.275715084536351	0.634295316413625	0.287022357864062	-0.586461900249684	0.045843434396684	0.639813172006188	0.513950559905368	0.639813172006188	0.513950559905368	0.976890951458713
ENST00000377100.8	-0.201475245045882	0.52169619069287	0.716015299069834	0.14124314756152	-0.230702061574685	0.492469048315893	0.734220633787576	0.175852037114195	0.734220633787576	0.175852037114195	0.819086404990999
ENST00000404537.6	1.56935351856409	1.70053837055952	0.125494710701446	0.887658679507802	2.13525985084825	2.26644481951469	0.145660823284659	0.746834526444817	0.125494710701446	0.887658679507802	0.999773418228146
ENST00000304735.4	-0.197171701655977	-0.638280688360161	-0.45000806008159	0.320586272170302	2.50853132781273	2.06742312550279	-0.440817455210123	0.139261095929399	-0.45000806008159	0.320586272170302	0.931027048364273
ENST00000297991.6	0.122104780453392	0.0238305411824299	-0.0994159346948791	0.505381917811083	0.943585478027456	0.845311297918025	-0.0979714644341422	0.436959076494176	-0.0994159346948791	0.505381917811083	0.976404457592608
ENST00000267615.11	0.274837921374399	0.376194154946098	0.0987383547404797	0.627674499386655	-0.937895783590877	-0.836539677153001	0.10328406026869	0.670897537803727	0.10328406026869	0.670897537803727	0.999461264923063
ENST00000405940.6	-0.0293228470877236	-0.0344960801655125	-0.00644426568972367	0.991677456898281	-2.76186679693535	-2.76704055370931	-0.00204123887524243	0.99892030531389	-0.00204123887524243	0.99892030531389	0.999975767786624
ENST00000300030.8	0.40683138391823	0.0979942493118082	-0.310460714237981	0.0354117475586202	-0.367099917682211	-0.675937068141518	-0.308235190722241	0.0525813591689119	-0.308235190722241	0.0525813591689119	0.565657205988038
ENST00000396478.4	-0.216842262430944	-0.424186022077647	-0.210744496591873	0.472517969915322	1.00702490722296	0.799681155690694	-0.20633710250959	0.470409976949405	-0.210744496591873	0.472517969915322	0.973599270437504
ENST00000261593.8	0.287022825203886	0.407656599282166	0.119361421083362	0.45035543025956	-0.587471551232568	-0.466837827106578	0.121570851946911	0.493999904709865	0.121570851946911	0.493999904709865	0.975699142071015
ENST00000357992.9	-0.132092426966606	-0.221156197651711	-0.0919217023357142	0.801988010475631	-2.54152742253721	-2.63059185073617	-0.0860320542028123	0.859924305709222	-0.0860320542028123	0.859924305709222	0.999773418228146
ENST00000674768.1	-0.207888883192047	0.538258206131164	0.768917653563634	0.334786060951997	-0.367790704178041	0.378295815400415	0.701816268146413	0.915823330692487	0.701816268146413	0.915823330692487	0.999773418228146
ENST00000271375.7	0.100329356087742	0.323930435663887	0.222751214334481	0.0345395641698245	-1.22326250105102	-0.999661445655465	0.223933957088576	0.0575434539407	0.223933957088576	0.0575434539407	0.585446777417262
ENST00000439489.6	-0.345130274613206	0.0715694113070481	0.411050049194444	0.549207831970721	0.608329465301663	1.02502886601711	0.425911490781455	0.562150452949316	0.425911490781455	0.562150452949316	0.982373386356304
ENST00000314289.13	0.0635054554446044	-0.177712747500522	-0.244152492724186	0.205575553699636	-0.587631670194293	-0.82884993918708	-0.240490160447001	0.272398095874686	-0.240490160447001	0.272398095874686	0.90627154809822
ENST00000265990.11	0.0418797086288358	0.0349762887134515	-0.00811945117888935	0.947971906745373	-0.722821812210918	-0.729725261375182	-0.00647376392980492	0.967419905853909	-0.00647376392980492	0.967419905853909	0.999975767786624
ENST00000275034.5	0.0254663908740546	-0.0208903432728202	-0.046974746770297	0.643838087659196	-1.04331016424663	-1.08966691320681	-0.0459961064911005	0.681949309997461	-0.0459961064911005	0.681949309997461	0.999773418228146
ENST00000643500.1	0.332104563965333	-0.403821430663613	-0.740412972671343	0.0320103020228769	0.639520727843868	-0.0964056424530814	-0.734606608299239	0.0446137056248843	-0.734606608299239	0.0446137056248843	0.521344731888718
ENST00000420124.4	-0.151039153349543	-0.449318312943435	-0.299843559963081	0.0209525337218734	-1.00693971989413	-1.3052189033744	-0.298194257612378	0.0368846258161278	-0.298194257612378	0.0368846258161278	0.477799406695235
ENST00000262844.10	0.517720714495515	0.0761601977953238	-0.443312070773757	0.00782281710942181	0.550208104397927	0.108647613345628	-0.441055249897794	0.00625043377895463	-0.443312070773757	0.00782281710942181	0.211589392284542
ENST00000199814.9	-0.101232837067114	-0.106416258502083	-0.00612994315289828	0.952686246272137	1.18448654970707	1.17930319032899	-0.00505139019371333	0.96245419432738	-0.00505139019371333	0.96245419432738	0.999975767786624
ENST00000353275.9	-0.640490497055394	-0.110025299647629	0.526538054281599	0.126232503768155	0.362872850203777	0.893338115644452	0.532457139980654	0.0839255045791534	0.526538054281599	0.126232503768155	0.744303239142087
ENST00000540801.6	0.00212102958280684	0.253433283755731	0.2475536249543	0.489419354050991	-1.52778837300284	-1.27647665319932	0.258291014121641	0.588602030420059	0.258291014121641	0.588602030420059	0.984530479081096
ENST00000556143.6	0.0773370846460145	0.0985727189977706	0.0140226378981412	0.982324745718761	0.573817340360008	0.595052717763252	0.0277609997793036	0.954176274668018	0.0140226378981412	0.982324745718761	0.999975767786624
ENST00000404138.5	-0.261912376553077	-0.299590886755574	-0.0385962873674908	0.757225741418352	-0.941920649556212	-0.979599203122849	-0.0375608273041035	0.796044808647349	-0.0375608273041035	0.796044808647349	0.999773418228146
ENST00000313368.8	-0.245907721206216	-0.0315334555716102	0.213354275503334	0.0854834240144791	-0.427619847341564	-0.213245588940872	0.214758231739147	0.0884305300511574	0.214758231739147	0.0884305300511574	0.671183181472262
ENST00000369151.8	0.111970048203399	0.124982871807498	0.00921393421702588	0.97150153554846	-1.67684724718988	-1.66383481633701	0.0169825181411785	0.961146689243508	0.00921393421702588	0.97150153554846	0.999975767786624
ENST00000272418.7	0.0203615424185373	0.14569852848441	0.124764123524006	0.211622664855855	0.289845552465716	0.415182566663999	0.125544527778506	0.124657761365058	0.124764123524006	0.211622664855855	0.859789992247395
ENST00000519682.5	0.0427949167777568	0.86184957728321	0.814820551502699	0.367524927803929	-1.25051902313611	-0.431488479677009	0.808937985428901	0.815958162218993	0.808937985428901	0.815958162218993	0.999773418228146
ENST00000379188.7	-0.138206443095058	-0.197994537056201	-0.0621991260844412	0.72472161365358	-0.862762035596825	-0.922550197723791	-0.0591852281818306	0.774106575191879	-0.0591852281818306	0.774106575191879	0.999773418228146
ENST00000233078.9	-0.173362607255845	-0.0919856017738484	0.0809073019659224	0.300180878440432	-0.326633825171656	-0.245256805702876	0.081386786420931	0.238457774426446	0.0809073019659224	0.300180878440432	0.924721424710342
ENST00000298229.7	-0.202298106192032	-0.0880122703614392	0.113059881828833	0.413678920858506	-1.25753490892414	-1.14324912454912	0.114928638012865	0.46751875934555	0.114928638012865	0.46751875934555	0.972372105757104
ENST00000263256.7	-0.0865871101551823	-0.12116769211295	-0.0364210351083476	0.834643588937127	-0.633455535321068	-0.668036188770908	-0.0338358223524189	0.869929587328784	-0.0338358223524189	0.869929587328784	0.999773418228146
ENST00000359462.9	-0.0901402149715537	0.0605682002979492	0.150400892960946	0.0303398498173239	-0.0915470759274015	0.0591613601389998	0.150754136878698	0.00514173615213587	0.150400892960946	0.0303398498173239	0.438947298791954
ENST00000372622.8	-0.0914227293366798	-0.216388301136915	-0.126789066875835	0.450428915071688	0.470462425907494	0.345496866807474	-0.124426292303171	0.448179281789478	-0.126789066875835	0.450428915071688	0.967818467908385
ENST00000649276.1	0.21553937915921	0.645626421211906	0.427108853103413	0.257327582680048	-0.987383468349788	-0.557296927982486	0.438718502677434	0.383009824941423	0.438718502677434	0.383009824941423	0.959585762729719
ENST00000303251.11	0.133941518192562	0.406863019206024	0.270936707970963	0.217147960251702	-1.1344301563618	-0.861508731467751	0.27512667322532	0.304804510048093	0.27512667322532	0.304804510048093	0.92694381798296
ENST00000326047.9	-0.177536451353327	-0.186062801420888	-0.00939163402364551	0.926735495738549	-0.503745747120809	-0.512272096349465	-0.00843068529082935	0.940202500422406	-0.00843068529082935	0.940202500422406	0.999773418228146
ENST00000285599.8	-0.258976838225926	-0.399326857623191	-0.14436494196555	0.532385598237418	-0.0443964429705148	-0.184746476802857	-0.139931164002808	0.557162784690614	-0.139931164002808	0.557162784690614	0.981667852573347
ENST00000325875.7	0.387828653566627	0.0457490735851644	-0.34539663427466	0.24936390203543	1.44317454727431	1.10109489347765	-0.340305243344669	0.210181254544968	-0.34539663427466	0.24936390203543	0.894171103005825
ENST00000354700.10	-0.291155065131957	0.145443658667733	0.434074855726771	0.0601087954078626	-1.48091247020218	-1.04431395207046	0.438423930072614	0.126298996099738	0.438423930072614	0.126298996099738	0.744303239142087
ENST00000510979.5	0.0670228933825294	0.435503235147785	0.367537959082498	0.00695251454872193	0.794086760411098	1.16256715554993	0.368870671809117	0.000333994288364289	0.367537959082498	0.00695251454872193	0.194384442755526
ENST00000532485.6	-0.0259910362761093	0.505858898139357	0.529176322477304	0.0462082634789531	-1.17857636733813	-0.646726694595211	0.535853744822737	0.10633392197402	0.535853744822737	0.10633392197402	0.70282514410145
ENST00000295694.9	0.0340767330362105	-0.62555941610556	-0.663942965840476	0.113791477096914	-1.39733740815152	-2.05697424382031	-0.65886110791869	0.215005624753311	-0.65886110791869	0.215005624753311	0.865433447378614
ENST00000261461.7	-0.257188812646004	0.131710653423244	0.387578580711986	0.0255100800928427	-1.41015717744161	-1.02125784480424	0.390244254239755	0.0722498412186953	0.390244254239755	0.0722498412186953	0.632102284141879
ENST00000261250.8	0.120066598424375	0.568262134538346	0.445295375822835	0.0514275501639871	-0.170130498461545	0.278065002340368	0.450030748334496	0.0558719979303235	0.450030748334496	0.0558719979303235	0.579831917452479
ENST00000477828.6	-0.113756740700354	0.564447090144268	0.670131705255057	0.244726074610803	0.580438801997377	1.25864254259378	0.688699582574591	0.210604748566327	0.670131705255057	0.244726074610803	0.892561366866142
ENST00000216085.12	-0.10608109877953	0.61070276691264	0.712878399380282	0.0364219496440736	-1.30901598960783	-0.592232507434982	0.724299298681632	0.0950729524350304	0.724299298681632	0.0950729524350304	0.689859693680643
ENST00000370203.9	0.372616617365443	0.498971048672941	0.123557497544265	0.593950695000278	-0.460068079404842	-0.333713717035652	0.128666308240577	0.60709387100895	0.128666308240577	0.60709387100895	0.988681337277372
ENST00000308020.6	-0.409269045761078	-0.468036910031432	-0.0611443145112793	0.786746666106552	0.495166714734145	0.43639904940468	-0.0583781589010473	0.804374511302102	-0.0583781589010473	0.804374511302102	0.999773418228146
ENST00000445593.6	0.177812242089899	0.132001182777275	-0.0462683346553056	0.592217508995574	0.477370019448209	0.431558996450086	-0.0457581222515729	0.485471752984906	-0.0462683346553056	0.592217508995574	0.985426723695946
ENST00000216832.9	0.0373482104592742	-0.000327187845337715	-0.0382753312865112	0.704132014284732	-0.821114637658284	-0.858790051887948	-0.0373001638540993	0.738022556182664	-0.0373001638540993	0.738022556182664	0.999773418228146
ENST00000442241.9	-0.401911041509956	-0.258140580076985	0.142741453094366	0.256888132499658	0.819054137398627	0.962824648417779	0.143921901566733	0.137185521612899	0.142741453094366	0.256888132499658	0.902889834585529
ENST00000399455.2	0.0722010630075406	0.0988758570337901	0.0257519662342098	0.858943887580532	-1.18805279435976	-1.16137807962016	0.0273841264728767	0.875062399506778	0.0273841264728767	0.875062399506778	0.999773418228146
ENST00000545197.3	0.0780659999931526	0.382263626426991	0.296184484805885	0.522468745197724	0.890724278315558	1.1949220266117	0.309156848133698	0.422338589415995	0.296184484805885	0.522468745197724	0.976890951458713
ENST00000380084.8	0.110637281743424	0.181047261114074	0.0699356209267087	0.441852335323561	1.10967451178533	1.18008452878679	0.070586739490019	0.262647689310738	0.0699356209267087	0.441852335323561	0.967818467908385
ENST00000372517.8	0.22059283774273	0.231800328071622	0.0101213591010941	0.941048574143577	-0.414353964009412	-0.403146488596677	0.0117448836424741	0.926119292382174	0.0101213591010941	0.941048574143577	0.999773418228146
ENST00000302243.12	-0.109427101643438	-0.184237497776566	-0.0757990532734034	0.593634256553878	1.28729682575185	1.21248655149698	-0.074700639937169	0.406225055381037	-0.0757990532734034	0.593634256553878	0.985897584195684
ENST00000358290.9	0.325709427384366	0.356289748677383	0.0287188315217466	0.904651612517241	1.58007807455461	1.61065851616491	0.0312214041590696	0.823455403265102	0.0287188315217466	0.904651612517241	0.999773418228146
ENST00000353533.10	0.0647735485599541	0.0733160986300972	0.00532651243629267	0.984268613292018	-0.924665104464585	-0.916122793848429	0.0117731365485172	0.969411416756016	0.00532651243629267	0.984268613292018	0.999975767786624
ENST00000632065.1	-0.164153827581321	0.0358734312859243	0.199061601661709	0.134809652291551	0.525580837806043	0.725608133677369	0.200221973852185	0.0721358917157521	0.199061601661709	0.134809652291551	0.762845878419829
ENST00000355312.8	-0.109267986847841	0.239573442469387	0.347634963103015	0.190513015089054	-0.907605939861163	-0.558764797431223	0.351521364232724	0.300110584180147	0.351521364232724	0.300110584180147	0.924721424710342
ENST00000478753.5	0.114189221795232	-0.235450038390068	-0.351077302197639	0.00646922181661559	-0.756551627524297	-1.10619091765666	-0.349402318192625	0.0161451551174499	-0.349402318192625	0.0161451551174499	0.314685854941551
ENST00000360635.7	0.384609567327576	0.314605846871634	-0.0745694889448156	0.800461681714005	1.05812888655143	0.988125228690576	-0.0672367565964072	0.826333907065214	-0.0672367565964072	0.826333907065214	0.999773418228146
ENST00000315616.12	-0.159982738154292	-0.0287014181783972	0.129085091844466	0.494839223402585	0.182805801968885	0.31408716915481	0.131727405002163	0.424334860512196	0.129085091844466	0.494839223402585	0.975699142071015
ENST00000268835.7	-0.132071774934104	-0.288281202518056	-0.158571945274449	0.375052475038789	0.882561002018312	0.72635164153232	-0.15574368869542	0.313096751185735	-0.158571945274449	0.375052475038789	0.957303618521912
ENST00000264866.9	-0.86027433572522	-0.153334367801896	0.699205405036108	0.184311919938788	0.6709488321042	1.37788892367586	0.709952700306473	0.130846675254075	0.699205405036108	0.184311919938788	0.828588479905295
ENST00000525200.5	-0.0759063661636538	0.467926232945251	0.545371871988753	0.342690331575284	0.134732843934304	0.678564052323351	0.554811423464255	0.497429280497177	0.554811423464255	0.497429280497177	0.975699142071015
ENST00000361524.8	-0.862189357798333	-0.61616256195778	0.242468456822043	0.57270812070295	-1.83675579403074	-1.59072994755247	0.246964289295398	0.66925126631542	0.246964289295398	0.66925126631542	0.999461264923063
ENST00000383794.7	-0.108739361076867	-0.271093554229373	-0.16360464270749	0.3527869289435	-0.821699775713496	-0.98405408407005	-0.161936240108134	0.443188559978933	-0.161936240108134	0.443188559978933	0.967818467908385
ENST00000394287.7	0.423962892327046	1.78389830833064	1.36572416553736	0.214854542182351	0.178033130671386	1.5379594563963	1.34391795711747	0.657001877509314	1.34391795711747	0.657001877509314	0.999283296683967
ENST00000376714.7	0.243006886842508	-0.102399925969787	-0.318980926949344	0.823431103781985	1.90056060978784	1.55513527410346	-0.378856023605879	0.905354722811465	-0.378856023605879	0.905354722811465	0.999773418228146
ENST00000317276.9	0.173986950040708	-0.0564329722637043	-0.231297929609715	0.45655825144967	0.378739708180712	0.148319461153733	-0.229330363755509	0.530810006090298	-0.229330363755509	0.530810006090298	0.976890951458713
ENST00000337339.7	0.237055924174205	1.59224873112202	1.35695325855046	0.00940079279875689	-2.06227263792558	-0.707081045363118	1.38270976038589	0.11264764883503	1.38270976038589	0.11264764883503	0.714331148740877
ENST00000300283.10	1.24768352380883	-0.591823119466216	-1.83631549497407	0.210481829767173	1.35285475727151	-0.48665852139364	-1.83848426445869	0.240747071081659	-1.83848426445869	0.240747071081659	0.88953198177316
ENST00000210444.6	-0.290318978274144	-0.14423663631178	0.145471652366903	0.125360267176217	-0.0600533466387342	0.0860290283131557	0.146161710954569	0.051567754760357	0.145471652366903	0.125360267176217	0.742178579385274
ENST00000394780.8	0.348764019802742	-0.0637756822506485	-0.416324410970152	0.243568498714115	-1.19700251042358	-1.60954268527572	-0.40846721266624	0.378183082505708	-0.40846721266624	0.378183082505708	0.958247358193896
ENST00000443124.5	-0.342184817906007	-0.318326045331077	0.0155030231976374	0.994523742610293	1.0560668615688	1.07992569292797	0.0277881105906417	0.956559567656185	0.0155030231976374	0.994523742610293	0.999975767786624
ENST00000327300.12	0.151447233872159	0.0376347172023811	-0.114074633456865	0.0995844646854224	1.227046315187	1.11323382605505	-0.113787540312858	0.0181453322598127	-0.114074633456865	0.0995844646854224	0.697411872452449
ENST00000265299.6	-0.655308358960215	-0.595067102981528	0.0566355453511691	0.858214634281862	0.384678314088083	0.444919854049879	0.0604339998736778	0.847993709514101	0.0566355453511691	0.858214634281862	0.999773418228146
ENST00000333868.10	-0.251009667276308	-0.0397504375746334	0.20841331469025	0.542465454583712	1.26867912505879	1.47993844004336	0.212532543881907	0.46486473371374	0.20841331469025	0.542465454583712	0.980040457581726
ENST00000451251.5	-0.383561629399353	-0.515507515074987	-0.135529557029134	0.559672471846014	0.748568833366696	0.616623006636721	-0.131561250108104	0.541838647126869	-0.135529557029134	0.559672471846014	0.981828528007904
ENST00000419119.1	-0.449833209321397	-0.290134488194173	0.156518854542369	0.505358943378451	-0.352810594749812	-0.193111949700289	0.160711663363218	0.519622876112411	0.160711663363218	0.519622876112411	0.976890951458713
ENST00000651302.1	-0.469035147636392	-0.397287139294061	0.0713400214640956	0.406248826059162	0.691991029881166	0.763739070083475	0.0718284872105937	0.259658237999379	0.0713400214640956	0.406248826059162	0.962449265194884
ENST00000592035.5	-0.118242886342157	0.118694582048619	0.235969827388772	0.501055668550562	0.952908396182613	1.18984564962665	0.239983735984355	0.531105589296793	0.239983735984355	0.531105589296793	0.976890951458713
ENST00000509358.6	-1.23239114467184	-0.272372880108574	0.934113493539877	0.811205237148076	1.8290870405186	2.78910502145968	1.01236938618044	0.612093737660943	0.934113493539877	0.811205237148076	0.999773418228146
ENST00000262375.11	-0.391104598908501	-0.383417891249826	0.0072160950248199	0.966481937480981	1.28776383478847	1.29545053550233	0.00802001875366001	0.956777937800997	0.0072160950248199	0.966481937480981	0.999975767786624
ENST00000594202.5	-0.250652546169292	-0.912531700523498	-0.630719206060169	0.855749508101049	1.8496721932977	1.18775663647675	-0.646120826307619	0.857584196016638	-0.646120826307619	0.857584196016638	0.999773418228146
ENST00000377294.3	-0.122421876530081	-0.329101439440903	-0.210007205770859	0.626783317532592	-0.470695469394673	-0.677375470168086	-0.204120612072809	0.694210277105307	-0.204120612072809	0.694210277105307	0.999773418228146
ENST00000322764.10	-0.414682548434434	-0.233462217073081	0.180703493544649	0.0693838915218565	0.910112142269127	1.09133250739351	0.181346367806442	0.0186459433095696	0.180703493544649	0.0693838915218565	0.626436581233107
ENST00000663595.1	0.319648382680209	0.223318159897274	-0.0983217575225428	0.563291729109615	-0.976591020187148	-1.07292133113771	-0.0949983078632273	0.649899237358682	-0.0949983078632273	0.649899237358682	0.999283296683967
ENST00000419065.6	-0.0290159398937364	0.00902252092626226	0.035419499639326	0.929157719695264	1.68487160109362	1.72291024210283	0.0391577939946658	0.867497988641878	0.035419499639326	0.929157719695264	0.999773418228146
ENST00000488653.6	0.112682659856004	-0.154608764197365	-0.270628260338814	0.229913714205682	0.863243629663016	0.595952279121173	-0.266528989014841	0.191663787180221	-0.270628260338814	0.229913714205682	0.884521243615493
ENST00000595646.6	-0.101599631769099	0.844498139873322	0.939632003622351	0.0301421913604589	-1.42448185606742	-0.478384544475859	0.959335114842498	0.0756891648787979	0.959335114842498	0.0756891648787979	0.642118063355543
ENST00000372466.8	-0.094893504209123	-0.0225134308856578	0.0663685372203391	0.890995726775902	0.221602863671531	0.293982555261071	0.0777713895043748	0.878830683736269	0.0663685372203391	0.890995726775902	0.999773418228146
ENST00000261590.13	0.713358687187358	0.465882524938399	-0.248324753823492	0.0311407403646938	0.183880401568321	-0.063595767985617	-0.246900873987725	0.0425967853013521	-0.246900873987725	0.0425967853013521	0.513974240774555
ENST00000256496.8	0.101431403898518	-0.141484723295352	-0.243438514044011	0.0983518055765646	0.271176437931264	0.0282602803650698	-0.242405538046465	0.124381506764457	-0.242405538046465	0.124381506764457	0.741513597118437
ENST00000375571.6	-0.016478490741745	-0.0936749072864474	-0.0775359655998562	0.296892950927984	-0.0234817352204853	-0.100678135243685	-0.0771173638175928	0.233716380518901	-0.0775359655998562	0.296892950927984	0.923756868376725
ENST00000370110.5	0.380387932584298	0.227966188757653	-0.153246013105913	0.180306150737269	0.734969872794797	0.582548163220667	-0.152216906300076	0.119197389972177	-0.153246013105913	0.180306150737269	0.826732586601406
ENST00000401607.6	0.142450610269854	0.587384853141937	0.444300754989532	0.0597626016127939	1.7181564769078	2.16309076550811	0.446016792791546	0.0285243979560848	0.444300754989532	0.0597626016127939	0.589785654662698
ENST00000263856.9	-0.0284640950141359	0.185926236156373	0.212783965948632	0.17429480963048	-1.49978476397019	-1.28539453321408	0.215443787639662	0.264840762387806	0.215443787639662	0.264840762387806	0.903368278751672
ENST00000321556.5	-0.247213094836185	-0.250082202725577	-0.0056019947534196	0.997272216388608	-0.611096603371423	-0.61396618569893	0	0.999959338493642	0	0.999959338493642	0.999975767786624
ENST00000521264.5	0.0383239224077988	0.157189966439017	0.117054324752043	0.741379847331565	2.92264748377884	3.04151387177307	0.119537378571681	0.464439857048414	0.117054324752043	0.741379847331565	0.999773418228146
ENST00000321919.14	-0.10678038489024	-0.0332843226038939	0.0729865222516168	0.427253127767404	-0.449650686283489	-0.376154604726529	0.0736357595811465	0.360284594082184	0.0729865222516168	0.427253127767404	0.965849740393489
ENST00000301838.5	-0.152844123096896	0.093926108495114	0.244909282133112	0.207508466362687	-0.715066067815944	-0.468295936034433	0.24819704693796	0.269838604915672	0.24819704693796	0.269838604915672	0.904603662166421
ENST00000524270.5	0.237463377080731	0.0368788459531281	-0.207391962193869	0.595446946211422	0.257122949218106	0.0565382493118723	-0.196029835231882	0.651727922048171	-0.196029835231882	0.651727922048171	0.999283296683967
ENST00000394829.6	-0.0161865067802096	-0.480808859676939	-0.467293883268226	0.143039580407216	-0.0307120837138098	-0.495334712614143	-0.464155094109108	0.211089271452098	-0.464155094109108	0.211089271452098	0.859789992247395
ENST00000441429.1	-0.523768286109963	-0.304935543345444	0.212070328791063	0.619340001888744	0.20277154003781	0.421604101846021	0.221500684560802	0.612735610606985	0.212070328791063	0.619340001888744	0.991968593427765
ENST00000273130.9	0.0944608669250768	0.133348416620384	0.038267696240206	0.717675966708288	0.925082256440661	0.963969844057614	0.0389883156890483	0.618992511390908	0.038267696240206	0.717675966708288	0.999773418228146
ENST00000328709.8	-0.0136250382474759	-0.118032895206488	-0.107333462986122	0.657028634213123	-1.12638466185365	-1.23079272306713	-0.103024219309527	0.735568606125098	-0.103024219309527	0.735568606125098	0.999773418228146
ENST00000611055.4	-0.04792940290857	-0.0717232182439226	-0.0245694631397315	0.832688671416417	0.630642379004408	0.606848589415064	-0.0235131510741241	0.827169545997163	-0.0245694631397315	0.832688671416417	0.999773418228146
ENST00000265866.11	-0.140439758330929	0.00383266029455915	0.144091310909556	0.0300485474308427	-0.846286250783278	-0.702013814268646	0.144389298611533	0.00787655827134362	0.144091310909556	0.0300485474308427	0.43749397839069
ENST00000468777.5	-0.288452716503684	-0.0977116863084695	0.189832324902112	0.473362202904927	0.567918329698476	0.758659158341461	0.191565455250343	0.529566584000214	0.191565455250343	0.529566584000214	0.976890951458713
ENST00000549183.1	0.250107332459921	0.825541829666938	0.559076255223303	0.363658068442628	-1.06416801019894	-0.488784919075514	0.556355942067121	0.934834185636628	0.556355942067121	0.934834185636628	0.999773418228146
ENST00000359114.9	-0.234297931776141	-0.532878632050357	-0.300985147363081	0.088454882181678	-0.0746745408559634	-0.373255243589296	-0.298406515810568	0.0958481044917221	-0.298406515810568	0.0958481044917221	0.689859693680643
ENST00000269980.7	-0.321763164758157	-0.212832036720407	0.107253827824568	0.545657414825063	0.550771976405835	0.659703137000538	0.109489601170672	0.48762766851084	0.107253827824568	0.545657414825063	0.980040457581726
ENST00000264596.4	0.0697100061421742	-0.361013468712284	-0.434231588878107	0.160061961694752	0.431840223124746	0.00111657956217181	-0.429166572324462	0.202828603932458	-0.429166572324462	0.202828603932458	0.852319928201252
ENST00000221086.8	0.240872058697968	0.0805674363882787	-0.163093853511388	0.624924887394013	-0.375402465505898	-0.535707405411868	-0.156392426799203	0.697444113422983	-0.156392426799203	0.697444113422983	0.999773418228146
ENST00000285116.8	0.127278457479745	0.127154578169455	-0.00190025196485166	0.979367933657171	0.191171563401869	0.191047708030838	0.000340046390176152	0.995753911905112	0.000340046390176152	0.995753911905112	0.999975767786624
ENST00000429671.6	0.123443635710439	0.0801478371981431	-0.0459501528309687	0.876919221513479	2.7393764799875	2.69608110345883	-0.0412909127374872	0.891981799052571	-0.0412909127374872	0.891981799052571	0.999773418228146
ENST00000503277.6	0.121410348690161	-0.292510118168818	-0.413902046144135	2.27436854957653e-08	2.0826175758335	1.66869714057813	-0.413850584657941	8.47068501228378e-15	-0.413902046144135	2.27436854957653e-08	4.41714863307042e-06
ENST00000593767.3	-0.0782865095147247	-0.134068949493317	-0.0566856704347287	0.732589235360825	0.148292758641372	0.0925102668759362	-0.0551432039526409	0.762057966403962	-0.0551432039526409	0.762057966403962	0.999773418228146
ENST00000336283.7	-0.175222380354246	-0.0711204724277195	0.102767846121127	0.467688351994943	0.10984084031738	0.213942768146866	0.104308255600631	0.418829379981219	0.102767846121127	0.467688351994943	0.972372105757104
ENST00000396252.6	-0.00955049032384046	0.0423181718651294	0.0491412675782001	0.876697893383536	-2.97597853757173	-2.92411077108551	0.0593978505210515	0.912417808357774	0.0593978505210515	0.912417808357774	0.999773418228146
ENST00000593087.1	-0.0161324642413134	0.200810162320193	0.215830154460878	0.303348158222707	2.29313562772299	2.51007844645198	0.217304889892726	0.0398537363387173	0.215830154460878	0.303348158222707	0.926782498320813
ENST00000226105.11	0.397727878845833	0.381656804734894	-0.0216262692380904	0.94253223084502	1.28533922320193	1.2692681826546	-0.00993385021745929	0.984857254988399	-0.00993385021745929	0.984857254988399	0.999975767786624
ENST00000476279.5	0.245990430590044	0.0668680782043345	-0.180272269790052	0.219938513895255	1.2005701371763	1.02144790810334	-0.178923827389629	0.0571013090199551	-0.180272269790052	0.219938513895255	0.870786777256931
ENST00000648994.2	-0.14035435699388	0.267555366112555	0.406009086406743	0.0210724812802021	-1.90159673433182	-1.4936871713167	0.409418339934097	0.0729292930215844	0.409418339934097	0.0729292930215844	0.63551086871994
ENST00000378886.6	0.291229855651463	-0.911325800017967	-1.20289386833747	0.000327954297510822	-0.652445082947321	-1.85500134789949	-1.20244475676485	0.00337213594954028	-1.20244475676485	0.00337213594954028	0.122466368400777
ENST00000258439.8	0.00952636850547584	0.245360379486886	0.233220601131216	0.297854398533413	-0.980413642073459	-0.744579761754062	0.237506020785864	0.364524058957498	0.237506020785864	0.364524058957498	0.956092717018703
ENST00000349995.10	-0.239704170359086	-0.225433199446377	0.011048219666701	0.966945274627327	-0.672834036910431	-0.658563199860545	0.0153957895878785	0.952278892000675	0.011048219666701	0.966945274627327	0.999975767786624
ENST00000315580.9	0.0841989070196109	0.00547939424131282	-0.0796808522457373	0.582207383833106	-0.202912784995057	-0.281632330921793	-0.0779966540390507	0.625339380573118	-0.0779966540390507	0.625339380573118	0.993687621915094
ENST00000473414.6	0.230393867812124	0.103004574064732	-0.129496283429518	0.492106687266487	0.478836812275905	0.351447531339978	-0.126723523277061	0.500438041528641	-0.126723523277061	0.500438041528641	0.976299756674058
ENST00000587871.1	0.72973793080429	0.83018449888148	0.0972129365838139	0.847887709404548	2.44826982624467	2.54871669435756	0.103337662403292	0.669311639960548	0.0972129365838139	0.847887709404548	0.999773418228146
ENST00000430656.5	1.04204342004478	0.656355155378146	-0.390114098588324	0.409029812141552	2.00239167080527	1.61670351528677	-0.378785624276812	0.399129863331063	-0.390114098588324	0.409029812141552	0.962449265194884
ENST00000216160.11	-0.188420985318566	-0.125963092511107	0.0602492064735483	0.755479005139087	-0.11333607896643	-0.0508782104204625	0.0630906855230324	0.744322212524776	0.0602492064735483	0.755479005139087	0.999773418228146
ENST00000648323.1	0.0422433601618586	0.535985215280412	0.489517139717152	0.0936687300241042	-0.075840200427731	0.417901638519112	0.496884772399416	0.083734553123155	0.489517139717152	0.0936687300241042	0.689736701247229
ENST00000642816.3	-0.420239925124161	0.327458648829489	0.747949597382817	0.0286797419757483	-2.42680316466431	-1.67910602460948	0.747589779974855	0.172665089541503	0.747589779974855	0.172665089541503	0.815771291856378
ENST00000222219.8	0.140333285328646	0.234931418681126	0.0927725969401076	0.612276631630182	0.358977704832868	0.453575848598169	0.0954136781175432	0.579791755869304	0.0927725969401076	0.612276631630182	0.990580560200732
ENST00000371429.4	0.105704976068145	0.133568627774839	0.0271167663509713	0.830674277478305	0.492991664489285	0.520855377199141	0.0279873179671927	0.742939582930421	0.0271167663509713	0.830674277478305	0.999773418228146
ENST00000337702.5	-0.276349552025382	0.343429667464644	0.617089078905618	0.0119815875465204	-0.955555313995102	-0.335776269210528	0.622581720029429	0.032948201289723	0.622581720029429	0.032948201289723	0.454175712581784
ENST00000297785.8	-1.32103351247923	-1.44603597791986	-0.133643387020756	0.767757501362254	1.4024061486488	1.27740373860245	-0.127950322747808	0.763031083428681	-0.133643387020756	0.767757501362254	0.999773418228146
ENST00000455102.6	-0.190602024522895	-0.908553258453541	-0.721107165423301	0.0480090441572651	0.506650545165747	-0.211301017610559	-0.718447936531275	0.0777834072281879	-0.718447936531275	0.0777834072281879	0.64667768040027
ENST00000306999.7	-0.597105084717368	-0.135568287665133	0.45992268065243	0.00155917034683169	-0.107144161188541	0.354392654548915	0.46181519273865	0.000507519671007532	0.45992268065243	0.00155917034683169	0.0730988025172507
ENST00000484069.1	0.00621658833621224	-0.0497942027710532	-0.0535365558138015	0.676498569780096	-0.27199112086378	-0.328027126785217	-0.0816849792997036	0.980546536383279	-0.0816849792997036	0.980546536383279	0.999975767786624
ENST00000431388.3	0.215429020956966	0.121064198150724	-0.0954196657693744	0.728418161320139	-1.83690723121265	-1.931272425544	-0.091748318930672	0.796953271809789	-0.091748318930672	0.796953271809789	0.999773418228146
ENST00000370918.8	-0.189846902663861	-0.109941642819033	0.0793331290043073	0.54478040369629	0.519216581332826	0.599121828232449	0.0800693728010896	0.546601264911729	0.0800693728010896	0.546601264911729	0.980040457581726
ENST00000389547.7	-0.00398909406143165	0.529793424427999	0.532581961127588	0.0440638486292276	-2.65364763700591	-2.11986558955972	0.538464833454929	0.156875071163238	0.538464833454929	0.156875071163238	0.801173978019628
ENST00000354241.5	-0.19664385877506	0.106332536058829	0.303253424912969	0.413296018617025	-1.02414098215746	-0.721165317034336	0.305541555290553	0.573602549687044	0.305541555290553	0.573602549687044	0.982909496490139
ENST00000541515.3	0.0727187411357435	0.0733774869586346	-0.000500115886170827	0.983516616965687	0.930348751015003	0.931007589471726	0.00108030568210526	0.991660617797437	0.00108030568210526	0.991660617797437	0.999975767786624
ENST00000361729.3	0.719700408004771	0.121647413599452	-0.600826052532773	0.00234217769031103	-0.289051835566025	-0.887104913312765	-0.596812139301733	0.0107157076877427	-0.596812139301733	0.0107157076877427	0.249107657014249
ENST00000581208.2	0.0579684105912946	-0.260819067339634	-0.321381565403637	0.0803225630172782	-0.175892427453856	-0.494679928295328	-0.318326471459162	0.103760807936568	-0.318326471459162	0.103760807936568	0.701805066615741
ENST00000534254.5	0.031754786955853	-0.324377505531551	-0.360317781900659	0.48304311444153	0.149978113616894	-0.206154866423628	-0.35268090056492	0.552109723261388	-0.35268090056492	0.552109723261388	0.980344433122541
ENST00000299167.12	0.167759177556367	0.230884804276908	0.0628669811547136	0.737915730175133	-1.02145968988473	-0.958334297691805	0.0639144582207249	0.806650767243044	0.0639144582207249	0.806650767243044	0.999773418228146
ENST00000432791.6	0.0630579790282594	-0.219947820563262	-0.284724820790504	0.0594670749317133	-0.874700070735484	-1.15770592609589	-0.282711097379976	0.107715368933906	-0.282711097379976	0.107715368933906	0.704982377502725
ENST00000584022.5	-0.118244048704285	0.632382818094875	0.748010293675487	0.0202302797652193	-0.259010661369371	0.491616032989143	0.755530124536213	0.0339499608652521	0.755530124536213	0.0339499608652521	0.458693246839274
ENST00000372927.5	0.126694175730969	0.433549664677429	0.304622789341473	0.236247354132415	1.36407070287304	1.67092631656524	0.308329875684408	0.110923091716706	0.304622789341473	0.236247354132415	0.888209585791935
ENST00000373191.9	-0.112653699626078	-0.112532271725514	-0.000780090151805357	0.982757353025683	-0.962468015186641	-0.962346962339874	0.00164018822939216	0.994041519853988	0.00164018822939216	0.994041519853988	0.999975767786624
ENST00000407364.8	0.578354920049158	-0.250784139367681	-0.833977436605755	0.0356473081110755	1.91835799227349	1.08921915655288	-0.827617176063213	0.016658841454999	-0.833977436605755	0.0356473081110755	0.468803050805389
ENST00000302746.11	0.16698935162937	0.177387744722424	0.00995323034162254	0.944912815878514	0.663132483191744	0.67353084802444	0.010914366204085	0.941685151455665	0.00995323034162254	0.944912815878514	0.999773418228146
ENST00000382368.8	-0.532342253274404	-0.429219723387627	0.0985457557649121	0.730739223472048	-0.051323563093278	0.0517988824238044	0.104247573684677	0.722745540120637	0.0985457557649121	0.730739223472048	0.999773418228146
ENST00000357460.7	-0.00752400530393278	0.100649995615009	0.102984108222493	0.757916089179141	0.242070702847649	0.350244652119832	0.11109309241427	0.732673352153475	0.102984108222493	0.757916089179141	0.999773418228146
ENST00000379480.9	0.0153493623164089	-0.554319234329369	-0.573240184675117	0.142299831702161	-0.504223896214764	-1.07389299325814	-0.568380384870413	0.227548601355274	-0.568380384870413	0.227548601355274	0.88040504743506
ENST00000402301.5	-0.273299969377578	0.0600803009144667	0.331781149629082	0.374290064810189	3.96993730152186	4.30331810304494	0.333779173783346	0.00207262209161371	0.331781149629082	0.374290064810189	0.956111049208486
ENST00000617190.4	-0.152004138511125	-0.152704091327431	-0.00200048002912956	0.970837966536699	1.91472261803893	1.91402281633318	-0.00052019197953912	0.996937028111551	-0.00052019197953912	0.996937028111551	0.999975767786624
ENST00000443003.2	0.32940935238681	0.0347452225160474	-0.294777244134928	2.87493818204774e-07	0.826565510868304	0.53190141074049	-0.294603569701365	4.0520303292985e-19	-0.294777244134928	2.87493818204774e-07	4.46683252399303e-05
ENST00000289119.7	0.0909588660196531	0.11250782938283	0.0191151779932341	0.942762513336623	1.16021715638287	1.18176622127298	0.0221672012964923	0.888446852956372	0.0191151779932341	0.942762513336623	0.999773418228146
ENST00000605337.5	-0.296434890715047	-1.1280802419133	-0.82488172426663	0.415599802288526	4.02285333357701	3.19120289256802	-0.831400323632039	0.44098202487723	-0.831400323632039	0.44098202487723	0.967818467908385
ENST00000325418.5	0.16954774996189	-0.107749883712031	-0.27980675152609	0.315185666632111	0.417278958423175	0.139981241263198	-0.275334414638987	0.366408731638331	-0.275334414638987	0.366408731638331	0.956092717018703
ENST00000337080.8	-0.107444457788928	-0.333315895860104	-0.22976897292222	0.368475987840504	1.17741717779351	0.951545864584836	-0.225181552987048	0.303396565528818	-0.22976897292222	0.368475987840504	0.956092717018703
ENST00000527615.5	-0.850355996346153	0.894290172691851	1.73303491891453	0.17390227672122	-2.59759944302548	-0.853020341064512	1.71803325108005	0.809552181850151	1.71803325108005	0.809552181850151	0.999773418228146
ENST00000369653.8	0.135883591426682	-0.0800342239436136	-0.218856442003809	0.410800587190509	1.65616864701441	1.44025107928806	-0.215076693217595	0.270917528859933	-0.218856442003809	0.410800587190509	0.962449265194884
ENST00000292431.5	-0.170105974290817	-0.189024821001015	-0.0198309016697049	0.903874671606189	-1.48698980267587	-1.5059087643216	-0.0181193796807158	0.927997410953126	-0.0181193796807158	0.927997410953126	0.999773418228146
ENST00000226299.8	-0.106406364950182	0.0637523255014214	0.169957373842764	0.0880913332252518	0.274561775434344	0.444720460640984	0.170374494238145	0.0909786286087935	0.170374494238145	0.0909786286087935	0.680341745620902
ENST00000651992.1	0.231689400503624	0.83173399371642	0.596260834559522	0.346727376840335	-0.0806081766776419	0.519438221776644	0.601086748293638	0.000165074929033869	0.596260834559522	0.346727376840335	0.946673163410751
ENST00000341156.9	0.694790059632223	1.21752096101427	0.518456503593202	0.250162887080546	-1.56909898672563	-1.04636878415339	0.543473961116044	0.407345022292404	0.543473961116044	0.407345022292404	0.962449265194884
ENST00000320631.8	-0.282285218162935	-0.368930753820071	-0.0874741071411254	0.453733153856471	0.526899156590304	0.440253660240193	-0.0866044485433839	0.382933732299732	-0.0874741071411254	0.453733153856471	0.969029159911495
ENST00000602677.5	-0.076337702632428	-0.0739036606364619	0	0.986849111542159	0.762205566337754	0.764639675423658	0.0029419980761678	0.983704251966689	0	0.986849111542159	0.999975767786624
ENST00000446108.5	-0.0756687315745751	0.0388136448566934	0.113665970011694	0.264200909493103	-2.25595970051557	-2.14147736557451	0.114834086176625	0.348787902563231	0.114834086176625	0.348787902563231	0.947156908930863
ENST00000296861.2	-0.852286519192633	-1.51851666832384	-0.673715267939436	0.129777947855231	-1.2452302251713	-1.9114611042261	-0.672148519563407	0.20805888083895	-0.672148519563407	0.20805888083895	0.855634870507462
ENST00000370626.4	0.668517903492212	0.528539227573801	-0.148386629686969	0.736731920498778	1.01613977532738	0.876161110908586	-0.131350928137676	0.788561487813759	-0.131350928137676	0.788561487813759	0.999773418228146
ENST00000423497.5	-0.0854135236211934	-0.286835153853768	-0.202492183708139	0.162141758935311	1.90147903593932	1.70005752255762	-0.20123004932802	0.0224908662193902	-0.202492183708139	0.162141758935311	0.803029949991095
ENST00000367448.5	0.0264043811150377	0.273192864409503	0.246175946541039	0.0424868179086733	-0.791506985891404	-0.544718543591041	0.247430022305518	0.0764845386855365	0.247430022305518	0.0764845386855365	0.643302004568586
ENST00000342782.4	0.750829397516885	0.749355724202022	-0.00630166173749425	0.959870084643867	0.880032257777341	0.878558672057654	0.0014804427614199	0.987874159237077	0.0014804427614199	0.987874159237077	0.999975767786624
ENST00000467766.5	0.382207377232575	0.0405542863277631	-0.345155195446768	0.50349966720767	4.64342934680826	4.30177727050595	-0.340411408592072	0.133721658647186	-0.345155195446768	0.50349966720767	0.976404457592608
ENST00000303142.11	-0.259029540387425	0.776825909558713	1.02766494610214	0.110513984062299	1.13301207965161	2.16886854907165	1.04509653427812	0.0318960522318121	1.02766494610214	0.110513984062299	0.708728111748335
ENST00000284617.7	0.306078988435028	0.29523137517418	-0.0151410398078502	0.962797754189315	-0.637701349656546	-0.64854923486686	-0.00588709744087001	0.991035555638033	-0.00588709744087001	0.991035555638033	0.999975767786624
ENST00000553264.5	-0.239917718033509	0.216486441403653	0.454254679470751	0.0496954659298959	-0.861285730000918	-0.404881725357006	0.458739301840862	0.0944013170952566	0.458739301840862	0.0944013170952566	0.689859693680643
ENST00000527906.5	0.0883457060920465	-0.0108115220348891	-0.10092031587786	0.727798025698462	-2.72384485621107	-2.82300254969344	-0.0960312642919048	0.809071285209766	-0.0960312642919048	0.809071285209766	0.999773418228146
ENST00000366481.4	0.192436819470475	0.200622253717275	0.00645210481842717	0.97048480514894	-1.74836172533977	-1.74017645245424	0.0095348684507508	0.962346617258756	0.00645210481842717	0.97048480514894	0.999975767786624
ENST00000319410.9	0.00994919887620234	-0.0212509967087	-0.0314997933433947	0.675670705705899	0.481862211025499	0.450662035897312	-0.0311590392488733	0.621540404682813	-0.0314997933433947	0.675670705705899	0.999461264923063
ENST00000388837.6	-0.404554248736481	-0.40083038745971	0.00352631080912369	0.972885666558983	0.726892863124899	0.730616764868374	0.00373191728713348	0.941923598430538	0.00352631080912369	0.972885666558983	0.999975767786624
ENST00000324787.10	0.0119251751809515	-0.018260685132751	-0.0318416524617244	0.838179685613178	0.393478143811137	0.363292322184438	-0.0298456012082731	0.84746349939338	-0.0298456012082731	0.84746349939338	0.999773418228146
ENST00000647730.1	0.0613350862754005	0.0877276519631162	0.0245273200936786	0.915218682013408	-2.27843722662231	-2.25204555153963	0.032818704388113	0.949436024223165	0.032818704388113	0.949436024223165	0.999773418228146
ENST00000375712.4	0.00172084745161272	-0.11612492730619	-0.120156133079723	0.664013732453687	-1.98844509770232	-2.10629124532847	-0.115051720476425	0.753841485186478	-0.115051720476425	0.753841485186478	0.999773418228146
ENST00000588800.5	-0.0900551087828848	0.129160952722321	0.21143251992855	0.701621011830503	-0.107433171764267	0.111782256381259	0.22920852593375	0.732195860841631	0.22920852593375	0.732195860841631	0.999773418228146
ENST00000260187.7	0.328233393889852	0.275827934428441	-0.0556200976962762	0.795685393902439	-0.0447254673001108	-0.0971309681396849	-0.0508767371812744	0.836818953863058	-0.0508767371812744	0.836818953863058	0.999773418228146
ENST00000381709.6	-0.117372258939153	0.0199672084928054	0.137136126884312	0.484713292160934	6.54778388008008	6.68512357373491	0.137333998520285	0.00020680402577915	0.137136126884312	0.484713292160934	0.974228724423849
ENST00000374516.8	-0.125020404814319	0.0816766022561843	0.206128252596671	0.62140380928529	-0.905008912998119	-0.698313296065287	0.210087964965825	0.759241346646523	0.210087964965825	0.759241346646523	0.999773418228146
ENST00000417098.6	-0.0933739552031503	-0.0148563515907547	0.0768829273325671	0.617625372211469	-0.471723038463467	-0.393205471537536	0.0791296713324221	0.632794093889435	0.0791296713324221	0.632794093889435	0.996130925624765
ENST00000620514.1	-0.032658999747541	-0.252554058752354	-0.224561192454295	0.392135198608123	1.16379938618218	0.943904472956334	-0.219391346842654	0.322216369098634	-0.224561192454295	0.392135198608123	0.960251333482282
ENST00000354968.5	0.266194211461719	0.158191429642589	-0.108765740834105	0.486421473358445	2.38298478141203	2.27498212257673	-0.107729708837368	0.255002540307809	-0.108765740834105	0.486421473358445	0.974228724423849
ENST00000546954.2	0.00341390112649165	0.214394545286174	0.209394129038039	0.245303443733459	0.163650780213095	0.374631411919927	0.211833509125766	0.240320543182438	0.209394129038039	0.245303443733459	0.892878264405989
ENST00000378387.4	0.031100515225638	0.0127795534094027	-0.0224608731651283	0.914344349108892	0.831105124468379	0.812784248669576	-0.01734036083864	0.943471042484984	-0.01734036083864	0.943471042484984	0.999773418228146
ENST00000322349.13	-0.184226357355564	-0.138282773942326	0.044970405658495	0.712948724851166	-1.20874152819855	-1.16279797706586	0.0463029722744444	0.73120077186108	0.0463029722744444	0.73120077186108	0.999773418228146
ENST00000527478.6	0.229986605477626	0.314177883480203	0.0820037896701939	0.75349019311707	-2.30119595940105	-2.21700507516238	0.0882117964030602	0.805790742530891	0.0882117964030602	0.805790742530891	0.999773418228146
ENST00000280987.8	-0.230471065789882	-0.0187406926152715	0.209556677802987	0.510420865508709	-1.12661450768205	-0.914884612209638	0.215439660844175	0.602914981500047	0.215439660844175	0.602914981500047	0.987600100340954
ENST00000237536.9	-0.102964429244052	0.0391556293893385	0.14038079181473	0.430950068111729	-2.05809206025089	-1.91597216437294	0.143183131522681	0.532651834557125	0.143183131522681	0.532651834557125	0.976890951458713
ENST00000268383.7	-0.12378852811802	-0.244764947070912	-0.123036714145237	0.538853229409739	-0.7263296733893	-0.847306209928523	-0.12026609633542	0.613140635361065	-0.12026609633542	0.613140635361065	0.990580560200732
ENST00000260953.10	0.193573580520031	0.198483585888999	0.00400531053642261	0.988765080736235	0.714503284871803	0.71941330399864	0.00570793582227247	0.972147587844302	0.00400531053642261	0.988765080736235	0.999975767786624
ENST00000357681.10	0.355686170859842	0.105496393812374	-0.251827594178322	0.109721262721299	-0.0543389539444734	-0.304528735271824	-0.249697950837874	0.126859598532277	-0.249697950837874	0.126859598532277	0.744589850856471
ENST00000529332.5	0.825044597233794	-0.449353363009779	-1.22548709871504	0.880546647992257	2.5016707436846	1.22725449072293	-1.24116875651514	0.704950828220667	-1.22548709871504	0.880546647992257	0.999773418228146
ENST00000396432.7	-0.144240330816757	-0.379252103926574	-0.235696464045584	0.318811945249219	-2.84564721587863	-3.0806593467019	-0.234289332889704	0.459728414210354	-0.234289332889704	0.459728414210354	0.970268163366766
ENST00000375279.6	0.0717972368546712	0.601435248214093	0.526932942333695	0.0454606605565146	-1.47669304061566	-0.947055324542099	0.534137220112314	0.122674139398201	0.534137220112314	0.122674139398201	0.739171157947275
ENST00000305784.7	-0.195824030489973	0.00281412512390516	0.19754893898582	0.23948449970083	0.583035760150341	0.781673942314457	0.199024593933069	0.188886439978599	0.19754893898582	0.23948449970083	0.888209585791935
ENST00000308742.9	0.393860181905274	0.892040723725358	0.497062050440708	0.492296739432028	0.515198472452811	1.01337811614567	0.519426457657465	0.578978104478444	0.519426457657465	0.578978104478444	0.982909496490139
ENST00000549920.6	-0.0218318716333821	-0.246066454151213	-0.224403293979091	0.000211636139757574	1.55783391932415	1.33359936815255	-0.224227365988063	5.27657319735539e-11	-0.224403293979091	0.000211636139757574	0.0147548375384831
ENST00000373178.5	-0.213348883089908	-0.0321996482476637	0.180000703648856	0.276433269991849	-0.694912512893123	-0.513763346382639	0.181898178561062	0.333453764556611	0.181898178561062	0.333453764556611	0.940596240244471
ENST00000253048.10	0.0124810158805841	-0.216244033748942	-0.229585309559615	0.0923346922023256	-0.765101925678427	-0.993827113292817	-0.228375935088627	0.14112715119739	-0.228375935088627	0.14112715119739	0.776770696570251
ENST00000511473.5	-0.264838099019208	-0.73331085995595	-0.467069314874128	0.470682553850851	-0.490963293286203	-0.959438587240994	-0.467868902651778	0.535930153887489	-0.467868902651778	0.535930153887489	0.976890951458713
ENST00000369681.10	-0.0814054500059599	-0.0993641209652857	-0.0210775341714462	0.913752469916765	-0.700987865753525	-0.71894661293052	-0.0167973518514337	0.945503978520929	-0.0167973518514337	0.945503978520929	0.999773418228146
ENST00000375499.8	0.0786944576603455	0.124785664278404	0.0458370267309176	0.561115719065654	0.444081379546345	0.490172609758803	0.046134923736151	0.448351341340422	0.0458370267309176	0.561115719065654	0.982373386356304
ENST00000574175.1	-0.706938419089649	0.381933978874885	1.08641908678644	0.164724323782359	1.16795126507531	2.25682368911636	1.10122941165974	0.135402359260452	1.08641908678644	0.164724323782359	0.804633583877526
ENST00000394222.8	-0.0447972788091542	-0.89629187101992	-0.85628787365575	0.00247556793796707	-0.542543451619598	-1.39403822993226	-0.851639425064373	0.00922064323442454	-0.851639425064373	0.00922064323442454	0.233217943761863
ENST00000381647.7	0.251261316605897	0.117801289535594	-0.134685253619002	0.350667257355858	-1.09463261849191	-1.22809269956843	-0.132551087987015	0.433811177516644	-0.132551087987015	0.433811177516644	0.967800188657735
ENST00000366847.9	0.0822986862062532	0.00467169414919918	-0.0788141164718514	0.631653982348152	1.44385606786232	1.36622915635027	-0.0771281140399269	0.562105728397782	-0.0788141164718514	0.631653982348152	0.995542590859357
ENST00000511437.6	-0.15038538206539	-0.225661018980724	-0.0776594831931239	0.713711705571899	0.606725978615169	0.531450381527049	-0.0748118907424842	0.720803228727492	-0.0748118907424842	0.720803228727492	0.999773418228146
ENST00000442415.7	-0.0990087021494282	-0.185116965181827	-0.0874192217188337	0.501511531490853	-1.42463105260309	-1.51073937766906	-0.0857668414807709	0.587090210857296	-0.0857668414807709	0.587090210857296	0.984530479081096
ENST00000398659.8	-0.00800331674707747	0.174640877109624	0.179845406229635	0.401377947166949	-0.0781851225357918	0.104459061960929	0.18387795820375	0.385076977119782	0.179845406229635	0.401377947166949	0.962449265194884
ENST00000644146.1	-0.0856494108229897	0.959348645550605	1.0441208232586	0.0288508995774569	-3.20471083399849	-2.15971390596649	1.06776766064567	0.171130693960776	1.06776766064567	0.171130693960776	0.81518451759494
ENST00000220751.5	0.715011186280668	0.18727165881093	-0.534722777974369	0.153145361902727	1.05236596506276	0.524626494208444	-0.524271385400553	0.157827119295932	-0.524271385400553	0.157827119295932	0.801173978019628
ENST00000596995.1	0.142762837587277	-0.3841252498452	-0.528499670229364	0.0924848930436929	-0.971942075091439	-1.49883060206602	-0.525304510907718	0.182460044825489	-0.525304510907718	0.182460044825489	0.828167367402992
ENST00000357886.8	0.0500758709366413	0.0738881741247816	0.0228913564882847	0.870632082384817	0.905210524420914	0.929022877648616	0.0239981421111654	0.812295004479581	0.0228913564882847	0.870632082384817	0.999773418228146
ENST00000402673.7	0.0634028517872161	0.101426438308864	0.0367905314289245	0.803374524228421	0.588759682411829	0.626783299342573	0.038282925865914	0.758760770030994	0.0367905314289245	0.803374524228421	0.999773418228146
ENST00000332509.8	-0.0074586860001439	0.300657611057961	0.297659657017746	0.576681125260297	0.31066797370711	0.618784123614272	0.317335679796105	0.548400771771616	0.297659657017746	0.576681125260297	0.982909496490139
ENST00000303887.10	0.0781029195173738	0.0107497273979676	-0.067418192054716	0.322651878417941	0.866416298518864	0.799063144374064	-0.067313336095246	0.0910328324773315	-0.067418192054716	0.322651878417941	0.931701094509213
ENST00000357002.5	0.384799715942733	0.192810169131425	-0.195801669707266	0.458273357047018	-0.259966488411342	-0.451956142540483	-0.189887515620571	0.534309968543063	-0.189887515620571	0.534309968543063	0.976890951458713
ENST00000517876.5	0.0677669132105503	0.149287880695336	0.0802651836095294	0.636553842686421	0.0622830362692453	0.143803981553224	0.082296473687389	0.635175812150072	0.0802651836095294	0.636553842686421	0.996766572126271
ENST00000309117.11	-0.132094136852589	0.0412709708427019	0.171721456127303	0.27903964048545	-0.399579989888978	-0.226214905166407	0.173969527358446	0.292236735019724	0.173969527358446	0.292236735019724	0.919959889857439
ENST00000371142.9	0.161817515712144	0.139435951574148	-0.0232571887345983	0.812911894833032	-0.540633884897809	-0.563015430091354	-0.0222260380557411	0.815334815993258	-0.0222260380557411	0.815334815993258	0.999773418228146
ENST00000580008.5	0.148784311865068	1.6576610565989	1.51341528806289	0.0385553841832567	-0.364476862696461	1.1443989435835	1.54287784035881	0.137562063993737	1.54287784035881	0.137562063993737	0.768425787363064
ENST00000295025.12	0.174651218305441	-0.373238357030979	-0.551015813553559	0.0508615206373182	-1.38928879023677	-1.9371786892698	-0.546264791027313	0.131682631326951	-0.546264791027313	0.131682631326951	0.754573392155911
ENST00000491415.7	-0.0749441914211102	0.0398773370391911	0.113702356024403	0.401383690662823	0.193153457706726	0.30797499314126	0.115259922803358	0.373377152829527	0.113702356024403	0.401383690662823	0.962449265194884
ENST00000635248.1	0.263983521978461	0.147842397577035	-0.118907626150165	0.619337955615944	0.241455743010407	0.12531457002237	-0.114383278262703	0.660327647692474	-0.114383278262703	0.660327647692474	0.999283296683967
ENST00000372037.8	0.0154247901444043	0.99497473061026	0.976699091128694	0.0215696502782054	-1.98726877359297	-1.00771963333915	0.996628246986754	0.107860137071113	0.996628246986754	0.107860137071113	0.704982377502725
ENST00000672434.1	-0.106824161473839	-0.180255019866812	-0.0746918390428535	0.558378687881738	-0.450474337475651	-0.523905211584071	-0.0731549703008105	0.593478627180914	-0.0731549703008105	0.593478627180914	0.985897584195684
ENST00000337502.5	-0.31773575252081	-0.395529375585389	-0.0806949167946156	0.728790799914864	1.12433918734825	1.04654590247251	-0.0775636220597208	0.663069293228849	-0.0806949167946156	0.728790799914864	0.999773418228146
ENST00000525763.5	-0.382476395678704	-0.0633321839803442	0.318516719941591	0.140893589394462	3.77809038266216	4.09723484994634	0.319185643473706	2.1924781336213e-06	0.318516719941591	0.140893589394462	0.776770696570251
ENST00000474859.5	0.431711616453044	0.791659379090974	0.358427127060845	0.486635665090593	-1.99282464648527	-1.6328781118221	0.380053331669922	0.645335451092393	0.380053331669922	0.645335451092393	0.998135370532908
ENST00000186436.10	-0.219462305884116	-0.161664720752284	0.0563042428513822	0.675328169265361	-0.725216228654895	-0.66741866693179	0.0579945960582773	0.681827424804642	0.0579945960582773	0.681827424804642	0.999773418228146
ENST00000615891.2	-0.426163062873547	-0.100527884867434	0.320595942287259	0.367207422963209	0.499791333365925	0.825426467263759	0.32806283055863	0.333762441917546	0.320595942287259	0.367207422963209	0.956092717018703
ENST00000319394.8	-0.190314301227153	0.0540762689177161	0.243245065185503	0.372051071029851	-2.59983328179135	-2.35544320439599	0.247885613550416	0.522944598195105	0.247885613550416	0.522944598195105	0.976890951458713
ENST00000244869.3	-0.11728070455455	0.0829650294298489	0.197622317865224	0.661950117790993	-1.0882400686063	-0.887995286159328	0.208083280630778	0.753101620913889	0.208083280630778	0.753101620913889	0.999773418228146
ENST00000519546.5	-0.378975510525049	-0.142341194165663	0.22694121857234	0.672429135632804	-0.132133772648621	0.10450018563539	0.242471776176908	0.675711537419941	0.242471776176908	0.675711537419941	0.999461264923063
ENST00000374467.4	-0.0632311307456258	0.324721305780908	0.385607284071908	0.0750740065577638	0.158721744558793	0.546674194061238	0.389099200981289	0.0574006034195038	0.385607284071908	0.0750740065577638	0.641294772117914
ENST00000449592.7	-0.66144976440552	-0.70667653410887	-0.0486038581725117	0.898816682654095	-1.71942753175302	-1.76465490640001	-0.045289961232176	0.920215841491502	-0.045289961232176	0.920215841491502	0.999773418228146
ENST00000507488.6	-0.0201352923817026	-0.595114205871429	-0.582198000500345	0.376640192847842	3.79234666975563	3.21737171533609	-0.574674321707265	0.00216782789389722	-0.582198000500345	0.376640192847842	0.95749604328098
ENST00000630771.2	0.0896646749545846	-0.134620770723967	-0.224754461156214	0.181335570153436	-1.08669341482752	-1.31097899973593	-0.223891239720338	0.278789915758812	-0.223891239720338	0.278789915758812	0.911964377758835
ENST00000409341.5	-0.136927804630816	0.354089211295798	0.487894875749109	0.330795953010664	-1.37988244598788	-0.888866538280544	0.504565384237194	0.488343043916613	0.504565384237194	0.488343043916613	0.974228724423849
ENST00000591097.5	0.162145294261817	-0.34328807097032	-0.50825535305048	0.226231474769845	4.75645833286936	4.25102584096533	-0.505183340417413	0.000243591686156824	-0.50825535305048	0.226231474769845	0.878674318638476
ENST00000398944.7	-0.0931695134285044	-0.149840126225641	-0.0567363466151365	0.941242082844204	-2.64410242521584	-2.70077774370427	-0.0560962901385951	0.953890959792244	-0.0560962901385951	0.953890959792244	0.999773418228146
ENST00000556672.1	0.0997325736756639	-0.381305598851936	-0.487171282201852	0.236460240314655	-0.158403975242002	-0.639442574385977	-0.478071585505765	0.321212939626976	-0.478071585505765	0.321212939626976	0.931354820416687
ENST00000361464.8	0.200032474941521	0.325033600222048	0.124242479611763	0.263457129457727	-1.05436808508074	-0.929366989563245	0.125495096507351	0.319810605187782	0.125495096507351	0.319810605187782	0.930183661915942
ENST00000481939.5	-0.268841952434431	1.21106566404092	1.48415585204567	0.179627934591941	-2.10636932243178	-0.626479806047916	1.45555690383702	0.658844051576638	1.45555690383702	0.658844051576638	0.999283296683967
ENST00000326181.11	-0.0268531382469891	0.0934312672381743	0.11916037299755	0.311565433598526	-1.24702626534826	-1.12674189046256	0.120767082016279	0.36023711314947	0.120767082016279	0.36023711314947	0.954005725358411
ENST00000619426.5	0.126096481326352	0.0829172616790235	-0.0432976887080643	0.596828713423161	2.15261403961779	2.1094348598307	-0.0431426318017922	0.419070657204952	-0.0432976887080643	0.596828713423161	0.98724092580841
ENST00000361417.6	0.443224379691131	0.208140089181635	-0.237173035663647	0.24666630541121	0.657691785700703	0.422607514110579	-0.234095165231824	0.247043392890839	-0.234095165231824	0.247043392890839	0.893853596617988
ENST00000338754.9	-0.0299487461723315	0.198988710075367	0.227962525144265	0.184824822167734	-1.01901406960794	-0.790076716833138	0.229880406032684	0.267164800212085	0.229880406032684	0.267164800212085	0.904003473216784
ENST00000376259.7	0.727236907821452	0.695610095791513	-0.0328878391493275	0.862706212563321	-0.699599897406804	-0.731226834817451	-0.0292873888134166	0.903570100641708	-0.0292873888134166	0.903570100641708	0.999773418228146
ENST00000249776.12	0.185789289761445	0.172509548879019	-0.0144612049544663	0.907433358467609	0.185048444652882	0.171768715407749	-0.0129583986756217	0.925803110956645	-0.0129583986756217	0.925803110956645	0.999773418228146
ENST00000376585.6	-0.00373302671957054	0.188992008868054	0.191600097451056	0.138836615809368	-0.981462053842291	-0.788737057314486	0.193404665268612	0.186135521299373	0.193404665268612	0.186135521299373	0.831799793226468
ENST00000376663.8	-0.0546425430542012	0.105332265745678	0.158078689379653	0.327077335915704	-1.0750276996653	-0.915052929745415	0.160591085227431	0.35961673971557	0.160591085227431	0.35961673971557	0.954005725358411
ENST00000297265.5	0.21063085609467	0.248392409031415	0.0314688792361464	0.937135693339637	-0.29940635562605	-0.261645115780569	0.0443328214976244	0.920187371613599	0.0314688792361464	0.937135693339637	0.999773418228146
ENST00000642195.1	-0.0372884164058249	-0.0569711480393652	-0.0206283495857797	0.868392314182722	1.38781027686322	1.36812763329905	-0.0195928809306656	0.836434179629843	-0.0206283495857797	0.868392314182722	0.999773418228146
ENST00000621413.4	-0.135402396456198	0.200623842502158	0.334636895457069	0.0245943431727142	0.056093839529309	0.392120093553971	0.33666336571972	0.0150161290164421	0.334636895457069	0.0245943431727142	0.391442597524252
ENST00000296503.10	0.215853636887026	0.22759814652556	0.0114151319239152	0.87770600980037	0.439647237878525	0.451391767853193	0.0118598400357908	0.831761693594251	0.0114151319239152	0.87770600980037	0.999773418228146
ENST00000530758.2	0.0445381984134411	-0.0509511728415896	-0.0964294390066931	0.42610679740382	-0.101276615268293	-0.196765983999608	-0.0952711273439946	0.437114215419304	-0.0952711273439946	0.437114215419304	0.967818467908385
ENST00000547157.1	0.442574031470795	-0.0489733845745096	-0.493847667557807	0.374238786715975	5.11743888815849	4.62589263119863	-0.490671156688744	0.0175420616393969	-0.493847667557807	0.374238786715975	0.956111049208486
ENST00000354831.11	-0.232756817795825	-0.123279280101693	0.109018241603323	0.226374167049008	0.598057094144391	0.707534657679112	0.109588470669643	0.132108031084828	0.109018241603323	0.226374167049008	0.878674318638476
ENST00000085068.7	0.0600927693705531	0.192425688079144	0.131391257864329	0.346516615513717	1.27759382057278	1.40992681966132	0.132489763324562	0.146685878717339	0.131391257864329	0.346516615513717	0.946673163410751
ENST00000319974.6	0.0604222959937213	-0.565531251439371	-0.630941078320391	0.136718715048924	-0.545451585061923	-1.17140568398559	-0.624369302530204	0.220392226873377	-0.624369302530204	0.220392226873377	0.871948293734028
ENST00000296468.8	-0.0966438730863038	-0.44372269454572	-0.350550510855814	0.319451056176694	0.288336565388881	-0.0587425199486593	-0.34587651380887	0.381103357638012	-0.34587651380887	0.381103357638012	0.959053359737241
ENST00000367296.8	-0.439711154537017	-0.892667545532252	-0.457103814442817	0.0680244104130191	0.0837006549962212	-0.369255791409284	-0.453411779013674	0.0833690414908727	-0.453411779013674	0.0833690414908727	0.66001555980173
ENST00000366600.8	-0.167474422137755	-0.139908130592301	0.0253017688264463	0.909198889735106	-2.16734005528523	-2.13977406917279	0.0297132352679768	0.923716693896046	0.0297132352679768	0.923716693896046	0.999773418228146
ENST00000555846.2	-0.0422210213926079	0.747113637523077	0.786290714571519	0.0306733632684439	-2.25776370476293	-1.46842974172373	0.801145746122875	0.127569514666627	0.801145746122875	0.127569514666627	0.746375723498589
ENST00000324379.10	-0.152950018692045	0.0316972488206523	0.18409102116435	0.199542577639436	0.773905819699878	0.958553095645103	0.185066637772381	0.172448740514567	0.18409102116435	0.199542577639436	0.846859966077231
ENST00000356763.8	0.328526057472359	0.243508831332628	-0.0866814868322683	0.618263254563481	1.04417996948429	0.959162815280136	-0.0843458497167122	0.574538050762954	-0.0866814868322683	0.618263254563481	0.991968593427765
ENST00000330479.8	-0.109930482562512	0.127665164165041	0.236615991110573	0.0487645848198134	-0.295567806776718	-0.0579721541247167	0.23781429712195	0.0397818118297876	0.236615991110573	0.0487645848198134	0.548538643350368
ENST00000650688.1	0.129445105462825	0.0829894709560147	-0.0469766458471155	0.639747686743399	0.555390389127315	0.508934772862902	-0.0462545223798137	0.614952713384977	-0.0469766458471155	0.639747686743399	0.997118922473661
ENST00000613030.4	-0.303451854344269	-0.619105806751262	-0.324215335738989	0.449796319320665	-0.516821652697261	-0.83247604421839	-0.315173484501566	0.531058390287688	-0.315173484501566	0.531058390287688	0.976890951458713
ENST00000366808.5	0.143312595996603	0.112657937737995	-0.0319550105315654	0.915534873275975	-1.08923038632966	-1.11988531208873	-0.027987025450126	0.936061181704532	-0.027987025450126	0.936061181704532	0.999773418228146
ENST00000321337.12	-0.230417720660545	0.0762602016194984	0.304512580363235	0.104446690068702	-0.98284312944069	-0.676165269365614	0.307679469773685	0.13716973921712	0.307679469773685	0.13716973921712	0.767746779403874
ENST00000368301.6	-0.237252277271647	-0.261156491987768	-0.0251352610370772	0.826546556519201	-0.487217529777877	-0.51112171079663	-0.0237566366376476	0.825765205959475	-0.0251352610370772	0.826546556519201	0.999773418228146
ENST00000353704.3	-0.0767892676741593	-0.180887230833882	-0.108863340262471	0.741362835759802	-0.274922071581936	-0.379020034106332	-0.101424810272543	0.791315428672078	-0.101424810272543	0.791315428672078	0.999773418228146
ENST00000306562.8	0.0997596118228198	0.135434885817815	0.0346919001763997	0.888436991631849	-1.90674736421012	-1.87107221433504	0.0396595315226778	0.922446992599734	0.0396595315226778	0.922446992599734	0.999773418228146
ENST00000263697.6	0.0969933966593812	0.272901973700198	0.175477315143147	0.0429006624489415	-0.769706028740649	-0.593797453375946	0.176071061171112	0.0453494318999127	0.176071061171112	0.0453494318999127	0.523588557689438
ENST00000381571.6	0.265224294929238	0.341372225701382	0.0728373855293478	0.83249626009315	1.03201945048632	1.10816744833704	0.0783959267681751	0.78196106165618	0.0728373855293478	0.83249626009315	0.999773418228146
ENST00000323064.12	0.130742173452154	1.02417805484477	0.895864099045925	0.242388943468044	-3.19485513523118	-2.30142358742872	0.832664297681699	0.590039046934595	0.832664297681699	0.590039046934595	0.984696296238074
ENST00000353258.8	-0.0796149962083498	0.135832714498746	0.213832784526777	0.346519919921975	-1.24650768653035	-1.03106020947549	0.217500621850886	0.456463551318458	0.217500621850886	0.456463551318458	0.969405681508407
ENST00000341298.3	0.389208649271401	0.201064897726712	-0.190504859901925	0.48248484152057	1.26745221852467	1.07930851649527	-0.186249894122527	0.470675018350335	-0.190504859901925	0.48248484152057	0.974228724423849
ENST00000372306.7	1.140634104456	2.4932766563624	1.35465309378957	0.0810226659886495	-0.452981789122332	0.899660326173117	1.2831521943524	0.33854487341981	1.2831521943524	0.33854487341981	0.94281573606587
ENST00000629385.1	-1.51218323890045	0.820207315068145	2.32320920974914	0.375989019090538	0.562106892431567	2.89444732231359	2.34499122254094	0.751337593215256	2.34499122254094	0.751337593215256	0.999773418228146
ENST00000293861.8	-0.00694137800406708	0.125985577424704	0.131300816831175	0.409405678027291	-2.708728786071	-2.57580197243035	0.134189028233849	0.519488567166097	0.134189028233849	0.519488567166097	0.976890951458713
ENST00000621737.4	-0.438228273149052	-0.451349841727766	-0.0136459779309606	0.934691923849293	-0.415929619582625	-0.429051293086714	-0.0128432736825812	0.943736342270984	-0.0128432736825812	0.943736342270984	0.999773418228146
ENST00000273986.10	0.0623542601997727	-0.00720405528515178	-0.0716583797708297	0.733031863830573	1.05138215732571	0.981823924212432	-0.0687467622293468	0.718004930401995	-0.0716583797708297	0.733031863830573	0.999773418228146
ENST00000328771.9	-0.327194002285409	-0.180320865733748	0.145990108104324	0.178065377089492	-0.869830521824929	-0.722957399389504	0.146972409291224	0.199568048276567	0.146972409291224	0.199568048276567	0.846859966077231
ENST00000356033.8	-0.178308214307713	-0.165608674459598	0.0120316820638418	0.964279317002532	2.82207262455398	2.8347723289141	0.0128825663645411	0.877570793825977	0.0120316820638418	0.964279317002532	0.999975767786624
ENST00000441402.5	-1.04580153193298	1.49810746714984	2.54291995935148	1.64308463738988e-09	-2.90061547510049	-0.356707552581831	2.56759463201434	9.79466030022477e-05	2.56759463201434	9.79466030022477e-05	0.00807020647160944
ENST00000405709.7	0.222827120874635	0.168077842746991	-0.0578547295536023	0.796958452722944	1.34060577820808	1.28585664372579	-0.0535349685434008	0.787425557887824	-0.0578547295536023	0.796958452722944	0.999773418228146
ENST00000334062.8	-0.0497549776932499	-0.29438582733835	-0.246342653008687	0.131311473298455	-1.11556200376147	-1.36019293840249	-0.244090687810639	0.212866522264375	-0.244090687810639	0.212866522264375	0.862569409890963
ENST00000278505.5	0.068498018859299	0.3542336428719	0.283515028145783	0.244391969558645	-1.0885267401901	-0.802791326731513	0.289012552801323	0.34125300267215	0.289012552801323	0.34125300267215	0.943662004253521
ENST00000427635.6	0.187104425014288	0.692321942981771	0.497469316265569	0.345199926734997	0.592717651244216	1.09793516859643	0.514986720538058	0.288434594402986	0.497469316265569	0.345199926734997	0.945691285433207
ENST00000245407.8	0.183482209198958	0.33546933107449	0.147126474402138	0.653843485092993	-0.214723570680415	-0.0627365963018739	0.156193801852307	0.659832828386679	0.156193801852307	0.659832828386679	0.999283296683967
ENST00000639028.1	-0.0430409954173099	12.3038292117867	12.3483294193721	0	-16.5973326036885	-4.25047082648369	7.70676271435772	4.7617957633955e-13	7.70676271435772	4.7617957633955e-13	2.07157162890758e-10
ENST00000596272.5	0.0293098278230771	-0.123035816264822	-0.152645534069863	0.0821299118829273	2.42236601929506	2.27002043209941	-0.152289342052435	0.00104872802343729	-0.152645534069863	0.0821299118829273	0.657667998226296
ENST00000357590.9	0.0743699982283189	0.421818951461803	0.345456227712104	0.109683814152812	1.4741953536879	1.82164443957619	0.34803955928157	0.0164924814551574	0.345456227712104	0.109683814152812	0.708728111748335
ENST00000278618.9	0.296914842916599	0.190527783541718	-0.107045709997871	0.440580139650267	1.7577868047196	1.65139983511132	-0.106172520520309	0.259455836514562	-0.107045709997871	0.440580139650267	0.967818467908385
ENST00000466681.2	-0.471215984797376	-0.517641188766171	-0.0479994141751523	0.841182083922438	1.03477825541396	0.98835301626607	-0.0457545474635885	0.850219411502537	-0.0457545474635885	0.850219411502537	0.999773418228146
ENST00000460680.6	0.0367912661545968	0.120164039155887	0.0815589841314401	0.615391200684988	-1.73627758825559	-1.65290491500491	0.0842958358406971	0.668553218813925	0.0842958358406971	0.668553218813925	0.999461264923063
ENST00000375153.8	-0.189205690177141	0.0491160000727532	0.235817036807376	0.232562932507766	0.657892098566467	0.896213872470735	0.238767491085954	0.127921911136261	0.235817036807376	0.232562932507766	0.88713804222789
ENST00000566115.5	-0.0223410914988786	-0.181304990031259	-0.162379101440205	0.537186035160311	1.68950276316248	1.53053909476318	-0.158211860479504	0.420776161871469	-0.162379101440205	0.537186035160311	0.97788677561906
ENST00000631357.2	0.195512391084368	0.498508541928588	0.299311836031405	0.245218119363492	-0.0883343244698078	0.214661785149733	0.305687191317783	0.247581378394099	0.305687191317783	0.247581378394099	0.893853596617988
ENST00000324447.7	-0.103709022275394	0.281568195832573	0.383817614653724	0.0468221923035603	0.709797133636596	1.0950743952458	0.385921155635932	0.0214278516470049	0.383817614653724	0.0468221923035603	0.534352742385647
ENST00000375541.10	0.111284802003496	-0.275171428806985	-0.388504422129918	0.0489083343580625	-1.28000935147615	-1.66646573639625	-0.385504040963583	0.117552625591265	-0.385504040963583	0.117552625591265	0.723134816702825
ENST00000297578.9	-0.117616371525418	-0.323719402138614	-0.207937541042929	0.194325061014824	0.375927846627289	0.169824845168593	-0.205749196207726	0.171698638378195	-0.207937541042929	0.194325061014824	0.841018449501483
ENST00000559717.6	-0.0980783276390722	0.33884704931541	0.435842375830551	0.000620098292170738	-1.48831655494303	-1.05139123723082	0.43756587230801	0.00408167934548705	0.43756587230801	0.00408167934548705	0.140482103042776
ENST00000232375.8	-0.277958756210568	-0.737839534620688	-0.464240114266612	0.0740266380196794	-0.0147336119290242	-0.474614454081315	-0.459989514912734	0.0954862797791504	-0.459989514912734	0.0954862797791504	0.689859693680643
ENST00000291572.13	0.115925254597198	0.0872690744236892	-0.0302179431456158	0.840949850378198	-1.78401020564612	-1.81266650237888	-0.0277747152519217	0.891766713868491	-0.0277747152519217	0.891766713868491	0.999773418228146
ENST00000489572.5	0.0731529626209372	0.655215401342346	0.582024469168595	0.177438950518483	-1.73268214183116	-1.15062065166648	0.593526578915782	0.356211069825314	0.593526578915782	0.356211069825314	0.952526901305541
ENST00000160827.9	-0.0970060673244748	-0.120499077870864	-0.0240020907987242	0.814387533363881	1.33153263622956	1.30803969487556	-0.0233806364191395	0.732598249672416	-0.0240020907987242	0.814387533363881	0.999773418228146
ENST00000338244.6	0.312366648787551	0.760139028780379	0.443820870626826	0.276194999017317	-1.32823806503242	-0.880466283335172	0.460667241760984	0.407309496339633	0.460667241760984	0.407309496339633	0.962449265194884
ENST00000396861.5	-0.0227905118757709	-0.157742385708299	-0.134935763286208	0.0234378089307507	2.06182600269231	1.92687415659795	-0.134927044095825	0.000440121172589075	-0.134935763286208	0.0234378089307507	0.384318891834662
ENST00000373699.6	0.0233815931908284	-0.130553270541265	-0.154273093078726	0.172865632309084	0.878880284903442	0.724945432493098	-0.153727318594255	0.150233529892716	-0.154273093078726	0.172865632309084	0.816009816403472
ENST00000286317.6	0.373906983380295	0.163740103326317	-0.216814852206246	0.532075240594167	1.56731004714662	1.3571434082297	-0.207673566557463	0.475586757484151	-0.216814852206246	0.532075240594167	0.976890951458713
ENST00000535902.6	-0.453398035398848	-0.1276146591414	0.317539614940164	0.514835374603164	-0.303173661767303	0.0226093091559574	0.331847205407022	0.542154990337838	0.331847205407022	0.542154990337838	0.980040457581726
ENST00000572272.6	0.391563887429699	-0.140274102875671	-0.534265949027767	0.0758019838926092	-2.00073805868665	-2.53257649488114	-0.528426647470294	0.190285081903156	-0.528426647470294	0.190285081903156	0.837717681872649
ENST00000252934.10	-0.0158777122554983	0.0413590704931476	0.0558638093825476	0.769017918473202	1.31822698549813	1.37546386052855	0.0577875556936442	0.666012871741095	0.0558638093825476	0.769017918473202	0.999773418228146
ENST00000615907.4	0.154038015807639	-0.053699387961658	-0.209058655427509	0.0890621612256602	-0.286773421373101	-0.494510835594051	-0.20755463704495	0.111513632712001	-0.20755463704495	0.111513632712001	0.710915749927151
ENST00000393909.7	0.316996025987885	0.0720954464138382	-0.245988062737986	0.058275155266328	0.334049128260396	0.0891485990608321	-0.244514504370393	0.0260736153212266	-0.245988062737986	0.058275155266328	0.589447251286953
ENST00000394295.6	0.722010088122037	0.660528657996515	-0.064504375880768	0.810534627302684	0.594476089703552	0.532994609175489	-0.0580976616103857	0.849374257671324	-0.0580976616103857	0.849374257671324	0.999773418228146
ENST00000381401.11	-0.140089071886759	-0.498336364997323	-0.358590938462391	1.39273653920899e-06	0.180801049600835	-0.177446210917595	-0.358276872880475	9.76359937156994e-11	-0.358590938462391	1.39273653920899e-06	0.000196719514291389
ENST00000238831.9	0.418396550574338	0.449146761768352	0.0292458759814787	0.879473552069726	1.00296955722908	1.0337198350904	0.0315660591622403	0.821733993818257	0.0292458759814787	0.879473552069726	0.999773418228146
ENST00000270142.11	0.0864222145637416	0.265067643059766	0.178415978075959	0.0110836683960537	0.495382374300883	0.674027836139174	0.178700522066892	3.03542389954532e-05	0.178415978075959	0.0110836683960537	0.25539402007517
ENST00000357039.9	0.416247340475794	0.7646822890705	0.344754493158008	0.217165525232207	-0.547772581421016	-0.199337793543443	0.352597181669633	0.279947378271859	0.352597181669633	0.279947378271859	0.912682160097344
ENST00000401041.5	0.209353801701659	-0.215333745961898	-0.425356851340462	0.0740481551700506	-0.623914405538241	-1.04860223090092	-0.423855499504973	0.155015511993124	-0.423855499504973	0.155015511993124	0.796897792256102
ENST00000646667.1	0.0917998794499457	-0.0540788034166367	-0.146919201453507	0.184558965844131	-2.24722645307436	-2.39310517324536	-0.145540962872734	0.270001314294763	-0.145540962872734	0.270001314294763	0.904603662166421
ENST00000381867.6	0.270716098098718	-0.104980779775871	-0.378923607549328	0.0906636123608309	-0.565828352588656	-0.941525350813399	-0.374284666559075	0.158766412759036	-0.374284666559075	0.158766412759036	0.801173978019628
ENST00000313899.12	0.0790260505222109	0.0188224699251565	-0.0602766236737119	0.432727381104598	-0.109707176494448	-0.169910736383159	-0.0601664033077457	0.364678761722687	-0.0602766236737119	0.432727381104598	0.967800188657735
ENST00000407983.7	-0.735007182007656	-0.0776310791152184	0.655206465644576	0.164832992357404	3.44406721862079	4.10144392354628	0.658289392395911	0.00166112815027837	0.655206465644576	0.164832992357404	0.804633583877526
ENST00000401558.7	0.219520356776559	0.348589779215343	0.128828554827172	0.0901619438934935	-0.0372831685406683	0.0917862759888085	0.12921928999174	0.0329783890506065	0.128828554827172	0.0901619438934935	0.679184506559117
ENST00000443785.5	0.0263436346211375	0.15436344705952	0.12469137039173	0.55886724686383	-0.620990248403856	-0.492970417543842	0.129127032271759	0.52788352421833	0.12469137039173	0.55886724686383	0.981828528007904
ENST00000619049.4	-0.018461627582965	0.025940649997218	0.0436617475840122	0.808106704195742	-0.590447614033749	-0.546045470337362	0.0454041597092383	0.838614413582015	0.0454041597092383	0.838614413582015	0.999773418228146
ENST00000350498.8	0.0242705730837724	-0.00679077455963951	-0.0316842395604925	0.736511772893314	-0.724063625566213	-0.7551249482299	-0.0308752196264508	0.720992603916244	-0.0316842395604925	0.736511772893314	0.999773418228146
ENST00000382464.6	0.100808097958134	1.13357172736937	1.02582731692814	0.0976127572178284	0.763742459047052	1.7965061432258	1.04749091193141	0.0483517927831563	1.02582731692814	0.0976127572178284	0.692087916107273
ENST00000366649.7	-0.00784215001764482	-0.0556101116859475	-0.0490462008412755	0.729045610052296	0.0871601774943041	0.0393922153369077	-0.0474221544629443	0.746712888687399	-0.0474221544629443	0.746712888687399	0.999773418228146
ENST00000016171.6	0.21560309330661	-0.156272170742231	-0.373559565029293	0.0324737594195055	1.34827377516811	0.976398596599008	-0.371617806458961	0.00869966979300617	-0.373559565029293	0.0324737594195055	0.451065909893412
ENST00000414468.3	0.150217666565484	-0.0246131153554255	-0.178381247474804	0.750193276010286	-1.14290601467261	-1.31773772137806	-0.167467849950651	0.802276833169379	-0.167467849950651	0.802276833169379	0.999773418228146
ENST00000283875.6	0.0197512118855297	0.0567836039196264	0.0354998091171845	0.860004982485574	-0.0105911246927709	0.0264411922902739	0.0382852741364847	0.861271515670019	0.0382852741364847	0.861271515670019	0.999773418228146
ENST00000617312.4	0.0424976005504813	0.00840874913025008	-0.0349096197122263	0.927809233610094	-1.76967875454175	-1.80376810525953	-0.0314722331456112	0.938653677242405	-0.0314722331456112	0.938653677242405	0.999773418228146
ENST00000350638.10	-0.041265283352029	-0.0796390089652906	-0.0441579106935226	0.875242657112301	1.60144325757857	1.56306977937664	-0.0365147056006707	0.89783214635543	-0.0365147056006707	0.89783214635543	0.999773418228146
ENST00000639435.1	0.109576802315352	1.41933287442541	1.30923555599418	0.0020855094007484	-1.95344087278088	-0.643685750131774	1.32183993213139	0.0587236074746833	1.32183993213139	0.0587236074746833	0.589785654662698
ENST00000320619.10	-0.19478487289289	0.231894286368671	0.421886799567847	0.212561334243498	-0.763869287311912	-0.337190395701995	0.431486311630525	0.277707305431111	0.431486311630525	0.277707305431111	0.911389454999626
ENST00000321998.10	-0.176976870059069	0.147801646976308	0.322660743445184	0.0981214652069986	-0.0884573979836537	0.23632110485875	0.325569795825424	0.0947308164609909	0.322660743445184	0.0981214652069986	0.694466824417648
ENST00000262432.13	0.0144065586509975	-0.0159196668808986	-0.0312154816711456	0.806182507608308	-0.840853452531201	-0.871179722670578	-0.0297219738826704	0.840592138191969	-0.0297219738826704	0.840592138191969	0.999773418228146
ENST00000414416.2	-0.405668119609197	-0.484343002462222	-0.0853723461568636	0.780153111580864	1.02581493023863	0.94714019329681	-0.0777518720305048	0.786046025600246	-0.0777518720305048	0.786046025600246	0.999773418228146
ENST00000380171.8	-0.488883644794368	-0.177416556663634	0.309594296357423	0.0796063759664722	0.603013085931708	0.914480235291776	0.311849467809955	0.0309419867004043	0.309594296357423	0.0796063759664722	0.652296879026135
ENST00000559471.6	0.0524665620453803	0.163239068372925	0.108771529223791	0.714769837804993	-1.33135454371967	-1.22058219836466	0.115665753436107	0.783604128286072	0.115665753436107	0.783604128286072	0.999773418228146
ENST00000415933.5	-0.110280609520633	0.272276965049733	0.38306678301665	0.350827110250197	-2.47506009876651	-2.0925037378369	0.38918132353141	0.543988792318668	0.38918132353141	0.543988792318668	0.980040457581726
ENST00000174618.5	0.171244536720425	0.0899058319708237	-0.0855296883896339	0.751164197680371	-0.403064301286216	-0.484403159468899	-0.0788212707088976	0.807697895765435	-0.0788212707088976	0.807697895765435	0.999773418228146
ENST00000398844.7	-0.044114795324977	0.15068221403868	0.19352278181191	0.191736850929777	0.212873702150607	0.407670734766059	0.19522162085489	0.146863521674095	0.19352278181191	0.191736850929777	0.837717681872649
ENST00000236959.14	-0.133605349098902	-0.106241871192832	0.0269537934620097	0.75598525168675	0.820018204686227	0.8473817059656	0.0275051936909905	0.691967499953539	0.0269537934620097	0.75598525168675	0.999773418228146
ENST00000310015.11	-0.171061802470525	-0.0504714259543855	0.119221116628592	0.407945739367891	0.304185550528883	0.424775952232024	0.120924535084018	0.347826425842453	0.119221116628592	0.407945739367891	0.962449265194884
ENST00000532425.6	0.90031794489852	-0.700970874684588	-1.6153625564145	0.00160962706479795	1.18054810274094	-0.420740876470199	-1.60083065665975	0.0033740445458701	-1.60083065665975	0.0033740445458701	0.122466368400777
ENST00000377034.9	-0.0419752071970601	-0.0309513921587809	0.00841186500153857	0.969288351047953	-2.16298523609598	-2.15196183883059	0.014117946890587	0.966044647065495	0.00841186500153857	0.969288351047953	0.999975767786624
ENST00000382291.7	0.554148350903992	0.355966808068143	-0.203501798888009	0.578021361976689	0.109865035147953	-0.0883161634428246	-0.192627979413703	0.652333900907251	-0.192627979413703	0.652333900907251	0.999283296683967
ENST00000367409.9	0.29675026886733	0.394634647529994	0.0967990181491478	0.456662106162414	-0.368087712514571	-0.270203332536668	0.0985225755408514	0.445015775999002	0.0967990181491478	0.456662106162414	0.969405681508407
ENST00000369774.8	0.100175419514335	-0.507007393702519	-0.612366506212338	0.161012828448327	-1.07032423203526	-1.67750763692152	-0.604797872749566	0.266515926464152	-0.604797872749566	0.266515926464152	0.904003473216784
ENST00000357606.7	-0.149214675263358	0.0349868526630603	0.181778476504189	0.45717231412042	-2.19280907467862	-2.00860787676883	0.186848992930383	0.569352131508962	0.186848992930383	0.569352131508962	0.982776280811656
ENST00000368932.5	0.0938821783821362	-0.0682728735619337	-0.164310780370107	0.367158793140202	0.689185157996314	0.527030169670333	-0.161788843382355	0.318005814625534	-0.164310780370107	0.367158793140202	0.956092717018703
ENST00000340553.8	0.159350054398548	-0.247491455245246	-0.409338836163652	0.0609450593250024	0.0818052798234793	-0.325036255815637	-0.406174257205572	0.0766136136974831	-0.406174257205572	0.0766136136974831	0.643302004568586
ENST00000342462.5	0.0181383254213668	-0.0378158463112659	-0.0593542863116108	0.805034313373232	0.172084168319918	0.116129926919553	-0.0545090390765108	0.835146898856675	-0.0545090390765108	0.835146898856675	0.999773418228146
ENST00000265978.8	-0.0496975806191481	0.633407172920155	0.679323625233247	0.115871831018087	-0.380405102636412	0.302699242525254	0.693262538309977	0.183337114408632	0.693262538309977	0.183337114408632	0.828588479905295
ENST00000367242.4	0.125940699257673	0.390081073713461	0.263240824494936	0.023513099684419	-2.27831425527212	-2.01417396177872	0.264943837603333	0.0817235617778725	0.264943837603333	0.0817235617778725	0.657667998226296
ENST00000466995.5	0.00465254838036281	0.0137579804734383	0	0.974662956196181	1.5857498488408	1.59485519292466	0.0164107464187255	0.974422076316092	0	0.974662956196181	0.999975767786624
ENST00000393119.7	0.0121453662389054	0.0754330519571167	0.0603979029531927	0.819794433094877	0.453124693646402	0.516412408468046	0.0644732423591314	0.782637697804666	0.0603979029531927	0.819794433094877	0.999773418228146
ENST00000647811.1	0.0775978654495418	0.294214697361051	0.215213187373617	0.142958552146435	-0.682969244512953	-0.466352422116014	0.217380409066963	0.16092227625299	0.217380409066963	0.16092227625299	0.801206854654879
ENST00000342206.10	0.0298704352599101	-0.120038389724034	-0.151241240068323	0.295476586947499	0.279416810940675	0.129507997768334	-0.149420875155002	0.291110651772136	-0.151241240068323	0.295476586947499	0.922216708667205
ENST00000615808.5	0.449926673808957	0.0198052986567506	-0.434260557534681	0.387369694427151	-0.561019576751108	-0.991141665099308	-0.423750244100593	0.494408135256382	-0.423750244100593	0.494408135256382	0.975699142071015
ENST00000245960.9	0.272943923272913	0.428532457761085	0.155091869428454	0.518194992803233	-0.217976966478964	-0.062388633426735	0.157907645924878	0.597344050606717	0.157907645924878	0.597344050606717	0.987511247058651
ENST00000545606.6	0.0952425582060331	0.071466163504152	-0.0246536554073942	0.843680321706472	1.44723950776946	1.42346317445394	-0.0235129817313336	0.817101899025658	-0.0246536554073942	0.843680321706472	0.999773418228146
ENST00000619979.4	-0.405762787906077	-0.0367246103903292	0.367962128622441	0.00396831504998832	0.290643090652197	0.659681308015373	0.369207712606349	0.000400484516656427	0.367962128622441	0.00396831504998832	0.137450300903417
ENST00000330452.8	0.745385840601439	0.821691823709565	0.0740678173824141	0.776385536485221	-0.130967893396302	-0.0546620494432783	0.080346354243745	0.789911758847911	0.080346354243745	0.789911758847911	0.999773418228146
ENST00000580104.5	0.166619410766054	9.87479842326768	9.70653894101117	1.71998017679604e-180	-11.5209323981201	-1.81273658280429	5.00932547025384	1.42423931749804e-10	5.00932547025384	1.42423931749804e-10	3.77805532124603e-08
ENST00000454046.5	0.0490258746913691	0.0873806450462588	0.0374689500046035	0.888721173476152	-0.639540570813765	-0.601187095636077	0.0437772493277704	0.94875820905131	0.0437772493277704	0.94875820905131	0.999773418228146
ENST00000373842.9	-0.170222390668058	-0.220890242835398	-0.0530373161793749	0.78019596690785	0.959005348923405	0.908337562872402	-0.0502333038774201	0.773134512102828	-0.0530373161793749	0.78019596690785	0.999773418228146
ENST00000265069.13	-0.0835229783148717	0.0601979646972211	0.143214880481256	0.104256548034335	-0.381591035376991	-0.237870086415408	0.143849735196677	0.0888369146649302	0.143214880481256	0.104256548034335	0.702423772957063
ENST00000401406.3	0.4653083757339	-0.559934758773546	-1.02990343078341	0.000104114990514824	1.72770530132971	0.702462313035416	-1.02476271791276	6.2000635855525e-06	-1.02990343078341	0.000104114990514824	0.00845040773760617
ENST00000261854.10	-0.243902587988654	-0.110726338281839	0.131741732164304	0.468387576775564	0.860577075689619	0.993753390957462	0.133673737616002	0.363505739779677	0.131741732164304	0.468387576775564	0.972372105757104
ENST00000249806.11	-0.186436096150158	0.0231169588792785	0.208022399044512	0.197728796012677	0.314175678512684	0.523728767907649	0.210049475254255	0.140920186577579	0.208022399044512	0.197728796012677	0.845045272488703
ENST00000368223.4	0.0776578065124186	0.0500567029910816	-0.0309549015595234	0.886490091631289	-0.101112478271676	-0.128713626183188	-0.0262268278483866	0.919481315377968	-0.0262268278483866	0.919481315377968	0.999773418228146
ENST00000284320.6	0.0330517907392691	0.0373720215271784	0.00364598089811419	0.980471820532115	0.698750061531426	0.70307033355224	0.00440994559300512	0.954786085195926	0.00364598089811419	0.980471820532115	0.999975767786624
ENST00000552218.5	-0.0504327577735493	-0.018649329502663	0.0297450699911805	0.910265203922368	1.14948362103882	1.1812671118539	0.0328889516799551	0.872998109297805	0.0297450699911805	0.910265203922368	0.999773418228146
ENST00000647169.1	-0.000149452538520996	-0.0164460864884144	-0.0183200558485443	0.902534922012429	-0.0181842458564132	-0.0344808641155313	-0.0156483809729595	0.924706540530542	-0.0156483809729595	0.924706540530542	0.999773418228146
ENST00000316937.8	0.11250867237596	-0.000430813838224703	-0.115952508876179	0.68258357803969	0.21439865202304	0.10145909582672	-0.111167798033987	0.723651420549625	-0.111167798033987	0.723651420549625	0.999773418228146
ENST00000305943.8	0.0898733820017444	0.000261482768168178	-0.0908023686557122	0.508132514708915	0.330494276277214	0.240882401355852	-0.089297936728743	0.491719011512155	-0.0908023686557122	0.508132514708915	0.976404457592608
ENST00000456283.7	0.278750105663997	0.568925287748309	0.287261628336956	0.350603509298151	-0.227874670242788	0.062300351801833	0.294294222651942	0.398135671517499	0.294294222651942	0.398135671517499	0.962449265194884
ENST00000536438.5	0.0316038903122962	0.127343914724348	0.0952827392870288	0.303682834186137	-1.06850785594904	-0.972767853484562	0.0959715292559409	0.359639080501103	0.0959715292559409	0.359639080501103	0.954005725358411
ENST00000354234.8	0.127869716917652	0.298003997003452	0.167718114612319	0.689421197908471	-1.55892170279252	-1.38878898630289	0.180217269261929	0.77077225977608	0.180217269261929	0.77077225977608	0.999773418228146
ENST00000642445.1	-0.673930901285779	-0.81425046205786	-0.13417469571266	0.849920703947895	4.28877940424146	4.14845922963521	-0.140081897219899	0.85020702233052	-0.140081897219899	0.85020702233052	0.999773418228146
ENST00000296135.11	-0.231405301095555	0.275194336979062	0.499577286907122	0.357781847922147	1.04235604104293	1.54895575555566	0.511629570481255	0.239323962646349	0.499577286907122	0.357781847922147	0.952526901305541
ENST00000509148.1	-0.0469355009869496	0.187318078348774	0.240946190737154	0.693704211035261	2.31444290846352	2.5486935377079	0.239619190505743	0.821231350317247	0.239619190505743	0.821231350317247	0.999773418228146
ENST00000595635.5	0.259649376174365	0.358008524184263	0.0971487211637827	0.770394891884453	-2.36383873869206	-2.26548049237265	0.106259790404749	0.847050584038642	0.106259790404749	0.847050584038642	0.999773418228146
ENST00000507469.5	-0.033240376743919	0.350885027406189	0.389115099616178	0.511102926234729	-2.94890945308963	-2.56480920025041	0.363174057759743	0.912334635961333	0.363174057759743	0.912334635961333	0.999773418228146
ENST00000505490.3	-0.0941429894826934	-0.0614148505433928	0.0323777957941993	0.713840213996524	0.609956331228105	0.642684520763624	0.0327938492265675	0.531797894796654	0.0323777957941993	0.713840213996524	0.999773418228146
ENST00000368715.5	0.520401690640957	-0.525415925301567	-1.06234097334446	0.0644562772136659	2.25537863840636	1.20956146940944	-1.0437697504948	0.0300814016705927	-1.06234097334446	0.0644562772136659	0.612785376727124
ENST00000600228.6	0.121468216510825	0.641991081321593	0.517016093168542	0.12836598869508	-1.13652556447132	-0.616003083146929	0.528603274776295	0.227068241699293	0.528603274776295	0.227068241699293	0.879485112792562
ENST00000400788.9	0.132986644525425	0.178334093341185	0.044113115442215	0.778240622879874	0.577202264275374	0.622549751854949	0.0456847807917728	0.723619766882571	0.044113115442215	0.778240622879874	0.999773418228146
ENST00000398712.7	0.107502133365231	0.153666704063055	0.0443522036723216	0.876478948922028	0.86259961025655	0.908764148169048	0.0477063882193742	0.857787057577486	0.0443522036723216	0.876478948922028	0.999773418228146
ENST00000372159.7	-0.268411973850228	0.0584109060047154	0.325534815274427	0.0120596011578675	-0.0248491758625245	0.301973717967958	0.327251524682716	0.00643989538776132	0.325534815274427	0.0120596011578675	0.268770947116736
ENST00000456324.5	-0.0117322160780784	0.00584216093805934	0.0162807127678495	0.908103116729609	-2.64016456074996	-2.62259027985558	0.0184826899611101	0.915777885124943	0.0184826899611101	0.915777885124943	0.999773418228146
ENST00000537817.5	0.109696571538721	0.167626749038215	0.0534972051050064	0.857558464170602	0.481513868668916	0.539444125711252	0.0594142091198564	0.799791085921426	0.0534972051050064	0.857558464170602	0.999773418228146
ENST00000262177.9	-0.27459916584231	0.0351993546180656	0.309081950232621	0.00240828604071828	-0.696685657059942	-0.3868871424134	0.309991115670415	0.00286825358661727	0.309991115670415	0.00286825358661727	0.10984199298609
ENST00000487273.7	0.206068039932528	0.17721478530375	-0.0308483374980943	0.842183855229431	-1.34012968738704	-1.36898302102036	-0.0279045664585356	0.887500717215484	-0.0279045664585356	0.887500717215484	0.999773418228146
ENST00000381554.8	0.087788111466382	0.418475918503329	0.329180800616021	0.304490599899149	1.05720784737074	1.38789561372817	0.333225965326538	0.291299992273166	0.329180800616021	0.304490599899149	0.92694381798296
ENST00000393295.8	0.17350120942036	0.583285556200152	0.409108918152533	0.157963736577237	-2.53674223165324	-2.12695845376501	0.415924570616715	0.332400001684367	0.415924570616715	0.332400001684367	0.94059277597272
ENST00000397149.4	0.182502650448464	0.107218261708232	-0.0757512774231934	0.475806649379456	0.783330627788985	0.708046260686698	-0.0751328073698398	0.432081366934497	-0.0757512774231934	0.475806649379456	0.974129361284924
ENST00000441802.7	-0.584304027507296	-1.08063442917817	-0.4967696879945	0.0176646559622219	-1.08098812680333	-1.57731879272451	-0.49690063933651	0.0559596298588426	-0.49690063933651	0.0559596298588426	0.580187735314368
ENST00000445771.6	-0.119285216372862	-0.568023850822828	-0.45245392252643	0.0689904431674314	-0.324863033203728	-0.773601782665247	-0.448169808694576	0.109369971373958	-0.448169808694576	0.109369971373958	0.708608339616373
ENST00000287169.8	-0.103427492933741	0.202270098003537	0.304699403611308	0.0228656287187249	-1.35961498465074	-1.05391745690239	0.306237309906461	0.054844961763934	0.306237309906461	0.054844961763934	0.575067443986295
ENST00000445720.1	0.653468720981918	0.118939635696195	-0.546182420173975	0.474267095878806	2.69827562583942	2.16374698689063	-0.526302393349159	0.434104605943817	-0.546182420173975	0.474267095878806	0.973599270437504
ENST00000372718.8	-0.0331151562052179	0.0237768361605203	0.0562022308329901	0.560449510310462	-0.368064004319332	-0.311172010708016	0.0571050779461608	0.548629429546454	0.0562022308329901	0.560449510310462	0.982193168053087
ENST00000372158.6	0.301557253219185	0.126077158039717	-0.177003965107895	0.234512475123611	0.0236297212600657	-0.151850386053213	-0.174822211189724	0.266093051213372	-0.174822211189724	0.266093051213372	0.904003473216784
ENST00000482604.5	0.106217194171415	0.182352786534387	0.0756793780983847	0.77883894954934	3.73919248596531	3.81532835325099	0.0762581773718076	0.409676755949122	0.0756793780983847	0.77883894954934	0.999773418228146
ENST00000556147.5	-0.00718709644770488	0.0640076636312293	0.0702444057534595	0.767383013631237	2.75302170873351	2.82421668322075	0.0714246772304041	0.505675087005724	0.0702444057534595	0.767383013631237	0.999773418228146
ENST00000395425.6	-0.165876622711446	2.83621336762448	3.0100201314623	0.0149201665109712	0.228823881981294	3.2309136647092	2.81690179077174	0.0142144012255795	3.0100201314623	0.0149201665109712	0.301060725367945
ENST00000544738.5	-1.09707778480833	-0.868150456745861	0.229860190109123	0.734492149397225	1.39707189479718	1.62599793765314	0.227057006647798	0.782496226421976	0.227057006647798	0.782496226421976	0.999773418228146
ENST00000373337.3	-0.0821090290383623	0.0995252984078592	0.177178155113076	0.624971216000645	1.61427900126764	1.79591357993212	0.18329614575824	0.445647112429403	0.177178155113076	0.624971216000645	0.993570028373144
ENST00000380909.8	0.022756410726837	-0.055587901939994	-0.0806182594539484	0.653681769260295	0.329677400799406	0.251333133787631	-0.0779625160185384	0.648512983135308	-0.0806182594539484	0.653681769260295	0.999283296683967
ENST00000374389.8	-0.105552911608335	-0.11869855062338	-0.0135999522878416	0.855507027873589	-1.09091266969053	-1.10405830636569	-0.0130677864357125	0.866626891158897	-0.0130677864357125	0.866626891158897	0.999773418228146
ENST00000565488.6	0.332822922576817	0.510880283160345	0.176415869463714	0.281155281307486	-0.237900293566814	-0.0598429682387947	0.179256584915064	0.310559951397309	0.179256584915064	0.310559951397309	0.928664029859004
ENST00000285814.9	-0.0442501571906423	0.00411864715729835	0.0476754060188649	0.658236546643747	0.501036930919748	0.549405778131939	0.0484321070076602	0.54901811832647	0.0476754060188649	0.658236546643747	0.999283296683967
ENST00000367534.5	0.110065512554859	-0.235399118683448	-0.349033677221411	0.133696975307358	-0.508242050744858	-0.853706783020851	-0.344180443051761	0.196328501818305	-0.344180443051761	0.196328501818305	0.842980175987321
ENST00000317615.11	0.275917201078243	0.357186362905396	0.0802920819650654	0.680463037137677	1.98753659442366	2.0688058797232	0.0818362313256396	0.49691314723638	0.0802920819650654	0.680463037137677	0.999773418228146
ENST00000261507.11	0.405904149032921	0.311033493718493	-0.0979782501330604	0.766755766832317	2.11845094960202	2.02358043532298	-0.0924005049418333	0.752072845273635	-0.0979782501330604	0.766755766832317	0.999773418228146
ENST00000225929.5	0.631240839615344	0.675331770718456	0.0375583922600944	0.943869265580658	0.263900804489557	0.307991389649157	0.0559422750414988	0.915477819645548	0.0375583922600944	0.943869265580658	0.999773418228146
ENST00000351298.9	-0.17701814406721	-0.316300164982602	-0.143151011805242	0.556163716528695	-0.116187935138258	-0.255470035692364	-0.13814766202867	0.605109870915506	-0.13814766202867	0.605109870915506	0.988681337277372
ENST00000310118.9	0.169878047323816	0.151486881211023	-0.0185494448388344	0.785203846879204	0.246316868799195	0.227925729485659	-0.018277694859189	0.72407625938327	-0.0185494448388344	0.785203846879204	0.999773418228146
ENST00000345080.5	0.534062836788511	0.363381075937535	-0.171247758227052	0.183185651238294	-1.70861079972997	-1.87929264056148	-0.169697652602678	0.304053022250936	-0.169697652602678	0.304053022250936	0.92694381798296
ENST00000648921.1	0.322784258217743	0.966888590356278	0.642616315892278	0.0103105976668654	-2.4262637584304	-1.78215980277877	0.649775838656874	0.0724705209128883	0.649775838656874	0.0724705209128883	0.63280184894716
ENST00000429815.6	-0.340568155244248	-0.246953781994945	0.0462633492095694	0.705488280203138	5.10516809850923	5.19879363457656	0.0942351614889785	0.599298083038067	0.0462633492095694	0.705488280203138	0.999773418228146
ENST00000319121.4	-0.114826764162028	-0.00160787602112382	0.110860811506372	0.575421449899867	-0.551093778824425	-0.437874954264148	0.113998076537452	0.593792516199432	0.113998076537452	0.593792516199432	0.985897584195684
ENST00000374023.8	-0.0677534544291263	-0.0685526540894469	-0.00210060966079606	0.988991516380149	-2.79939990482532	-2.80019926187959	0	0.997961225805001	0	0.997961225805001	0.999975767786624
ENST00000473835.7	0.0719314513906686	0.0872859478087317	0.0148443595619572	0.867034146302667	0.283131744160513	0.298486260890245	0.015508954256031	0.829247807691616	0.0148443595619572	0.867034146302667	0.999773418228146
ENST00000310850.9	0.157428572645595	0.142595241440888	-0.0193782544897738	0.990580467170509	-1.2006430866229	-1.21547721016613	-0.00582503274033641	0.994822386972562	-0.00582503274033641	0.994822386972562	0.999975767786624
ENST00000551671.5	-0.318743703370882	0.0601776284199263	0.377675748984338	0.278691570561225	2.61392589628219	2.99284753157861	0.379929713744492	0.0674818482166443	0.377675748984338	0.278691570561225	0.911964377758835
ENST00000285848.9	-0.158956974091883	-0.244343488544421	-0.0860029736974275	0.370283238395575	1.21250515151793	1.12711867730013	-0.0852890845038712	0.234091506078311	-0.0860029736974275	0.370283238395575	0.956092717018703
ENST00000326291.11	-0.0624665349351229	-0.0566215563173552	0.00396390337750852	0.983211972039042	-0.253859592716659	-0.248014791827205	0.00770720000097835	0.97807792330608	0.00396390337750852	0.983211972039042	0.999975767786624
ENST00000309822.7	-0.0796053520610986	-0.0701998049925477	0.00651287849903914	0.978636175422796	-0.726601717267714	-0.717196277448589	0.0106589362292793	0.961633103481291	0.00651287849903914	0.978636175422796	0.999975767786624
ENST00000262225.8	-0.0536963920626319	-0.0651976379359049	-0.011562560741218	0.928156468438686	-1.34296479864715	-1.35446612684722	-0.011241378786579	0.940089285586417	-0.011241378786579	0.940089285586417	0.999773418228146
ENST00000394818.8	-0.0145737168437969	-0.130812975524562	-0.117244542653232	0.331246424002884	-0.361729127760585	-0.47796838174243	-0.115995015646589	0.339642520587172	-0.115995015646589	0.339642520587172	0.94281573606587
ENST00000614623.4	-0.17378325532825	-0.118347116695472	0.0540456444657507	0.683699547166157	-1.53174710704055	-1.47631102769817	0.0559836628516317	0.718916182269845	0.0559836628516317	0.718916182269845	0.999773418228146
ENST00000469858.5	0.192261378851921	-0.000114145375083067	-0.193388431218433	0.761819923125097	-2.99476067252883	-3.18713766639458	-0.188950287973588	0.787215973174611	-0.188950287973588	0.787215973174611	0.999773418228146
ENST00000480945.6	0.129649980363886	0.0493424368616871	-0.0807240050883942	0.378389215827511	-1.42777593337625	-1.50808349757334	-0.0801219465182177	0.445548334974547	-0.0801219465182177	0.445548334974547	0.967818467908385
ENST00000378875.7	0.356768895268255	0.311770358085411	-0.0495369455027741	0.846545583900136	1.45317357141609	1.40817520905111	-0.0432573136128622	0.86097976285826	-0.0432573136128622	0.86097976285826	0.999773418228146
ENST00000418458.6	-0.101763300872972	0.0895201860386568	0.190879879697973	0.0359316141596928	-0.213999017455385	-0.0227155099107028	0.191381483223366	0.0145382130632877	0.190879879697973	0.0359316141596928	0.47025617671871
ENST00000359611.4	-0.225234582237221	-0.152048825337093	0.0730615506741724	0.31489551778937	1.0612367672135	1.13442255343468	0.0732155042581437	0.155592106333061	0.0730615506741724	0.31489551778937	0.929964527616132
ENST00000293288.12	-0.460502635186116	-0.296981915791847	0.16036267551871	0.562453790749901	1.57753178396715	1.74105272008669	0.164059130796189	0.356027636752882	0.16036267551871	0.562453790749901	0.982373386356304
ENST00000320676.11	0.0363260309855893	-0.0813856933636306	-0.117759275802622	0.107677977620937	2.01961243206278	1.90190073142159	-0.11768342320958	0.0341264561048433	-0.117759275802622	0.107677977620937	0.704982377502725
ENST00000438773.4	-0.0071836477356122	0.146394646093578	0.150450595116112	0.529029743799553	0.0471764062896726	0.200754663500809	0.155362149159617	0.522145516998236	0.150450595116112	0.529029743799553	0.976890951458713
ENST00000311635.12	-0.15268614948823	-0.439422646989365	-0.289423446433466	0.113571117288992	-0.837155394085812	-1.12389196493656	-0.286388243303311	0.172140023426357	-0.286388243303311	0.172140023426357	0.81518451759494
ENST00000311895.8	-0.0620384853559061	0.15043220224599	0.209845081686307	0.434226812354854	-0.4978267636269	-0.285356275511224	0.214864424865667	0.499474917224761	0.214864424865667	0.499474917224761	0.976299756674058
ENST00000216214.7	-0.160570245926541	-0.416319038992756	-0.25792416927674	0.144088422759283	-0.697066206809721	-0.952815071595614	-0.255339943946626	0.206499324562381	-0.255339943946626	0.206499324562381	0.854274117132164
ENST00000279146.8	0.0413130474584955	-0.000318094634709963	-0.0428455746636542	0.799224444802092	0.6672382242168	0.625607072351146	-0.0411095642813906	0.809225538367493	-0.0411095642813906	0.809225538367493	0.999773418228146
ENST00000395366.3	0.19581679506684	0.141801149446747	-0.0546781901187858	0.613329302353046	0.0636533409637613	0.00963771812176444	-0.0537483169719368	0.592542141387753	-0.0546781901187858	0.613329302353046	0.990580560200732
ENST00000624776.3	0.000161964978179189	0.108267797836226	0.105765670975257	0.635513026857281	-1.31425764404032	-1.20615200643004	0.110023934850294	0.694170155769073	0.110023934850294	0.694170155769073	0.999773418228146
ENST00000579953.5	0.123697495849213	1.523778873069	1.39907379033273	3.9633671255954e-08	-3.54265436025197	-2.14257357743865	1.40990961856632	0.00067352780969807	1.40990961856632	0.00067352780969807	0.0379548624781151
ENST00000330817.11	-0.0878583467158015	-0.488727060271536	-0.406169612405784	0.126483486600565	0.653200768993929	0.252332093806636	-0.400297970432036	0.117898137258745	-0.406169612405784	0.126483486600565	0.744373691027629
ENST00000345094.7	-0.0780871216570461	0.101932084846016	0.179071240055318	0.112227476492667	0.0468128134216272	0.226832032613594	0.180185473440176	0.0845707143620341	0.179071240055318	0.112227476492667	0.713268452463436
ENST00000333256.11	-0.185004387570596	-0.380439378742052	-0.199512958011522	0.410961234605098	0.636428883006542	0.440993941182057	-0.194848295147933	0.395976784525808	-0.199512958011522	0.410961234605098	0.962449265194884
ENST00000338435.8	-0.0666565986949388	-0.06795290785162	-0.0025210298884828	0.970801973873934	1.56088861050174	1.55959240765674	-0.00120076817824033	0.992095630540259	-0.00120076817824033	0.992095630540259	0.999975767786624
ENST00000305786.7	-0.419936972595979	-0.335202300870867	0.0846330500654642	0.237113135134376	0.923967623203359	1.0087023340594	0.0847262535432108	0.0377844161829505	0.0846330500654642	0.237113135134376	0.888209585791935
ENST00000566605.5	-0.0685385576321291	-0.104838175082159	-0.0363666328377841	0.79389064525093	-2.54239035937764	-2.57869010327297	-0.0360029677613394	0.837558517116215	-0.0360029677613394	0.837558517116215	0.999773418228146
ENST00000452863.9	0.0230170393973637	-0.208442855271877	-0.234119333393584	0.281273226564666	0.859119594864578	0.62765975652658	-0.230902147792189	0.253946511597922	-0.234119333393584	0.281273226564666	0.914381017865302
ENST00000393600.8	-0.190351562023934	-0.350109206966114	-0.160909961696299	0.14791945933726	-0.611552303216103	-0.771309952778638	-0.159488850452791	0.167282667736792	-0.159488850452791	0.167282667736792	0.808840469728207
ENST00000275159.10	-0.0579709563249782	0.143131198069223	0.195876450607292	0.669219417056482	1.43770014732129	1.63880253925064	0.20386651334006	0.555225534074944	0.195876450607292	0.669219417056482	0.999461264923063
ENST00000371145.8	0.338539630173478	0.30392837977564	-0.0350869053217783	0.687446888593147	-0.146906134499056	-0.181517369813132	-0.0343883687136792	0.673641131797036	-0.0350869053217783	0.687446888593147	0.999773418228146
ENST00000317178.10	0.0957351382857658	-0.0213831136192254	-0.122051860712741	0.697529874965356	-0.935605399796984	-1.05272395311763	-0.114058269190107	0.772520901585812	-0.114058269190107	0.772520901585812	0.999773418228146
ENST00000293771.10	-0.664537709164929	-0.730203869047866	-0.0759030880282765	0.88701223796433	-0.336329173254918	-0.401995979023431	-0.0650026008025772	0.911909249354404	-0.0650026008025772	0.911909249354404	0.999773418228146
ENST00000381298.7	-0.119006350662427	-0.0915011728206437	0.0224075068019896	0.948510223805816	0.246955346265086	0.274460509881191	0.0293612083243815	0.915234952434919	0.0224075068019896	0.948510223805816	0.999773418228146
ENST00000488165.5	-0.308793415370715	2.0127012532426	2.32063614929319	0.000367725357448647	-4.2865767330394	-1.96508473197183	2.23047526756412	0.100332739966559	2.23047526756412	0.100332739966559	0.699313532770535
ENST00000447944.7	0.15059577378574	0.0714260627256605	-0.0796917931580758	0.564795965538388	1.18673994475812	1.10757025476551	-0.0787754664324258	0.539712230188188	-0.0796917931580758	0.564795965538388	0.982776280811656
ENST00000322875.8	0.232365337033796	0.252554067075162	0.0194849110143125	0.903706527743484	1.92467697044698	1.94486579647034	0.0204059477376096	0.801914153776025	0.0194849110143125	0.903706527743484	0.999773418228146
ENST00000308893.9	-0.266792073306373	-1.30793213107699	-1.04543074390174	1.21682084071883e-05	-0.696421957930387	-1.7375621418871	-1.04219296652225	0.000118387844587909	-1.04219296652225	0.000118387844587909	0.00939843939954819
ENST00000621421.4	-0.00409065770710188	-0.0283706153814663	-0.0249331529131978	0.795997522587201	0.401950197659873	0.37767026915955	-0.0240913402831822	0.775287760796449	-0.0249331529131978	0.795997522587201	0.999773418228146
ENST00000286428.7	0.141047638902737	0.143194724315673	0.00160123366607312	0.99965857463883	0.980150730243152	0.982297859589472	0.00240238736808313	0.979723868361733	0.00160123366607312	0.99965857463883	0.999975767786624
ENST00000199708.3	0.0404798553208499	0.115559576641875	0.0702751732600264	0.839167837321121	1.17372136506875	1.24880124360986	0.0765536618358016	0.752806897373544	0.0702751732600264	0.839167837321121	0.999773418228146
ENST00000281828.8	0.0280311201851662	0.0472499845261327	0.0186733367468523	0.892386137025781	1.39797205794368	1.41719099781955	0.0193864404668551	0.806648460671266	0.0186733367468523	0.892386137025781	0.999773418228146
ENST00000366960.8	0.043321540651721	-0.222160141604796	-0.266986619952401	0.170430470646736	-1.65401950655934	-1.91950138465957	-0.264555778477899	0.284581601839453	-0.264555778477899	0.284581601839453	0.916108274363925
ENST00000620676.6	0.0155712464303999	-0.126887444293039	-0.143170660721836	0.191396939177812	-1.46752758320238	-1.60998631634962	-0.142134970308043	0.275512664002409	-0.142134970308043	0.275512664002409	0.908573600269921
ENST00000296149.9	-0.148047006141387	0.120953681552877	0.268257485853064	0.041481942395913	0.160607367260146	0.429608064353068	0.269426108067832	0.0309715249201811	0.268257485853064	0.041481942395913	0.50578206894389
ENST00000330597.5	0.383066017162753	0.0492374320642062	-0.333764167126125	3.41834731233178e-05	2.06571591290178	1.73188732339175	-0.33376416781615	3.1434699674093e-05	-0.333764167126125	3.41834731233178e-05	0.00331945940793933
ENST00000366627.4	0.214887846380263	0.106589975182612	-0.112448372484824	0.766586130021273	1.24097116283818	1.13267328803348	-0.1055526616765	0.785393038436648	-0.1055526616765	0.785393038436648	0.999773418228146
ENST00000221801.8	0.0835777761638961	-0.062907970838902	-0.14661963848414	0.0598679075714986	0.415887490959493	0.269401781185672	-0.146377634415856	0.00831922673060626	-0.14661963848414	0.0598679075714986	0.589785654662698
ENST00000370094.7	-0.528292805446149	-0.561859836879748	-0.0379149833586472	0.890424685502304	0.207742580735792	0.174175491655018	-0.0330610714258222	0.914802102639019	-0.0330610714258222	0.914802102639019	0.999773418228146
ENST00000650072.1	-0.0687983782222569	-0.245422263006107	-0.180034635173973	0.615365676050559	-1.38684691885143	-1.56347131189058	-0.17313369194687	0.705303352634482	-0.17313369194687	0.705303352634482	0.999773418228146
ENST00000265073.9	0.135028494526473	0.243196690811603	0.108013121221861	0.130874145095887	0.98762990787612	1.09579812989499	0.10819633159412	0.0303778983468596	0.108013121221861	0.130874145095887	0.752206107474475
ENST00000247815.9	-0.0608866983605978	-0.135555475210551	-0.0819607450231921	0.838724897223471	-0.11060778880671	-0.185276852037431	-0.0712002005867971	0.881970214932759	-0.0712002005867971	0.881970214932759	0.999773418228146
ENST00000375940.9	0.155721770924382	0.218487218091421	0.0612400550218895	0.791698151871766	-0.508937281358885	-0.446171999969304	0.0646352867581546	0.815637274095922	0.0646352867581546	0.815637274095922	0.999773418228146
ENST00000368273.8	-0.513146208197302	-0.0211728794646388	0.488428344012692	0.263945491596465	2.63831671735353	3.13029063465434	0.492706531969782	0.00847586099241013	0.488428344012692	0.263945491596465	0.90320621033253
ENST00000425753.7	-0.0822640730010262	-0.0329496786648693	0.0484873021465664	0.665337349914145	0.165110392787891	0.214424808333876	0.0494898661286245	0.614253152463109	0.0484873021465664	0.665337349914145	0.999283296683967
ENST00000275428.9	-0.196308935966381	-0.114375843319853	0.0808108172548052	0.675741144542057	-0.83557769854631	-0.753644749660736	0.0829346407615796	0.724231133556411	0.0829346407615796	0.724231133556411	0.999773418228146
ENST00000676004.1	-0.52455097968054	1.42660120912498	1.98806203233195	0.146109039173026	-4.57981808891895	-2.62870609168528	1.92477559115141	0.792474272930622	1.92477559115141	0.792474272930622	0.999773418228146
ENST00000258739.9	-0.556759955255904	-0.385501277587622	0.170630779936547	0.188149354097406	0.661414146328828	0.832672854479375	0.171520107844426	0.124295973263948	0.170630779936547	0.188149354097406	0.835911917958899
ENST00000361204.9	-0.540587447938452	-0.507628293352462	0.032157827608799	0.753122946008134	-0.468843569481651	-0.435884406844549	0.0329372321579369	0.731137389918028	0.032157827608799	0.753122946008134	0.999773418228146
ENST00000271732.8	0.182152076004311	0.0332082251874385	-0.151506459487007	0.419342824820115	0.513740476024079	0.364796672771251	-0.148100202642245	0.396616542437534	-0.151506459487007	0.419342824820115	0.965328514191646
ENST00000267750.9	0.0669028148993478	0.192555213680887	0.124467976474636	0.389854799472561	0.658068619847076	0.783721054087495	0.126108230738836	0.306970206018429	0.124467976474636	0.389854799472561	0.959585762729719
ENST00000357182.9	-0.6258077470722	-0.387645435427278	0.236709318270898	0.429866824633966	-0.711935005749747	-0.473773021853552	0.239535246097859	0.522123276982041	0.239535246097859	0.522123276982041	0.976890951458713
ENST00000443868.6	0.0316453720704178	-0.00529471946393075	-0.038919150894507	0.800546978585728	-0.404679520804776	-0.441619628966992	-0.0364545764851898	0.83074439363902	-0.0364545764851898	0.83074439363902	0.999773418228146
ENST00000648566.1	0.44732949021864	0.169164953282587	-0.28235111419139	0.323022971171837	1.53026473130519	1.25210035145366	-0.276554260724842	0.248783192120435	-0.28235111419139	0.323022971171837	0.931701094509213
ENST00000381685.10	-0.0842695211433337	0.0954732625008842	0.178974780015192	0.0805806169372262	-0.877131585420074	-0.697388799886057	0.179926547241096	0.0766347625495643	0.178974780015192	0.0805806169372262	0.654011459332644
ENST00000472947.5	0.0801213793264458	0.148120840222737	0.0673099216117565	0.66855323393122	1.68671179041766	1.75471131041666	0.068265215097486	0.567510002125192	0.0673099216117565	0.66855323393122	0.999461264923063
ENST00000568269.5	-0.200416578128705	0.0767214658323686	0.272968872553335	0.450053554726048	1.05663303435638	1.33377117837477	0.279672933879676	0.359113098861437	0.272968872553335	0.450053554726048	0.967818467908385
ENST00000381125.9	-0.0879732951076716	-0.207428242291876	-0.120190019982685	0.244501225423806	0.479528767290288	0.360073850382595	-0.119337245546458	0.175326458498589	-0.120190019982685	0.244501225423806	0.892341944888508
ENST00000234179.8	0.40126706527788	0.812403427525142	0.409270267849891	0.0761562847975989	-2.30943349624006	-1.89829746267816	0.415959466367677	0.206427613288281	0.415959466367677	0.206427613288281	0.854274117132164
ENST00000455841.6	0.371312065610189	1.08104970896842	0.709553498331683	0.214231799474874	-1.7957849180499	-1.08604909844244	0.731512999782323	0.449702016087223	0.731512999782323	0.449702016087223	0.967818467908385
ENST00000216373.10	0.0552275381953511	0.218402042858501	0.16073734229485	0.651161247116758	-2.08454025612896	-1.92136547854674	0.170406185516264	0.736402588588023	0.170406185516264	0.736402588588023	0.999773418228146
ENST00000543927.6	-0.336927124002717	-0.464499015853338	-0.133035194978445	0.679209620459461	1.81337688479246	1.68580528610784	-0.127164805971396	0.61967425141788	-0.133035194978445	0.679209620459461	0.999773418228146
ENST00000265643.4	0.28568461588445	0.0356786025179845	-0.251430535726403	0.0814513794974285	0.93846227273189	0.688456303582781	-0.249685491446607	0.0468135040875615	-0.251430535726403	0.0814513794974285	0.656196446973357
ENST00000355628.9	-0.208736509920569	-0.135438534597255	0.0691032410896804	0.822028836755192	0.897717571808884	0.971015629956013	0.0745983451729857	0.762952477608818	0.0691032410896804	0.822028836755192	0.999773418228146
ENST00000263092.11	0.0345184793928109	0.0531807633888092	0.0179815174605333	0.916789740597445	-1.54954638950727	-1.5308843287714	0.0198635711575443	0.937116488739969	0.0198635711575443	0.937116488739969	0.999773418228146
ENST00000485050.5	-0.00351042084893801	0.0509022263611296	0.0523071538643962	0.770323186393564	-0.277701320752422	-0.223288693325334	0.0553128954460966	0.758094490765631	0.0523071538643962	0.770323186393564	0.999773418228146
ENST00000612478.4	0.034451928713795	0.375679491944598	0.339923789768148	0.156816978426237	-0.979997530198725	-0.638770194976406	0.34391435792193	0.258970932352749	0.34391435792193	0.258970932352749	0.902889834585529
ENST00000598441.6	0.0856484874567191	-0.0580851228603373	-0.144154032437743	0.145959658201622	-0.411322330673625	-0.555055914334499	-0.143656277460285	0.105250032888299	-0.144154032437743	0.145959658201622	0.785424218087745
ENST00000255390.10	-0.162876919347565	-0.200415564943431	-0.0385805988589534	0.78206917133465	0.120312087480234	0.0827734258184449	-0.0372354181509256	0.800886125415158	-0.0372354181509256	0.800886125415158	0.999773418228146
ENST00000246792.4	-0.941369613505881	-0.314191458747587	0.630050469308772	0.391425575806186	0.461276207081216	1.08845221571437	0.63511735107928	0.517718145868663	0.63511735107928	0.517718145868663	0.976890951458713
ENST00000367478.9	-7.07905506333454e-05	0.101118316605112	0.100890603114647	0.142083306592744	-0.766242280387452	-0.665053158903698	0.101340399740127	0.0873057740559643	0.100890603114647	0.142083306592744	0.778516443716182
ENST00000370495.6	0.303999323434214	0.334409450704148	0.0244632665811979	0.94809869899263	-0.62007484802977	-0.589665145825254	0.038562921517884	0.933016612397443	0.0244632665811979	0.94809869899263	0.999773418228146
ENST00000338370.7	0.12149306023321	0.0458847492833327	-0.0762112413643081	0.46592561780353	0.838818054890638	0.763209814152354	-0.0755774894062372	0.256408721611849	-0.0762112413643081	0.46592561780353	0.971698373773959
ENST00000372530.9	-0.256106823997866	-0.159962727456778	0.094094965210771	0.589548580942044	0.574679419156828	0.670823575425926	0.0965866824469293	0.498037204199505	0.094094965210771	0.589548580942044	0.984696296238074
ENST00000498926.7	-0.00568729393791084	-0.0650505304830503	-0.0598791136798142	0.503567471067117	-0.484696034416224	-0.544059264261567	-0.0591096356601273	0.502865396030724	-0.0598791136798142	0.503567471067117	0.976404457592608
ENST00000519632.5	-0.308062643482359	0.296070272751488	0.600823130933362	0.0156370912679177	-1.15069426780575	-0.546561269924875	0.606308880999286	0.0263516647713273	0.606308880999286	0.0263516647713273	0.408294311977818
ENST00000274496.10	0.162691680353178	0.383354557801743	0.219434113784762	0.141415218875591	0.207877732602758	0.428540625827045	0.221339023093921	0.110948250360855	0.219434113784762	0.141415218875591	0.776860173421892
ENST00000616056.4	-0.447908756774711	-0.157743073485487	0.286153078088554	0.468811357503214	-1.53431840411526	-1.24415346020188	0.295301845557215	0.578952930815478	0.295301845557215	0.578952930815478	0.982909496490139
ENST00000361272.9	0.128079069019835	0.318269428868541	0.188577423935585	0.264627802778636	-1.58770800239138	-1.39751775700058	0.191642469669973	0.361681891168516	0.191642469669973	0.361681891168516	0.954539728187332
ENST00000674449.1	0.780350857180957	-0.853111194052468	-1.64145204802359	0.0678296594796558	3.72521415400294	2.09175195504211	-1.63451429762918	0.0428079458224718	-1.64145204802359	0.0678296594796558	0.626436581233107
ENST00000343150.10	0.285341018913574	0.318941862202028	0.0325896686646837	0.788516663048493	0.0726483397127309	0.10624918929174	0.0339768486444336	0.766066137149651	0.0325896686646837	0.788516663048493	0.999773418228146
ENST00000341372.8	-0.0493884590466645	-0.0264566686910881	0.0221877050061363	0.923673041549993	0.830969949285032	0.853901680586884	0.0240278887528638	0.918204418746315	0.0221877050061363	0.923673041549993	0.999773418228146
ENST00000610761.2	-0.583070615077016	-0.639350984846741	-0.0581461061604056	0.786767166013164	-2.15206080741121	-2.20834141043708	-0.0563290425123917	0.839108370572825	-0.0563290425123917	0.839108370572825	0.999773418228146
ENST00000270815.5	0.0284472866117163	0.165006909031766	0.134070943580517	0.572640499900328	-1.84920936230443	-1.71265002488	0.139271995273167	0.657852902389612	0.139271995273167	0.657852902389612	0.999283296683967
ENST00000250111.9	0.539099775934426	0.26088543743423	-0.282632121896396	0.434870120755875	-0.149182675820386	-0.427397285329806	-0.273208828589183	0.532934174624376	-0.273208828589183	0.532934174624376	0.976890951458713
ENST00000482587.5	0.149646351844206	0.322782103067279	0.171951611737004	0.185657092287691	-0.907028441536265	-0.733892730939186	0.173733862481998	0.239643940911087	0.173733862481998	0.239643940911087	0.888209585791935
ENST00000366722.5	-0.279680404283801	0.518448492910777	0.794265102128802	0.0497418165462232	-1.449817498326	-0.651689343535231	0.808508568888074	0.134731765527591	0.808508568888074	0.134731765527591	0.762845878419829
ENST00000541455.1	-0.163703021286693	-0.125150733184447	0.0373779309367512	0.779486951758043	0.246427977702054	0.284980280286175	0.0388920557509775	0.748980284166066	0.0373779309367512	0.779486951758043	0.999773418228146
ENST00000372685.8	0.565405647432978	0.385499507836051	-0.181008036648212	0.246557439200978	1.29846476419407	1.11855868476985	-0.179408286810019	0.167802675280004	-0.181008036648212	0.246557439200978	0.893853596617988
ENST00000369429.5	0.618337152070052	0.370649063572636	-0.254304740831638	0.585753005931435	-0.612457864376306	-0.860146463563493	-0.237397998169007	0.69029073045358	-0.237397998169007	0.69029073045358	0.999773418228146
ENST00000025399.10	0.0138179242134278	0.295739114882702	0.281629888009075	0.013077705885223	0.862818739358609	1.14473995377189	0.282222664345224	0.00375980333496548	0.281629888009075	0.013077705885223	0.281649760807297
ENST00000545237.1	-0.101964450332921	-0.0868710955181861	0.0129235537488561	0.956546284159219	0.678801985083777	0.693895387024228	0.0156434472926852	0.923346985897822	0.0129235537488561	0.956546284159219	0.999830224393579
ENST00000645058.1	-0.110201607986627	-0.823747236954035	-0.674282646899991	0.923544707020295	2.23934991922341	1.52577834782938	-0.69040432651826	0.835646926546063	-0.674282646899991	0.923544707020295	0.999773418228146
ENST00000407010.7	-1.05825963380623	-1.17663233504125	-0.123977778324999	0.705156465477425	-0.249565996550101	-0.36793891797378	-0.119518148961974	0.738864562795926	-0.119518148961974	0.738864562795926	0.999773418228146
ENST00000474904.5	-0.267707011264799	0.846820461232684	1.1125950353237	6.53594548950859e-05	-2.56859639522758	-1.45406941947064	1.12236392066958	0.00549247415263602	1.12236392066958	0.00549247415263602	0.169332028305728
ENST00000327044.7	0.0850013138573246	0.0991264326332354	0.0139701604306176	0.853308409507742	0.186015442675699	0.200140597014574	0.0142066849742623	0.758777467939452	0.0139701604306176	0.853308409507742	0.999773418228146
ENST00000543879.6	0.0448873681833216	-0.0443928285815525	-0.0901571775870251	0.78689179777739	-1.92703297863428	-2.01631369400195	-0.087212247663075	0.831742168363687	-0.087212247663075	0.831742168363687	0.999773418228146
ENST00000237163.9	-0.107039169435728	0.180447927738092	0.284915441883793	0.294708297572399	-0.590937597521474	-0.303450697748182	0.290288546766334	0.366183943252237	0.290288546766334	0.366183943252237	0.956092717018703
ENST00000368086.5	0.334407164292223	0.318857598875725	-0.0216332624570788	0.936220707436451	0.818478891432317	0.802929346117895	-0.0107981843182774	0.980832858221448	-0.0107981843182774	0.980832858221448	0.999975767786624
ENST00000421832.3	-0.0933162380594085	-0.439435695787412	-0.350023153287988	0.263282041844059	3.03199475304175	2.68587576197425	-0.345714595077021	0.0320141544777172	-0.350023153287988	0.263282041844059	0.90320621033253
ENST00000392876.8	-0.437638715001805	-0.133863379114711	0.302068071528443	0.0803485527846661	-1.29230637251512	-0.988531127421933	0.304364694827012	0.130421041708612	0.304364694827012	0.130421041708612	0.752206107474475
ENST00000396667.7	-0.312778572545949	-0.291668665112209	0.0172660574113519	0.97502248580754	1.18677053928613	1.20788059581098	0.0219245216726143	0.925674571917461	0.0172660574113519	0.97502248580754	0.999975767786624
ENST00000402615.6	0.0335667064126979	0.261941562038588	0.22680238622735	0.20129492840466	-3.11287499058824	-2.88450035443276	0.230306941795319	0.349535779466867	0.230306941795319	0.349535779466867	0.947714473975545
ENST00000593066.5	0.54351916372127	0.784052196399226	0.23730873912617	0.635768726946869	0.639079013219579	0.879611863039083	0.250949034365747	0.652395343138452	0.250949034365747	0.652395343138452	0.999283296683967
ENST00000381042.9	-0.395616163161014	-0.599222956900187	-0.208802591842629	0.464111931102001	0.331333896924772	0.127727069441725	-0.203448188960639	0.486693174030293	-0.203448188960639	0.486693174030293	0.974228724423849
ENST00000308448.11	0.133649156783811	0.126637473946202	-0.00841556609056804	0.943791523766192	1.05254493239342	1.04553331195533	-0.00673750163921533	0.958804461316884	-0.00673750163921533	0.958804461316884	0.999975767786624
ENST00000562879.5	-0.0139228777892397	-0.336232164984002	-0.323377451779603	0.0439824652468358	-2.09000783867118	-2.41231726975917	-0.321568357386095	0.122164370167811	-0.321568357386095	0.122164370167811	0.737734419736319
ENST00000334678.8	-0.193079679572223	-0.0900843010098983	0.101412099331797	0.480720589135	-0.964546067014511	-0.861550728740384	0.103348697348822	0.51519396701712	0.103348697348822	0.51519396701712	0.976890951458713
ENST00000473276.5	1.13890228461442	0.332159393831242	-0.809720344657267	0.0780104005778921	4.67531184546673	3.86856980892292	-0.805633007580968	7.06140044911315e-06	-0.809720344657267	0.0780104005778921	0.64667768040027
ENST00000575977.1	-0.919931457299387	0.0553559435139583	0.972666865486637	0.301069116548934	1.55851814460682	2.53380900421728	0.976167068411218	3.52075507962756e-08	0.972666865486637	0.301069116548934	0.925764125413122
ENST00000428468.6	-0.253147070169899	0.211889305932007	0.464468843450464	0.000172434763253201	0.141831630356551	0.606868003382615	0.46531905333069	0.00013538504690083	0.464468843450464	0.000172434763253201	0.0126122087717189
ENST00000266546.11	-0.232219300076005	-0.329671747872201	-0.101227833416758	0.679673309166822	-0.131416022417498	-0.228868537902474	-0.0963493846831311	0.719413618911983	-0.0963493846831311	0.719413618911983	0.999773418228146
ENST00000358739.4	-0.239872262323846	0.0524030572539574	0.292110845697631	0.000171295905763836	1.6866851417557	1.97896050845987	0.292322120342069	1.20999798519281e-13	0.292110845697631	0.000171295905763836	0.0126122087717189
ENST00000312026.6	0.798270218455185	2.66204202737443	1.86618791263593	0.00635618356607453	-2.7661713572562	-0.902400135841709	1.67640278944788	0.192879798502795	1.67640278944788	0.192879798502795	0.837717681872649
ENST00000374202.7	0.020886266068441	0.122314208378611	0.0997849674871767	0.666884362526995	1.49663648804742	1.59806453043586	0.102135771832655	0.560553809524018	0.0997849674871767	0.666884362526995	0.999461264923063
ENST00000485972.6	0.0695067394390824	-0.05687755921438	-0.12989233636509	0.570968149693477	0.806869604496057	0.680485380981275	-0.125734393784872	0.553358689206152	-0.12989233636509	0.570968149693477	0.982776280811656
ENST00000397641.8	-0.0926495749416635	-0.153714438250316	-0.0624519684083373	0.634405283110545	-0.758271695197259	-0.819336567476757	-0.0606618728116799	0.665776433360101	-0.0606618728116799	0.665776433360101	0.999283296683967
ENST00000624069.3	0.0385670458459088	-0.21200538303735	-0.250718631337891	0.0115113445338867	-2.60080239041191	-2.85137486021181	-0.250305293377769	0.0347709373251634	-0.250305293377769	0.0347709373251634	0.464327715851139
ENST00000320996.14	-0.129922483597223	-0.0843151698324199	0.0447973748164241	0.762323063215406	-0.431296811812182	-0.385689553794087	0.0463038425610858	0.78265183896232	0.0463038425610858	0.78265183896232	0.999773418228146
ENST00000265081.7	0.0930741709743777	0.148100185708304	0.0535582590542814	0.736345260633075	-0.621659819036794	-0.566633870362835	0.0557464145690858	0.749279647552765	0.0557464145690858	0.749279647552765	0.999773418228146
ENST00000419617.7	0.0619177040609692	-0.0748612419985163	-0.138091335419881	0.589023425820708	0.347345375167816	0.210566337547932	-0.135324858564588	0.637381610130552	-0.135324858564588	0.637381610130552	0.996766572126271
ENST00000223369.3	-0.369018506041135	-0.296413232072926	0.0715428229260378	0.601410489897106	-1.82694340508018	-1.75433821168667	0.0728122588616844	0.65987297180316	0.0728122588616844	0.65987297180316	0.999283296683967
ENST00000543227.5	0.240533310823024	0.329412345371453	0.087610905463479	0.769862723388123	-2.2925096328308	-2.20363122072357	0.0949249684288578	0.837151850963096	0.0949249684288578	0.837151850963096	0.999773418228146
ENST00000421763.5	-0.0523576380957084	-0.108768197507393	-0.0604486102664969	0.901441173586219	-1.43688184543158	-1.49329311105816	-0.0511969179949299	0.926574473964274	-0.0511969179949299	0.926574473964274	0.999773418228146
ENST00000492132.1	-0.676094815878615	0.637388138687398	1.31713203877329	0.0607238810974889	1.38889824232494	2.70238076239695	1.32332184562483	0.0529003552597591	1.31713203877329	0.0607238810974889	0.59231652988008
ENST00000372876.2	-0.0086331043591629	-0.11440821773878	-0.10722452277543	0.558369970332385	0.573081194385344	0.467306076343379	-0.10511835485736	0.567804019234992	-0.10511835485736	0.567804019234992	0.982776280811656
ENST00000357137.9	-0.159582406611639	-0.261279003251608	-0.105248858049693	0.670818127864987	0.12967119723552	0.0279745627746083	-0.100688063274933	0.703056317418588	-0.100688063274933	0.703056317418588	0.999773418228146
ENST00000324685.10	-0.165694323673705	-0.245137638331092	-0.0800164619906734	0.413222077598574	-1.00172985153255	-1.08117316884893	-0.0793325606986799	0.435188927513262	-0.0793325606986799	0.435188927513262	0.967800188657735
ENST00000323701.11	0.0242007324549259	0.139451473920879	0.114926537141671	0.181926838570149	-0.382400478683349	-0.267149736550888	0.115501169867574	0.177750403349298	0.114926537141671	0.181926838570149	0.828167367402992
ENST00000270792.10	-0.266606202634405	-0.0671555167247966	0.198780876787261	0.0767751013175822	0.830004199904629	1.02945493829263	0.199565140205143	0.0119866371840572	0.198780876787261	0.0767751013175822	0.643302004568586
ENST00000555265.6	-0.0587410700074934	0.0854289079285946	0.141092558041784	0.703231252338415	-2.95117435143705	-2.80700528165872	0.152015973946334	0.784503204648594	0.152015973946334	0.784503204648594	0.999773418228146
ENST00000357582.3	0.381669611422301	0.76120304311462	0.375728931842816	0.194921215201291	-0.316480236126449	0.0630530796199511	0.383543493563221	0.231557654545506	0.383543493563221	0.231557654545506	0.885999887935464
ENST00000634258.3	-0.30885264935035	-0.122779015031152	0.184672167221561	0.288763371205671	-1.42514285514049	-1.23906933698847	0.187154189978742	0.375335449742384	0.187154189978742	0.375335449742384	0.957415556971455
ENST00000400137.9	0.00223119633932207	0.388439301692722	0.384838613565776	0.0094538781859862	-1.19547761164909	-0.809269576969565	0.387262969504807	0.0274658915414318	0.387262969504807	0.0274658915414318	0.41698210260017
ENST00000524238.3	-0.430630953998325	-0.180520122445447	0.244307179340446	0.530764469823409	0.50606449490067	0.756175374459753	0.251838488059667	0.468390916700015	0.244307179340446	0.530764469823409	0.976890951458713
ENST00000505986.5	0.32856912799232	0.196905937150021	-0.135957061295468	0.715926432264581	2.03953070728616	1.90786774716436	-0.128493124082333	0.696833287821207	-0.135957061295468	0.715926432264581	0.999773418228146
ENST00000529372.5	0.026557922331206	0.301783311692301	0.273882534418507	0.121524500653854	-0.454392939150033	-0.179167631022491	0.276452920262858	0.176324807972706	0.276452920262858	0.176324807972706	0.820148735634974
ENST00000499247.3	0.259453024456499	0.356855047650454	0.0934160875056333	0.764740039464831	0.406968964218502	0.504370986952323	0.100083376858233	0.726383193457537	0.0934160875056333	0.764740039464831	0.999773418228146
ENST00000323374.8	0.315423183660085	0.34993855238377	0.0323751997116541	0.871250597231476	0.495714047237909	0.530229459010766	0.0355072863522363	0.82548337200543	0.0323751997116541	0.871250597231476	0.999773418228146
ENST00000397809.10	-0.0102874162524928	-0.129353547393236	-0.121470512565911	0.661577681793989	-2.68632675105718	-2.80539330456722	-0.116851456996681	0.757160558329717	-0.116851456996681	0.757160558329717	0.999773418228146
ENST00000381967.9	0.132471936583277	0.0566189175488448	-0.0765963998139387	0.520426407122125	0.983677484858692	0.907824512437914	-0.075568605056622	0.434103068157441	-0.0765963998139387	0.520426407122125	0.976890951458713
ENST00000336431.10	-0.566053476865004	-0.650456816854022	-0.0882748775875939	0.713787160951429	0.240908839331806	0.156505476735125	-0.0844682586098497	0.734040621612903	-0.0844682586098497	0.734040621612903	0.999773418228146
ENST00000612800.1	-0.0776649949523488	-0.200898629770499	-0.124382585567637	0.379670281546248	0.676606884526777	0.553373287639613	-0.123080442473197	0.330737497605062	-0.124382585567637	0.379670281546248	0.959053359737241
ENST00000370763.6	0.223729508598303	0.385708354537036	0.160100633709322	0.373124002917427	0.682143833615603	0.844122726844874	0.162533741561661	0.286223007635832	0.160100633709322	0.373124002917427	0.956092717018703
ENST00000438552.6	0.0193815579563861	0.17637869140351	0.15673652172487	0.159670916394033	1.74607371425002	1.90307093725394	0.157020280729626	0.00151211455886178	0.15673652172487	0.159670916394033	0.801173978019628
ENST00000379257.7	0.0606909555615678	-0.359424995238513	-0.423746815899836	0.0551721500851162	-0.0879406559823943	-0.508056657572618	-0.419302583977029	0.0802219991708787	-0.419302583977029	0.0802219991708787	0.654011459332644
ENST00000262186.10	-0.497940195310416	-0.328412606592457	0.168805394892618	0.0665952903829214	-1.41463193421932	-1.24510435622075	0.169675142098908	0.0831477144242847	0.169675142098908	0.0831477144242847	0.66001555980173
ENST00000404760.5	-0.068385646765855	-0.0403343285523906	0.0256852661722555	0.892570133938383	-0.758320862488004	-0.730269619228877	0.0289712045800128	0.886008899659784	0.0256852661722555	0.892570133938383	0.999773418228146
ENST00000314397.8	0.65391084441759	1.75611612669607	1.09917047791969	0.12832227284972	0.803492902662305	1.90569811017695	1.12843965257515	0.105284954701187	1.09917047791969	0.12832227284972	0.748075814805064
ENST00000377698.4	-0.298850155794293	-0.190207892802596	0.107880674593271	0.4448068798369	0.0407812835604187	0.149423521967216	0.1088652161652	0.460940902196344	0.1088652161652	0.460940902196344	0.970838080755413
ENST00000537400.1	-0.231319514472602	-0.357601624579043	-0.127025972551564	0.729812401772653	-0.525723292601554	-0.652005981101252	-0.124960516582505	0.772716478136632	-0.124960516582505	0.772716478136632	0.999773418228146
ENST00000261973.12	-0.0959301338477936	0.0687725329539676	0.164157386413954	0.133640641565635	0.135849302033076	0.300551972064329	0.165072753643546	0.120275946419888	0.164157386413954	0.133640641565635	0.759987896192509
ENST00000533655.6	0.26939541717709	0.188832052212172	-0.0836420541915648	0.79248470904769	-0.647365951039609	-0.727929590765688	-0.0768002455063321	0.841692854238649	-0.0768002455063321	0.841692854238649	0.999773418228146
ENST00000242209.9	-0.626894462672405	-0.823686782177392	-0.20195540039404	0.555025797873432	-0.896164457909127	-1.09295716951726	-0.196956512069887	0.628720354808902	-0.196956512069887	0.628720354808902	0.994903655212247
ENST00000393593.8	0.485283272380977	0.66967718681919	0.178629438272165	0.665851972330701	0.279535266607361	0.463929072648357	0.19210482952142	0.647834101695687	0.178629438272165	0.665851972330701	0.999283296683967
ENST00000619387.5	0.0645467060599069	0.0709163026656746	0.00595779369020455	0.950391781716519	-0.656306309350599	-0.649936691793401	0.00642612108233709	0.927784227858424	0.00595779369020455	0.950391781716519	0.999773418228146
ENST00000354193.5	0.498302441294537	0.553356087316151	0.0534890473950194	0.864610804230187	-2.02058026329312	-1.96552738226959	0.0648156825161408	0.904675933046098	0.0648156825161408	0.904675933046098	0.999773418228146
ENST00000432667.5	-0.00392244914378542	0.256141263657852	0.257194720344992	0.265684316923025	-0.814802795098228	-0.554739216707685	0.262304811763832	0.330430895904725	0.262304811763832	0.330430895904725	0.939986354209167
ENST00000263991.9	-0.0673203577373567	-0.00782675157282755	0.0575924676868382	0.836524388282961	-1.52934418461917	-1.46985102267134	0.0627929848511464	0.87120475594779	0.0627929848511464	0.87120475594779	0.999773418228146
ENST00000606923.1	-0.118286287404752	-0.375269827631072	-0.268740283499595	0.655568052075591	3.81036642763553	3.55338444589862	-0.255432435128494	0.50071347419951	-0.268740283499595	0.655568052075591	0.999283296683967
ENST00000448549.1	-0.507553396813132	-0.421217231606339	0.0822520221699294	0.773566050660562	-1.06856208886313	-0.982226159843124	0.0875470835204739	0.792392051575865	0.0875470835204739	0.792392051575865	0.999773418228146
ENST00000578049.4	0.245075217983385	0.0231629974743324	-0.22303942581615	0.0578438224921545	0.0831505508745293	-0.138761656043481	-0.221573738858458	0.0511184136348016	-0.22303942581615	0.0578438224921545	0.587952722826797
ENST00000175091.5	0.222703348018408	0.236881162441173	0.0125366982058774	0.964008678117593	1.58244501675968	1.59662295238454	0.0144695010411034	0.905217014906551	0.0125366982058774	0.964008678117593	0.999975767786624
ENST00000300093.9	-0.172983838024135	-0.152584813400484	0.019985589780591	0.823638545200308	1.03299143296228	1.05339049659274	0.0204557920954883	0.727092299750275	0.019985589780591	0.823638545200308	0.999773418228146
ENST00000424442.5	-0.311150377582155	0.0813038389901984	0.391946850685998	0.0275952772469813	3.27242061297605	3.66487499422517	0.392552768382913	1.62628822985198e-07	0.391946850685998	0.0275952772469813	0.417421745950165
ENST00000373464.5	-0.242333387654548	-0.459511408391684	-0.220552119355249	0.446128102466761	-1.30467320683141	-1.52185156073111	-0.216312807963679	0.552708410059931	-0.216312807963679	0.552708410059931	0.980344433122541
ENST00000225296.8	-0.272185043767141	-0.37180891357888	-0.100978588275067	0.461859363855365	-0.960095643831285	-1.05971955505614	-0.0993286125891268	0.524442800059545	-0.0993286125891268	0.524442800059545	0.976890951458713
ENST00000355485.7	0.0390236360598717	-0.284735194960783	-0.326141655106583	0.2161857798191	-0.471622754955624	-0.79538179635641	-0.322738558431299	0.305052447185956	-0.322738558431299	0.305052447185956	0.92694381798296
ENST00000215567.10	-0.0768485576512015	-0.103225866975459	-0.026853269765557	0.792449566407722	1.70042197304368	1.67404472584314	-0.0263499463992887	0.701950175884748	-0.026853269765557	0.792449566407722	0.999773418228146
ENST00000312635.10	-0.360188755509024	-0.131941909920798	0.226306044414	0.217299942212768	-1.23478760214344	-1.00654086940145	0.229310982111246	0.293045792958345	0.229310982111246	0.293045792958345	0.919959889857439
ENST00000229758.8	-0.139616120932645	-0.0575471033778032	0.0810665218138737	0.565468592897011	0.0772575299603786	0.159326535524745	0.0823881708567513	0.564080551019359	0.0810665218138737	0.565468592897011	0.982776280811656
ENST00000238789.10	-0.0178998359400807	0.0956320402479073	0.112351454819665	0.385985189068147	-0.81236654294142	-0.698834682415211	0.113966662761535	0.402100164889163	0.113966662761535	0.402100164889163	0.962449265194884
ENST00000353383.6	-0.219377800285342	-0.199995908021413	0.0157139024993627	0.95558070388853	-0.507739910319677	-0.488358128723022	0.0205440761087203	0.937507596097776	0.0157139024993627	0.95558070388853	0.99980464330838
ENST00000262498.8	-0.0761009090421372	0.164380838064153	0.239171470083453	0.0827012146469206	-0.191905634069781	0.0485761210744746	0.240830238031228	0.0688422252508235	0.239171470083453	0.0827012146469206	0.65846150109803
ENST00000469257.2	0.00864859609633847	0.498338618022867	0.488695452253001	3.93358391109635e-05	-1.91484001063845	-1.4251500566705	0.490538957091068	0.000971233587904272	0.490538957091068	0.000971233587904272	0.0517800808923866
ENST00000637944.2	-0.226264776063769	-0.197573862991229	0.0221482039204588	0.970690655809785	1.09698441382071	1.12567550956974	0.0298320931401848	0.912008076139753	0.0221482039204588	0.970690655809785	0.999975767786624
ENST00000303088.9	0.212667207724506	0.0530586517797116	-0.160554401313242	0.266852366325975	0.990299415428014	0.830690896825115	-0.159242862587095	0.215992056269848	-0.160554401313242	0.266852366325975	0.904003473216784
ENST00000162044.14	0.0240948309294441	0.12302201160171	0.0979883424476902	0.610392639708428	1.85603064851892	1.95495793180274	0.0994431501316482	0.463431431809431	0.0979883424476902	0.610392639708428	0.990101468973731
ENST00000397676.8	0.023213624024617	0.113433552380963	0.0893122534915727	0.515697893810754	1.19873783847282	1.28895783732241	0.0904727372282817	0.340886986026304	0.0893122534915727	0.515697893810754	0.976890951458713
ENST00000367559.7	0.504061432478347	0.968148108611953	0.460624513735285	0.132073089012741	-0.190954180664467	0.273132392163925	0.469566641136625	0.159617526763681	0.469566641136625	0.159617526763681	0.801173978019628
ENST00000351328.8	0.024847033217619	0.0621022541046917	0.0369184029849352	0.695457442379456	1.11785313754084	1.1551083936463	0.0373331531545201	0.579262330416934	0.0369184029849352	0.695457442379456	0.999773418228146
ENST00000285737.9	0.0541243166517955	0.00690612158885697	-0.048407550071077	0.685537414748988	0.0841234218457315	0.036905235169066	-0.046983798460011	0.69313745186437	-0.046983798460011	0.69313745186437	0.999773418228146
ENST00000635550.1	-0.0613026842662689	1.17610908190154	1.23649790875095	0.000397888021381854	-2.96736370999927	-1.7299525633188	1.24983729186352	0.0237142685050932	1.24983729186352	0.0237142685050932	0.384922449435927
ENST00000397061.3	-0.0710106860865475	-0.334330385269171	-0.265205005789738	0.121635992759769	0.972308738072943	0.708989092233575	-0.262892250344242	0.0801915907226752	-0.265205005789738	0.121635992759769	0.736178662913325
ENST00000392750.7	0.47996481450261	0.171835875683625	-0.30896219241843	0.0353446138891322	2.05007300661614	1.74194416682925	-0.307935180745646	0.00133093650597162	-0.30896219241843	0.0353446138891322	0.466805232826533
ENST00000399451.6	0.0385365562223313	0.158467479730028	0.118700616558868	0.322732260039249	-0.943316834855088	-0.823385932926173	0.120441376952151	0.354661901598095	0.120441376952151	0.354661901598095	0.952526901305541
ENST00000533524.5	0.0704304219131311	0.129812137065139	0.0589757603415015	0.52305784147499	1.21278594194262	1.27216770083103	0.0594027778645449	0.326300751684665	0.0589757603415015	0.52305784147499	0.976890951458713
ENST00000400288.7	-0.150906362464656	-0.19767126586229	-0.0506996888602913	0.863402022228398	-0.939037302760661	-0.985802488898432	-0.0442382497556641	0.904012354330053	-0.0442382497556641	0.904012354330053	0.999773418228146
ENST00000437048.7	-0.0659446913213163	-0.0936957855408827	-0.0287044010206219	0.902167324404537	-0.304319168039813	-0.332070294791948	-0.026782008045839	0.921684112775068	-0.026782008045839	0.921684112775068	0.999773418228146
ENST00000289416.10	0.0358190241107121	0.0868198033731527	0.0497452864513606	0.724564972537281	0.170313315728637	0.221314137265826	0.0514345593937608	0.658626069948529	0.0497452864513606	0.724564972537281	0.999773418228146
ENST00000373644.5	0.16773373823367	0.411408507484777	0.242178617185296	0.412896383731273	-2.71941540216297	-2.47574139624981	0.249926514176185	0.565763060094205	0.249926514176185	0.565763060094205	0.982776280811656
ENST00000367188.5	0.0412676552824737	0.00400315528079199	-0.0385771168617075	0.762282986936337	-0.849946896661066	-0.887211424293879	-0.0369085064656605	0.800433193746225	-0.0369085064656605	0.800433193746225	0.999773418228146
ENST00000629575.2	-0.205638187300063	-0.0885162069652391	0.11459712359575	0.680432968423337	-0.525050179917335	-0.407928435940841	0.118782401795008	0.711776756075022	0.118782401795008	0.711776756075022	0.999773418228146
ENST00000287916.8	-0.237339309552611	-0.00851634737489343	0.222884336196085	0.617424483417263	0.601035144737976	0.829858402581301	0.233051123291843	0.603858914626605	0.222884336196085	0.617424483417263	0.991702000528883
ENST00000531178.1	-0.0411550527323157	-0.38181464175166	-0.34850738292966	0.527782401863908	-0.149733560650778	-0.490393847967743	-0.337365621733879	0.600604518052698	-0.337365621733879	0.600604518052698	0.987511247058651
ENST00000523373.5	0.165503477563202	0.330597128813538	0.161498217445998	0.736430647477506	0.57637929655408	0.741472582241797	0.171856702484244	0.753639520151203	0.171856702484244	0.753639520151203	0.999773418228146
ENST00000649812.1	-0.252449460939579	-0.689545292326246	-0.438336991057778	0.0775982987231196	1.26673165708786	0.829635751238561	-0.437129456529142	0.0860378174615017	-0.437129456529142	0.0860378174615017	0.665530813981215
ENST00000610402.5	0.14543450986349	0.103684261261424	-0.0421491195856774	0.601976980498425	0.173753911360996	0.132003692584494	-0.0417046260195251	0.514630004838343	-0.0421491195856774	0.601976980498425	0.987511247058651
ENST00000263921.8	0.178737209096507	0.564058529433841	0.382011784338395	0.420117761835889	-0.611434001205199	-0.226112938300708	0.39743882567211	0.517714431690254	0.39743882567211	0.517714431690254	0.976890951458713
ENST00000306480.11	0.327323393750035	0.0979067238270579	-0.232033986861621	0.302168129293777	-0.958479302162819	-1.18789613698592	-0.227442324832093	0.418685724380986	-0.227442324832093	0.418685724380986	0.965328514191646
ENST00000264254.11	-0.116196456536165	-0.0253630291327833	0.0893271016533272	0.558456550162344	0.437787910654262	0.528621367662314	0.0911887058523226	0.497489643794694	0.0893271016533272	0.558456550162344	0.981828528007904
ENST00000394997.5	0.00852503875433902	-0.044092293298783	-0.0547726704512985	0.75416487300761	0.575871980094706	0.523254686366447	-0.0520155350188334	0.756904099225512	-0.0520155350188334	0.756904099225512	0.999773418228146
ENST00000327892.13	0.0026227930076185	-0.0668387851619991	-0.0695124838958124	0.184032972434721	1.90660705811448	1.8371455074311	-0.069476925592161	0.00838814783885956	-0.0695124838958124	0.184032972434721	0.828588479905295
ENST00000263026.10	-0.0871232017234657	0.000339371870541821	0.0862540857114047	0.588043405837211	-1.41468848996226	-1.32722602792722	0.0884118516872592	0.655233113201938	0.0884118516872592	0.655233113201938	0.999283296683967
ENST00000322434.8	0.02293295908958	0.161816830266164	0.137904879521129	0.767366411637038	-1.11645249098243	-0.977570400424885	0.154294287045269	0.863461117885249	0.154294287045269	0.863461117885249	0.999773418228146
ENST00000284061.8	-0.0200085263946149	-0.561109555501296	-0.544099423885244	0.194263014434346	-0.177701027633826	-0.718802636717485	-0.540153291462484	0.278623684063266	-0.540153291462484	0.278623684063266	0.911964377758835
ENST00000450169.7	-0.420405607441124	-0.239918251149077	0.178834935446158	0.284750818519149	0.56770241912759	0.748189805418132	0.180874162582802	0.225516341829523	0.178834935446158	0.284750818519149	0.916108274363925
ENST00000323906.9	0.631142191161821	0.321671649072891	-0.322541277223357	0.599395308148866	2.50148194885	2.19201181704241	-0.301626724269036	0.571347064734011	-0.322541277223357	0.599395308148866	0.987511247058651
ENST00000611971.4	-0.044333220721898	-0.174746149658884	-0.132890983957864	0.533289221048292	0.168550012127174	0.038137059169417	-0.12929933634817	0.561845211485838	-0.12929933634817	0.561845211485838	0.982373386356304
ENST00000348721.4	-0.264432307983506	-0.370162696447902	-0.10718647249423	0.647477824549	0.846909838538141	0.741179396465968	-0.105063969149944	0.662253161739951	-0.105063969149944	0.662253161739951	0.999283296683967
ENST00000371614.2	-0.192062935250822	-0.432817423016671	-0.243484868124362	0.337105125578755	0.763529536603191	0.522775020210538	-0.240320174415769	0.349147129712414	-0.240320174415769	0.349147129712414	0.947436173341371
ENST00000341318.9	-0.304533602593555	-0.543510868199201	-0.240064619601234	0.0810033606149495	0.341656969130363	0.102679720557959	-0.23888750048784	0.0678006379003498	-0.240064619601234	0.0810033606149495	0.654011459332644
ENST00000003302.8	0.122097570472241	0.579548259007702	0.455742706763387	0.0401103873881654	-0.689105499951442	-0.231655027044356	0.459816455316516	0.083219973175542	0.459816455316516	0.083219973175542	0.66001555980173
ENST00000528793.5	-0.153109848322574	-0.0307164370304075	0.119742271719965	0.545958342835244	-0.877869491053101	-0.755476087316607	0.123021402721905	0.536738780058719	0.119742271719965	0.545958342835244	0.980040457581726
ENST00000379095.5	-0.0621379486856903	0.0114369278784529	0.0730080205494352	0.587464385006405	-0.752942591181632	-0.679367786581357	0.0739945427922652	0.648340013412818	0.0739945427922652	0.648340013412818	0.999283296683967
ENST00000451256.6	0.158413237116654	0.438283683165226	0.276661771472357	0.281896622305693	0.209350718573525	0.489221153853926	0.281994381982288	0.262099101281264	0.276661771472357	0.281896622305693	0.914577784907655
ENST00000307180.4	-0.216458319329154	-0.198771123343511	0.00810965456344892	0.996169076035741	1.01712767400308	1.03481484038185	0.021790478514057	0.96308610060733	0.00810965456344892	0.996169076035741	0.999975767786624
ENST00000368887.7	0.190691000845696	0.450418588459069	0.257818349438872	0.633303884114233	0.503119912881684	0.762846737981883	0.271943916292831	0.697512863489817	0.271943916292831	0.697512863489817	0.999773418228146
ENST00000323348.10	0.405112422536427	0.283800365992111	-0.122827382023223	0.482779835691852	0.197484856791447	0.0761727787303139	-0.120144490219122	0.522462071851613	-0.120144490219122	0.522462071851613	0.976890951458713
ENST00000360540.9	0.52895760247921	0.449242221837299	-0.0849740496784883	0.816159170168527	-0.466411982155322	-0.546127632645229	-0.0724855424571853	0.875551873836623	-0.0724855424571853	0.875551873836623	0.999773418228146
ENST00000614147.1	-0.0644300073229342	-0.240021983219676	-0.178801850816245	0.529397632552915	-0.806618418352495	-0.982210635216627	-0.173885298857524	0.611902390973822	-0.173885298857524	0.611902390973822	0.990580560200732
ENST00000229266.8	0.383744520671829	0.324223812695798	-0.0615118245277364	0.722854955494317	0.348419855552893	0.288899198308131	-0.0586705810482251	0.724115434842187	-0.0586705810482251	0.724115434842187	0.999773418228146
ENST00000369301.3	0.0350285605124867	0.102575318683167	0.0652327059398858	0.741776120223287	-0.203464237257817	-0.135917505011422	0.0686197989439163	0.729788639732182	0.0652327059398858	0.741776120223287	0.999773418228146
ENST00000581216.6	0.201495759347289	0.21659642122655	0.0117792987241274	0.998671345394429	1.75056173637504	1.76566264035111	0.0168439669278257	0.942930755444693	0.0117792987241274	0.998671345394429	0.999975767786624
ENST00000514135.5	-0.0568118754991826	0.697203904383185	0.785322185870173	0.471343007110206	2.58614370560834	3.34014452740285	0.723534355900959	0.811644511723487	0.723534355900959	0.811644511723487	0.999773418228146
ENST00000327247.9	-0.0270573812829224	-0.0420627342961297	-0.0174082574200831	0.915661997817997	1.25865007835888	1.2436448435926	-0.0144984697390858	0.929541192021767	-0.0144984697390858	0.929541192021767	0.999773418228146
ENST00000261569.11	0.363963240177197	0.257423091011747	-0.110873113638345	0.693653951954363	-0.224558360332743	-0.331098638241291	-0.103774092966527	0.755647764370554	-0.103774092966527	0.755647764370554	0.999773418228146
ENST00000545121.5	0.0742481249054179	0.104232389288692	0.0287667696747738	0.865423928497864	1.49647473966675	1.52645911251038	0.0301077998133704	0.751056987810395	0.0287667696747738	0.865423928497864	0.999773418228146
ENST00000454376.6	-0.29514876132462	-0.175092433054158	0.119795162063487	0.144660057015116	1.2148918191587	1.33494818237573	0.120137142767027	0.0298739756981956	0.119795162063487	0.144660057015116	0.784683541704281
ENST00000373087.7	-0.0316695352294759	0.115247626672475	0.138598098887951	0.759777992003023	-0.115257687264106	0.0316591910997645	0.153431428804883	0.754776927918955	0.138598098887951	0.759777992003023	0.999773418228146
ENST00000397498.8	-0.107810682742504	-0.147728627451216	-0.0433476290874037	0.828056340319942	-0.197047974239288	-0.236965948492022	-0.0393152917283444	0.860594311696405	-0.0393152917283444	0.860594311696405	0.999773418228146
ENST00000216294.5	-0.279221292091666	0.18177377085062	0.456892069779344	0.144614225250701	-0.141283685167119	0.319711269996812	0.463708894432427	0.161956148583836	0.463708894432427	0.161956148583836	0.802841874201368
ENST00000239891.4	-0.226054895519895	-0.0845418895028971	0.140023397291841	0.327098735207139	0.296518768125527	0.438031807162328	0.141750399158118	0.254338333471128	0.140023397291841	0.327098735207139	0.937177514255227
ENST00000452906.3	0.512880195890627	0.339792978380972	-0.174715839839507	0.394874676887581	2.26435118936565	2.09126413636104	-0.172719329046741	0.199546075020207	-0.174715839839507	0.394874676887581	0.960418314628953
ENST00000494946.6	-0.143451126431738	0.115465516127662	0.255472571656895	0.521616902901442	1.16264193071544	1.42155858903884	0.262250158102183	0.466768427180114	0.255472571656895	0.521616902901442	0.976890951458713
ENST00000379370.7	-0.0706371973144994	0.00239042872235351	0.0719116343038217	0.547992192500102	-0.0103490783033641	0.0626785717675516	0.0732089393360327	0.488433422714325	0.0719116343038217	0.547992192500102	0.980040457581726
ENST00000332674.9	0.347830266723246	-0.41593459148816	-0.769173865722508	0.109163730449246	-0.810474959196477	-1.5742405360706	-0.761151072297316	0.203598691419559	-0.761151072297316	0.203598691419559	0.853287975518294
ENST00000338272.9	0.142750493477274	-0.129476577409352	-0.273310204316898	0.516082107684704	-2.58408782457588	-2.85631581085508	-0.26776299404557	0.620541191721622	-0.26776299404557	0.620541191721622	0.992234594191402
ENST00000534769.5	0.154896338588402	0.100932793609307	-0.053992597249265	0.517574919559622	2.99569006421771	2.94172657492135	-0.0539683274847222	0.171735290898348	-0.053992597249265	0.517574919559622	0.976890951458713
ENST00000644916.1	0.129973050009902	0.861403478465967	0.731315454028832	0.220718191938691	-1.99509700557887	-1.26366849728267	0.750785934549421	0.454590339228149	0.750785934549421	0.454590339228149	0.969405681508407
ENST00000284957.9	0.210635503882507	-0.0166394562439517	-0.230272220395831	0.242288125940182	0.321153193173955	0.093878245536526	-0.226296374576928	0.25007404928714	-0.226296374576928	0.25007404928714	0.894570606572766
ENST00000320246.10	0.498706459365955	0.558806918571805	0.055566159371172	0.863654198545295	-0.868625201939849	-0.808525076451369	0.0664232030230378	0.869318582859243	0.0664232030230378	0.869318582859243	0.999773418228146
ENST00000440685.6	-0.125577153480035	-0.262516813954015	-0.139279954013336	0.477256562813475	0.70691974406357	0.569980111392962	-0.136532661144245	0.465669299560999	-0.139279954013336	0.477256562813475	0.974129361284924
ENST00000523908.5	-0.146294368435773	-0.110490225292246	0.0351056356109145	0.725985995025369	-0.161219026626249	-0.125414866684369	0.0360373373647078	0.686886445178864	0.0351056356109145	0.725985995025369	0.999773418228146
ENST00000368824.8	-0.385009430578249	-0.311368979153579	0.0686211744962688	0.82022683712734	-0.0288267995225575	0.0448135656099663	0.0749880866790726	0.805182151997669	0.0686211744962688	0.82022683712734	0.999773418228146
ENST00000367941.7	0.335142163045639	0.349633557154662	0.0100983995128821	0.995429633636706	1.16445845252299	1.17895019366196	0.0162407517762531	0.941279770166786	0.0100983995128821	0.995429633636706	0.999975767786624
ENST00000367669.8	-0.438740173467346	0.386561621483993	0.823729337126237	0.000154465283529024	0.485825373179086	1.31112721881107	0.826242247646664	1.23098474413983e-05	0.823729337126237	0.000154465283529024	0.0115859615424942
ENST00000551150.5	0.0851822669598279	-0.102435068217515	-0.187718592052826	0.00293015798575352	0.697172298789011	0.509554992573112	-0.187543527004191	7.21601651874046e-06	-0.187718592052826	0.00293015798575352	0.11103971516744
ENST00000278826.11	-0.149926565989592	-0.0928988564314772	0.053890043932328	0.834815339116894	0.255449632538012	0.312477176622554	0.0582732110251731	0.811375049487257	0.053890043932328	0.834815339116894	0.999773418228146
ENST00000304141.5	0.35220937422345	-0.0307189722491949	-0.383941272318261	0.00160122368146532	-0.110241696027358	-0.49317005208442	-0.382449660212536	0.00305494781932216	-0.382449660212536	0.00305494781932216	0.114571077527406
ENST00000330280.11	0.184527818402109	-0.310100514586953	-0.495868709158048	0.000467768159011848	1.342287936406	0.847659654409668	-0.494571056568671	3.64039871252668e-05	-0.495868709158048	0.000467768159011848	0.0282635916522937
ENST00000483998.6	-0.165686843615389	-0.241252459234296	-0.08026318471188	0.883356606653935	-1.71586918202856	-1.79143576629168	-0.0705017598546114	0.911214903951371	-0.0705017598546114	0.911214903951371	0.999773418228146
ENST00000313871.9_PAR_Y	-0.146547378339012	-0.703397271336955	-0.559058434244401	0.00409174007434357	-1.07608492478136	-1.6329349407189	-0.556632379893901	0.0162874620870279	-0.556632379893901	0.0162874620870279	0.316157519284403
ENST00000611712.4	-0.317359473575112	-0.0133413859543813	0.299406510411094	0.399091823289471	-0.548567653195035	-0.244549882446948	0.30752405354045	0.461071147771305	0.30752405354045	0.461071147771305	0.970838080755413
ENST00000407818.8	-0.0585307176500569	0.0221889986815626	0.0800612681700569	0.464849044300828	-0.36782431004845	-0.287104591308964	0.0808795507859859	0.450743723111079	0.0800612681700569	0.464849044300828	0.971411668927242
ENST00000338179.6	0.137627434683379	0.0276841133308146	-0.110414029310947	0.303577404398674	1.73787681171126	1.62793357267066	-0.109915229278434	0.0591770865851184	-0.110414029310947	0.303577404398674	0.926789789570761
ENST00000341911.10	-0.0541098654530499	-0.397795498359621	-0.34444566361643	0.00295136109110829	1.38311270138818	1.03942712008819	-0.343618668085387	0.000118150574696579	-0.34444566361643	0.00295136109110829	0.111303695016788
ENST00000554271.5	-0.0578555712754923	0.0645129595538633	0.118634233622798	0.687697987704197	0.992510475229843	1.11487912669642	0.123491301844209	0.589895242811268	0.118634233622798	0.687697987704197	0.999773418228146
ENST00000263795.11	0.184298474542351	0.176767188917796	-0.00842343620049379	0.93203083495054	0.366238972095692	0.35870770931796	-0.0072233161199452	0.944528461635438	-0.0072233161199452	0.944528461635438	0.999773418228146
ENST00000619777.4	-0.205227186195166	0.476603277333693	0.679658330599866	0.229957917780509	-0.709387869900592	-0.0275583968435138	0.696541769318332	0.358541605718929	0.696541769318332	0.358541605718929	0.952526901305541
ENST00000676231.1	0.012616326897563	0.186291551963275	0.173300851658855	0.579760590792566	6.40279679183567	6.57647242377071	0.173837595689203	0.00609821128205808	0.173300851658855	0.579760590792566	0.982909496490139
ENST00000369984.4	-0.19324554566039	-0.103532749987249	0.0894486525200624	0.352751705243257	-0.261923580454218	-0.172210787761281	0.0898666367494712	0.356027105260654	0.0898666367494712	0.356027105260654	0.952526901305541
ENST00000576409.5	-0.139930943681814	0.121960960674978	0.259701024795983	0.194346091710912	-1.24014867892429	-0.978256922886154	0.263225262372349	0.282596488352267	0.263225262372349	0.282596488352267	0.914737918845017
ENST00000272067.10	0.190045319459697	0.193223514094103	0.00256279883559118	0.990161537454095	0.289878349082063	0.293056546900388	0.00352384840244047	0.976538942352277	0.00256279883559118	0.990161537454095	0.999975767786624
ENST00000391842.5	0.0245646220119328	-0.239214753256835	-0.264407221483867	0.223750681631935	2.75166266918395	2.48788344590772	-0.263536096637102	0.105717410296206	-0.264407221483867	0.223750681631935	0.875151645471806
ENST00000435164.6	-0.283655195636042	-0.231185612515178	0.0500371655076011	0.88442819715986	-0.725997096132408	-0.673528444204829	0.0564935490410727	0.925381150714758	0.0564935490410727	0.925381150714758	0.999773418228146
ENST00000263382.8	0.0277873086162324	-0.291619756240363	-0.320479787682531	0.0852952111041272	1.16157596103341	0.842168907420034	-0.318873993349011	0.0737793495993394	-0.320479787682531	0.0852952111041272	0.665530813981215
ENST00000329713.5	0.392838864459352	0.273578185130458	-0.120353182641151	0.561960577979032	0.406278962186452	0.287018208209349	-0.11809939867816	0.609674831858212	-0.11809939867816	0.609674831858212	0.989885259876978
ENST00000635259.1	-0.152734679662392	0.575376862215113	0.725555598205693	0.00528483446890708	-2.74989847524167	-2.02178728177836	0.733262866092826	0.0371489613964476	0.733262866092826	0.0371489613964476	0.477799406695235
ENST00000371113.9	0.225178105347837	0.119433650871099	-0.108082485092748	0.649759014071192	-0.615358221949438	-0.721102832083147	-0.103596528804887	0.720013032494206	-0.103596528804887	0.720013032494206	0.999773418228146
ENST00000318121.8	0.214852948323119	0.34677003265074	0.131339226317213	0.154688189623403	0.0101066892708846	0.142023789139972	0.132156345265572	0.108506838129426	0.131339226317213	0.154688189623403	0.796897792256102
ENST00000304979.8	0.195575775264079	0.150781539618922	-0.0453493784978819	0.581298867313968	0.330158789344955	0.285364576617065	-0.044742876873886	0.517762228973065	-0.0453493784978819	0.581298867313968	0.982909496490139
ENST00000521654.6	-0.118811020989194	0.150342586465029	0.265686255204422	0.442072216149678	-1.61398157240313	-1.34482850381967	0.274948116399901	0.555382457169305	0.274948116399901	0.555382457169305	0.980854996739337
ENST00000264639.9	0.1264904816224	-0.0122527474633474	-0.139169139044506	0.115801255341997	0.780100523103815	0.641357339281811	-0.138654626324995	0.0242835114370577	-0.139169139044506	0.115801255341997	0.719945223887979
ENST00000496387.5	0.453743184722561	0.115741918695985	-0.339265625565835	0.0620367215094067	0.016153520908014	-0.321847813592794	-0.336905585441551	0.104493443661519	-0.336905585441551	0.104493443661519	0.702423772957063
ENST00000394975.3	-0.068297674405894	0.304682872570849	0.37023538322502	0.110325652041804	-0.679272711627978	-0.30629227793275	0.375354718235821	0.154823934309309	0.375354718235821	0.154823934309309	0.796897792256102
ENST00000216218.8	0.043988308808402	-0.00831490984519604	-0.052338965972264	0.550533428376854	0.0503887702987828	-0.00191446480660609	-0.0521337155432312	0.585091882555874	-0.0521337155432312	0.585091882555874	0.984530479081096
ENST00000322157.9	0.100859613050267	0.0815705065019611	-0.0200189545519482	0.84838683555302	0.578081235990824	0.558792162297926	-0.0189832156142747	0.83768187394615	-0.0200189545519482	0.84838683555302	0.999773418228146
ENST00000520329.5	-0.263624930751505	-0.148472380810968	0.107247097659231	0.821130639561851	0.796478733958085	0.911631448497327	0.117691785010419	0.742092167428645	0.107247097659231	0.821130639561851	0.999773418228146
ENST00000334274.9	0.0128443997058878	0.425024093803039	0.40955224936021	0.131588782848396	-0.944729713556096	-0.532550406129046	0.415603218108707	0.214284184920881	0.415603218108707	0.214284184920881	0.86484665952004
ENST00000432425.5	0.164148848475881	0.0261902379315605	-0.140163555454867	0.579339221615918	-1.07876596515977	-1.21672481778724	-0.135696829030198	0.670912906175955	-0.135696829030198	0.670912906175955	0.999461264923063
ENST00000375847.8	0.0276655726167548	-0.0576367495204794	-0.0874342131150483	0.621235072511527	-0.27871319223755	-0.364015528029579	-0.0845742157724723	0.65123636622803	-0.0845742157724723	0.65123636622803	0.999283296683967
ENST00000304858.7	-0.0563917134129111	0.0712108972197219	0.127337046108236	0.0648892266588611	0.392712047544227	0.520314682393902	0.127728146287167	0.0103667132340638	0.127337046108236	0.0648892266588611	0.613451114543158
ENST00000356708.12	0.0844984209417356	0.0896272215903475	0.00501332333395488	0.955165553987805	1.28782505250221	1.29295388057143	0.0051825722179194	0.925041556055912	0.00501332333395488	0.955165553987805	0.999773418228146
ENST00000439351.5	-0.12412336578393	-0.0482451557843701	0.0751543066326474	0.404364094074713	-0.964406863134251	-0.888528646290583	0.0759847412105992	0.382074804288286	0.0751543066326474	0.404364094074713	0.962449265194884
ENST00000247003.9	0.132643987172734	0.0426436123427421	-0.0910441162187667	0.41277809844261	0.333711273873108	0.243710921103279	-0.0898980025352444	0.377128960248065	-0.0910441162187667	0.41277809844261	0.963385107008976
ENST00000443166.5	-0.0159496893608408	0.237888860742668	0.252205701619085	0.325877758190379	-0.405875605766454	-0.152037264920511	0.25643768269337	0.410589341675131	0.25643768269337	0.410589341675131	0.962449265194884
ENST00000490107.6	-0.710277864825037	-0.575276521964806	0.133849446179044	0.285056518533838	-1.4554439045291	-1.32044245675895	0.135132075606454	0.336526840052687	0.135132075606454	0.336526840052687	0.942443240252144
ENST00000243903.6	-0.364348415414813	-0.497405584989721	-0.135164485893689	0.4237805285511	0.332782283956301	0.199725123123699	-0.132910125938234	0.422151092079259	-0.135164485893689	0.4237805285511	0.965330978132802
ENST00000449733.7	-0.586371755512233	-0.671515613370573	-0.089111036697469	0.726228541368498	1.67422576002597	1.58908214746203	-0.0848543289616622	0.659301927970681	-0.089111036697469	0.726228541368498	0.999773418228146
ENST00000392562.5	0.15071241937805	0.160960703508274	0.00939783360622948	0.934283113483621	-0.0310530918857168	-0.0208047987793251	0.0106061531049786	0.914578369977148	0.00939783360622948	0.934283113483621	0.999773418228146
ENST00000641332.1	-0.698371983162454	-0.427517642519071	0.264578770190032	0.721301173167362	0.968281369507992	1.23913520269438	0.275806972862336	0.716543747829242	0.264578770190032	0.721301173167362	0.999773418228146
ENST00000216602.10	-0.0656423143707766	-0.172325972231191	-0.109829850147768	0.749983057164315	-0.469188297846976	-0.575872292433104	-0.104109256069844	0.799128409759646	-0.104109256069844	0.799128409759646	0.999773418228146
ENST00000295628.4	0.242565031450638	0.057891287186347	-0.186156369654096	0.330590684718314	-0.848857640932406	-1.03353153163293	-0.18345434461224	0.413221370434347	-0.18345434461224	0.413221370434347	0.963715939790486
ENST00000306270.12	0.14994794422676	-0.134892481331718	-0.287193001216883	0.0774725139440739	-1.00388597663792	-1.28872642297141	-0.284398760547666	0.10854257120748	-0.284398760547666	0.10854257120748	0.707182743735094
ENST00000279036.12	0.983461708688261	0.262940332951328	-0.722042256296375	0.00274100637081965	2.94884132012792	2.22832017473311	-0.719879670261514	1.56271994246383e-06	-0.722042256296375	0.00274100637081965	0.106089627363112
ENST00000423085.7	-0.0314866910035238	-0.594551334406268	-0.573332806482626	0.20838505566313	-2.11412541140285	-2.67719026601975	-0.562641294508823	0.273062980159909	-0.562641294508823	0.273062980159909	0.907797482633897
ENST00000373019.5	0.291071681134557	0.277821324462712	-0.0133913170920855	0.829349401340659	0.0811679141546896	0.0679175758796569	-0.0132257512623241	0.797841870898818	-0.0133913170920855	0.829349401340659	0.999773418228146
ENST00000307729.12	-0.0579517003943223	-0.0193151279713621	0.0371591723835296	0.806759805943714	-2.22810974037423	-2.1894732974312	0.0395078151237049	0.838637985273264	0.0395078151237049	0.838637985273264	0.999773418228146
ENST00000344641.8	0.0571431140856791	-0.0698980337518975	-0.128525974688245	0.449372050586743	1.13844249854997	1.01140140876626	-0.126440205432324	0.390686284802229	-0.128525974688245	0.449372050586743	0.967818467908385
ENST00000614971.4	0.00233185973427019	0.21672693218375	0.213355973509228	0.0731886811908367	-0.888459693136187	-0.674064619710302	0.214759820084403	0.070623608632282	0.213355973509228	0.0731886811908367	0.635782824785575
ENST00000238561.10	-0.230339001791638	-0.141971567355275	0.0826700841486732	0.825394276274568	0.352718121623499	0.441085513357068	0.0908346145530046	0.79260318204248	0.0826700841486732	0.825394276274568	0.999773418228146
ENST00000311672.10	0.10351962281588	-0.135485711922382	-0.239094602976272	0.000494716213315019	-0.119781876983506	-0.358787210153139	-0.238990876663799	0.000466354383368565	-0.239094602976272	0.000494716213315019	0.0295633710770008
ENST00000380361.7	-0.332243888979367	-0.269558430204538	0.0555380909008445	0.619161655933252	-4.85527060804555	-4.79261240623193	0.026788944714653	0.990331109522572	0.026788944714653	0.990331109522572	0.999975767786624
ENST00000374846.3	-0.1753294002271	-0.170573432314935	0.00280218260542542	0.983331410161787	2.26543378786725	2.27019002745322	0.00510859646694284	0.966123254625341	0.00280218260542542	0.983331410161787	0.999975767786624
ENST00000649764.2	-0.140335907179657	0.0227153582528995	0.162677722932822	0.0715696898061531	0.561573549041459	0.724624844304542	0.163098554667302	0.0201848202660713	0.162677722932822	0.0715696898061531	0.630436872142516
ENST00000318130.13	-0.0679950924355215	-0.0121076750668645	0.0550114746601018	0.691575451158744	-0.800133352512415	-0.744246002279163	0.0563324844074762	0.714743648807264	0.0563324844074762	0.714743648807264	0.999773418228146
ENST00000457054.6	0.0149450872751702	-0.101116263906573	-0.116277907620085	0.217266235564123	1.05476688051749	0.938705548026932	-0.115933303946073	0.163522478478929	-0.116277907620085	0.217266235564123	0.868426158763469
ENST00000356151.7	-0.343817520255254	0.810115778452353	1.1484532222994	0.008733833135321	0.84102814378218	1.99496175270458	1.15797099529617	6.57940299555567e-05	1.1484532222994	0.008733833135321	0.224144741820533
ENST00000248600.5	0.62044166063832	0.527948121488709	-0.0950489183164365	0.716411396620867	1.36113379732583	1.2686403181582	-0.0901641666479296	0.721458029261528	-0.0901641666479296	0.721458029261528	0.999773418228146
ENST00000369763.5	0.0508794234420357	0.271876082534116	0.220016073423331	0.108114917268784	0.539642829316479	0.760639525553262	0.221470387693357	0.0552072287644935	0.220016073423331	0.108114917268784	0.705868542119067
ENST00000475204.5	-0.554488787887455	-1.15958781137166	-0.60851789724203	0.0703751087816532	1.63672401597461	1.03162500649424	-0.605736256761353	0.0564467632209667	-0.60851789724203	0.0703751087816532	0.628043138502215
ENST00000314332.5	-0.149934201925755	0.0109461848569198	0.160785579334564	0.0754741916431528	2.06315825484141	2.2240386673218	0.160960565757283	0.0226933681096705	0.160785579334564	0.0754741916431528	0.641294772117914
ENST00000575636.5	0.010484170144266	0.346156581546971	0.330814365870342	0.462981734377949	-1.3682024168613	-1.03253075640223	0.346390296083918	0.569811099418361	0.346390296083918	0.569811099418361	0.982776280811656
ENST00000290429.11	-0.0272761319499972	0.0444980745615251	0.0700175664011042	0.81369700238507	1.39692779212059	1.46870203970475	0.0731732051143472	0.772511238673774	0.0700175664011042	0.81369700238507	0.999773418228146
ENST00000311595.14	0.677481852466102	-0.453982394964214	-1.14077452033934	0.00326538784876802	1.16332894873974	0.0318647641654456	-1.12993598542762	0.00286063548099941	-1.14077452033934	0.00326538784876802	0.120387655061698
ENST00000393915.9	0.160225741676838	0.152306875487719	-0.00860699295771994	0.921574818827058	0.148307899245661	0.140389069788546	-0.00783166660154289	0.922967868587868	-0.00783166660154289	0.922967868587868	0.999773418228146
ENST00000265316.9	0.179010009416692	0.538996626761599	0.359206706863869	0.0430380593970796	0.405150936816815	0.765137524903284	0.361042993792939	0.0510699838879945	0.361042993792939	0.0510699838879945	0.557667816029948
ENST00000380492.8	0.121977069460485	0.0601206144491919	-0.0682427055826307	0.840340561271046	0.872483131303605	0.810626717813551	-0.058355530958083	0.875351061742601	-0.058355530958083	0.875351061742601	0.999773418228146
ENST00000627916.2	0.317487333427209	0.500474779456544	0.181747254951211	0.168147709171792	-0.852751953715109	-0.669764521422385	0.183714589032398	0.184993997441701	0.183714589032398	0.184993997441701	0.829346544178046
ENST00000368009.7	0.32072910695293	-0.00872514439259315	-0.332378462474934	0.20827495880269	2.22425531313538	1.89480130718778	-0.328737412614691	0.0650785755617325	-0.332378462474934	0.20827495880269	0.855634870507462
ENST00000262948.10	0.00286533584301328	-0.492850576617226	-0.497043663965401	2.99243726326106e-05	-0.176339045369971	-0.672054937655499	-0.495506539824036	1.34888181402669e-05	-0.497043663965401	2.99243726326106e-05	0.00298584841057131
ENST00000650114.2	-0.247011468940271	-0.0763982505944295	0.168459638606747	0.568732048509151	-2.11518601184315	-1.94457330494631	0.174243717847652	0.671137293146104	0.174243717847652	0.671137293146104	0.999461264923063
ENST00000270824.1	0.0163530210091182	-0.324789654300874	-0.357837666953504	0.544004134174058	1.80392535686104	1.46278303963683	-0.33738824058366	0.523009465894592	-0.357837666953504	0.544004134174058	0.980040457581726
ENST00000282344.11	0.180697039549533	0.362900476190738	0.178933148301089	0.586856329500923	-2.528528644228	-2.34632583174032	0.190046284565781	0.688797263592072	0.190046284565781	0.688797263592072	0.999773418228146
ENST00000360299.10	0.103464024443211	0.0931517942924736	-0.0139461439667583	0.944131022349646	-0.196116727540212	-0.206429013172088	-0.0084152787277576	0.97618112563105	-0.0084152787277576	0.97618112563105	0.999975767786624
ENST00000618612.4	0.305118474818421	0.150411401222713	-0.156746919158603	0.67676193034566	5.27716915895743	5.1224629122675	-0.154319689268998	0.162540820126569	-0.156746919158603	0.67676193034566	0.999773418228146
ENST00000533683.7	-0.0749653858602743	-0.330356178674813	-0.257543069650688	0.10386069433773	0.0431825119574355	-0.212208257963586	-0.255033342154387	0.0946113497979687	-0.257543069650688	0.10386069433773	0.702044071856528
ENST00000211936.10	0.0379953193637802	-0.0761665698827002	-0.119232762070925	0.676921067427374	-0.199253438759786	-0.313415433516529	-0.111866535577531	0.729046693093926	-0.111866535577531	0.729046693093926	0.999773418228146
ENST00000342879.7	-0.0107051143365107	-0.239223654399357	-0.231123631833961	0.270085808204104	0.921554273887344	0.69303580708864	-0.228036948915698	0.219968084814443	-0.231123631833961	0.270085808204104	0.904603662166421
ENST00000296597.10	0.0424032936932329	0.0773961181371425	0.0329842367138891	0.849992424891106	-0.279698934026124	-0.244706126508809	0.0355114878549379	0.833514183808338	0.0329842367138891	0.849992424891106	0.999773418228146
ENST00000373585.8	-0.123069989564274	-0.0353748524096277	0.0865524386602456	0.459042220397754	-0.684952143489943	-0.597257011810578	0.08789642044796	0.45924218116745	0.08789642044796	0.45924218116745	0.970063567981633
ENST00000370952.4	-0.156589746903155	0.0909842822303718	0.245959132200051	0.156128449694632	0.485920640028362	0.73349470157649	0.24805984216949	0.109310362003317	0.245959132200051	0.156128449694632	0.799121556003437
ENST00000548446.6	-0.205462878033697	-0.110345207106995	0.0878253473551833	0.902153655681429	2.44932991501107	2.54444818280389	0.0967869408842015	0.725926952482181	0.0878253473551833	0.902153655681429	0.999773418228146
ENST00000468812.6	-0.436909167087504	-0.419484499381648	0.0173081747619288	0.778066815983552	2.22611821333854	2.24354291052535	0.0174128873388129	0.602940357786474	0.0173081747619288	0.778066815983552	0.999773418228146
ENST00000458198.3	-0.0239935081183577	-0.24507901222034	-0.224134205328459	0.33954701703718	-0.0400840411135989	-0.261169616591282	-0.220059040657122	0.392820682574313	-0.220059040657122	0.392820682574313	0.960251333482282
ENST00000470121.5	0.537394083786272	-0.0313757467139194	-0.570382593513356	0.210837732155362	4.13937748038774	3.57060839207972	-0.56768670896899	0.0218680485638879	-0.570382593513356	0.210837732155362	0.859789992247395
ENST00000409262.7	-0.0385841209818114	0.130554583204451	0.168045990311035	0.550551735151556	-3.05357289058453	-2.88443478415981	0.173400463559794	0.680717055503393	0.173400463559794	0.680717055503393	0.999773418228146
ENST00000427926.6	-0.00124240221753795	-0.0551900101980771	-0.0551139341708771	0.851570138257867	-0.514228893853893	-0.56817681329775	-0.0515504217266134	0.879712138743823	-0.0515504217266134	0.879712138743823	0.999773418228146
ENST00000650064.2	0.365081331685789	0.335227138986008	-0.0344219610320127	0.930841752143139	0.168263131573172	0.138408684182199	-0.0232390473547781	0.961663461984465	-0.0232390473547781	0.961663461984465	0.999975767786624
ENST00000428425.1	-0.0420576820608125	0.61147454742584	0.653652148302764	0.169109150138534	-2.95810661999328	-2.3045759163243	0.664492894514478	0.388318048242917	0.664492894514478	0.388318048242917	0.959585762729719
ENST00000429568.1	-0.371319287465403	-0.111385255055808	0.258684853766495	0.211115702681929	2.33796535642181	2.59789955691402	0.260280040248816	0.02980765132026	0.258684853766495	0.211115702681929	0.859789992247395
ENST00000299824.6	0.747872469848916	1.44637152628058	0.698013909968346	0.0713555683313719	-3.64152465492044	-2.94302668005038	0.720483082288993	0.261063297531757	0.720483082288993	0.261063297531757	0.902889834585529
ENST00000373479.9	-0.154910784659148	1.11782065906676	1.27086396598549	0.00100811894113472	0.954163640038218	2.22689514553271	1.27791019247639	9.46380467740814e-05	1.27086396598549	0.00100811894113472	0.052967640597977
ENST00000584164.6	0.358406594368056	-0.224251149435381	-0.582856369771298	6.74292022216534e-13	1.91604788893614	1.33339018112787	-0.582630801991941	1.09481104864561e-22	-0.582856369771298	6.74292022216534e-13	2.7161481606026e-10
ENST00000314218.8	-0.0810805703598851	0.349996487976308	0.423121239461536	0.398068103327594	0.0124227627341086	0.443499550184318	0.439295433519488	0.413929284128579	0.439295433519488	0.413929284128579	0.964209658209986
ENST00000544440.7	-0.0577326831016347	-0.130644807694238	-0.0743277522415058	0.588618058835152	-2.06636464318106	-2.13927686026848	-0.0724307015296874	0.681848914301924	-0.0724307015296874	0.681848914301924	0.999773418228146
ENST00000399395.7	0.187901440987805	0.343715390496466	0.153865386453082	0.588848810557568	-0.188819128579352	-0.0330053450161055	0.159054274206904	0.634438982837682	0.159054274206904	0.634438982837682	0.996632701536781
ENST00000369049.8	0.32076557395205	0.456234577502029	0.134258182714831	0.472477780486966	1.44046339996852	1.57593251096893	0.135925812420561	0.275074154716269	0.134258182714831	0.472477780486966	0.973599270437504
ENST00000286548.9	0.196412026223921	0.181567271522832	-0.0162417050081936	0.939561229568756	-2.22426961528503	-2.23911462830458	-0.012949500474785	0.968088828247541	-0.012949500474785	0.968088828247541	0.999975767786624
ENST00000488383.5	-0.19299893983711	-0.759274313582841	-0.572133799376255	0.203253196959829	0.090932612934431	-0.475343332947283	-0.567127047242581	0.267303823927032	-0.567127047242581	0.267303823927032	0.904003473216784
ENST00000040738.10	0.0402188126075324	0.0894906236086447	0.0484465432997427	0.757790881366107	-1.40460316692749	-1.35533149642435	0.0502171557570095	0.808055313078531	0.0502171557570095	0.808055313078531	0.999773418228146
ENST00000672160.1	0.407088116313936	0.690104468070374	0.273621289418356	0.661822724758699	1.18168194725653	1.46469841776479	0.293463262560015	0.556248896167929	0.273621289418356	0.661822724758699	0.999283296683967
ENST00000383678.8	0.093018115532951	-0.0676479510355786	-0.163619278218368	0.449962099871874	1.0757182917467	0.915052328125366	-0.160201659765398	0.386129240106703	-0.163619278218368	0.449962099871874	0.967818467908385
ENST00000265038.10	-0.216084765075864	0.0548385074491585	0.264897449302661	0.469469122491883	0.20493972013111	0.475862934400778	0.273969277998744	0.448335395550528	0.264897449302661	0.469469122491883	0.972372105757104
ENST00000393560.5	0.379284014336747	-0.563688814893528	-0.955583933465642	0.217992737787291	3.10649451709263	2.16352227757026	-0.941928427027202	0.13876379582934	-0.955583933465642	0.217992737787291	0.869865152807947
ENST00000265560.9	-0.291926073978257	-0.156158786908256	0.134471588906697	0.308746627436816	-0.82132939517326	-0.685562140127864	0.136105909459916	0.345523374837287	0.136105909459916	0.345523374837287	0.945894816728837
ENST00000529806.5	-0.0405242498396889	-0.0764955195660893	-0.0380304220414804	0.867589961871591	-0.940465142242482	-0.97643662419929	-0.0347577217747439	0.903946008324226	-0.0347577217747439	0.903946008324226	0.999773418228146
ENST00000382895.7	-0.157430664029247	-0.0784455866199159	0.0783132582424149	0.600963081001501	-2.91691978294702	-2.8379348787621	0.0795506984409879	0.701001759898439	0.0795506984409879	0.701001759898439	0.999773418228146
ENST00000216237.10	-0.0609959366739865	-0.297196940251374	-0.237467672300834	0.122403078682378	-0.287857660990654	-0.524058718615734	-0.235949960039946	0.172311713177466	-0.235949960039946	0.172311713177466	0.81518451759494
ENST00000259874.6	0.160287272183016	-0.646693383953002	-0.812099208248887	0.0284530294114229	0.736559839511056	-0.0704210289751764	-0.806432131823595	0.0443996133130497	-0.806432131823595	0.0443996133130497	0.521344731888718
ENST00000314400.10	-0.0545372312360266	-0.0874794792617734	-0.0371255988775832	0.873580336405413	2.23260078197744	2.19965888056604	-0.0321735758083075	0.864180677738972	-0.0371255988775832	0.873580336405413	0.999773418228146
ENST00000371378.6	0.189206068085467	0.27562869768444	0.0854050929240087	0.949714508787771	3.90979050976691	3.99621383265859	0.0886735969146325	0.793616493130321	0.0854050929240087	0.949714508787771	0.999773418228146
ENST00000324849.9	0.0607785368847899	0.0515568576698728	-0.0124424541076049	0.946639425772832	-0.0741579105771815	-0.0833796001499838	-0.00811464399875916	0.974773501061675	-0.00811464399875916	0.974773501061675	0.999975767786624
ENST00000261245.9	0.0703592056962494	0.218586896153887	0.14598731560006	0.469805247874883	0.524460267903454	0.672688004871033	0.148936269384075	0.394570570130089	0.14598731560006	0.469805247874883	0.972372105757104
ENST00000361510.7	0.0405420533902143	-0.0443440671719291	-0.0851969253804081	0.709451262778558	-0.429836088838321	-0.514722843012608	-0.0839798351911241	0.761961903021853	-0.0839798351911241	0.761961903021853	0.999773418228146
ENST00000234256.4	0.292250171892672	0.369185001930443	0.0751123076133431	0.699261132554496	0.769332054409369	0.846266936729796	0.0775464522916378	0.626138091072126	0.0751123076133431	0.699261132554496	0.999773418228146
ENST00000276689.8	0.101785506530503	0.200541453442527	0.0984414980599799	0.212463311000462	0.613815329495164	0.712571296203567	0.0989277865814127	0.125071038276102	0.0984414980599799	0.212463311000462	0.861577543042889
ENST00000258418.10	-0.137541241794211	-0.0968564872254814	0.0400576608054997	0.739201925262206	-0.74129230897677	-0.700607589711447	0.0410533490449865	0.759433519730439	0.0410533490449865	0.759433519730439	0.999773418228146
ENST00000587708.7	0.374422724691288	0.178081702289061	-0.198198349011259	0.516957639631344	3.3813018338971	3.18496124922197	-0.195648782555543	0.187965918408461	-0.198198349011259	0.516957639631344	0.976890951458713
ENST00000370238.8	0.0644008200155382	-0.210176781310901	-0.275561559941181	0.0427705987687134	1.24431974996655	0.96974221267553	-0.274458094695043	0.00977020411027952	-0.275561559941181	0.0427705987687134	0.51400335050666
ENST00000300128.9	0.149354439419708	0.211360364787897	0.0603531449338048	0.685206634055468	-0.376999808304076	-0.314993881887349	0.0626685741255555	0.666619885896244	0.0603531449338048	0.685206634055468	0.999773418228146
ENST00000321265.10	-0.00444690317143594	-0.123735175185435	-0.119583617708243	0.107401065136044	-0.74275369957393	-0.8620419342305	-0.119275583971351	0.0258254617949865	-0.119583617708243	0.107401065136044	0.704982377502725
ENST00000306688.8	-0.336166565545039	-0.229430231475679	0.102242767682509	0.789483347955684	-1.44126206679642	-1.33452637106972	0.110043542780947	0.827738653597988	0.110043542780947	0.827738653597988	0.999773418228146
ENST00000592874.1	-0.257519067932993	-0.558190478862722	-0.304206941425867	0.241813314460957	2.00438998892444	1.70371881890899	-0.300646979482028	0.0978926606762777	-0.304206941425867	0.241813314460957	0.88953198177316
ENST00000344387.9	0.216014783555481	0.545095833032358	0.328215047507802	0.262123130101664	-3.22020983509487	-2.89112941411101	0.335485248564995	0.447405672826808	0.335485248564995	0.447405672826808	0.967818467908385
ENST00000340368.9	0.000590231545582111	0.0579203388033178	0.0574467932799712	0.817862128428106	-2.25642033640549	-2.19909087082655	0.0596870137086132	0.888806525431835	0.0596870137086132	0.888806525431835	0.999773418228146
ENST00000378615.7	0.927869479560936	0.0487354219367604	-0.887958524468316	0.191558215098065	3.75777565197578	2.87864196209331	-0.874797466915735	0.0470425257852373	-0.887958524468316	0.191558215098065	0.837717681872649
ENST00000376351.4	0.654893800931107	0.720282287793352	0.0610545817082473	0.871515006256262	-1.13347136085911	-1.06808355678269	0.0798229947353715	0.889367799171698	0.0798229947353715	0.889367799171698	0.999773418228146
ENST00000302787.3	-0.0601267959861971	-0.125584301408419	-0.0660438000719539	0.439959705316473	-0.882106548846304	-0.947564045087366	-0.0652749843796554	0.432879446546852	-0.0660438000719539	0.439959705316473	0.967818467908385
ENST00000620612.5	-0.0612806584630216	2.99001374695633	3.05178077135363	2.23370484498763e-07	-5.93555103005224	-2.88425921937565	2.86742044330684	0.0354131016695574	2.86742044330684	0.0354131016695574	0.466851992434068
ENST00000344063.7	-0.0634725487095353	-0.403792774065422	-0.340559003754497	5.88839125724023e-06	2.09436668880924	1.75404650419544	-0.340290757856975	6.59124403118142e-14	-0.340559003754497	5.88839125724023e-06	0.000727751628565281
ENST00000380191.9	0.116423148552043	0.0494822263717133	-0.0671822982006808	0.430169121095854	0.914886379371824	0.847945477683148	-0.0668510152592419	0.361918072390204	-0.0671822982006808	0.430169121095854	0.967317058340085
ENST00000428708.6	0.1650393692102	-0.622802169746778	-0.788286479120547	0.36017306264589	1.13468808544471	0.346844487055109	-0.783832158020533	0.412939688520555	-0.783832158020533	0.412939688520555	0.963486685528782
ENST00000380822.9	0.155187846317866	0.230750382173956	0.0747721031425725	0.555342868916302	0.344831805842243	0.420394357929818	0.0759935758368708	0.511976652213242	0.0747721031425725	0.555342868916302	0.980854996739337
ENST00000401950.7	-0.212549912914825	-0.600254715983101	-0.390327796247096	0.0985122265040526	-1.1686744073713	-1.55637941629026	-0.387395794103845	0.180033022668199	-0.387395794103845	0.180033022668199	0.826732586601406
ENST00000349139.6	-0.125113696742071	-0.189597240524416	-0.0649971774242957	0.502273463329975	0.452228356409446	0.387744828180651	-0.0644183279135297	0.469581802856589	-0.0649971774242957	0.502273463329975	0.976299756674058
ENST00000261714.11	0.240481758340813	0.197499642950268	-0.0435182048590624	0.654081660886435	0.250496563554762	0.207514451956812	-0.0426209222125823	0.657849471897393	-0.0426209222125823	0.657849471897393	0.999283296683967
ENST00000419585.5	-0.0139289025175351	0.705683990972063	0.72003278999314	0.0789134112403435	-0.742590906716355	-0.0229795205623717	0.720777116078536	0.267221249813942	0.720777116078536	0.267221249813942	0.904003473216784
ENST00000615868.2	0.0410571896552605	0.125626131638619	0.0843038951677944	0.38567369424513	2.54135707801837	2.62592606691422	0.0846288952565886	0.162883366085109	0.0843038951677944	0.38567369424513	0.959585762729719
ENST00000343210.11	-0.0606465183760425	1.96479290715761	2.0271017311605	1.1524723105627e-05	-2.187724935618	-0.162286518998378	2.04969364078573	0.00967307706778415	2.04969364078573	0.00967307706778415	0.240867966809211
ENST00000395184.6	-0.319444650576146	-0.596519224774845	-0.282493060108703	0.498001889296599	-0.765406911863802	-1.04248202011286	-0.275596967013231	0.582744714003729	-0.275596967013231	0.582744714003729	0.983276346588253
ENST00000305949.6	0.348101621663741	0.425005505868123	0.0724563593295797	0.882166292282986	0.968073724225265	1.04497729045076	0.0830850852552167	0.841466090030214	0.0724563593295797	0.882166292282986	0.999773418228146
ENST00000399409.7	-0.36628682440788	-0.26450572391164	0.098592657352087	0.741717245138942	1.46539438074947	1.56717566101395	0.102509082818048	0.62048711133216	0.098592657352087	0.741717245138942	0.999773418228146
ENST00000651222.2	0.0571809403233453	-0.0813709013370721	-0.13992960905745	0.553655530088025	-2.8250964002234	-2.96364858731889	-0.136212139706851	0.676860969489723	-0.136212139706851	0.676860969489723	0.999773418228146
ENST00000675864.1	0.637066230954536	0.159137817264053	-0.481022207391869	0.398973499027784	6.30848094258601	5.83055377576505	-0.477567156720191	0.000426649591466427	-0.481022207391869	0.398973499027784	0.962449265194884
ENST00000381995.5	0.181919162917891	0.486040896611876	0.299001706992941	0.452397772114215	-1.10300509626683	-0.798883859113547	0.313765861947838	0.541308743070258	0.313765861947838	0.541308743070258	0.980040457581726
ENST00000323760.11	0.307557209961139	0.13363704026301	-0.176575246225261	0.472251576807544	1.26283701712469	1.08891691995578	-0.172826213866828	0.441174351877641	-0.176575246225261	0.472251576807544	0.973599270437504
ENST00000432648.8	0.0591108713542707	-0.0800554326070613	-0.14025934069689	0.23043453590747	-0.50861761492093	-0.647783913431554	-0.138906287157247	0.238792278483046	-0.138906287157247	0.238792278483046	0.888209585791935
ENST00000251453.8	-0.0106072336400818	-0.274128052921377	-0.263528050579215	1.36878733531675e-05	1.23105613069098	0.967535331771028	-0.263460089814572	6.62476570286445e-09	-0.263528050579215	1.36878733531675e-05	0.0015037304099904
ENST00000316423.11	-0.0058758818190481	0.0873059393669079	0.0918882798079694	0.565060916782358	-0.870491671292538	-0.777309925777352	0.094030083235106	0.613259215773415	0.094030083235106	0.613259215773415	0.990580560200732
ENST00000300650.9	0.00320657213966373	-0.268182389877228	-0.273229188498082	0.149109447339614	-0.0440328786254676	-0.315421891711636	-0.27096765952495	0.190574176955356	-0.27096765952495	0.190574176955356	0.837717681872649
ENST00000342649.9	0.685316965836529	0.0868482837226719	-0.603171500712675	0.123300677485493	0.635903824280677	0.0374349436843604	-0.593919620641133	0.176075621262246	-0.593919620641133	0.176075621262246	0.819776736664464
ENST00000336854.8	-0.0885933980718702	-0.0795310340074181	0.00625240631391533	0.979010361318866	-0.883048409138292	-0.873986145085067	0.0102782461263136	0.961812628157736	0.00625240631391533	0.979010361318866	0.999975767786624
ENST00000301305.8	0.0733859550516119	0.227460678896835	0.15260076157059	0.417810215527356	1.49776835306118	1.65184317843612	0.154565122955668	0.245529121667587	0.15260076157059	0.417810215527356	0.965328514191646
ENST00000651629.1	-0.134769299097242	0.868771499836258	0.999789776828467	0.022293436956798	-1.90661053022386	-0.903070544078878	1.01999227256083	0.100401256886369	1.01999227256083	0.100401256886369	0.699313532770535
ENST00000278845.8	0.251778663848547	0.778386416471039	0.526073284576366	0.092836579226331	-0.323208804659909	0.203398554636016	0.531020166301779	0.200675574753695	0.531020166301779	0.200675574753695	0.849251258349875
ENST00000338591.8	-0.210457279223394	0.13350660852262	0.340974616013169	0.234417483434665	0.240359139994759	0.584322987457282	0.345843984002034	0.227996761775889	0.340974616013169	0.234417483434665	0.888209585791935
ENST00000277746.11	0.0291716823422233	0.00966984918748709	-0.0222221797339079	0.915922178385933	0.102694034896667	0.0831921519667315	-0.0180422600630892	0.94334902573426	-0.0180422600630892	0.94334902573426	0.999773418228146
ENST00000233025.11	0.00798955457321451	-0.15743731234919	-0.166377084942841	0.14323747080018	0.602779830483928	0.437353001655518	-0.165238590898698	0.0830765917669126	-0.166377084942841	0.14323747080018	0.780740487884055
ENST00000306735.10	-0.260812781391222	-0.325918573124064	-0.0673726442944762	0.739469762158908	-1.13844776637335	-1.20355369745502	-0.0644946994567093	0.792051499567781	-0.0644946994567093	0.792051499567781	0.999773418228146
ENST00000245564.8	-0.418571652257312	-0.355648981219476	0.062052303465528	0.588377255393555	-0.487683319567725	-0.42476064484465	0.0630571261855293	0.570732741321264	0.062052303465528	0.588377255393555	0.984530479081096
ENST00000502935.6	-0.164972071757205	-0.0578330861380799	0.10589405591587	0.532622443242297	0.765790173075142	0.872929188714773	0.107492767285017	0.475227141247007	0.10589405591587	0.532622443242297	0.976890951458713
ENST00000296388.10	-0.0740709883261293	-0.0366038407541949	0.0364595838603194	0.81252557518464	1.42302605481223	1.46049328429854	0.0375932087762477	0.704081393928598	0.0364595838603194	0.81252557518464	0.999773418228146
ENST00000200135.8	0.164899634997749	0.253704526042163	0.0878023366405212	0.554426668101019	0.947255249958018	1.03606020520477	0.0890083448531529	0.418173645802409	0.0878023366405212	0.554426668101019	0.980854996739337
ENST00000674399.1	0.222172303959059	0.626863780403628	0.403345280496947	0.100159669543221	-0.709633518257928	-0.304942240777545	0.407652217694718	0.18273837990129	0.407652217694718	0.18273837990129	0.828167367402992
ENST00000414262.6	0.173434776926248	0.0774395293473176	-0.0971983877214664	0.534570777360814	-1.06324359414411	-1.15923887569508	-0.0954614305410528	0.585440947560222	-0.0954614305410528	0.585440947560222	0.984530479081096
ENST00000574538.2	-0.120966264236285	0.0521213609929648	0.171046138055317	0.589327842351625	-0.900643628408312	-0.727556443449727	0.176588214810289	0.671856380404448	0.176588214810289	0.671856380404448	0.999461264923063
ENST00000368623.7	0.0926833342203407	0.149942432095067	0.0564575044125775	0.942517904895725	4.61580932316716	4.67306906984439	0.0576683033332293	0.599983251406251	0.0564575044125775	0.942517904895725	0.999773418228146
ENST00000264220.6	-0.0582131968363354	0.0285677015515565	0.0855123821235571	0.522434282754169	0.280859770310217	0.367640691047536	0.0870604078726764	0.46795564543172	0.0855123821235571	0.522434282754169	0.976890951458713
ENST00000319190.11	0.0707820959856889	0.264642587825898	0.191650942570679	0.451469559757841	-1.3949497033709	-1.20108950002219	0.197491780078712	0.552692799975836	0.197491780078712	0.552692799975836	0.980344433122541
ENST00000308924.9	-0.208815140922335	-0.223005960603747	-0.0145036242641325	0.843971688591094	0.355509136797023	0.341318349669922	-0.0140860217328476	0.802293154729657	-0.0145036242641325	0.843971688591094	0.999773418228146
ENST00000587230.6	-0.151550304032266	0.685606521995888	0.835331235282784	0.00309302277161941	-2.01939074063201	-1.18223434605011	0.843323080854143	0.0319713149972735	0.843323080854143	0.0319713149972735	0.449719173772543
ENST00000441735.2	0.00771606369452657	0.20343619721034	0.191964414150418	0.693426258948552	0.326346387249154	0.522066081143159	0.202466742847959	0.721589363076443	0.202466742847959	0.721589363076443	0.999773418228146
ENST00000393033.9	0.2677606578547	0.245766041979259	-0.0243234027275876	0.886918325269763	0.288520994269016	0.26652656267755	-0.021227696041243	0.913307693963739	-0.021227696041243	0.913307693963739	0.999773418228146
ENST00000382247.6	0.350174890491173	0.325596814930097	-0.0260995721012498	0.849870822857395	-1.59121428542111	-1.6157924490403	-0.023660003716639	0.898708058582596	-0.023660003716639	0.898708058582596	0.999773418228146
ENST00000309083.8	0.384074512343327	0.0546094609474002	-0.330817537686318	0.00673083563272966	-0.217839932475001	-0.547304978907352	-0.329011825896943	0.00795655673689616	-0.329011825896943	0.00795655673689616	0.211993359311994
ENST00000254878.8	0.0586607732467866	-0.0343478123680439	-0.0961372639746569	0.649427896018001	0.830481452919631	0.737472937961024	-0.092115886145266	0.635315912334953	-0.0961372639746569	0.649427896018001	0.999283296683967
ENST00000541638.6	-0.270680617538233	-0.327508349552568	-0.0617014537642611	0.870554172709075	0.65960202668721	0.602774150727617	-0.0543666244050263	0.896526028170284	-0.0543666244050263	0.896526028170284	0.999773418228146
ENST00000263918.9	0.243442030600179	0.339327940784741	0.0947435832099686	0.476449568947993	-1.13806665955631	-1.04218080087649	0.0964722681383572	0.533277997050468	0.0964722681383572	0.533277997050468	0.976890951458713
ENST00000320610.13	-0.0369496349166686	0.341791330790207	0.379261083958605	0.496759788939514	-2.64324242229447	-2.26450380728467	0.393542488121911	0.693573986436993	0.393542488121911	0.693573986436993	0.999773418228146
ENST00000545947.5	-0.427063315417286	-0.361667525387134	0.0628171895153256	0.779963532271405	0.342786027823122	0.408181816820626	0.0657886594908139	0.755088068238621	0.0628171895153256	0.779963532271405	0.999773418228146
ENST00000523377.2	0.250671356829089	0.28587888180909	0.0333696424315693	0.837007884660052	-1.48250376729576	-1.44729633507775	0.0362676825098864	0.84844884870755	0.0362676825098864	0.84844884870755	0.999773418228146
ENST00000355387.6	-0.0674581909361685	0.0689092938903635	0.134440836113234	0.453567796083933	-1.38257883522627	-1.2462114543469	0.137244737662213	0.518906445851884	0.137244737662213	0.518906445851884	0.976890951458713
ENST00000326080.10	-0.134142381101326	-0.134460859455129	-0.00232035942728404	0.993292041321231	-0.337765653241042	-0.338084284038093	0.000620093872466754	0.996758730440219	0.000620093872466754	0.996758730440219	0.999975767786624
ENST00000344697.3	0.00325303313809618	-0.252119640548682	-0.261156957367366	0.538912384360476	-0.994227342576763	-1.24960056664422	-0.250919660709658	0.634798273377708	-0.250919660709658	0.634798273377708	0.996689190306909
ENST00000445140.6	0.238939664677037	0.0521787263898228	-0.187753994165161	0.537006907741296	-3.63500744209669	-3.82176895354848	-0.183774789289642	0.654149254876903	-0.183774789289642	0.654149254876903	0.999283296683967
ENST00000218348.7	0.180290256623462	0.041996906392888	-0.139078420470624	0.377595183535048	1.06966168782593	0.931368367719103	-0.137784855238213	0.342829724890942	-0.139078420470624	0.377595183535048	0.958247358193896
ENST00000298428.14	0.276263397520782	0.353411255963206	0.0801774508176809	0.77433252262129	-0.163517772487156	-0.0863754150659667	0.0270858512923553	0.986540600958477	0.0270858512923553	0.986540600958477	0.999975767786624
ENST00000305510.4	-0.144084120231619	-0.263060929939943	-0.12112069056924	0.522107965389891	-0.00282208583517469	-0.121798928335002	-0.118409034176913	0.556026576713206	-0.118409034176913	0.556026576713206	0.981233984801693
ENST00000409220.5	0.757084134568595	0.609913304447747	-0.151798585661703	0.762374550993261	-1.06537352435759	-1.21254498972703	-0.132984630134452	0.839878331447913	-0.132984630134452	0.839878331447913	0.999773418228146
ENST00000265097.9	0.164292451613192	0.264139822130732	0.0993633427406317	0.318731605573239	0.0973879429447732	0.197235320592557	0.100053366264305	0.290017156241013	0.0993633427406317	0.318731605573239	0.930183661915942
ENST00000317677.9	0.609321943846624	0.272902456585262	-0.336923122162865	0.156044917316984	-0.146715990677917	-0.483135718155957	-0.33483354381004	0.25774595191025	-0.33483354381004	0.25774595191025	0.902889834585529
ENST00000264255.8	0.292594649725552	0.112976348076233	-0.180577568388089	0.305122020353494	1.24199130272279	1.0623730181497	-0.179171823871151	0.286096376083484	-0.180577568388089	0.305122020353494	0.92694381798296
ENST00000375730.3	-0.0156435181404984	0.571042600726585	0.600504102931224	0.495505444144863	2.07950648928824	2.66617696474706	0.55394340348144	0.853999090830542	0.55394340348144	0.853999090830542	0.999773418228146
ENST00000321169.10	-0.0727517442826143	-0.260284859549996	-0.189121589426967	0.238860931808408	1.25080058063453	1.06326755600015	-0.187340953350766	0.126829008264105	-0.189121589426967	0.238860931808408	0.888209585791935
ENST00000373173.7	-0.134653936561108	-0.314704804835476	-0.18239153120729	0.517942915936151	-0.0955541172225933	-0.275605181709626	-0.178615097270313	0.580597687213343	-0.178615097270313	0.580597687213343	0.982909496490139
ENST00000374893.11	-0.422572741277504	1.61286058854718	2.07961071772833	0.13547190319869	-3.95663545933321	-1.92123303584338	1.92160774731821	0.787155168071692	1.92160774731821	0.787155168071692	0.999773418228146
ENST00000605786.5	0.141557922914539	-0.220770815941253	-0.368732146613434	0.391793747993764	2.78842646225496	2.42609835142419	-0.361148542148898	0.178792032147459	-0.368732146613434	0.391793747993764	0.960251333482282
ENST00000328599.4	-0.140970111732881	0.271423718213243	0.41005696000741	0.0483848986628538	-0.832954127678879	-0.420560403875404	0.41429535710577	0.083381884807611	0.41429535710577	0.083381884807611	0.66001555980173
ENST00000380486.4	0.0180996568129006	0.375312538773048	0.354252105773615	0.27641487832975	-1.95785642664054	-1.60064409078323	0.364195577297592	0.421782099105732	0.364195577297592	0.421782099105732	0.965330978132802
ENST00000650571.1	0.267402770440725	0.0782310145053264	-0.190235445692526	0.231399914313579	0.784433161626767	0.595261415685668	-0.188450361698077	0.224719941073479	-0.190235445692526	0.231399914313579	0.885999887935464
ENST00000368633.2	-0.0894670243964992	0.163457384644431	0.25150569323107	0.326493633806703	-0.421441820126383	-0.168517634779178	0.254915498688743	0.415258785087348	0.254915498688743	0.415258785087348	0.964321332779133
ENST00000340309.7	0.416536257948934	0.0150603875642989	-0.402237990430584	0.00032945669396669	0.625883576539421	0.224407730395603	-0.401187694244801	8.32193259786367e-05	-0.402237990430584	0.00032945669396669	0.0214561137939025
ENST00000220763.10	0.114353367327178	-0.033883611415119	-0.152181607995256	0.548341795340613	0.976099035087746	0.827862170117145	-0.147254299768136	0.515800165971329	-0.152181607995256	0.548341795340613	0.980040457581726
ENST00000359523.7	0.109939518926371	0.10583872185518	-0.00532832434687003	0.961126583087546	-1.07259709557796	-1.07669792571319	-0.00374488540168905	0.982545996129547	-0.00374488540168905	0.982545996129547	0.999975767786624
ENST00000358201.9	-0.25075999911328	-0.57877180865768	-0.331628757314514	0.347961668069631	-0.320506282886308	-0.648518459199184	-0.327657167535079	0.428812683194966	-0.327657167535079	0.428812683194966	0.96606531741623
ENST00000451652.5	1.26549510802259	1.89317588868043	0.635402492680375	0.511149778387088	1.73849351502775	2.36617360996238	0.541481124890955	0.679851450602968	0.541481124890955	0.679851450602968	0.999773418228146
ENST00000333651.11	-0.448895938804805	-0.232602545694413	0.215048352541737	0.275676113007742	-1.1156289891627	-0.899335804077487	0.217372283491147	0.378802195225072	0.217372283491147	0.378802195225072	0.958551111044178
ENST00000267807.11	0.105577680101847	0.275425045152376	0.166885009516507	0.684532525563965	-1.41026748875695	-1.24042027743725	0.178927319008494	0.756521359506901	0.178927319008494	0.756521359506901	0.999773418228146
ENST00000380770.5	0.5704547450784	1.98784228275595	1.4089304345308	0.187559937004679	-1.89678384866349	-0.479407112336613	1.38384264468241	0.65621100000123	1.38384264468241	0.65621100000123	0.999283296683967
ENST00000322396.7	-0.0470590961342293	0.33561754729597	0.380016066592058	0.0590592336578654	-0.629868474005997	-0.247191901690363	0.384126560831399	0.0844555359786791	0.384126560831399	0.0844555359786791	0.663824849674679
ENST00000410097.5	-0.0238634145058505	0.284113927385685	0.308239346457203	0.295988396622923	-0.117555540765592	0.19042110471211	0.308965409918037	0.469429538087209	0.308965409918037	0.469429538087209	0.972372105757104
ENST00000529270.1	-0.15536372596075	0.0732445128490746	0.223583054018908	0.590008678834098	1.62317403833865	1.85178255221198	0.230830050773996	0.414991018229518	0.223583054018908	0.590008678834098	0.984696296238074
ENST00000595564.5	0.228311941356386	-0.0901773996914377	-0.321720448206825	0.38836349174844	3.4746529112423	3.15616399197105	-0.317979142481989	0.0824592532926031	-0.321720448206825	0.38836349174844	0.959585762729719
ENST00000476287.4	0.0681582566503868	0.223311564002311	0.153597982675871	0.307643974638279	0.22719750422971	0.38235082750561	0.155694683668369	0.266652354506905	0.153597982675871	0.307643974638279	0.92694381798296
ENST00000220764.7	0.191011946328719	-0.0783347041963815	-0.269942163627215	0.0374774603071873	2.10735835687517	1.83801178951396	-0.269248913305025	0.00145386620025342	-0.269942163627215	0.0374774603071873	0.480666106486992
ENST00000261845.7	0.177382755658682	0.257758922438082	0.0790649721165952	0.558297409523016	-2.22611655851083	-2.14574048425016	0.0812076046382515	0.635852797980874	0.0812076046382515	0.635852797980874	0.996766572126271
ENST00000261407.9	0.271716259485722	0.0756280744153695	-0.19765551906872	0.241852225927269	0.684406323526763	0.48831816763309	-0.195518091837708	0.221016676834701	-0.19765551906872	0.241852225927269	0.88953198177316
ENST00000477070.6	-0.355337829485561	-0.303914172443532	0.0494495006525995	0.882882694221111	-0.982204856931263	-0.930782063889326	0.0539002275190947	0.922798056106574	0.0539002275190947	0.922798056106574	0.999773418228146
ENST00000456380.5	-0.0642207033823458	0.151922768743109	0.215456521269724	0.0509993427494564	-3.92750199036889	-3.71135845425623	0.216605160705614	0.151939360718789	0.216605160705614	0.151939360718789	0.79558663602187
ENST00000358731.9	-0.033209007095216	-0.187532868508388	-0.155339486692425	0.231502401382266	-3.10668892147687	-3.26101288745143	-0.153942676872644	0.370947741769512	-0.153942676872644	0.370947741769512	0.956092717018703
ENST00000326361.7	0.0423774442699667	0.436280036989097	0.391441598246299	0.0397532680331503	-0.932284375211617	-0.538381835353955	0.395295512834452	0.0568634810191223	0.395295512834452	0.0568634810191223	0.583440773173561
ENST00000401804.5	-0.270024581620201	-0.639649007939326	-0.382270236763765	0.434349014178157	0.00634543013180284	-0.363279283941084	-0.367899182598526	0.492746536227972	-0.367899182598526	0.492746536227972	0.975631194926691
ENST00000425562.7	-0.343108827525054	0.253984305626334	0.594899038414614	0.00475251536178666	0.0421226160911151	0.639215753045847	0.598211869680449	0.00270796745448241	0.594899038414614	0.00475251536178666	0.155010434263465
ENST00000546097.5	-0.45999442748076	-0.48183798519162	-0.0230234643080212	0.948870941537864	-0.783206961337791	-0.805050843016633	-0.0210567153757344	0.952907047412194	-0.0210567153757344	0.952907047412194	0.999773418228146
ENST00000262850.7	0.146167320685028	0.0447616697551452	-0.104785659596002	0.773817995725706	0.00949759399727012	-0.0919082933972428	-0.0973925328285734	0.818818138737266	-0.0973925328285734	0.818818138737266	0.999773418228146
ENST00000246912.8	-0.211873792543771	-0.0539003975030528	0.15665114550857	0.23232737035498	0.205566041472926	0.363539461651775	0.158323506668933	0.174633334243792	0.15665114550857	0.23232737035498	0.88713804222789
ENST00000356924.9	0.0263084808920849	-0.715832789911851	-0.747523320991901	0.00781987611847638	0.950669209069476	0.208528002601177	-0.742383985230683	0.00515611272700206	-0.747523320991901	0.00781987611847638	0.211589392284542
ENST00000241014.6	-0.243327840116097	-0.607394949966733	-0.372877405752752	0.428711257035641	-0.314308539162278	-0.678376157597938	-0.362681551854234	0.507522560870986	-0.362681551854234	0.507522560870986	0.976404457592608
ENST00000229633.7	0.0864370061019796	-0.0751036476664025	-0.164081857471914	0.452167507850555	-0.985452890585019	-1.14699370041262	-0.160216082663784	0.547611620022302	-0.160216082663784	0.547611620022302	0.980040457581726
ENST00000379161.5	-0.18031634157107	-0.346736051741913	-0.16886656445428	0.430129130447464	1.43829826197199	1.27187869589659	-0.166115714435368	0.315402022052682	-0.16886656445428	0.430129130447464	0.967317058340085
ENST00000369159.2	-0.795926859664246	-0.178521736052227	0.617465644597461	0.0132238711062395	3.04263498433878	3.66004072951359	0.617483690967243	9.67144792054392e-115	0.617465644597461	0.0132238711062395	0.283115791636734
ENST00000357444.10	-0.169137123956792	-0.0575164600136471	0.109569977512565	0.853853435136234	2.46658750157957	2.57820848722498	0.114080156631925	0.753736582850257	0.109569977512565	0.853853435136234	0.999773418228146
ENST00000367063.6	0.163833454001458	1.34637672978933	1.17917322360422	0.000173193234856404	-1.00999372359838	0.172549312488534	1.19080450456019	0.00178587085222165	1.19080450456019	0.00178587085222165	0.0808504981942906
ENST00000399262.7	-0.146342183777382	-0.0861536950870738	0.0583704193369909	0.732612289113424	-1.01576201669462	-0.955573618474639	0.0610545734740291	0.759579956658118	0.0610545734740291	0.759579956658118	0.999773418228146
ENST00000316594.6	0.220822142585378	0.135311603771091	-0.0862558412809838	0.387339520019871	0.459339836093011	0.373829322496581	-0.0853059105971538	0.326915170563909	-0.0862558412809838	0.387339520019871	0.959585762729719
ENST00000525701.5	-0.187266821364092	-0.160875261304821	0.0232120525094524	0.929302914985898	-0.809922354995997	-0.783530993020516	0.0281857448861933	0.924482127751298	0.0232120525094524	0.929302914985898	0.999773418228146
ENST00000263867.9	-0.523392330854851	-0.319614645444368	0.198809390350588	0.603726483400993	1.63161281180972	1.83539079515736	0.204749304162571	0.417250231625851	0.198809390350588	0.603726483400993	0.988141525201272
ENST00000430082.6	0.00952973286729237	0.0824651608458842	0.0722212046779647	0.528837450846629	1.25116494412256	1.32410042282418	0.073051788848248	0.363463964122565	0.0722212046779647	0.528837450846629	0.976890951458713
ENST00000432849.7	-0.194854344933583	0.0662052502765973	0.256069474413795	0.706753482648892	2.4736558087451	2.73471583118866	0.265036368184441	0.527647165020885	0.256069474413795	0.706753482648892	0.999773418228146
ENST00000409260.5	0.265094143068167	-0.341036210670619	-0.610442657669715	0.112962443015418	-1.34459547919564	-1.95072639356917	-0.603229088975891	0.223967427004218	-0.603229088975891	0.223967427004218	0.875582220020802
ENST00000320330.8	-0.0235163398277819	0.0409819355397867	0.0613982229208943	0.807665551250911	-0.542584658856727	-0.478086546076433	0.0664129235524902	0.818684639809743	0.0664129235524902	0.818684639809743	0.999773418228146
ENST00000592927.5	0.460634244716775	-0.797186710152325	-1.26654193217324	0.000452086233232116	1.46070273645983	0.202881920220601	-1.25793634954093	0.000174569994019978	-1.26654193217324	0.000452086233232116	0.0274686585063268
ENST00000372797.7	-0.0911139757975365	-0.15752813224505	-0.0664509890684383	0.438689158692044	0.8010179946523	0.734603837070525	-0.0662643290270557	0.435969828438877	-0.0664509890684383	0.438689158692044	0.967818467908385
ENST00000619007.4	-0.0469531476354872	0.686755882475965	0.732193803661516	0.396861885864634	4.14653702080571	4.88024714779374	0.735853641110628	0.000924059647148191	0.732193803661516	0.396861885864634	0.96216448298345
ENST00000368309.4	-0.12401268062527	-0.287538971428293	-0.16459484735429	0.136020493708849	-0.824870906962042	-0.988397210387662	-0.163312956823894	0.168719067305451	-0.163312956823894	0.168719067305451	0.809174480940668
ENST00000375231.5	0.287757888290088	0.437704422782542	0.148589297541925	0.668405676165932	-2.49232618690368	-2.34238048999854	0.158285296359306	0.773689929267042	0.158285296359306	0.773689929267042	0.999773418228146
ENST00000532827.1	0.191017636632905	0.262517669728167	0.0661639164644559	0.993855993079674	3.83846260913672	3.90996360724512	0.0731696798435828	0.748284602521897	0.0661639164644559	0.993855993079674	0.999975767786624
ENST00000469022.5	0.0370867502285103	0.00294941880388764	-0.0407030685679883	0.931489091925882	0.700472413117681	0.66633481929782	-0.0285677182000779	0.959328051551439	-0.0285677182000779	0.959328051551439	0.999975767786624
ENST00000619594.5	-0.0175105833356506	0.285600894848996	0.302188999086098	0.0682473247364376	1.93735615230728	2.24046774587913	0.303407465887497	0.0014678452644899	0.302188999086098	0.0682473247364376	0.626436581233107
ENST00000014930.9	-0.10873356670342	-0.215524324616688	-0.114819203362599	0.796952705163059	0.81504528529139	0.708254421337797	-0.1038167458454	0.829392458873349	-0.1038167458454	0.829392458873349	0.999773418228146
ENST00000648914.1	-0.305381816731927	0.469140858392716	0.773990298975892	0.00314625253545984	-3.1743532030309	-2.39983106365406	0.778428786540983	0.0496553277261806	0.778428786540983	0.0496553277261806	0.553136089311457
ENST00000467582.1	-0.54574226853516	-0.0858116731560628	0.450385671296098	0.477506822893818	2.08861462836105	2.54854599290339	0.46253467069618	0.187155712898432	0.450385671296098	0.477506822893818	0.974129361284924
ENST00000618099.4	0.0047017169952577	0.110780899218417	0.105015219257076	0.373349512781211	-1.56428245908563	-1.45820329775333	0.106549170150713	0.407566579981244	0.106549170150713	0.407566579981244	0.962449265194884
ENST00000464848.5	-0.0389122290800068	1.40147699922018	1.44355831735936	0.0399017451637544	1.34755222626126	2.7879409686392	1.45279400341558	0.0366198991067953	1.44355831735936	0.0399017451637544	0.497744801288297
ENST00000317578.7	0.0978500928438343	-0.270652144799096	-0.377733479065215	0.406431436307547	1.36546318469394	0.996961077116564	-0.366165688226454	0.392588173978429	-0.377733479065215	0.406431436307547	0.962449265194884
ENST00000646960.1	0.647502468779296	-10.6130096588958	-6.65705879202912	1.23001365545371e-13	3.3969846239391	-7.86355297105751	-6.55115328457326	1.18113884439275e-16	-6.65705879202912	1.23001365545371e-13	6.08074023487026e-11
ENST00000349721.8	0.216391610869449	0.128221507625753	-0.0897760214206949	0.521823182596346	-1.15504555068807	-1.24321572046076	-0.0874925780776934	0.610835628623599	-0.0874925780776934	0.610835628623599	0.990474183497459
ENST00000358691.10	-0.126871735756153	-0.476944417107658	-0.351591627803064	0.0182736605249018	-1.88558463382158	-2.2356574065822	-0.349780829012856	0.0572742705787719	-0.349780829012856	0.0572742705787719	0.584784642381444
ENST00000254190.4	-0.0356042314747141	-0.0799042046489978	-0.0453084407448197	0.924716420207377	-2.0851086404914	-2.12940933284607	-0.040441376283928	0.936322212031279	-0.040441376283928	0.936322212031279	0.999773418228146
ENST00000443824.5	0.484661980883201	0.377900698852368	-0.108623809277871	0.530747893910096	0.632728388405699	0.525967141402661	-0.1058838181756	0.522115412862484	-0.108623809277871	0.530747893910096	0.976890951458713
ENST00000328434.8	0.0036717332371026	-0.113779396622692	-0.119272637092008	0.501216917711557	0.949978455939331	0.832527381030543	-0.11714283507797	0.459202035787491	-0.119272637092008	0.501216917711557	0.976299756674058
ENST00000265109.8	0.224404829842119	0.292839678014937	0.0672943654911018	0.643929859848845	-1.34708580982212	-1.27865104893764	0.0695824448469016	0.697774097247677	0.0695824448469016	0.697774097247677	0.999773418228146
ENST00000649185.1	0.0609875606969979	-0.0257094592744157	-0.0869854311637985	0.262511123273023	0.489544884048978	0.402847885035229	-0.0866831033528368	0.179455079589225	-0.0869854311637985	0.262511123273023	0.902889834585529
ENST00000297990.9	-0.242373264975207	-0.302675463763058	-0.0606609562279858	0.591046086007065	0.911523851460424	0.851221664931692	-0.0601300511667809	0.570414992863907	-0.0606609562279858	0.591046086007065	0.985426723695946
ENST00000476545.6	0.391798310458168	-0.417488914138316	-0.808209351594467	0.176457157170452	9.98239422147954	9.17310860133823	-0.809220392845102	1.20471495652546e-19	-0.808209351594467	0.176457157170452	0.820148735634974
ENST00000652515.1	0.773516581472406	1.14041291118808	0.365733256520378	0.327272478944487	-0.976809107908198	-0.609913308569226	0.380050125036772	0.478213522789699	0.380050125036772	0.478213522789699	0.974129361284924
ENST00000579002.5	0.0628351228347246	0.104857659173749	0.0409641645988943	0.772345738464011	0.998008932129895	1.04003152217384	0.0422512159293531	0.688914549121705	0.0409641645988943	0.772345738464011	0.999773418228146
ENST00000368069.7	-0.170597575309163	-0.181627080435729	-0.0114896787904359	0.895090211969465	1.57268999400833	1.56166054306684	-0.0109560958759898	0.856423327758008	-0.0114896787904359	0.895090211969465	0.999773418228146
ENST00000414820.6	0.125783274979096	0.171450877824684	0.0436153699626065	0.838381197550971	0.548744632484842	0.594412270822186	0.0467070147231832	0.796197538855821	0.0436153699626065	0.838381197550971	0.999773418228146
ENST00000306024.4	0.204914467332214	0.0516997239703705	-0.153680290770605	0.127153982862836	0.262668859381878	0.109454127157772	-0.153108878348969	0.11117562133758	-0.153680290770605	0.127153982862836	0.745513055318707
ENST00000374259.8	0.522507266915034	0.596170543204012	0.0714932473981453	0.771763356885475	-1.64349051299819	-1.5698275413923	0.0780960437545071	0.813473399914585	0.0780960437545071	0.813473399914585	0.999773418228146
ENST00000574980.5	0.270865543638818	-0.00816945142900981	-0.284902102095783	0.415074997683099	2.26935167150436	1.99031703922114	-0.277518186462414	0.257415281184936	-0.284902102095783	0.415074997683099	0.964321332779133
ENST00000335999.7	0.164838332633892	0.626023028647091	0.454692327261959	0.377840916913176	0.426464400378676	0.887649052977686	0.470639774298581	0.3812525994585	0.470639774298581	0.3812525994585	0.959053359737241
ENST00000474765.1	0.0685104365016701	1.10982531677084	1.06666863918436	0.288221323429124	-0.302929311637143	0.738348985365655	1.00787857747358	0.887078093814127	1.00787857747358	0.887078093814127	0.999773418228146
ENST00000251595.11	0.441537878432726	0.268172970125026	-0.17334598820079	0.61405459054425	3.15977878103461	2.98641316217619	-0.173730012254622	0.656807281996493	-0.173730012254622	0.656807281996493	0.999283296683967
ENST00000311117.8	-0.0752440195268029	0.0962696002195367	0.170042770072332	0.343930320606466	-2.58056896836594	-2.40905555716733	0.173162718607819	0.477880894683514	0.173162718607819	0.477880894683514	0.974129361284924
ENST00000643116.3	-0.273668937348108	-0.399954666238194	-0.126795251749685	0.204288277640428	-1.20312845056484	-1.32941419865515	-0.126074266256332	0.252271788335296	-0.126074266256332	0.252271788335296	0.89810408181168
ENST00000644959.1	0.0500635916076818	10.5197639460403	10.4685332113981	2.44037582522254e-227	-11.7713193987589	-1.30159730970693	5.79589574769194	8.70478212351096e-11	5.79589574769194	8.70478212351096e-11	2.42751821475141e-08
ENST00000511208.2	-0.5003037849837	-0.55034148927935	-0.0575908835125265	0.8695429310501	1.99488229065421	1.94484491193448	-0.0490151183084053	0.891852099974175	-0.0490151183084053	0.891852099974175	0.999773418228146
ENST00000585409.2	-0.162478661794581	-0.0139891452753423	0.146622291669138	0.673013737544184	-2.39073883661358	-2.24225009375887	0.153448721043507	0.762716015643483	0.153448721043507	0.762716015643483	0.999773418228146
ENST00000420072.5	-0.286562102909039	0.406207257103799	0.689604181786773	0.170124416950468	0.167153862767336	0.859922753540152	0.702473172280909	0.229235004456397	0.702473172280909	0.229235004456397	0.883159726697761
ENST00000627368.2	-0.356053806032433	-0.241349053124892	0.113340149186435	0.832935186136556	1.23339553350619	1.34809988472331	0.117872069841113	0.834684985268014	0.117872069841113	0.834684985268014	0.999773418228146
ENST00000333167.13	0.0726622216271127	0.0236635001208523	-0.0500395842696233	0.70344083411706	0.171257358939341	0.122258653063665	-0.0487227501454885	0.707420840344474	-0.0487227501454885	0.707420840344474	0.999773418228146
ENST00000378106.10	0.536577862246609	0.0624228929153568	-0.477951050590023	0.152185060572326	1.96334904930553	1.48919423756084	-0.472577418413365	0.0998061594184788	-0.477951050590023	0.152185060572326	0.79558663602187
ENST00000482934.1	0.197846709904426	0.551296150445824	0.362250022764445	0.654948661527919	1.12864510385833	1.48209016408997	0.377451525393468	0.822390708280201	0.377451525393468	0.822390708280201	0.999773418228146
ENST00000648124.1	-0.198449512275459	1.34328831036835	1.55294814267017	0.0981984275387568	-0.743912650756562	0.797821130054955	1.48816647660368	0.39675946962165	1.48816647660368	0.39675946962165	0.96216448298345
ENST00000464451.5	-0.212861184487746	-0.243745460029512	-0.0313427117439296	0.771654364535537	1.95575545744472	1.9248712466984	-0.0308267942625318	0.676719967831281	-0.0313427117439296	0.771654364535537	0.999773418228146
ENST00000249923.7	0.0963027117491112	0.0684357990723071	-0.0284080696385198	0.810623581385265	1.36251127264992	1.33464440732418	-0.0276283119612353	0.780079368930173	-0.0284080696385198	0.810623581385265	0.999773418228146
ENST00000589334.5	0.0799892716944234	-0.00502701295311529	-0.0870180177239346	0.595257748696284	0.977479954371115	0.892463734952015	-0.0847618946504778	0.54524857679304	-0.0870180177239346	0.595257748696284	0.986142159150158
ENST00000395443.7	0.0384858434995571	0.149125501966358	0.109816561600038	0.44081563084089	0.253069838256853	0.363709488875778	0.111248617122508	0.433626383758404	0.109816561600038	0.44081563084089	0.967818467908385
ENST00000294413.13	0.0818928782237977	0.348736584417182	0.260669891042881	0.538096079820547	1.2300143703973	1.49685827037824	0.270352830812458	0.40007503785668	0.260669891042881	0.538096079820547	0.979142205810318
ENST00000324871.12	-0.295160397446509	-0.305388249331081	-0.0136187492231259	0.934335116712608	1.74194438686422	1.73171677134191	-0.00968449196489785	0.959466001047857	-0.00968449196489785	0.959466001047857	0.999975767786624
ENST00000238647.5	0.0332874167133958	-0.0927051089549076	-0.12968303600793	0.670389195241902	0.0830444048123273	-0.0429482656841892	-0.12365785144489	0.716193762480904	-0.12365785144489	0.716193762480904	0.999773418228146
ENST00000421249.2	0.140942847706786	-0.412895917368397	-0.555908862932635	0.061156268576411	0.395898416349861	-0.157940516697592	-0.552904006326916	0.0903921832257901	-0.552904006326916	0.0903921832257901	0.679184506559117
ENST00000313601.11	0.0805492066781521	0.307240602307915	0.225245583973355	0.134269788730416	-0.522703175473493	-0.296011796737345	0.227328200716999	0.145832689603964	0.227328200716999	0.145832689603964	0.785424218087745
ENST00000263253.9	-0.169737155090913	-0.383277242362648	-0.214886896912166	0.0785023735417364	-0.840286107046515	-1.05382621750497	-0.21337997781824	0.112706165064302	-0.21337997781824	0.112706165064302	0.714331148740877
ENST00000438796.6	0.443559755108692	-1.19193447550088	-1.6389198167776	0.0102328448345443	1.08979644571688	-0.545699976402757	-1.63810371242413	0.0237765989189346	-1.63810371242413	0.0237765989189346	0.384922449435927
ENST00000372850.5	0.115307893010541	0.543869930430072	0.425745069151309	0.215349987860406	-1.89272995751909	-1.46416847936425	0.437520575506321	0.359882232780874	0.437520575506321	0.359882232780874	0.954005725358411
ENST00000397728.8	-0.724313247876539	-0.78714528831387	-0.0641338510909053	0.590423408140121	-0.10169513134748	-0.16452714322561	-0.0628084971526075	0.561332740507976	-0.0641338510909053	0.590423408140121	0.984815138837389
ENST00000298048.7	0.100681990393095	0.130250618827098	0.0281000570730832	0.854881075494797	0.115047557004111	0.144616188809404	0.0301832222821148	0.833839087586569	0.0281000570730832	0.854881075494797	0.999773418228146
ENST00000312499.6	0.359720360164256	-0.0136634388096413	-0.377349965057608	0.144824025332661	-0.0201007584989657	-0.393484650763007	-0.371718533311005	0.201926888743657	-0.371718533311005	0.201926888743657	0.850893778371178
ENST00000372733.3	0.0395350180412663	-0.813796231052494	-0.862444777544665	0.0568164044183514	0.897109122187761	0.0437777940429925	-0.85418528317809	0.0706808386839566	-0.85418528317809	0.0706808386839566	0.628043138502215
ENST00000264649.10	-0.199779839046783	-0.125613498840875	0.0739177978364756	0.463189905423399	0.396698404310758	0.470864738139887	0.0743726763838509	0.465590283524362	0.0743726763838509	0.465590283524362	0.971411668927242
ENST00000374403.4	0.26601971944003	0.0453608982186444	-0.221512433385095	0.0280876275560359	-0.0344514779901599	-0.255110294593528	-0.220544072599827	0.0283600834534945	-0.220544072599827	0.0283600834534945	0.42252639402768
ENST00000259199.9	-0.192364660249847	0.0981820250039296	0.288497470890196	0.109216159873495	-2.31742148886339	-2.02687497310799	0.29195423168142	0.21132855339595	0.29195423168142	0.21132855339595	0.859789992247395
ENST00000429604.5	0.245166606214997	0.352309614457833	0.103625364334523	0.72799261099019	-1.10092802927314	-0.993785364094668	0.112359090959541	0.771873009940163	0.112359090959541	0.771873009940163	0.999773418228146
ENST00000553772.5	-0.177153013485396	-0.323207172248593	-0.147439360958573	0.806854445472733	-0.319192759131343	-0.465247932493521	-0.143609774777694	0.82711479906664	-0.143609774777694	0.82711479906664	0.999773418228146
ENST00000374759.8	-0.535424249484887	-0.408950136417395	0.12445221631338	0.619983439375593	-0.713523593692119	-0.587049693101266	0.12714307102827	0.670469189623623	0.12714307102827	0.670469189623623	0.999461264923063
ENST00000653738.2	0.199416340809269	-0.599970171759926	-0.803263026576621	0.0052546354919197	-1.50498775841703	-2.30437459802918	-0.79922547390495	0.028820685636107	-0.79922547390495	0.028820685636107	0.426467723779999
ENST00000625464.2	0.313017161454236	0.133994312082335	-0.180277417656805	0.197875724861902	0.707815867880085	0.528793083103477	-0.178744153400359	0.113595102449218	-0.180277417656805	0.197875724861902	0.845045272488703
ENST00000290649.10	-0.0373077437907702	-0.0498079820589662	-0.0133100819374397	0.920906464972351	-0.976686303329781	-0.989186602175747	-0.0119224432305147	0.940712807925591	-0.0119224432305147	0.940712807925591	0.999773418228146
ENST00000676426.1	-0.526576041372533	-0.451296622853438	0.0704745753993947	0.451743929476772	-0.985619355560988	-0.910417122250354	0.0702545456779013	0.987656083676554	0.0702545456779013	0.987656083676554	0.999975767786624
ENST00000367380.9	0.151985251516519	-0.163752467851797	-0.31641508581499	0.00262118088424856	1.19050093732803	0.874763258258784	-0.315699631680299	0.000155239193274256	-0.31641508581499	0.00262118088424856	0.102179079917876
ENST00000272638.14	-0.0294338717517544	-0.132796368832455	-0.104630591696193	0.379923003035132	-0.79609341125186	-0.899455912019344	-0.10307967674492	0.407270168771765	-0.10307967674492	0.407270168771765	0.962449265194884
ENST00000511355.5	-0.0844090198824184	-0.371217759003029	-0.288148830991102	0.0720485946879263	-1.56405300806907	-1.85086182763881	-0.286513949646804	0.130755888306484	-0.286513949646804	0.130755888306484	0.752206107474475
ENST00000474289.6	0.105664473851845	0.0970891153506746	-0.0091414950099038	0.958629071733448	0.689786912943606	0.681211500952704	-0.00801795261924365	0.96608976620026	-0.00801795261924365	0.96608976620026	0.999975767786624
ENST00000359429.11	0.223553850697823	-0.0585047120384256	-0.283915106697634	0.0503443593098638	-0.101114445376755	-0.383173016048727	-0.281726711038466	0.0637723371137677	-0.281726711038466	0.0637723371137677	0.610552762719487
ENST00000312838.9	-0.307072075455713	0.195478179063456	0.50111915479415	0.12079351685605	-1.06796763912825	-0.565417552663176	0.506404884362071	0.2382247005357	0.506404884362071	0.2382247005357	0.888209585791935
ENST00000382671.8	-0.00438298519547769	-0.496326005914602	-0.493803502296786	0.607293856889258	-3.43407409384851	-3.92602022841722	-0.491610903932131	0.640689593112794	-0.491610903932131	0.640689593112794	0.997191418635119
ENST00000265728.6	-0.075727900954833	-0.0725741315530774	0.000840714825362854	0.99506279619166	0.0663299974895097	0.0694837819513091	0.00378321672768855	0.979693979724797	0.000840714825362854	0.99506279619166	0.999975767786624
ENST00000265563.13	-0.0209376250954418	-0.235490141833264	-0.215806669523929	0.200818995147177	-1.16210196861505	-1.37665460727669	-0.213675154685502	0.301695131082996	-0.213675154685502	0.301695131082996	0.926782498320813
ENST00000635647.1	-0.0394306867369561	-0.257831885688499	-0.218396499642523	0.0126806664258516	3.33966185865537	3.12126071664452	-0.218313767132183	1.20513506675382e-06	-0.218396499642523	0.0126806664258516	0.276937606521208
ENST00000371712.4	-0.296584157701408	0.0317046475614995	0.323694584510022	0.351205255294556	-1.1248924468703	-0.796604023965654	0.331952045995706	0.438315919588143	0.331952045995706	0.438315919588143	0.967818467908385
ENST00000644112.2	0.162173414966979	-0.0376596605137864	-0.202655291178445	0.436232181239742	-0.679686702959042	-0.879519976630196	-0.198015216547612	0.52731223866871	-0.198015216547612	0.52731223866871	0.976890951458713
ENST00000647779.1	-0.441436919983687	-0.61521963738187	-0.186304622571003	0.768456453883745	1.33399515234419	1.16021231723385	-0.172443911623644	0.794381121581289	-0.172443911623644	0.794381121581289	0.999773418228146
ENST00000361927.9	0.227477687204032	0.27444888427244	0.0454621429732551	0.763951385933705	-0.167121625463425	-0.12015044757789	0.0477072133271133	0.758619457143679	0.0454621429732551	0.763951385933705	0.999773418228146
ENST00000544612.6	0.201897593601119	-0.323179101952523	-0.531628431552642	0.26788144376681	0.0356472462552093	-0.489429941611193	-0.521104734860944	0.351362799428959	-0.521104734860944	0.351362799428959	0.948950038884866
ENST00000370978.9	-0.114756626750706	-0.214591564815191	-0.104258131452242	0.714596375481039	0.848012263996125	0.74817735403824	-0.0984974229186726	0.728117912739336	-0.0984974229186726	0.728117912739336	0.999773418228146
ENST00000254810.8	0.00061215379660856	0.0489895885328198	0.0481374348377811	0.466751568440284	-0.475686487974082	-0.427309036664195	0.0484418892997536	0.370773345078841	0.0481374348377811	0.466751568440284	0.972236052593034
ENST00000532001.6	0.318988445472763	-0.0593389023898276	-0.381420660293021	0.394628675227502	-1.83702705631955	-2.21535522815862	-0.373049688835263	0.525335529719581	-0.373049688835263	0.525335529719581	0.976890951458713
ENST00000264156.3	0.220433196696245	0.281054022028469	0.0603822284050747	0.422320774373381	0.876911764219199	0.937532614059622	0.0607680017624846	0.272407820961529	0.0603822284050747	0.422320774373381	0.965330978132802
ENST00000278422.9	0.0172414950283078	-0.043446550053923	-0.0610024663810721	0.437693903520321	0.497747484841633	0.437059463616101	-0.0606211748922211	0.342042545149343	-0.0610024663810721	0.437693903520321	0.967818467908385
ENST00000330070.5	0.116761560785218	0.537136504296033	0.418193852360452	0.0688404008668148	-0.197501112745322	0.222873743119554	0.42250291580749	0.0974661266058539	0.42250291580749	0.0974661266058539	0.692087916107273
ENST00000308027.7	0.768233080125011	0.627069322683121	-0.153410556351774	0.776390964421266	1.45874159338344	1.31757795231423	-0.128812794038675	0.837320923751857	-0.128812794038675	0.837320923751857	0.999773418228146
ENST00000530374.5	-0.187184514013269	-0.349428275455019	-0.16760092342215	0.645722109893904	0.161924269472904	-0.000319710018207964	-0.160408168886696	0.692002377005163	-0.160408168886696	0.692002377005163	0.999773418228146
ENST00000368439.5	0.118209673230105	0.0141794008882008	-0.104555545358844	0.346357345859886	1.21585942176241	1.11182919449276	-0.103949488175938	0.229971683654333	-0.104555545358844	0.346357345859886	0.946478013460332
ENST00000369367.8	0.0482209554471268	0.217852876729915	0.168584712507402	0.148486195486465	-0.443424936524347	-0.273793018683347	0.170072406996137	0.14885310960979	0.170072406996137	0.14885310960979	0.791901719861117
ENST00000441339.3	0.609967641894374	0.61861113850153	0.00649102129805845	0.97129074388753	-1.60755051908672	-1.59890722892783	0.0112149507593298	0.959270804889396	0.00649102129805845	0.97129074388753	0.999975767786624
ENST00000374852.4	0.0670337657142183	-0.212330778227704	-0.287247761472562	0.516000110921254	1.18072004831962	0.901355555289222	-0.276363494472419	0.523666394381041	-0.276363494472419	0.523666394381041	0.976890951458713
ENST00000564026.1	-0.231257626161072	-0.451993337385975	-0.221703908938448	0.789043235902738	-1.06123083019187	-1.28196855710443	-0.218861566653892	0.794994126882571	-0.218861566653892	0.794994126882571	0.999773418228146
ENST00000292779.4	-0.495287369967114	-1.17847589179368	-0.705795422918311	0.268557854170966	2.14188167304545	1.45869384001617	-0.686571760461634	0.175358917137272	-0.705795422918311	0.268557854170966	0.904003473216784
ENST00000355072.10	-0.000212936281242701	-0.166152018220566	-0.167079428491984	0.146998319168956	-1.26119858376624	-1.42713769944169	-0.165515954250115	0.214266877701364	-0.165515954250115	0.214266877701364	0.86484665952004
ENST00000431561.7	0.790900377159216	0.613073778370639	-0.181617174666818	0.514015202772802	0.301832389912757	0.124005726251285	-0.173934014669287	0.581288334944921	-0.173934014669287	0.581288334944921	0.982909496490139
ENST00000283882.4	0.0451279897728191	0.199947572725138	0.153655079197698	0.262211401897685	-1.37239915763723	-1.21757962568818	0.155465075130203	0.326090964914606	0.155465075130203	0.326090964914606	0.93594794468301
ENST00000260447.6	0.150108206841512	0.0807572095252385	-0.0754284806271297	0.818362226940974	0.453769054927965	0.384418039780827	-0.0662128836989444	0.857347009614829	-0.0662128836989444	0.857347009614829	0.999773418228146
ENST00000406217.7	0.288074056960755	0.0517157437073093	-0.236630870340051	0.691792152724386	0.42363925942342	0.187280034629732	-0.23071756691934	0.729839750726377	-0.23071756691934	0.729839750726377	0.999773418228146
ENST00000322313.9	-0.0924805974655346	-0.237840820839567	-0.14639904300599	0.225245181509897	-0.111314925728575	-0.256675144120597	-0.145244079960934	0.227288227391286	-0.145244079960934	0.227288227391286	0.879989692353166
ENST00000415259.5	-0.0746659687484634	-0.0170091002252337	0.0554505823697649	0.818157266610413	1.10827758493709	1.1659345069212	0.0584011457925711	0.770551736893951	0.0554505823697649	0.818157266610413	0.999773418228146
ENST00000314520.6	-0.293831935836054	-0.0429984555320729	0.245074261791208	0.472881098368661	-0.290059434112458	-0.0392261292589986	0.253307663336407	0.494451155031429	0.253307663336407	0.494451155031429	0.975699142071015
ENST00000338863.12	0.724227454207621	0.557471149032701	-0.171282173646206	0.622130199997234	-0.133584726192419	-0.300341254651371	-0.160817375747384	0.706997444155952	-0.160817375747384	0.706997444155952	0.999773418228146
ENST00000617859.4	0.065774778008193	0.270259260354097	0.201720624466995	0.512877594765491	-1.20264103665629	-0.998156931966374	0.209151045608828	0.60167348116903	0.209151045608828	0.60167348116903	0.987511247058651
ENST00000554075.2	-0.0788744724224923	-0.392591373239536	-0.313999100463609	0.433236744613765	7.35543615595758	7.0417203017422	-0.313771246956301	0.000498876563767395	-0.313999100463609	0.433236744613765	0.967800188657735
ENST00000441719.5	0.660520068861596	0.224703252443623	-0.443407580693742	0.460102730394621	4.34285114361319	3.90703540384354	-0.433434061307527	0.128938048511016	-0.443407580693742	0.460102730394621	0.970346576647644
ENST00000274054.3	-0.0828513433380885	-0.0544538469645854	0.0270190098835812	0.914326835759588	1.81424493794885	1.84264257161438	0.0287356125008734	0.844516332452487	0.0270190098835812	0.914326835759588	0.999773418228146
ENST00000044462.12	0.213058156624563	0.306471116009306	0.0931661933119522	0.23599878746876	1.1406516671147	1.23406465616858	0.0935231114197371	0.0867513388947561	0.0931661933119522	0.23599878746876	0.888209585791935
ENST00000557342.6	0.0435189237996889	0.203474237881247	0.159062015987249	0.293024220681214	0.987368742475331	1.14732410245641	0.160445625073482	0.200832317213612	0.159062015987249	0.293024220681214	0.919959889857439
ENST00000288111.12	0.0605531923693378	0.304738277353661	0.239075512573884	0.529772529818675	0.957369357577993	1.20155453687596	0.24698118312276	0.440468570742387	0.239075512573884	0.529772529818675	0.976890951458713
ENST00000382751.4	-0.0984616177145354	-0.233912296309383	-0.135882225859944	0.0706778469938349	-0.046883668001434	-0.182334329503976	-0.135440292373762	0.0382334185362743	-0.135882225859944	0.0706778469938349	0.628043138502215
ENST00000262764.11	-0.173371832551596	-0.248579684658259	-0.0771243486917919	0.63052818895701	0.251427181652276	0.176219351115076	-0.0747244408006298	0.631779602989269	-0.0747244408006298	0.631779602989269	0.995542590859357
ENST00000274364.11	-0.531366122192951	-0.380238297163483	0.150599270522424	0.654958707361327	-1.04324605058697	-0.892118922189819	0.153119513769181	0.747715797584767	0.153119513769181	0.747715797584767	0.999773418228146
ENST00000422424.7	0.00265492484581987	-0.213526281118303	-0.21754408314827	0.152134712292092	0.734992449439194	0.518811305711697	-0.216022695993498	0.0914950978114711	-0.21754408314827	0.152134712292092	0.79558663602187
ENST00000372050.8	-0.264692706681901	0.687248410190679	0.959964537367961	0.322734330193673	-3.35016560466718	-2.39823965410402	0.921370226014954	0.755438846209277	0.921370226014954	0.755438846209277	0.999773418228146
ENST00000542061.2	0.0137322372230153	-0.398269836938135	-0.417707026912459	0.351439936029983	-1.62695866664654	-2.03896152427657	-0.408583330345312	0.481272397257915	-0.408583330345312	0.481272397257915	0.974228724423849
ENST00000423828.5	-0.043237989994013	0.0461757687411262	0.0890671019249895	0.320124811194499	1.18504833637943	1.27446213571472	0.0895227216122121	0.132043312272786	0.0890671019249895	0.320124811194499	0.930183661915942
ENST00000379303.10	0.350228059961311	0.215140619877882	-0.137082298047799	0.483548036567018	1.8509837488153	1.71589644754051	-0.134417459987373	0.334231814625586	-0.137082298047799	0.483548036567018	0.974228724423849
ENST00000471859.6	0.0753453101622008	0.10872133590558	0.0324699990513917	0.994372504561201	4.39408343210266	4.4274601351979	0.0336738487892361	0.796167834944957	0.0324699990513917	0.994372504561201	0.999975767786624
ENST00000281092.9	-0.419048186558658	0.28486446900434	0.69829567178437	0.0660481925981396	-0.972627124983946	-0.268714780362737	0.71000674295894	0.107860488797769	0.71000674295894	0.107860488797769	0.704982377502725
ENST00000368888.9	0.0516405174898364	0.120663436253919	0.0674573078472573	0.72693861971447	-0.226148033498738	-0.157125174719518	0.070120941260547	0.735932646580109	0.070120941260547	0.735932646580109	0.999773418228146
ENST00000369449.7	0.450258438292623	0.173264260918116	-0.278504217949879	0.14070373725102	1.43070335658147	1.15370924937629	-0.276169874438553	0.0881996647636957	-0.278504217949879	0.14070373725102	0.776770696570251
ENST00000376148.9	0.136537471652384	0.379773745704896	0.24142292600922	0.50573587134823	-1.19330923205872	-0.950073587509476	0.250587623928735	0.623849944790376	0.250587623928735	0.623849944790376	0.993539892307748
ENST00000441310.7	-0.083118191603034	0.0565834389751445	0.137939111360961	0.516859439348882	-0.282926980521304	-0.143225441796225	0.140982218844226	0.546016257556288	0.140982218844226	0.546016257556288	0.980040457581726
ENST00000367350.5	0.203676464350613	0.183289969746842	-0.0212272533316237	0.848452524671617	-0.531119041677034	-0.551505530341891	-0.0200267467441948	0.865299124171236	-0.0200267467441948	0.865299124171236	0.999773418228146
ENST00000267169.11	-0.400990066066742	-0.237233247239436	0.15882659971414	0.694720963297931	1.96706052346342	2.13081788310865	0.16431169611684	0.416167495091107	0.15882659971414	0.694720963297931	0.999773418228146
ENST00000535273.2	0.181792587633429	-0.0517085405645823	-0.237895825684905	0.358308616738328	1.35240209036586	1.11890111563158	-0.232571002132937	0.274289074835488	-0.237895825684905	0.358308616738328	0.952526901305541
ENST00000436442.2	-0.0409914356447099	0.00881850477535047	0.0487393607752118	0.862501799402143	-1.23175237124905	-1.181943634187	0.0546699123287127	0.929715981498692	0.0546699123287127	0.929715981498692	0.999773418228146
ENST00000304271.11	-0.226450717073017	-0.252018954091075	-0.0281459967269737	0.884348904885852	-0.88957924616532	-0.915147590088752	-0.0249601103930872	0.918581831465357	-0.0249601103930872	0.918581831465357	0.999773418228146
ENST00000259457.8	0.0944151029509415	0.212330214337173	0.117771765015616	0.105628946205163	0.888513688621865	1.00642882698472	0.117965201403616	0.0196484627637741	0.117771765015616	0.105628946205163	0.702423772957063
ENST00000379980.8	-0.0951312926087078	0.00554671961923825	0.100175748819295	0.236286430466016	-0.978828667872002	-0.878150648287657	0.100746009638934	0.212640716921846	0.100175748819295	0.236286430466016	0.888209585791935
ENST00000307720.4	0.233969605110906	0.488341571188163	0.253517874547833	0.016570136867443	-0.490893575210911	-0.236521603472962	0.254579730062676	0.0126808142459741	0.253517874547833	0.016570136867443	0.318404255424576
ENST00000554308.5	-0.185805008736044	9.23486036897671	9.42150113671839	3.67673407794463e-109	-11.287924188646	-1.86724328782871	4.79462939718807	5.2333944958394e-05	4.79462939718807	5.2333944958394e-05	0.00478305870056716
ENST00000491268.2	-0.0119007804740505	1.00530712649537	1.03968422963218	0.387350872076326	1.84737025184629	2.86457532311104	0.943327029501122	0.548127653672343	0.943327029501122	0.548127653672343	0.980040457581726
ENST00000252483.10	-0.0277337050852596	0.425817404256332	0.449765145293708	0.110978933345552	0.617542980858779	1.07109416843352	0.455272576563277	0.0568821885720506	0.449765145293708	0.110978933345552	0.710004046509545
ENST00000345122.8	0.179115216242051	0.366924393389818	0.184536845676681	0.507005865950212	-1.95137175742921	-1.76356295627191	0.192839117294528	0.608326784232698	0.192839117294528	0.608326784232698	0.988681337277372
ENST00000545683.1	0.453960313043776	-0.174598610820889	-0.628551293825424	4.49367572881942e-12	4.1530407817159	3.52448191395834	-0.628538536701944	9.97165620767901e-33	-0.628551293825424	4.49367572881942e-12	1.48100658262545e-09
ENST00000300456.5	-0.128840012822512	0.0991451041061041	0.226408912187564	0.153220845723636	0.00867935299104961	0.236664473792922	0.228585921202638	0.13621657753689	0.226408912187564	0.153220845723636	0.796144167447185
ENST00000323735.10	0.160751113241909	0.711260126612721	0.551418399525529	0.473131135879359	-0.591230280990348	-0.0407255831767817	0.481460871455342	0.768763426340792	0.481460871455342	0.768763426340792	0.999773418228146
ENST00000261596.8	-0.129614117682396	0.117277784403561	0.245443247753296	0.0923364657908898	-1.2672647092801	-1.0203728774287	0.247694549564262	0.151116956331648	0.247694549564262	0.151116956331648	0.794368302108749
ENST00000521022.6	-0.283592471043213	0.049054906197917	0.331480672426189	0.0445086891778203	1.32875640647505	1.66140387576547	0.332888776642127	0.00321488592732388	0.331480672426189	0.0445086891778203	0.521344731888718
ENST00000330475.9	-0.24055455432528	-0.112633835634393	0.121237627883995	0.774137534572727	0.0184735028166344	0.146393912021595	0.131220246525907	0.768987903963244	0.121237627883995	0.774137534572727	0.999773418228146
ENST00000412756.6	0.830353677194055	1.22069346845217	0.389322509896122	0.529120893036112	0.888235224191357	1.27856190081416	0.359121402155143	0.905278991902272	0.359121402155143	0.905278991902272	0.999773418228146
ENST00000530028.3	0.233711371903359	0.179348147518152	-0.0550119638713862	0.550297709331638	-0.00969709900027462	-0.0640603023777373	-0.054240612630428	0.511575350573516	-0.0550119638713862	0.550297709331638	0.980344433122541
ENST00000342415.6	-0.0805889324502053	-0.490590739958232	-0.410684177410475	0.0991136828850644	-0.898457334825782	-1.30845944747651	-0.409569076906252	0.18580348346892	-0.409569076906252	0.18580348346892	0.831604397616452
ENST00000262109.8	-0.0772879614938682	-0.368424685284847	-0.293694528362152	0.135419723148121	-0.42145323075791	-0.712590018474169	-0.290562581448491	0.185082499069407	-0.290562581448491	0.185082499069407	0.82940142557844
ENST00000366835.8	0.104588472489081	0.142529794791323	0.0363830515281753	0.81077014368446	0.341979436285259	0.379920786307058	0.0382818891991945	0.768702698840787	0.0363830515281753	0.81077014368446	0.999773418228146
ENST00000613151.1	0.0292202764065565	0.653931389887036	0.623892611850659	0.000121457533446847	-0.604646714563279	0.0200643313807658	0.626310124776015	0.000831140450217044	0.626310124776015	0.000831140450217044	0.0458831411759655
ENST00000260585.12	0.130892337720453	0.018242160738299	-0.113623093769226	0.348861192930698	0.204594555289395	0.0919444261525448	-0.112406036879739	0.268593604875046	-0.113623093769226	0.348861192930698	0.947156908930863
ENST00000597849.5	1.02359795340124	0.243611505707092	-0.785001716848407	0.105751888044921	1.05668961905131	0.276702878894437	-0.773690702100101	0.157059876142686	-0.773690702100101	0.157059876142686	0.801173978019628
ENST00000311181.5	0.158201924180478	-0.198200728578544	-0.369370112188607	0.492324299360396	0.789907999899256	0.433505210465063	-0.352244805290194	0.535312222835113	-0.352244805290194	0.535312222835113	0.976890951458713
ENST00000542129.5	0.894677395828707	0.775440708163216	-0.122549232449768	0.745567120308163	1.909301373145	1.79006491096842	-0.11502119435882	0.743904829638098	-0.122549232449768	0.745567120308163	0.999773418228146
ENST00000542794.5	-0.0357540982291362	0.383584226066211	0.413797102487914	0.397184295099139	-0.674802866002813	-0.255465227407307	0.432460939087571	0.493065606596487	0.432460939087571	0.493065606596487	0.975631194926691
ENST00000621317.4	-0.0218354327671463	-0.0842591007574274	-0.0636236238881993	0.634066266766831	0.0909136494734445	0.0284899903153665	-0.0621734176226711	0.641994436556435	-0.0621734176226711	0.641994436556435	0.997457020813838
ENST00000646673.2	1.01873471653435	0.264314165224798	-0.759042194593352	0.123882716466399	2.0301729269213	1.27575403718043	-0.753175269661921	0.000225564834692996	-0.759042194593352	0.123882716466399	0.741014600836225
ENST00000254193.11	-0.00596011289114787	0.0999164167815966	0.1055397386311	0.361288807487583	0.0951790712941974	0.201055618272047	0.106009178855049	0.317462340480522	0.1055397386311	0.361288807487583	0.954539728187332
ENST00000474345.5	-0.858784709742393	-0.860935935382833	-0.00516180691607548	0.992305487253124	-1.20807313199864	-1.21022474848894	-0.00258090357530438	0.99337405780652	-0.00258090357530438	0.99337405780652	0.999975767786624
ENST00000565682.5	-0.190505606060456	-0.817877696647529	-0.576925501839359	0.84772893656457	-1.28775387601424	-1.91513546371916	-0.576608259558338	0.752512855917232	-0.576925501839359	0.84772893656457	0.999773418228146
ENST00000315781.9	-0.119072397193721	-0.320346815922213	-0.203910348248982	0.323644272005734	0.397200056877775	0.195925644453917	-0.200635627944475	0.328936486377022	-0.200635627944475	0.328936486377022	0.939289425599089
ENST00000317502.11	-0.793449669914876	-0.849878551000842	-0.0612452702330142	0.804399025824058	0.682964022256677	0.626535241744737	-0.0566376661083445	0.80662251580573	-0.0566376661083445	0.80662251580573	0.999773418228146
ENST00000565740.5	-0.195428393606196	0.0705803145639158	0.264503750806949	0.302026403676203	-1.66978369176241	-1.40377532195196	0.268672139232763	0.431706594952246	0.268672139232763	0.431706594952246	0.967800188657735
ENST00000259873.5	-0.082000764466033	-0.192588637452549	-0.110979081894193	0.219675350713404	1.27313666151684	1.16254883491486	-0.110586087516016	0.0694248983176459	-0.110979081894193	0.219675350713404	0.870671460022155
ENST00000377389.5	0.105644514505271	0.199665780050825	0.14251305555867	0.446791804459697	-3.01659745644426	-2.92262764299448	0.0698363806194084	0.98903077609179	0.0698363806194084	0.98903077609179	0.999975767786624
ENST00000366794.10	0.0835574027807548	0.0756709932704943	-0.00813630247304342	0.900331843014181	-0.221075449293701	-0.228961839822925	-0.00785204674311424	0.890288900645776	-0.00813630247304342	0.900331843014181	0.999773418228146
ENST00000299335.8	0.433371839245025	0.490910336032061	0.0550082703045396	0.865088407265024	1.63924255326654	1.69678124154061	0.0588453952247402	0.749955135318726	0.0550082703045396	0.865088407265024	0.999773418228146
ENST00000537866.5	0.0113418511662422	0.51823113754549	0.504628994399295	0.0110081060083867	-1.29826168700053	-0.791372534911736	0.50875474184318	0.035524914244073	0.50875474184318	0.035524914244073	0.467759040337212
ENST00000389253.9	-0.0952465226043658	-0.207631827739827	-0.11281265655989	0.205023628816984	0.00196454254504575	-0.110420751947908	-0.112268243611098	0.18203011066216	-0.11281265655989	0.205023628816984	0.853615926972615
ENST00000378888.10	-0.190148616055191	-0.322537265300781	-0.134724605717843	0.52251381293526	-2.02003058505378	-2.15241944567318	-0.131246246241879	0.626894141351991	-0.131246246241879	0.626894141351991	0.993892227601203
ENST00000622479.4	0.197711209142058	0.54322028109741	0.343160367924415	0.218270826547071	-1.29371330775926	-0.948204550083369	0.350491627575604	0.337310370737575	0.350491627575604	0.337310370737575	0.94281573606587
ENST00000399336.9	-0.304716218059911	-11.0775739976139	-5.98839527287414	0.654271988679833	-1.93818307562698	-12.7112172289004	-6.37187876451816	0.435948063738798	-5.98839527287414	0.654271988679833	0.999283296683967
ENST00000602142.6	0.406360567761458	0.218686086534976	-0.192355469445191	0.56653451550792	-0.494015019918059	-0.681689766213067	-0.18284135967076	0.655041075398809	-0.18284135967076	0.655041075398809	0.999283296683967
ENST00000312090.10	-0.532736740094285	0.0716767696160027	0.603749809475759	0.0143212493067356	0.375519326786981	0.979932672677186	0.60565335311954	0.0308848754235722	0.60565335311954	0.0308848754235722	0.442059872980808
ENST00000323460.10	0.152951206337847	0.415654206251421	0.261368647157793	0.0538366091766364	-1.37784878671084	-1.11514585883697	0.263695789597974	0.11204494897335	0.263695789597974	0.11204494897335	0.713049072577037
ENST00000427197.2	0.0460942590942485	-0.0515463364420105	-0.105770286150227	0.800963157324956	0.362072962912871	0.264432202146195	-0.0934714169235189	0.844477413557853	-0.0934714169235189	0.844477413557853	0.999773418228146
ENST00000295321.9	-0.10653448291222	-0.139792832424129	-0.0340690237955463	0.749015770985301	-0.739183223829716	-0.772441586752916	-0.0330956232980852	0.775992267609204	-0.0330956232980852	0.775992267609204	0.999773418228146
ENST00000331479.4	-0.185630065350349	-0.258891832302186	-0.0771640764381889	0.729338782062318	0.410405684267176	0.337143969205001	-0.0725548980151904	0.739071070899173	-0.0725548980151904	0.739071070899173	0.999773418228146
ENST00000376874.9	-0.0379315269007926	0.325411040570327	0.360253984787313	0.320515738354201	-1.38517702269753	-1.02183503168773	0.370201593310303	0.443716857124157	0.370201593310303	0.443716857124157	0.967818467908385
ENST00000228506.8	0.0331302952717363	0.0499014336007648	0.0157187191082244	0.901221858486065	-3.00409404508885	-2.98732301268277	0.0175589026393315	0.914892115834751	0.0175589026393315	0.914892115834751	0.999773418228146
ENST00000610343.4	0.0894980336369633	0.118689821501503	0.0270695343957725	0.889220138967732	-0.36263047882803	-0.333438738174969	0.0300927555898038	0.877079813367919	0.0270695343957725	0.889220138967732	0.999773418228146
ENST00000209884.5	0.0173760814202669	-0.193864284424907	-0.214456215121199	0.366049387058614	0.200442341799044	-0.0107980799851958	-0.210442560072917	0.409224795528088	-0.210442560072917	0.409224795528088	0.962449265194884
ENST00000433366.6	-1.35228227849405	-0.253703359051622	1.09311454741718	0.193266465093508	1.60667324214323	2.70525472605176	1.09901563201536	2.36125392245595e-07	1.09311454741718	0.193266465093508	0.837770456100836
ENST00000257787.6	-0.0865222875263359	0.256746143213082	0.341032800238047	0.103303830855217	0.417417380863985	0.760685869189191	0.344021266401997	0.055185186642177	0.341032800238047	0.103303830855217	0.701584374667675
ENST00000349841.9	0.0452467921956924	-0.11448241597322	-0.162189313739681	0.536838981929443	0.0656216368667709	-0.0941076996978403	-0.158001656105627	0.593819968705481	-0.158001656105627	0.593819968705481	0.985897584195684
ENST00000494714.5	-0.103778128276	-0.400281801458436	-0.301621636684553	0.380454177739096	0.256282547859245	-0.0402212788461589	-0.294756199605216	0.432649739096391	-0.294756199605216	0.432649739096391	0.967800188657735
ENST00000263549.8	-0.265421322452296	-0.393252445399992	-0.130607610364244	0.556985912175455	0.738101085207594	0.610270069543012	-0.127250956956234	0.512505491414683	-0.130607610364244	0.556985912175455	0.981667852573347
ENST00000308153.9	-0.289077859230253	-0.0963904433708043	0.191878056579257	0.0949557513989048	0.361253084966873	0.553940515524892	0.192869893892366	0.0662003127335902	0.191878056579257	0.0949557513989048	0.689859693680643
ENST00000265689.9	0.179572241769627	0.168683463189746	-0.0122025976183653	0.92471686421711	-0.068374397578661	-0.0792631732213324	-0.0102336896958977	0.945119911268634	-0.0102336896958977	0.945119911268634	0.999773418228146
ENST00000395468.9	0.143302952333858	0.0833521623278981	-0.0606411488089917	0.61348927255964	1.61919161586338	1.55924088740658	-0.059744545579805	0.497176364085314	-0.0606411488089917	0.61348927255964	0.990606331055917
ENST00000359303.4	-0.216898225978323	-0.0985924546862764	0.118120352708868	0.202895275809419	2.02180423990779	2.14011007277678	0.118395703361972	0.0116914863749856	0.118120352708868	0.202895275809419	0.852319928201252
ENST00000409959.8	-0.150092995209067	-0.0845380572331305	0.0634014411269181	0.72145119300427	-0.445426010964876	-0.379871109513503	0.0661227132438205	0.720184669853003	0.0634014411269181	0.72145119300427	0.999773418228146
ENST00000296129.6	-0.217994017872979	-0.400979898589413	-0.184980502216455	0.308560704563151	0.00886982207362456	-0.174116184869677	-0.182788795369073	0.339242230085161	-0.182788795369073	0.339242230085161	0.94281573606587
ENST00000383432.8	0.151499953094099	0.487052444530279	0.334555417313807	0.0143022649088476	-3.32972236395119	-2.99417003280117	0.337025240728519	0.0851790929215187	0.337025240728519	0.0851790929215187	0.665530813981215
ENST00000531709.6	0.219667410693365	0.87823907268052	0.65758922353317	0.000140119179788862	-1.13735969756195	-0.478788137226383	0.660542642242371	0.00139833839071959	0.660542642242371	0.00139833839071959	0.0669970411342128
ENST00000323301.8	-0.338465295909382	0.0809751939061382	0.414199599062712	0.263938890646038	1.49775494571828	1.9171957087334	0.421098249481072	0.0942332628894221	0.414199599062712	0.263938890646038	0.90320621033253
ENST00000395686.8	0.186960199106226	0.0614959888112764	-0.127613955599261	0.479933130340786	-0.108521339646302	-0.233985565676049	-0.124462712487067	0.515024933926262	-0.124462712487067	0.515024933926262	0.976890951458713
ENST00000337179.9	0.232493113792475	0.00905326783711023	-0.224326539483132	0.0404827285744238	-0.641255126442948	-0.864694948572871	-0.223221129731139	0.0292546514021834	-0.224326539483132	0.0404827285744238	0.501052841098026
ENST00000396448.6	-0.127228026605462	-0.356212720859284	-0.232190139438814	0.27826455711335	-0.648577292248829	-0.877562082927451	-0.228040165225025	0.351303705962004	-0.228040165225025	0.351303705962004	0.948950038884866
ENST00000268679.9	-0.0145536725953746	-0.129034694323747	-0.11510550587187	0.326943475762222	0.270713146180338	0.15623211947481	-0.114291080332336	0.338485621556668	-0.114291080332336	0.338485621556668	0.94281573606587
ENST00000300107.7	0.0395860257668047	0.298306255428644	0.257882352950793	0.0339615093252281	-0.00491676544612011	0.25380348430352	0.2589852508507	0.0179368562062866	0.257882352950793	0.0339615093252281	0.458693246839274
ENST00000374884.3	0.0462384990834233	0.294522130062045	0.247084517560584	0.103542369924423	0.623818071350538	0.872101746981934	0.248764824413963	0.0482281515096138	0.247084517560584	0.103542369924423	0.701584374667675
ENST00000339365.2	-0.136106587800245	-0.304387939563856	-0.168709160083217	0.0548452261574056	1.04826204998241	0.879980733660352	-0.16818037121935	0.0105926285506391	-0.168709160083217	0.0548452261574056	0.575067443986295
ENST00000358808.6	0.092513176473245	-0.33683744060441	-0.431018916933349	0.0132957087720943	-1.16871433863307	-1.59806506643852	-0.42854353636266	0.0446838012987417	-0.42854353636266	0.0446838012987417	0.521344731888718
ENST00000392523.9	-0.143074263092028	-0.154488264038927	-0.0155300880111682	0.938081055258899	0.0173574662361649	0.00594346677887592	-0.0104615913581587	0.96907500468027	-0.0104615913581587	0.96907500468027	0.999975767786624
ENST00000252825.9	-0.0910940103818457	-0.222729312391224	-0.134706900287249	0.566141825197562	-0.397655032219708	-0.529290412697876	-0.130509029273447	0.611789694725955	-0.130509029273447	0.611789694725955	0.990580560200732
ENST00000449354.6	0.304246271935773	0.0935837020314293	-0.216876035984393	0.705750138894149	0.626578035164923	0.415915049605059	-0.204737766617821	0.746198111471419	-0.204737766617821	0.746198111471419	0.999773418228146
ENST00000438680.1	-0.242786906224927	1.02149183295998	1.25795882116029	0.0234871452135299	0.317493165959372	1.58177180931394	1.27768438804704	0.0161878066066572	1.25795882116029	0.0234871452135299	0.384318891834662
ENST00000389857.11	-0.246958419451748	-0.313355536064034	-0.0679156234097662	0.65493483918076	-2.2344214541189	-2.30081866953813	-0.0658822231121032	0.728099275912323	-0.0658822231121032	0.728099275912323	0.999773418228146
ENST00000381410.5	0.0897632676065735	0.353135352146915	0.260697929996842	0.380113234887063	-1.20458903757115	-0.941217302587622	0.267712459396502	0.487351021485561	0.267712459396502	0.487351021485561	0.974228724423849
ENST00000375661.6	-0.239197062411997	-0.066224981438709	0.172218788107252	0.133788069924153	0.702664676576377	0.875636798030274	0.173203198399716	0.0534303735451237	0.172218788107252	0.133788069924153	0.759987896192509
ENST00000218516.4	-0.260619610914246	-0.244446582514092	0.0145483566180222	0.952741929242853	1.05508835412733	1.07126140155055	0.0166198849592194	0.932077657043008	0.0145483566180222	0.952741929242853	0.999773418228146
ENST00000555931.5	-0.420868145321116	-0.460599101978292	-0.041211663792696	0.93937818146025	2.19679561786988	2.15706431085263	-0.0380792974130739	0.954961040838828	-0.0380792974130739	0.954961040838828	0.999773418228146
ENST00000261499.10	-0.0615428479303741	0.15789924743441	0.212680963773999	0.721249700638407	2.01882219597949	2.23826474350233	0.222272179415517	0.519754718354926	0.212680963773999	0.721249700638407	0.999773418228146
ENST00000330537.10	-0.364648284217702	-1.74931841834714	-1.38792630973983	0.0880517740147643	1.21066224000802	-0.174008521072571	-1.38758470389436	0.0904456737599468	-1.38758470389436	0.0904456737599468	0.679184506559117
ENST00000489724.2	-0.0631762064320718	1.14494878093258	1.20467284111408	0.00418899870107634	-1.48913306991463	-0.281008666983435	1.224531351766	0.0303143755643461	1.224531351766	0.0303143755643461	0.438947298791954
ENST00000614370.4	-0.0046076310960838	0.0904278256005462	0.0900796462457416	0.926962970468198	3.39775311457994	3.49278925171629	0.0970877327617533	0.732213660906376	0.0900796462457416	0.926962970468198	0.999773418228146
ENST00000332503.6	0.329229892439202	0.440688320114787	0.110815563147577	0.572140648219532	0.809239626349	0.92069802198267	0.112615117167362	0.576624639132156	0.112615117167362	0.576624639132156	0.982909496490139
ENST00000389532.9	-0.188001433330811	-0.208390573679599	-0.0216620729950088	0.894130234955037	-2.713324486546	-2.73371379202858	-0.0197655727097494	0.928525158601046	-0.0197655727097494	0.928525158601046	0.999773418228146
ENST00000375856.5	0.0678614314417411	-0.138495329058268	-0.215400705534353	0.632465231133909	0.619681681791018	0.413324811127974	-0.202982643882064	0.675412940365111	-0.202982643882064	0.675412940365111	0.999461264923063
ENST00000233623.11	-0.153239680521525	-0.142008992496178	0.00920001217086019	0.974546363889417	0.460916761272713	0.472147374405151	0.0124470751177164	0.957391651116916	0.00920001217086019	0.974546363889417	0.999975767786624
ENST00000379380.9	0.429820110552761	0.162143200433352	-0.268830428296128	0.107019180890754	-0.815468682583983	-1.08314567367168	-0.266746991067043	0.17898810256877	-0.266746991067043	0.17898810256877	0.823814897815463
ENST00000340026.10	0.166788413246438	0.639766854163411	0.465192402150969	0.312485682708153	0.166760836270573	0.639739142299238	0.481440491268322	0.308874779682101	0.465192402150969	0.312485682708153	0.928664029859004
ENST00000647101.1	-0.592902551527862	-0.479316729999843	0.113034468768344	0.350567358761864	1.64225454671662	1.75584044261807	0.113622107108977	0.129881468629225	0.113034468768344	0.350567358761864	0.948950038884866
ENST00000537064.5	-0.165862952264653	-0.202840041717648	-0.0381443273726587	0.900422127094221	2.18858534127645	2.15160834121482	-0.0361885038506933	0.909422715982315	-0.0361885038506933	0.909422715982315	0.999773418228146
ENST00000409320.7	-0.133303382808913	-0.265728017376346	-0.134078472021766	0.771454630563164	-3.3534573357009	-3.48588298059527	-0.129658311506221	0.815922539386402	-0.129658311506221	0.815922539386402	0.999773418228146
ENST00000347230.9	0.0657660500723073	-0.275107994880671	-0.339864115029565	0.711845664765328	-2.39052226708396	-2.73139893178099	-0.332501140096282	0.736165715054448	-0.332501140096282	0.736165715054448	0.999773418228146
ENST00000532642.5	0.0757991859459215	-0.0142934169307025	-0.0904865952386311	0.44024885904895	2.06866841414169	1.97857587730947	-0.0899774024934628	0.257377574881228	-0.0904865952386311	0.44024885904895	0.967818467908385
ENST00000232888.7	-0.117433910903802	-0.0525400458951662	0.0639983195861278	0.620337846418832	0.650010209778532	0.714904129690098	0.0650089563971016	0.501421988262076	0.0639983195861278	0.620337846418832	0.992218462657864
ENST00000337002.9	-0.282450506508681	-0.462554224429483	-0.181208426892274	0.132057552037909	-0.848323265110927	-1.02842699467994	-0.180016266892658	0.158671702102661	-0.180016266892658	0.158671702102661	0.801173978019628
ENST00000647659.1	0.0431710092696293	0.0326019488861541	-0.0119044423770815	0.938993621183103	1.50418166569055	1.49361268619191	-0.0100274251912657	0.954368293428491	-0.0100274251912657	0.954368293428491	0.999773418228146
ENST00000264110.7	-0.0995458743356576	-0.404314452913064	-0.305840541661698	0.0930912623252488	-0.72240816067864	-1.02717687418288	-0.304126072844547	0.166227067092101	-0.304126072844547	0.166227067092101	0.806797919482355
ENST00000375401.8	-0.0554478563021417	0.0233783925835045	0.078171684126513	0.375360268772737	-0.821776191708247	-0.74294994345184	0.0790032977635198	0.374508100585831	0.078171684126513	0.375360268772737	0.957415556971455
ENST00000305544.9	0.062611618238548	-0.0407652192171142	-0.107108738624745	0.814819277682812	0.293239782096376	0.189862536784777	-0.0986741835846017	0.846766319520472	-0.0986741835846017	0.846766319520472	0.999773418228146
ENST00000313288.9	-0.0259212717091528	-0.12361338067704	-0.0984189109844331	0.303146206756278	0.431052928541495	0.333360845330517	-0.0975511281898633	0.233717964703017	-0.0984189109844331	0.303146206756278	0.926782498320813
ENST00000389915.4	-0.0297955701569214	0.00883178347821786	0.037922261003714	0.676114511542416	-1.31439080821996	-1.27576346789586	0.0387321262002267	0.692129135209352	0.0387321262002267	0.692129135209352	0.999773418228146
ENST00000553430.5	0.120018878930643	0.40482367224947	0.28329386630852	0.175755138043917	1.19351238858838	1.4783172376326	0.28555641458965	0.0916322802540077	0.28329386630852	0.175755138043917	0.819086404990999
ENST00000355774.7	-0.0446394310193814	-0.486414170237017	-0.446493167783176	0.0887330005499356	-0.143510705927718	-0.585285480399361	-0.44130570262157	0.111162529656575	-0.44130570262157	0.111162529656575	0.710342933340136
ENST00000373932.3	-0.0683009196621719	-0.0600648309039673	0.00645217574183565	0.984535123360215	1.20822436809345	1.2164605541473	0.0084239037113219	0.944105165324587	0.00645217574183565	0.984535123360215	0.999975767786624
ENST00000350777.7	-0.155468527889078	-0.0639423704693216	0.0877925189974542	0.723361290885854	-0.565686357995007	-0.474160324299408	0.0928381060924561	0.734826473248371	0.0928381060924561	0.734826473248371	0.999773418228146
ENST00000276420.9	1.15007032951383	1.47736511747919	0.323498682429264	0.342974263886368	0.272752824305396	0.600047435281724	0.336077905041989	0.375699267555839	0.336077905041989	0.375699267555839	0.957482217927496
ENST00000457139.5	0.307310182548636	0.648083256074486	0.336006231695142	0.470060362996581	1.44241608869654	1.78318934130029	0.345295072985147	0.305244396837552	0.336006231695142	0.470060362996581	0.972372105757104
ENST00000372289.7	-0.0508669228537013	-0.354977205228864	-0.306537546403088	0.106528155383619	0.863479805522685	0.559369595953456	-0.303770151319618	0.0660951479865806	-0.306537546403088	0.106528155383619	0.70282514410145
ENST00000340281.9	0.0742175903273833	0.133501143983276	0.0585100891893486	0.613699553463053	-0.186789816406039	-0.127506267239793	0.0595739088922131	0.608474578630148	0.0585100891893486	0.613699553463053	0.990615462296781
ENST00000420290.6	-0.102186223396701	0.883648042464269	0.976958199736572	0.3133905587311	-1.98142140575547	-0.995605319740633	0.966818527805424	0.760668817795325	0.966818527805424	0.760668817795325	0.999773418228146
ENST00000265564.8	-0.115005842229539	-0.145618837075514	-0.0313580434378569	0.740434321645715	0.144923352299602	0.114310396811667	-0.0304955118188063	0.689906717568189	-0.0313580434378569	0.740434321645715	0.999773418228146
ENST00000325805.13	0.31430426339709	0.0519026304765995	-0.26660573666121	0.497753111061951	-1.16816590996888	-1.43056811974607	-0.256480088889767	0.612742765127869	-0.256480088889767	0.612742765127869	0.990580560200732
ENST00000273221.8	0.184550397892951	0.225877639541358	0.0377980178375315	0.916667993285596	1.11529386814288	1.15662118192004	0.0428977136991877	0.86184030478053	0.0377980178375315	0.916667993285596	0.999773418228146
ENST00000424196.5	-0.247435041490291	-0.0939145087034262	0.153448391457996	0.050629093365366	0.504055420880767	0.657575966664038	0.153623762186833	0.0269776527105842	0.153448391457996	0.050629093365366	0.555082680888831
ENST00000254037.6	-0.0490200569679727	-0.163980833705726	-0.117400720267208	0.529053088993232	-0.0310009020073288	-0.145961694153819	-0.11423993203451	0.559703647816201	-0.11423993203451	0.559703647816201	0.981828528007904
ENST00000557385.2	0.189213470348934	0.24184173087018	0.0508597790167822	0.767420553140533	0.345823478218213	0.398451755515003	0.0531715873854341	0.733536610371881	0.0508597790167822	0.767420553140533	0.999773418228146
ENST00000229281.6	0.0647277571572976	0.106223495541948	0.0399774593914011	0.827355064047062	0.948061843147043	0.989557646206878	0.0418194778072526	0.760380938003198	0.0399774593914011	0.827355064047062	0.999773418228146
ENST00000264157.10	0.192536136408791	0.12422750781522	-0.0727683927709006	0.78686885845506	1.11550098212258	1.04719247296361	-0.0667580694076895	0.797171757515348	-0.0667580694076895	0.797171757515348	0.999773418228146
ENST00000335007.10	0.0875679134043215	0.574943837734402	0.487428376440171	0.0395486877376065	-2.9192831554446	-2.43190762384109	0.489770545228046	0.162075926787561	0.489770545228046	0.162075926787561	0.803029949991095
ENST00000366812.6	-0.0743183979275063	-0.12554622590813	-0.0522163743734245	0.624411379548656	-0.794920512884639	-0.846148353236445	-0.0509086654012947	0.659305023881638	-0.0509086654012947	0.659305023881638	0.999283296683967
ENST00000355190.7	-0.125030519054017	-0.191282797067005	-0.0676181839732661	0.602558590437325	0.299863800107988	0.233611551147209	-0.0661296687411015	0.581328845589514	-0.0676181839732661	0.602558590437325	0.987600100340954
ENST00000375759.8	-0.175132669275949	-0.00537233982578005	0.168965122071901	0.14988923977842	-2.97021749312188	-2.80045724433656	0.170294593326393	0.260256560014841	0.170294593326393	0.260256560014841	0.902889834585529
ENST00000455335.2	-0.0823595507741887	-0.275883672066404	-0.197237103930834	0.453375497750403	0.921526506094535	0.72800242330435	-0.192436472095192	0.444293643929018	-0.197237103930834	0.453375497750403	0.969029159911495
ENST00000588234.6	-0.0619804773788202	-0.270769387048307	-0.209875782270611	0.104838377148261	0.298178004321493	0.0893891165604274	-0.208713885749222	0.0852031478150798	-0.209875782270611	0.104838377148261	0.702423772957063
ENST00000367840.3	-0.00344018487244295	-0.224085287113641	-0.221899606805931	0.232060724861454	-2.26098946541626	-2.48163477210088	-0.2195580907298	0.370385207577349	-0.2195580907298	0.370385207577349	0.956092717018703
ENST00000360009.6	0.288469294110637	0.119367911883876	-0.170555825162169	0.52454258430417	2.35116452520413	2.18206335746135	-0.168366107832104	0.428997957365331	-0.170555825162169	0.52454258430417	0.976890951458713
ENST00000326448.12	0.159245703325909	-0.57437447940118	-0.738486068391013	0.142132742520867	-0.814956892381894	-1.54857789762625	-0.731225118430533	0.237393116948892	-0.731225118430533	0.237393116948892	0.888209585791935
ENST00000542674.5	0.636855210202044	0.517170323066971	-0.123848603505972	0.704276210696816	1.3886308747525	1.26894610784429	-0.116431009174468	0.714328788636648	-0.116431009174468	0.714328788636648	0.999773418228146
ENST00000222644.9	-0.227594052366817	-0.223234893717725	0.00104097592932284	0.999433086121143	-1.04851385489056	-1.04415481554062	0.00522444557997304	0.97969849909832	0.00104097592932284	0.999433086121143	0.999975767786624
ENST00000371877.8	0.0966996277565583	0.182602974488084	0.0848540437982868	0.483677947236555	0.0562012306776789	0.142104612536156	0.0861871762136859	0.396224326788723	0.0848540437982868	0.483677947236555	0.974228724423849
ENST00000394668.2	-0.0618023955166656	-0.180568365416503	-0.118975387672557	0.121137997752866	1.77588562381314	1.65711968426257	-0.118700804640015	0.0310457310430421	-0.118975387672557	0.121137997752866	0.73440417742103
ENST00000377674.9	-0.0314539162025688	-0.0645918788492256	-0.0352683960959588	0.820663269521111	-0.0262778537754809	-0.0594158118418462	-0.0325849311366779	0.84230458193925	-0.0325849311366779	0.84230458193925	0.999773418228146
ENST00000674082.1	-0.146691638435181	0.0242145664860471	0.168482587653115	0.465150465892318	-1.45124405055566	-1.28033805791246	0.172895758193371	0.548014733546949	0.172895758193371	0.548014733546949	0.980040457581726
ENST00000611884.5	0.268635425597523	0.0305876957833533	-0.239771322527006	0.111063370614454	-0.387118827028678	-0.625166587064091	-0.237598916237816	0.153075398946909	-0.237598916237816	0.153075398946909	0.796144167447185
ENST00000475153.6	-0.186873395747126	-0.143701503924175	0.0406867125625689	0.834658636889434	-1.0358727404405	-0.992700965231369	0.0440470476165182	0.845104136631654	0.0440470476165182	0.845104136631654	0.999773418228146
ENST00000260665.12	0.134211000279358	-0.11963142670365	-0.254033444865472	0.00105556547730721	1.04112303372918	0.787280652217874	-0.253866266438517	8.9163727867054e-08	-0.254033444865472	0.00105556547730721	0.0546682387199677
ENST00000370693.5	0.0686397030940535	-0.0358804747983158	-0.105496607015262	0.493938950130496	0.715617051947997	0.611096867593996	-0.104094658941208	0.503631020782415	-0.104094658941208	0.503631020782415	0.976404457592608
ENST00000344773.6	-0.150430239923104	1.01102729197623	1.17298844075036	0.265977018304711	-0.334037988554922	0.827400427883021	1.13521613832942	0.72503712012815	1.13521613832942	0.72503712012815	0.999773418228146
ENST00000316461.9	-0.113224867459574	0.103622083043889	0.213745531054367	0.399394128617865	1.12350557493351	1.34035263809378	0.217936975078673	0.254018794834878	0.213745531054367	0.399394128617865	0.962449265194884
ENST00000302350.4	0.148440354507421	0.35453222281548	0.204082152221635	0.319261580155379	-2.06280150429911	-1.85670985521412	0.20877337344843	0.444618271589198	0.20877337344843	0.444618271589198	0.967818467908385
ENST00000262384.4	-0.0290161551051889	-0.0381222518846418	-0.0125031049427649	0.948152080261458	-0.359988610558673	-0.369094779733379	-0.00785353399024347	0.976472649725669	-0.00785353399024347	0.976472649725669	0.999975767786624
ENST00000612154.4	-0.949663579018097	-1.32442360142221	-0.377942322743088	0.427512340462041	-1.10353850577669	-1.47829956861191	-0.379932449902768	0.509780109853337	-0.379932449902768	0.509780109853337	0.976890951458713
ENST00000369258.8	-0.0287382705524648	-0.17657178872788	-0.148592601318011	0.275031965008192	0.050000989551835	-0.0978325503729465	-0.147648157838256	0.308868386531669	-0.147648157838256	0.308868386531669	0.927722005743727
ENST00000025008.10	0.294386984976886	-0.0844065981160843	-0.380430012215422	0.0361237992082036	-1.7178733596985	-2.09666710348216	-0.377571821103939	0.0963190175161957	-0.377571821103939	0.0963190175161957	0.690612278720469
ENST00000424062.1	0.0532355392751318	-0.0954994888875091	-0.13956731226784	0.924492699277525	1.30670366795154	1.15796189522926	-0.206263235691743	0.909203232482305	-0.13956731226784	0.924492699277525	0.999773418228146
ENST00000440191.6	0.0019948673396003	-0.0937902324920487	-0.0960973360771262	0.288660916106175	1.16276227385623	1.06697721278402	-0.0957398178904103	0.151979250420361	-0.0960973360771262	0.288660916106175	0.919028832089376
ENST00000261658.7	0.0616297696132188	0.083884974041664	0.0210245060749639	0.90767400722285	0.0181319543839508	0.0403871155055765	0.0229980266404963	0.901685373758842	0.0210245060749639	0.90767400722285	0.999773418228146
ENST00000328195.8	-0.326256491355945	-0.191071156545525	0.132894219731918	0.515431043904455	-0.267961585265039	-0.132776223312093	0.136096021693922	0.535977232988733	0.136096021693922	0.535977232988733	0.976890951458713
ENST00000284551.11	0.172116060730401	0.0189133294369492	-0.154989516185665	0.366972914158328	1.01746841628901	0.864265731899885	-0.152802995728305	0.319737403852438	-0.154989516185665	0.366972914158328	0.956092717018703
ENST00000331710.10	0.35994418912036	0.566316173548243	0.204781092272328	0.362572297193833	-0.00631703412520078	0.200054956960842	0.208577895857986	0.391774669382693	0.208577895857986	0.391774669382693	0.960251333482282
ENST00000344629.11	-0.0311810968616983	-0.0929788223312622	-0.0676313697172422	0.859801152568652	0.874436717175687	0.812639733391063	-0.058591922301424	0.88916243548652	-0.058591922301424	0.88916243548652	0.999773418228146
ENST00000381588.9	-0.10038243850172	0.135413381654666	0.233762596526377	0.254556372992943	-1.50465311641153	-1.26885748631425	0.237607574264133	0.364125812983274	0.237607574264133	0.364125812983274	0.956092717018703
ENST00000542104.6	0.266687277305647	0.112450258824516	-0.155997799529448	0.671928625580553	-2.35405929289726	-2.50829698244511	-0.148657751667058	0.766133662778974	-0.148657751667058	0.766133662778974	0.999773418228146
ENST00000228434.7	0.526208395184734	0.724391785789056	0.19294278042919	0.608273428267975	0.531640232447278	0.729823613304675	0.203501837857963	0.566140164107718	0.19294278042919	0.608273428267975	0.988681337277372
ENST00000269385.9	-0.367304861770449	0.290736513314008	0.652881607842152	0.0767222553847084	-0.0611794683106624	0.596861795820191	0.661885303710181	0.0804967230547835	0.661885303710181	0.0804967230547835	0.654011459332644
ENST00000370025.9	-0.296341791029561	-0.420498377185018	-0.124705805936673	0.205564136660663	-1.29957699907192	-1.42373361778134	-0.123948484827115	0.276008321625837	-0.123948484827115	0.276008321625837	0.909257488344568
ENST00000489432.6	-0.25652020302614	-0.288503874261848	-0.0335833175098399	0.884595214058047	3.56801719628798	3.53603408545472	-0.0314526135258519	0.859583922018171	-0.0335833175098399	0.884595214058047	0.999773418228146
ENST00000409299.8	0.304438234075394	0.0157598570687378	-0.294565279188921	0.368977333373048	1.16481618043176	0.876137921918027	-0.286473702929883	0.342422632288208	-0.294565279188921	0.368977333373048	0.956092717018703
ENST00000245414.9	-0.0369288175114489	0.445197314523777	0.476023465609352	0.364837030749275	0.408361059398449	0.890486926555714	0.491216472488535	0.375798315111186	0.491216472488535	0.375798315111186	0.957482217927496
ENST00000342016.8	0.215906641882475	0.347321990092029	0.12952227113858	0.507928561459441	0.21719740976997	0.34861274725893	0.132783747763203	0.493478510071955	0.12952227113858	0.507928561459441	0.976404457592608
ENST00000380258.6	0.535709021684818	0.448527388861478	-0.0878431559492525	0.766700844327988	5.00474286381159	4.91756179843475	-0.0868046288745599	0.449820842092643	-0.0878431559492525	0.766700844327988	0.999773418228146
ENST00000390665.9	-0.350289065008867	0.928909010049634	1.27425354881836	0.00499897438638402	-0.982718016640999	0.296479618828737	1.2927919101271	0.0178760396753096	1.2927919101271	0.0178760396753096	0.329932734820223
ENST00000292896.3	0.874031982643982	0.816024986469283	-0.0580360484709616	0.334963222456081	2.30910404690457	2.25109707228759	-0.0579845806670771	0.151569689708263	-0.0580360484709616	0.334963222456081	0.941406536831287
ENST00000614467.4	-0.133523216960023	-0.50515575840229	-0.374287118850201	0.293454467829665	-1.74802369780336	-2.11965688883964	-0.3696150402127	0.42040254675125	-0.3696150402127	0.42040254675125	0.965328514191646
ENST00000359479.7	-0.33344055254104	0.0461559814162222	0.376966514684225	0.152054770071852	1.66976261221219	2.04935933858887	0.380381340234301	0.0271700591199724	0.376966514684225	0.152054770071852	0.79558663602187
ENST00000675419.1	-0.171858883481464	-0.225402159671611	-0.0554965728344214	0.736983848092195	-0.423597037517981	-0.477140344634858	-0.0531067279960307	0.77126473304106	-0.0531067279960307	0.77126473304106	0.999773418228146
ENST00000305641.7	-0.0260247388366962	-0.00279843994596027	0.0224765718136317	0.945015455420209	1.63452978591142	1.65775604768258	0.024508388007354	0.930580751508229	0.0224765718136317	0.945015455420209	0.999773418228146
ENST00000507756.5	0.273084268154556	-0.447204707932699	-0.720428213352226	0.00956908401769217	7.49165757677417	6.77136911908312	-0.720180189653107	8.4173379617207e-41	-0.720428213352226	0.00956908401769217	0.239800363540138
ENST00000389682.8	0.218055660997586	0.0967002331029436	-0.12204580729083	0.222172376246061	0.147380625645654	0.0260252092891336	-0.1211415084248	0.204240840405457	-0.12204580729083	0.222172376246061	0.872957645972601
ENST00000379299.6	0.245054954295969	0.0916446075427697	-0.155933013698382	0.509941536920154	-0.45682974426971	-0.610240240536841	-0.151291524268811	0.592362266738381	-0.151291524268811	0.592362266738381	0.985426723695946
ENST00000328194.8	0.314107218016956	-0.0813500593345096	-0.397858985537142	0.227010785040523	-1.53220538191018	-1.92766314667103	-0.391914308291648	0.366646581036618	-0.391914308291648	0.366646581036618	0.956092717018703
ENST00000414645.6	0.0784934299308492	-0.346660027118903	-0.429279804206161	0.114442135776502	0.0648165485717865	-0.360336984640456	-0.424052231348719	0.139399293175711	-0.424052231348719	0.139399293175711	0.774313949223201
ENST00000264710.5	0.012652417792806	-0.00465413179436746	-0.0179619792495811	0.844609976648433	-0.633399939684134	-0.650706492211472	-0.0170749679512556	0.861733820880937	-0.0170749679512556	0.861733820880937	0.999773418228146
ENST00000397583.8	-0.0199546357158556	1.29253941869499	1.31608771310438	0.240115514329752	2.68644959461031	3.9989437353624	1.32910132322557	0.0497371650696563	1.31608771310438	0.240115514329752	0.889171376864277
ENST00000342711.6	-0.208742427025517	-0.320449254212842	-0.113087447297008	0.655826657855452	-1.67767824160798	-1.78938539772391	-0.110417819839334	0.732451295321255	-0.110417819839334	0.732451295321255	0.999773418228146
ENST00000556051.1	-0.718546910845838	-0.658634955095856	0.064838202078608	0.868277441383027	2.6247629205054	2.6846731483302	0.0593396736280547	0.928732669091478	0.0593396736280547	0.928732669091478	0.999773418228146
ENST00000306193.8	-0.0315989029335381	-0.112638893093294	-0.0815450984252166	0.826907919262213	0.371675549185912	0.290635113845819	-0.0800444319694518	0.8453039615859	-0.0800444319694518	0.8453039615859	0.999773418228146
ENST00000222511.11	0.127376847619241	0.280000129108536	0.15130912321549	0.474709897908822	1.70247589122697	1.85509950151162	0.153232830742908	0.24136623084947	0.15130912321549	0.474709897908822	0.973664453783999
ENST00000427476.4	0.0393908725806997	-0.0324583764116909	-0.0734443294127891	0.633426450349967	-0.879490348903369	-0.95133965178485	-0.071264489249351	0.692535183000039	-0.071264489249351	0.692535183000039	0.999773418228146
ENST00000373620.7	-0.376247079079143	-0.46148371532967	-0.0901545299249955	0.848113644238	-0.564582561656093	-0.649819644635338	-0.0825741087838603	0.878773958518601	-0.0825741087838603	0.878773958518601	0.999773418228146
ENST00000674460.1	-0.00383545659695539	-0.242350381603472	-0.24393752359746	0.618182182313071	1.62343083183742	1.38491592724167	-0.236355418729192	0.623510216961982	-0.236355418729192	0.623510216961982	0.993539892307748
ENST00000432145.5	-0.0654799407646108	0.14482365385319	0.202085305195621	0.74756426669986	1.93657441057417	2.14687854606849	0.214437830628444	0.588842182038754	0.202085305195621	0.74756426669986	0.999773418228146
ENST00000231948.8	0.263799954242863	0.269686873292921	0.00420630754980511	0.990991663169029	0.44162074247431	0.447507686148636	0.00647065486973331	0.962750788533835	0.00420630754980511	0.990991663169029	0.999975767786624
ENST00000513432.5	-0.249266616795313	0.308691410893138	0.554797226868542	0.0472494572490809	0.669587640107425	1.22754576053141	0.559508218329645	0.0159251552953818	0.554797226868542	0.0472494572490809	0.537905876957302
ENST00000649063.2	-0.385421699861436	-1.2134634191806	-0.832468693390567	0.00627137802856519	2.01331271176625	1.18527115797136	-0.828588053029664	0.0011413602357343	-0.832468693390567	0.00627137802856519	0.183353514620094
ENST00000414294.6	0.019941609472224	0.754291692929766	0.732298359634772	0.0411108172754642	-2.45193119836479	-1.71758188484436	0.745802128085565	0.165374613069956	0.745802128085565	0.165374613069956	0.805830775873138
ENST00000342449.7	0.153498715113521	-0.283202932706584	-0.438429641917455	0.00610461037593782	-1.17350555296355	-1.61020726172807	-0.436423918394586	0.0193101371654827	-0.436423918394586	0.0193101371654827	0.34396921406185
ENST00000577598.5	0.365920380034128	0.17249097505038	-0.196975801549299	0.543753809869644	-0.795629655815673	-0.989059391342723	-0.189616754756279	0.64171032454459	-0.189616754756279	0.64171032454459	0.997354630714837
ENST00000261326.6	0.0292720718975899	-0.265295865705059	-0.297835365754639	0.170970880900355	-0.115411876680393	-0.40997958995397	-0.293877895876271	0.205154521288015	-0.293877895876271	0.205154521288015	0.853615926972615
ENST00000461152.6	0.319132428442283	-0.158876443760261	-0.485854409020406	0.400389181762168	0.119321835334556	-0.358687336824373	-0.471041315091164	0.482245407492998	-0.471041315091164	0.482245407492998	0.974228724423849
ENST00000273920.8	0.0473253892941712	0.301277002302543	0.253200287776433	0.164719354423617	-0.353619420001362	-0.0996679547463966	0.255367577969188	0.247907535209248	0.255367577969188	0.247907535209248	0.893853596617988
ENST00000243314.5	0.432747455676957	0.56496054384657	0.131959138044942	0.592557986600232	3.86849071798434	4.00070405495694	0.132423690595058	0.12785524462459	0.131959138044942	0.592557986600232	0.985426723695946
ENST00000339360.9	0.17300275901054	0.0632901387912376	-0.113766778601369	0.673633356552642	0.308737821704966	0.199025177514039	-0.108037177289203	0.709643443351432	-0.108037177289203	0.709643443351432	0.999773418228146
ENST00000650651.1	0.0820050009963292	9.14451139547395	9.06644358560166	3.10037339866521e-43	-8.97398971799847	0.0885638244357852	4.51999609517409	0.0178386748489033	4.51999609517409	0.0178386748489033	0.329932734820223
ENST00000358536.8	-0.368575981699983	-0.58346628356513	-0.221351210792299	0.547058119447207	-0.272430049452678	-0.487320637574401	-0.214534155766133	0.609713254497598	-0.214534155766133	0.609713254497598	0.989885259876978
ENST00000536549.5	-0.168345023738365	-0.223967518287319	-0.0583284433127154	0.881815383140513	0.411965624852334	0.356342795089592	-0.053283442493063	0.900695323917449	-0.053283442493063	0.900695323917449	0.999773418228146
ENST00000359707.8	-0.0288884011311658	0.218604617658921	0.246799413404492	0.0142637278085909	-0.0672083114821265	0.180284716677327	0.247711065556292	0.00864692789637178	0.246799413404492	0.0142637278085909	0.294600589071961
ENST00000325421.7	0.414705604745319	-0.0645131032248003	-0.486363385195306	0.268202687746715	2.61192023029983	2.13270205596974	-0.477187023652214	0.107519402721058	-0.486363385195306	0.268202687746715	0.904003473216784
ENST00000563281.2	-0.00938495159505846	-0.373660836197327	-0.365555411698289	0.190030556120127	-2.67990854739107	-3.04418507191854	-0.362877335849022	0.330910716400492	-0.362877335849022	0.330910716400492	0.940173707307145
ENST00000649765.2	0.222647261701421	0.0416017019460541	-0.184213579038614	0.450232170399797	0.817436353033839	0.636390842378516	-0.179744894545342	0.441293258701084	-0.184213579038614	0.450232170399797	0.967818467908385
ENST00000025301.4	-0.31893276269875	-0.421869352540583	-0.104609161523913	0.532346311021075	-0.340475046003237	-0.443411719447699	-0.102657500261615	0.568127414448767	-0.102657500261615	0.568127414448767	0.982776280811656
ENST00000366508.5	0.0751365280598202	0.0806655457289841	0.00505598684815844	0.95454256767091	-0.36193102008598	-0.356401991829496	0.00559769975757085	0.939840765064408	0.00505598684815844	0.95454256767091	0.999773418228146
ENST00000216513.5	0.459028238088935	-0.0584425025904044	-0.522173173721016	0.116576490308119	0.169918050737933	-0.34755286578537	-0.514375832175304	0.175212684092598	-0.514375832175304	0.175212684092598	0.819086404990999
ENST00000508047.5	-0.330767071240118	1.805700966324	2.15584609377388	0.0520326810656644	0.806861392501087	2.94332762454464	2.0384757290845	0.164120939766043	2.0384757290845	0.164120939766043	0.804385061653788
ENST00000270708.12	-0.210834270266132	-0.200334194655062	0.00811656176959374	0.983407497261169	0.91596145425299	0.926461598996638	0.0109483952158551	0.951038072513885	0.00811656176959374	0.983407497261169	0.999975767786624
ENST00000259365.9	0.294848910774482	0.327028397435215	0.0313260684981125	0.778183380915458	-0.386579814975608	-0.354400322727235	0.032379045659221	0.757463837661161	0.0313260684981125	0.778183380915458	0.999773418228146
ENST00000451604.7	0.54310984504479	0.225649518543422	-0.321126716278394	0.215760586092512	0.179670033336136	-0.137790358977397	-0.315467740663564	0.274303322116055	-0.315467740663564	0.274303322116055	0.908339293871946
ENST00000591504.6	0.917533329757439	0.578842360576716	-0.344310155949898	0.485862681581175	-0.657974023000779	-0.996665648485787	-0.324265361706479	0.611219822232955	-0.324265361706479	0.611219822232955	0.990580560200732
ENST00000254691.10	0.450933874432367	0.440402004445033	-0.0141740556495495	0.976497381903378	-0.02336019327241	-0.0338923998614532	-0.00276238267958551	0.997789952769102	-0.00276238267958551	0.997789952769102	0.999975767786624
ENST00000409746.5	0.0999167971185762	-0.657005803364406	-0.758202554610816	0.0256437695651675	-1.20872694650769	-1.96565017852816	-0.756103313340748	0.0776844587881217	-0.756103313340748	0.0776844587881217	0.64667768040027
ENST00000457196.5	-0.0290493604059618	-0.0620834610948036	-0.0339762521863207	0.98941322791518	-2.44822916070196	-2.48126460611509	-0.0248988288728409	0.974230038051985	-0.0339762521863207	0.98941322791518	0.999975767786624
ENST00000513240.5	0.255065491853565	0.422841249754002	0.164265811439207	0.498896091290489	-0.357014019113201	-0.189238349268927	0.170122402089176	0.522326681112869	0.170122402089176	0.522326681112869	0.976890951458713
ENST00000375906.5	0.149848416535426	0.211192659571621	0.0597021829575015	0.68358292034792	-0.521580552976195	-0.460236334119175	0.0618829055892425	0.687024503874972	0.0618829055892425	0.687024503874972	0.999773418228146
ENST00000216271.10	0.212216105555573	0.47017191311145	0.255523552588782	0.393795052732249	0.800037188583214	1.05799297640244	0.260464615032033	0.371135024276457	0.255523552588782	0.393795052732249	0.960251333482282
ENST00000281950.8	-0.22812119283806	-0.327668297658809	-0.102414217915908	0.701255783786871	1.70905479627662	1.60950783173454	-0.0989411052226387	0.664463179271608	-0.102414217915908	0.701255783786871	0.999773418228146
ENST00000488673.6	0.0389202193587354	-0.292856254932627	-0.342257511704994	0.553999490286192	0.641082135034123	0.309305356356192	-0.328171621500485	0.600048117180723	-0.328171621500485	0.600048117180723	0.987511247058651
ENST00000367384.7	0.0079695951643943	0.174393760082878	0.166002050100119	0.153886699031362	0.622229291878642	0.788653487608227	0.16661292467183	0.089812818457122	0.166002050100119	0.153886699031362	0.796144167447185
ENST00000616577.4	-0.0107366027060693	-0.540468191013668	-0.53016689113845	2.85732002562311e-08	2.10903243705015	1.57930091959574	-0.529696760320575	1.71606096931175e-22	-0.53016689113845	2.85732002562311e-08	5.35796768942706e-06
ENST00000522012.5	0.142915005476545	0.33251813776793	0.184288523887387	0.880576075858037	2.69889651620674	2.88850005405812	0.198137135460192	0.726106090446289	0.184288523887387	0.880576075858037	0.999773418228146
ENST00000260643.7	-0.150301186448709	-0.178786983493482	-0.0300279207045868	0.823865404161884	-0.914327609422499	-0.942813445040051	-0.028116395491613	0.858921380651387	-0.028116395491613	0.858921380651387	0.999773418228146
ENST00000262067.5	-0.0607553462943864	-0.274283824035422	-0.215667642567055	0.226368422614149	1.16524654780392	0.951718174379502	-0.213379146753124	0.123870655383583	-0.215667642567055	0.226368422614149	0.878674318638476
ENST00000246532.6	0.267919656090344	1.13159067822418	0.854531912833163	0.257665603148451	1.65644984817119	2.52012119749489	0.87576223470614	0.0806183801280238	0.854531912833163	0.257665603148451	0.902889834585529
ENST00000329245.9	0.116922404096736	-0.170325471356738	-0.288320470724342	0.0273260333105989	-1.62470197916444	-1.9119499104124	-0.286680447993382	0.0662941701088742	-0.286680447993382	0.0662941701088742	0.618897333994949
ENST00000416240.6	0.0375490900772037	0.0135462018419594	-0.0246552863239262	0.869721825771962	0.212102782992503	0.188099842958531	-0.0235583749477155	0.888049489803457	-0.0235583749477155	0.888049489803457	0.999773418228146
ENST00000325327.4	-0.144884521487341	-0.260667896790083	-0.116495553333061	0.228691834269449	-1.67566231902148	-1.79144567198425	-0.115744923899454	0.202996515694039	-0.116495553333061	0.228691834269449	0.882317271910086
ENST00000330387.11	-0.452362156850841	-0.237323587468774	0.21321987002119	0.19740578148096	-1.06099632373104	-0.845957830213354	0.215475426026265	0.25535626864026	0.215475426026265	0.25535626864026	0.902889834585529
ENST00000438121.1	-0.278524276832637	-1.20074659196198	-0.939859545421487	0.0856762112759842	2.13740960760599	1.21518782922109	-0.924064594284258	0.0346345660580085	-0.939859545421487	0.0856762112759842	0.665530813981215
ENST00000528443.6	-0.0753830008232173	-0.171336252611957	-0.0969107166742564	0.471988246767124	0.281164155244399	0.185210913434296	-0.0955760145811915	0.468531285236788	-0.0969107166742564	0.471988246767124	0.973514919749524
ENST00000277570.10	0.55669827085801	0.549944498098117	-0.010669846889277	0.963683733881271	0.434972495934898	0.428218642452192	-0.00270229638568331	0.999209527002949	-0.00270229638568331	0.999209527002949	0.999975767786624
ENST00000368489.5	0.307416646700774	0.489936595529157	0.180673914501064	0.548364948447755	-3.07545036595868	-2.89293104953473	0.190015043182321	0.674628931720411	0.190015043182321	0.674628931720411	0.999461264923063
ENST00000366621.8	-0.53512789369942	-0.212597341176223	0.318007495883936	0.269482185834255	0.282748588975949	0.605279141140507	0.3235498703744	0.23638641713823	0.318007495883936	0.269482185834255	0.904469296318461
ENST00000321437.9	-0.29988475245762	0.180666523589821	0.477707186956088	0.0619008349703557	-1.27559176951144	-0.795040743052681	0.483265277910025	0.13108594294706	0.483265277910025	0.13108594294706	0.752303015683539
ENST00000405640.1	0.0731484245024117	0.221541560233275	0.147493838307729	0.174353990129885	-0.749141109394728	-0.600747987300431	0.148702938199121	0.197777438385597	0.148702938199121	0.197777438385597	0.845045272488703
ENST00000280551.11	0.00289542691971934	-0.291446462899368	-0.298368420135614	0.280305440256402	0.816295980959423	0.521954112279561	-0.293345665647046	0.277735789573741	-0.298368420135614	0.280305440256402	0.91330196771379
ENST00000374338.5	-0.00134211146250373	0.229814257804376	0.22926516679539	0.235763756389823	-1.1954480644569	-0.964291826339731	0.232590011635402	0.322486140685677	0.232590011635402	0.322486140685677	0.931701094509213
ENST00000305264.8	-0.0729890857457082	0.012423732577335	0.0845687311510677	0.413683662619504	-0.769729062192276	-0.684316251176783	0.0857553175117856	0.423305241648193	0.0857553175117856	0.423305241648193	0.965330978132802
ENST00000549117.5	-0.102330047734146	-0.0749117035601221	0.0269673607135859	0.760954166968845	-0.177369166164199	-0.149950807075572	0.0275967768999283	0.722233014028697	0.0269673607135859	0.760954166968845	0.999773418228146
ENST00000505560.5	0.146171696413423	0.294079303970082	0.145977872210142	0.49772619905001	0.215290377115081	0.363197966164062	0.149304250507471	0.48807705387414	0.145977872210142	0.49772619905001	0.975699142071015
ENST00000264552.14	-0.349725408925545	-0.34524677641484	0.00390710865963206	0.975591779689292	0.322716421305698	0.327195093992041	0.00451164784650049	0.954914358766766	0.00390710865963206	0.975591779689292	0.999975767786624
ENST00000461745.5	-1.12005905387511	-0.733181022247209	0.385191148007451	0.40345377619883	-0.593034517873303	-0.206157596156945	0.386949987276488	0.527470508237744	0.386949987276488	0.527470508237744	0.976890951458713
ENST00000356847.8	-0.142572533126387	0.608643921391775	0.753839276582102	0.390467462736276	-4.50346786723216	-3.75226914952826	0.719120628087678	0.819566752188626	0.719120628087678	0.819566752188626	0.999773418228146
ENST00000558134.5	-0.521586083528366	-0.308646753194786	0.212683009930163	0.67798466693517	5.18935667515249	5.40229682930544	0.213083924004106	0.0293844000943835	0.212683009930163	0.67798466693517	0.999773418228146
ENST00000285243.7	-0.189227469371074	-0.310773042562567	-0.123597744155352	0.542797750876567	-1.96650500703161	-2.08805078492261	-0.12081161503048	0.648317243003195	-0.12081161503048	0.648317243003195	0.999283296683967
ENST00000374517.6	-0.261829212479046	0.191377121740615	0.452849130153676	4.17903455039921e-05	2.09512673301745	2.54833312567127	0.453393310829047	9.49860489915132e-12	0.452849130153676	4.17903455039921e-05	0.00398694559387209
ENST00000567635.5	-0.159445176356664	-0.0171587954680313	0.139443845230695	0.566492402212188	-0.823689376712771	-0.681403164054815	0.144299354886369	0.614504547691497	0.144299354886369	0.614504547691497	0.990615462296781
ENST00000651455.1	-0.0222376120955724	0.703031364399548	0.731994060130785	0.402305061083174	-1.83494317930663	-1.10969074714762	0.689844741770642	0.822247153203701	0.689844741770642	0.822247153203701	0.999773418228146
ENST00000550347.5	-0.0413795525855769	0.017075578701922	0.0559366167644915	0.834339070459142	-0.222812495428391	-0.16435744161932	0.060251202066822	0.841403063786094	0.060251202066822	0.841403063786094	0.999773418228146
ENST00000398637.10	0.117845922943375	0.00262800978585699	-0.116328827617747	0.351195059455051	-0.820870798258596	-0.936088736935556	-0.114651485291841	0.408772718587259	-0.114651485291841	0.408772718587259	0.962449265194884
ENST00000337755.9	-0.065135066917744	-0.452573500743776	-0.388330089578913	0.213262704390348	-2.08103305974238	-2.46847205379997	-0.385663662732142	0.341967260035512	-0.385663662732142	0.341967260035512	0.943662004253521
ENST00000567159.5	0.0083293621663025	-10.7852301153661	-6.0515452668422	2.78950596511802e-17	-0.364233920020906	-11.1577910212071	-6.07963177892825	6.52867547791204e-15	-6.07963177892825	6.52867547791204e-15	4.43786715611071e-12
ENST00000623205.2	0.442779645672816	1.08024673569499	0.632510115269798	0.102101883896825	-1.03785070689409	-0.400384028285854	0.649401073930331	0.196098815398454	0.649401073930331	0.196098815398454	0.842980175987321
ENST00000346299.10	0.0313898877112269	-0.0342084333255742	-0.0681251890134165	0.727308447338763	-0.141452453997384	-0.207050772265442	-0.0648583024541716	0.753186418619657	-0.0648583024541716	0.753186418619657	0.999773418228146
ENST00000675453.1	-0.0518289356970444	0.159739066523051	0.210783508962471	0.0270656124889911	-0.692662932691944	-0.481094934445563	0.211756845930625	0.0296530308852801	0.211756845930625	0.0296530308852801	0.435991150243471
ENST00000215574.9	0.10886187366287	-0.104561859757697	-0.214577227542299	0.0833057865756888	-0.406390458332222	-0.619814202338165	-0.213070365737794	0.104825621213235	-0.213070365737794	0.104825621213235	0.702423772957063
ENST00000666307.1	-0.0900991733713047	0.181713503116887	0.270179247231035	0.389573562418636	-3.85879699115351	-3.58698506182642	0.278058943567823	0.553800851913473	0.278058943567823	0.553800851913473	0.980854996739337
ENST00000652901.1	0.381996542143305	9.87091922256877	9.53291596324632	1.42736723149636e-32	-10.4480201122787	-0.958931250625787	5.07755792450719	0.520617019042505	5.07755792450719	0.520617019042505	0.976890951458713
ENST00000261637.5	-0.0808939638496137	-0.194378273573455	-0.114123600021464	0.304528502305212	0.326296076603216	0.212811778041773	-0.113372067836294	0.286553126402988	-0.114123600021464	0.304528502305212	0.92694381798296
ENST00000447648.7	-0.305891531421006	-0.20613994361191	0.0987579133350254	0.775058415322628	-0.815422786017815	-0.715671866991741	0.101918224082715	0.835553301251716	0.101918224082715	0.835553301251716	0.999773418228146
ENST00000381604.9	0.389785106432359	2.04652666918142	1.65645030763226	0.0133296740148647	-3.39488340340732	-1.73814354617916	1.54489000738861	0.226973525145592	1.54489000738861	0.226973525145592	0.879485112792562
ENST00000401738.3	-0.14457406209975	-0.129941842057259	0.013502805604739	0.925860540197298	-0.589502077553474	-0.574869897822477	0.0150258841792343	0.918640159557349	0.013502805604739	0.925860540197298	0.999773418228146
ENST00000294129.7	-0.114241175669007	-0.231697755276483	-0.119835380660096	0.524290235509691	0.284447994398047	0.166991425456241	-0.116947461304078	0.533973102311566	-0.116947461304078	0.533973102311566	0.976890951458713
ENST00000290349.11	-0.338234570068965	-0.627286202237316	-0.291877536483885	0.190319148464182	0.879966605967264	0.590915017923975	-0.288874465269994	0.162472211360039	-0.291877536483885	0.190319148464182	0.837717681872649
ENST00000328078.3	0.0329840311078083	0.330607598115691	0.295154496092791	0.215503402714894	0.874978285242625	1.17260192889581	0.29878492075492	0.130827075647359	0.295154496092791	0.215503402714894	0.865771229999526
ENST00000399215.5	-0.235475250550418	-0.564913147216481	-0.331235122607215	0.0712223398707154	-0.153805877575915	-0.483243950496397	-0.32932308020934	0.10594059057191	-0.32932308020934	0.10594059057191	0.702423772957063
ENST00000301215.8	-0.052300528614079	-0.0810659482256967	-0.0314784811140143	0.899264977084206	-0.0265380357163299	-0.0553035603469071	-0.027180656716657	0.924348828313603	-0.027180656716657	0.924348828313603	0.999773418228146
ENST00000379516.7	0.0935663847150978	0.186225782484256	0.0915518733613032	0.498719330829432	0.205445946137051	0.298105359637986	0.0930983581821963	0.454448090493363	0.0915518733613032	0.498719330829432	0.975699142071015
ENST00000296137.7	-0.292326520677448	-0.479752442934606	-0.189991480504794	0.362312964744475	-1.57004579425088	-1.75747188311053	-0.186952557925959	0.468943545250497	-0.186952557925959	0.468943545250497	0.972372105757104
ENST00000360982.2	-0.118776202439696	0.173334218401967	0.291356843880778	0.00697476654114764	-0.719145359340678	-0.427034947215937	0.292392429999747	0.00880063423334309	0.292392429999747	0.00880063423334309	0.224684736905726
ENST00000252891.8	-0.147782341579782	0.213024320378192	0.357205733614756	0.158341675052437	-0.0332397270410601	0.327566902112755	0.362907801237284	0.155683718928233	0.357205733614756	0.158341675052437	0.801173978019628
ENST00000393227.6	0.0910849542549621	0.376978938568546	0.285572744511302	0.0224699257809318	-1.4273707466884	-1.1414768424923	0.286791224868943	0.0717199176985258	0.286791224868943	0.0717199176985258	0.630578678164241
ENST00000404554.5	-0.144489018509002	-0.083383292845027	0.0603364895737408	0.648269724954155	1.00015511366988	1.06126088819163	0.0612820946990095	0.545366119098594	0.0603364895737408	0.648269724954155	0.999283296683967
ENST00000267163.6	0.208366046999541	0.396115767658486	0.186059194075347	0.312498617388459	0.180169188194218	0.367918955298516	0.188648803282122	0.240830951334414	0.186059194075347	0.312498617388459	0.928664029859004
ENST00000374662.4	0.38830603655455	0.21145216977809	-0.182637655714423	0.554424370221113	1.04081122039676	0.863957489163898	-0.174860312297037	0.538973560677151	-0.182637655714423	0.554424370221113	0.980854996739337
ENST00000415380.6	-0.132453391487606	-0.152708078687305	-0.0211167993353727	0.946784620925072	1.5543070247079	1.53405224337691	-0.0190525422075483	0.953424985241104	-0.0190525422075483	0.953424985241104	0.999773418228146
ENST00000403491.8	-0.0701290451993866	-0.0854087958622962	-0.0213419978756493	0.981482104161219	-0.974828032099689	-0.990108471954195	-0.00890853107303435	0.990808556812898	-0.00890853107303435	0.990808556812898	0.999975767786624
ENST00000332830.9	-0.0284613658869734	-0.430105818864505	-0.404170204152988	0.118666573202504	-1.53912000234813	-1.94076476050056	-0.400646743428976	0.222128095308215	-0.400646743428976	0.222128095308215	0.872957645972601
ENST00000473950.5	-0.0454619770801813	0.798547843508471	0.845653858379388	0.0672839359741566	0.0904339395561947	0.934442967268953	0.851834391491765	0.171761377515079	0.851834391491765	0.171761377515079	0.81518451759494
ENST00000371443.6	-0.0302755774602919	0.118114286394737	0.148023973562879	0.23439324474936	-0.0365666525414096	0.111823171470513	0.148618861579521	0.277489378569665	0.148618861579521	0.277489378569665	0.91098107626806
ENST00000561389.1	0.237516830064314	0.73281741455841	0.487626971576317	0.367047564092218	0.0652832511812763	0.560583521490713	0.508878224877565	0.396061481497923	0.508878224877565	0.396061481497923	0.961859305915509
ENST00000393868.7	0.0430142181651874	0.0225074994381443	-0.0209353872104467	0.84785586161204	1.38465259245747	1.36414594871615	-0.0203917135812609	0.795035135083421	-0.0209353872104467	0.84785586161204	0.999773418228146
ENST00000378364.8	0.0790531198830522	-0.0369506619902862	-0.11669418816964	0.376870551554856	2.42706626002829	2.31106258768993	-0.115841832066046	0.100278822729827	-0.11669418816964	0.376870551554856	0.95749604328098
ENST00000585494.5	-0.093859325080609	0.0782360023155255	0.170997596212208	0.612018114547519	-2.92886310552797	-2.75676859006575	0.177463346681039	0.725641817711797	0.177463346681039	0.725641817711797	0.999773418228146
ENST00000299259.10	0.0417655301707032	-0.0559130081686419	-0.0985309233958773	0.377975662921809	0.63126450969109	0.533586022138043	-0.0975518048517018	0.261996403123846	-0.0985309233958773	0.377975662921809	0.958247358193896
ENST00000360370.8	-0.0977887481765612	-0.00767770107538183	0.088691513224509	0.822538068656507	-0.128513782628735	-0.0384034512254943	0.0937610270579849	0.868393915010084	0.0937610270579849	0.868393915010084	0.999773418228146
ENST00000342192.9	-0.0139763526913418	-0.034215098079342	-0.0202550098183318	0.767635701635357	0.0976238513746573	0.0773851134730155	-0.0201694070189052	0.756691945416834	-0.0202550098183318	0.767635701635357	0.999773418228146
ENST00000311489.8	0.338586087250883	-0.725579045687264	-1.05413565758419	0.98503362330172	0.571153726757101	-0.493037767741796	-1.09396616259423	0.75373556093905	-1.05413565758419	0.98503362330172	0.999975767786624
ENST00000616552.4	-0.156675907469201	-0.147277163032839	0.00904319866983072	0.910322235984738	0.684746447316313	0.694145220514013	0.00943425385632769	0.864039847233534	0.00904319866983072	0.910322235984738	0.999773418228146
ENST00000421812.3	-0.189768213027084	-0.00638591103497249	0.18001229434848	0.576229910127926	-0.886675425922533	-0.703293501572695	0.186919566594956	0.645230081446265	0.186919566594956	0.645230081446265	0.998135370532908
ENST00000342628.6	0.1880121353552	0.355959618980939	0.165886165860622	0.405706211306144	-1.67929983495825	-1.51135254015228	0.170041196891009	0.512175079071224	0.170041196891009	0.512175079071224	0.976890951458713
ENST00000225174.8	-0.0873783579330237	0.00860529410710572	0.0957960325014841	0.220545739514088	1.12850144239657	1.22448512504695	0.0960419950839017	0.0762726148987402	0.0957960325014841	0.220545739514088	0.872238350165533
ENST00000618911.4	0.508666786587597	-0.0110255168037463	-0.520653788368019	0.439233981611169	-0.631524465439981	-1.15121848457167	-0.513261267705578	0.518779769223697	-0.513261267705578	0.518779769223697	0.976890951458713
ENST00000587303.5	-0.943877601870262	-0.733294876750253	0.206931932489505	0.438458362877475	-0.569901513067172	-0.359318932087139	0.210898674200683	0.469488723561236	0.210898674200683	0.469488723561236	0.972372105757104
ENST00000264669.10	-0.142315663228538	-0.0524373357560937	0.0876328895320291	0.706297167406679	1.06265273554864	1.1525311466201	0.09052548702231	0.624498811396301	0.0876328895320291	0.706297167406679	0.999773418228146
ENST00000286760.5	-0.185268095162629	0.0825534129736363	0.266519553865975	0.0788916934629445	-2.0603630013938	-1.79254161267089	0.268542919754222	0.165957225823713	0.268542919754222	0.165957225823713	0.806501692608895
ENST00000317096.9	0.274980378947215	-0.191191390350373	-0.468161087591856	0.0158826749663559	0.281872266285084	-0.184299517522864	-0.465730517075741	0.0210883458205915	-0.465730517075741	0.0210883458205915	0.361191888416934
ENST00000298492.6	-0.0500192945551938	-0.109491517703999	-0.0620679790310592	0.775297352924987	-0.330689107493909	-0.390161420929421	-0.0580145773607477	0.817486699301576	-0.0580145773607477	0.817486699301576	0.999773418228146
ENST00000613547.4	-0.0720848723871678	1.27008529473103	1.35327704176245	0.166812171700296	0.719789303619843	2.06195686858785	1.26787568536453	0.403818080382377	1.26787568536453	0.403818080382377	0.962449265194884
ENST00000248076.4	0.275871223591167	0.566034371606996	0.288057783716346	0.224547500358403	-0.796933790646258	-0.50677080428799	0.293562103845617	0.307844894313576	0.293562103845617	0.307844894313576	0.92694381798296
ENST00000442396.6	-0.270179261664191	0.816305154500141	1.08197778651944	0.0150341148958874	-2.05659888075421	-0.970115345422079	1.10443462022863	0.0821720751033924	1.10443462022863	0.0821720751033924	0.657667998226296
ENST00000313511.8	0.211298510535057	0.0564064431241947	-0.155147973556476	0.020980649935473	0.536446692136055	0.381554656762189	-0.154886510594695	0.000392015408834737	-0.155147973556476	0.020980649935473	0.360122148343062
ENST00000249442.11	0.0490890384836611	0.296161674058712	0.246152721048694	0.0648045077254748	0.303738868921508	0.55081153020661	0.247435357801456	0.0352556698529979	0.246152721048694	0.0648045077254748	0.613451114543158
[truncated: 9,078 more rows]
