# Supplementary material for: Translational repression of NMD targets by GIGYF2 and EIF4E2
Source: PLoS Genet. 2021 Oct 19;17(10):e1009813. doi: 10.1371/journal.pgen.1009813 (PMC8555832; doi:10.1371/journal.pgen.1009813)
Supplement: S9 Table — For EIF4E2Δ in SMG1i vs WT in DMSO. (TSV) [file pgen.1009813.s017.tsv]

	mRNA_log2FC	RPF_log2FC	log2FC_TE_v1	pvalue_v1	WT_SMG1i_log2TE	EIF4E2_SMG1i_log2TE	log2FC_TE_v2	pvalue_v2	log2FC_TE_final	pvalue_final	pvalue.adjust
ENST00000253047.7	-0.216312715488152	-0.141576117224752	0.0700756378747576	0.89863301044235	2.47045767941845	2.54519476614067	0.0751136202455135	0.733262900621157	0.0700756378747576	0.89863301044235	0.97897616557736
ENST00000270538.8	-0.0405348047732505	-0.116152063008598	-0.0762408022311072	0.405594408815983	0.0212076247202867	-0.0544096043001076	-0.0755778948183016	0.324908303926122	-0.0762408022311072	0.405594408815983	0.760954970013149
ENST00000395047.6	-0.185756303721535	-0.20527992933552	-0.0196528204386749	0.784495028123467	0.671872042330051	0.65234843282009	-0.0194494183921257	0.75468596200902	-0.0196528204386749	0.784495028123467	0.941272366190901
ENST00000261438.10	-0.0652450596775217	0.173339784107233	0.237088119376982	0.102601603193717	-1.14837964177154	-0.909794840099123	0.239078929362814	0.14340974243757	0.239078929362814	0.14340974243757	0.472360177981071
ENST00000156084.8	-0.132517299119806	-0.0586739497626972	0.072985677373772	0.483322914429207	-0.11021245857792	-0.0363690818565763	0.0738362078320631	0.401840345041611	0.072985677373772	0.483322914429207	0.811859566715686
ENST00000578681.5	0.61511719970002	-0.00191114411706666	-0.617612503095575	2.91888887315725e-15	-1.22627634011037	-1.84330468130973	-0.617060693425125	4.57976302858e-14	-0.617060693425125	4.57976302858e-14	5.90516825744643e-12
ENST00000382452.6	-0.328007885715763	-0.31543208421552	0.012256801771579	0.851390949621095	-0.413945785464246	-0.401369962477157	0.0126120497640421	0.79284567082026	0.012256801771579	0.851390949621095	0.962563116272523
ENST00000638119.2	-0.890596834444764	-0.313952821766093	0.573698346194072	0.080243919163615	2.04636567548504	2.62301011415752	0.576671110718581	0.000254247507654073	0.573698346194072	0.080243919163615	0.344752831599014
ENST00000357988.9	-0.471728740112089	0.641284876734651	1.1089316462703	0.284214849206498	-1.14559006730042	-0.0326049507552335	1.10025936937978	0.763768384827828	1.10025936937978	0.763768384827828	0.930294978136917
ENST00000651723.1	-1.19224342411325	0.909083723254443	2.0987647610434	0.0030307898815333	-0.314911542282771	1.78641518889765	2.11635002894033	0.00358424736723411	2.11635002894033	0.00358424736723411	0.0394522187342608
ENST00000260600.9	0.0715279572673193	-0.216863393551147	-0.29194839740492	0.187178269084946	-0.631169802475068	-0.919561223992927	-0.288169366566344	0.244322482430194	-0.288169366566344	0.244322482430194	0.613127156441481
ENST00000371442.4	-0.698506021863752	-0.565972002137907	0.130648398413094	0.379529092552256	-0.551003478075318	-0.418469461324633	0.132314831948197	0.369558771821135	0.130648398413094	0.379529092552256	0.740894677311856
ENST00000620995.5	0.439570747377905	0.24081726925192	-0.20075750035196	0.228184982745627	0.323692336202307	0.124938879324717	-0.198314761925203	0.220957720049875	-0.20075750035196	0.228184982745627	0.594175418608053
ENST00000333213.11	-0.0445476666861664	0.0955610638342045	0.137879408667195	0.445482063278807	0.241616940411346	0.381725704370952	0.140556373566553	0.388818704017755	0.137879408667195	0.445482063278807	0.789364842837629
ENST00000373279.6	1.44495917849872	1.85471818538256	0.404183441472002	0.392280706719535	0.233730046342944	0.643489063074783	0.425695810080899	0.425038043832821	0.425695810080899	0.425038043832821	0.776410072499289
ENST00000265421.9	0.0967978495965008	-0.0314684969756193	-0.130612119396101	0.506086780073834	0.646368871922763	0.518102579690509	-0.127989053964596	0.478500682730586	-0.130612119396101	0.506086780073834	0.823036924171125
ENST00000326735.13	0.173689278972617	-0.0820607220746804	-0.258013726433282	0.150991872429576	-0.407563660557909	-0.663313678152407	-0.255370538109481	0.180329094549076	-0.255370538109481	0.180329094549076	0.532336991840022
ENST00000358595.10	-0.179814537741164	-0.447778697998832	-0.26962232801174	0.0574955446131858	0.0385431698505962	-0.229420968416972	-0.267999859323873	0.0466548013804485	-0.26962232801174	0.0574955446131858	0.28266622415084
ENST00000612570.4	-0.410611748239529	-0.314768566703687	0.0935228904649921	0.623143400130608	0.691399065413141	0.787242311091431	0.0957956845000352	0.541780951137836	0.0935228904649921	0.623143400130608	0.880960677919264
ENST00000343067.8	-0.410361148658707	-0.284060210169588	0.125859924408298	0.103039450459623	-0.88632252607452	-0.760021581689812	0.126377866915652	0.0887333665337542	0.125859924408298	0.103039450459623	0.394270818701997
ENST00000643045.1	0.172618219318957	0.776294794375496	0.602773737048257	0.154258434894654	-1.86273125658026	-1.25905546639217	0.613880116034679	0.321871392071358	0.613880116034679	0.321871392071358	0.688997728153218
ENST00000330501.12	-0.0495368914993249	0.0561516915565946	0.103753428655482	0.67243761512075	-1.7006798830395	-1.5949915654732	0.106591433252767	0.739572030904698	0.106591433252767	0.739572030904698	0.921153048979085
ENST00000395321.6	-1.5162786645418	-1.5077193954983	0.00757873233822526	0.962941728511969	2.02280006570497	2.03135943674727	0.00843679303768141	0.915384418149934	0.00757873233822526	0.962941728511969	0.994966374842101
ENST00000646001.2	0.518804148220244	1.0174976280535	0.497838488813572	0.0070746866302002	0.0117136274186303	0.510407073159836	0.500231850212233	0.0144404758235439	0.500231850212233	0.0144404758235439	0.112413030113241
ENST00000308330.3	-0.442063337513308	-0.201136453850612	0.237955544463325	0.292841920765842	0.192464681677387	0.433391583680954	0.240980403956166	0.256625932171217	0.237955544463325	0.292841920765842	0.663134192727334
ENST00000574813.5	-0.347946707596555	0.522408545341809	0.866174502548372	0.16571070728889	0.100289132011629	0.970643843068598	0.880625257777096	0.213852038401503	0.880625257777096	0.213852038401503	0.576817148810952
ENST00000510994.5	-0.418244084467528	-0.153506820799204	0.262441904393518	0.136177972090819	-0.292442843109495	-0.0277055730623016	0.265047374744551	0.120861607858997	0.262441904393518	0.136177972090819	0.458626746180243
ENST00000378617.4	0.161777587389672	0.427585346783961	0.263184694276775	0.269047501015386	1.5156914949265	1.7814994135255	0.266380803671838	0.0865927365860259	0.263184694276775	0.269047501015386	0.637763474270986
ENST00000335154.10	-0.282090477848344	-1.34385933333238	-1.01325310827494	0.936180610752007	-0.403124313513673	-1.46491934533406	-1.02645454359435	0.738434420940238	-1.01325310827494	0.936180610752007	0.990457213039001
ENST00000319595.5	0.0407296339001612	0.868223383088903	0.821509512775899	0.0644870675046626	-1.18115912987903	-0.353665786597358	0.837339910474537	0.12854753663166	0.837339910474537	0.12854753663166	0.444256020822434
ENST00000314754.12	0.2325962203256	0.300966443720862	0.0673351601179542	0.611602769609259	1.10803253148386	1.17640281202933	0.0685116336358368	0.474493769768714	0.0673351601179542	0.611602769609259	0.875186977447691
ENST00000369541.4	-0.166234083603615	-0.240848430998909	-0.075609918328329	0.505799951663823	0.526378939106137	0.451764644546877	-0.0744861017848559	0.39931305491437	-0.075609918328329	0.505799951663823	0.823036924171125
ENST00000376693.3	-0.432976680163096	-0.368029382676061	0.0596252359027849	0.916982866891252	1.82218626037834	1.88713376279063	0.0649936056286551	0.860623786942919	0.0596252359027849	0.916982866891252	0.9852039908044
ENST00000267436.9	0.559427755547445	0.358083870781698	-0.204001926231885	0.438730500672288	1.23756964243201	1.0362258188915	-0.199987973297726	0.415043504025392	-0.204001926231885	0.438730500672288	0.784787787412312
ENST00000298159.11	-0.0823637984133457	0.145824046527048	0.218861616542725	0.665390065982659	0.393464357090173	0.621652101683869	0.231702361894282	0.639517578392191	0.218861616542725	0.665390065982659	0.897955113510566
ENST00000342374.5	0.150779776410026	-0.0115727533783444	-0.162877443028404	0.2162793513782	-0.117448907357761	-0.279801484503877	-0.162081602378681	0.278661959775341	-0.162081602378681	0.278661959775341	0.649219147829544
ENST00000568546.6	-0.166157947501815	-0.0835818530680629	0.0820047245843962	0.483472772404304	1.64042431882732	1.72300048735246	0.0826227521497991	0.213618586143171	0.0820047245843962	0.483472772404304	0.811981885882246
ENST00000242591.10	0.499039432767382	-0.247659072596805	-0.75032712575289	0.137985226085277	-0.0894118648049977	-0.836111054831796	-0.745982663437496	0.215340143710822	-0.745982663437496	0.215340143710822	0.578893267825796
ENST00000671730.1	0.11448852816794	0.124202918947336	0.00864475023133515	0.939968154953101	-1.59723462673609	-1.58752135175861	0.0155483541278976	0.981135187519144	0.0155483541278976	0.981135187519144	0.999499173816766
ENST00000251968.4	-0.278481148212744	-0.0102007601098456	0.266585468707546	0.165580654873997	0.859723304167541	1.12800375580136	0.268544983557952	0.0919168221132341	0.266585468707546	0.165580654873997	0.511545377702521
ENST00000315891.10	-0.11023515470993	-0.516936206289096	-0.411950164671	0.367289331768298	2.10170072019228	1.69499990815074	-0.407313454395531	0.308150292002595	-0.411950164671	0.367289331768298	0.73027712987911
ENST00000592741.5	-0.275587233569515	-0.455286167173085	-0.179972630327597	0.021002958478888	0.984820695830194	0.805121783967195	-0.179767566854848	0.00480242953870086	-0.179972630327597	0.021002958478888	0.146291346163881
ENST00000281405.9	0.720387153567997	0.365833600966205	-0.357719949308731	0.0935456625027975	0.189046693470027	-0.16550687139645	-0.353637738323673	0.117792023776784	-0.353637738323673	0.117792023776784	0.421893323256066
ENST00000604567.5	-0.555798225948273	-0.564751094417608	-0.0102696761467165	0.935013337856345	-1.14844126736959	-1.15739416471629	-0.00898596670924157	0.949632741160585	-0.00898596670924157	0.949632741160585	0.992422084834731
ENST00000338560.12	-0.0576195739849423	0.223140656366427	0.279830795687902	0.0614171022559242	1.43154306627808	1.71230337683047	0.280850152169747	0.00580932262937349	0.279830795687902	0.0614171022559242	0.29382006825703
ENST00000526683.6	-0.428675982776168	-0.456107861093597	-0.027918258426493	0.753008301061613	1.28268056778033	1.25524874715029	-0.0274972225043633	0.613328029435894	-0.027918258426493	0.753008301061613	0.925026849271194
ENST00000366528.3	-0.18745144342002	-0.536445326604552	-0.350625045633656	0.0200438893260418	1.20609696352545	0.85710318201032	-0.349157125965018	0.00113658616866674	-0.350625045633656	0.0200438893260418	0.141408723031594
ENST00000437807.6	-0.606397406215462	-0.531570117527631	0.0702580232139054	0.835408459452953	1.14873456083064	1.22356198959745	0.0744650995411826	0.761016793451538	0.0702580232139054	0.835408459452953	0.956986676291374
ENST00000339600.6	-0.633306558343323	-0.504006753761349	0.128940045953373	0.272924572921037	2.56994426085425	2.69924415642819	0.129353815220867	0.0194510597933513	0.128940045953373	0.272924572921037	0.642417145892531
ENST00000357043.6	1.36784457161718	1.98495568906088	0.616460136115824	1.03109479872863e-06	0.0306838907607499	0.647795008651955	0.617875477662496	3.98917681653953e-07	0.616460136115824	1.03109479872863e-06	3.7350460752608e-05
ENST00000301738.9	0.0922673161887252	0.323815312696817	0.230794241139523	0.0767085835378488	0.0301801355245144	0.261728136128218	0.231936615707754	0.0681753020105027	0.230794241139523	0.0767085835378488	0.335960642255738
ENST00000431635.6	-0.156940117864858	-0.0283029107681303	0.128277708537431	0.0787621554232386	-0.0917840949986031	0.0368531369464868	0.128624946546939	0.0194762826119087	0.128277708537431	0.0787621554232386	0.340684067647403
ENST00000448257.6	-0.294803545881715	-0.0879469348658621	0.206715505824264	0.224828086987192	3.82677512936742	4.03363192237346	0.206828631435032	3.9125132613186e-05	0.206715505824264	0.224828086987192	0.59176500854393
ENST00000262302.14	0.0526619269018506	0.0360013085289194	-0.0185518297801444	0.899616819868107	1.24024145804634	1.2235809390246	-0.0163382648368098	0.895415298626359	-0.0185518297801444	0.899616819868107	0.97897616557736
ENST00000540200.6	-0.368485173550374	-0.222278386192847	0.145312730777182	0.120904819759464	-0.931199339038214	-0.784992544533279	0.14617129983577	0.105973676127433	0.145312730777182	0.120904819759464	0.429069496335109
ENST00000246535.4	-0.0635932420999192	-0.0205504179554358	0.0419981907922731	0.762947987817109	-0.0551188303174179	-0.0120760025074515	0.0432185728399954	0.746835088659178	0.0419981907922731	0.762947987817109	0.930154171099404
ENST00000558320.5	-0.165171332803361	-0.433315339628538	-0.276820478999419	0.485797641797636	1.09987290570027	0.831729159114572	-0.268739330077164	0.453018860153072	-0.276820478999419	0.485797641797636	0.81299814228745
ENST00000645843.1	0.706125182980427	0.469468063893914	-0.240674398031649	0.342859074341959	0.50540775472203	0.268750666622435	-0.234849445671641	0.355209832543165	-0.234849445671641	0.355209832543165	0.718518989012915
ENST00000665070.1	0.355582370130799	0.491290704909556	0.134270393748826	0.449694269919826	0.907603976570943	1.0433124026221	0.136230494018176	0.284463629155185	0.134270393748826	0.449694269919826	0.792751266633864
ENST00000328666.11	0.211291376261208	-0.217741573190674	-0.431275769963049	0.030814090875467	-0.21421986232278	-0.643252859113751	-0.429019416567927	0.0490578093543402	-0.429019416567927	0.0490578093543402	0.255985000466001
ENST00000630499.2	-0.302796517031591	-10.8686707222219	-5.81512579754288	3.65022940836966e-16	-1.26308871399681	-11.8289545732341	-5.85478921221684	6.6197488223382e-14	-5.85478921221684	6.6197488223382e-14	8.33703482497035e-12
ENST00000606214.5	-0.094973117619709	-0.0953168298214353	-0.00224036152103269	0.97871456792707	1.49990999955085	1.49956637787411	0	0.999033615717148	0	0.999033615717148	0.999798949077772
ENST00000381237.6	0.383393487432531	0.0558488479919097	-0.328737815386748	0.00650813229241276	0.564555473820715	0.237010865086448	-0.327338086856798	0.00231929722159595	-0.328737815386748	0.00650813229241276	0.062657405208109
ENST00000417314.2	-0.122256246080276	0.349868093191663	0.469097250775895	0.0923023291246412	-0.519561863280899	-0.0474376440688538	0.474184695216826	0.126401751985581	0.474184695216826	0.126401751985581	0.439787142870488
ENST00000264914.10	0.563145971269851	0.365018520836493	-0.208372561757719	0.663330240254672	-0.0477072628639878	-0.245834944143527	-0.191176462589741	0.730257911863949	-0.191176462589741	0.730257911863949	0.919884942115725
ENST00000265663.12	0.572606640033124	-0.0829250383924352	-0.657146165155692	0.0219113574560276	-2.61526797158257	-3.27080004195456	-0.654388258095551	0.0868656248674581	-0.654388258095551	0.0868656248674581	0.359924094468033
ENST00000281871.11	-0.486076527409061	0.0796036674332834	0.56431296636597	0.00271500528174765	-1.5765333932493	-1.01085331282857	0.566135862070595	0.01177868059447	0.566135862070595	0.01177868059447	0.0977462171565407
ENST00000672280.1	0.0683455254724127	0.107742401697916	0.0383032465839723	0.852858899666153	2.22798250901073	2.26737953773905	0.0395221840838071	0.704765120832909	0.0383032465839723	0.852858899666153	0.962721703208348
ENST00000294742.6	-0.315097934658443	-0.224012222141504	0.0901603874080583	0.420177803476505	0.27951426099757	0.370600006625736	0.0911804565550436	0.325394864432697	0.0901603874080583	0.420177803476505	0.773838767123623
ENST00000247452.4	0.0479487783913986	0.443300392388597	0.392734804197236	0.0870987078086043	0.987505883502247	1.38285761500902	0.396080811535393	0.0194475195102498	0.392734804197236	0.0870987078086043	0.360338466109623
ENST00000397609.6	-0.149699063212313	-0.135232663066231	0.0135107897996811	0.917475323301918	0.538676755827149	0.553143195266548	0.0146169401943195	0.881702767082278	0.0135107897996811	0.917475323301918	0.985343141224562
ENST00000448666.7	-0.653100875742634	-0.828094909664482	-0.17685498921495	0.39591457753367	1.48089691433261	1.30590300466054	-0.175177235132297	0.290847411302416	-0.17685498921495	0.39591457753367	0.755016934651859
ENST00000354911.9	-0.0704229518092909	-0.346364406192217	-0.27698086014309	0.0201628566898821	-1.08260091658242	-1.35854239149057	-0.275939544253686	0.035653269270878	-0.275939544253686	0.035653269270878	0.207948604993473
ENST00000451578.6	0.535164278082792	0.926316066106696	0.384728785459383	0.367341292359516	0.258788406356397	0.649940166374027	0.397401554468042	0.353071128538206	0.384728785459383	0.367341292359516	0.73027712987911
ENST00000262640.11	1.08360670657009	-0.287206551745426	-1.37408470168416	3.91606494411841e-10	2.18923017346779	0.818417048622679	-1.37091965136158	2.05290003794244e-14	-1.37408470168416	3.91606494411841e-10	2.86587158173963e-08
ENST00000446526.8	-0.286015003940503	-0.171630009777521	0.112185228371075	0.534823536630557	0.516787380902982	0.631172430986616	0.114580410673794	0.449750234958359	0.112185228371075	0.534823536630557	0.834724394243315
ENST00000453200.6	-0.85611357715355	-0.631105737357988	0.221122457196724	0.315560202714512	-0.237491846822485	-0.0124839863355708	0.224797861805845	0.278515407289543	0.221122457196724	0.315560202714512	0.683524782619712
ENST00000673310.1	0.0787778052780124	0.211368135495868	0.129136587951628	0.67635521239028	-2.22143685384999	-2.08884695240938	0.135244157173869	0.746077460730401	0.135244157173869	0.746077460730401	0.922051350773868
ENST00000548125.5	-0.239464458696888	-0.323900850237083	-0.087928647912515	0.660605258803814	-0.601345789913172	-0.685782215613325	-0.0843282884914518	0.696916925390343	-0.0843282884914518	0.696916925390343	0.908967858188939
ENST00000344417.10	-0.787130503083256	-0.953849589608217	-0.170358639911655	0.442819653238566	-0.451058017967471	-0.617777145386676	-0.167458382613741	0.46908658277714	-0.167458382613741	0.46908658277714	0.803650233796142
ENST00000398073.7	-0.20766934968237	0.0901072604253489	0.296381581409376	0.160884363860589	-2.2804852728906	-1.98270889036846	0.29875070173066	0.284125449655021	0.29875070173066	0.284125449655021	0.654177672472642
ENST00000373548.8	-0.485494166842787	-0.364130543287186	0.120929819524622	0.132401586368032	0.55719798538476	0.678561639588714	0.121313314787402	0.0389704679307348	0.120929819524622	0.132401586368032	0.450995385115576
ENST00000368235.8	0.00207113090705512	0.152148400769815	0.149268002140752	0.365961282122654	1.06974172576787	1.21981902201738	0.150433513952999	0.308181107900688	0.149268002140752	0.365961282122654	0.728358442975094
ENST00000361523.8	0.469734839209547	0.243677990744715	-0.22716210747037	0.193681028086476	-1.20700408418873	-1.43306104463223	-0.225399399992711	0.300836967665929	-0.225399399992711	0.300836967665929	0.66948124035128
ENST00000269187.10	-0.163744531238429	-0.109701708080327	0.0503260137274797	0.841446342050478	-0.0158774334854006	0.0381653704279252	0.0545458826273961	0.822547489573144	0.0503260137274797	0.841446342050478	0.959991448173979
ENST00000262370.12	0.0962661698153452	0.301303447751733	0.203102454202415	0.30221042704377	0.348577075637534	0.55361441199171	0.205478963251294	0.223538700058749	0.203102454202415	0.30221042704377	0.669922459130387
ENST00000222574.9	0.730786082643975	0.769664227301812	0.0357101861129689	0.915968270304688	0.939448746061682	0.978326932526994	0.0411651612722124	0.875983105153351	0.0357101861129689	0.915968270304688	0.98460445255842
ENST00000526092.6	0.980749806602022	0.911801830484141	-0.0745176667899514	0.843482960000571	-0.243887926163591	-0.312836041074916	-0.0620840541684826	0.899006235556723	-0.0620840541684826	0.899006235556723	0.97897616557736
ENST00000309784.9	-0.0206682751319855	0.431315314509384	0.450140554968239	0.0120443622938926	0.455929733921033	0.90791339662217	0.452526028411512	0.00135176956197405	0.450140554968239	0.0120443622938926	0.0991280303990507
ENST00000376588.4	-0.262893200252964	0.000243248850009251	0.262382408748754	0.0336769886642569	1.17016795472878	1.43330446451226	0.263229098997719	0.0020779015050987	0.262382408748754	0.0336769886642569	0.201745278884163
ENST00000308683.3	-0.528396705075319	-0.130703304125464	0.396934299715732	0.00351570033158696	-0.0948532427079626	0.302840163563508	0.397832843024474	0.00242070380535201	0.396934299715732	0.00351570033158696	0.0390149080854696
ENST00000376962.10	-0.354349680836047	-0.20279206969125	0.149326925616124	0.372520195723859	-0.0364889693950311	0.115068673236068	0.151505556002526	0.31816825977033	0.149326925616124	0.372520195723859	0.734574379758564
ENST00000357430.8	0.275557344687788	0.331761742599815	0.0555202239387552	0.610369348671932	0.343141055881172	0.399345483361284	0.0563456358765427	0.53090636486379	0.0555202239387552	0.610369348671932	0.87463727441376
ENST00000331573.8	-0.315464376334026	-0.118608057353277	0.196416037268323	0.0054571760306705	-0.162196263488819	0.0346600741723035	0.196836741650617	0.000528185203937262	0.196416037268323	0.0054571760306705	0.0544761968554767
ENST00000319285.5	-0.466750140639954	-0.330906340683863	0.135168384616569	0.245139655019967	1.14166517270465	1.27750902904545	0.135909829698094	0.0947544693647092	0.135168384616569	0.245139655019967	0.613897711796825
ENST00000621355.4	0.900317226754297	1.27372799960128	0.37302644100495	0.466161812377903	-1.33003108965497	-0.956621150496963	0.393643057490467	0.627434571059419	0.393643057490467	0.627434571059419	0.88187695810337
ENST00000416247.4	-0.087068779963446	-0.460073927329902	-0.377276949031661	0.21089994050598	-1.21293742063295	-1.58594283585651	-0.373314356708971	0.306676702550033	-0.373314356708971	0.306676702550033	0.675556087859138
ENST00000375256.5	-0.273257579361209	0.0801620622739408	0.350513722744145	0.202297198630902	-1.37350556213222	-1.02008616533966	0.355055829946679	0.294467079500678	0.355055829946679	0.294467079500678	0.664175955450197
ENST00000248633.9	0.677457194799347	0.474480188812146	-0.205874011329245	0.325868618708971	0.302824280676327	0.0998472853945073	-0.20164013692355	0.346161377996414	-0.20164013692355	0.346161377996414	0.710269883638592
ENST00000270139.8	0.105817439747353	-0.0274223681854932	-0.135170458765281	0.445222401930301	-0.608919630994409	-0.742159477919384	-0.133043767677365	0.494325669082134	-0.133043767677365	0.494325669082134	0.817477454463532
ENST00000322723.9	-0.301955010892036	-0.113342413139786	0.188592450019757	0.0013487258687147	-0.642690010552598	-0.454077398513558	0.188592451960097	0.000131154490995308	0.188592450019757	0.0013487258687147	0.018477861875155
ENST00000618958.2	-0.193410317085184	-0.511281320923602	-0.318371563675139	0.00216478200259878	2.35759444031066	2.03972350543688	-0.317873961158686	2.43916051035945e-07	-0.318371563675139	0.00216478200259878	0.0272269467864948
ENST00000540386.5	1.46232680605868	11.5420294693004	10.0779717035783	1.21971530090864e-194	-9.82922080138401	0.250535876726077	5.33051784416634	2.07050607834257e-19	5.33051784416634	2.07050607834257e-19	5.09673893966555e-17
ENST00000367109.7	-0.279594305485121	-0.158831900205958	0.119225046386303	0.397036501203232	-0.346891048280862	-0.226128642787353	0.120785583650964	0.384899460509152	0.119225046386303	0.397036501203232	0.755366651068366
ENST00000246548.9	-0.199578484661443	-0.202533747376344	-0.00324564403729055	0.95666928249886	-0.204179795241323	-0.207135037098409	-0.0028873813185889	0.959179483074727	-0.0028873813185889	0.959179483074727	0.994359515708441
ENST00000372692.8	-0.197617905515637	-0.163364208652255	0.0341593181962643	0.58506564805132	0.0701877524209906	0.104441481032599	0.0342912573716743	0.345920517573797	0.0341593181962643	0.58506564805132	0.864142384337591
ENST00000651024.1	0.0218141346667474	-0.0617920228041091	-0.0839777259186674	0.303666121102052	0.346526476447095	0.262920343038513	-0.0835152157386395	0.214097750476667	-0.0839777259186674	0.303666121102052	0.671966525916773
ENST00000358951.7	0.83721457162803	0.566883628199152	-0.271065697327764	0.00849908379833341	-0.0981234047323709	-0.368454346142451	-0.270034175313653	0.0108013205327047	-0.270034175313653	0.0108013205327047	0.0916842497568372
ENST00000262259.7	-0.478293769001452	-0.228969431602647	0.247451164588429	0.247798452078404	-1.87073020685615	-1.62140605028547	0.249862073873757	0.346328750772571	0.249862073873757	0.346328750772571	0.71043308704881
ENST00000426837.6	-0.606116095376786	-0.569676317597458	0.0359456259403759	0.894385118648661	-1.15408569898106	-1.1176467170359	0.0353855677062169	0.942378191106959	0.0353855677062169	0.942378191106959	0.991612254373443
ENST00000555238.5	-0.154606301189123	0.0492980133354736	0.201784159625996	0.35034365253695	-0.157636345159279	0.0462679169986845	0.204533890891897	0.372485026123281	0.204533890891897	0.372485026123281	0.734574379758564
ENST00000393077.3	-0.138028902040362	0.156283229851184	0.291337253629779	0.234100512926487	-1.00668757734213	-0.712375576262385	0.295248684116029	0.295679264145293	0.295248684116029	0.295679264145293	0.664871952563688
ENST00000340941.11	0.192140725426407	0.123257586465366	-0.0693825544602513	0.530987288255714	0.485725200648708	0.416842075119739	-0.0687540341069385	0.512640416766472	-0.0693825544602513	0.530987288255714	0.833616947252882
ENST00000370823.7	0.342762301541004	0.322092763395685	-0.0222365756555101	0.862674159565235	0.205084460646316	0.184414961803743	-0.0203108514768142	0.867528394217011	-0.0203108514768142	0.867528394217011	0.968380917011692
ENST00000290541.7	0.00947708991841233	0.0822887747810773	0.0725099437414931	0.397736065831591	1.90506707600342	1.97787880950635	0.0728121123676044	0.116146560685554	0.0725099437414931	0.397736065831591	0.755700363734057
ENST00000267978.10	0.136158386356879	-0.00407291783585226	-0.144362056897573	0.524658372199936	0.280061779014787	0.139830515402208	-0.139822527012937	0.526545182946673	-0.139822527012937	0.526545182946673	0.831354188855483
ENST00000224950.8	-0.120223565333941	-0.216603950850321	-0.0994291761945085	0.803117897348233	-0.828750242430098	-0.925131094010111	-0.0959199149744538	0.837379840139011	-0.0959199149744538	0.837379840139011	0.958332739702623
ENST00000591115.5	-0.153660023701513	0.224514788908574	0.377803343513359	0.207936195969437	-3.09165558719011	-2.71348147261521	0.381213858692874	0.380261208176576	0.381213858692874	0.380261208176576	0.741824413861761
ENST00000333371.8	1.15165739743116	0.0936794233848324	-1.05939023469424	2.53043557397652e-05	1.46971141148979	0.411733383278631	-1.05739265014495	6.1561216540849e-05	-1.05739265014495	6.1561216540849e-05	0.00133017374117342
ENST00000344138.9	-0.671512897853617	-1.20371005098171	-0.534872861744923	0.00496644819425235	-1.58323904031636	-2.11543628964747	-0.533357150550574	0.0149709652045263	-0.533357150550574	0.0149709652045263	0.115000371723563
ENST00000324366.13	-0.133881260013385	-0.0906691055342771	0.0429511383131945	0.540139042053762	0.662044711839849	0.705256895201692	0.0432681107920713	0.354018556744946	0.0429511383131945	0.540139042053762	0.838264432005736
ENST00000419198.6	0.555865140634397	0.284273413030263	-0.281385883213529	0.523552127405844	0.568309660584555	0.296717882677619	-0.268166039828982	0.569229507061309	-0.268166039828982	0.569229507061309	0.855551936428121
ENST00000430297.7	-0.339657090136319	-0.698468372656327	-0.36208259105421	0.141068901533732	-0.770077581849363	-1.12888901908299	-0.359604728933722	0.203440555545608	-0.359604728933722	0.203440555545608	0.565280825324392
ENST00000533244.6	0.3256133285886	0.119111352785952	-0.209513565965343	0.412243580165408	0.33846043349252	0.131958437266121	-0.205442912562199	0.440427261774339	-0.205442912562199	0.440427261774339	0.785876058035893
ENST00000260102.9	-0.442941402586211	-0.301792062808404	0.140539612450958	0.141584116539587	0.971146969428279	1.11229635268983	0.141221337116223	0.030985572055014	0.140539612450958	0.141584116539587	0.469316420529721
ENST00000383463.9	-0.146285543447653	-0.196472015761949	-0.0513580820707729	0.715415149824469	0.434061210633477	0.383874761697012	-0.0501682983311149	0.707573734239954	-0.0513580820707729	0.715415149824469	0.916532293638219
ENST00000477973.3	-0.329001861596174	-0.458234798974614	-0.132527752473108	0.623900853746044	-1.08391904859438	-1.21315220507248	-0.12951576186761	0.68735710114024	-0.12951576186761	0.68735710114024	0.906792297496948
ENST00000261758.6	-0.12373264863432	-0.141244194918169	-0.0183749252442817	0.856810304214758	-0.569821281322777	-0.58733282977392	-0.0174078239312414	0.871422343243252	-0.0174078239312414	0.871422343243252	0.970227734340837
ENST00000217426.7	-0.0497762496223703	-0.23740698986507	-0.187936274214269	0.01656735531586	1.93571008215947	1.74807938148509	-0.187626433374513	0.000110815352585325	-0.187936274214269	0.01656735531586	0.123752431328331
ENST00000589115.6	-0.275593751249402	-0.369434628654975	-0.0944605749914267	0.611585528155518	-1.11284997029866	-1.20669100473834	-0.0939711449757397	0.678926436449327	-0.0939711449757397	0.678926436449327	0.904372177341742
ENST00000297423.9	0.121922784513563	-0.104983516280396	-0.212429314821726	0.516678089823116	-2.39358105968022	-2.62054742779018	-0.20966905681612	0.970456164580401	-0.20966905681612	0.970456164580401	0.997261448799281
ENST00000398868.8	-0.149324773639982	-0.245595526278366	-0.0973244297316229	0.407812685156596	0.612781304799921	0.516510596616344	-0.0962284483504612	0.317240735237684	-0.0973244297316229	0.407812685156596	0.762343664641197
ENST00000573520.5	0.182334804657823	2.76361815646025	2.58057221820547	1.22642270028413e-09	-3.58339007315279	-1.00210750196186	2.62277098296609	0.000494754869582947	2.62277098296609	0.000494754869582947	0.00805818043977879
ENST00000264935.6	0.630850685212198	0.808847464898047	0.176072257159076	0.307765950921279	-0.294102341457354	-0.116105591604068	0.179017574676731	0.335193315743415	0.179017574676731	0.335193315743415	0.700670657159793
ENST00000393892.8	-0.413810549742202	-0.171214409258925	0.241273280179974	0.0797131920790817	0.63486662985271	0.877462823365766	0.242614592023701	0.0245603389789063	0.241273280179974	0.0797131920790817	0.343426246383665
ENST00000401867.5	-0.079431670931692	-0.337185339959549	-0.259928647596514	0.14947867389248	0.705270715070241	0.447517109343509	-0.257628406467288	0.10260666602105	-0.259928647596514	0.14947867389248	0.482096460363041
ENST00000394894.8	-0.188274654385747	-0.0591248271974248	0.128282870164868	0.233975786152385	0.646203101191341	0.775352967981263	0.129265967671692	0.118349094096433	0.128282870164868	0.233975786152385	0.599345827273324
ENST00000483757.5	0.612962074328545	0.415497886441897	-0.205387573199846	0.631136778802212	1.81582407406828	1.61836015720145	-0.194546957774921	0.603795368577607	-0.205387573199846	0.631136778802212	0.883069687534783
ENST00000262461.7	-0.0154706081612534	-0.212697123236219	-0.198136486295085	0.124468305678933	-0.214935889306618	-0.412162421188988	-0.197237229520812	0.150130163517078	-0.197237229520812	0.150130163517078	0.483083719861398
ENST00000612255.4	2.23870572961773	0.142442921049627	-2.10751376523304	0.252714212749685	1.86672213492156	-0.229541677342225	-2.13828723687511	0.25261849517434	-2.10751376523304	0.252714212749685	0.620246462336695
ENST00000530292.3	1.60815669476404	10.1471737910227	8.53797869200106	4.00822044611273e-161	-11.4522288669359	-2.91318742536111	3.84227691382328	1.5725541612801e-05	3.84227691382328	1.5725541612801e-05	0.000407472108153702
ENST00000305997.8	0.180998564141661	0.242640676968106	0.0598614388926992	0.733483417522499	-0.745061554172846	-0.683419484202253	0.0624692359031784	0.745174752510673	0.0624692359031784	0.745174752510673	0.921943895897971
ENST00000648346.1	-0.225262945886424	-0.126900956849593	0.0976901535494203	0.284038878533922	0.177080792411457	0.275442809985287	0.0983449953170564	0.177793569215136	0.0976901535494203	0.284038878533922	0.654177672472642
ENST00000295822.7	-0.332109511197624	-0.0529256579664896	0.274174280988451	0.404846343112322	-1.33774617083884e-05	0.279170397316167	0.280375714556248	0.406458644158037	0.280375714556248	0.406458644158037	0.761525044056312
ENST00000645836.1	2.68563772051739	9.54990948193981	6.86405096368144	9.37061328481882e-65	-9.22247174102257	-2.35815750691654	2.19664461753985	0.0346705864560051	2.19664461753985	0.0346705864560051	0.20495171093303
ENST00000333449.9	-0.353079411545432	-0.209241764214398	0.14289119712758	0.505328111390747	1.2725053841749	1.41634307602925	0.143805548462192	0.439236790098648	0.14289119712758	0.505328111390747	0.822915166812987
ENST00000217901.10	-0.432629143427284	-0.579373279289522	-0.148017706865521	0.321094204740567	1.31608739493753	1.16934334363906	-0.146707128067599	0.188289070982094	-0.148017706865521	0.321094204740567	0.688122542846277
ENST00000249344.7	0.560622287414382	-1.03030563639008	-1.59165646124133	2.39652562473943e-07	0.130676368381908	-1.46025199856917	-1.59216416888313	1.22290540767946e-05	-1.59216416888313	1.22290540767946e-05	0.000327044159767316
ENST00000295121.11	0.349751644108982	-0.119863271189294	-0.474275363403156	0.152560877061734	0.682518328225156	0.212903445146884	-0.468891513858233	0.16365996374443	-0.468891513858233	0.16365996374443	0.508491413458383
ENST00000326974.9	-0.0374948115726764	0.240531934147224	0.277357945583921	0.026501384519367	-1.28886401271825	-1.01083731476818	0.278269962832289	0.058136987529951	0.278269962832289	0.058136987529951	0.283640410782387
ENST00000235345.6	0.33376952930104	-0.0886849946780972	-0.425866412533112	0.0917563108910864	-0.820053633525588	-1.242508304148	-0.421389419179262	0.16030826425502	-0.421389419179262	0.16030826425502	0.502268302725734
ENST00000308406.9	0.973925091538176	0.558741125153423	-0.421262414601058	0.313700931668551	0.235106723450509	-0.180077428359554	-0.4097116798741	0.398034988874689	-0.4097116798741	0.398034988874689	0.755805919442805
ENST00000350721.9	0.761047520122781	0.787410238909725	0.0254908145598728	0.861353303605255	0.134113934414153	0.160476649397528	0.0270709725456233	0.847413242601054	0.0254908145598728	0.861353303605255	0.965797225741097
ENST00000252603.7	-0.724193643010444	-0.992292309181786	-0.271244818323931	0.187621419278425	1.37104767482424	1.10294915970028	-0.268531664473521	0.0763183554330069	-0.271244818323931	0.187621419278425	0.541540450260623
ENST00000594466.6	0.562870758850519	0.605681689294315	0.0335990141109876	0.981979014810501	1.18900851698291	1.23181936819818	0.0539238573435297	0.933876719524869	0.0335990141109876	0.981979014810501	0.999511007022863
ENST00000256442.10	-0.61329916272868	-0.290370106069752	0.322736886000817	5.57533745358572e-06	1.04785234285066	1.370781431951	0.322893256214893	7.12678107856561e-14	0.322736886000817	5.57533745358572e-06	0.000165442410848731
ENST00000243997.8	-0.394800240027394	-0.193921094955995	0.200520142130217	0.0103823620729681	0.89544512206048	1.09632430060001	0.20090616481905	0.000105125170942928	0.200520142130217	0.0103823620729681	0.0891763391057239
ENST00000378814.9	-0.315643496564159	-0.643142832424388	-0.313671616431082	0.744373352287753	-2.69082426136366	-3.01835739819001	-0.314551741624664	0.928429492748788	-0.314551741624664	0.928429492748788	0.989370321653986
ENST00000590958.5	0.103051523915802	0.584000924457223	0.480368048349242	8.80419947945088e-05	0.848408979253279	1.32935842592652	0.4812785535332	9.39646195024735e-08	0.480368048349242	8.80419947945088e-05	0.00180945511502718
ENST00000374298.4	-0.303335436270811	-0.107874769633928	0.193000050203582	0.287491009248016	-0.278212582862695	-0.0827518886001253	0.195797153734239	0.245267828852758	0.193000050203582	0.287491009248016	0.656369123348496
ENST00000634017.1	0.432435551544854	-0.21432990383667	-0.645570404703755	0.254880096437213	0.137471835340742	-0.509295292115023	-0.646308441933559	0.345722038955768	-0.646308441933559	0.345722038955768	0.709928943345304
ENST00000357123.8	-0.092084771105619	-0.596862150924334	-0.50683813904351	0.00346069430303579	0.0202965987873633	-0.484480790105241	-0.505000887805883	0.00448236570566044	-0.505000887805883	0.00448236570566044	0.0469067661430031
ENST00000553821.2	0.639189852518631	1.47528444989708	0.833082948989665	0.0388690531747518	-2.70250525483173	-1.86641136678453	0.854711179695833	0.168356986600347	0.854711179695833	0.168356986600347	0.515105797137953
ENST00000296666.13	-0.15941894634796	-0.287758469591468	-0.129503010804117	0.334867860170624	1.14706859547173	1.01872914094471	-0.128304334377876	0.20452974264732	-0.129503010804117	0.334867860170624	0.700670657159793
ENST00000379238.7	0.616404987008255	0.58638142688603	-0.0305543782114956	0.750571224066055	-0.276300401099815	-0.306323963121686	-0.029649252381905	0.770698138449206	-0.029649252381905	0.770698138449206	0.934239679635517
ENST00000409248.8	-0.388317314613954	-0.281777923158364	0.102915876415014	0.812314001546309	2.76555098771974	2.87209087918586	0.106659204957521	0.538566665649573	0.102915876415014	0.812314001546309	0.949544014658334
ENST00000322886.12	0.914407212547569	0.237558268394421	-0.679350323760067	0.000471638401684925	-0.125605806861372	-0.802454802100562	-0.676031959486089	0.00232878409571667	-0.676031959486089	0.00232878409571667	0.0286951769518854
ENST00000216330.7	-0.298414235988497	-0.0230656008394144	0.274335693362559	0.021548065622323	0.362685093779599	0.638033768183108	0.275533860847195	0.00405395704613999	0.274335693362559	0.021548065622323	0.148585215719326
ENST00000373921.8	-0.487253003415992	-0.532449057306264	-0.0509775192052047	0.891364829580767	0.897058797721401	0.851862687351099	-0.0462860895497696	0.906768806925335	-0.0462860895497696	0.906768806925335	0.981408239599242
ENST00000411812.1	-0.52788409699921	-0.187620207532934	0.33075158766864	0.607647020718477	0.657550547361725	0.997814145690684	0.342644982908379	0.590700588357041	0.33075158766864	0.607647020718477	0.873447230444834
ENST00000433351.7	-0.719579589454647	-0.944925163795251	-0.22792808988753	0.188567134546784	0.011511691120045	-0.213833866541393	-0.225717959697995	0.174778769675694	-0.22792808988753	0.188567134546784	0.542827016188396
ENST00000424542.7	-0.455162491478705	-0.170245038825532	0.28195295236161	0.195599801227852	-1.36477260885491	-1.07985527817943	0.285411391139023	0.259466036989368	0.285411391139023	0.259466036989368	0.627293894337465
ENST00000531120.6	-0.190200460886487	-0.202818230934058	-0.0128344665129272	0.863836303524797	1.29588449017641	1.28326675798858	-0.0126124856633197	0.811081495976628	-0.0128344665129272	0.863836303524797	0.966750465331378
ENST00000372479.7	0.0736278747598928	0.644961586763966	0.584486782958296	0.466242945714388	-0.238731336617376	0.3325871100336	0.549228955322819	0.860261062184519	0.549228955322819	0.860261062184519	0.965468114350615
ENST00000530721.5	-0.261155230887557	0.492887762224204	0.754011266371445	0.00433822870496106	-3.59274279836025	-2.8387003971555	0.755536308280462	0.0615674352704477	0.755536308280462	0.0615674352704477	0.294188973316898
ENST00000447863.5	1.89984209490894	4.08999064644785	2.18912699686774	4.96174225385732e-09	-4.77838624818463	-2.58823855739218	1.91803633156619	0.0146022454030691	1.91803633156619	0.0146022454030691	0.113130844034794
ENST00000675656.1	-0.2225274009631	-0.411719435141585	-0.192602072726562	0.333099983004556	-0.176632604523625	-0.365824647934798	-0.189093621550696	0.354005665253805	-0.189093621550696	0.354005665253805	0.717389678201723
ENST00000621426.6	-0.261898221298705	-0.361012305898804	-0.100746342945596	0.665980605046712	-1.40105804831622	-1.50017235371119	-0.0989059851932206	0.728099467778086	-0.0989059851932206	0.728099467778086	0.919662236118272
ENST00000229595.6	0.0311364757478779	0.329712706745633	0.296631423081153	0.0885379650746119	0.685224251737276	0.983800560070925	0.298880901625191	0.0249939959430139	0.296631423081153	0.0885379650746119	0.363102877593003
ENST00000613358.4	-0.496661541606198	-0.288147199124368	0.207599283385482	0.159718333589086	-0.53205450545953	-0.32354020810082	0.208592985685902	0.198999756103932	0.208592985685902	0.198999756103932	0.557790653890772
ENST00000279263.13	-0.370426539140977	-0.106232888481201	0.260694815190865	0.38458127807213	0.571723132275283	0.835916769579086	0.264594946895651	0.345619171424274	0.260694815190865	0.38458127807213	0.745849638644547
ENST00000382044.9	0.0251628551193603	-0.200423430846418	-0.226610757554602	0.0362546266749079	0.224161291512837	-0.00142496743673311	-0.225474435475139	0.0185843040219101	-0.226610757554602	0.0362546266749079	0.209940725489641
ENST00000398146.4	1.82893648014308	1.61517774642145	-0.214715111035089	0.286894113358032	-0.219603559286956	-0.43336238162373	-0.210667490826299	0.413222066255129	-0.210667490826299	0.413222066255129	0.768201106384478
ENST00000536681.8	0.686496174599309	0.665419959338079	-0.0248993957207775	0.934340011499423	0.719311305197342	0.698235046705474	-0.0175217970708417	0.965156277655854	-0.0175217970708417	0.965156277655854	0.995771351046919
ENST00000367590.9	0.061351580413665	-0.0767390992904685	-0.139108917420712	0.215892174733265	-0.434948783707761	-0.573039443654094	-0.13808594049513	0.193613618398919	-0.139108917420712	0.215892174733265	0.578893267825796
ENST00000409138.6	-0.395525137061765	-0.124284455542685	0.266130900628698	0.478866975629857	-1.28179654757746	-1.01055630640289	0.272837313181864	0.560325381837131	0.272837313181864	0.560325381837131	0.850460231316979
ENST00000466593.5	2.05485004943398	4.59735561796977	2.5473984080106	0.00472293965279977	-0.400014121632658	2.14249579713854	2.3974889750455	0.167929217470158	2.3974889750455	0.167929217470158	0.514523721193573
ENST00000221418.9	-0.49021858452303	-0.314557162709404	0.174876749324878	0.215968424813979	1.11124863212607	1.28691010789295	0.175677680415342	0.113535761216143	0.174876749324878	0.215968424813979	0.578893267825796
ENST00000618656.1	-0.405585762513056	-0.504345302288337	-0.0991999008526472	0.487317022523779	-1.3262023260978	-1.42496158417446	-0.0987155751713427	0.068284355369136	-0.0991999008526472	0.487317022523779	0.81379980742211
ENST00000355630.9	-0.184362735989539	-0.0585607657628238	0.123649994452136	0.57462700910794	0.366301409891155	0.492103384039862	0.126191531862957	0.548860739729632	0.123649994452136	0.57462700910794	0.858453122158358
ENST00000455809.5	0.580911003924364	0.378421053919686	-0.205943260666222	0.36280278309086	1.15970688038293	0.957217038355764	-0.201654200184862	0.288600141618171	-0.205943260666222	0.36280278309086	0.724915944658171
ENST00000396591.8	0.109078071587423	0.0674599149450377	-0.0433395900230467	0.780586310592109	-0.350092270831888	-0.39171042035272	-0.0411544005296385	0.798346523862338	-0.0411544005296385	0.798346523862338	0.944758021984799
ENST00000301459.5	-0.20110324873711	-0.129983464827625	0.0633619351130585	0.887384992972152	-0.461239714426831	-0.390120233379137	0.0732055896528321	0.881493801774608	0.0633619351130585	0.887384992972152	0.974876191585358
ENST00000379245.8	-0.378454934486954	-1.78931207897678	-1.42037032288617	0.0064809500478117	0.57016746209512	-0.840690288804255	-1.42133835433301	0.0118174157770557	-1.42133835433301	0.0118174157770557	0.0978550690223929
ENST00000644701.1	-0.133373159213787	2.41419301423416	2.54604867517151	5.07635273327583e-31	-3.79738402535232	-1.2498182935214	2.55614254348645	4.97410386429615e-13	2.55614254348645	4.97410386429615e-13	5.6119290577283e-11
ENST00000456284.5	0.143590635307978	0.971093959277953	0.823340356933629	0.0245046371439356	-0.854531639695527	-0.0270285883561696	0.835153964038597	0.0611231129626196	0.835153964038597	0.0611231129626196	0.292858977189089
ENST00000373731.7	-0.254180130379267	-0.0696173930425754	0.1836296937443	0.0656166492420428	-1.82033070679279	-1.63576799036972	0.184556233575965	0.0985634084867793	0.184556233575965	0.0985634084867793	0.384089097043935
ENST00000291565.9	-0.271525538263898	-0.0458690301981762	0.22494337613131	0.00848989570972989	-0.877412811574265	-0.65175629422533	0.225680704103082	0.0050134106846025	0.22494337613131	0.00848989570972989	0.0758071396802015
ENST00000396175.5	-0.0690528373679528	-1.00994587461959	-0.941870120410384	0.239401766054655	-1.45034383611976	-2.39123955784034	-0.948899074393895	0.31628213385702	-0.948899074393895	0.31628213385702	0.683899339549887
ENST00000381473.7	-0.0847210114091982	-0.0730831182754849	0.0112418568116492	0.93370191096491	2.08148926025037	2.09312722678766	0.011604953854454	0.862159442002808	0.0112418568116492	0.93370191096491	0.990060650282251
ENST00000282032.4	-0.0111003401945015	0.400702990575201	0.40863201467458	0.0766382233557445	0.0425973261597845	0.454400680360114	0.412961892114696	0.0562363253030714	0.40863201467458	0.0766382233557445	0.335925290911689
ENST00000258774.10	0.506897811029479	0.668798703044303	0.159292947928469	0.463690139250087	0.044402301899554	0.20630318595337	0.163132381174218	0.451214066766285	0.159292947928469	0.463690139250087	0.800978918329777
ENST00000376442.8	-0.0866341965525945	-0.251325935493797	-0.165544976223507	0.10555526815493	-0.443874213104884	-0.60856594189979	-0.164749515512844	0.0976132204190302	-0.165544976223507	0.10555526815493	0.399046809558831
ENST00000449105.8	0.637927656361349	0.614474549122566	-0.0246513275048698	0.841720289622549	0.661811938063274	0.638358866713054	-0.0230886958974716	0.840726990381683	-0.0246513275048698	0.841720289622549	0.959991448173979
ENST00000674971.1	1.37656667840039	2.68170656256377	1.29857097617092	0.184538288362814	-3.48586423854456	-2.18072471387218	1.24773229175928	0.615797015426356	1.24773229175928	0.615797015426356	0.8777072607031
ENST00000321867.6	0.80642169760135	0.672907882061444	-0.135895917812246	0.705199898782548	-1.02574213464925	-1.1592563026478	-0.127414640228007	0.781330116074125	-0.127414640228007	0.781330116074125	0.940584062700456
ENST00000316024.9	0.318798672097749	-0.416972190690887	-0.740049823934792	0.0110358208443258	2.65124892848414	1.91547840375967	-0.73601234077626	4.50953437129223e-05	-0.740049823934792	0.0110358208443258	0.0931636598323401
ENST00000375464.7	0.273450853989901	0.361259898194143	0.0820414182015443	0.804528484645356	-0.156257236432785	-0.0684482542976494	0.0903461525205254	0.786693172824275	0.0820414182015443	0.804528484645356	0.947363341725794
ENST00000228438.2	-0.864858924267849	-0.595289021923578	0.253972418884474	0.675441603481255	0.293766824057918	0.56333659559489	0.267976440737356	0.638509856359644	0.253972418884474	0.675441603481255	0.90369892038903
ENST00000322927.3	0.948982099382983	0.192564433512289	-0.758724490155391	7.95596082244201e-06	-0.374260136493109	-1.13067784519796	-0.755870360949296	0.00012227283599251	-0.755870360949296	0.00012227283599251	0.0023991613888313
ENST00000482016.6	-0.425877591291525	-0.15940977635066	0.264496069546868	0.175827983810087	-1.32251818243353	-1.05605049161643	0.266790302342109	0.252497482669189	0.266790302342109	0.252497482669189	0.620246462336695
ENST00000260118.7	-0.565349831290747	-0.297547613921134	0.266307642919521	0.123311762632203	1.25853588906384	1.52633821764607	0.267874141203776	0.0204584178742808	0.266307642919521	0.123311762632203	0.432930211043564
ENST00000225792.10	-0.586805033032526	-0.0428162872745124	0.543859774993358	2.18938170252842e-10	2.3598679121481	2.90385671086608	0.543966663507519	8.68403976453208e-51	0.543859774993358	2.18938170252842e-10	1.70598512374714e-08
ENST00000233468.5	-0.354845511662186	-0.30722065036976	0.0470952700157417	0.705995479066774	1.87368486679392	1.92130981011235	0.0476211229741998	0.493444428446962	0.0470952700157417	0.705995479066774	0.912051172921306
ENST00000642466.1	0.0145117668977883	0.10514776535375	0.0895063174065727	0.680349096452281	0.0426751547088654	0.133311035645913	0.091153670990654	0.716265134848143	0.091153670990654	0.716265134848143	0.916697278539163
ENST00000294119.6	-1.31687388351385	-0.0480597556453252	1.26773438985602	0.0824734392401001	5.23095549746709	6.49977091009483	1.26882357800282	1.70626396527545e-17	1.26773438985602	0.0824734392401001	0.349479585449735
ENST00000427383.6	-0.0976116406243567	0.191376466243176	0.288231413512092	0.0196047158935149	1.04727074866463	1.33625891393935	0.289128118086006	0.000828793251560323	0.288231413512092	0.0196047158935149	0.13914723318654
ENST00000618123.4	0.500373815942946	0.283848716976944	-0.217728707343998	0.210725682799015	-2.53593024105056	-2.75245550362144	-0.215599265376858	0.363093804798317	-0.215599265376858	0.363093804798317	0.724915944658171
ENST00000267812.4	-0.426481037134929	-0.304752398459729	0.120974159490927	0.246255732247133	-0.0293091250080127	0.0924195371238463	0.121799405146883	0.178324591530295	0.120974159490927	0.246255732247133	0.615243999848884
ENST00000336174.12	-0.10325621622144	1.02917721113982	1.12969148920516	0.000296784591618279	0.66559612680788	1.79802964988761	1.13495286301445	5.84786919620551e-06	1.12969148920516	0.000296784591618279	0.00511858903155666
ENST00000377619.9	-0.814556498823486	-0.443980445349586	0.366857340822765	0.281074446072118	-0.0886340197876412	0.281941867155465	0.370155317960795	0.308333035199943	0.370155317960795	0.308333035199943	0.676845379864326
ENST00000592042.5	1.6326278237537	1.11994106333093	-0.51348814818904	0.192675306864635	-0.155101531264973	-0.667788654915756	-0.505932703969127	0.309047168482517	-0.505932703969127	0.309047168482517	0.676994362496608
ENST00000400521.7	0.543588417820931	0.357518694797624	-0.1868529178613	0.204276055048582	1.08740419879583	0.901334503612728	-0.185766439873162	0.168626779188532	-0.1868529178613	0.204276055048582	0.566163310294732
ENST00000299821.15	0.196172406090499	-0.22188497992773	-0.419757427414473	0.0121230771236048	1.21132476976734	0.79326748827928	-0.41806744761006	0.000895462994833462	-0.419757427414473	0.0121230771236048	0.0994735214589118
ENST00000672477.1	0.135225624108518	-0.0365286371703344	-0.172676190199321	0.142454406644675	0.643293107609349	0.471538888047242	-0.171585741919598	0.0781762617312795	-0.172676190199321	0.142454406644675	0.470532340841706
ENST00000398174.9	-0.042498334061447	-0.250502483120717	-0.208563496165242	0.102665889365609	2.47521219724914	2.26720814965623	-0.207941259599145	0.0029891071522582	-0.208563496165242	0.102665889365609	0.393758586302732
ENST00000257749.9	-0.791181312958376	-0.352772891497471	0.433948241992137	0.345807171377257	-1.74648787942025	-1.30808024246564	0.438868714740558	0.477497737698662	0.438868714740558	0.477497737698662	0.807207428908101
ENST00000392271.6	-0.407701589672321	-0.986604423422079	-0.583001326423244	0.00763614044202567	-0.557307800050355	-1.13621064346437	-0.579705976028319	0.00985535777627954	-0.579705976028319	0.00985535777627954	0.0856001444064825
ENST00000358664.9	-0.384894495554821	-0.295562377203523	0.0874459157965055	0.581023770839821	-0.638728821925398	-0.549396716521337	0.0893358354818923	0.5788108830407	0.0874459157965055	0.581023770839821	0.8631283036574
ENST00000619466.2	-1.35654523204393	-1.35954162895069	-0.0041643117471537	0.964016597561726	1.39302509665727	1.3900287828157	-0.0032051146136079	0.967417241250456	-0.0032051146136079	0.967417241250456	0.996522874394366
ENST00000272217.7	0.21674370798593	0.238055621115052	0.0158799494385762	0.972183110001349	-0.0388538631320154	-0.0175420006820066	0.0234577566180318	0.945488858693299	0.0158799494385762	0.972183110001349	0.997430391233257
ENST00000394056.6	0.177805604975895	0.0850820215761023	-0.0967612778117393	0.799651818552625	0.879637023518845	0.78691339523309	-0.0911207141773041	0.819854144175511	-0.0911207141773041	0.819854144175511	0.952609368331411
ENST00000444377.5	0.286355327633823	2.05870813507356	1.77170250464235	5.2351806001323e-08	-3.54385173253668	-1.77149959718285	1.78780864363429	0.00132059222907228	1.78780864363429	0.00132059222907228	0.0181514396358907
ENST00000254821.10	0.229864209882966	0.404355747941381	0.174206844676083	0.579693863292197	0.639202358228889	0.813693557018455	0.176384911586829	0.631498140646332	0.176384911586829	0.631498140646332	0.883461167830073
ENST00000361060.5	-0.0126568133405184	-0.0428096023394399	-0.0311347941584039	0.779030256523178	0.27589529950682	0.245742537996281	-0.0301100732877211	0.767101451628296	-0.0311347941584039	0.779030256523178	0.939070569460514
ENST00000257287.5	0.732548000941346	0.292171001929589	-0.443408012528716	0.0563405099018736	-1.036795444397	-1.47717258278647	-0.438972826130157	0.127211382300235	-0.438972826130157	0.127211382300235	0.441752639209312
ENST00000371554.2	-0.0247961951051452	-0.0129627643332361	0.0118771553370984	0.831478605856431	1.05326798805191	1.06510142964918	0.0118771554431976	0.800095571510927	0.0118771553370984	0.831478605856431	0.956417278767487
ENST00000329967.11	-0.390797000770602	-0.282991135541609	0.105635900308088	0.60673506705478	1.32219881054566	1.43000479950404	0.10784525976602	0.449708119038307	0.105635900308088	0.60673506705478	0.87303130510653
ENST00000227266.10	-0.785895154881498	-0.728845018495878	0.0566008279878125	0.588450837474009	1.44737623223309	1.50442643064591	0.0569763603939806	0.368456591901775	0.0566008279878125	0.588450837474009	0.864142384337591
ENST00000366472.6	0.468503869080877	0.0602609894798603	-0.409807788921138	0.186103830646527	-1.73808157714591	-2.14632482638228	-0.406469336376336	0.31052317831841	-0.406469336376336	0.31052317831841	0.677910458444809
ENST00000421999.8	-0.157278667539631	-0.235223414968234	-0.0798193829574965	0.586541568150877	0.00238653759595001	-0.0755581908319807	-0.0778797896081875	0.583818647557788	-0.0798193829574965	0.586541568150877	0.864142384337591
ENST00000457458.6	0.24462133364709	0.556505479760686	0.311023105959699	0.196149041262876	-3.57476853563617	-3.26288477341298	0.315401732365716	0.367037289451534	0.315401732365716	0.367037289451534	0.72996343776158
ENST00000321757.11	-0.132110655192192	0.0239715431164832	0.154766063176635	0.288897363238074	0.961659878984684	1.11774215676295	0.156223877404439	0.123758647523576	0.154766063176635	0.288897363238074	0.658054120132825
ENST00000361428.3	-0.4630030332239	-0.573153486995494	-0.11186291754529	0.529638102815135	-0.989267731386939	-1.09941826360253	-0.110509739013183	0.586752202127041	-0.110509739013183	0.586752202127041	0.864142384337591
ENST00000301964.6	-0.434752516186468	-0.436347258844737	-0.00264201841876588	0.976427696422013	-0.480918732320114	-0.482513475904579	-0.00168128444895399	0.987619587199356	-0.00168128444895399	0.987619587199356	0.999798949077772
ENST00000399464.7	0.478094859032925	0.265143287269823	-0.214690642554518	0.164864547492279	-0.163723534714207	-0.376675110894677	-0.212462798959308	0.187614896453252	-0.212462798959308	0.187614896453252	0.541540450260623
ENST00000321250.13	-0.545778680126355	-0.248393594292255	0.29505796742746	0.125783993290262	0.333803684731226	0.631188827792738	0.297400226438237	0.0707332898018816	0.29505796742746	0.125783993290262	0.438181704070952
ENST00000003100.13	-0.768537038965335	-0.861596641719588	-0.0940338404735606	0.376658252974706	0.465524808499132	0.372465270852378	-0.0931275873293044	0.212570249216395	-0.0940338404735606	0.376658252974706	0.738456880864178
ENST00000309575.5	-0.215712237165032	-0.294354457275408	-0.0800768629898552	0.689207925439807	-2.6269011631944	-2.70554357816608	-0.0783731026368732	0.761289483757345	-0.0783731026368732	0.761289483757345	0.929452444430481
ENST00000633192.1	-0.46523900363013	-0.540029468341104	-0.0815511854868318	0.787383851315049	0.636650750469564	0.561860370921065	-0.0754326745563536	0.796304919303386	-0.0754326745563536	0.796304919303386	0.944350806046569
ENST00000317907.9	0.118880490848908	0.0812276140051697	-0.0385135833602546	0.705509037201756	0.454608979056796	0.416956134989724	-0.0374965619870329	0.663277465591891	-0.0385135833602546	0.705509037201756	0.911857802139883
ENST00000303809.7	-0.962494338693527	-0.759339082520209	0.199298495728288	0.503960912635258	1.56818732059499	1.77134282150005	0.202565409582591	0.305716768747447	0.199298495728288	0.503960912635258	0.822172110973411
ENST00000368431.7	-0.406529096600099	0.136754955565759	0.540689910475912	0.213416737870987	0.0338889949097653	0.577172689637923	0.545794882602642	0.269303610457277	0.545794882602642	0.269303610457277	0.637763474270986
ENST00000402360.6	-1.73737221847764	1.80304014991732	3.55331898134507	0.00467562003467507	0.699664605712188	4.24005432651259	3.52396554086857	0.338506992943811	3.52396554086857	0.338506992943811	0.703831076116299
ENST00000318386.8	-0.13415463830986	-0.305340983947081	-0.171758015741478	0.0491533568705483	0.885653445328756	0.714467141547981	-0.171141164828324	0.00505860234688345	-0.171758015741478	0.0491533568705483	0.256198271542304
ENST00000435786.6	-0.305260022869583	-1.59734125747257	-1.23820264268418	0.871917830619225	0.782075312953569	-0.510034799862646	-1.26836580916754	0.689730439062089	-1.23820264268418	0.871917830619225	0.970543328702193
ENST00000354449.7	0.544499092439602	0.415141389456928	-0.131627013370974	0.475926996478661	1.17773921213201	1.04838159331208	-0.128834436530581	0.396918488552928	-0.131627013370974	0.475926996478661	0.806995321109165
ENST00000254250.7	-0.704630894995022	-0.34125862192769	0.360554028098945	0.27710984545913	-0.0557843185102809	0.307587726308558	0.36394929994964	0.324296172415516	0.36394929994964	0.324296172415516	0.691597580894509
ENST00000454652.6	0.818409335616375	1.84090018163932	1.01783875130652	0.00525165582554769	-0.967417768365382	0.0550728569684735	1.03471331698	0.022946162568141	1.03471331698	0.022946162568141	0.154590426916116
ENST00000359315.6	0.186578134859451	0.015008870427842	-0.177414221947328	0.582938507501452	2.09524537888578	1.92367647818989	-0.171039074091348	0.436457357075005	-0.177414221947328	0.582938507501452	0.864142384337591
ENST00000296755.12	-0.0919081185966983	-0.122662507450136	-0.0318460671006902	0.762132035303894	-0.511680109034462	-0.542434494193804	-0.0306305683098387	0.774967230613207	-0.0306305683098387	0.774967230613207	0.936688993948404
ENST00000376350.8	0.951815843222202	1.05373710110904	0.10013960133159	0.681024407527895	-1.08785213376553	-0.985931066930071	0.1061457805536	0.737205274552106	0.1061457805536	0.737205274552106	0.921153048979085
ENST00000367993.7	-0.185561031505859	-0.20180662317977	-0.0166235042879832	0.841832889948883	0.727400449214304	0.711154885877512	-0.016164072040572	0.813795363456846	-0.0166235042879832	0.841832889948883	0.959991448173979
ENST00000294811.2	-0.223517560269753	-0.513363689717871	-0.295569863934561	0.403315873276178	-0.304163317388328	-0.594009674406732	-0.290724463156868	0.465462909789916	-0.290724463156868	0.465462909789916	0.801605140714422
ENST00000553899.5	3.61307477815329	0.503519885666862	-3.11865851200975	4.93459945260528e-15	3.15925184214883	0.0496969855470007	-3.10601129144979	1.683480936048e-13	-3.10601129144979	1.683480936048e-13	2.04873955262201e-11
ENST00000253814.6	-0.273353038158445	-0.13281456588825	0.139767938809905	0.318755707221862	0.433552534575552	0.574090997975949	0.140710194179756	0.315786607537195	0.139767938809905	0.318755707221862	0.68555263401906
ENST00000234454.6	0.582852749677459	0.6224314745105	0.0378554042786915	0.821105991435047	-0.0480570934418178	-0.008478382470786	0.0403196084260387	0.809920237848105	0.0378554042786915	0.821105991435047	0.952609368331411
ENST00000294053.9	-0.457175749951932	-0.639036105589325	-0.183409591167751	0.224690899938991	1.00980020612983	0.827939906909846	-0.181911669419361	0.149069781315596	-0.183409591167751	0.224690899938991	0.59176500854393
ENST00000262947.8	-0.23928208078615	-0.398848250138503	-0.161016501262894	0.207238142713645	0.414134983319436	0.254568846552223	-0.159476918012399	0.158300990249947	-0.161016501262894	0.207238142713645	0.569694498409006
ENST00000413988.2	0.0149046928084499	0.0120153076877041	-0.00810341078768761	0.954833777550095	1.21374942439555	1.21086023153522	-0.00232138781592583	0.993989408946888	-0.00232138781592583	0.993989408946888	0.999798949077772
ENST00000300880.11	1.38237051927977	1.5696679284592	0.142531712653106	0.511249905779348	2.19264568762845	2.37995043233056	0.203276871302264	0.699633893694896	0.203276871302264	0.699633893694896	0.9099264160869
ENST00000357998.10	0.415961961772853	0.666085014758758	0.245676659566717	0.564454233366908	-1.33214863879759	-1.08202609693568	0.258777715899519	0.646915999146227	0.258777715899519	0.646915999146227	0.889519764726772
ENST00000304363.9	-0.279061278465316	0.13110899338542	0.406328143191429	0.112017288404842	-0.859716797789151	-0.44954662031181	0.411375416261258	0.142715044438069	0.411375416261258	0.142715044438069	0.470833580965192
ENST00000223023.5	-0.516207671054735	-0.532757417879133	-0.0205534998689529	0.957486834654997	-1.23450662905482	-1.25105677666779	-0.0173082110572862	0.96647837406026	-0.0173082110572862	0.96647837406026	0.996376096463609
ENST00000613659.1	-0.717277615680339	-0.926997975076862	-0.213238060995952	0.336766435025583	1.31807792981705	1.10835770898495	-0.210130352606863	0.226200694907858	-0.213238060995952	0.336766435025583	0.70190928156131
ENST00000507747.1	-0.745643950272083	-0.267670193872014	0.47694567686465	0.188848276137382	0.153335813604142	0.631309102665572	0.478678692587962	0.261536071448617	0.478678692587962	0.261536071448617	0.630749763941209
ENST00000302386.10	-0.240281195872198	-0.237767996717124	0.00190144674425197	0.99863298143528	1.66751375905125	1.67002701099131	0.00252251417816385	0.983396333266192	0.00190144674425197	0.99863298143528	0.999798949077772
ENST00000408901.8	-0.327111534296265	-0.253661160834332	0.0724181912303639	0.579110368707899	-0.262499487551303	-0.189049112232814	0.0735676863767909	0.564507726821788	0.0724181912303639	0.579110368707899	0.861978137990409
ENST00000509253.5	-0.130196732136472	0.0392461885245409	0.168321211957223	0.278484622889148	1.06320327694054	1.23264627956737	0.169600198193191	0.122605282631953	0.168321211957223	0.278484622889148	0.649218026369427
ENST00000620094.4	-0.519870650001714	-1.26637973011401	-0.750986545158511	0.0300211981528162	-1.01487491649627	-1.76138437127543	-0.750181378081393	0.0645773907669569	-0.750181378081393	0.0645773907669569	0.303707216412032
ENST00000261880.10	0.154814855431939	0.11984263370346	-0.0357976714265513	0.726286181801034	-0.139215058154074	-0.174187269425883	-0.0348235849796847	0.728825919260069	-0.0348235849796847	0.728825919260069	0.919884942115725
ENST00000611668.4	-0.130536372530491	-0.0049798005476199	0.124842975294345	0.308092362971803	-0.0259864550289087	0.0995701153249452	0.125660723965709	0.30177626935058	0.124842975294345	0.308092362971803	0.676728530388886
ENST00000391771.1	-0.205891841448602	-0.0806648628247479	0.124062464634638	0.403739825804623	1.29759804117864	1.4228250908613	0.125263788043064	0.245406705830609	0.124062464634638	0.403739825804623	0.759788957611148
ENST00000439370.5	1.05122024147279	0.318300900778765	-0.743470127058131	0.110782937361037	1.81207471970128	1.07915574819025	-0.730041927056033	0.0593088676211497	-0.743470127058131	0.110782937361037	0.408125848488908
ENST00000246071.8	0.0432335608875045	0.00285015256859458	-0.0410962120902214	0.756628940797266	1.88358244205454	1.84319913616824	-0.0404036298195307	0.634507588412123	-0.0410962120902214	0.756628940797266	0.926697549125924
ENST00000366548.8	0.338305785911689	0.311012130033025	-0.0279794503961651	0.736024477282788	-1.00603346413743	-1.03332711868736	-0.0271684518161504	0.753282970399453	-0.0271684518161504	0.753282970399453	0.925128146361343
ENST00000375888.5	-0.0453975984433523	0.0996567241750639	0.141350384458669	0.594901138009238	-0.332432780501959	-0.187378547273154	0.146382315092574	0.610691184406466	0.146382315092574	0.610691184406466	0.874688735560227
ENST00000367854.8	0.305431791484557	0.312928464815175	0.00506875321598521	0.981743918335408	-1.34103771577906	-1.33354113210792	0.00833282781665545	0.965780281315942	0.00506875321598521	0.981743918335408	0.999511007022863
ENST00000360128.11	-0.267526246750617	-0.300540630460585	-0.0338222821617846	0.732139005374545	-0.921598581464991	-0.954612964018285	-0.0329381268100444	0.745584308941872	-0.0329381268100444	0.745584308941872	0.92202283897852
ENST00000527958.6	-0.2362585916664	-0.166320785802934	0.0690130105993092	0.487729079037197	-0.491092912167517	-0.421155097555746	0.0699708952234002	0.458766561179032	0.0690130105993092	0.487729079037197	0.81379980742211
ENST00000408965.4	-0.859573661126493	-1.37207227655615	-0.526352593168379	0.308204363530638	1.18116097007711	0.668662393715654	-0.518931838516131	0.279496052082737	-0.526352593168379	0.308204363530638	0.676763583015868
ENST00000247026.10	0.172334394462469	-0.0327470183695918	-0.206709112670173	0.128991248768939	-0.914406701745739	-1.11948813206868	-0.205006402745715	0.167504977757715	-0.205006402745715	0.167504977757715	0.514096461913802
ENST00000534928.5	0.341131122846455	0.0127044105316731	-0.329880075197915	0.00734416400037762	-0.285348191481226	-0.613774898351402	-0.328204782028884	0.00840139919632802	-0.328204782028884	0.00840139919632802	0.0753274459399245
ENST00000260810.10	0.420806680813951	0.179599150481339	-0.242222952826783	0.0226269079931373	-1.17638604123463	-1.41759358366236	-0.240902218091219	0.0395557361694725	-0.240902218091219	0.0395557361694725	0.220624260116964
ENST00000395728.7	-0.169828106597146	-0.525032698462431	-0.356137767096476	0.00236427247721354	-0.21494296681562	-0.570147559942091	-0.355181390193021	0.00272186789230036	-0.355181390193021	0.00272186789230036	0.0323430958555624
ENST00000406452.8	-0.111253460867806	-0.259366241126058	-0.149648439215709	0.37849445732991	-0.163014695008149	-0.311127513956937	-0.148069037614341	0.418619755136175	-0.148069037614341	0.418619755136175	0.772677329222888
ENST00000234590.10	-0.564218474340663	-0.413521020094641	0.150617827931224	0.00328576549753671	2.24138600368646	2.39208348119755	0.150700620247532	1.04658443506037e-07	0.150617827931224	0.00328576549753671	0.0372260733303557
ENST00000230901.9	0.490491478363273	0.440172360510493	-0.0508912161843919	0.659134824831738	-0.166757297829897	-0.217076430632849	-0.0498855733813899	0.691179602850696	-0.0498855733813899	0.691179602850696	0.9069382055656
ENST00000474627.8	0.364845138529721	0.0686353890808234	-0.301788657171594	0.365164754576382	-0.0403461472479215	-0.336556010742698	-0.294493995881266	0.427294672930736	-0.294493995881266	0.427294672930736	0.777748483956245
ENST00000269228.10	0.295706522366874	0.0645312866509922	-0.232313794837449	0.0782724190704463	1.24906106867385	1.01788589404229	-0.230984740064005	0.0221020023254151	-0.232313794837449	0.0782724190704463	0.339405446448194
ENST00000394126.5	-0.19219405394133	-0.242558144974464	-0.0510266198914822	0.65171872472977	0.720992642622084	0.670628577310741	-0.0504131963826123	0.617672737361555	-0.0510266198914822	0.65171872472977	0.891708629048526
ENST00000366609.3	-0.175596638676838	-0.20291003764947	-0.0287923117825484	0.83215752586718	0.32340398527721	0.296090620587959	-0.0271449227932961	0.831572360618961	-0.0287923117825484	0.83215752586718	0.956417278767487
ENST00000426633.6	-0.170842990891387	-0.349130968359656	-0.180162063733207	0.560936060878601	2.27315674587053	2.09486894365549	-0.178170793585367	0.500950151651644	-0.180162063733207	0.560936060878601	0.850910150612903
ENST00000532972.5	-0.174142053018245	-0.179277553982872	-0.00576982088382461	0.94623358247608	1.91913806140582	1.91400263862822	-0.00505899342134142	0.93275188364038	-0.00576982088382461	0.94623358247608	0.991945471724083
ENST00000406890.6	-0.488165938475718	-0.336898087667986	0.142047897578482	0.755429959848751	-0.520211129633168	-0.368943618224253	0.150884411320053	0.764778439848884	0.150884411320053	0.764778439848884	0.930500481015868
ENST00000338779.11	-0.120025851587459	-0.204759411968254	-0.0860686261445913	0.51322368943598	-1.92447148636201	-2.0092050900609	-0.0847546024356749	0.582227052369524	-0.0847546024356749	0.582227052369524	0.863847061366995
ENST00000244007.7	0.786099644907562	0.911658532102158	0.124570498194613	0.335794893599567	-0.848444580327034	-0.722885731759201	0.126309075874037	0.401163562983958	0.126309075874037	0.401163562983958	0.757477831190316
ENST00000398558.8	-0.363636113101727	-1.28082779916737	-0.93666027111523	0.0717679142311586	1.5295652291951	0.61237386995129	-0.922379701020111	0.0388742371918264	-0.93666027111523	0.0717679142311586	0.323558792375351
ENST00000399728.5	-0.0508728498045919	0.0567400224498924	0.10741959162397	0.168174697400988	0.75626800451874	0.863880879278379	0.107590370146872	0.151023678348709	0.10741959162397	0.168174697400988	0.514693457911869
ENST00000575842.5	-0.194620441272424	-0.336077344243982	-0.141519895682357	0.0229509192577892	2.43623281594065	2.29477594321792	-0.141420964379393	0.000287660680685524	-0.141519895682357	0.0229509192577892	0.154590426916116
ENST00000676123.1	-0.958831300104604	-0.585372095479266	0.363806986234368	0.508273958133652	-0.241811541843677	0.131647118273347	0.370983805439072	0.540616303522114	0.370983805439072	0.540616303522114	0.838264432005736
ENST00000369393.8	0.369301586004331	0.304044115594164	-0.06566362932137	0.382703634994642	-0.883262193227351	-0.948519649811417	-0.0651180783602729	0.346962682807442	-0.06566362932137	0.382703634994642	0.744577523015442
ENST00000366654.5	0.0626965656982508	-0.290503759683553	-0.356734850177104	0.155289760293797	-1.31170478275286	-1.66490529737719	-0.352688054176397	0.250182179518791	-0.352688054176397	0.250182179518791	0.618705254049959
ENST00000586178.6	1.33822714952395	0.264133094305419	-1.07597155885711	2.52680944568566e-06	-2.04531111238747	-3.11940539299642	-1.07217818881995	0.000578356908437295	-1.07217818881995	0.000578356908437295	0.00910491813268073
ENST00000420864.5	0.2398211742998	1.16968934627716	0.927221196632542	0.0401392733398539	-2.59753103563504	-1.66766371333763	0.948348487937379	0.167323004922724	0.948348487937379	0.167323004922724	0.51397489118492
ENST00000274764.5	0.784555842895394	0.306730230852796	-0.485554540161788	0.264475936460119	1.78526496033603	1.30743958571686	-0.474886539922413	0.20558878488539	-0.485554540161788	0.264475936460119	0.633187194473817
ENST00000311177.7	-0.151371158066273	-0.190464220997981	-0.0400051267447545	0.706901685697139	-0.750109167116059	-0.789202235341352	-0.0390293920308078	0.72735719224134	-0.0390293920308078	0.72735719224134	0.919361156397007
ENST00000508855.5	0.589929503627287	-0.0396705815098303	-0.633803701579105	0.315898074738629	5.80997590436677	5.18037722564408	-0.629265721280336	0.0016179461199691	-0.633803701579105	0.315898074738629	0.683524782619712
ENST00000398752.11	-0.20466963192246	-0.273778485322801	-0.0693888976703165	0.431699345603084	3.19638465815335	3.12727587019339	-0.0691010587486911	0.0593725023044536	-0.0693888976703165	0.431699345603084	0.781111863051621
ENST00000273077.9	-0.720781273335039	-0.107381851163838	0.610151129991694	0.0136352775909003	-0.509593572130444	0.103805822209315	0.613945254686237	0.0134886584766244	0.610151129991694	0.0136352775909003	0.107562791529043
ENST00000323563.8	-0.099045906269423	-0.105358032298607	-0.00817154776902651	0.946990384246967	1.21662889387371	1.21031687634058	-0.00617450388896176	0.961020263265839	-0.00617450388896176	0.961020263265839	0.994915931125244
ENST00000367619.8	0.205697753600769	0.118789000574248	-0.0891035211680951	0.583299464989813	0.651085330841191	0.564176635580651	-0.0867830678616645	0.541744060776082	-0.0891035211680951	0.583299464989813	0.864142384337591
ENST00000317802.9	-0.141703815995769	0.601144720767662	0.736290093706329	0.0539929352555649	-0.0277152138587535	0.715133297450793	0.746588309263309	0.0453158814291742	0.736290093706329	0.0539929352555649	0.271436026211152
ENST00000356260.10	0.0112035801840603	-0.251777204671922	-0.264251859070418	0.0583669878291316	-0.171052215136652	-0.434032996644838	-0.262830034056808	0.0615118711069531	-0.262830034056808	0.0615118711069531	0.294143521394882
ENST00000280571.9	0.616658664642411	0.844094570598928	0.225073815332016	0.374345830519868	-2.49453049640731	-2.26709491969709	0.231938108997971	0.516228697572693	0.231938108997971	0.516228697572693	0.825538582945245
ENST00000285873.8	-0.21604898636293	-0.245925025321535	-0.0303293470645434	0.740271771913772	0.82415099949301	0.794274986971247	-0.0298297140005483	0.69873714201946	-0.0303293470645434	0.740271771913772	0.921153048979085
ENST00000528838.6	-0.377199647737675	-0.49192822473061	-0.116358608913343	0.391133607212674	-0.43025893770963	-0.544987506159096	-0.114944978673653	0.39302855423976	-0.114944978673653	0.39302855423976	0.752393769725597
ENST00000340381.11	-0.129384802688882	-0.398687775013324	-0.27104268222503	0.0830854511807032	1.1840470946668	0.914744206366242	-0.269454486660088	0.0253912797320776	-0.27104268222503	0.0830854511807032	0.351385600053962
ENST00000259727.5	0.13377323736805	0.281920928317744	0.147590290033002	0.243650946732638	-0.336527753394985	-0.188380086327733	0.148607430628637	0.279622967595295	0.148607430628637	0.279622967595295	0.649634569288854
ENST00000260327.9	0.205420194241472	0.492449065346379	0.285887462210535	0.0356644667673504	-1.06225585283354	-0.775227012724739	0.287708650173994	0.0573344120943007	0.287708650173994	0.0573344120943007	0.282307111963652
ENST00000374599.7	0.569588495638157	0.814260218306831	0.242940625158087	0.239383473534241	0.171320122032488	0.415991830338368	0.24620459982531	0.241439126544114	0.24620459982531	0.241439126544114	0.610103292477616
ENST00000473341.5	1.62905876229117	9.47268066212144	7.83912150690111	6.00695336178931e-40	-8.62914646237134	-0.785477216256746	3.18145669849009	0.00224552129409713	3.18145669849009	0.00224552129409713	0.0279233537730953
ENST00000541240.5	0.847010235465665	1.74600909925056	0.897735778249377	0.00301495811057486	-3.82153009779297	-2.92253187057714	0.91220301730297	0.0674386845333373	0.91220301730297	0.0674386845333373	0.311675020235573
ENST00000242592.9	0.621512261335544	0.539826668523809	-0.0841830052442016	0.689838515283126	1.56593956214542	1.48425410113281	-0.0811353396691306	0.626942196438772	-0.0841830052442016	0.689838515283126	0.9069382055656
ENST00000414651.3	0.180729484925039	-0.315095805998905	-0.49868088888022	0.216019379666464	4.5440521069839	4.04822757844076	-0.495659635241159	0.000999006547514387	-0.49868088888022	0.216019379666464	0.578893267825796
ENST00000536578.5	-0.0233180392626758	-0.124742776075519	-0.102357252040028	0.445508432999921	-0.236278315690815	-0.337703079946348	-0.101426732464402	0.487022439263209	-0.101426732464402	0.487022439263209	0.81379980742211
ENST00000458591.7	-0.056189625630392	0.0331119771855166	0.0875198062808886	0.5935258445149	0.623031648436497	0.712333347139474	0.0895627028370929	0.436024259876205	0.0875198062808886	0.5935258445149	0.865089277612822
ENST00000524767.5	0.7355797428217	0.348283597102338	-0.389811960282359	0.0893992503104435	-0.895136899741354	-1.28243319428877	-0.385395372768301	0.177588160653305	-0.385395372768301	0.177588160653305	0.527692907261266
ENST00000618691.5	0.0354147126684869	-0.383777073410392	-0.419537691537691	3.55363481406792e-05	2.91501259836981	2.49582090084848	-0.419250655553828	1.6863737518616e-23	-0.419537691537691	3.55363481406792e-05	0.000824184553986501
ENST00000341068.8	0.859839359568592	0.452575018635384	-0.407722496019966	9.07174088795777e-07	-0.44594076843989	-0.85320510874653	-0.407060250377582	2.45708813009078e-06	-0.407060250377582	2.45708813009078e-06	8.04009714109161e-05
ENST00000557659.5	0.605331979958871	1.39035329708828	0.792895494193867	0.335607649790859	-0.796276713159937	-0.0112580146945424	0.723708025999867	0.65060729177658	0.723708025999867	0.65060729177658	0.891312883943635
ENST00000336097.7	-0.260735703210624	-0.259177921886899	0.00126121656858347	0.990491060084715	0.479881118531112	0.481438916080912	0.00160171796934672	0.980657399301639	0.00126121656858347	0.990491060084715	0.999798949077772
ENST00000335624.4	0.0918012989895172	0.276439510262512	0.174488498848543	0.733795918896193	0.0915370775402008	0.276175137323925	0.189619256702859	0.714141547456116	0.174488498848543	0.733795918896193	0.920860650887148
ENST00000569871.5	0.747073728353985	1.09389852074627	0.344419981475782	0.486872310136281	1.0146829240337	1.36150755920566	0.354275171370713	0.50084869350541	0.354275171370713	0.50084869350541	0.821300862885252
ENST00000287474.9	0.300633376469781	0.42962614381031	0.127059316969985	0.721364471866863	3.03487456007398	3.16386764792572	0.129669738872995	0.445880004784655	0.127059316969985	0.721364471866863	0.91754519626523
ENST00000373014.5	-0.200626794535374	0.0608139839321287	0.261004503004286	0.000766444677778561	0.326707089867235	0.588147896302369	0.261477908062052	3.12881902469046e-06	0.261004503004286	0.000766444677778561	0.0114386777121104
ENST00000595100.1	1.12558037879481	1.15387857563086	0.0205162007184896	0.955381598806813	2.07444498168145	2.10274342789124	0.0444610429967192	0.942111682870506	0.0205162007184896	0.955381598806813	0.993828092266288
ENST00000582401.6	-1.3041175396124	-1.0704903336928	0.23309931765565	0.0369482631902831	0.709408432853067	0.943035650720505	0.233408191012589	0.0208912209216342	0.23309931765565	0.0369482631902831	0.211963261977731
ENST00000310981.6	-0.065370788945606	-0.087873944934336	-0.0269772109762503	0.906148793304329	0.40221480630251	0.379711683786187	-0.0219299551733312	0.930042278314956	-0.0219299551733312	0.930042278314956	0.989690297542387
ENST00000376509.4	-0.0085979053493231	0.0187765207010398	0.0269539259478042	0.757952862125277	0.995147472099928	1.02252193452985	0.0273731878309703	0.641098657132205	0.0269539259478042	0.757952862125277	0.92717029164319
ENST00000562050.5	-0.0900380489363044	-0.069427772827379	0.0172223325093599	0.941299215144125	-0.957798147742941	-0.937188668486975	0.0226490572287554	0.96850417789168	0.0226490572287554	0.96850417789168	0.996946279295266
ENST00000355972.8	0.371923059199056	0.245874938141489	-0.126245147248586	0.357393821702278	-0.729020149595591	-0.855068350166376	-0.125580382397475	0.453561365371981	-0.125580382397475	0.453561365371981	0.795013586484207
ENST00000578822.5	0.69593968649679	0.686592359398208	-0.0118561413374916	0.934465918611007	2.15369815328428	2.14435102401074	-0.00866329944020053	0.956611488726992	-0.00866329944020053	0.956611488726992	0.994107938123168
ENST00000672774.1	0.280913610556328	0.294527699361383	0.0118934420241268	0.980390974984005	3.15723325752345	3.1708478317413	0.0143277223245732	0.937843044254325	0.0118934420241268	0.980390974984005	0.99949122230835
ENST00000222305.8	-0.395538429850122	-0.570074131461312	-0.175223940085115	0.683436248943777	-2.09460965919533	-2.26914630759978	-0.175223952489348	0.732393257419894	-0.175223952489348	0.732393257419894	0.920350299328566
ENST00000340934.10	0.24490073370017	0.272881624194515	0.0269517250979094	0.839789126627943	0.115758576104886	0.143739502597308	0.0281673954868609	0.797954151873881	0.0269517250979094	0.839789126627943	0.959569156082631
ENST00000320868.9	-0.0212289560098894	0.3236526547765	0.34501810170661	0.0270248473903863	1.68641612681552	2.03129744427633	0.344990991094385	0.111012831209393	0.344990991094385	0.111012831209393	0.40827842948351
ENST00000587896.6	-0.0563240083398024	0.280344103641744	0.33666308751723	0.0634528177420659	-0.610472164592965	-0.273804321191746	0.337216793342468	0.180758543636917	0.337216793342468	0.180758543636917	0.532549581145313
ENST00000621032.4	1.43324125604194	9.43552841616027	8.00099557384652	2.1284138775394e-95	-12.1751510319099	-4.17285362725361	3.32549594538358	0.000802668792900092	3.32549594538358	0.000802668792900092	0.0119091858847957
ENST00000618853.5	-0.0596565366361104	-0.0313621489944413	0.0261497457903159	0.910570165668858	0.961632706011919	0.98992718714825	0.0286663930402811	0.859473911639379	0.0261497457903159	0.910570165668858	0.983484789026665
ENST00000280700.10	0.163066312946247	0.247941100241171	0.0840449853408652	0.495881077285088	-0.150038028838646	-0.0651632453727924	0.085112317343977	0.494964033078893	0.0840449853408652	0.495881077285088	0.818468864702471
ENST00000416007.9	-0.451700540182378	-0.278105372415252	0.170011653782276	0.462089822415806	0.660268609520735	0.833863873135509	0.173649096875194	0.35274862071208	0.170011653782276	0.462089822415806	0.799887304872239
ENST00000318663.5	0.46245091980794	1.94975260141591	1.48280146215244	0.0181429176685407	-0.10725864152379	1.38004285612366	1.51332132704931	0.0301676146792141	1.51332132704931	0.0301676146792141	0.187616530314253
ENST00000521578.6	-0.287371455110932	-0.951898485203943	-0.666519354944796	0.00274066367460089	-2.07976610444619	-2.74429334201062	-0.665925734617212	0.0158182663924187	-0.665925734617212	0.0158182663924187	0.119642209005787
ENST00000336735.9	0.502911778031536	0.432018691121963	-0.0721732048628612	0.579902671616269	-0.546096586322974	-0.61698969355473	-0.0703312349289757	0.628941945730992	-0.0703312349289757	0.628941945730992	0.882511382889082
ENST00000311180.9	-0.29000132618292	-0.503207991725036	-0.2155686928261	0.278188342372522	1.77893581228075	1.56572930611299	-0.213378249834523	0.119750499831163	-0.2155686928261	0.278188342372522	0.648671601617697
ENST00000652974.1	-0.293805770592206	-0.476027716472609	-0.183195196857487	0.235932798692786	-4.2199022867389	-4.40212437498981	-0.182390678180204	0.371906229233891	-0.182390678180204	0.371906229233891	0.734105562599629
ENST00000373863.3	0.0188471893275564	0.373726527849296	0.35365156744471	0.067881041900676	0.0300569053718044	0.384936193993701	0.355795912514304	0.0865078070891507	0.355795912514304	0.0865078070891507	0.359266126757129
ENST00000432615.5	1.88485159414124	10.7189882789423	8.82952977016027	3.10776570254921e-37	-7.3480225566773	1.48618488492787	4.09898448969277	1.44866181090286e-08	4.09898448969277	1.44866181090286e-08	7.80619705168601e-07
ENST00000397500.5	-0.590350767910062	-0.0832411073003426	0.504495793184365	0.184935117920648	0.411215041475375	0.918324502018748	0.508438449710303	0.197314573563262	0.508438449710303	0.197314573563262	0.555094583445114
ENST00000369498.8	-0.581265508010282	-0.422639052757327	0.156951121788834	0.307755514204081	0.248368637199934	0.406995136449476	0.158598240183794	0.226529281489838	0.156951121788834	0.307755514204081	0.676582122250275
ENST00000421852.6	-0.505560274346984	-0.449281944697661	0.0541183311119213	0.739927170546001	0.0491165784375833	0.105394941902023	0.056339249612896	0.696330619454186	0.0541183311119213	0.739927170546001	0.921153048979085
ENST00000614558.2	0.436833085560207	0.555135722227945	0.117571766579032	0.349217464107742	-1.1003625807213	-0.982059989203186	0.118807113487697	0.423918170024207	0.118807113487697	0.423918170024207	0.776261705512139
ENST00000269886.7	-0.371907735732873	-0.28214425860102	0.0884356059608307	0.496797807131513	-0.449571423713399	-0.359807914637568	0.0898894516227997	0.436326432452475	0.0884356059608307	0.496797807131513	0.819241929197805
ENST00000519374.6	-0.316195494243461	-0.408611203709124	-0.0939008784156741	0.580214963269373	1.28074183852347	1.18832623092948	-0.0925665560986177	0.480091025463461	-0.0939008784156741	0.580214963269373	0.862575474647238
ENST00000562875.5	-0.234360206245313	0.228429465967725	0.460253606564822	0.0243627156595834	-1.66515863022158	-1.2023690804381	0.46384978553699	0.0578276021665205	0.46384978553699	0.0578276021665205	0.283118525498642
ENST00000373855.5	1.18212637594928	0.620595922701351	-0.562278992133008	0.000152542645801323	-2.03396341020688	-2.5954939771885	-0.560211974822825	0.00558819615087409	-0.560211974822825	0.00558819615087409	0.0555792034069029
ENST00000524782.6	0.530433759185811	0.56816600047761	0.0371500702124651	0.692102414414209	0.565337944179291	0.603070215072586	0.0378353989975349	0.594291988836061	0.0371500702124651	0.692102414414209	0.9069382055656
ENST00000415136.6	-0.155637884603128	-0.115680460508016	0.039747055065961	0.587770584449121	0.869736215609232	0.90969366919205	0.0399306230676735	0.413986491358075	0.039747055065961	0.587770584449121	0.864142384337591
ENST00000411651.6	-0.422981953861764	0.862667140672998	1.2857237304376	1.18178447848254e-05	-3.36863268018453	-2.08298423917424	1.29127110089932	0.00511267264179913	1.29127110089932	0.00511267264179913	0.0518981793658167
ENST00000569315.1	-1.14836762306127	0.088222526892006	1.22929988699245	0.221622902736414	1.73816029904703	2.97475091803785	1.24128297481794	0.0579119309698499	1.22929988699245	0.221622902736414	0.587938683942331
ENST00000311772.10	-0.371437274195117	-0.297934630845661	0.0727282505395279	0.507246734527387	-0.613515393301784	-0.540012754896977	0.0734703753981625	0.508727750304777	0.0734703753981625	0.508727750304777	0.824870131782169
ENST00000521229.5	-0.300305747457044	-0.396417979869078	-0.111832521967774	0.809534350837582	1.72758327349769	1.63147158603748	-0.0965458262635304	0.826972073122872	-0.0965458262635304	0.826972073122872	0.954998883035913
ENST00000409031.5	0.722246822002017	0.399546932626787	-0.323190174846452	0.000580954790825148	0.808625110659577	0.485925252636651	-0.322661302306478	2.18285027869133e-05	-0.323190174846452	0.000580954790825148	0.0091175822215164
ENST00000263960.6	-0.347611656452175	-0.245655916151891	0.0976900829829526	0.718678997752326	0.116367807448586	0.218323567346045	0.102346611795272	0.682970305066644	0.0976900829829526	0.718678997752326	0.917351878498075
ENST00000272937.10	0.108777544275343	-0.0882302268205311	-0.199989837026373	0.285376232445155	-0.53304541077628	-0.730053156103385	-0.19685934919076	0.28993076174016	-0.19685934919076	0.28993076174016	0.659552460050698
ENST00000375077.5	0.403252853157814	0.207626257216623	-0.197973170622422	0.320620268697094	-1.22441879666861	-1.42004550124799	-0.194747284047767	0.425682173585348	-0.194747284047767	0.425682173585348	0.776635486350631
ENST00000317135.13	0.812355388509107	0.70077511469273	-0.116265752928973	0.683871937828615	-0.57735506714508	-0.688935474302935	-0.108034400488807	0.758742247883518	-0.108034400488807	0.758742247883518	0.927475403614609
ENST00000247977.9	0.324260176113902	0.22287576893738	-0.105586617785026	0.699141899472924	1.81234643391336	1.710962281794	-0.100619682823637	0.620786539699778	-0.105586617785026	0.699141899472924	0.9099264160869
ENST00000608443.6	-0.281830344461867	-0.221585237067614	0.0596764384790562	0.543196897508287	-0.158808925086475	-0.0985637939183029	0.060371219465174	0.474018807780777	0.0596764384790562	0.543196897508287	0.839042441088457
ENST00000546034.1	1.35108988416478	0.73774417062706	-0.616575467517954	0.103337340476659	3.87404984318677	3.26070462396541	-0.612484490656017	0.000122768687008679	-0.616575467517954	0.103337340476659	0.394945992819761
ENST00000598523.3	-1.57277123959723	-1.49244127433254	0.0750447253440143	0.874264998182717	-1.88477609878875	-1.80444735610716	0.0675998777128886	0.918910238155821	0.0675998777128886	0.918910238155821	0.986100496015136
ENST00000378616.5	0.304545820503617	0.448956327229038	0.142076431213042	0.450787418999399	-0.916973677727158	-0.772563238219496	0.14538020494202	0.496755803240146	0.14538020494202	0.496755803240146	0.819241929197805
ENST00000454345.5	-0.0898035182085439	0.0681976592428724	0.156652523653956	0.233533223213201	-1.5420459383187	-1.38404480034061	0.158177671365904	0.290546859532005	0.158177671365904	0.290546859532005	0.660145381915491
ENST00000587505.5	0.998871348405501	2.61087127318889	1.61561715936166	0.0314799641069201	-1.12917666372071	0.482823038700549	1.52857645011627	0.227099833724067	1.52857645011627	0.227099833724067	0.592988982416917
ENST00000361127.6	0.978957411634888	0.42625568667008	-0.553566285378055	1.22971508937066e-05	-0.00628384692603636	-0.558985584566354	-0.552145064535759	6.33146846855935e-05	-0.552145064535759	6.33146846855935e-05	0.0013525864888159
ENST00000354926.9	0.0276021356880697	-0.150773661837884	-0.17874464211557	0.0163546796999244	-0.596422395531379	-0.774798190923817	-0.178388931170979	0.0168345493607661	-0.178388931170979	0.0168345493607661	0.12488698912771
ENST00000257181.10	-0.200562639667787	-0.188039271935685	0.0120763478411767	0.894981244018071	-0.55105006303334	-0.538526698654841	0.0124788927484216	0.890461704655614	0.0120763478411767	0.894981244018071	0.978552579644632
ENST00000403245.8	1.26830438449339	0.933611319925889	-0.337073243634324	0.092029037993687	-1.08552134368997	-1.42021453136581	-0.331995613495282	0.203838341139253	-0.331995613495282	0.203838341139253	0.565821851788844
ENST00000439502.6	0.133545208389543	-0.162135074742139	-0.298357911059747	0.225995960893694	2.56038738946539	2.26470736013571	-0.295414503928751	0.0473801847786774	-0.298357911059747	0.225995960893694	0.592177124995713
ENST00000395131.5	0.138824454644444	0.119107016723405	-0.0200856633010748	0.813687802748987	0.371382512259155	0.351665128103875	-0.0196394138262826	0.730040452086466	-0.0200856633010748	0.813687802748987	0.94987947462247
ENST00000676306.1	-0.132961165586219	9.92930156685529	10.0670252929949	1.01501225647308e-83	-10.0180313072533	0.0442736561177969	5.47192075939836	0.00019787533024245	5.47192075939836	0.00019787533024245	0.00361414452252272
ENST00000377100.8	-0.725853246614839	0.646772068229854	1.36741055201047	0.00207168451104203	-0.881482059330475	0.491142933884683	1.38059978436916	0.00608493911772646	1.38059978436916	0.00608493911772646	0.0595894896782055
ENST00000404537.6	0.990667633072587	0.805333277156317	-0.191462755785599	0.687037004571247	2.45013097078539	2.26479688007984	-0.180177496837255	0.669680393170613	-0.191462755785599	0.687037004571247	0.906792297496948
ENST00000304735.4	-0.551269769922092	-0.444942240387579	0.0979702932183431	0.863400667906467	1.95926137171754	2.06558951806044	0.105970581770395	0.715027849704871	0.0979702932183431	0.863400667906467	0.966595170107316
ENST00000297991.6	-0.484356016816963	-0.411473831836428	0.0716832881798917	0.615520929458776	0.770720143030296	0.84360239211798	0.0729573220802948	0.497953558968512	0.0716832881798917	0.615520929458776	0.877651185467521
ENST00000267615.11	0.00502577522268052	-0.025231811075202	-0.03278718485709	0.855946783833192	-0.807840738898324	-0.838098381168348	-0.0296366125717853	0.888156263663569	-0.0296366125717853	0.888156263663569	0.974936312509634
ENST00000405940.6	-0.0229844477601176	1.55740990726565	1.58028510447963	0.13774519757541	-4.35086981414216	-2.77048518225557	1.53150603534267	0.59161397393985	1.53150603534267	0.59161397393985	0.864679144673481
ENST00000300030.8	-0.00767125672009799	0.144784916054457	0.151017752451146	0.300282508181853	-0.829869556289225	-0.677413403460965	0.152770891660781	0.323802236798217	0.152770891660781	0.323802236798217	0.691431566515868
ENST00000396478.4	-0.415728625853577	-0.369433868974963	0.0438206685108744	0.885593874063809	0.751647408185271	0.797942080310267	0.0465594597164216	0.878127627767448	0.0438206685108744	0.885593874063809	0.974629536983809
ENST00000261593.8	0.0593630850951405	0.140218346517034	0.0798021314839754	0.580026296241006	-0.549910196085089	-0.469054948695663	0.0810452291334323	0.58732530816624	0.0810452291334323	0.58732530816624	0.864142384337591
ENST00000357992.9	-0.687749010551614	-0.236214986378414	0.449539689789088	0.160556098663407	-3.08333886781587	-2.63180539331572	0.452052924399497	0.297713264434758	0.452052924399497	0.297713264434758	0.666776750846334
ENST00000674768.1	2.65439512396915	10.2350121946971	7.58591313226322	1.7695506890929e-11	-7.20314298676109	0.377710827908088	3.18654398427576	0.672406104875399	3.18654398427576	0.672406104875399	0.901263365170709
ENST00000271375.7	-0.245856498392841	0.223560497666146	0.468495253677758	2.98158535602552e-06	-1.47070813587725	-1.00129115124518	0.469597407337515	1.05304881524499e-05	0.469597407337515	1.05304881524499e-05	0.00028948151568321
ENST00000314289.13	-0.450883178498468	-0.65190306639973	-0.203787599569786	0.241749416860327	-0.629279024827338	-0.830298929693314	-0.201248978340914	0.268359672853728	-0.201248978340914	0.268359672853728	0.636859905218537
ENST00000265990.11	0.532374040969038	0.0315279424411057	-0.502071537682674	0.000100076922407447	-0.230106987070003	-0.730953081758	-0.50078843140731	0.00015954967713435	-0.50078843140731	0.00015954967713435	0.00302112334447927
ENST00000275034.5	0.821064204726369	0.457690115974555	-0.36397276476509	0.000274005456790418	-0.727846063057573	-1.09122016707429	-0.36314367163496	0.00130233798835392	-0.36314367163496	0.00130233798835392	0.0179460849260322
ENST00000643500.1	-0.0929389827043984	-0.791145747409836	-0.701250474135617	0.0539636498033563	0.600797016753788	-0.097410010304549	-0.699873224135438	0.0771875940717601	-0.699873224135438	0.0771875940717601	0.337240351509171
ENST00000420124.4	0.16538412326708	0.217132402695588	0.0507457742850275	0.718473625701949	-1.35896531300712	-1.30721708821859	0.0522252221366895	0.749696962955498	0.0522252221366895	0.749696962955498	0.922698003811989
ENST00000262844.10	0.113433163803599	-0.182451893019074	-0.297800623693378	0.0537556608691115	0.403022438863671	0.107137423515821	-0.295686587624482	0.0343625008249809	-0.297800623693378	0.0537556608691115	0.270551841483897
ENST00000199814.9	-0.456907313096255	-0.462782885927368	-0.00673301200414578	0.944070700233642	1.18406345384244	1.17818795051264	-0.00581762072172859	0.942574122090355	-0.00673301200414578	0.944070700233642	0.991790276579493
ENST00000353275.9	0.388879165108619	10.6210765138836	10.2293977584876	1.11869016047454e-75	-9.34255142811033	0.889695876451794	5.51136981824746	4.21078528243255e-14	5.51136981824746	4.21078528243255e-14	5.49482113181048e-12
ENST00000540801.6	-0.16646528649535	0.282527961799245	0.444209922566878	0.191175721461886	-1.72686534055564	-1.27787245730212	0.452280446933208	0.292744071575971	0.452280446933208	0.292744071575971	0.663134192727334
ENST00000556143.6	-0.226527010693933	0.231083159930898	0.448587957142958	0.326307231347766	0.134738215582437	0.592348316067033	0.460932233001521	0.306696427293547	0.448587957142958	0.326307231347766	0.693122891297833
ENST00000404138.5	0.0674100983662058	0.0967592454968496	0.0282963211034168	0.821611120240449	-1.01069842306764	-0.981349311780169	0.029712983122157	0.833340805123968	0.029712983122157	0.833340805123968	0.956417278767487
ENST00000313368.8	-0.572832571789196	-0.212355838727278	0.359450015646226	0.00136850534412804	-0.57521159429192	-0.214734851823132	0.360554317998224	0.000701108024492357	0.359450015646226	0.00136850534412804	0.0186678606829355
ENST00000369151.8	-0.285286926222457	-0.266639851954445	0.0155151162453073	0.953822165796533	-1.68437385153073	-1.66572708275346	0.0193648240505926	0.957148074579677	0.0193648240505926	0.957148074579677	0.994107938123168
ENST00000272418.7	-0.2640359510709	0.186370063754678	0.449676089371088	2.87399478773325e-06	-0.036884743306425	0.413521301088246	0.450576347722585	2.84551274864872e-09	0.449676089371088	2.87399478773325e-06	9.20953773548486e-05
ENST00000519682.5	-0.275932744453785	0.104990598100583	0.378623672244145	0.0309640186636267	-0.816315125663762	-0.435391812803771	0.381616582208326	0.0396555780482155	0.381616582208326	0.0396555780482155	0.220888133505639
ENST00000379188.7	-0.605958311810599	-0.568686864720441	0.0351277743671212	0.840644130726941	-0.961302548358836	-0.924031148494048	0.0371466115399102	0.842584044810907	0.0371466115399102	0.842584044810907	0.959991448173979
ENST00000233078.9	-0.307514158722973	-0.366349244426759	-0.0593027695109019	0.40695045106557	-0.188225079402711	-0.247060147635531	-0.0587934770341761	0.334873268733975	-0.0593027695109019	0.40695045106557	0.7617065609137
ENST00000298229.7	0.117602062304475	-0.0969020699987774	-0.215860081881101	0.0923693416789631	-0.930001779790093	-1.14450592496178	-0.214352679989706	0.121257181906846	-0.214352679989706	0.121257181906846	0.429530780806223
ENST00000446510.6	-1.07607230098865	0.0654763752172187	1.13660658123047	0.0591857482868514	-0.252666933032102	0.888880953721881	1.1461557370924	0.0847312396382493	1.1461557370924	0.0847312396382493	0.355289761228291
ENST00000263256.7	-0.0371403068059794	-0.144223563903622	-0.109259340572855	0.520946309070811	-0.562093121382363	-0.669176413532271	-0.106794845080405	0.566177001849964	-0.106794845080405	0.566177001849964	0.854489460711745
ENST00000359462.9	-0.402239747043179	-0.384562434531306	0.0174726622413524	0.792856979317155	0.0398888213990929	0.0575661581538193	0.0176580871916627	0.704827263124705	0.0174726622413524	0.792856979317155	0.944350806046569
ENST00000372622.8	-0.146982733907313	0.109335466280116	0.254870865639628	0.134162840118001	0.0876386032004436	0.343956800351892	0.256856477578044	0.126439025423614	0.254870865639628	0.134162840118001	0.455199675514983
ENST00000649276.1	-0.439869502023749	-0.663344235784547	-0.226511867004096	0.492032803834715	-0.333267594314156	-0.556742641850697	-0.224706999383598	0.551656697383999	-0.224706999383598	0.551656697383999	0.845358473311558
ENST00000303251.11	0.385155513762662	0.616230143574686	0.228620823405126	0.280229453534573	-1.09389340408048	-0.862818882323804	0.23282275881569	0.355856342634269	0.23282275881569	0.355856342634269	0.718679852148382
ENST00000326047.9	0.806772961083525	0.739819647141396	-0.0676012809301074	0.520719257137192	-0.447014983527886	-0.513968309979439	-0.0665199691705931	0.569978956758209	-0.0665199691705931	0.569978956758209	0.855736748444153
ENST00000285599.8	0.0922509073891745	-0.208500957974684	-0.305020726869653	0.173229569426739	0.114411795502936	-0.186340048553916	-0.300464330047953	0.175606467928183	-0.300464330047953	0.175606467928183	0.525237426189919
ENST00000325875.7	0.154212888045759	0.129747218736315	-0.0281782339337	0.896535695650003	1.12278967319817	1.09832414840075	-0.023617349701518	0.913979412140905	-0.023617349701518	0.913979412140905	0.984143204430782
ENST00000354700.10	0.234262256946382	-0.108180313224327	-0.34588300467912	0.113137137163344	-0.703822668421776	-1.04626530104637	-0.34200291072401	0.163611033578101	-0.34200291072401	0.163611033578101	0.508485252420204
ENST00000510979.5	-0.185430051670208	0.0645095830679167	0.249295299514366	0.0508263687926084	0.911080472894843	1.16102016190465	0.249993298778868	0.00849340585464594	0.249295299514366	0.0508263687926084	0.261831006274533
ENST00000532485.6	0.571249451638008	0.468530073513874	-0.106197936973057	0.666694999121038	-0.544790414438984	-0.647509866798072	-0.100550846870073	0.724936111689092	-0.100550846870073	0.724936111689092	0.918514147571341
ENST00000295694.9	0.701129414679562	0.11239617177536	-0.592875097117365	0.163255846357012	-1.46987770160197	-2.05861148425722	-0.584824733105537	0.290645549712952	-0.584824733105537	0.290645549712952	0.660231113452388
ENST00000261461.7	-0.130370007528233	-0.129332242840417	-0.000400143790848073	0.997548197232138	-1.02377215450719	-1.02273445257581	0.00120043135371484	0.992988182411094	-0.000400143790848073	0.997548197232138	0.999798949077772
ENST00000261250.8	0.249400972812751	0.305057706998007	0.0525840884443711	0.817177737718233	0.220385433229185	0.276042203106021	0.0563390808235922	0.776776737215855	0.0525840884443711	0.817177737718233	0.951909695137965
ENST00000216085.12	1.06189161852152	0.953237488385359	-0.111847341079306	0.800194879959114	-0.484723554698757	-0.593378028190785	-0.0997270922342706	0.852766717311734	-0.0997270922342706	0.852766717311734	0.962721703208348
ENST00000370203.9	-0.110260389101136	-0.0530397520639713	0.0544949309464293	0.794943445927847	-0.391670853449093	-0.334450223512111	0.057755311342353	0.777892980168291	0.0544949309464293	0.794943445927847	0.944350806046569
ENST00000308020.6	-0.423209967354746	-0.94213757892875	-0.521590818375581	0.013077383927364	0.95507695369368	0.43614937874528	-0.519490700984649	0.00750700894644702	-0.521590818375581	0.013077383927364	0.104841706378446
ENST00000445593.6	-0.208117358700683	-0.191299002090182	0.0165395644806541	0.843076381794379	0.413216109148626	0.430034493023762	0.0168618249506092	0.786410735677323	0.0165395644806541	0.843076381794379	0.959991448173979
ENST00000216832.9	-0.37344430779386	-0.272618773126323	0.100219399943636	0.283176306827366	-0.961515179539126	-0.860689646696928	0.10084971054748	0.287403385905283	0.10084971054748	0.287403385905283	0.656307415715818
ENST00000442241.9	0.659940886364142	0.168351446576271	-0.492712541208189	0.000107141874176565	1.45279852490042	0.96120914691879	-0.491390564394417	2.89233609403465e-07	-0.492712541208189	0.000107141874176565	0.00214898822075255
ENST00000399455.2	0.379383750425755	0.0199142774848991	-0.360847498559702	0.00231906479931921	-0.803583340702774	-1.16305282595239	-0.359267607233605	0.00539963624989166	-0.359267607233605	0.00539963624989166	0.0541012583002558
ENST00000545197.3	-0.429888862029852	-0.151110856276877	0.272565195461069	0.52324690463215	0.914582976189425	1.19336104635807	0.279319151827259	0.457623521735405	0.272565195461069	0.52324690463215	0.828884908840673
ENST00000530704.6	-0.314510702491991	-3.30780798585132	-2.87952998518565	0.267423372168288	-1.73963856513295	-4.73295845300239	-2.91581267527161	0.249790392439233	-2.87952998518565	0.267423372168288	0.636620338477234
ENST00000380084.8	-0.16832648424427	-0.0224138660167102	0.145507426258454	0.0741767368590769	1.03249044846879	1.17840310053058	0.145911522635762	0.00789107549531206	0.145507426258454	0.0741767368590769	0.329806336995346
ENST00000372517.8	-0.110824443833937	-0.296021924420691	-0.186348346285882	0.113434057796916	-0.21957347170397	-0.404770949103446	-0.185118651246927	0.115807061927473	-0.185118651246927	0.115807061927473	0.417684411500653
ENST00000302243.12	0.157929254614215	-0.150534266361992	-0.309316789328349	0.0229949154744443	1.51924847149679	1.21078503983433	-0.308441558625968	0.000910557355461134	-0.309316789328349	0.0229949154744443	0.154746479520033
ENST00000358290.9	0.120375589755339	0.155776019044258	0.0337405569319289	0.875497442394327	1.57360560621833	1.60900615871686	0.0355177382380567	0.782109802656752	0.0337405569319289	0.875497442394327	0.97185110071857
ENST00000353533.10	-0.00509342688798557	-0.225482648935865	-0.224453639991423	0.387455561053114	-0.698194675704706	-0.918584020803011	-0.220320607907466	0.45818189676698	-0.220320607907466	0.45818189676698	0.798605935168977
ENST00000632065.1	0.391230073023482	0.0624181873447232	-0.329287018207255	0.0406229100717094	1.05369395117521	0.72488203319384	-0.328481524495692	0.0523249839356637	-0.328481524495692	0.0523249839356637	0.266321382052243
ENST00000355312.8	-0.245625096761881	-0.632807401891898	-0.390115120857863	0.055122938959233	-0.175321836792904	-0.562504170408656	-0.387542821604105	0.0688025812816667	-0.387542821604105	0.0688025812816667	0.315362148904669
ENST00000478753.5	-0.578664060453522	-0.793146884423922	-0.215892421840714	0.0664189742592705	-0.893407571194742	-1.10789040217247	-0.214766516655266	0.078614619991332	-0.214766516655266	0.078614619991332	0.340181761536603
ENST00000360635.7	0.569337337843544	0.258162488369476	-0.315796166532141	0.297138491583777	1.29785885264138	0.986684126625075	-0.309867545363563	0.249517329601442	-0.315796166532141	0.297138491583777	0.666040356445341
ENST00000315616.12	-0.838605022765948	-0.653556194530551	0.182836142017972	0.273767160403772	0.12681766573439	0.311866564128508	0.184793006111207	0.173032478282175	0.182836142017972	0.273767160403772	0.643344138348072
ENST00000268835.7	-0.193547314819983	-0.195772215898156	-0.00440266516759502	0.966697789820043	0.726818969624326	0.724594142064363	-0.00210176755604763	0.987785069821584	-0.00210176755604763	0.987785069821584	0.999798949077772
ENST00000264866.9	-0.254075428881336	-0.162424033891795	0.0798370755430033	0.90157681572814	1.28376359831869	1.37541527761447	0.0929908248678672	0.817853231880005	0.0798370755430033	0.90157681572814	0.978985497331494
ENST00000525200.5	2.68353084575284	9.74334551355241	7.05486768006692	3.13882587341037e-24	-6.38214566606403	0.677740803671599	2.37131621389361	0.0131051749540733	2.37131621389361	0.0131051749540733	0.104986797283704
ENST00000383794.7	0.500175386303567	0.163080483745642	-0.338861958715366	0.0355655603435749	-0.64797491219342	-0.985069865176055	-0.336379457623251	0.0711845643615573	-0.336379457623251	0.0711845643615573	0.321786317445754
ENST00000075430.11	0.343338371634861	-4.02429626371805	-4.18420306126786	0.0739396005340545	0.540453068353768	-3.82720007497613	-4.25337110483875	0.076822780039548	-4.25337110483875	0.076822780039548	0.336188901255897
ENST00000394287.7	0.693523280259256	10.4846424249935	9.78823313162118	5.45805522551987e-43	-8.25747096623992	1.53370794188585	5.08032787687846	1.74349645088108e-10	5.08032787687846	1.74349645088108e-10	1.37838029631336e-08
ENST00000317276.9	0.407362841779034	0.405491142138332	-0.00310124597441774	0.992553561766891	0.147622374944023	0.145750553009517	0	0.99934961693079	0	0.99934961693079	0.999798949077772
ENST00000337339.7	0.0279403005028094	0.319772573939946	0.292439178337359	0.508365611729766	-0.998505601876295	-0.706674460527951	0.297161267676318	0.661264568360641	0.297161267676318	0.661264568360641	0.895493440849476
ENST00000300283.10	1.30605404405017	-0.648172098656326	-1.95207509844665	0.0720450807353485	1.46466383302881	-0.489566419538533	-1.95683812551114	0.106543989892125	-1.95683812551114	0.106543989892125	0.400534012928761
ENST00000210444.6	-0.156602116617276	-0.0496963588179961	0.10635899133368	0.253079349641194	-0.0224674128578233	0.0844383828401553	0.107033696759939	0.123430324668504	0.10635899133368	0.253079349641194	0.620861253898929
ENST00000394780.8	1.76366861641841	0.225597842105359	-1.5441825971876	1.42482696475356e-05	-0.0732072297510947	-1.61127822101175	-1.53471691352902	0.000500853582786235	-1.53471691352902	0.000500853582786235	0.00813305120713301
ENST00000443124.5	0.151411001754463	0.161138901153807	0	0.979602771114674	1.0692895843794	1.07901755441401	0.014211149084943	0.976038680684268	0	0.979602771114674	0.99949122230835
ENST00000327300.12	0.0917662992670317	0.242723456337437	0.150772488472609	0.0228900883016188	0.960495146579697	1.11145233004853	0.151020684539565	0.000362509636515204	0.150772488472609	0.0228900883016188	0.154590426916116
ENST00000265299.6	-0.570250287962242	-0.0193171888843396	0.547816257015069	0.079424880588168	-0.107675468034537	0.443257529073988	0.551873351239371	0.092338004066276	0.551873351239371	0.092338004066276	0.370824220260228
ENST00000333868.10	-0.187110696222066	0.0643960445247851	0.249702884644214	0.452087091321307	1.22619367639532	1.47770037238088	0.25252497346487	0.432032788800517	0.249702884644214	0.452087091321307	0.794000010346554
ENST00000451251.5	0.750614942655755	0.183790965400813	-0.569684882862015	0.0567147641540012	1.18345209351908	0.616628073101603	-0.565518967107649	0.0588699866924661	-0.565518967107649	0.0588699866924661	0.286226147337788
ENST00000419119.1	-1.00287777662358	-0.946965153354271	0.053092391783506	0.807738984061224	-0.250930988474704	-0.195018411128641	0.0548772998539961	0.803047992615508	0.053092391783506	0.807738984061224	0.948771384488355
ENST00000651302.1	-0.059825047781724	6.64390526393017	6.70009623784285	1.25827785189844e-33	-5.94082536738565	0.762910199812501	6.66205255345805	0.0388741380731202	6.66205255345805	0.0388741380731202	0.218347481420035
ENST00000592035.5	-0.0992145937750639	0.983227777672415	1.08223963619125	0.00354043557691325	0.10556889882124	1.18801094868381	1.08732943548658	0.0155945164076616	1.08732943548658	0.0155945164076616	0.118363144506925
ENST00000509358.6	-0.822374866565482	-0.792070399178603	0.0239854289896364	0.965849292740426	2.75595328982271	2.78624400965236	0.0733364208580332	0.98008344491806	0.0733364208580332	0.98008344491806	0.99949122230835
ENST00000262375.11	-0.213244031846206	-0.159993244860525	0.0531801788782902	0.760869787821056	1.23980995445081	1.2930606364945	0.0535082598289596	0.777870127022631	0.0535082598289596	0.777870127022631	0.938312879583708
ENST00000594202.5	0.150035965694887	0.832433191610085	0.700352432469183	0.349126992679432	0.504369964402116	1.18671666375667	0.640398151844623	0.921985915482671	0.640398151844623	0.921985915482671	0.986628938351427
ENST00000377294.3	-0.086891634713155	-0.208465626910927	-0.125597716286585	0.749629161088889	-0.556374906912122	-0.677949355875984	-0.120988630577179	0.793439919859785	-0.120988630577179	0.793439919859785	0.944350806046569
ENST00000322764.10	-0.687877133768372	-0.602563061435699	0.0847576856351078	0.378432170964859	1.00404623681534	1.08936035589204	0.0852854229675776	0.195208088585626	0.0847576856351078	0.378432170964859	0.739792275769279
ENST00000663595.1	0.414721619619432	0.68820137622406	0.271728272592788	0.111001492141971	-1.34805616379309	-1.07457649924715	0.275010098828273	0.18818038508816	0.275010098828273	0.18818038508816	0.541925485479888
ENST00000419065.6	-0.159227034348196	0.0684495054504968	0.223994574917875	0.439611716905838	1.49262625256205	1.72030303970464	0.227894568283814	0.203971542292236	0.223994574917875	0.439611716905838	0.785336561341438
ENST00000488653.6	0.210351871711637	0.31828865751885	0.104465689749247	0.661870323521112	0.486457461551564	0.594394303665683	0.108967094604394	0.59780469186757	0.104465689749247	0.661870323521112	0.895641863325482
ENST00000595646.6	-0.0185674810182268	-0.412847793444313	-0.403682448148249	0.269343032130483	-0.0866171797901443	-0.480897470833964	-0.394888393616186	0.286885337236879	-0.394888393616186	0.286885337236879	0.655954208911259
ENST00000372466.8	-0.0524231396301373	0.367273066116697	0.413817873027178	0.378813735320377	-0.127103227170102	0.292592690145049	0.425367809607906	0.418249693080145	0.425367809607906	0.418249693080145	0.772378018332161
ENST00000261590.13	0.355334396592172	0.0891411898762667	-0.267179277240658	0.0148836638542308	0.201483340500183	-0.0647098391591921	-0.266077687060717	0.00671081886606782	-0.267179277240658	0.0148836638542308	0.114818349861235
ENST00000256496.8	0.0621824537092717	0.0420453742754726	-0.0208410299510884	0.869829074547919	0.0460505280314909	0.0259134441052426	-0.0199348982437375	0.881540648404131	-0.0199348982437375	0.881540648404131	0.973984164323691
ENST00000375571.6	-0.3514908366422	-0.236151678013042	0.114939217549909	0.0983745112698706	-0.217600202115025	-0.102261024789592	0.115366782529693	0.0395257456475114	0.114939217549909	0.0983745112698706	0.384089097043935
ENST00000370110.5	0.129512365251301	0.317292584059623	0.187078760558094	0.0904302844936627	0.393049352930463	0.580829606688268	0.187864020382151	0.0332384099951807	0.187078760558094	0.0904302844936627	0.36581425035343
ENST00000401607.6	0.985107165013578	0.769212038516836	-0.216956435558292	0.323399610273639	2.37683868039312	2.1609436656198	-0.215238002633479	0.205619960651007	-0.216956435558292	0.323399610273639	0.691012266497096
ENST00000263856.9	-0.296732313843946	-0.0949209634600361	0.200446446057918	0.213061985679387	-1.48886495165263	-1.28705369604616	0.202127334128084	0.299179832319912	0.202127334128084	0.299179832319912	0.668071114260944
ENST00000321556.5	-0.314608976811286	-0.734819487161801	-0.423951868152589	0.212429587800657	-0.197339446700285	-0.617550246570941	-0.421407373771712	0.274930878937432	-0.421407373771712	0.274930878937432	0.645238645670927
ENST00000521264.5	-0.366865011971	-0.120413684159321	0.244719044481519	0.411537665852295	2.7926752577941	3.03912692873924	0.246430324857222	0.0618827615471228	0.244719044481519	0.411537665852295	0.766265163975624
ENST00000321919.14	0.075928111517988	0.18492701054758	0.108413384748596	0.211777784716539	-0.486883063664914	-0.377884146040167	0.10901473967034	0.148905091314944	0.108413384748596	0.211777784716539	0.575953958348745
ENST00000301838.5	-0.506732416371635	-0.260333430549016	0.244889715524404	0.196659734259816	-0.716197637025758	-0.469798747958982	0.246706374090908	0.256551713549177	0.246706374090908	0.256551713549177	0.624057300055719
ENST00000524270.5	0.665793113731103	0.334404232652366	-0.338072557009681	0.384791629676777	0.386327630501409	0.0549386647288538	-0.327974466419819	0.441056772194023	-0.327974466419819	0.441056772194023	0.786137667478191
ENST00000441350.2	0.0602979367628332	0.655165958983031	0.591758559664799	0.301224807001194	-0.488303865423694	0.106563477666888	0.607492946137569	0.404754332537558	0.607492946137569	0.404754332537558	0.76075203081923
ENST00000394829.6	-0.27299075575269	-0.581778243467008	-0.312237116964126	0.286790798517781	-0.18932858744484	-0.498116268173124	-0.309264524768953	0.347674051709072	-0.309264524768953	0.347674051709072	0.71146960457821
ENST00000441429.1	-1.2377372640419	0.0743265153429295	1.30944503905541	0.00136566798157817	-0.891449410066465	0.420614017033393	1.31482147600854	0.00696628351211751	1.31482147600854	0.00696628351211751	0.065269737646838
ENST00000273130.9	-0.083025952464464	-0.00269230286503695	0.0798747309902006	0.409769675145953	0.882147904793177	0.962481592938988	0.0803279830916789	0.24808875701899	0.0798747309902006	0.409769675145953	0.765042301641157
ENST00000328709.8	-0.287775090206279	0.264919264389572	0.549826038954488	0.0228249780020154	-1.78517935016045	-1.23248520690981	0.554423192433841	0.0667162628749055	0.554423192433841	0.0667162628749055	0.310130404806052
ENST00000611055.4	0.458573443426652	0.339250330680176	-0.120288141059261	0.30397130790729	0.724869447079765	0.60554637575931	-0.119117868395049	0.215928300640903	-0.120288141059261	0.30397130790729	0.672175017546724
ENST00000265866.11	0.581406825651105	0.312267247748437	-0.269426070480539	7.17137336275467e-06	-0.434428561455037	-0.703568125150114	-0.269026356748243	1.31174074224393e-07	-0.269426070480539	7.17137336275467e-06	0.000203866522026236
ENST00000468777.5	-0.364100395339695	-0.450008616001023	-0.0879551434862527	0.662998153246756	0.844373606668692	0.75846542408162	-0.0858126530996384	0.648057429561432	-0.0879551434862527	0.662998153246756	0.896272216402348
ENST00000549183.1	-0.201189162619949	-0.680576313752278	-0.469934012843083	0.783258120831284	-0.00959149780139781	-0.489015989153248	-0.48017509669582	0.898177430764396	-0.48017509669582	0.898177430764396	0.97897616557736
ENST00000359114.9	0.0870186019579134	0.0688048495253374	-0.0197566520501784	0.920523003653264	-0.358061940091252	-0.376275771162066	-0.0175655049592436	0.937803891063122	-0.0175655049592436	0.937803891063122	0.990610626210201
ENST00000269980.7	0.0359596777081228	-0.0584594592955556	-0.0958189897048565	0.579710127423881	0.752189623875999	0.657770514787077	-0.0940092749619882	0.56465162525728	-0.0958189897048565	0.579710127423881	0.8624623983819
ENST00000264596.4	0.477661858974531	-0.142222163818699	-0.623951592489255	0.0493953932842242	0.61944233873212	-0.000441761849441898	-0.619196972262123	0.0649472060140981	-0.619196972262123	0.0649472060140981	0.304843189771382
ENST00000221086.8	0.426974574279414	-0.0706731560827667	-0.501853879924599	0.0669007036189909	-0.0379764700372766	-0.535624272531217	-0.496885034678044	0.0987565854311825	-0.496885034678044	0.0987565854311825	0.384621566632556
ENST00000285116.8	-0.118694019210119	0.101997722905223	0.218946166111993	0.148468906980146	-0.0311726158271965	0.189519150193266	0.220961551304134	0.112013917993007	0.218946166111993	0.148468906980146	0.480469949115579
ENST00000442656.6	0.118913846315231	-0.635185683578092	-0.759162804917166	0.932037170524429	-0.0151552285317933	-0.769279065582956	-0.776340005511688	0.81431201570745	-0.759162804917166	0.932037170524429	0.989864508138076
ENST00000429671.6	0.467247356715722	-0.190271048686949	-0.66174717381727	0.0994538386737236	3.35400887484444	2.69649108955506	-0.657255448706044	0.00244154736367908	-0.66174717381727	0.0994538386737236	0.38664196937369
ENST00000503277.6	-0.253092321201073	-0.664780653647401	-0.411827551695206	4.15661808997147e-12	2.07889501642497	1.66720670781845	-0.411651683601994	3.70747892774568e-24	-0.411827551695206	4.15661808997147e-12	4.01967236897151e-10
ENST00000593767.3	-0.0271625734749433	-0.318200956629332	-0.291857064443023	0.0841954392069174	0.381752553178475	0.0907141246146494	-0.290961501606788	0.111282424503492	-0.290961501606788	0.111282424503492	0.408318858169906
ENST00000336283.7	0.134349099678838	-0.0361517683220938	-0.171912735541602	0.202345255902166	0.382816926837322	0.212316085868828	-0.170226720859581	0.170221574382017	-0.171912735541602	0.202345255902166	0.563248899171515
ENST00000396252.6	0.0828742406572658	-0.136728612101014	-0.221355384035294	0.569234305198459	-2.70679334617496	-2.92639685101222	-0.218145272357051	0.669234404628543	-0.218145272357051	0.669234404628543	0.900432029382826
ENST00000593087.1	-0.319056500219141	0.134454394979466	0.452392454677978	0.0128213780657447	2.05462923196927	2.50814027505753	0.453530390302814	2.08769660937088e-06	0.452392454677978	0.0128213780657447	0.103633093903045
ENST00000226105.11	0.449870788178243	0.27598537694551	-0.180026347357392	0.681638858864352	1.44137139403812	1.26748607714593	-0.171321908729459	0.690176452686979	-0.171321908729459	0.690176452686979	0.9069382055656
ENST00000476279.5	-0.229297038646274	-0.0378939429992673	0.190347470148495	0.183235241092668	0.828248412882128	1.01965160858232	0.191547794083605	0.0344491688635931	0.190347470148495	0.183235241092668	0.536239096534635
ENST00000648994.2	-0.16629370662308	0.0838136341906745	0.248340823699778	0.150951716834641	-1.74543563442998	-1.49532841058505	0.250775621034886	0.241978205386444	0.250775621034886	0.241978205386444	0.610750556092329
ENST00000378886.6	0.905984680480024	0.313266056724649	-0.59348358177461	0.0861976973101911	-1.26412186013059	-1.85684098400843	-0.590368053757617	0.181742424986022	-0.590368053757617	0.181742424986022	0.534043859890678
ENST00000258439.8	-0.498218361234153	-0.3057165308155	0.190281350802701	0.340577292203704	-0.939094367520796	-0.746592618312916	0.192729840503475	0.386884413686076	0.192729840503475	0.386884413686076	0.748081032742837
ENST00000349995.10	0.748980336036824	0.128070088551403	-0.624414277765652	0.0147209034263508	-0.0395704099553464	-0.660480748869601	-0.619400598833298	0.0335138845381198	-0.619400598833298	0.0335138845381198	0.201324949213741
ENST00000315580.9	-0.0709118009336578	-0.0505343730271158	0.0193323487734791	0.893979889883695	-0.304029455385893	-0.283652030847223	0.020612476764724	0.882444754437969	0.0193323487734791	0.893979889883695	0.978050119932354
ENST00000464139.5	-1.43719921847436	-0.136516908986572	1.30196158239468	0.0412115283256556	-0.504229963658994	0.796450671256281	1.30380005568787	0.123575936138612	1.30380005568787	0.123575936138612	0.433295877085563
ENST00000473414.6	0.017686213863773	-0.141368168067303	-0.160865193212578	0.372543354077536	0.508561201187864	0.349506846867631	-0.159023901577904	0.354558348010567	-0.160865193212578	0.372543354077536	0.734574379758564
ENST00000587871.1	0.388668871222621	0.930527509143134	0.538631687738989	0.175207202355107	2.00493201530198	2.54679090315928	0.544337093179045	0.0311872880423445	0.538631687738989	0.175207202355107	0.524797900638318
ENST00000430656.5	0.287474126188436	-0.32351521057998	-0.61833613457422	0.10815981315245	2.22830322842215	1.61731429332425	-0.611006808159098	0.0267755574906967	-0.61833613457422	0.10815981315245	0.403679853981456
ENST00000216160.11	-0.0113314307159132	-0.081531553490741	-0.0726006621533872	0.680661412229141	0.0180706314527634	-0.0521294911436846	-0.0700144435530141	0.698822548333933	-0.0700144435530141	0.698822548333933	0.9099264160869
ENST00000648323.1	-0.483543045138794	-0.152832611567413	0.326799546063961	0.215318846351652	0.0855321721282603	0.416242628301028	0.330966740128453	0.182071132348222	0.326799546063961	0.215318846351652	0.578893267825796
ENST00000642816.3	-0.767204007607165	0.387727428897802	1.15496187295368	0.000122333523263237	-2.83609262329318	-1.68116244084735	1.15569534180835	0.0208005719795783	1.15569534180835	0.0208005719795783	0.145255315996655
ENST00000222219.8	0.152178617812573	0.247560045580431	0.0934985041168404	0.592278036356527	0.356384818216211	0.45176626640921	0.0957830299834865	0.552650377653354	0.0934985041168404	0.592278036356527	0.865028780773202
ENST00000371429.4	0.0109567066536829	0.0311524783494766	0.0194612969543964	0.870397547432866	0.499170641877175	0.519366472651698	0.0202061943410313	0.791180380513947	0.0194612969543964	0.870397547432866	0.96958509063513
ENST00000337702.5	0.421908474408575	0.325253350578272	-0.0996634379365258	0.684281514746852	-0.240740395974556	-0.33739560673715	-0.0948606521423483	0.736178107222691	-0.0948606521423483	0.736178107222691	0.921153048979085
ENST00000263708.7	0.125193747176208	0.164318247496013	0.0360975085516229	0.914836278330672	-2.49092803025725	-2.45180424863257	0.0438500192123072	0.934220658990759	0.0438500192123072	0.934220658990759	0.990144362040209
ENST00000297785.8	-1.74833986292	-1.87594634808478	-0.138083000933939	0.722190379227157	1.40722242852498	1.27961623652836	-0.132191115087457	0.677366504703678	-0.138083000933939	0.722190379227157	0.917554505319364
ENST00000455102.6	0.0707776631126295	0.261669257596659	0.188950428032893	0.613199526781208	-0.404434232521655	-0.213543036972564	0.194556447414862	0.678990453498412	0.194556447414862	0.678990453498412	0.904372177341742
ENST00000306999.7	-0.0232957376140951	-0.185498218896486	-0.163877701909181	0.251886865311022	0.514990773687885	0.352788333517928	-0.162048678345131	0.199057259846087	-0.163877701909181	0.251886865311022	0.619859326861706
ENST00000484069.1	0.625189916331417	9.92266232425342	9.29640667783066	4.4659807740932e-87	-9.62530251080212	-0.327789420079054	4.5998741498056	1.36081331270989e-07	4.5998741498056	1.36081331270989e-07	6.21897425736741e-06
ENST00000431388.3	-0.341558110974475	0.0200793535532162	0.360422616982842	0.172683144931798	-2.29424647380846	-1.93260943041401	0.36276805040157	0.320597285617956	0.36276805040157	0.320597285617956	0.687441831470493
ENST00000370918.8	-0.0529872321407115	0.0233132135335665	0.0761385936196286	0.601755065974162	0.520838421511097	0.597138795316712	0.0764746952446813	0.650488080938473	0.0764746952446813	0.650488080938473	0.891312883943635
ENST00000389547.7	0.108143948329049	1.28132342262533	1.17400578946194	0.00290283924931557	-3.29597735858746	-2.12279886928797	1.18253041960849	0.0672989648506497	1.18253041960849	0.0672989648506497	0.311560518070526
ENST00000354241.5	1.01133621460116	1.29961849420556	0.28597433607996	0.328792270270747	-1.01332561551173	-0.725043588239674	0.295026086561365	0.4521643489814	0.295026086561365	0.4521643489814	0.794000010346554
ENST00000541515.3	0.860293292662802	0.102781604257793	-0.759404458374046	0.0157759002771482	1.68688057406832	0.929369573819874	-0.757214187968859	1.2649655858078e-07	-0.759404458374046	0.0157759002771482	0.119405154368828
ENST00000361729.3	0.40067663878009	0.134600962417897	-0.268326184009227	0.164618642034632	-0.62274727420537	-0.88882301469234	-0.265227650621602	0.231149342277221	-0.265227650621602	0.231149342277221	0.596516208292728
ENST00000581208.2	-0.257741175293265	-0.151105199869132	0.104318985674341	0.560749102590305	-0.602852257654872	-0.49621630368426	0.106783213124548	0.562273273420524	0.106783213124548	0.562273273420524	0.851745709708768
ENST00000534254.5	-0.133790345202722	0.857364407328408	0.98801589978178	0.0288312958441574	-1.19828832979457	-0.207133965642512	1.00216343657145	0.0894233710995138	1.00216343657145	0.0894233710995138	0.364189391702497
ENST00000299167.12	0.635833860416376	0.405963322203205	-0.230635820010421	0.0936312232705859	-0.728656355594048	-0.958526932266189	-0.229430763522032	0.148137999230219	-0.229430763522032	0.148137999230219	0.479841733834877
ENST00000432791.6	0.342378288327225	-0.0806724241547201	-0.424783412497994	0.00422228913985028	-0.736382905340585	-1.15943364829403	-0.422864919576365	0.0110318521800941	-0.422864919576365	0.0110318521800941	0.0931636598323401
ENST00000584022.5	0.589694002406856	1.89083143895067	1.29791562981107	0.000158411323510042	-0.811596511994661	0.489540748793805	1.31088663435954	0.0014107381993365	1.31088663435954	0.0014107381993365	0.0191715250150735
ENST00000372927.5	-0.0367427516874942	0.541946359350855	0.576053232049968	0.0165134142242886	1.09019971446426	1.66888896106213	0.579358523177216	0.000624558365804196	0.576053232049968	0.0165134142242886	0.123434637310745
ENST00000373191.9	0.0702937436880495	0.221612818947031	0.15012444030829	0.487966333483504	-1.11708394994291	-0.965765041251077	0.152567965732131	0.570661050372006	0.152567965732131	0.570661050372006	0.855952061567538
ENST00000407364.8	0.394052818181074	0.151921776737974	-0.245835728567491	0.50219395152439	1.32996819469505	1.08783724678705	-0.240694293108224	0.490888374026356	-0.245835728567491	0.50219395152439	0.821765023260412
ENST00000302746.11	-0.0738574849568167	-0.0945308301974491	-0.0211571658058853	0.866519005877166	0.691871029257446	0.671197678696842	-0.0204432964640191	0.872548209873631	-0.0204432964640191	0.872548209873631	0.970882438991298
ENST00000382368.8	-0.923812083743231	-0.970527557976661	-0.0514022217531593	0.822409947858009	0.0960878305236894	0.0493723849254354	-0.0477498855434986	0.832557938486943	-0.0477498855434986	0.832557938486943	0.956417278767487
ENST00000357460.7	-0.513426757409958	0.0532955690789371	0.562370862417469	0.063384472961452	-0.218168132703813	0.34855412028035	0.567804177110854	0.069041266434057	0.567804177110854	0.069041266434057	0.31592140124515
ENST00000379480.9	0.216349495198175	-0.408950225070598	-0.630931543601148	0.0551892520124436	-0.451709349779576	-1.07700926924305	-0.625902504902865	0.0982502850993561	-0.625902504902865	0.0982502850993561	0.384030616351904
ENST00000402301.5	-0.727932547340611	-0.350862703351033	0.375571434386654	0.252532522951624	3.92507629033503	4.30214659828595	0.377163864206156	0.000803606941658725	0.375571434386654	0.252532522951624	0.620246462336695
ENST00000617190.4	-0.470520766176207	-0.408283308253258	0.0612703190017294	0.747735814775547	1.8499015610679	1.91213915335221	0.062302589918445	0.59737128398638	0.0612703190017294	0.747735814775547	0.922152202342349
ENST00000443003.2	-0.0501556750139417	-0.417744476070159	-0.367636337481431	8.24026163467002e-12	0.897886436843785	0.530297667791881	-0.367593703867926	1.98572392454946e-44	-0.367636337481431	8.24026163467002e-12	7.69398911768198e-10
ENST00000289119.7	0.347899991897457	0.375110026509997	0.0247622003723325	0.920783640789851	1.15296966842049	1.18017980530541	0.0279414281420741	0.860170621040167	0.0247622003723325	0.920783640789851	0.986102830556003
ENST00000605337.5	-0.711017488985039	0.240124000960811	0.958199836384023	0.135515620594609	2.23928625987281	3.1904249684588	0.951877299312054	0.304065458137062	0.951877299312054	0.304065458137062	0.672245963887023
ENST00000325418.5	-0.461191436275387	-0.543537592650815	-0.084278927925673	0.752370401831486	0.220663425387555	0.138317132413352	-0.0829823307831483	0.774928454400144	-0.0829823307831483	0.774928454400144	0.936688993948404
ENST00000337080.8	-0.235695031806658	-0.379142073365272	-0.147696259836117	0.540245988444711	1.09356500540526	0.950118131540387	-0.143348081645706	0.454750932181545	-0.147696259836117	0.540245988444711	0.838264432005736
ENST00000527615.5	-0.987749912395566	-0.57967424814463	0.409551453508865	0.482004425761207	-1.26146931112922	-0.85343981584433	0.420472485592418	0.914110310175636	0.420472485592418	0.914110310175636	0.984143204430782
ENST00000369653.8	-0.457490024120368	-0.22195197510067	0.232989776352148	0.339306502255813	1.2020302496401	1.43756851013343	0.23560643992396	0.123743400513895	0.232989776352148	0.339306502255813	0.704433338304141
ENST00000292431.5	-0.804776351229858	-0.605187740712872	0.198357168156301	0.151296783320454	-1.70854650541986	-1.50895794753358	0.199575805928518	0.205248281396641	0.199575805928518	0.205248281396641	0.567225760569499
ENST00000226299.8	-0.0748642099771241	-0.00564885239702633	0.0689117625836757	0.435951949310185	0.374345792063322	0.4435611636939	0.0692793658592549	0.378790298803419	0.0689117625836757	0.435951949310185	0.78341883848502
ENST00000651992.1	0.00905332393895286	-0.254457560129616	-0.265884656080264	0.485465145211273	0.781638603359377	0.518129384216372	-0.263447406513895	0.0284103163451448	-0.265884656080264	0.485465145211273	0.812831385781966
ENST00000341156.9	0.62744661111617	0.367882772715452	-0.263833834616116	0.543087406428004	-0.789861692110865	-1.04942604192616	-0.254123962778119	0.636825183795282	-0.254123962778119	0.636825183795282	0.886131557600691
ENST00000320631.8	-0.745830468749676	-0.649111141725234	0.0960128093230024	0.420882290410735	0.341238558038943	0.437957888990285	0.0966327013779548	0.396653247900321	0.0960128093230024	0.420882290410735	0.774186994307298
ENST00000602677.5	0.391529916078636	0.0498495716899009	-0.344172766663207	0.0920733992192888	1.10524837546301	0.763568137392663	-0.34138364698159	0.0412594331524325	-0.344172766663207	0.0920733992192888	0.370173343334862
ENST00000446108.5	-0.52760527651729	-0.446758624399127	0.0801393607994967	0.410811367709522	-2.22393111946041	-2.14308448880045	0.0808836885283677	0.460221854473894	0.0808836885283677	0.460221854473894	0.798952220837754
ENST00000296861.2	-0.912131852470846	-1.16904357850724	-0.263388308792669	0.564943650688095	-1.65636455460642	-1.91327702528914	-0.263388320857146	0.631095044394072	-0.263388320857146	0.631095044394072	0.883069687534783
ENST00000370626.4	-0.0441534439454715	0.000771622178523814	0.0355138340751671	0.952953618720478	0.829170817633816	0.874096007843553	0.0462292488759362	0.899505279865154	0.0355138340751671	0.952953618720478	0.993497029970305
ENST00000423497.5	-0.154969352421813	-0.216763085760403	-0.0625673152116064	0.645767026653581	1.76004049376246	1.69824687554658	-0.0618249050881395	0.447040661043442	-0.0625673152116064	0.645767026653581	0.889308290037663
ENST00000367448.5	-0.368058963191469	0.0909633326286558	0.458593301473584	0.000216392065455635	-1.00561088456513	-0.546588644100087	0.459404093943152	0.0017414354629201	0.459404093943152	0.0017414354629201	0.0227795742740188
ENST00000342782.4	0.244860347174682	0.0863452194791824	-0.163280254783701	0.538800174979443	1.03545956416687	0.876944588938726	-0.157866344876469	0.484238079965797	-0.163280254783701	0.538800174979443	0.837839663281547
ENST00000394065.2	-0.376892645348785	-0.700544295526734	-0.331465432401568	0.570608019994346	0.821632542281602	0.497980510201292	-0.325972525049199	0.591249657435235	-0.325972525049199	0.591249657435235	0.864572234793492
ENST00000467766.5	1.13940462536782	-0.545078808856964	-1.68776139619428	0.00199965626811249	5.98535162934483	4.3008695065739	-1.68448050102713	1.97397617183341e-20	-1.68776139619428	0.00199965626811249	0.0255103380917861
ENST00000303142.11	-0.559482433317098	0.0661158340065671	0.617203424723562	0.284144399788074	1.54081738389005	2.16641602120059	0.628035683033357	0.121778463399377	0.617203424723562	0.284144399788074	0.654177672472642
ENST00000284617.7	-0.347450376975667	-0.191011023329752	0.154829800509115	0.628066070900515	-0.807284347436594	-0.650845447822856	0.157327467360633	0.699446954503162	0.157327467360633	0.699446954503162	0.9099264160869
ENST00000553264.5	0.0376964833464521	0.0891334301051634	0.0479934503392418	0.825438855467713	-0.45812384903899	-0.406686930649416	0.0520350037597885	0.81135268905468	0.0479934503392418	0.825438855467713	0.954365532373285
ENST00000527906.5	0.129757266972182	0.0987467359192854	-0.0321024439437636	0.933954278790282	-2.7930814673805	-2.8240925004278	-0.0287066004492731	0.946625512941719	-0.0287066004492731	0.946625512941719	0.991945471724083
ENST00000366481.4	-0.273471334853187	-0.312299103418798	-0.0406968162598558	0.792803177021325	-1.70330650740892	-1.74213435439574	-0.0387766249935728	0.836762168873048	-0.0387766249935728	0.836762168873048	0.957929505450162
ENST00000319410.9	-0.242497011231829	-0.224367106121055	0.0178194550155872	0.801874873280002	0.431116366377764	0.449246294531758	0.018151951124607	0.726154683766917	0.0178194550155872	0.801874873280002	0.94577999381839
ENST00000388837.6	-0.678110977759181	-0.532577036059744	0.145267174570509	0.0684813044985094	0.583150359652831	0.728684332535804	0.145466769145564	0.0135402406214779	0.145267174570509	0.0684813044985094	0.314421792718676
ENST00000324787.10	-0.360773208382162	-0.0951118022572604	0.26432061944355	0.112970956112472	0.0961062767797009	0.361767704612431	0.26584281579635	0.0854839424279736	0.26432061944355	0.112970956112472	0.411628777653288
ENST00000647730.1	-0.0688958229897257	1.09882777421613	1.16577285565342	0.000655570601340546	-3.42150370936488	-2.25378078182468	1.17796669935719	0.0223188626506383	1.17796669935719	0.0223188626506383	0.151843970709211
ENST00000375712.4	-0.373771383375558	-0.200250994204894	0.17108278130689	0.500759379562374	-2.2812028779201	-2.10768278239119	0.174208383035468	0.596983618375893	0.174208383035468	0.596983618375893	0.867317010693134
ENST00000588800.5	0.14871349373435	0.0528914267034794	-0.0980972759286853	0.944265657103474	0.20622598223345	0.110402479197194	-0.0893676602242204	0.919989274036268	-0.0980972759286853	0.944265657103474	0.991790276579493
ENST00000260187.7	-0.193511903230761	0.0616573767968913	0.252187800029568	0.213558377802104	-0.354002912633249	-0.0988336438697521	0.255594352290345	0.209168887821897	0.252187800029568	0.213558377802104	0.576817148810952
ENST00000381709.6	-0.117930372531844	-0.149821114769763	-0.0321049877295292	0.832637491591529	6.71536791082604	6.68347739058391	-0.0318645933846122	0.281004893557829	-0.0321049877295292	0.832637491591529	0.956417278767487
ENST00000381006.8	0.53629072085568	0.321661665330677	-0.215436130923922	0.740175629799009	-2.03170524600101	-2.24633562959319	-0.205982030386853	0.787063827941424	-0.205982030386853	0.787063827941424	0.942599721271248
ENST00000374516.8	0.497116774151026	0.217292399198241	-0.282134874486013	0.398234084374224	-0.419275010121661	-0.699099694184226	-0.277838752307827	0.492460338174266	-0.277838752307827	0.492460338174266	0.816481913211549
ENST00000417098.6	-0.299081062063045	-0.00466676542240264	0.292902721243477	0.0452519416589263	-0.689011215851344	-0.394596942597174	0.294843743380021	0.0570966912125298	0.294843743380021	0.0570966912125298	0.281718668353467
ENST00000620514.1	-0.706131146353893	-0.513351447179193	0.188898670691898	0.455708147129533	0.749444447155187	0.942224291675131	0.19246784164763	0.315864437583838	0.188898670691898	0.455708147129533	0.796349619483699
ENST00000354968.5	-0.0410669123122183	0.0663184753542688	0.1064030593813	0.498506739010798	2.16566606393236	2.27305156990538	0.107396543640645	0.200272605496864	0.1064030593813	0.498506739010798	0.819592958108452
ENST00000546954.2	-0.626562129284417	-0.353441463781635	0.271625198562174	0.0916930400831066	0.0994631093117252	0.372583780345761	0.273014586201895	0.0766750882760662	0.271625198562174	0.0916930400831066	0.369467007864631
ENST00000378387.4	0.424848916265859	0.488802729426796	0.0597223704115413	0.8377202033419	0.747217769576277	0.811171660939477	0.0651419839490717	0.777389607270759	0.0597223704115413	0.8377202033419	0.958519704457651
ENST00000322349.13	0.319388339120244	-0.00288499897585098	-0.323528011328371	0.0049473866983959	-0.842108650310333	-1.16438200264234	-0.322250835044167	0.0106452886886531	-0.322250835044167	0.0106452886886531	0.090715280713455
ENST00000527478.6	-0.088284529373605	-0.0545486174501581	0.0309515331657799	0.896847638426896	-2.25224889131891	-2.21851323776328	0.0347254036774345	0.911077715436312	0.0347254036774345	0.911077715436312	0.983577339541102
ENST00000280987.8	-0.564920893146858	-0.456222154318973	0.105196212847696	0.712007134428433	-1.02353392852505	-0.914835433499029	0.10870351913178	0.749885153963377	0.10870351913178	0.749885153963377	0.922698003811989
ENST00000237536.9	-0.448454958809333	-0.312028514429576	0.134860988185598	0.412646095225636	-2.05365394677053	-1.9172275960921	0.136611091155486	0.48837050398997	0.136611091155486	0.48837050398997	0.814136805539725
ENST00000268383.7	-0.364266432401768	-0.192507102355901	0.170167898748384	0.395951705460916	-1.02088661776434	-0.84912741179567	0.17223680523928	0.467489801630623	0.17223680523928	0.467489801630623	0.802775358213438
ENST00000260953.10	-0.426349745346664	-0.131094402672863	0.293731626000205	0.0610698990994642	0.421345580215987	0.716601002261699	0.295345587607423	0.012708979827095	0.293731626000205	0.0610698990994642	0.292805700374634
ENST00000357681.10	0.58689544594899	0.408915282080294	-0.17927473368319	0.232364167149959	-0.128093667078803	-0.306073846993202	-0.177204990937079	0.273106760179276	-0.177204990937079	0.273106760179276	0.642628572561751
ENST00000396432.7	-0.0273041850018961	-0.416556925647719	-0.390126603529549	0.12376186282211	-2.69353292491768	-3.08278603503668	-0.389367621311235	0.23952427985496	-0.389367621311235	0.23952427985496	0.607732028112292
ENST00000375279.6	0.210942043357431	-0.0940478878512521	-0.308332824808519	0.192327800193571	-0.644431507745097	-0.94942154901265	-0.304669470006252	0.267547896125849	-0.304669470006252	0.267547896125849	0.636620338477234
ENST00000305784.7	-0.589910367054623	-0.161174008298671	0.427712622535293	0.00801848185657167	0.35142892184723	0.780165279533659	0.4288613581967	0.00598752689396536	0.427712622535293	0.00801848185657167	0.0730143416866227
ENST00000308742.9	-0.0941535639376645	0.0161076658916898	0.0997805193079238	0.875413892018859	0.899664408035981	1.00992576652761	0.112330506869564	0.814954541768811	0.0997805193079238	0.875413892018859	0.97185110071857
ENST00000549920.6	-0.373396913602969	-0.601630288257902	-0.228397356342958	3.20049753727884e-05	1.56019751418029	1.33196416550647	-0.228290632468837	1.23907010094648e-12	-0.228397356342958	3.20049753727884e-05	0.00075357801796233
ENST00000373178.5	0.291842576514767	-0.0102358267343882	-0.303221814113871	0.0543830888270195	-0.213940004661773	-0.516018440725029	-0.301660829190609	0.0796835190430434	-0.301660829190609	0.0796835190430434	0.343426246383665
ENST00000253048.10	-0.107265508920692	-0.148124858006241	-0.0414871483831334	0.751299598816372	-0.954622903400209	-0.995482391189776	-0.0408389134374922	0.788520961985631	-0.0408389134374922	0.788520961985631	0.9433667184205
ENST00000511473.5	0.651248959034875	0.270565795965239	-0.380596175273886	0.281925818411775	-0.578000733829021	-0.958684447908015	-0.378871475283254	0.390798919228235	-0.378871475283254	0.390798919228235	0.751304446908518
ENST00000369681.10	0.0118805605469872	0.0561272710672417	0.0411802150609284	0.843896623649808	-0.764778665965757	-0.720532009049125	0.0448982850750657	0.837866843958274	0.0411802150609284	0.843896623649808	0.959991448173979
ENST00000375499.8	-0.315093387683443	-0.0873330851060846	0.227396121252749	0.00152225613148196	0.260954393575613	0.488714721116538	0.227750547297507	1.22554238223379e-05	0.227396121252749	0.00152225613148196	0.0203048721183266
ENST00000394222.8	0.0898557939721056	-0.268560457178591	-0.362940075059978	0.207870699407191	-1.03704587078794	-1.39546232628813	-0.358190301426601	0.299527348322174	-0.358190301426601	0.299527348322174	0.668214358326976
ENST00000381647.7	0.371130070567036	0.242575266465911	-0.129848009171114	0.319496676432993	-1.10128778096994	-1.22984262359284	-0.128162177658747	0.399189806845251	-0.128162177658747	0.399189806845251	0.756672173248323
ENST00000366847.9	-0.045024282407953	-0.0455222819474386	-0.00168036723653953	0.976255163437734	1.36558687914964	1.36508897126915	-0.000260075798367884	0.997323021703873	-0.000260075798367884	0.997323021703873	0.999798949077772
ENST00000511437.6	-0.36977608946447	0.0208416841577789	0.38816942813102	0.0471527081766142	0.139284013731277	0.529901830155256	0.391023744646822	0.0240290408655786	0.38816942813102	0.0471527081766142	0.248642152999468
ENST00000442415.7	-0.0336683547415379	-0.184613563241615	-0.151812999244978	0.255749331397987	-1.36161271395522	-1.51255798102239	-0.150930266877042	0.343702687429283	-0.150930266877042	0.343702687429283	0.709026580870494
ENST00000398659.8	0.221514571824564	0.060839693791311	-0.163718642839381	0.414308314015021	0.263390669325789	0.102715815201595	-0.160095696949454	0.415789215873047	-0.160095696949454	0.415789215873047	0.770340916373755
ENST00000644146.1	-0.434172328402895	0.322882035730939	0.75611533602394	0.101494180343147	-2.91783078765492	-2.16077779612289	0.764713451860661	0.285935760699593	0.764713451860661	0.285935760699593	0.654950577188361
ENST00000220751.5	0.0515812264226531	-0.294272672830232	-0.353809877530633	0.285648219620673	0.869545649269201	0.523691886176924	-0.345893911524819	0.248198288507602	-0.353809877530633	0.285648219620673	0.654950577188361
ENST00000596995.1	1.53711284800148	-0.0840293349895459	-1.62390830046848	9.47759793353102e-09	0.120215697019861	-1.50092666048598	-1.62035920332838	1.52941108698581e-06	-1.62035920332838	1.52941108698581e-06	5.27549410291187e-05
ENST00000357886.8	0.219375076975099	0.163077495399144	-0.057316569092646	0.644952730659553	0.983621672717525	0.92732413823143	-0.0562548390236339	0.582996674339131	-0.057316569092646	0.644952730659553	0.889308290037663
ENST00000402673.7	-0.434710612800853	-0.0636469372063093	0.369783002874611	0.00455942652910676	0.253955413288134	0.625019128795446	0.371082539760405	0.000538546101944001	0.369783002874611	0.00455942652910676	0.0474837968622647
ENST00000332509.8	1.8483266705259	1.32868874205574	-0.5314119445776	0.351320852753116	1.13683680538905	0.61719891812671	-0.502121521446441	0.428442155255328	-0.502121521446441	0.428442155255328	0.778833900478057
ENST00000303887.10	-0.102763802161517	-0.114223176350999	-0.0115944994447572	0.848541128277138	0.808861146588092	0.797401806977634	-0.0114427209606035	0.751926732329373	-0.0115944994447572	0.848541128277138	0.961481124718328
ENST00000357002.5	0.3288548053812	0.0646378752564387	-0.2687617824806	0.275297289097068	-0.189102858327928	-0.453319811684802	-0.263329674173141	0.315470206986589	-0.263329674173141	0.315470206986589	0.683524782619712
ENST00000517876.5	-0.156523992722192	-0.0637712615495051	0.0912183724907325	0.559056500158882	0.0488710923751552	0.141623825641746	0.0928649135694748	0.540956565314795	0.0912183724907325	0.559056500158882	0.849730458520047
ENST00000309117.11	-0.319569789634696	-0.0448459096901332	0.273139285515928	0.0740727324158497	-0.502523303473826	-0.22779943970615	0.274896834693291	0.0815185378726788	0.274896834693291	0.0815185378726788	0.34770164201552
ENST00000371142.9	0.0668957863399473	-0.0633399011800762	-0.130518317695227	0.27183021411688	-0.433773020239078	-0.564008711849451	-0.130115476255126	0.331069380055793	-0.130115476255126	0.331069380055793	0.697628882370486
ENST00000580008.5	1.21391481760426	2.45491789338204	1.23420912237568	0.0545762074624065	-0.100667174271444	1.1403359190459	1.27695191923395	0.0819424582834852	1.27695191923395	0.0819424582834852	0.348456523623254
ENST00000295025.12	-0.0800975982707908	-0.408955064057313	-0.332055819823168	0.207910102245902	-1.60991145177995	-1.93876915776421	-0.329282266501579	0.315838106981314	-0.329282266501579	0.315838106981314	0.683524782619712
ENST00000491415.7	0.0995687718921125	-0.00366990197460749	-0.104527044963698	0.397503826511313	0.409668160332285	0.306429517311297	-0.103143746467111	0.349116632056383	-0.104527044963698	0.397503826511313	0.755700363734057
ENST00000635248.1	3.41123216351758	4.33304169882359	0.925867062988756	0.285794185022607	-0.796895516116571	0.124921061965667	0.821885269653272	0.683924956221101	0.821885269653272	0.683924956221101	0.905573496434076
ENST00000372037.8	-0.237608477145199	-0.345872215536511	-0.114110575918287	0.733337006527943	-0.901781334519748	-1.01004533171687	-0.10798666103359	0.784202777612465	-0.10798666103359	0.784202777612465	0.941272366190901
ENST00000672434.1	0.14953366652279	-0.184977825638766	-0.335739754785981	0.00540272791123999	-0.191208004877293	-0.525719492118827	-0.334567766322167	0.00585246558765363	-0.334567766322167	0.00585246558765363	0.0577304688341316
ENST00000337502.5	-0.435881174937539	-0.533673171444094	-0.101524475622759	0.742024751823762	1.14287316263683	1.04508233508839	-0.0980012570557393	0.559361916039083	-0.101524475622759	0.742024751823762	0.921878604581568
ENST00000525763.5	-0.781542743243829	-0.54965033160441	0.231493927511131	0.235986260188488	3.86393634726772	4.09582899904666	0.231846604983509	4.34943035753475e-05	0.231493927511131	0.235986260188488	0.602401249630875
ENST00000474859.5	0.0197807315707238	0.936366834489236	0.914457240296375	0.0385410382113904	-2.55009369592645	-1.63350859486415	0.931734674303003	0.155484130714008	0.931734674303003	0.155484130714008	0.493562907855726
ENST00000186436.10	0.397520779351014	0.125603332889008	-0.272845753488303	0.106777624783292	-0.396607232711186	-0.668524770563416	-0.271472541801811	0.17667993690064	-0.271472541801811	0.17667993690064	0.526673790960728
ENST00000615891.2	-0.529863252549111	0.0604510985977322	0.585890228229065	0.084267588842762	0.233668049606725	0.823982382821331	0.591399834841579	0.072818715124217	0.585890228229065	0.084267588842762	0.354542392581118
ENST00000319394.8	-0.444787248844982	-0.344937731319279	0.0976073530157127	0.651935579092417	-2.45591795383976	-2.35606864430571	0.100047533429701	0.715695137312264	0.100047533429701	0.715695137312264	0.916697278539163
ENST00000244869.3	-0.370192082284556	0.145886480209921	0.512566869224225	0.219943982274517	-1.40688051401255	-0.890802553143641	0.520254205925354	0.343742604331933	0.520254205925354	0.343742604331933	0.709026580870494
ENST00000519546.5	-0.515795561059839	-0.0205005314387438	0.486633160169104	0.371461257932912	-0.392081291415014	0.103213342262165	0.499328653144908	0.411205015582188	0.499328653144908	0.411205015582188	0.766172634400598
ENST00000374467.4	-0.104407453903692	0.439025296376174	0.540805414073312	0.00900358548416947	0.00132416261065154	0.544756933639889	0.544326380728392	0.00488398501382749	0.540805414073312	0.00900358548416947	0.0795414636044368
ENST00000449592.7	-0.692377745988838	-0.892199330613205	-0.203056451873073	0.508373663919477	-1.56651625505486	-1.76633818338538	-0.202416324055677	0.587060555872214	-0.202416324055677	0.587060555872214	0.864142384337591
ENST00000507488.6	0.406284413205018	-0.449359762393503	-0.859903364743766	0.0429106116172016	4.07066282045466	3.21501957801246	-0.855792807241601	1.83832866223525e-06	-0.859903364743766	0.0429106116172016	0.232821888205816
ENST00000630771.2	0.79532267320465	2.34799316403932	1.55333028777741	0.173942560598333	-2.86487672457649	-1.31222287213432	1.54537886869002	0.677834624276367	1.54537886869002	0.677834624276367	0.904149764190246
ENST00000409341.5	-0.125391706339149	0.499575540416343	0.626912101651762	0.295235767879166	-1.51755582615296	-0.892590487837845	0.637135613914241	0.50796212884481	0.637135613914241	0.50796212884481	0.824349686567281
ENST00000591097.5	-0.0597197065351241	0.277621174849588	0.33546182066396	0.517969086408354	3.91108690917538	4.24842851418965	0.338054614591125	0.0511352612730727	0.33546182066396	0.517969086408354	0.827284669801713
ENST00000398944.7	0.0471477476952176	-1.04402701425046	-1.09023952128764	0.0671003836429418	-1.61072067318915	-2.70189827617378	-1.09234664569768	0.129578833403404	-1.09234664569768	0.129578833403404	0.446536888708681
ENST00000361464.8	0.400288103826682	0.250874740892746	-0.149927068782534	0.239525727925896	-0.78118469314018	-0.930598113609149	-0.149063803591228	0.329989184418894	-0.149063803591228	0.329989184418894	0.697096277090784
ENST00000481939.5	1.73412762980458	10.7416910657372	9.00813321431736	2.15423472694523e-120	-9.63332488004148	-0.625710463795199	4.35455581998824	3.07992046722857e-05	4.35455581998824	3.07992046722857e-05	0.000731548653082295
ENST00000326181.11	-0.000377801386788048	0.0364388838424598	0.0358642933484525	0.755081752818516	-1.16520925483616	-1.12839259076122	0.0368823048634606	0.766567377547232	0.0368823048634606	0.766567377547232	0.931600154257483
ENST00000619426.5	-0.184623384613626	0.0016651716464443	0.186290414034761	0.0342792743507044	1.92110874849958	2.10739731799418	0.186328530651352	0.0143665877810589	0.186290414034761	0.0342792743507044	0.203663642617926
ENST00000361417.6	0.240685509330947	-0.293119931720004	-0.536022890334753	0.00430285751824454	0.955449134738912	0.421643749995077	-0.533727647935223	0.00156111470137428	-0.536022890334753	0.00430285751824454	0.0452908161128344
ENST00000338754.9	-0.299901246270238	-0.12685797994648	0.171946577230262	0.278450106567134	-0.965186575526659	-0.792143393068188	0.17319861193322	0.355939898619551	0.17319861193322	0.355939898619551	0.718714586492982
ENST00000376259.7	0.71618919384356	1.02793968461369	0.310439477712757	0.0824647133462801	-1.04501545489511	-0.733265070494114	0.313649961868604	0.164853978628388	0.313649961868604	0.164853978628388	0.510976854863059
ENST00000249776.12	-0.274500144899031	-0.14778136094084	0.125441608222899	0.320070547871693	0.0434031822680848	0.170121990308545	0.126853969560587	0.259767159164823	0.125441608222899	0.320070547871693	0.68701627110549
ENST00000376585.6	0.695595218046224	1.19950316090127	0.502905079410479	0.000213676363425522	-1.29453224188452	-0.790624361674448	0.504898884237065	0.00258090636450761	0.504898884237065	0.00258090636450761	0.0312332925519351
ENST00000376663.8	-0.435912387187992	-0.36910340553185	0.0650160003349907	0.66252386260718	-0.983698409102272	-0.916889427748083	0.0666495681764432	0.651581595834866	0.0650160003349907	0.66252386260718	0.89596653213864
ENST00000297265.5	-0.0202504050261834	0.106991106484338	0.121602679161798	0.745606775575004	-0.389943902932102	-0.262702597437736	0.129498017859366	0.754098225056824	0.129498017859366	0.754098225056824	0.925383534899988
ENST00000642195.1	-0.602360485360338	-0.395689313758537	0.205977573012025	0.079008684100258	1.15943618600363	1.36610741762919	0.206703859283892	0.01014526824132	0.205977573012025	0.079008684100258	0.341477676572184
ENST00000311575.6	-0.690094388070093	-1.71759294215924	-1.03776968095962	0.0214243616686653	-0.908021901828997	-1.93552088923799	-1.03680486416171	0.0421205524722243	-1.03680486416171	0.0421205524722243	0.230175430790445
ENST00000621413.4	-0.706639278938497	-0.0853124038779598	0.619845275289176	5.06062909134309e-06	-0.231000525134811	0.390326371459626	0.621456103963463	3.40046781220602e-07	0.619845275289176	5.06062909134309e-06	0.000151832891103427
ENST00000296503.10	-0.0790187609585096	0.0916659238793514	0.170356902371639	0.00993654910457094	0.279174714129045	0.449859420635071	0.170667312691269	0.000370350959669161	0.170356902371639	0.00993654910457094	0.0861135286092514
ENST00000530758.2	-0.393864467675922	-0.316520774566843	0.0763098167294327	0.495881719892835	-0.275994450302888	-0.198650750192584	0.0773008535287942	0.471836220675203	0.0763098167294327	0.495881719892835	0.818468864702471
ENST00000547157.1	-0.295012396872979	-0.422225181088133	-0.130976440286683	0.749762872454626	4.75255366444242	4.62534202414015	-0.127110627997107	0.458020993192527	-0.130976440286683	0.749762872454626	0.922698003811989
ENST00000354831.11	-0.0972097804024084	-0.265876418331202	-0.169172915049951	0.0375932045813237	0.874864621694695	0.706198017166612	-0.168636589336794	0.00442626660329743	-0.169172915049951	0.0375932045813237	0.214188321315264
ENST00000085068.7	-0.24435075553632	0.0479937850659591	0.291401632006502	0.0253621317910728	1.11579879680323	1.40814341646791	0.29232977634479	0.000374721935400915	0.291401632006502	0.0253621317910728	0.165980211135414
ENST00000319974.6	-0.584529023681871	-0.215739654344498	0.3657564358589	0.34268142331277	-1.54198984303784	-1.17320108356741	0.370079972138333	0.462580464591403	0.370079972138333	0.462580464591403	0.800225045837644
ENST00000296468.8	0.500521328329013	0.405649885721228	-0.0995484121525085	0.762187736107085	0.0353843782238573	-0.0594871780421665	-0.0920284312501591	0.807266792639983	-0.0920284312501591	0.807266792639983	0.948533182823939
ENST00000367296.8	-0.674669536218933	-0.792705419002006	-0.121806344937773	0.599281562062638	-0.252661397374695	-0.37069731984041	-0.118649637296742	0.622460406573851	-0.118649637296742	0.622460406573851	0.880960677919264
ENST00000366600.8	0.64130903948698	0.504178072163576	-0.138685643846797	0.594348181096718	-2.0038281021743	-2.14095934479225	-0.134241237129862	0.698300157658301	-0.134241237129862	0.698300157658301	0.909814628605444
ENST00000555846.2	-0.501516597940668	0.700184159702879	1.19957887759186	0.00053718476839512	-2.6717617029809	-1.47006152566296	1.20868555364512	0.0129338842115114	1.20868555364512	0.0129338842115114	0.104231324326548
ENST00000324379.10	0.260180413728249	0.258444520858992	-0.0025616448787833	0.97049629481919	0.957763661996566	0.95602783086053	-0.00160154881979081	0.986500681056923	-0.00160154881979081	0.986500681056923	0.999798949077772
ENST00000356763.8	0.168142406746494	0.229702215244526	0.0597908805219258	0.741951612603268	0.896002356646719	0.957562239838842	0.0618496946099419	0.651552061833963	0.0597908805219258	0.741951612603268	0.921878604581568
ENST00000330479.8	0.0683118421897966	-0.0164691344152649	-0.0859215834097029	0.451905789506346	0.0251238548620836	-0.0596571019756517	-0.0847395045786246	0.427348353034877	-0.0859215834097029	0.451905789506346	0.794000010346554
ENST00000650688.1	0.190246533846004	0.245051720707089	0.0543462396273149	0.567562785275637	0.45291714110306	0.507722349684013	0.0549077249464908	0.492133688580326	0.0543462396273149	0.567562785275637	0.854831547517192
ENST00000613030.4	-0.762970591547058	-1.35745912836733	-0.603980182007459	0.0972712003117905	-0.238287806077193	-0.83277650466589	-0.598782427281438	0.119770944973749	-0.598782427281438	0.119770944973749	0.426723389806144
ENST00000366808.5	0.410373210638284	0.0398246237745386	-0.372264520990623	0.150835495656369	-0.751753323790746	-1.12230211511884	-0.369320194772874	0.239677036169667	-0.369320194772874	0.239677036169667	0.607806597694606
ENST00000321337.12	-0.548599986325324	-0.232855269619241	0.314138139419696	0.130908991203234	-0.994439921249413	-0.678695326230645	0.316083773671942	0.186528838918128	0.316083773671942	0.186528838918128	0.539752565942359
ENST00000368301.6	-0.567339661915609	-1.03187646397698	-0.464563776176353	0.104506464024792	-0.047293794830666	-0.511831244296374	-0.464513456005573	0.191215566571892	-0.464513456005573	0.191215566571892	0.547106733453726
ENST00000353704.3	-0.0184380293893042	0.244310310147615	0.258314159092712	0.440142198328546	-0.643641620937282	-0.380893562944156	0.265334456205636	0.498496391700513	0.265334456205636	0.498496391700513	0.819592958108452
ENST00000306562.8	-0.437559465784809	0.0604038736284049	0.497180573413015	0.0669127580396696	-2.37191384988613	-1.87395093597746	0.499350543531249	0.1807944612567	0.499350543531249	0.1807944612567	0.532549581145313
ENST00000263697.6	0.0504462136764007	0.243275181377554	0.192389787213055	0.0180516216071986	-0.788450451382546	-0.59562147953216	0.192925136988816	0.0151180465181829	0.192389787213055	0.0180516216071986	0.131536061227618
ENST00000381571.6	-0.0327006997934499	0.0532465912123586	0.0843880748212444	0.802038965904144	1.01936241862237	1.10530961803856	0.0873369634500398	0.799572749405122	0.0843880748212444	0.802038965904144	0.94577999381839
ENST00000323064.12	-0.0670207182622905	0.978740428611759	1.05632528603358	0.292099859698782	-3.34895440560628	-2.30320681513454	1.01599203811997	0.73596893686547	1.01599203811997	0.73596893686547	0.921153048979085
ENST00000353258.8	-0.239310701322058	0.0802284727393928	0.318247861837379	0.150778363489692	-1.35245127932567	-1.03291230118095	0.320793397064427	0.249286275637659	0.320793397064427	0.249286275637659	0.618063499782538
ENST00000341298.3	-0.150622071706826	-0.0555155353803832	0.0919177472050867	0.724360138731987	0.981576267050384	1.07668290000115	0.095305791197676	0.648181122446566	0.0919177472050867	0.724360138731987	0.918309255912399
ENST00000372306.7	2.01811468752481	2.65551844776494	0.631474941593277	0.198994972862348	0.262441240482639	0.899844966483362	0.660516942356457	0.24081866089309	0.660516942356457	0.24081866089309	0.609275149762453
ENST00000629385.1	-1.25127598668861	-0.298017400132744	0.950340787414351	0.765052990127247	1.94175447671218	2.89499758801622	0.978723574624739	0.789994158730312	0.978723574624739	0.789994158730312	0.943584774284077
ENST00000293861.8	-0.371515484785732	-0.233134663962713	0.136838421884311	0.341941533163158	-2.71542881857557	-2.57704807006201	0.138644866834361	0.424103198893654	0.138644866834361	0.424103198893654	0.776261705512139
ENST00000621737.4	0.288575887894671	-0.689352952402107	-0.979019232628461	6.02969229473686e-17	0.545551217776589	-0.432377603934059	-0.978008194704703	1.79585184366361e-18	-0.979019232628461	6.02969229473686e-17	1.08845995407158e-14
ENST00000273986.10	-0.571870102043407	-0.304362288889462	0.265305706387529	0.175840232196083	0.711186797769543	0.978694737747977	0.267635663850619	0.0569356601614558	0.265305706387529	0.175840232196083	0.525237426189919
ENST00000328771.9	0.222629055732439	0.0838289722873402	-0.139647969386419	0.191665396887747	-0.585830115727325	-0.724630204059739	-0.138632348057756	0.218319380779392	-0.138632348057756	0.218319380779392	0.581987992424709
ENST00000356033.8	-0.877030308960875	-0.552101288925246	0.324402116714344	0.0391775238139314	2.50809124672092	2.8330204044495	0.324960537878373	2.66710309187874e-05	0.324402116714344	0.0391775238139314	0.219179628320605
ENST00000441402.5	-0.517719662678905	2.20536409240162	2.72404191302309	0.000127632945745483	-3.07862066800747	-0.35553897218801	2.64299985116923	0.0776247616460861	2.64299985116923	0.0776247616460861	0.337965149167671
ENST00000405709.7	0.0550897591939185	0.177870048334712	0.120683503699475	0.654847185646554	1.16185044808615	1.28463080791504	0.123471353807257	0.586998244511312	0.120683503699475	0.654847185646554	0.893257697743171
ENST00000334062.8	0.489050799571094	0.16370501178263	-0.326762642142541	0.0656228387909222	-1.0367038385455	-1.36204972475439	-0.324612755176684	0.135936591394182	-0.324612755176684	0.135936591394182	0.458098699872554
ENST00000278505.5	-0.545344095460875	-0.715175380590108	-0.172967425465044	0.388415766706883	-0.635992500884387	-0.805823836439901	-0.170482263035858	0.430175685164543	-0.170482263035858	0.430175685164543	0.780283041415279
ENST00000427635.6	0.777759272501645	9.5479107122416	8.76632454599744	2.6876738037535e-26	-7.6730506466388	1.09715749213114	4.08068616428069	1.61652061423694e-05	4.08068616428069	1.61652061423694e-05	0.000416681876625805
ENST00000245407.8	0.631026855970816	0.988334525674394	0.352216989903533	0.287433165663783	-0.421640106704449	-0.0643325638114612	0.36265214449573	0.330244810830086	0.36265214449573	0.330244810830086	0.697096277090784
ENST00000639028.1	-0.389805977161666	12.7029079994264	13.0918312932785	0	-17.3452130269312	-4.2525078539702	8.44255699178302	4.3660200067204e-15	8.44255699178302	4.3660200067204e-15	6.30511502570515e-13
ENST00000596272.5	-0.219895279504509	-0.301562689276364	-0.0819032148439556	0.335152040075956	2.35019834104036	2.26853098970991	-0.0816503753172817	0.0542019285026907	-0.0819032148439556	0.335152040075956	0.700670657159793
ENST00000357590.9	0.41877004364332	0.498877361201222	0.0782132486483849	0.726605139435382	1.73988547374856	1.81999293387714	0.0807068861439831	0.556380817456303	0.0782132486483849	0.726605139435382	0.918817632343763
ENST00000278618.9	-0.0323662126608119	0.0586019908492818	0.0900686310287491	0.528124612732395	1.55917479135507	1.65014309570307	0.0909646719063294	0.267055184236287	0.0900686310287491	0.528124612732395	0.832138155441457
ENST00000466681.2	-1.05892791767108	-0.986937247829269	0.0696764342221603	0.740581651209869	0.917262736171725	0.989253500686559	0.0716109810061399	0.659714640484021	0.0696764342221603	0.740581651209869	0.921153048979085
ENST00000460680.6	-0.0174839672551604	0.0166634178243589	0.0326798618053246	0.843202412476684	-1.68870131841194	-1.65455400825568	0.0347234802913103	0.856392579335893	0.0347234802913103	0.856392579335893	0.964117156240666
ENST00000375153.8	0.333446227076606	0.562121288438296	0.226313009062182	0.259042236897708	0.665909571965268	0.894584702285284	0.229360576363805	0.16304274720299	0.226313009062182	0.259042236897708	0.626859134698021
ENST00000566115.5	-0.0351135694193978	0.0404459554681944	0.0721574752814718	0.812136237715973	1.45337494155127	1.52893467950891	0.0761125745931053	0.68142021025473	0.0721574752814718	0.812136237715973	0.949508591396989
ENST00000631357.2	0.710666524664127	0.332231567281103	-0.381664054506115	0.138812647135633	0.591464461912531	0.213029504698747	-0.37727697349754	0.15399995726182	-0.37727697349754	0.15399995726182	0.490848773385993
ENST00000324447.7	0.0969668016907423	0.270783233327055	0.172345601966667	0.362673888383514	0.919582959992684	1.09339943915818	0.174367758113257	0.284153078956648	0.172345601966667	0.362673888383514	0.724915944658171
ENST00000375541.10	1.99677112518239	1.34170292020177	-0.65740145884605	0.00208202889868804	-1.01300151277806	-1.66806988568518	-0.650914615992495	0.0340805612887092	-0.650914615992495	0.0340805612887092	0.203122399075852
ENST00000297578.9	-0.342580015291005	-0.377698773931381	-0.0367183712993977	0.799433343834248	0.203503565860734	0.168384836338761	-0.0352108983522901	0.798757949885581	-0.0367183712993977	0.799433343834248	0.945165305862989
ENST00000559717.6	0.996029872809207	0.66759258633123	-0.329215369169589	0.0159307029944276	-0.724961629982442	-1.05339896638182	-0.327762418111316	0.0470894052520806	-0.327762418111316	0.0470894052520806	0.248550364661445
ENST00000232375.8	-0.0494879341632086	-0.228649138949747	-0.183055658095046	0.495624094873284	-0.296656971010781	-0.475818278158281	-0.178987757284423	0.548523561067617	-0.178987757284423	0.548523561067617	0.842344915627869
ENST00000291572.13	-0.243124534840404	0.0268153518047743	0.269334609192398	0.121292988435072	-2.08419928973508	-1.8142595661935	0.270374945312215	0.23394056537354	0.270374945312215	0.23394056537354	0.599345827273324
ENST00000489572.5	1.14125785241598	3.60764832245983	2.46513593862771	9.27250630338154e-08	-3.61857515780064	-1.15218512948183	2.25911852529112	0.00960665515908027	2.25911852529112	0.00960665515908027	0.0838434182336812
ENST00000160827.9	-0.272691870698083	-0.102576165398216	0.169548035967949	0.121262384027528	1.13625663925079	1.30637240418265	0.170125137523703	0.0175843320311341	0.169548035967949	0.121262384027528	0.429530780806223
ENST00000338244.6	0.539559998492745	0.271935201360069	-0.274172999383381	0.453966573550003	-0.613813006551253	-0.88143805763538	-0.26378175435037	0.55235106829539	-0.26378175435037	0.55235106829539	0.845661830625128
ENST00000396861.5	-0.373503616290128	-0.426041144601544	-0.0525871172365969	0.295056408335368	1.9776359534207	1.92509845123426	-0.0525215622909141	0.0455207086894716	-0.0525871172365969	0.295056408335368	0.664393866323532
ENST00000373699.6	-0.104685526043572	-0.124388943553992	-0.0200855469200285	0.844479069181926	0.74337975025117	0.723676347248328	-0.0195930823173593	0.839255524503353	-0.0200855469200285	0.844479069181926	0.960197455700368
ENST00000286317.6	-0.0624330772478476	0.228811472736448	0.285885556050151	0.433504265198387	1.06450049316348	1.35574522062398	0.292907191636235	0.30256347039392	0.285885556050151	0.433504265198387	0.781871840545252
ENST00000535902.6	-1.02294054011888	-0.587713140110748	0.425891912031501	0.3213616143653	-0.414082390533644	0.0211447877974873	0.433723141397722	0.335393434546398	0.433723141397722	0.335393434546398	0.700670657159793
ENST00000572272.6	1.77166833909492	0.444031743740399	-1.33022483961599	5.77030885385453e-06	-1.20675349864612	-2.53439035988656	-1.32447920521	0.000817763978055173	-1.32447920521	0.000817763978055173	0.0120834947425861
ENST00000252934.10	-0.222901528111507	-0.102522566611133	0.118822303671627	0.494446451095138	1.25336682532036	1.37374588266864	0.120524844725001	0.326195474447311	0.118822303671627	0.494446451095138	0.81748580549709
ENST00000600859.5	0.329660399439203	-10.2501507180745	-5.83897651880993	0.671908471736358	-1.84333843575452	-12.4232974114104	-6.16714039404971	0.447282715433154	-5.83897651880993	0.671908471736358	0.901070882042181
ENST00000615907.4	0.143129008294769	-0.00455474320983954	-0.148939353266877	0.209726578349656	-0.348436968636348	-0.496120712363992	-0.147525641325963	0.21226958780163	-0.147525641325963	0.21226958780163	0.576420145768965
ENST00000393909.7	-0.188964643164022	-0.307671329524599	-0.119678942034987	0.31173046481136	0.206415859611443	0.0877091999402469	-0.11864294796531	0.26694565002365	-0.119678942034987	0.31173046481136	0.679346612549667
ENST00000394295.6	0.498996409746444	0.794143308219301	0.291986735110361	0.254551001104151	0.235274996036367	0.530421901620866	0.297472916284152	0.230372640993817	0.291986735110361	0.254551001104151	0.622619804842779
ENST00000381401.11	0.00150101140570771	-0.644946309938403	-0.64681686550152	4.69647090099875e-21	0.467477308121244	-0.178969980093425	-0.646505846188574	1.41551690399887e-40	-0.64681686550152	4.69647090099875e-21	1.33861779812414e-18
ENST00000238831.9	0.43065695086026	0.256491250008343	-0.175859047078955	0.274160708275324	1.20616173855751	1.03199612409665	-0.173957579784675	0.157311264713153	-0.175859047078955	0.274160708275324	0.644065110651963
ENST00000348227.4	0.445707924696911	0.457743654827528	0	0.975700581121487	1.10591231221972	1.11794773502854	0.0217954185069402	0.968545900901675	0	0.975700581121487	0.998187682452709
ENST00000270142.11	-0.150192413830079	0.129958533586253	0.279941141953756	3.56293611465179e-05	0.392135414746342	0.672286398018923	0.280219186979605	1.8175630849704e-14	0.279941141953756	3.56293611465179e-05	0.000824576090978495
ENST00000357039.9	0.138275158876984	0.113734537577453	-0.0283181727373814	0.898695487881494	-0.176451604568264	-0.200992263894336	-0.0234980583772093	0.92940873934448	-0.0234980583772093	0.92940873934448	0.989690297542387
ENST00000644327.1	-0.320649727919377	-10.4223140368996	-5.3518363345038	0.717868819679163	-3.81181684298907	-13.9136257269372	-5.69983354998475	0.477870292615275	-5.3518363345038	0.717868819679163	0.917351878498075
ENST00000401041.5	0.0844717190690195	-0.225554893129871	-0.311660287020953	0.0549717030689465	-0.739304167786237	-1.04933082804245	-0.309921909063328	0.0899726979804099	-0.309921909063328	0.0899726979804099	0.365262860265591
ENST00000646667.1	1.10624785637882	0.918081644769494	-0.188870991672877	0.104344965859221	-2.20638528062626	-2.3945515619996	-0.187154129712814	0.232221085356297	-0.187154129712814	0.232221085356297	0.597290690187873
ENST00000381867.6	0.0343793874912152	0.114815680499041	0.077829978358547	0.726441550133091	-1.02359780624392	-0.943161626727921	0.0811581350908299	0.74952966948521	0.0811581350908299	0.74952966948521	0.922645411140594
ENST00000313899.12	-0.234998180999751	-0.235371831838023	-0.000540166111862694	0.985766414120204	-0.17080159066654	-0.171175211551448	-0.000360148101075541	0.993032061652061	-0.000360148101075541	0.993032061652061	0.999798949077772
ENST00000407983.7	-0.770952711928769	0.0440473172891431	0.813894391022713	0.0708958686258838	3.28490008383609	4.09990066932419	0.815186110122802	6.36023399052434e-05	0.813894391022713	0.0708958686258838	0.320670120995951
ENST00000401558.7	0.0548685510559495	0.0305625939621503	-0.0246305934801143	0.715068251592193	0.114234738815732	0.0899288088907334	-0.024243681780693	0.624010438883198	-0.0246305934801143	0.715068251592193	0.916458519602753
ENST00000443785.5	1.86692858048129	1.1426875311586	-0.727360456717782	0.00158613260197238	0.230048532588282	-0.494192520164471	-0.721507746788953	0.0043518528889553	-0.721507746788953	0.0043518528889553	0.0457620569323057
ENST00000619049.4	-0.00102512944723042	0.0532955979453993	0.053599431362541	0.770506706051424	-0.601710279425651	-0.547389707846371	0.0545921213851948	0.816469807690201	0.0545921213851948	0.816469807690201	0.951909695137965
ENST00000265382.8	-0.370511669273218	-0.202545101038716	0.159272389578127	0.741925135744606	-0.764255161659599	-0.596289086325617	0.169780621853192	0.766858268411792	0.169780621853192	0.766858268411792	0.931600154257483
ENST00000350498.8	-0.193032636208854	-0.0879023732515788	0.104424903533034	0.252667898029676	-0.862050332249743	-0.756920040820911	0.105217060687228	0.16546218562312	0.104424903533034	0.252667898029676	0.620246462336695
ENST00000382464.6	-0.282266219142331	1.39060106985675	1.66707824719523	0.00396209129771387	0.122066431993319	1.79493373210115	1.6852605285735	0.00101920091250142	1.66707824719523	0.00396209129771387	0.0428786248334506
ENST00000366649.7	-0.331424453252469	-0.231964060340422	0.0979527436903898	0.46136537126821	-0.0615793085455724	0.0378811036198682	0.0996200512140262	0.414738623346107	0.0979527436903898	0.46136537126821	0.799402994159495
ENST00000016171.6	0.488756333669051	0.151506867309256	-0.338747211565882	0.050825772920376	1.31196894033974	0.974719561799848	-0.337095896822212	0.0143954926531665	-0.338747211565882	0.050825772920376	0.261831006274533
ENST00000514199.1	-0.392007949691451	-0.583494276450697	-0.192412820366528	0.643908700476165	-4.61796294053578	-4.80945011630612	-0.193409525519989	0.725924740292041	-0.193409525519989	0.725924740292041	0.918622603353558
ENST00000414468.3	-0.0969431892467866	0.307598331839172	0.399045704704552	0.341468290593316	-1.72494386401045	-1.32040294613735	0.410015886810871	0.46120722378769	0.410015886810871	0.46120722378769	0.799402994159495
ENST00000283875.6	-0.212907023166682	0.223932686689772	0.435214842206746	0.0148635926156698	-0.411050777995994	0.0257889048041877	0.437297711859243	0.0188520093582609	0.437297711859243	0.0188520093582609	0.135671836119152
ENST00000617312.4	0.0276382790540104	-0.0722166158661472	-0.102307531798695	0.622414383715611	-1.70495892066077	-1.80481395968696	-0.0991274774033801	0.702199641721958	-0.0991274774033801	0.702199641721958	0.910950331715238
ENST00000350638.10	-0.414494123686295	-0.499853705255617	-0.0910514852152731	0.754131830490609	1.64697662444873	1.56161734080799	-0.0854425802231868	0.703352912169829	-0.0910514852152731	0.754131830490609	0.925383534899988
ENST00000639435.1	0.936250670754823	1.19794186730556	0.26176706673183	0.512444483705188	-0.907375454106143	-0.64568477881001	0.268484546719173	0.659984198002737	0.268484546719173	0.659984198002737	0.895319648646918
ENST00000320619.10	-0.682599646081649	-0.12365329164598	0.554794040308197	0.0709717703128837	-0.898183518070116	-0.33923734796273	0.559811060631087	0.104933351016686	0.559811060631087	0.104933351016686	0.397945772010408
ENST00000321998.10	-0.430003848195005	0.0189739209426143	0.44703716502978	0.0163446659446046	-0.214362868226625	0.234614899078201	0.449391693667154	0.0137207735368554	0.44703716502978	0.0163446659446046	0.122511471865753
ENST00000262432.13	0.402531848348035	0.18277809381931	-0.220464070487646	0.0903948633841002	-0.653055272993376	-0.872809073917189	-0.219287162559167	0.149180657294	-0.219287162559167	0.149180657294	0.481602294829004
ENST00000414416.2	-0.198225348509593	-0.467717264290179	-0.276258484938755	0.384333660951665	1.21465950110319	0.945167788173455	-0.26951238329241	0.307227313966172	-0.276258484938755	0.384333660951665	0.745791311014497
ENST00000380171.8	-0.656362564332391	-0.326721269148162	0.327926311468774	0.0512329721964748	0.583184392460521	0.912825754148526	0.329584193805127	0.0140578881329015	0.327926311468774	0.0512329721964748	0.263012408357761
ENST00000559471.6	0.0450249979383103	-0.0957471106915173	-0.143543873770837	0.5838617202181	-1.07928592523091	-1.22005824247532	-0.140222773536722	0.661195336550745	-0.140222773536722	0.661195336550745	0.895493440849476
ENST00000415933.5	0.60154147811263	1.10580858443363	0.503939074862918	0.199868868095188	-2.5994762721158	-2.09520985315569	0.51398811145426	0.383729489168899	0.51398811145426	0.383729489168899	0.745635826549757
ENST00000174618.5	0.0199986396937175	0.122498107445709	0.0983288245793892	0.709435039695632	-0.588293611824891	-0.485794251183457	0.103547845194141	0.721150755918063	0.103547845194141	0.721150755918063	0.91754519626523
ENST00000398844.7	0.0521954567454297	-0.0879315747911361	-0.140911146969852	0.376182484282423	0.545572264939609	0.40544521543722	-0.13984900335568	0.392916130425558	-0.13984900335568	0.392916130425558	0.752393769725597
ENST00000236959.14	-0.0935100455201642	-0.0838986402204016	0.00924513697807661	0.909950124156602	0.835772967284597	0.845384400620776	0.00967785925261469	0.862631415430362	0.00924513697807661	0.909950124156602	0.983132010303556
ENST00000310015.11	-0.475285312554209	-0.340934548269258	0.133223229805091	0.339938928095312	0.288968871976368	0.423319653256026	0.134406706453254	0.296070721119114	0.133223229805091	0.339938928095312	0.705209617636241
ENST00000532425.6	1.45629631731939	-0.402560422325068	-1.87358143013172	0.000303160879424269	1.43643992889563	-0.422416876015198	-1.85857319012032	0.000662992331306741	-1.85857319012032	0.000662992331306741	0.0101281663475082
ENST00000377034.9	1.65896305984296	1.52738582542373	-0.134309196754661	0.682631528529384	-2.02213769129613	-2.15371532272074	-0.120811017679451	0.816017159444065	-0.120811017679451	0.816017159444065	0.951785683172374
ENST00000382291.7	-0.017470364288473	-0.140030080416697	-0.129012576857673	0.685631901758676	0.0335258302872462	-0.0890339368603674	-0.122019622376311	0.720362551513904	-0.122019622376311	0.720362551513904	0.917476961685379
ENST00000367409.9	0.511718654035181	0.846330568116449	0.333698744505491	0.0116858282594853	-0.606232177808839	-0.271620266856113	0.335162013252074	0.0129990385122277	0.335162013252074	0.0129990385122277	0.104561258651087
ENST00000369774.8	-0.98738552308303	-1.4062419654956	-0.422283347376766	0.27253944454072	-1.26147030969535	-1.68032729888799	-0.424767385768965	0.353743848429767	-0.424767385768965	0.353743848429767	0.717389678201723
ENST00000357606.7	-0.712910458330233	-0.464746154052039	0.24618490567469	0.256039749866504	-2.25804826514957	-2.00988415116574	0.2479995286262	0.353923998241971	0.2479995286262	0.353923998241971	0.717389678201723
ENST00000368932.5	0.164448204833561	-0.140924054908166	-0.307747700110371	0.0774325252309799	0.830806205429667	0.525434026014848	-0.305348451672198	0.0344530470679179	-0.307747700110371	0.0774325252309799	0.337841562108561
ENST00000340553.8	-0.10114191633027	-0.278137609862885	-0.179155254032876	0.387581378817261	-0.149613573431322	-0.32660929975982	-0.176766518526007	0.418503149278337	-0.176766518526007	0.418503149278337	0.772593763394182
ENST00000383745.6	0.493003762064961	0.214676341988098	-0.281153215168385	0.688487054339834	-0.0844670439025542	-0.362795445599911	-0.27174962318014	0.728189764283104	-0.27174962318014	0.728189764283104	0.919662236118272
ENST00000342462.5	-0.56942856090368	-0.580178205835607	-0.0140704310844249	0.938058598275201	0.126397372580221	0.115647751294457	-0.0110279768508996	0.955237656729224	-0.0110279768508996	0.955237656729224	0.993828092266288
ENST00000265978.8	0.243761941281323	-0.0735113994480777	-0.323964415336	0.401087257454227	0.619819608975115	0.30254612773767	-0.315400836787029	0.432269544700227	-0.315400836787029	0.432269544700227	0.781621275233415
ENST00000367242.4	0.178349455376254	0.157815161638405	-0.0214382044528529	0.845883122240142	-1.99544032344805	-2.01597466649449	-0.0202396040588169	0.883672206260534	-0.0202396040588169	0.883672206260534	0.974450587050279
ENST00000466995.5	0.111461126246517	0.746352734045355	0.636159578184436	0.405328530266065	0.955678496594242	1.5905690428482	0.648605912314551	0.493862721301236	0.648605912314551	0.493862721301236	0.817394122006981
ENST00000393119.7	-0.049576094613658	0.0820571242621709	0.128401424245243	0.591245996025533	0.384144410270208	0.515777737016959	0.132336926833688	0.503043376094445	0.128401424245243	0.591245996025533	0.864572234793492
ENST00000647811.1	-0.222185391016658	0.258614933900324	0.479420472604343	0.000311203973164933	-0.94870021907405	-0.467899914802284	0.48109471152151	0.000669167592708569	0.48109471152151	0.000669167592708569	0.0101937471119923
ENST00000342206.10	0.224362976342443	0.116177197790901	-0.109511900460102	0.442185805481863	0.23608504211533	0.127899276921681	-0.107864832535473	0.439211500912527	-0.109511900460102	0.442185805481863	0.786726286238571
ENST00000615808.5	-0.0666698831675157	0.36843572850969	0.431387479702087	0.326311131033204	-1.42742998897878	-0.992325079324539	0.440921714912847	0.460184295669404	0.440921714912847	0.460184295669404	0.798952220837754
ENST00000245960.9	-0.00315379183193286	-0.0575831880327683	-0.0567676883156432	0.730453666747235	-0.0107445313974546	-0.06517390871596	-0.0540909638807019	0.741298639048069	-0.0540909638807019	0.741298639048069	0.921497252327514
ENST00000545606.6	-0.215545132743568	-0.316618142175795	-0.101683217012214	0.414410107035545	1.52301095149787	1.42193800879503	-0.101071715715578	0.263240090867561	-0.101683217012214	0.414410107035545	0.769218774165556
ENST00000619979.4	-0.3127952121601	-0.194904591590295	0.116801429987056	0.391027814813984	0.540057991725196	0.657948693099416	0.117978309897534	0.206166009339163	0.116801429987056	0.391027814813984	0.751458882585213
ENST00000330452.8	0.484174994805833	0.578997966916599	0.0928717954082128	0.699155491514549	-0.150367478228834	-0.0555445960608327	0.0967825391982231	0.718276125307402	0.0967825391982231	0.718276125307402	0.917351878498075
ENST00000580104.5	0.884392031529813	10.2743259052623	9.38802510755157	2.61597954840614e-170	-11.2040796231045	-1.81411845490002	4.66744063161352	5.11994968792531e-10	4.66744063161352	5.11994968792531e-10	3.6724619251602e-08
ENST00000454046.5	3.48772132161382	9.62213905442881	6.12066660239346	0.133668294186294	-6.7388696935414	-0.604401605310807	1.5254347562844	0.233846030792485	1.5254347562844	0.233846030792485	0.599345827273324
ENST00000373842.9	-0.623143922738891	-0.326231124260999	0.294577246024904	0.113483816953839	0.609974461134244	0.906887341880048	0.296917595334852	0.0430090558768458	0.294577246024904	0.113483816953839	0.412602625520989
ENST00000265069.13	-0.115019962232416	-0.00106279788183948	0.113700425604985	0.22186876069927	-0.352952876238108	-0.23899572353259	0.113953685899417	0.249052772497206	0.113953685899417	0.249052772497206	0.617840260860569
ENST00000401406.3	0.156528365928817	-0.326112105850629	-0.487334397898216	0.0533665820963437	1.18326340088811	0.700623058575507	-0.482390807566223	0.0232618386726753	-0.487334397898216	0.0533665820963437	0.26959582587943
ENST00000261854.10	-0.320737380534528	-0.405125453290848	-0.0861892072558839	0.589202196640231	1.07656164254809	0.992173647535841	-0.0845210203558946	0.51061764051765	-0.0861892072558839	0.589202196640231	0.864142384337591
ENST00000249806.11	-0.364744572275045	-0.0973196290127934	0.265914899876501	0.0780625396680924	0.254649488406752	0.522074484581072	0.267557507893853	0.0305480051533628	0.265914899876501	0.0780625396680924	0.339147760587689
ENST00000368223.4	-0.480918831522983	-0.449024259426867	0.0286846675277008	0.900438109518706	-0.163020816970747	-0.131126239823638	0.031912832238683	0.87854607347441	0.0286846675277008	0.900438109518706	0.978985497331494
ENST00000284320.6	-0.130864342049931	-0.172721382595752	-0.0425381521680046	0.662073774043579	0.743245523727525	0.701388530891081	-0.0418715404713765	0.558640084711801	-0.0425381521680046	0.662073774043579	0.895721116348704
ENST00000552218.5	-0.315922709498249	-0.112788133136713	0.201146124582192	0.348446442559077	0.97583318897175	1.17896782435936	0.203452061558916	0.267336325565692	0.201146124582192	0.348446442559077	0.712054804463001
ENST00000647169.1	-0.145364722400144	-0.264936445758777	-0.121642159569784	0.423360427002349	0.0834756780839123	-0.0360960172348119	-0.119491545085216	0.403604379780025	-0.121642159569784	0.423360427002349	0.775874244477571
ENST00000316937.8	0.274472638237289	0.132424303194529	-0.144968536057025	0.598808355005484	0.242170435153824	0.100122034329283	-0.140937676304369	0.637199915426048	-0.140937676304369	0.637199915426048	0.886196342885574
ENST00000305943.8	-0.340095674762471	-0.372392420462115	-0.0336618600632723	0.782049203846563	0.271315874026136	0.239019167771619	-0.0323527814713322	0.763704140877952	-0.0336618600632723	0.782049203846563	0.940647485671726
ENST00000456283.7	-0.232690926044754	1.03091836799038	1.26021453895594	3.95340239760768e-06	-1.2030845903141	0.0605245756818008	1.26762287302472	3.62204529848835e-05	1.26762287302472	3.62204529848835e-05	0.000834688779317604
ENST00000536438.5	0.0633260057576442	-0.0222619158380314	-0.0861799860155239	0.28993985529991	-0.889008671197091	-0.974596591199496	-0.0854256753436433	0.301701357018687	-0.0854256753436433	0.301701357018687	0.669744283336181
ENST00000354234.8	0.783238715256087	0.461943552602297	-0.324407883232356	0.535451518308687	-1.06894952230999	-1.39024491993731	-0.313036289070469	0.627821764481429	-0.313036289070469	0.627821764481429	0.881956775495865
ENST00000642445.1	1.81592544324758	-1.00767946013857	-2.82001679479809	0.00217419605854264	6.97097299789379	4.14736806680562	-2.82437833833928	0.000549980438860971	-2.82001679479809	0.00217419605854264	0.0272554600811057
ENST00000296135.11	0.382710022982301	0.409212297322538	0.0176282651008504	0.986879772542007	1.52010553389322	1.54660819401746	0.0292250807544607	0.931991384887937	0.0176282651008504	0.986879772542007	0.999798949077772
ENST00000509148.1	-0.755826408652233	1.00251916887827	1.76330246895723	0.00100460018854621	0.78626619805308	2.54461108542328	1.76449413745727	0.00587711545139017	1.76449413745727	0.00587711545139017	0.0579208712047379
ENST00000595635.5	-0.0758043573807429	0.297537189453114	0.371946753058554	0.298993705122251	-2.6412159809691	-2.26787514410301	0.378056669676546	0.475102134142272	0.378056669676546	0.475102134142272	0.806995321109165
ENST00000507469.5	0.446951433497949	0.0184826125330671	-0.429464663706825	0.0544140904138185	-2.13912081935302	-2.56758989222844	-0.427504914453446	0.146265874746587	-0.427504914453446	0.146265874746587	0.476919631117949
ENST00000505490.3	-0.432459990341107	-0.265034086115419	0.167125249740775	0.0381359125263884	0.473408929840779	0.640834884942054	0.167389675871983	0.000133954374874083	0.167125249740775	0.0381359125263884	0.216030370592736
ENST00000368715.5	0.583740121672782	-0.177894554832455	-0.778308756006176	0.165714096255083	1.96966225329999	1.20802795632995	-0.760316540917749	0.109183587019786	-0.778308756006176	0.165714096255083	0.511644634133067
ENST00000600228.6	-0.107894401406803	0.0851373097251653	0.188326019037977	0.53057879214053	-0.810947155071379	-0.617915604123017	0.195013652277799	0.566079188368368	0.195013652277799	0.566079188368368	0.854489460711745
ENST00000400788.9	0.624648088304983	0.577029658214131	-0.0488829752607435	0.737626495948693	0.668319040758686	0.620700635685405	-0.0470951763912016	0.737549165757841	-0.0488829752607435	0.737626495948693	0.921153048979085
ENST00000398712.7	0.379875950952076	0.550165773446246	0.16755914638824	0.543836481264809	0.736267942706492	0.906557791166422	0.171961543790025	0.502783385972079	0.16755914638824	0.543836481264809	0.839431798286896
ENST00000372159.7	0.257617046485796	0.150204532247915	-0.108770315029829	0.389533110966301	0.407771931316275	0.300359447309391	-0.107327987114206	0.346036873577197	-0.108770315029829	0.389533110966301	0.750050333311291
ENST00000456324.5	-0.600149715737134	-0.271393643663474	0.327613522098322	0.00851257686011076	-2.95304327638139	-2.62428725287551	0.328913986521034	0.0247035958453131	0.328913986521034	0.0247035958453131	0.16295045468976
ENST00000537817.5	-0.0874385304537466	0.166607255476296	0.24979655157065	0.336794620651291	0.283378667868203	0.537424550538401	0.254749387425321	0.243493599298701	0.24979655157065	0.336794620651291	0.70190928156131
ENST00000262177.9	-0.0997791582815545	0.11082995651565	0.2101750512463	0.0692726663269323	-0.599757330099827	-0.389148247881758	0.210763712126477	0.105804542881591	0.210763712126477	0.105804542881591	0.399570782409524
ENST00000487273.7	0.496226596386933	0.399855925382796	-0.097963619143524	0.518299121705914	-1.27424497907401	-1.37061572056044	-0.0958186494000874	0.610559830813596	-0.0958186494000874	0.610559830813596	0.87463727441376
ENST00000381554.8	0.247551055066783	0.208973131124747	-0.0423325540446915	0.847259810161331	1.42588354016825	1.38730588059262	-0.0380057194017389	0.825644333762636	-0.0423325540446915	0.847259810161331	0.961008587690583
ENST00000393295.8	0.194009141329493	0.502559044487669	0.308143816176153	0.271718386002456	-2.43760090578881	-2.12905157377192	0.311374456871808	0.441682820269288	0.311374456871808	0.441682820269288	0.7865750799633
ENST00000397149.4	-0.100817241847286	-0.0296713952936995	0.0704347000967869	0.479189641645293	0.635700532046246	0.70684640743892	0.071297787631224	0.375384574958797	0.0704347000967869	0.479189641645293	0.808679184895632
ENST00000441802.7	-0.999586183577513	-1.49714340468136	-0.498937218023095	0.000477779302225936	-1.08116143071232	-1.57871870010428	-0.498312795237586	0.00150265595045296	-0.498312795237586	0.00150265595045296	0.0201301484408623
ENST00000445771.6	-0.385783647733418	-0.597506701860527	-0.213526152022507	0.471471678934601	-0.564282423917953	-0.776005806129202	-0.21270490608988	0.545309487459121	-0.21270490608988	0.545309487459121	0.840507621840008
ENST00000287169.8	-0.405304327704241	-0.362287101168919	0.0417965328833576	0.735094840857326	-1.09817587619397	-1.0551586712398	0.0429338531801258	0.744639600236365	0.0429338531801258	0.744639600236365	0.921943895897971
ENST00000432901.4	-0.315025812688905	-0.138576399844692	0.172044053592517	0.687456750791758	-2.31126801104	-2.13481948119088	0.179560086160093	0.770575166421731	0.179560086160093	0.770575166421731	0.934195167619629
ENST00000420578.7	0.262568758366789	0.18285469769249	-0.0885994588431886	0.88034953618602	0.110800836618835	0.0310864641160751	-0.0744183278855495	0.909142400470898	-0.0744183278855495	0.909142400470898	0.983119143320717
ENST00000445720.1	0.631690398801561	0.0388303057449784	-0.610236781036729	0.397491017440769	2.75666240485021	2.16380297341661	-0.588596086685425	0.298831756970872	-0.610236781036729	0.397491017440769	0.755700363734057
ENST00000372718.8	-0.176592407896627	-0.227744899572589	-0.0516942122114554	0.555620106582489	-0.261910292063386	-0.313062772878009	-0.0510788046527493	0.539400785686795	-0.0516942122114554	0.555620106582489	0.846998082251223
ENST00000372158.6	-0.247587162704235	0.0589461730108498	0.305449598500634	0.0426723830771424	-0.460297325411784	-0.153764015653645	0.306693534169431	0.0546385512918437	0.306693534169431	0.0546385512918437	0.273875788281914
ENST00000482604.5	0.0392383502770973	0.0538713891345733	0.0137091736911983	0.981645227158673	3.7989258760435	3.81355921110006	0.0147000000139594	0.843178735042246	0.0137091736911983	0.981645227158673	0.999511007022863
ENST00000556147.5	-0.0239178899488683	0.258806129840051	0.281658287945021	0.18624746827687	2.53978535112242	2.82250956508634	0.282810569027394	0.00577007640098629	0.281658287945021	0.18624746827687	0.539659264020005
ENST00000395425.6	-0.379906076008276	2.86664986635153	3.26316793907384	0.00738088235196763	-0.016854967223257	3.22970063590104	3.12558342720707	0.0182887099620763	3.12558342720707	0.0182887099620763	0.132853801206739
ENST00000373337.3	0.0199053111692338	0.333879020619792	0.309450156299147	0.388409993693883	1.48040465874375	1.79437863942669	0.31487940223722	0.179563258838376	0.309450156299147	0.388409993693883	0.749304375622396
ENST00000380909.8	-0.190548025915964	-0.0309780761166523	0.157247468849299	0.37982850773336	0.0899017482566271	0.24947173974311	0.159840676685412	0.315163003099636	0.157247468849299	0.37982850773336	0.741113775402635
ENST00000374389.8	0.819242394187863	-0.0750274516460231	-0.894708280175272	1.17633341684735e-27	-0.211670894786118	-1.10594074304742	-0.894317594397366	5.10178335460772e-25	-0.894317594397366	5.10178335460772e-25	2.04657094495393e-22
ENST00000565488.6	0.262298532217552	0.105204642783471	-0.158565218655984	0.291143549368645	0.0951729249649335	-0.0619209588577569	-0.156791963570877	0.299408945182122	-0.156791963570877	0.299408945182122	0.668214358326976
ENST00000285814.9	-0.265006039321237	-0.160044160055344	0.104467357101098	0.302049279811322	0.442841153098374	0.547803069091523	0.105036157640942	0.18365022582746	0.104467357101098	0.302049279811322	0.669922459130387
ENST00000367534.5	-0.418342650188666	-0.238622216485684	0.176472477473205	0.424062564542762	-1.03545875989353	-0.855738406450123	0.179684963877266	0.458849741218111	0.179684963877266	0.458849741218111	0.798875027669724
ENST00000317615.11	-0.00409452875391129	0.185124041294156	0.18823511331422	0.284109327568001	1.87760553649978	2.06682423515366	0.189483991202373	0.0648654333580884	0.18823511331422	0.284109327568001	0.654177672472642
ENST00000261507.11	0.383291589114908	0.505238798969483	0.117535615102027	0.775415836313765	1.90118379257649	2.02313113595753	0.123781077584422	0.617861710363072	0.117535615102027	0.775415836313765	0.937022082239696
ENST00000225929.5	-0.0650483620087171	0.234039817940174	0.29133642932366	0.515601017461439	0.0081862784417714	0.307274415671244	0.302587826958541	0.510806410138001	0.29133642932366	0.515601017461439	0.825538582945245
ENST00000351298.9	0.0375423831101118	0.269508316359163	0.228117432039791	0.356777383320358	-0.489128788879974	-0.25716292778058	0.233503711129021	0.38368520327974	0.233503711129021	0.38368520327974	0.745635826549757
ENST00000310118.9	-0.106320119728954	-0.0524302199089425	0.0535913918933577	0.423310422033822	0.172194070413694	0.226083999140199	0.0539226592011599	0.219461038296869	0.0535913918933577	0.423310422033822	0.775874244477571
ENST00000345080.5	0.310224192260712	0.28542909207548	-0.025725564538269	0.804537565394569	-1.85618231638593	-1.88097744818191	-0.0245781754641712	0.84678402703212	-0.0245781754641712	0.84678402703212	0.960947385709244
ENST00000648921.1	0.0106038319759333	0.300309192753231	0.28838249463939	0.252782061029681	-2.07361270069593	-1.78390766075825	0.291826800085815	0.393694012341491	0.291826800085815	0.393694012341491	0.752975427806939
ENST00000429815.6	-2.71681613442751	-0.16389224471482	2.49475751570529	0.514053731973371	2.64337550802179	5.19631795389085	2.55311113190426	2.29173773072211e-47	2.49475751570529	0.514053731973371	0.825538582945245
ENST00000319121.4	-0.720715880542116	-0.446036304997334	0.272215817228114	0.131173172087722	-0.714022361684345	-0.439342814967731	0.274461873086515	0.142120812058476	0.274461873086515	0.142120812058476	0.470324252366244
ENST00000374023.8	-0.140835235941456	-0.215463070568086	-0.0755627990551249	0.597907390546283	-2.72712605112739	-2.80175398741746	-0.0745731485489634	0.687023560755352	-0.0745731485489634	0.687023560755352	0.906792297496948
ENST00000473835.7	-0.205463307764737	0.0350683444283559	0.239990521350043	0.00275874723628386	0.0564628058016501	0.296994479612364	0.240525995980249	0.000198898341732432	0.239990521350043	0.00275874723628386	0.0326914565822653
ENST00000310850.9	0.0846863463489918	0.435975496181831	0.348709364783302	0.455188993250186	-1.56822061330555	-1.21693226177842	0.36025382920495	0.582551438979948	0.36025382920495	0.582551438979948	0.863857425464378
ENST00000551671.5	-0.900880749291735	-0.0959886180994767	0.803086471011835	0.00989809647068545	2.18632735120336	2.99121976854965	0.805015696121743	6.53841595297461e-06	0.803086471011835	0.00989809647068545	0.0859024702515979
ENST00000285848.9	-0.215387371670935	-0.36630055677261	-0.151539397134753	0.100180408505549	1.27655671071397	1.12564356991679	-0.150943807117429	0.018263420045776	-0.151539397134753	0.100180408505549	0.388073678298856
ENST00000326291.11	0.782870501124353	0.363114208293621	-0.423209969847139	0.0518978615007547	0.170104309975514	-0.249651980387522	-0.418666321119227	0.0645702637906333	-0.418666321119227	0.0645702637906333	0.303707216412032
ENST00000309822.7	-0.299188164774861	-0.557970769993363	-0.260861703389176	0.215079464802839	-0.459908965772127	-0.718691655919871	-0.259283915015785	0.268110616464248	-0.259283915015785	0.268110616464248	0.63670849213447
ENST00000262225.8	-0.45671896430319	-0.361963260422701	0.09455339033891	0.30555346869682	-1.44977168205199	-1.35501600927552	0.0947828875744259	0.377403788848845	0.0947828875744259	0.377403788848845	0.73891186497141
ENST00000394818.8	-0.231118638196474	-0.163985650903748	0.0664182532089097	0.585360130375941	-0.547089196860976	-0.479956219489376	0.0670976214326386	0.591723215711577	0.0670976214326386	0.591723215711577	0.864679144673481
ENST00000614623.4	0.731991693607686	0.183973728964835	-0.54988922433554	8.61245888067827e-05	-0.92995294367207	-1.47797092211109	-0.547640190669008	0.000401729623436061	-0.547640190669008	0.000401729623436061	0.00671471227073453
ENST00000469858.5	0.699640586266752	1.02755381662668	0.326674401033186	0.427426557351634	-3.51747640195141	-3.18956415904299	0.33906608494361	0.617348543859044	0.33906608494361	0.617348543859044	0.878338817950445
ENST00000480945.6	0.541156706585105	0.480304111556963	-0.061281357751976	0.517749159971504	-1.44878748099694	-1.50964010276718	-0.0605430287984277	0.589807973873327	-0.0605430287984277	0.589807973873327	0.864364541974825
ENST00000378875.7	0.446500018208438	0.245053479401299	-0.205974446452732	0.465230933143474	1.60813743352848	1.40669110608666	-0.200578055535971	0.354893646124362	-0.205974446452732	0.465230933143474	0.801501977791518
ENST00000418458.6	-0.130999417332387	-0.139714577841219	-0.00922536985558065	0.901492864186725	-0.0158908993832472	-0.0246060387466161	-0.00868793054561678	0.895359826134188	-0.00922536985558065	0.901492864186725	0.978985497331494
ENST00000359611.4	-0.598081260859407	-0.403420042072045	0.194568125504609	0.00215220882987268	0.938028978439386	1.13269021588345	0.194714180165208	6.26339009008656e-05	0.194568125504609	0.00215220882987268	0.0271368729177544
ENST00000293288.12	-0.769835726027293	-0.567727687270145	0.198641418873596	0.431483981887643	1.53722684233331	1.73933510104037	0.202098483161782	0.199892643084301	0.198641418873596	0.431483981887643	0.781111863051621
ENST00000320676.11	-0.482270413793803	0.514813156420799	0.997046761528406	1.18998536904649e-42	0.903113806473152	1.90019739608993	0.997136246592755	8.57458650459887e-77	0.997046761528406	1.18998536904649e-42	1.43208128134917e-39
ENST00000438773.4	0.307836914237993	0.241541061973462	-0.0697024092237761	0.753098723265823	0.265691709256948	0.199395862866358	-0.0653085993551787	0.777758154407471	-0.0653085993551787	0.777758154407471	0.938282309020641
ENST00000311635.12	0.0978514481743859	-0.353650489227507	-0.454031992289654	0.0131984687090805	-0.674042471883046	-1.12554445785372	-0.451720006894559	0.0269401644638607	-0.451720006894559	0.0269401644638607	0.173065789625193
ENST00000311895.8	0.124684998854228	0.100626129897966	-0.0273758142655209	0.906941822428687	-0.264030165987676	-0.288089114955547	-0.0230313212433053	0.933505205462548	-0.0230313212433053	0.933505205462548	0.990060650282251
ENST00000216214.7	0.0321572055646654	0.500522160475058	0.466436006281044	0.0166996430330117	-1.42246586272618	-0.954101031557727	0.470103033279921	0.0494250562606399	0.470103033279921	0.0494250562606399	0.257490516767191
ENST00000279146.8	-0.269696226991443	-0.327456298637983	-0.058895826736183	0.701395820437851	0.682286434488857	0.624526396880324	-0.0577974444552468	0.683950814792387	-0.058895826736183	0.701395820437851	0.910780257902214
ENST00000395366.3	-0.121198212847023	-0.178295507002732	-0.0579932954716218	0.559377643148273	0.0653223304105805	0.00822507390541614	-0.0570098466084386	0.481742515171261	-0.0579932954716218	0.559377643148273	0.849746724161948
ENST00000624776.3	-0.267168366271407	0.212578774250382	0.477543985607609	0.0180687728999366	-1.68734488438811	-1.20759787204213	0.480956084284996	0.048364151398969	0.480956084284996	0.048364151398969	0.253426281471811
ENST00000579953.5	1.09272774438913	10.4233806754987	9.33028661494375	2.14590899085569e-221	-11.4743087330317	-2.14362969913786	4.60634503071982	1.08030134891819e-09	4.60634503071982	1.08030134891819e-09	7.13459994520298e-08
ENST00000330817.11	0.3194471880537	0.248639529135642	-0.0756652084712703	0.777965908160008	0.321799654790438	0.250992001570245	-0.0693833379272828	0.807921370258635	-0.0693833379272828	0.807921370258635	0.948882711046549
ENST00000345094.7	-0.345239925541143	-0.16004140631059	0.184343088730011	0.0761052751012153	0.0401295582657241	0.225328101526597	0.185323368805403	0.0380386270580458	0.184343088730011	0.0761052751012153	0.33440009518104
ENST00000333256.11	-0.779293672989715	-0.605202935193984	0.170762070554315	0.450697804240256	0.265316317301059	0.439407097899255	0.173832832946026	0.391443069680345	0.170762070554315	0.450697804240256	0.793672357654524
ENST00000338435.8	-0.0837990052461089	-0.171879671791859	-0.0890459518590836	0.52349391159966	1.64611303900844	1.55803245943048	-0.088125813039494	0.364918443595328	-0.0890459518590836	0.52349391159966	0.828884908840673
ENST00000305786.7	-0.6769463729705	-0.472609876432319	0.204271318539976	0.00339263561439322	0.802952789893087	1.00728931445026	0.204351399463015	2.67632110260405e-05	0.204271318539976	0.00339263561439322	0.0382383051730309
ENST00000566605.5	0.457683644457511	1.44260560828467	0.984433750455985	3.63016020545934e-20	-3.56550559762222	-2.58058372548563	0.9862675557991	1.7215756926646e-10	0.9862675557991	1.7215756926646e-10	1.37105781818016e-08
ENST00000452863.9	-0.323210282132207	-0.533097230881703	-0.212618264961224	0.262226101027786	0.835136234677359	0.625249368069849	-0.210116427279285	0.189211013097154	-0.212618264961224	0.262226101027786	0.631710609482195
ENST00000393600.8	-0.356293430329325	-0.538325289525494	-0.183084367253734	0.0887968277430449	-0.590915061538704	-0.772946913133972	-0.182005434005279	0.0855115519269382	-0.183084367253734	0.0887968277430449	0.36349577633288
ENST00000275159.10	1.05468828481439	0.822187310917652	-0.239174182708449	0.560499240475153	1.87005574706355	1.63755505027739	-0.228545122140904	0.518822167221142	-0.239174182708449	0.560499240475153	0.850604914331845
ENST00000371145.8	0.179938068115802	0.37802731395679	0.197627985999705	0.0186702269881652	-0.381091080593494	-0.183001815926096	0.198169253891736	0.00570609480199523	0.197627985999705	0.0186702269881652	0.134542400870804
ENST00000317178.10	-0.10761259051846	0.11082961564573	0.213758742587131	0.485091209098562	-1.27290044364553	-1.05445849165656	0.22034279693223	0.553069416246338	0.22034279693223	0.553069416246338	0.845803077266785
ENST00000381298.7	-0.440797527640325	-0.0234141028375104	0.413320824639765	0.148887287385569	-0.144692900666441	0.272690490242549	0.417947396602381	0.144611742671233	0.413320824639765	0.148887287385569	0.481228949469738
ENST00000488165.5	1.95665862976862	9.80416901219738	7.84661972729875	2.42308376576245e-97	-9.81232040734673	-1.96477152255511	3.16886305816571	0.00126977264025559	3.16886305816571	0.00126977264025559	0.0176319326494978
ENST00000447944.7	0.397001190831257	0.081400910876345	-0.316265054920916	0.0089213073035065	1.42269589282324	1.10709568196168	-0.315467538193278	0.000177854747514488	-0.316265054920916	0.0089213073035065	0.0789433655263716
ENST00000322875.8	0.174705957685629	0.326571692597782	0.151215310648025	0.291852720040551	1.79146730642561	1.94333314735049	0.152065555563604	0.0434666056418884	0.151215310648025	0.291852720040551	0.662140094419607
ENST00000308893.9	-0.443574358792453	-1.3221131176281	-0.882465225475962	0.000139955934692143	-0.860802517519386	-1.73934136508856	-0.880319452054823	0.000559535395264216	-0.880319452054823	0.000559535395264216	0.0088342971809136
ENST00000621421.4	-0.249529689175774	-0.400095643927281	-0.151263687485513	0.116326421417096	0.52654429665429	0.375978376252805	-0.15056372552708	0.0524155909209728	-0.151263687485513	0.116326421417096	0.418720993808099
ENST00000286428.7	-0.283200285674474	-0.225374127437954	0.0571622393886693	0.624728100379179	0.923156826193015	0.980983047225211	0.0578639215061742	0.453799417317995	0.0571622393886693	0.624728100379179	0.881449012620969
ENST00000199708.3	-0.425671483740346	-0.305437959618269	0.115823178589339	0.690904482368709	1.12709747137231	1.24733116680396	0.120377997033211	0.570006361164317	0.115823178589339	0.690904482368709	0.9069382055656
ENST00000281828.8	-0.0570413466164277	-0.113565299459139	-0.0571361926761218	0.596247655591094	1.47198341400877	1.41545953070826	-0.0564931137319207	0.406763988543783	-0.0571361926761218	0.596247655591094	0.867317010693134
ENST00000366960.8	0.311672954106733	-0.0562552021463037	-0.369153977407342	0.0473865659819045	-1.55274327480061	-1.9206715747293	-0.367476449769907	0.117480704084211	-0.367476449769907	0.117480704084211	0.421056752460651
ENST00000375600.5	-0.16264561662293	0.0694346214673885	0.231102408907502	0.612186899414472	-1.75240115728101	-1.52032204364226	0.235776447894816	0.731632107624215	0.235776447894816	0.731632107624215	0.920350299328566
ENST00000620676.6	0.714073325869099	0.595485829662971	-0.119392986618832	0.250484434094462	-1.49284776550486	-1.61143529816156	-0.11821461653425	0.35530192528921	-0.11821461653425	0.35530192528921	0.718518989012915
ENST00000296149.9	-0.118063237316018	0.233682511770749	0.35088267127569	0.00347336919730179	0.0757965081179747	0.427542279077195	0.351920933908667	0.00093166273738518	0.35088267127569	0.00347336919730179	0.0387841521354906
ENST00000330597.5	0.0179277600742042	-0.220569509087021	-0.238589061296004	0.000540347642195036	1.96887876532437	1.73038149499983	-0.238425195351756	0.000383531525748799	-0.238589061296004	0.000540347642195036	0.00859581163207533
ENST00000366627.4	-0.0710940731771754	0.342040006865111	0.409560467856587	0.296472420376941	0.717382270843306	1.13051632838515	0.415160728010397	0.270936413253388	0.409560467856587	0.296472420376941	0.665373556797067
ENST00000221801.8	-0.259292707668177	-0.293692906720973	-0.0346736311252103	0.612250300705464	0.301880883215428	0.267480726410542	-0.0343807245328146	0.376253338728867	-0.0346736311252103	0.612250300705464	0.875536502013768
ENST00000370094.7	-0.806348845777901	0.0976664976399575	0.905448864492746	0.0475047537540617	-0.734075418851577	0.169938589068653	0.906368055955669	0.172823308441512	0.906368055955669	0.172823308441512	0.521331429052916
ENST00000650072.1	0.00214165315173689	-0.612404167076362	-0.617572323567382	0.0845778463531876	-0.950571014818792	-1.5651172655539	-0.615740163181676	0.157334767953481	-0.615740163181676	0.157334767953481	0.496572890774025
ENST00000265073.9	-0.262037217387769	-0.0526864397701708	0.209181868079402	0.00129370613066328	0.884714923398968	1.0940657250856	0.209309525002965	1.73236090085761e-06	0.209181868079402	0.00129370613066328	0.0178498485365783
ENST00000247815.9	0.589083113740817	0.461802278830654	-0.134808122747706	0.743698583237991	-0.0596132132079418	-0.186894233873113	-0.122095923084495	0.802786031360973	-0.122095923084495	0.802786031360973	0.946134440225321
ENST00000375940.9	0.0403164101834106	0.262521684231161	0.219914551951773	0.287800267941614	-0.671236661080848	-0.449031461085796	0.223010463086097	0.335270140382597	0.223010463086097	0.335270140382597	0.700670657159793
ENST00000368273.8	-0.459961378100103	-0.369021476000327	0.0876998793515833	0.861379484872957	3.03752318036755	3.12846367036313	0.090806216675559	0.598779543909514	0.0876998793515833	0.861379484872957	0.965797225741097
ENST00000425753.7	0.385144814409016	0.442663068951618	0.0566107999017476	0.606029719209462	0.155280108832031	0.212798380145681	0.0577982475703864	0.559293810241678	0.0566107999017476	0.606029719209462	0.87295949507484
ENST00000275428.9	-0.428568947923963	-0.356513525852659	0.0704784565273506	0.668718614323144	-0.825914561660221	-0.753859181934385	0.0719794833909657	0.684568467024009	0.0719794833909657	0.684568467024009	0.905906046135124
ENST00000676004.1	0.312891375822459	9.76018016349603	9.49237344934257	1.11903697238496e-34	-12.0789980822433	-2.63155653462894	5.04016764266915	0.522737237647886	5.04016764266915	0.522737237647886	0.828712489212122
ENST00000258739.9	-0.844121075595078	-0.583973496524053	0.259441329554698	0.0365885201211516	0.570827655929673	0.830975269040102	0.260063609066679	0.012759317066897	0.259441329554698	0.0365885201211516	0.211010279591219
ENST00000361204.9	-0.388289335215221	-0.310242488219066	0.0772335114643161	0.433316133948773	-0.515644839040124	-0.437597976615722	0.0781423762647839	0.386087347276975	0.0772335114643161	0.433316133948773	0.781871840545252
ENST00000271732.8	0.328185762137061	0.475396718146768	0.145211367067431	0.442542661245531	0.215946540131975	0.363157515793505	0.148070238855002	0.402262190743387	0.145211367067431	0.442542661245531	0.786726286238571
ENST00000267750.9	-0.314791242450689	-0.25917614257596	0.0543742095888669	0.691931963971596	0.726762909159322	0.782378066163449	0.0557192663046324	0.591970300472172	0.0543742095888669	0.691931963971596	0.9069382055656
ENST00000357182.9	-0.266457192077103	-0.714507875246204	-0.451331673188163	0.0913358372923701	-0.025396884256308	-0.473447653449512	-0.448592184600615	0.124512857347544	-0.448592184600615	0.124512857347544	0.435453263781482
ENST00000443868.6	0.308176970513253	-0.25524045172907	-0.565448630803588	0.000254493864370976	0.120371787291343	-0.443045615918007	-0.563439929253365	0.000202755894986328	-0.565448630803588	0.000254493864370976	0.00450905794667198
ENST00000648566.1	0.0236107441708652	-0.22632056039641	-0.254363210589039	0.338223795007825	1.50089569468209	1.25096460063771	-0.249726272377421	0.211409510436152	-0.254363210589039	0.338223795007825	0.703534074079077
ENST00000436008.6	0.112694048599934	-0.153241891793411	-0.269881963242618	0.579489899821141	-1.67857987177439	-1.94451647284296	-0.263134924469116	0.66344526750292	-0.263134924469116	0.66344526750292	0.896540947264395
ENST00000381685.10	0.164806382564336	-0.141414600874439	-0.307042774748725	0.000825078415007851	-0.392825075976679	-0.699046051136042	-0.306066130016649	0.000658368807607081	-0.307042774748725	0.000825078415007851	0.0121749650040191
ENST00000472947.5	0.0454801430898327	-0.00723936363306138	-0.0535581569591441	0.703947855171838	1.80613019662164	1.75341075990548	-0.0524934452902549	0.627621302915518	-0.0535581569591441	0.703947855171838	0.911578435214813
ENST00000568269.5	0.356549165923281	1.19741414187568	0.841360941848519	0.0793295216860767	0.488032761283558	1.32889712372288	0.848364597131922	0.162245989209194	0.848364597131922	0.162245989209194	0.506276666414514
ENST00000381125.9	-0.313674149333184	-0.326310486715506	-0.0132708269382966	0.885427838138051	0.37107410582102	0.358437797852772	-0.0126897231280906	0.877304210434195	-0.0132708269382966	0.885427838138051	0.974629536983809
ENST00000234179.8	0.627271687434456	0.839843080896488	0.210461044875659	0.331974646096862	-2.11227452201207	-1.89970335765429	0.215457309682294	0.467939433505462	0.215457309682294	0.467939433505462	0.803106971690916
ENST00000455841.6	0.796249730756837	1.31669470486851	0.519883918465044	0.184947181849483	-1.61130275672336	-1.09085837550342	0.532674776666752	0.355438541332513	0.532674776666752	0.355438541332513	0.718518989012915
ENST00000216373.10	0.584494074569816	-0.2902657171133	-0.878579820170924	0.00995698016046945	-1.04926275882866	-1.92402288882805	-0.874418156267578	0.0390577498429472	-0.874418156267578	0.0390577498429472	0.21888288822194
ENST00000543927.6	-1.15418685771386	-1.0402304875901	0.109755199605594	0.734636069585293	1.56945222548569	1.68340884267411	0.113032305425876	0.603046346130966	0.109755199605594	0.734636069585293	0.921095691910373
ENST00000265643.4	-0.17874430734689	-0.278725584905802	-0.101319557176776	0.432088249369579	0.787069324848304	0.687088101647344	-0.100009249853024	0.33450213684056	-0.101319557176776	0.432088249369579	0.78142391533176
ENST00000355628.9	0.124784172543772	-0.500583242027236	-0.630005077380705	0.01681796105107	1.59508270940118	0.969715492973411	-0.625539009707374	0.00205972752780927	-0.630005077380705	0.01681796105107	0.12488698912771
ENST00000263092.11	0.210732586924482	-0.0160585482182814	-0.228482278995922	0.128890759434569	-1.3072125597669	-1.53400376272994	-0.226328298436366	0.210805568390969	-0.226328298436366	0.210805568390969	0.575267097818742
ENST00000485050.5	-0.0158939896016238	0.0213173929097926	0.0353058753066358	0.839366805950724	-0.262307127718835	-0.225095741004017	0.0376084324330486	0.818604237235755	0.0353058753066358	0.839366805950724	0.959379429296703
ENST00000612478.4	0.633171381978635	1.21922955723295	0.583489893705481	0.00700004181637952	-1.22591521992982	-0.639857184123591	0.589315690505162	0.030083701529893	0.589315690505162	0.030083701529893	0.187574969659861
ENST00000598441.6	0.0854791100776633	-0.336198476887691	-0.422140617469808	3.70422565008306e-06	-0.135004478687168	-0.556682028134439	-0.421764113226023	1.34036624756766e-08	-0.422140617469808	3.70422565008306e-06	0.000114303327681053
ENST00000255390.10	-0.280450486872895	0.0244557050884508	0.30388357603676	0.0213603821445019	-0.223184495508814	0.081721703223525	0.30524280361575	0.0164336121104152	0.30388357603676	0.0213603821445019	0.147758797067401
ENST00000246792.4	-1.10433252367898	-0.733216499302274	0.374787982693227	0.581039867690904	0.717441408590779	1.08855557615714	0.36859311790583	0.674094548903975	0.36859311790583	0.674094548903975	0.902610832554373
ENST00000367478.9	0.205126025189258	-0.186722174994844	-0.39203492928916	3.89598182236926e-08	-0.274967411792243	-0.666815603592193	-0.39183572289934	7.60693926350132e-09	-0.39203492928916	3.89598182236926e-08	1.96266879618984e-06
ENST00000370495.6	-0.253708726567268	-0.446640223016575	-0.200089449819353	0.564716024208691	-0.39777447638318	-0.590706157313055	-0.192837210507741	0.61916610600468	-0.192837210507741	0.61916610600468	0.878923734487116
ENST00000338370.7	-0.372729726712018	-0.328664005029761	0.043508720718016	0.646911496180614	0.717509244437009	0.761575023327308	0.0440443330060172	0.433717959123965	0.043508720718016	0.646911496180614	0.889519764726772
ENST00000372530.9	0.332814772903503	0.376793339721121	0.042222018586626	0.822591652166581	0.625286705459559	0.669265324961399	0.0444317673683106	0.768006437975661	0.042222018586626	0.822591652166581	0.952931235357795
ENST00000498926.7	-0.293519044451266	-0.268917424193464	0.0239046716925464	0.774701005132489	-0.570515579357053	-0.545913945416504	0.0246964144773441	0.741506713334491	0.0239046716925464	0.774701005132489	0.936688993948404
ENST00000519632.5	0.809274600164663	2.66116631138103	1.84578717163145	0.0863864231981362	-2.3984520503155	-0.546564236282393	1.82047866062953	0.528767446203984	1.82047866062953	0.528767446203984	0.832428063098705
ENST00000274496.10	0.121964884761169	0.391717751208368	0.268473557691084	0.0623045130963963	0.157160067493789	0.426912956271318	0.270108599472971	0.0394289039714205	0.268473557691084	0.0623045130963963	0.296103633763523
ENST00000616056.4	-1.46898609691085	-1.32871458548281	0.136439526566077	0.674445822041029	-1.38434745495977	-1.24407636828287	0.136439520491529	0.722200365418482	0.136439520491529	0.722200365418482	0.917554505319364
ENST00000361272.9	-0.256562724260041	-0.19583310453624	0.0589436412416773	0.697316167005437	-1.46007307031339	-1.39934350060569	0.0607741882759756	0.721366918481645	0.0607741882759756	0.721366918481645	0.91754519626523
ENST00000674449.1	-0.0885758838238008	0.170359014580483	0.24956928819733	0.796080836945168	1.83352732816709	2.09246231206674	0.264907817090115	0.703467408539917	0.24956928819733	0.796080836945168	0.944350806046569
ENST00000343150.10	-0.00175612595638718	0.0286883946952591	0.0297269957829418	0.80982271536743	0.0739980189700024	0.104442533849045	0.0305718579464882	0.804604055480607	0.0297269957829418	0.80982271536743	0.949282544609266
ENST00000341372.8	1.71727165920716	0.495029963602414	-1.22284780384627	7.26551348527995e-06	2.07508858861045	0.852846904306294	-1.22108086515455	2.02064916056188e-05	-1.22108086515455	2.02064916056188e-05	0.000500815813685257
ENST00000610761.2	1.31748552380018	1.10376815659736	-0.216044099319779	0.392987309896318	-1.99653347428021	-2.21025112055928	-0.208638536777934	0.571048315650242	-0.208638536777934	0.571048315650242	0.856075552945885
ENST00000270815.5	-0.232439349248622	-0.371628925249517	-0.141817434889112	0.498544272738637	-1.57452201616074	-1.71371174335779	-0.139476257996688	0.586506316220366	-0.139476257996688	0.586506316220366	0.864142384337591
ENST00000250111.9	-0.232632548144745	-0.380852888625376	-0.151456315147301	0.657482945143188	-0.280895324483841	-0.429115938738441	-0.14865157292394	0.70403043214587	-0.14865157292394	0.70403043214587	0.911578435214813
ENST00000482587.5	-0.349123497726683	0.0339089601053527	0.381870240238579	0.00145067244744237	-1.11876327414565	-0.735730838253396	0.38327543282471	0.00315073420304583	0.38327543282471	0.00315073420304583	0.0360354827383203
ENST00000366722.5	-0.482478516791559	-0.726434735186339	-0.248041071558965	0.534600520694672	-0.408942505888032	-0.652899211868745	-0.245712057701963	0.592718066511716	-0.245712057701963	0.592718066511716	0.865089277612822
ENST00000541455.1	-0.502215922337626	-0.404535378237192	0.0966572987058041	0.471635304801243	0.185658987909167	0.283339567816694	0.0976690775821425	0.397447334721525	0.0966572987058041	0.471635304801243	0.805638902157121
ENST00000372685.8	0.192677560906416	0.25826667176469	0.0645208204331489	0.678018872024306	1.05126777337941	1.11685693081558	0.0659151421352455	0.602291295079477	0.0645208204331489	0.678018872024306	0.904164294865212
ENST00000369429.5	0.635303952748239	0.0921909203455158	-0.550557538753673	0.198990693293611	-0.319137845263139	-0.862251178478638	-0.540424264421741	0.288595774789054	-0.540424264421741	0.288595774789054	0.657807922925279
ENST00000025399.10	-0.230509190393939	-0.154523680869183	0.075772733864844	0.477076950145247	1.06715688534798	1.14314240935725	0.0759886690456439	0.424615067428731	0.075772733864844	0.477076950145247	0.807125967982377
ENST00000545237.1	-0.456590455241153	-0.253923916516477	0.200487242621429	0.263599972080115	0.489454040051874	0.692120627143058	0.202819210511686	0.189353290068835	0.200487242621429	0.263599972080115	0.632870872286067
ENST00000407010.7	-0.956292147984813	-1.15984811111715	-0.210852473499851	0.492925505311217	-0.165317210203766	-0.368873239865006	-0.20603448263132	0.512766419189262	-0.20603448263132	0.512766419189262	0.825538582945245
ENST00000474904.5	-0.465104103297196	4.03339434450623	4.49756385747122	9.21082558161143e-41	-5.95573575359042	-1.45723891159817	4.28598031549333	1.10606167477949e-08	4.28598031549333	1.10606167477949e-08	6.01997688418926e-07
ENST00000327044.7	-0.196514850509268	0.00305271083105624	0.199412026999208	0.00341342451501148	-0.00124507272198799	0.198322525710583	0.199633612768261	1.85659955952007e-07	0.199412026999208	0.00341342451501148	0.0383731941444847
ENST00000543879.6	0.663750681272498	10.4261228491921	9.76118203675871	1.4315841626926e-244	-11.7802692273865	-2.01787432150216	5.0336008990277	1.24964117829398e-12	5.0336008990277	1.24964117829398e-12	1.34839809482154e-10
ENST00000237163.9	0.482327252020814	1.03660309366951	0.551529227165458	0.0464991657446159	-0.859412005641169	-0.305136368456055	0.558466660534346	0.103605209986687	0.558466660534346	0.103605209986687	0.395303607629351
ENST00000368086.5	0.198689258376314	0.22699437545223	0.0210615469005493	0.970909965663264	0.773379825640477	0.801685040238225	0.0305334436812994	0.92281062987586	0.0210615469005493	0.970909965663264	0.997430391233257
ENST00000421832.3	-0.605836113401442	-0.739296609495961	-0.136282151458126	0.614626070724273	2.81755903281623	2.68409895154436	-0.133812126682977	0.340866136976729	-0.136282151458126	0.614626070724273	0.876846018442386
ENST00000392876.8	0.434265515241802	0.742112221476383	0.305887704913147	0.0928395664980382	-1.29820096957553	-0.990354368430909	0.3094784046872	0.168461101238284	0.3094784046872	0.168461101238284	0.515129022836571
ENST00000396667.7	-0.626640583149031	-0.491533324701194	0.131123978694862	0.656527859008153	1.07079341241679	1.20590084122335	0.1349640581268	0.536864306051274	0.131123978694862	0.656527859008153	0.893808063755497
ENST00000402615.6	0.163213113475072	-0.259252316660943	-0.423937105019458	0.0120993540710937	-2.46393252956439	-2.88639808952374	-0.422431596752257	0.0507857598206381	-0.422431596752257	0.0507857598206381	0.261831006274533
ENST00000593066.5	0.548986311615098	2.49865822892551	1.95130138999633	0.0710980271434292	-1.06791815832002	0.881751577218653	1.89246581183078	0.467482483057094	1.89246581183078	0.467482483057094	0.802775358213438
ENST00000381042.9	-0.768965971119524	-0.741814763718282	0.0218544995551198	0.942814084094774	0.0989855810285263	0.126136815699861	0.026450255828538	0.915340576347976	0.0218544995551198	0.942814084094774	0.991612254373443
ENST00000308448.11	0.375456668578473	0.497909764665615	0.121215922261319	0.4398299247303	0.921518095526116	1.04397124601595	0.122755307851358	0.324179509566002	0.121215922261319	0.4398299247303	0.785339459761359
ENST00000562879.5	-0.225861294380903	1.68254676618476	1.90279249889803	0.0981506431820614	-4.31885027851347	-2.41046075645071	1.89168041155217	0.587015276393736	1.89168041155217	0.587015276393736	0.864142384337591
ENST00000334678.8	-0.424377707443064	-0.33241497086367	0.0908001111621806	0.53435495088567	-0.95504324604777	-0.863080553574147	0.0918478035924157	0.570117040206314	0.0918478035924157	0.570117040206314	0.855736748444153
ENST00000473276.5	0.280257458449025	0.203942526969413	-0.0777511923108891	0.801303469031425	3.94275346509041	3.86643927375443	-0.0759833564858341	0.656713077757489	-0.0777511923108891	0.801303469031425	0.945724950755079
ENST00000575977.1	-2.1676373631235	-0.438936987521855	1.72565036359108	0.0512140451451516	0.803373957854235	2.53207822292728	1.72866945270639	1.04625897065339e-28	1.72565036359108	0.0512140451451516	0.263012408357761
ENST00000428468.6	-0.29113411314046	-0.0351589589864949	0.255064087674717	0.0308980188995793	0.349244727170261	0.605219935809804	0.256078794059994	0.00315816190265644	0.255064087674717	0.0308980188995793	0.190362026565042
ENST00000266546.11	0.0439638911632971	-0.623424991861397	-0.67138210426839	0.00465529654939892	0.43628138794269	-0.231107485681004	-0.667775631381515	0.00463942119401059	-0.67138210426839	0.00465529654939892	0.0482130571183002
ENST00000358739.4	-0.598202863046884	-0.295482082635003	0.302562860371526	2.84276621062592e-05	1.67438008525239	1.97710091260114	0.302727139821213	1.42072784694616e-20	0.302562860371526	2.84276621062592e-05	0.000683547845147896
ENST00000312026.6	0.30275391243631	0.34440891931744	0.0493732683282087	0.650582363973887	-0.946705310829697	-0.905067336675241	0	0.994281803012671	0	0.994281803012671	0.999798949077772
ENST00000374202.7	-0.239654116078561	0.113355574048185	0.351192554927807	0.0810407480139067	1.24357792413872	1.59658773844082	0.353107244170428	0.0100967743106412	0.351192554927807	0.0810407480139067	0.346800609142088
ENST00000485972.6	-0.488001959259782	-0.460609958574631	0.0244257065737408	0.922125837638674	0.651511265502694	0.678903314215646	0.0274525759596163	0.892603842485001	0.0244257065737408	0.922125837638674	0.986628938351427
ENST00000397641.8	-0.248523768750452	-0.387319602715752	-0.140318205598809	0.262534685330479	-0.682226800659532	-0.821022622865428	-0.138870835269366	0.260995524281273	-0.140318205598809	0.262534685330479	0.631798127674501
ENST00000624069.3	0.198538411147579	0.217758952103572	0.0192595875816262	0.894643427323464	-2.8713551452243	-2.85213501617419	0.0192815105511102	0.947227058200696	0.0192815105511102	0.947227058200696	0.991945471724083
ENST00000320996.14	0.123313519098986	0.691418478666016	0.56800350622646	0.00408482358729939	-0.954570990036534	-0.386466229682409	0.569365502125871	0.030494557976989	0.569365502125871	0.030494557976989	0.188925907157073
ENST00000265081.7	0.764633734989307	0.181764234664417	-0.584743717019396	0.000139014516117397	0.0149768718734	-0.567892636638449	-0.582353757520184	0.000354637286770096	-0.582353757520184	0.000354637286770096	0.00594593878174445
ENST00000419617.7	0.348378359946718	-0.00769575236884949	-0.35740018675761	0.152091570195344	0.565536317389598	0.20946211118501	-0.355241005798585	0.191968340261656	-0.355241005798585	0.191968340261656	0.547290740187046
ENST00000223369.3	-0.643218667764777	-0.22976394170581	0.412336417885117	0.00301667912219132	-2.1696808179701	-1.75622617671618	0.41342717076623	0.0153104134549894	0.41342717076623	0.0153104134549894	0.116779639528867
ENST00000543227.5	0.142614284123579	0.497157475914165	0.353612558180803	0.255140059605412	-2.5592039777182	-2.20466132389462	0.358549405882208	0.424229861165782	0.358549405882208	0.424229861165782	0.776261705512139
ENST00000421763.5	0.198225134319459	0.531364563618173	0.328481799282079	0.431239462164949	-1.82806125552464	-1.49492235560218	0.341390172575675	0.547958251008729	0.341390172575675	0.547958251008729	0.841834867613553
ENST00000492132.1	0.15869269845305	1.94468588570332	1.78021855518216	0.0124539460403724	0.914114815798457	2.70010820557395	1.79963845522946	0.000168690963070703	1.78021855518216	0.0124539460403724	0.101496380408783
ENST00000372876.2	-0.520362977195347	-0.482709947476695	0.0356937425506385	0.833349733078303	0.428797477500441	0.466450548588701	0.0375605316777916	0.793029889297141	0.0356937425506385	0.833349733078303	0.956417278767487
ENST00000357137.9	0.0731555338333627	-0.350643641828469	-0.428602666932014	0.0743302379011943	0.449892254490533	0.0260931327383387	-0.423641075516398	0.0621536610195817	-0.428602666932014	0.0743302379011943	0.330217722193534
ENST00000324685.10	-0.238597788366373	-0.20031419764904	0.0377120176300336	0.694022875988598	-1.12123466515144	-1.0829510761957	0.0383235638287509	0.694276689821615	0.0383235638287509	0.694276689821615	0.907547867830024
ENST00000323701.11	0.547185744518052	0.349025555138908	-0.198636986522939	0.0108287954932156	-0.0709299003375182	-0.26909007749931	-0.197997235229036	0.00585137264233224	-0.198636986522939	0.0108287954932156	0.0918454847196697
ENST00000270792.10	-0.530992868624622	-0.241229122112612	0.289178520602101	0.00617459374070724	0.738121074127478	1.02788487605426	0.289729763811757	3.26224544188417e-05	0.289178520602101	0.00617459374070724	0.0601953418592261
ENST00000555265.6	0.319983729505717	0.483211543439347	0.16088423994005	0.66601225834274	-2.9720137664714	-2.80878667837567	0.171347341868001	0.756669976450249	0.171347341868001	0.756669976450249	0.926697549125924
ENST00000357582.3	0.514162733787151	0.549842849105199	0.0314472732577888	0.919443759469935	0.0255771977459676	0.0612573000453425	0.0376000005627026	0.887002730534751	0.0314472732577888	0.919443759469935	0.986100496015136
ENST00000634258.3	1.0857589627328	0.519985159037264	-0.56758244204356	0.00238748702623209	-0.675237782660712	-1.24101167985935	-0.564535867572054	0.0143799347959477	-0.564535867572054	0.0143799347959477	0.11213036268892
ENST00000400137.9	-0.360995229641299	0.385003358538558	0.744778997229879	4.52864668096601e-07	-1.55688231255902	-0.810883777466594	0.746717220050884	8.93335202254643e-06	0.746717220050884	8.93335202254643e-06	0.00024937406122732
ENST00000524238.3	0.145947124768216	-0.0939569396910215	-0.246870461341588	0.477888452724825	0.99307321925482	0.75316937134609	-0.239380668895786	0.42824429666081	-0.246870461341588	0.477888452724825	0.807346414600996
ENST00000505986.5	2.31580790143767	1.45530625635686	-0.857166689535581	0.521730706163251	2.76472653067378	1.9042235311718	-0.845659004294059	0.534438673437949	-0.845659004294059	0.534438673437949	0.834671056498386
ENST00000529372.5	-0.190301830894778	0.200463498033702	0.388959679196016	0.0111052334192042	-0.572473012842157	-0.181707691052489	0.391246105819276	0.0115288795741032	0.391246105819276	0.0115288795741032	0.0959794732260655
ENST00000499247.3	-0.195184426738091	-0.0665904927275227	0.124052846391246	0.647429448602836	0.374778291111144	0.503372272279674	0.12938203736308	0.594825658174101	0.124052846391246	0.647429448602836	0.889819889955323
ENST00000323374.8	-0.19582531777891	-0.183017641762893	0.011058248085255	0.957084484435545	0.515916889899136	0.528724623624892	0.0129563688919099	0.924891164544477	0.011058248085255	0.957084484435545	0.994107938123168
ENST00000397809.10	1.08620869451985	-0.0252375919747401	-1.11404304144258	2.96041456827779e-05	-1.69546335409126	-2.80690989835681	-1.1099492846679	0.00149327624130429	-1.1099492846679	0.00149327624130429	0.0200417285868238
ENST00000381967.9	0.0532225795704081	-0.113684555016101	-0.167943738191416	0.142487988186381	1.07327187517302	0.906364793904096	-0.166868532110918	0.0508976469653574	-0.167943738191416	0.142487988186381	0.470532340841706
ENST00000336431.10	0.460921547748896	-0.123135677304323	-0.588568217658508	0.0284666014334644	0.739294490269346	0.155237289164349	-0.583561184299427	0.0277674726477673	-0.588568217658508	0.0284666014334644	0.180516253001085
ENST00000612800.1	-0.266538458356428	-0.29807410333736	-0.0326417741917266	0.79568769324222	0.583581967839314	0.552046357912811	-0.0316131242414687	0.781459257082029	-0.0326417741917266	0.79568769324222	0.944350806046569
ENST00000370763.6	0.555979042522576	1.17213232225268	0.614471448676944	0.00131290168542174	0.226278354469071	0.842431672382137	0.617439977842031	0.00019919782178626	0.614471448676944	0.00131290168542174	0.0180686634749718
ENST00000438552.6	-0.262053547949798	0.0971069685143267	0.358841816827409	0.0344661767202666	1.54223228671753	1.90139304541497	0.359266565460436	8.83763760089444e-15	0.358841816827409	0.0344661767202666	0.204528132638362
ENST00000379257.7	2.38406735504822	4.90574574294078	2.51936607929385	2.76267622230734e-16	-3.03024809001501	-0.508569650339828	2.22671918219954	0.000290752757182093	2.22671918219954	0.000290752757182093	0.00504670370679366
ENST00000262186.10	-0.703386774792431	-0.845708893607335	-0.143121429679804	0.110479950462603	-1.10462749098419	-1.24694958953453	-0.142386448468587	0.0815327578404778	-0.143121429679804	0.110479950462603	0.407841971186247
ENST00000404760.5	0.186800722007068	0.464197266998293	0.275387426259586	0.14478051184139	-1.00930453758908	-0.731908075092724	0.278674400659873	0.205152077935483	0.278674400659873	0.205152077935483	0.567225760569499
ENST00000314397.8	-0.0677716032350284	3.99704984395351	4.06497201755917	2.04551680366746e-07	-2.16016568464468	1.9046561303967	3.81898867537937	0.00011301630650534	3.81898867537937	0.00011301630650534	0.00224190405816728
ENST00000377698.4	-0.924619645755603	-0.720993182540151	0.202722465537031	0.103054259786294	-0.0566262307586447	0.147000226789703	0.203563637181728	0.0986516599398446	0.202722465537031	0.103054259786294	0.394270818701997
ENST00000537400.1	2.4664126277993	1.44592104092234	-1.02355355792197	0.00101761136327333	0.366060832615131	-0.65443084926061	-1.01401524217073	0.0092747343694761	-1.01401524217073	0.0092747343694761	0.0816041006952036
ENST00000261973.12	-0.356889638454305	-0.134439366738473	0.221822719389179	0.0350180068903571	0.0765720114729532	0.299022290633772	0.222489521896188	0.0257972417419802	0.221822719389179	0.0350180068903571	0.20601848594756
ENST00000533655.6	-0.197243383631241	-0.181129109562554	0.0125718743081613	0.963457422153445	-0.74553602586345	-0.729421877328021	0.0163603099874838	0.954440129753004	0.0125718743081613	0.963457422153445	0.994966374842101
ENST00000242209.9	-0.740883977174177	-1.24649024895636	-0.511070195173131	0.0996662732004701	-0.590348880184447	-1.09595535338155	-0.508560985718127	0.138912214825359	-0.508560985718127	0.138912214825359	0.463843914940904
ENST00000393593.8	0.437415061105429	0.312188067633026	-0.131641115026644	0.712154351580444	0.586887183067478	0.461660187443951	-0.122172690911759	0.74504205110875	-0.122172690911759	0.74504205110875	0.921943895897971
ENST00000619387.5	-0.178119617715402	-0.0922978876068432	0.0852476669676037	0.286083573139889	-0.737457345795713	-0.65163558868749	0.0858890864695023	0.175972123543532	0.0852476669676037	0.286083573139889	0.654950577188361
ENST00000354193.5	-0.0138080891217363	0.304078590965395	0.315073556466531	0.302264416181367	-2.28516710599857	-1.96728083966637	0.321568744864453	0.434751893948293	0.321568744864453	0.434751893948293	0.782527208963796
ENST00000432667.5	1.29336535157979	1.57137653570353	0.275118435260517	0.276840377529855	-0.834098321798031	-0.556087288131208	0.283236875661538	0.376529369399111	0.283236875661538	0.376529369399111	0.738456880864178
ENST00000263991.9	-0.0807460203143613	-0.102864691548611	-0.0252821554319866	0.91814310769991	-1.44805935360183	-1.47017822780689	-0.021668523474963	0.945393241406019	-0.021668523474963	0.945393241406019	0.991945471724083
ENST00000448549.1	0.303443500969377	1.47929001749547	1.17360704635433	0.000541424258067778	-2.16074399067342	-0.984897954139711	1.18855590817834	0.0155594476690575	1.18855590817834	0.0155594476690575	0.118179788010913
ENST00000578049.4	0.0612846856403081	0.333760788090024	0.271763415633306	0.0288993971671805	-0.413294698201783	-0.140818613118539	0.272863162671659	0.0393745215268868	0.272863162671659	0.0393745215268868	0.220054407976115
ENST00000175091.5	-0.188539722439354	-0.125781067094462	0.061145908169042	0.733764893261721	1.53224890032546	1.59500767662422	0.0628066294585642	0.568002843657596	0.061145908169042	0.733764893261721	0.920860650887148
ENST00000300093.9	-0.619592033504685	-0.634919049566845	-0.0157303948535268	0.831885537940615	1.06701631817676	1.05168934216107	-0.015314651362934	0.752726097182931	-0.0157303948535268	0.831885537940615	0.956417278767487
ENST00000424442.5	0.386232312894541	0.142073767565862	-0.24440222843516	0.152075924726458	3.90736716450737	3.66320879933553	-0.244006552367472	0.000266170426319907	-0.24440222843516	0.152075924726458	0.487317852281734
ENST00000373464.5	-0.609825263183677	-0.278550284342966	0.328387622886294	0.230121621747988	-1.85459110810974	-1.52331641808968	0.331789186271446	0.331622294381032	0.331789186271446	0.331622294381032	0.697754405253493
ENST00000225296.8	0.0727940813745218	-0.0259008309184377	-0.100290354369143	0.466466207399856	-0.962646187050543	-1.06134113473963	-0.0983109405351881	0.528926922696309	-0.0983109405351881	0.528926922696309	0.832428063098705
ENST00000355485.7	-0.757368223397932	-0.842195629627272	-0.087104156027797	0.702341168917396	-0.710770763325366	-0.795598314433692	-0.0859270749536769	0.739307684615716	-0.0859270749536769	0.739307684615716	0.921153048979085
ENST00000215567.10	-0.342702045539458	-0.246815613535691	0.095443924085342	0.362702728436106	1.5763614849425	1.67224798183586	0.0959051912892377	0.106996215790357	0.095443924085342	0.362702728436106	0.724915944658171
ENST00000312635.10	-0.244761549872314	0.48105753537467	0.724167822313538	0.000154598619416935	-1.73411079566242	-1.00829185602834	0.727207428877453	0.00249823658363603	0.727207428877453	0.00249823658363603	0.0304116593834508
ENST00000229758.8	-0.243656464158362	-0.454196363085868	-0.211662121106714	0.0773571523284374	0.368321022949294	0.157781161140695	-0.210461176053496	0.041092057896045	-0.211662121106714	0.0773571523284374	0.337841562108561
ENST00000238789.10	0.890500829752507	0.823697981762395	-0.0680898322086013	0.607337410045128	-0.633665057720848	-0.700467918639753	-0.0662225568992412	0.654608441351392	-0.0662225568992412	0.654608441351392	0.893257697743171
ENST00000353383.6	-0.632139201232144	-0.393566748257464	0.234969826951201	0.311111801500047	-0.728487039716579	-0.489914648205772	0.238535465707478	0.3304662569024	0.238535465707478	0.3304662569024	0.697096277090784
ENST00000262498.8	-0.185638703466013	-0.0177474245525561	0.166643719362526	0.184671861074182	-0.12118980928312	0.0467014833580725	0.168027804243745	0.153818913617967	0.166643719362526	0.184671861074182	0.537683044971631
ENST00000469257.2	-0.174509011254637	-0.0547313133372808	0.11886617201619	0.304715652565174	-1.54659126747991	-1.42681360829265	0.120014863278924	0.372034478174625	0.120014863278924	0.372034478174625	0.734105562599629
ENST00000637944.2	0.33945155314971	0.0210330159421455	-0.325062690191058	0.331268686744111	1.44242518562179	1.12400688097355	-0.317848225546361	0.243844510478305	-0.325062690191058	0.331268686744111	0.697754405253493
ENST00000267294.4	-0.245563765119719	-0.36799540701422	-0.135782842941745	0.805990453666187	0.679069594862852	0.556637827166526	-0.122278222903243	0.835397644983058	-0.122278222903243	0.835397644983058	0.956986676291374
ENST00000303088.9	-0.0911230639749724	-0.225989668649893	-0.136076165087246	0.298552011209982	0.963384350657419	0.828517798802918	-0.134868387397399	0.20129749275173	-0.136076165087246	0.298552011209982	0.667826690089904
ENST00000162044.14	0.064132479228409	0.13670172994754	0.0716339313787091	0.696409888521845	1.88112275875065	1.95369214608044	0.072729493343888	0.478419905383317	0.0716339313787091	0.696409888521845	0.908663474591025
ENST00000397676.8	0.0461009645369594	-0.108795694884579	-0.155551960505532	0.20155284846262	1.44211819224691	1.2872215888919	-0.154737049825872	0.0913626102650679	-0.155551960505532	0.20155284846262	0.561476054963642
ENST00000367559.7	0.552177879496967	1.52716921672097	0.975399722048324	0.0682625110965821	-0.705395392991205	0.269594875062803	0.987098382844898	0.237542320331188	0.987098382844898	0.237542320331188	0.604826235636957
ENST00000351328.8	-0.110898883454121	-0.0791353942457241	0.0314710122990682	0.732215818340018	1.12159651507084	1.15336003346443	0.0318225708657617	0.648350910489809	0.0314710122990682	0.732215818340018	0.920350299328566
ENST00000285737.9	-0.035880458744937	-0.0482707802670631	-0.013324523092072	0.904392317957879	0.0476872227732746	0.0352969113229352	-0.0123044210304997	0.914424434489568	-0.0123044210304997	0.914424434489568	0.984143204430782
ENST00000635550.1	-0.20257190595466	1.43379779938637	1.64175331115061	0.135354968113909	-3.36580864844552	-1.72945172627145	1.61466323616325	0.600697658509321	1.61466323616325	0.600697658509321	0.86934382670036
ENST00000397061.3	-0.108973955081172	-0.237705769186575	-0.129874941917354	0.461882303388843	0.83579879732728	0.707067000197034	-0.128458683283869	0.445093484360165	-0.129874941917354	0.461882303388843	0.799783729497131
ENST00000392750.7	-0.027435851204906	-0.0812870682349747	-0.0547324646763736	0.693244848179171	1.79437776463061	1.74052666531909	-0.053816280430005	0.519937188170614	-0.0547324646763736	0.693244848179171	0.907547867830024
ENST00000399451.6	0.509685583147843	0.652066195003837	0.141246726183202	0.257293809542281	-0.967221081814229	-0.824840498012532	0.143068195806293	0.30823328917157	0.143068195806293	0.30823328917157	0.676763583015868
ENST00000533524.5	0.115289977154653	0.0155304061150369	-0.100049546294853	0.238650372601796	1.37025851782867	1.27049898415901	-0.0997015263851013	0.0952206013521668	-0.100049546294853	0.238650372601796	0.606632839006885
ENST00000400288.7	0.622187249464922	0.770049051341146	0.143597582750546	0.641714951554166	-1.13530581603813	-0.987444262002567	0.153163667366463	0.691328401922001	0.153163667366463	0.691328401922001	0.9069382055656
ENST00000437048.7	0.557081463966111	0.0554277365366721	-0.502901440831134	0.0238012356478186	0.168508694084453	-0.333145135319844	-0.501100520168442	0.0481644293278441	-0.501100520168442	0.0481644293278441	0.252683200663975
ENST00000289416.10	0.0751292511524756	0.0855384155918861	0.00933320172993524	0.949261358337795	0.20949093409214	0.21990013497877	0.0106068611700182	0.920077120586418	0.00933320172993524	0.949261358337795	0.992226799085611
ENST00000373644.5	0.185810639070935	-0.0650492664215607	-0.252501563264397	0.349648476371945	-2.22522336414676	-2.47608385391122	-0.24932531697975	0.483305221854529	-0.24932531697975	0.483305221854529	0.811859566715686
ENST00000367188.5	-0.268925570266111	-0.27016907324975	-0.00252137128981422	0.977379769881428	-0.887776163823654	-0.889019673760367	-0.00112060946492099	0.991844919386171	-0.00112060946492099	0.991844919386171	0.999798949077772
ENST00000629575.2	1.5615226772436	2.10911211064554	0.544878220348872	0.468461318169744	-0.958988086209167	-0.411402921791648	0.504549900868239	0.858340077460336	0.504549900868239	0.858340077460336	0.964898463022303
ENST00000287916.8	-0.525296450146313	-0.143935130174565	0.375729805687526	0.357785557366965	0.445582323190887	0.826943590734061	0.382489474508389	0.33279070607894	0.375729805687526	0.357785557366965	0.720694694409819
ENST00000523373.5	-0.011523773444844	0.906003260734542	0.916814431840139	0.0639389056751315	-0.176978851583745	0.740547658490338	0.927292765015094	0.133586163270911	0.927292765015094	0.133586163270911	0.453849352066261
ENST00000649812.1	-0.401064548650596	0.108554729571873	0.508869106765631	0.0380235461000658	0.31821209694351	0.827831262261571	0.510405183079244	0.0573684750652754	0.510405183079244	0.0573684750652754	0.282307111963652
ENST00000610402.5	0.0142931882719039	0.0193157545704076	0.00461201310379689	0.958625383281234	0.12557900593075	0.130601603533669	0.00506160107003928	0.926907616786672	0.00461201310379689	0.958625383281234	0.994163392190279
ENST00000263921.8	-0.0877799758553853	0.0604851770493813	0.143740117208964	0.73161193123591	-0.374278863869053	-0.226014114142468	0.151755740771015	0.764949418333874	0.151755740771015	0.764949418333874	0.930603970568818
ENST00000306480.11	0.586718312867312	0.959738278568335	0.370755401605698	0.123210859864327	-1.5623745279272	-1.18935477625582	0.376813891941246	0.235030972170367	0.376813891941246	0.235030972170367	0.60123298525679
ENST00000264254.11	-0.52527759950706	-0.26940876309923	0.254308787002152	0.0680125097000513	0.271294499878364	0.527163376556731	0.255911442494631	0.029472774847831	0.254308787002152	0.0680125097000513	0.313465315983513
ENST00000394997.5	0.0285138927802806	-0.0314849304631846	-0.0620001836614503	0.719826727594573	0.581655632744019	0.521656855732717	-0.0596639464599302	0.709622491887748	-0.0620001836614503	0.719826727594573	0.917470526253769
ENST00000327892.13	-0.413108696148726	-0.31234080467517	0.100689503750428	0.0440457019904539	1.73479639055746	1.83556430926086	0.100780504760026	2.68675197343977e-06	0.100689503750428	0.0440457019904539	0.237342785203286
ENST00000263026.10	0.447371701133988	0.132895351331047	-0.31541976314691	0.0586618727726816	-1.01412036168326	-1.32859681087481	-0.314015533069464	0.125688326427485	-0.314015533069464	0.125688326427485	0.438181704070952
ENST00000322434.8	-0.0790397857650463	0.731141512586683	0.805101499689149	0.0641302994419898	-1.78984959971614	-0.979668893030703	0.821176177135884	0.157404009273237	0.821176177135884	0.157404009273237	0.496572890774025
ENST00000284061.8	0.492932025437543	1.16916232220429	0.674369675553121	0.167495017947542	-1.39387401871038	-0.717644512348795	0.691056892521829	0.337971412605836	0.691056892521829	0.337971412605836	0.703144135600041
ENST00000450169.7	-0.760219157722415	-0.65517465220432	0.104110232837171	0.532472315019782	0.640876814503092	0.745921313663922	0.104811311656074	0.51481735867041	0.104110232837171	0.532472315019782	0.833974907607626
ENST00000323906.9	0.243777968050813	0.545829647820302	0.289149021363877	0.726015372878398	1.88816675159463	2.1902188608158	0.308865827774721	0.534540523021614	0.289149021363877	0.726015372878398	0.918629965379197
ENST00000611971.4	-0.143069809557385	-0.142707472142241	-0.00192033696866289	0.986235520327018	0.0361228941641832	0.0364852275770753	0.000440080241365326	0.99600885052832	0.000440080241365326	0.99600885052832	0.999798949077772
ENST00000348721.4	-0.911418638798252	-0.641957328015668	0.268520877457744	0.204736598511649	0.469218065787375	0.738679312051408	0.269308137732174	0.218020539223433	0.269308137732174	0.218020539223433	0.581907456956383
ENST00000371614.2	-0.739550136411418	-0.78662287166403	-0.0490285574730209	0.834205511527447	0.568194344638761	0.521121548486704	-0.0479390345095891	0.842894411002178	-0.0479390345095891	0.842894411002178	0.959991448173979
ENST00000341318.9	-0.00492968293240486	-0.0730506576590903	-0.0693464686756906	0.59123127449138	0.169259183200047	0.101138238534585	-0.0678801139896992	0.567026626318622	-0.0693464686756906	0.59123127449138	0.864572234793492
ENST00000003302.8	0.58259260045521	0.432108640906302	-0.152490154969603	0.454391674835721	-0.0818762711392011	-0.232360276297625	-0.149293433087229	0.511164946968387	-0.149293433087229	0.511164946968387	0.825538582945245
ENST00000528793.5	0.378429878052992	-0.12055644735889	-0.500770534208868	0.0144948496177838	-0.258590812649308	-0.757577139211457	-0.498730735811359	0.0224478804385409	-0.498730735811359	0.0224478804385409	0.15226773109759
ENST00000379095.5	0.547835324798645	0.47207137248222	-0.0765029714287597	0.526387834445613	-0.605441173227276	-0.681205156088412	-0.0753637539554934	0.585746637929546	-0.0753637539554934	0.585746637929546	0.864142384337591
ENST00000451256.6	-0.168090195006252	-0.330151695055048	-0.165387703821783	0.455111879216674	0.649338239438151	0.48727680811655	-0.161969377749692	0.42089912472315	-0.165387703821783	0.455111879216674	0.795949743871435
ENST00000307180.4	-0.105560961451982	0.628946856290406	0.725015426012462	0.173522637980435	0.298603896016707	1.03311170544063	0.741219864800504	0.137445838910134	0.725015426012462	0.173522637980435	0.522062136657248
ENST00000368887.7	0.571334102270525	0.801930464475364	0.232120221464666	0.681980063887471	0.529964518419966	0.760559928677841	0.242995181882303	0.771590026501911	0.242995181882303	0.771590026501911	0.934797715552819
ENST00000323348.10	1.10700114264424	0.846555888366301	-0.262469674630984	0.125132800428408	0.334942103370061	0.0744968559055022	-0.259487064277019	0.141496497861459	-0.259487064277019	0.141496497861459	0.469316420529721
ENST00000360540.9	0.816918098322053	1.07573413903346	0.253086288895529	0.49672000176776	-0.806485678074524	-0.547669850256425	0.267490118230439	0.546904417787333	0.267490118230439	0.546904417787333	0.841289837956909
ENST00000614147.1	-0.0801530575543161	-0.0479114325205975	0.0290054187169999	0.916293299857144	-1.01595070585479	-0.983709285023866	0.0328987038378736	0.920639665377625	0.0328987038378736	0.920639665377625	0.986100496015136
ENST00000229266.8	0.102635259847662	0.0839284095710878	-0.0208993655579939	0.889265983629533	0.305917507512478	0.287210715297792	-0.0183484635619799	0.898989406744231	-0.0183484635619799	0.898989406744231	0.97897616557736
ENST00000369301.3	-0.0280030516398671	0.0432681889802775	0.0692015142494713	0.724733942747102	-0.208571167623418	-0.137299947143652	0.0715474942771039	0.71781318240519	0.0692015142494713	0.724733942747102	0.918510804340494
ENST00000581216.6	-0.284173819156214	0.0189808912325952	0.299418463883764	0.345320755338304	1.46032031477824	1.76347524784488	0.303668085325998	0.168034175222042	0.299418463883764	0.345320755338304	0.709830724087129
ENST00000327247.9	0.0198732364826396	-0.0757265747113568	-0.0979783943465236	0.608535036294599	1.33738826243523	1.2417885732201	-0.0952523562539427	0.515956278360245	-0.0979783943465236	0.608535036294599	0.873786353612802
ENST00000261569.11	0.326293615697067	0.347271980315148	0.0165541013216775	0.956719288363289	-0.35395525701778	-0.332976981452294	0.023007333387592	0.936483649181534	0.0165541013216775	0.956719288363289	0.994107938123168
ENST00000545121.5	0.531742647415272	0.632597179120327	0.0998718631979693	0.507398338680035	1.42406439992766	1.52491901302672	0.101017619276976	0.298304260640564	0.0998718631979693	0.507398338680035	0.823932744564236
ENST00000454376.6	-0.0862377670579315	-0.223095454018095	-0.137199983501193	0.0768156141573192	1.47021130741989	1.3333536581312	-0.13690791407857	0.00561921262488449	-0.137199983501193	0.0768156141573192	0.336188901255897
ENST00000373087.7	-0.972266461474884	0.0875567247192634	1.05402485271304	0.00907376829695489	-1.02965651685107	0.0301663186813866	1.06317589640198	0.0222609416953296	1.06317589640198	0.0222609416953296	0.151735846130973
ENST00000397498.8	0.709506550693005	0.495191020645952	-0.217138504485147	0.383805327719813	-0.0242692589487257	-0.238584867550141	-0.212340765112617	0.44901383031568	-0.212340765112617	0.44901383031568	0.792449653118451
ENST00000216294.5	-0.509416246828576	-0.0905153969523259	0.414060510868105	0.140158807698556	-0.101163890481201	0.317736944596686	0.419680280972035	0.127203377234296	0.414060510868105	0.140158807698556	0.466521218863877
ENST00000239891.4	0.0124302587607483	-0.163349355320647	-0.177246154354709	0.191782087921913	0.612141244781202	0.436361677548181	-0.175685735058798	0.127869320944532	-0.177246154354709	0.191782087921913	0.547266517126229
ENST00000452906.3	0.281314034180473	-0.104358841278824	-0.387100225390766	0.0525551751765586	2.47550285866337	2.08983014145922	-0.38550494927663	0.00341681206110044	-0.387100225390766	0.0525551751765586	0.266615972991712
ENST00000494946.6	-0.422747908634874	-0.560894801601922	-0.141020120095812	0.689257258299102	1.55822168346392	1.42007476514665	-0.138931464216974	0.680306908965741	-0.141020120095812	0.689257258299102	0.9069382055656
ENST00000379370.7	0.350333485880807	-0.218121156370796	-0.569428242036817	3.1638712948174e-07	0.629611726868388	0.0611571240385888	-0.568455849191154	1.53404724588343e-09	-0.569428242036817	3.1638712948174e-07	1.31294597678802e-05
ENST00000332674.9	0.110732753439964	-0.431002478727517	-0.545181533979122	0.296956599199084	-1.03323077451043	-1.57496693184251	-0.541690343981295	0.396408304101884	-0.541690343981295	0.396408304101884	0.755158979345159
ENST00000338272.9	0.356172675616174	1.66390993647289	1.30612092304285	1.16903434505719e-05	-4.16528448021844	-2.85754791223459	1.32115276064351	0.00672721362741896	1.32115276064351	0.00672721362741896	0.0641147260022054
ENST00000534769.5	-0.267167286674818	-0.11701451875238	0.150095672768263	0.0515490942804216	2.7899761578978	2.94012897277844	0.150139158667008	7.26714773164358e-06	0.150095672768263	0.0515490942804216	0.263772831254865
ENST00000644916.1	0.416269858051442	0.86930170610177	0.450009440461531	0.278159220416763	-1.72125331782628	-1.26822210526633	0.4640093030931	0.433834584613677	0.4640093030931	0.433834584613677	0.781970774829545
ENST00000284957.9	0.359142068171609	0.0482992282350426	-0.313343107498703	0.103376594002772	0.403168447775294	0.0923256339846135	-0.310411723765305	0.097012630595041	-0.313343107498703	0.103376594002772	0.394945992819761
ENST00000320246.10	0.506322497386558	0.390756166920453	-0.119480536881934	0.717541635273073	-0.694700540341573	-0.810267113526389	-0.112294018364188	0.781456173593766	-0.112294018364188	0.781456173593766	0.940584062700456
ENST00000440685.6	-0.305828286595705	-0.452522244913055	-0.149146476480457	0.415595597002935	0.714474131735703	0.567780225009208	-0.146885089652644	0.370617090627555	-0.149146476480457	0.415595597002935	0.770340916373755
ENST00000523908.5	-0.193606484619504	-0.111831488876949	0.0810111134602067	0.387267136052912	-0.208651823005712	-0.126876804779319	0.0818653998328314	0.309005231006589	0.0810111134602067	0.387267136052912	0.748081032742837
ENST00000368824.8	-0.669657867124881	-0.201509199248961	0.463262512807311	0.0956813629658408	-0.424768552547212	0.0433800767008847	0.468817730409182	0.094324767829457	0.463262512807311	0.0956813629658408	0.377889571676134
ENST00000367941.7	-0.0789242088110203	0.162113191395366	0.238253955862377	0.435206066322459	0.937205412348897	1.17824285582904	0.242207228597713	0.380423565149507	0.238253955862377	0.435206066322459	0.783139542172879
ENST00000367669.8	-0.266215640443942	-0.135031247485515	0.12920995209072	0.520176642784003	1.17741694105358	1.30860142807361	0.131261794968086	0.39020867186868	0.12920995209072	0.520176642784003	0.828656157963456
ENST00000551150.5	-0.247383319986342	-0.31871324356856	-0.0714919522760684	0.254600970884375	0.579282321535258	0.507952429697945	-0.0713690550469807	0.0714886619005515	-0.0714919522760684	0.254600970884375	0.622619804842779
ENST00000278826.11	-0.402944284392489	-0.43485536015311	-0.0347677076556336	0.866171526576943	0.34374314885141	0.311832099069158	-0.0319633825817558	0.879114177385096	-0.0319633825817558	0.879114177385096	0.972890027047876
ENST00000304141.5	0.000698563640617456	-0.251486603602529	-0.253014125747042	0.030114693907019	-0.242607601665058	-0.494792776846945	-0.252158385324611	0.0382028510271018	-0.252158385324611	0.0382028510271018	0.216296434644297
ENST00000330280.11	0.0525916138422867	-0.347440591434219	-0.400943492005872	0.00522550260557563	1.24644755384427	0.846415382731985	-0.400044025791614	0.00171554207488686	-0.400943492005872	0.00522550260557563	0.0528947838513922
ENST00000313871.9_PAR_Y	-0.231574850917518	-0.564304133500401	-0.335002194202295	0.0570588546885309	-1.30153336580777	-1.63426272651565	-0.332744148472611	0.104151729786623	-0.332744148472611	0.104151729786623	0.396369425621544
ENST00000611712.4	-0.67555674071422	-0.419957587324942	0.251156410496711	0.442517931781175	-0.501904052872365	-0.246305091887584	0.255365705919643	0.47895717922229	0.255365705919643	0.47895717922229	0.808538841670296
ENST00000407818.8	-0.189192137854917	-0.0317980287473788	0.156642476568864	0.114237315343728	-0.446256598082385	-0.288862473316625	0.157505521660066	0.0814412857676271	0.156642476568864	0.114237315343728	0.414229783223274
ENST00000338179.6	-0.121781298521114	-0.0793677041756771	0.0420185780078932	0.694314248562635	1.58383806254912	1.62625171746933	0.0423785101479561	0.520930243206972	0.0420185780078932	0.694314248562635	0.907547867830024
ENST00000341911.10	0.336499316980641	-0.351507467922529	-0.68895023504188	1.51416042467513e-08	1.72592272249857	1.03791600271489	-0.687929712563901	2.85522527758755e-14	-0.68895023504188	1.51416042467513e-08	8.11874829685955e-07
ENST00000554271.5	-0.396567766894401	-0.49440337264637	-0.101817282935723	0.67789160530048	1.21101103765249	1.11317557828422	-0.0980626192761558	0.631198987625644	-0.101817282935723	0.67789160530048	0.904149764190246
ENST00000263795.11	0.0955836763511589	0.0545629609261716	-0.0419964290181591	0.693470357303683	0.398163100681157	0.357142413184528	-0.0408244961995525	0.663265897121473	-0.0419964290181591	0.693470357303683	0.907547867830024
ENST00000676231.1	-0.0953845220990221	0.262095222576321	0.357340907673521	0.212048675240824	6.2176705875933	6.57515070712984	0.357477435177154	4.42405261885471e-12	0.357340907673521	0.212048675240824	0.576336060610632
ENST00000369984.4	-0.286214112767564	-0.247639558342654	0.0382461753495731	0.585335554830815	-0.212907442988009	-0.174332861585542	0.0385235218338001	0.443256496509787	0.0382461753495731	0.585335554830815	0.864142384337591
ENST00000576409.5	0.0528130598694803	-0.365870670970276	-0.421266082860872	0.0222064374235243	-0.560566336972593	-0.979250118542206	-0.418785499168316	0.0408497041515154	-0.418785499168316	0.0408497041515154	0.224704492465751
ENST00000674652.1	0.497910030946404	-1.46579933008761	-1.96974293982117	0.743334575850712	0.227055065399735	-1.73668271816397	-1.99930246851011	0.578010642719239	-1.96974293982117	0.743334575850712	0.921943895897971
ENST00000272067.10	0.270998923504528	0.487079528750979	0.21517731022201	0.117789976435937	0.0752358156872467	0.291316432332706	0.216576245899734	0.100377383093445	0.21517731022201	0.117789976435937	0.421893323256066
ENST00000391842.5	0.0353972646688677	-0.0435819472632462	-0.0800816150497479	0.682285515308374	2.56441059962816	2.48543153429822	-0.0788297470471513	0.566781198991382	-0.0800816150497479	0.682285515308374	0.905173250404826
ENST00000263382.8	-0.0719291782452202	-0.074687529981134	-0.00420317866960285	0.969161722281427	0.843846729394889	0.841088428406464	-0.0025624628870794	0.985475096626342	-0.0025624628870794	0.985475096626342	0.999798949077772
ENST00000329713.5	0.0206046181306236	0.312438865724905	0.290650740893439	0.138064841562201	-0.00698408352917024	0.284850101560697	0.29256094036241	0.173873787878178	0.29256094036241	0.173873787878178	0.522521748162926
ENST00000635259.1	0.265258303350569	0.727053939084478	0.460810265583062	0.166008607380407	-2.48520634399393	-2.02341125544065	0.467266965464162	0.328951395854488	0.467266965464162	0.328951395854488	0.696281525991783
ENST00000371113.9	0.371485095088962	0.535043436288493	0.160922842520238	0.475091989127341	-0.886545458574006	-0.722987228852674	0.165469060878842	0.530330847025127	0.165469060878842	0.530330847025127	0.832967401622242
ENST00000318121.8	0.187129242809713	0.291750420012594	0.104189167188261	0.270192378071868	0.0360507215915036	0.140671908902527	0.104820617189808	0.236291547048969	0.104189167188261	0.270192378071868	0.63924282369952
ENST00000304979.8	-0.0146513631645593	0.0527136104476667	0.0669893240774438	0.405106952954154	0.216315526812434	0.283680523823131	0.0673587892417151	0.289972993712119	0.0669893240774438	0.405106952954154	0.76075203081923
ENST00000521654.6	-0.335893922367171	-0.162295386918731	0.169617974117387	0.582199013219111	-1.52035967840769	-1.34676146586129	0.174315797618143	0.649484938163434	0.174315797618143	0.649484938163434	0.891153782758855
ENST00000264639.9	-0.149423681478568	-0.148405486950103	0.000660371495508016	0.998816651781275	0.638370526482695	0.639388765573946	0.00108102451763389	0.983348426558488	0.000660371495508016	0.998816651781275	0.999798949077772
ENST00000304430.10	-0.82157297628582	-0.607645645417852	0.196219396985163	0.787811338437471	1.09251273271604	1.30644037534364	0.21190592693932	0.688653986104957	0.196219396985163	0.787811338437471	0.943161778116087
ENST00000496387.5	1.91561864651726	1.98193728978507	0.0652151913389226	0.751113856336458	-0.389070970319434	-0.322752428515242	0.0706702524432865	0.786352624170331	0.0706702524432865	0.786352624170331	0.942454663490346
ENST00000394975.3	-0.639876943251119	-0.702001056452219	-0.0652762652113363	0.731696069385104	-0.244622447121024	-0.306746565138888	-0.0626594904839108	0.746648226035424	-0.0626594904839108	0.746648226035424	0.922051350773868
ENST00000216218.8	-0.117481198320734	-0.0775665305733275	0.0396899039498823	0.553288332000719	-0.0426031010212895	-0.00268841839212288	0.0399292457052297	0.473081360534542	0.0396899039498823	0.553288332000719	0.845824407043019
ENST00000322157.9	0.334637973118239	0.145863533639485	-0.189258337359633	0.0703478403243412	0.745801440294146	0.557027035571167	-0.188753566364847	0.0287280925803809	-0.189258337359633	0.0703478403243412	0.319648472686678
ENST00000520329.5	0.732937330694906	0.116973136624513	-0.625715417564412	0.135508563739512	1.52583978711145	0.909875863097483	-0.614379665748771	0.0863166700762478	-0.625715417564412	0.135508563739512	0.457337363545779
ENST00000334274.9	0.167905895827468	0.0400160888559012	-0.130570853224754	0.618483530555449	-0.405815535553512	-0.533705424746009	-0.126793064278651	0.675513894104555	-0.126793064278651	0.675513894104555	0.90369892038903
ENST00000432425.5	1.83643762449107	0.257517858468764	-1.58219861769695	8.28167496373213e-09	0.360703308182004	-1.21821658420884	-1.57696317253869	1.29709187381849e-06	-1.57696317253869	1.29709187381849e-06	4.53187164042842e-05
ENST00000375847.8	0.131497985926867	-0.405523007673158	-0.53914562406689	0.00066146828095481	0.171601127574058	-0.365419826415135	-0.537063617449992	0.000271063704316668	-0.53914562406689	0.00066146828095481	0.0101191567104824
ENST00000304858.7	-0.101992321056943	-0.117962063201082	-0.0161613135527967	0.790970387079621	0.534704149284594	0.518734431187076	-0.0159307963867162	0.714526600103002	-0.0161613135527967	0.790970387079621	0.944334244098255
ENST00000373935.4	-0.289794279716336	-0.177556518337024	0.108428150502636	0.809731223506454	-1.13892722584456	-1.02669029356737	0.114342408448053	0.862561123685149	0.114342408448053	0.862561123685149	0.965854470403328
ENST00000356708.12	-0.20133579548855	-0.0808326460611604	0.120275197664741	0.0862077800791893	1.17061294422186	1.29111612352801	0.120573997670419	0.00641900801427516	0.120275197664741	0.0862077800791893	0.35843242458261
ENST00000439351.5	0.23902736946929	0.274618553374774	0.0350156699301674	0.687984049259244	-0.92573173893804	-0.890140546924632	0.0357976080050619	0.665317049596583	0.0350156699301674	0.687984049259244	0.9069382055656
ENST00000247003.9	0.036497809432212	-0.0488145934340122	-0.0862071488468905	0.422007842355789	0.327291930395011	0.241979560428767	-0.0852978057121906	0.351852554218075	-0.0862071488468905	0.422007842355789	0.774837589516112
ENST00000443166.5	-0.1456631283423	0.777437720429523	0.92113429541356	9.1793728070902e-05	-1.077463302606	-0.154362594216152	0.925732502790757	0.00094309817651967	0.925732502790757	0.00094309817651967	0.0136560111629472
ENST00000490107.6	0.275747684232829	-0.14678705969576	-0.423752176516011	0.000644461725037227	-0.899491264375516	-1.32202603278208	-0.42251655979408	0.00247143301468724	-0.42251655979408	0.00247143301468724	0.0302464304882232
ENST00000243903.6	-0.114414507192935	-0.42464534564261	-0.312091921895946	0.0611350888583261	0.508088807264377	0.197857997813482	-0.310335437099169	0.0467211085846195	-0.312091921895946	0.0611350888583261	0.292858977189089
ENST00000449733.7	-0.815220607213812	-0.786120937515408	0.025261465023477	0.944498885334978	1.55852234137699	1.58762226175271	0.0287211215149694	0.870680935184541	0.025261465023477	0.944498885334978	0.99193905042792
ENST00000392562.5	-0.237832044947219	-0.154865095885244	0.0824233491960569	0.424429356262275	-0.105348950835116	-0.0223819962486601	0.0831186933573353	0.40236057758877	0.0824233491960569	0.424429356262275	0.776261705512139
ENST00000216602.10	-0.491903609428356	-0.458234798974614	0.0297376490067158	0.919785438729093	-0.612311526953519	-0.57864288070635	0.0332782035930963	0.917217869167794	0.0297376490067158	0.919785438729093	0.986100496015136
ENST00000295628.4	0.0546064935506864	-0.230015770643907	-0.285699008130009	0.123800670046204	-0.750366043366229	-1.03498837344454	-0.284385013937147	0.184586482445257	-0.284385013937147	0.184586482445257	0.537683044971631
ENST00000306270.12	0.727619047956848	0.741956871512076	0.0124456918222033	0.946317280143918	-1.30460672203924	-1.29026896221454	0.0158889034977712	0.934449922350792	0.0124456918222033	0.946317280143918	0.991945471724083
ENST00000279036.12	-0.576040509772905	0.193232675709064	0.768406750856231	3.52185929751111e-05	1.45699031976065	2.22626359006052	0.769612278304482	1.24651067333783e-08	0.768406750856231	3.52185929751111e-05	0.000818567769342122
ENST00000423085.7	-0.0778619238663655	-0.242231677988512	-0.176483194631295	0.674975129516724	-2.51524549685703	-2.67961534224859	-0.163663292102849	0.726237565259269	-0.163663292102849	0.726237565259269	0.918803769340397
ENST00000373019.5	0.0269375211082014	0.134914363593293	0.107784117172526	0.0727416806856101	-0.0415602503814638	0.0664166132559758	0.108038548059456	0.0102293959155847	0.107784117172526	0.0727416806856101	0.325968201698735
ENST00000307729.12	0.471593033032459	0.297040425784844	-0.175692794519797	0.2555943110626	-2.01651231629367	-2.19106503342146	-0.173850388289685	0.391346104405363	-0.173850388289685	0.391346104405363	0.7515076169151
ENST00000344641.8	0.168716089100976	-0.110043298913823	-0.280238793836	0.0808056571261416	1.28910367543939	1.01034436773194	-0.278655582905815	0.0267009524796164	-0.280238793836	0.0808056571261416	0.346299336441596
ENST00000614971.4	1.044139253406	0.0401120679039953	-1.00526370840735	8.90141373788775e-20	0.32846975597169	-0.675557405895619	-1.00392210202323	2.4386489245134e-21	-1.00526370840735	8.90141373788775e-20	2.29550505226339e-17
ENST00000238561.10	0.257993873457354	0.0379527874623205	-0.227045694741955	0.488065708550817	0.659036385237048	0.438995373836866	-0.21891310114642	0.489731023395634	-0.21891310114642	0.489731023395634	0.815791558658584
ENST00000311672.10	-0.303097565450682	-0.331805820710876	-0.0288627930355595	0.59279283643527	-0.331238788660612	-0.359947027247902	-0.0287038302396093	0.494103785958913	-0.0288627930355595	0.59279283643527	0.865089277612822
ENST00000380361.7	0.351453254716484	-1.12349081107165	-1.47828507680368	0.958597012382783	-3.31865389726214	-4.79363598978609	-1.48537345497107	0.711516988920851	-1.47828507680368	0.958597012382783	0.994163392190279
ENST00000374846.3	-0.720810504211819	-0.466034852137803	0.253126902946529	0.207009436543542	2.0140597381212	2.26883556807469	0.254618463938934	0.022519777057756	0.253126902946529	0.207009436543542	0.569452817512504
ENST00000649764.2	-0.565720427998443	-0.391065385758337	0.174207289612394	0.030192793355584	0.548471565751591	0.723126636403248	0.174598653838144	0.00379890335244584	0.174207289612394	0.030192793355584	0.187617983266971
ENST00000318130.13	0.0994145390895087	0.0497369202937267	-0.0504443382865141	0.687946463232317	-0.695667308813106	-0.745344953161676	-0.049409718810328	0.723756709769702	-0.049409718810328	0.723756709769702	0.917916735774665
ENST00000457054.6	-0.133944672761591	-0.325953829170473	-0.19247765169787	0.0169184089558863	1.12984300266565	0.937833879786164	-0.191977255770658	0.000919778031978857	-0.19247765169787	0.0169184089558863	0.125166179918856
ENST00000356151.7	-0.622563911434393	0.47027368009612	1.08711406727262	0.00707653250735368	0.900442627047453	1.99328060010354	1.09438844743941	7.04344638716738e-06	1.08711406727262	0.00707653250735368	0.0661649616412419
ENST00000248600.5	0.577808718874821	0.503623111621696	-0.0756236040401883	0.782168925999707	1.34184994563532	1.26766435262147	-0.0725181304548006	0.792706075736363	-0.0725181304548006	0.792706075736363	0.944350806046569
ENST00000369763.5	-0.0400501206721445	0.267562596451917	0.306646363513752	0.0205137675088702	0.45135697140082	0.758969748322695	0.307714859214235	0.00163920198365909	0.306646363513752	0.0205137675088702	0.143808812872863
ENST00000475204.5	1.83138052499181	10.5113287078989	8.67845529487044	3.02803146925879e-40	-7.64634391065532	1.03367113438127	3.98094275324796	6.09067977622867e-06	3.98094275324796	6.09067977622867e-06	0.000180240854252275
ENST00000314332.5	-0.542041360675527	-0.298696506537163	0.243202902478846	0.00543947546487013	1.97893056969142	2.22227545552504	0.243403717963756	0.00014361700104617	0.243202902478846	0.00543947546487013	0.0543686958213809
ENST00000575636.5	1.14068651533018	1.03607138259114	-0.108323446495071	0.88241980102366	-0.928211924736824	-1.03282738023194	-0.0868139123943727	0.912440699044799	-0.0868139123943727	0.912440699044799	0.983739320262215
ENST00000290429.11	-0.0525770641316239	-0.231861051600113	-0.180948404495833	0.479786785284287	1.64568765766642	1.4664037420179	-0.179221145595998	0.433443646262606	-0.180948404495833	0.479786785284287	0.80943468402089
ENST00000311595.14	0.665079598026387	1.73316024561705	1.06229944790415	0.0175715678507174	-1.03650364663644	0.031576745001658	1.08340550777492	0.0443829863274063	1.08340550777492	0.0443829863274063	0.238330255286137
ENST00000393915.9	0.105654673934225	0.1975176836487	0.0912252703136675	0.3351463220214	0.0470483557464312	0.138911400045124	0.0918773510405231	0.204515747419354	0.0912252703136675	0.3351463220214	0.700670657159793
ENST00000265316.9	0.662001655891013	0.702998874337648	0.0395662279727976	0.809021822481173	0.721847195193444	0.762844452299439	0.0414889137823349	0.755489056102235	0.0395662279727976	0.809021822481173	0.949282544609266
ENST00000380492.8	0.316752440060032	0.629560002789004	0.310313781958966	0.490779131365379	0.494733893386452	0.807541182262654	0.318168945996527	0.525883876013047	0.318168945996527	0.525883876013047	0.830864952383502
ENST00000627916.2	0.0930176427697677	0.353592488832814	0.259431990690216	0.0366506590875857	-0.931697588231991	-0.671122740161415	0.260910517195756	0.0356832209188717	0.259431990690216	0.0366506590875857	0.2110762367353
ENST00000368009.7	0.487644461539659	0.232335105840673	-0.258601290446982	0.315761566103888	2.14854215404927	1.89323302311944	-0.254861419696432	0.140951758053176	-0.258601290446982	0.315761566103888	0.683524782619712
ENST00000262948.10	-0.322435524007345	-0.616874089089861	-0.295551732668192	0.00828087257857104	-0.379271759746622	-0.673710299824225	-0.29462265384855	0.00419285023509288	-0.295551732668192	0.00828087257857104	0.0744050126747241
ENST00000650114.2	-0.908738313931278	-0.914703733548213	-0.008648023305871	0.970826845990699	-1.93944910342182	-1.94541477206499	-0.00720668633727684	0.977280526915633	-0.00720668633727684	0.977280526915633	0.998686441213691
ENST00000270824.1	-0.0765085404226751	-0.553925393902684	-0.493597696839283	0.389519318938772	1.9387231997183	1.46130687182265	-0.478313517936462	0.300005159589243	-0.493597696839283	0.389519318938772	0.750050333311291
ENST00000282344.11	-0.0593930224720782	-0.0232134633827227	0.0327662871296166	0.907857587386247	-2.38338762751069	-2.34720846957971	0.0373812189220297	0.922853683651395	0.0373812189220297	0.922853683651395	0.98671552296429
ENST00000360299.10	-0.243673414838906	-0.163889730818947	0.0761766108689645	0.751729566880505	-0.28771233150874	-0.207928667959684	0.0802607377597218	0.737635058946875	0.0761766108689645	0.751729566880505	0.924175134946964
ENST00000618612.4	0.552115247608751	-0.0136718118271064	-0.566225502802597	0.183914241737109	5.68686252266446	5.12107633328456	-0.565659841712361	1.31042251173681e-08	-0.566225502802597	0.183914241737109	0.537473335544136
ENST00000533683.7	-0.776875043207102	-0.977646252081971	-0.202366123540409	0.135757329468153	-0.0130270786669879	-0.213798264724314	-0.201071776643505	0.110550607548306	-0.202366123540409	0.135757329468153	0.457752778206563
ENST00000211936.10	-0.383497730573021	-0.00961944853767626	0.369721912549305	0.175970849053017	-0.689086224473812	-0.315208026494525	0.374534712702758	0.199287606514448	0.374534712702758	0.199287606514448	0.558180518789238
ENST00000342879.7	-0.403169383740346	-0.613772568426174	-0.213131034185001	0.245489011734584	0.901523220039546	0.690920138413636	-0.210636625817241	0.148368565734106	-0.213131034185001	0.245489011734584	0.614488441436856
ENST00000296597.10	-0.202857112858338	-0.430272428657908	-0.229182849753971	0.170628772662582	-0.0190455257737458	-0.246460854193822	-0.227371207628915	0.18500131334581	-0.227371207628915	0.18500131334581	0.537919254992877
ENST00000373585.8	0.635988918497509	-0.0594882270536292	-0.696733541923703	4.69511038257018e-10	0.0966713747374295	-0.59880576160592	-0.695313696192335	5.33641007328673e-10	-0.695313696192335	5.33641007328673e-10	3.80254325682688e-08
ENST00000370952.4	0.2867708295081	0.48447345416407	0.196052317803214	0.259922948361238	0.534150724076102	0.731853384305874	0.198253241902851	0.199238351394897	0.196052317803214	0.259922948361238	0.62783796915713
ENST00000548446.6	-0.147054936691734	0.148134242666513	0.290449185295876	0.590673617395477	2.24752948764162	2.54271910260548	0.296888818404482	0.361983355065248	0.290449185295876	0.590673617395477	0.864572234793492
ENST00000468812.6	-0.669294458260178	-0.564285977235575	0.104868508433857	0.0555612826801665	2.13681222442169	2.24182073436468	0.104991486302018	3.13335417062229e-05	0.104868508433857	0.0555612826801665	0.276682415038567
ENST00000458198.3	-0.425522519116199	-0.600580325664779	-0.178557350060932	0.402516202607605	-0.0868329945977223	-0.261890804870717	-0.175262147851804	0.414688776945861	-0.175262147851804	0.414688776945861	0.769223179157496
ENST00000470121.5	0.998708291610156	2.16574903949311	1.1651475007063	0.047549967733952	2.40123133896877	3.56827234119896	1.17314740083848	0.000160966505949118	1.1651475007063	0.047549967733952	0.250371269094037
ENST00000409262.7	-0.427254091091834	-0.662371471581818	-0.235948721929334	0.360416858294601	-2.65322443184034	-2.88834218017629	-0.235860630287941	0.477952655380075	-0.235860630287941	0.477952655380075	0.807346414600996
ENST00000427926.6	1.64726464182952	0.907068156334993	-0.740626048219988	0.0654330616292459	0.170312473111958	-0.569884425034403	-0.735924618758072	0.142120160159933	-0.735924618758072	0.142120160159933	0.470324252366244
ENST00000650064.2	-0.174771986030695	0.115482824824525	0.2866343587237	0.432262326215327	-0.153677623125232	0.136576966563984	0.292272457592933	0.474916754863273	0.292272457592933	0.474916754863273	0.806995321109165
ENST00000428425.1	0.147913982752553	1.57848434056404	1.43028295334214	0.000876230112171604	-3.73579526678316	-2.30522598350932	1.45083530496379	0.0469482475677347	1.45083530496379	0.0469482475677347	0.248047058246895
ENST00000429568.1	-0.523640243464197	-0.256567671478171	0.266013766261921	0.157426647617226	2.32902715801117	2.59609990493902	0.267087878375939	0.00384617728049487	0.266013766261921	0.157426647617226	0.496572890774025
ENST00000299824.6	1.0074525776162	1.09191901563225	0.0823848434818655	0.783351273199654	-3.02780234494217	-2.94333646377426	0.0941584440719989	0.840591023963464	0.0941584440719989	0.840591023963464	0.959776658290984
ENST00000373479.9	-0.022842351183548	0.375995410985037	0.395912636855297	0.252169047244792	1.82596459330511	2.22480261276877	0.400093906632921	0.0741074322590759	0.395912636855297	0.252169047244792	0.62017324039699
ENST00000584164.6	0.0203749726407004	-0.618982896573953	-0.639663599668049	4.75490425151022e-16	1.97088581251759	1.33152800260032	-0.639426681833438	1.5228006837965e-53	-0.639663599668049	4.75490425151022e-16	7.80308605274351e-14
ENST00000314218.8	-0.244994123104214	-0.51580068328659	-0.281320037639813	0.492020783904326	0.711696972832414	0.440890476971812	-0.271776840217705	0.492585642946595	-0.271776840217705	0.492585642946595	0.816481913211549
ENST00000544440.7	0.699837218341624	0.336927705290577	-0.364165768810698	0.00919381704722065	-1.77802563934526	-2.14093523574778	-0.362209355822601	0.0457094270088734	-0.362209355822601	0.0457094270088734	0.243281967534697
ENST00000399395.7	0.451855909995917	0.274742317515379	-0.179852588566808	0.489124129363717	0.1413649790124	-0.0357486834547311	-0.175626497437616	0.540561031591052	-0.175626497437616	0.540561031591052	0.838264432005736
ENST00000369049.8	0.289301441418826	0.312238238145978	0.021674557759739	0.9110904170925	1.55133750157301	1.57427439709283	0.023084153095884	0.834790094359042	0.021674557759739	0.9110904170925	0.983577339541102
ENST00000286548.9	-0.0886261160362321	-0.0292269376836947	0.0582182341820969	0.778586790993056	-2.30028173521358	-2.24088279544696	0.0600962394457039	0.829557526413625	0.0600962394457039	0.829557526413625	0.955486135528014
ENST00000488383.5	-0.071051752422196	-0.393269717533184	-0.32360228743214	0.56229538014317	-0.152785930326733	-0.475004861282444	-0.321709892815528	0.618016478629074	-0.321709892815528	0.618016478629074	0.878777731925155
ENST00000040738.10	0.603967536499043	0.490428996941954	-0.114901062215878	0.376421294152414	-1.24292661663035	-1.35646520317501	-0.112902863317289	0.473808134749793	-0.112902863317289	0.473808134749793	0.806859936151545
ENST00000672160.1	-0.361491140034632	0.388214010963436	0.741464905283735	0.153146159926354	0.713758612070252	1.46346389212369	0.753357063069621	0.0849862847609254	0.741464905283735	0.153146159926354	0.488971629881617
ENST00000383678.8	0.117577614903235	0.0957190964067218	-0.0247386513465195	0.891499286823062	0.935177258545728	0.913318848343127	-0.0214045475518898	0.901494204614475	-0.0214045475518898	0.901494204614475	0.978985497331494
ENST00000265038.10	0.755222353408575	0.795662962400041	0.0326005378198571	0.954671179525427	0.433913640320088	0.474354316018385	0.0450624452175941	0.90001408244648	0.0326005378198571	0.954671179525427	0.993679740486102
ENST00000393560.5	-0.21837302747741	-1.10769794457908	-0.906542819469082	0.147339373823734	3.05329690777394	2.16397319392902	-0.892647794885539	0.0223552837345524	-0.906542819469082	0.147339373823734	0.478699944866917
ENST00000265560.9	1.02534934004301	0.900708631570789	-0.125532945170031	0.432631807756866	-0.563218687645345	-0.687859460969086	-0.1235350466164	0.525935750488532	-0.1235350466164	0.525935750488532	0.830864952383502
ENST00000529806.5	-0.508282275466749	-0.877091659251528	-0.371157629518699	0.0608144977562976	-0.608263394465547	-0.977072855061485	-0.369606837116321	0.0910413248077832	-0.369606837116321	0.0910413248077832	0.367555566092757
ENST00000382895.7	0.357464227835581	0.306003350551595	-0.0519999218355174	0.717456118359748	-2.78891567773818	-2.8403766700937	-0.0505974455535858	0.788753373199279	-0.0505974455535858	0.788753373199279	0.9433667184205
ENST00000216237.10	0.409741488175317	-0.0701561879721914	-0.48115542738503	0.00177537101795509	-0.0460273270660468	-0.525925033068554	-0.479603316793589	0.00420378331395384	-0.479603316793589	0.00420378331395384	0.0444640401107755
ENST00000259874.6	-0.471122870666705	-0.650658910744447	-0.183510654303055	0.587235628671596	0.108388612681724	-0.0711476219855731	-0.180876534087555	0.623092562273928	-0.180876534087555	0.623092562273928	0.880960677919264
ENST00000314400.10	0.307580050120219	0.199589456904917	-0.112209916576348	0.692702584262192	2.30612751056214	2.19813725044158	-0.107279685445546	0.560391487170958	-0.112209916576348	0.692702584262192	0.907287451700494
ENST00000371378.6	-0.29726247157908	-0.322676019868609	-0.0266731635743049	0.905183610957275	4.02151660568997	3.99610379637935	-0.0250616161179233	0.927530696539734	-0.0250616161179233	0.927530696539734	0.988885222386244
ENST00000324849.9	0.00255295233722533	-0.0271838678796281	-0.0331995829717284	0.861184143888047	-0.055449800557058	-0.085186581805639	-0.0291881026008753	0.881190777028671	-0.0291881026008753	0.881190777028671	0.973696929809991
ENST00000261245.9	-0.120868680873312	0.399476184645721	0.51834570080407	0.00957141448975358	0.150617507138126	0.670962399377251	0.521247890864257	0.00455464449402802	0.51834570080407	0.00957141448975358	0.083665997503342
ENST00000361510.7	0.139578949964188	0.0769202086332125	-0.0629521882267909	0.728996749972293	-0.454869624980531	-0.51752849302957	-0.0620195649015423	0.773661733862655	-0.0620195649015423	0.773661733862655	0.936364983737447
ENST00000234256.4	0.580892961109679	0.741693603400438	0.159026644116923	0.416779084338292	0.683669883713855	0.844470560840872	0.161871333473588	0.354848919751369	0.159026644116923	0.416779084338292	0.771383161734115
ENST00000276689.8	-0.312067611634242	-0.00866383242790255	0.30323619631836	4.69252704533243e-05	0.407438285846357	0.710842083561971	0.303417228101821	4.86507310036082e-07	0.30323619631836	4.69252704533243e-05	0.001045776963539
ENST00000258418.10	-0.247549159723927	-0.175017344815983	0.0717105936916995	0.506282617258278	-0.775436769057501	-0.702904963827955	0.072699705044253	0.518694286198257	0.072699705044253	0.518694286198257	0.827755682011688
ENST00000369442.3	-1.04201822760952	1.38421131931474	2.4497505491584	0.0478915421436034	-1.41269941455481	1.01351309821874	2.48247105346386	0.501823271030205	2.48247105346386	0.501823271030205	0.821765023260412
ENST00000587708.7	0.0599331634329226	-0.143093409655655	-0.205278032691952	0.500044841087571	3.38602840070492	3.18300224874197	-0.202721566056231	0.226456916244001	-0.205278032691952	0.500044841087571	0.821082102616989
ENST00000370238.8	-0.374629521097165	-0.360600703643087	0.0128574010099174	0.927697575713124	0.954022560512861	0.96805144031404	0.0140996121198202	0.878922056872171	0.0128574010099174	0.927697575713124	0.988965791589454
ENST00000300128.9	0.876191119519006	0.550222872813821	-0.327065861536696	0.0438468883576077	0.0100463159674384	-0.315921954196193	-0.325102683037853	0.0663113072442633	-0.325102683037853	0.0663113072442633	0.309305682882337
ENST00000321265.10	-0.21723848152782	-0.196893306412738	0.0200257995062165	0.787080775475687	-0.884099123325265	-0.863753912179677	0.020381803206452	0.687336598673357	0.0200257995062165	0.787080775475687	0.942599721271248
ENST00000306688.8	-0.518155685921412	-0.258819257722526	0.256677913285852	0.549892098851564	-1.59449247872766	-1.33515702093228	0.260642029615672	0.670068407775863	0.260642029615672	0.670068407775863	0.900760078869809
ENST00000592874.1	3.20540048294741	1.0767698785994	-2.13183341483325	1.28354654244031e-11	3.82959950825354	1.70096912262814	-2.1262482996999	1.57078953481056e-15	-2.13183341483325	1.28354654244031e-11	1.15850771676425e-09
ENST00000344387.9	0.823312076607713	-0.139884319108149	-0.965542744084212	1.81331797049394e-05	-1.92926769554149	-2.89246429707267	-0.962466042424368	0.00115285210694081	-0.962466042424368	0.00115285210694081	0.016386536968866
ENST00000340368.9	0.887120680781673	0.29409466036256	-0.593588615239814	0.045013278798364	-1.60884412900889	-2.20187053485452	-0.591170714967371	0.120655140979128	-0.591170714967371	0.120655140979128	0.428656687553583
ENST00000376351.4	0.701456280857045	0.640798565182049	-0.0633168310026653	0.9167150609141	-1.0090380536254	-1.06969636197721	-0.0509288703195825	0.93675071034515	-0.0509288703195825	0.93675071034515	0.990610626210201
ENST00000302787.3	-0.230966947818017	-0.297447842469598	-0.0672000322106781	0.406480501562271	-0.88279572857802	-0.949276606336942	-0.0664992369462756	0.365769527254756	-0.0672000322106781	0.406480501562271	0.761525044056312
ENST00000620612.5	1.82642037937267	1.37131622217074	-0.454017453778551	0.865467548651438	-2.43107094640879	-2.88617690983706	-0.511085212512796	0.754477577158517	-0.454017453778551	0.865467548651438	0.967835425876442
ENST00000344063.7	-0.255025403912949	-0.832077406434814	-0.577159195455678	2.20805837967601e-18	2.3294741371553	1.75242217068365	-0.577042478199444	6.89138091334302e-52	-0.577159195455678	2.20805837967601e-18	4.88071026740223e-16
ENST00000380191.9	-0.16938845297884	-0.159816124227795	0.00941071718122355	0.898710517999687	0.837207748135625	0.846780101209444	0.00955657724700787	0.854760986688242	0.00941071718122355	0.898710517999687	0.97897616557736
ENST00000428708.6	-0.18433508972833	-1.90475589396152	-1.72196081076893	0.0167498864674958	2.06876444888675	0.348341809565193	-1.72846397984243	0.0280081596993383	-1.72846397984243	0.0280081596993383	0.178130579978587
ENST00000380822.9	-0.345397023925314	-0.192940177191987	0.151675539808987	0.186227411862606	0.265841846212382	0.418298722726701	0.152409187775991	0.117791825114688	0.151675539808987	0.186227411862606	0.539659264020005
ENST00000401950.7	0.0192590115333675	-0.22555125125796	-0.245936546644914	0.431943685381219	-1.31229763189961	-1.55710833004176	-0.244645061588041	0.534025095103908	-0.244645061588041	0.534025095103908	0.834671056498386
ENST00000349139.6	-0.453447500421704	-0.372840458132974	0.0801113822663428	0.330302997326876	0.305963977627803	0.38657104699982	0.0806772070505619	0.203894519429124	0.0801113822663428	0.330302997326876	0.697096277090784
ENST00000261714.11	0.219843487748875	0.387390880259013	0.167134617424274	0.077481159660019	0.0384651180720894	0.20601251471749	0.167784946995054	0.0681522994547016	0.167134617424274	0.077481159660019	0.337841562108561
ENST00000419585.5	0.572845588423303	0.628923250739795	0.0557199952200769	0.770590673687921	-0.0825735830577571	-0.0264960682412465	0.0567488810421959	0.81800089815339	0.0567488810421959	0.81800089815339	0.951909695137965
ENST00000615868.2	-0.557143513413881	-0.313393440887291	0.243471229992134	0.00414427379441627	2.38009706684183	2.62384718793808	0.243729393380385	4.21216032625962e-08	0.243471229992134	0.00414427379441627	0.0440064994777673
ENST00000343210.11	0.526177813998037	1.42180383341015	0.892698629551699	0.00559097295245656	-1.0580945928206	-0.162468822983818	0.903646550164188	0.0250874734876358	0.903646550164188	0.0250874734876358	0.16491639848254
ENST00000395184.6	-0.620265043342579	-0.326696244755067	0.290140743243956	0.473254655931572	-1.33748107412211	-1.04391287707027	0.29444116035265	0.570138192942909	0.29444116035265	0.570138192942909	0.855736748444153
ENST00000305949.6	0.544636055787038	0.211066341979628	-0.337967389353492	0.406304393692875	1.37707335607841	1.04350365341397	-0.330974467337325	0.408271636598913	-0.330974467337325	0.408271636598913	0.762938249827955
ENST00000399409.7	-0.167744000957393	-0.0958347634223985	0.0684924596125156	0.828277445554046	1.49327609677856	1.56518555737868	0.0722024901331555	0.706519624392537	0.0684924596125156	0.828277445554046	0.955284103162163
ENST00000651222.2	-0.395033362586152	-0.196342261748505	0.197099395845384	0.366247808447835	-3.16432530667423	-2.96563446803406	0.19930039336627	0.492747865905102	0.19930039336627	0.492747865905102	0.816481913211549
ENST00000675864.1	0.623921483433968	-0.22067903206452	-0.847510562912755	0.143306304087569	6.67320347858243	5.82860463676059	-0.844653543880614	4.98223001840533e-16	-0.847510562912755	0.143306304087569	0.472352580515053
ENST00000381995.5	-0.345825894450491	0.082953369851092	0.425734876165977	0.289275579960992	-1.22898632014556	-0.800207652336503	0.431463628530344	0.410710053734761	0.431463628530344	0.410710053734761	0.766162479540704
ENST00000323760.11	0.771970790872104	0.383088974698541	-0.391418721752885	0.110046171722149	1.47589135538815	1.08700963780326	-0.387938212945671	0.067094776139105	-0.391418721752885	0.110046171722149	0.407351362242854
ENST00000432648.8	-0.191689921324441	-0.118620903924504	0.0722208373918174	0.515159434052912	-0.722398015504222	-0.649328999418248	0.0732101638925342	0.511449679287865	0.0722208373918174	0.515159434052912	0.825538582945245
ENST00000251453.8	-0.320013883195862	-0.584499429258719	-0.264513204589847	1.86524406035047e-05	1.23028524977954	0.96579973320744	-0.264444646781189	6.22135905074817e-11	-0.264513204589847	1.86524406035047e-05	0.000466722828899754
ENST00000316423.11	0.756234171694876	0.709241741367914	-0.0488745860249837	0.74202306620196	-0.732031704348006	-0.77902417741474	-0.0462968476411914	0.796939744610771	-0.0462968476411914	0.796939744610771	0.944350806046569
ENST00000300650.9	-0.19977298898699	-0.430810616240471	-0.233153488610528	0.190192124103819	-0.0854737332229219	-0.316511385010828	-0.231037759563576	0.214331946335704	-0.231037759563576	0.214331946335704	0.577469977801496
ENST00000342649.9	0.711668170042748	0.65353688563651	-0.0609935032585947	0.902039269975299	0.0953688698305868	0.0372372577556968	-0.0520544792513951	0.923342659520355	-0.0520544792513951	0.923342659520355	0.986890692661284
ENST00000336854.8	-0.262278994695537	-0.391519807606278	-0.131959014581668	0.494008168200154	-0.746612359144924	-0.875853224049768	-0.129121187730675	0.542645336198583	-0.129121187730675	0.542645336198583	0.839028070858936
ENST00000301305.8	-0.278914201710647	0.00362988055861494	0.281083622320515	0.103000296722012	1.36715117329727	1.64969536863249	0.282768435031836	0.0114608673396496	0.281083622320515	0.103000296722012	0.394270818701997
ENST00000651629.1	1.22438306533181	1.27643413884412	0.0468912525604956	0.906526916791493	-0.956969600167901	-0.904918889940616	0.0681837907938529	0.898565481530378	0.0468912525604956	0.906526916791493	0.981270541252115
ENST00000228515.6	-0.506706004306525	-0.672195986962867	-0.173909387673409	0.650166828794401	-0.644290330364634	-0.80978059823927	-0.166692121283823	0.700666529088436	-0.166692121283823	0.700666529088436	0.910488203546113
ENST00000278845.8	0.7380852581973	0.620936172714694	-0.120179587290636	0.57748870195047	0.319622220540353	0.202473164081968	-0.115659134589419	0.593812519256758	-0.115659134589419	0.593812519256758	0.865240302029323
ENST00000338591.8	0.860307638240596	1.18043053097055	0.315528849561617	0.280854777999515	0.262665082584456	0.58278799006515	0.323581790689716	0.247611092992976	0.315528849561617	0.280854777999515	0.650493978546765
ENST00000277746.11	-0.379449081238428	-0.243329201479488	0.133782226964164	0.547536529407411	-0.0542329722032529	0.0818868770192917	0.136250532891832	0.544446038382308	0.133782226964164	0.547536529407411	0.841618014146262
ENST00000233025.11	-0.35106323541904	-0.371160910176776	-0.0209628776858304	0.833881819729765	0.455972669776095	0.435875034211129	-0.0200230762988445	0.80938667836631	-0.0209628776858304	0.833881819729765	0.956417278767487
ENST00000306735.10	-0.0365839442740291	-0.118025843355934	-0.0838061906126275	0.653447012034954	-1.12438156545682	-1.20582353964056	-0.0810400407755276	0.709384952089221	-0.0810400407755276	0.709384952089221	0.91414020417351
ENST00000245564.8	0.907704260344072	0.359021387243349	-0.549908718635002	3.69347675950267e-06	0.122261793425577	-0.426421066075171	-0.548509862853424	3.10239910942868e-06	-0.549908718635002	3.69347675950267e-06	0.000114297276520496
ENST00000502935.6	0.079218758141019	0.12996105904243	0.0492944308946275	0.756384590627024	0.821063178554906	0.871805537440708	0.0508993432249298	0.67695322055315	0.0492944308946275	0.756384590627024	0.926637428015077
ENST00000296388.10	0.641510700284712	0.282510557045359	-0.360148228545185	0.011082942901986	1.81784633367793	1.45884627279462	-0.358839793239676	0.000260927983653581	-0.360148228545185	0.011082942901986	0.0932706717726573
ENST00000200135.8	0.6461251440025	0.132787123827104	-0.514348750669359	0.000194702442279931	1.54773538006885	1.0343974221032	-0.513090123410091	2.27365173606633e-06	-0.514348750669359	0.000194702442279931	0.00356694970959566
ENST00000674399.1	0.632215357856886	0.927796009641673	0.293033536024973	0.163679261251481	-0.602105598173729	-0.30652500631346	0.297756595548499	0.204352606387817	0.297756595548499	0.204352606387817	0.566217211508428
ENST00000414262.6	-0.0930269482070526	-0.0119399278729962	0.0800730087685602	0.57974980776519	-1.24193002687825	-1.16084305812187	0.0813601580253187	0.623514215344048	0.0813601580253187	0.623514215344048	0.880960677919264
ENST00000574538.2	-0.234884604506868	-0.0509750004245549	0.180417164868342	0.491674710776061	-0.914052909973898	-0.730143443763962	0.184540791560067	0.534664185207811	0.184540791560067	0.534664185207811	0.834671056498386
ENST00000368623.7	-0.377984570235534	0.0326203817042132	0.409875043490451	0.293894871155271	4.26075799333195	4.6713635198022	0.410689318245596	3.47879662356391e-05	0.409875043490451	0.293894871155271	0.663576266308681
ENST00000264220.6	0.0746565292423949	-0.151971222988166	-0.227927862529214	0.0604724039733856	0.592562954457367	0.365935239676956	-0.226437952809352	0.0291256253072552	-0.227927862529214	0.0604724039733856	0.291237199144768
ENST00000319190.11	0.357909069355846	0.24830031726473	-0.112322268014023	0.638316647709092	-1.09383084277394	-1.20343975554381	-0.107800679107121	0.716213298310684	-0.107800679107121	0.716213298310684	0.916697278539163
ENST00000308924.9	-0.0566683941156937	-0.22604776005606	-0.169777479091969	0.0222896010880677	0.508894880606741	0.339515550655473	-0.169409164031375	0.000666581182442706	-0.169777479091969	0.0222896010880677	0.151776085457579
ENST00000587230.6	-0.27732227834543	0.0107815357971451	0.284941716654139	0.253107241635088	-1.4710811598628	-1.18297754894736	0.289366650018345	0.343493456577223	0.289366650018345	0.343493456577223	0.708913420005317
ENST00000441735.2	-0.43919725418553	0.56586105104272	1.00372157453945	0.0309146015640476	-0.484284890463791	0.520772783280865	1.0106313736103	0.0874595522260116	1.0106313736103	0.0874595522260116	0.360820034449997
ENST00000393033.9	-0.105764303832516	-0.150600169910374	-0.0466978643132878	0.783819322466218	0.309761781066996	0.264925935829496	-0.0444714444563432	0.791430270872985	-0.0444714444563432	0.791430270872985	0.944350806046569
ENST00000382247.6	-0.29683736346968	-0.12270212465718	0.17300767128241	0.178313311206422	-1.79165913784064	-1.61752394749091	0.174435240813148	0.244461229256997	0.174435240813148	0.244461229256997	0.613192262107161
ENST00000309083.8	-0.076731206281361	-0.206051957570713	-0.130474579369568	0.249212026872715	-0.419588310036739	-0.548909049847209	-0.129261215925908	0.241462552045719	-0.130474579369568	0.249212026872715	0.618063499782538
ENST00000254878.8	-0.475689924880588	-0.221176180494645	0.251739958466267	0.228545912810809	0.481136274129454	0.735650102049886	0.254648933286732	0.135974153329346	0.251739958466267	0.228545912810809	0.594336178180833
ENST00000541638.6	-0.196996888853628	0.11875321116004	0.309292807531198	0.421558240743567	0.285001339349386	0.600751446616656	0.317259829715873	0.38166701603003	0.309292807531198	0.421558240743567	0.774717301458088
ENST00000263918.9	0.24818828244489	0.0594773638972594	-0.190101024522082	0.116956117830004	-0.855084434274746	-1.04379537254114	-0.188606520856695	0.160765990274924	-0.188606520856695	0.160765990274924	0.503253306551358
ENST00000320610.13	0.198896714614174	0.0967050534709751	-0.102600341675426	0.896930834474635	-2.16047927362548	-2.26267219805114	-0.0976291924942796	0.893104712735634	-0.102600341675426	0.896930834474635	0.97897616557736
ENST00000545947.5	-0.887597381100091	-0.88062496913922	0.00396667183794852	0.991303646872722	0.399772766385728	0.406745240904366	0.00649319977411089	0.967692491961101	0.00396667183794852	0.991303646872722	0.999798949077772
ENST00000523377.2	-0.113735145631465	0.204564303188531	0.31645892898748	0.0391463255307955	-1.76716288804104	-1.44886350123113	0.31872236698327	0.0749818959479547	0.31872236698327	0.0749818959479547	0.331752007766461
ENST00000355387.6	-0.413297745088824	-0.286192879879254	0.125498590950173	0.455495274483626	-1.37495956971828	-1.2478547841103	0.12722960365724	0.513995088278679	0.12722960365724	0.513995088278679	0.825538582945245
ENST00000326080.10	0.132374699705626	0.114527629309634	-0.0196644311895051	0.930471488509776	-0.322238413742098	-0.340085596233841	-0.0168516572767046	0.948450722686902	-0.0168516572767046	0.948450722686902	0.991945471724083
ENST00000344697.3	-0.723984847291853	-1.14926567667033	-0.432132817027916	0.211277871636908	-0.824973763962407	-1.25025485224388	-0.428482125811575	0.270469909547271	-0.428482125811575	0.270469909547271	0.639480373347848
ENST00000445140.6	0.109060409362517	0.857157900302677	0.747846995733897	0.0340986728349154	-4.56943502384968	-3.82133844469737	0.754420410234928	0.180175112237831	0.754420410234928	0.180175112237831	0.532172522674652
ENST00000260502.11	-0.553963729986354	0.569172295986593	1.11272635225336	0.115786134016229	0.59307162240781	1.71620764957923	1.13211188790224	0.0710580137564651	1.11272635225336	0.115786134016229	0.417684411500653
ENST00000218348.7	0.00205428653352687	0.0136164073098226	0.0108357699393229	0.950377424844954	0.918379207885472	0.92994135985815	0.0117462670193954	0.929510857919105	0.0108357699393229	0.950377424844954	0.992626604483674
ENST00000298428.14	2.12846607122115	1.8445120170004	-0.283495770388502	0.927256035283005	0.196136849090335	-0.0878186825627409	-0.364014201312571	0.807761353001035	-0.283495770388502	0.927256035283005	0.988794927124635
ENST00000305510.4	0.25077757906198	0.226774230223814	-0.0261042301811634	0.888461657383776	-0.0995809725175994	-0.123584345516578	-0.0231575319435895	0.911200722459184	-0.0231575319435895	0.911200722459184	0.983577339541102
ENST00000409220.5	1.00123769161682	0.755321128437859	-0.252020883538211	0.567239501112572	-0.968280885487215	-1.21419784785343	-0.235257179798634	0.683285752904158	-0.235257179798634	0.683285752904158	0.905364355812338
ENST00000265097.9	0.120240582930254	0.0216883944362085	-0.0990775070748009	0.262194793223728	0.294085116918188	0.19553295014458	-0.0985258782606954	0.196380339332917	-0.0990775070748009	0.262194793223728	0.631710609482195
ENST00000317677.9	0.962628477265402	0.919828755125532	-0.0444752444679853	0.796559631884046	-0.440288988086867	-0.483088757494694	-0.0413550936185061	0.842833295488552	-0.0413550936185061	0.842833295488552	0.959991448173979
ENST00000264255.8	0.059690489486802	0.00489437112096597	-0.0562856518933306	0.691143154774632	1.1160469043604	1.06125086664476	-0.0547474263836971	0.609798858431227	-0.0562856518933306	0.691143154774632	0.9069382055656
ENST00000375730.3	-0.0887963389969219	1.06065563826445	1.18233538382012	0.306984356434889	1.51549834940781	2.66493679104758	1.11095345602129	0.716320247091451	1.11095345602129	0.716320247091451	0.916697278539163
ENST00000321169.10	0.182317744790556	0.113915329121049	-0.0699835199015058	0.652287309821749	1.13000331893943	1.06160098444437	-0.0682748030412864	0.577914772121997	-0.0699835199015058	0.652287309821749	0.892061824069103
ENST00000373173.7	-0.159935105400096	-0.286994072239414	-0.130451636781086	0.571501778485335	-0.152101765230371	-0.279160768634683	-0.127135070585358	0.60291344539879	-0.127135070585358	0.60291344539879	0.871108508198457
ENST00000374893.11	-0.126744987670061	-1.80448490735012	-1.65881564305825	0.814352014548521	-0.246665620489365	-1.92444245659077	-1.66968918530232	0.633571017166807	-1.65881564305825	0.814352014548521	0.950252819389683
ENST00000605786.5	-0.275872313713973	-0.425667020442218	-0.156973726557247	0.680281836182894	2.57467147583042	2.42487740665946	-0.149809214858273	0.534839534726474	-0.156973726557247	0.680281836182894	0.904755316923494
ENST00000328599.4	-0.740811068631552	-0.48873423255724	0.249786489152684	0.178821062190915	-0.674359012927193	-0.422282216436623	0.251748121164358	0.196509038986786	0.251748121164358	0.196509038986786	0.554239150677184
ENST00000380486.4	-0.0887605387957118	-0.0458512651860191	0.0395398820100006	0.890811379945332	-1.64494226673083	-1.60203355858124	0.044297518938567	0.910363587894339	0.044297518938567	0.910363587894339	0.983359730775265
ENST00000650571.1	0.609934806390979	0.360740545437505	-0.250222649226899	0.110205889602054	0.843143759336804	0.593949526578336	-0.248588217627786	0.0891958944449718	-0.250222649226899	0.110205889602054	0.407499109303206
ENST00000368633.2	0.270138632425112	0.173105684456623	-0.0999094630848656	0.61335217746572	-0.0743636046860148	-0.171396562466233	-0.0962988055150458	0.645250102243613	-0.0962988055150458	0.645250102243613	0.889308290037663
ENST00000340309.7	-0.173651723449026	-0.179872173684215	-0.00703749896553152	0.940094080308373	0.229168932820021	0.222948517996507	-0.00621990527648053	0.945880969915186	-0.00621990527648053	0.945880969915186	0.991945471724083
ENST00000220763.10	0.0396110894808281	0.0245705716582185	-0.0186054780494906	0.925012403081543	0.84119808031252	0.826157657340179	-0.0145450717337932	0.948133395466197	-0.0145450717337932	0.948133395466197	0.991945471724083
ENST00000359523.7	-0.128736472352122	-0.268459872576374	-0.140835866358162	0.248264070009044	-0.938569880055423	-1.07829330154782	-0.139650827603649	0.296137161649162	-0.139650827603649	0.296137161649162	0.665034542364104
ENST00000358201.9	0.0638010242466089	-0.149597678031554	-0.218787663338528	0.474864692512521	-0.437879663221143	-0.651278512086606	-0.212748305016117	0.541988898901529	-0.212748305016117	0.541988898901529	0.838706590496099
ENST00000374024.4	-0.227513229387142	-0.0823482384930934	0.136676284539216	0.782612520502125	-0.120174239725819	0.0249904622111672	0.146920855575122	0.780858923443369	0.136676284539216	0.782612520502125	0.940647485671726
ENST00000451652.5	-0.303996640308527	-0.285160180076909	0.0110105192820438	0.97738720005373	2.3428737172883	2.36171057540836	0.0187557819228084	0.962871411489493	0.0110105192820438	0.97738720005373	0.998686441213691
ENST00000333651.11	-0.454973615756435	-0.423503588107703	0.0301075659363104	0.866571136258259	-0.931403556276961	-0.899933632847824	0.0314971451938377	0.882158321724142	0.0314971451938377	0.882158321724142	0.974109135032145
ENST00000267807.11	0.758788229983111	-0.062817369974246	-0.827361669124072	0.0443260868583223	-0.422028776292098	-1.24363473616319	-0.819140928968789	0.0981697048264913	-0.819140928968789	0.0981697048264913	0.383854177969577
ENST00000380770.5	0.537988190736154	1.31897795301976	0.78708357866847	0.379258350004234	-1.26235332879982	-0.481382819399008	0.754404060781441	0.827309094360966	0.754404060781441	0.827309094360966	0.955184394096965
ENST00000322396.7	0.778133680495603	0.824773046993305	0.0458844246414505	0.854201983954209	-0.296404002929071	-0.249764866364518	0.0498401549212231	0.884390776649381	0.0498401549212231	0.884390776649381	0.974629536983809
ENST00000410097.5	-0.438896993292062	-0.123179061696571	0.314511587637522	0.0114345784949592	-0.125344268879768	0.190373691797014	0.315869585785288	0.00360398934356566	0.314511587637522	0.0114345784949592	0.095436853948001
ENST00000529270.1	-0.0980860461040822	-0.416896350602015	-0.324643509785572	0.345167317403888	2.16822246983881	1.84941255746638	-0.319019114846611	0.171079495318876	-0.324643509785572	0.345167317403888	0.709830724087129
ENST00000595564.5	-0.778385977118525	-0.201556264807461	0.57363323660781	0.160465701834157	2.57794366446964	3.1547739948047	0.576877956414913	0.000821102634730298	0.57363323660781	0.160465701834157	0.502458518810569
ENST00000476287.4	0.272126602456084	0.619875913732609	0.34619189797579	0.0201905109640058	0.0330446772084691	0.380794004516523	0.348423826324283	0.0122963516196089	0.34619189797579	0.0201905109640058	0.142094492690804
ENST00000220764.7	-0.166898080577029	-0.182921952718614	-0.0167249966347998	0.882853895870926	1.8524375638269	1.83641376142675	-0.0159281808570468	0.848968604418517	-0.0167249966347998	0.882853895870926	0.974109135032145
ENST00000261845.7	-0.175931964142077	0.318208162835218	0.493072479164413	0.000345667456173429	-2.64137766980978	-2.14723763371371	0.494734405598827	0.00475145712351694	0.494734405598827	0.00475145712351694	0.0489657774546261
ENST00000261407.9	0.364674966946681	0.316484094132188	-0.0502025870816079	0.748785972838063	0.534982631323593	0.486791797185724	-0.0479346460591223	0.746188480846875	-0.0502025870816079	0.748785972838063	0.922572600997645
ENST00000477070.6	1.54508597670114	1.09062471974924	-0.458835781811765	0.301097582921869	-0.47711331948884	-0.931574889302357	-0.441049305704965	0.446605943780435	-0.441049305704965	0.446605943780435	0.790261228081342
ENST00000456380.5	1.3463100214981	2.71512226866288	1.36818640023772	3.74171572089045e-30	-5.08178351142496	-3.71297156511121	1.37153087841766	1.51767691822666e-09	1.37153087841766	1.51767691822666e-09	9.66938747136056e-08
ENST00000358731.9	0.608584854680737	0.321157105314728	-0.288439118784447	0.023034887481201	-2.9751512001195	-3.26257904376947	-0.286920866948063	0.0957022523412091	-0.286920866948063	0.0957022523412091	0.377889571676134
ENST00000326361.7	-0.500841071907135	-0.372202152493476	0.126121921505329	0.466074625199427	-0.668270729483674	-0.539631794834318	0.128650908336236	0.43867432962385	0.126121921505329	0.466074625199427	0.801751398415761
ENST00000425562.7	-0.190746583156478	-0.0912521038339837	0.0968192682008633	0.618486949703621	0.537554324190437	0.637048866293059	0.0997455690068254	0.537639586843551	0.0968192682008633	0.618486949703621	0.878796738264553
ENST00000546097.5	-0.189945871279254	0.467513097670083	0.656301019948355	0.0228421566601587	-1.4644632966168	-0.807004707591072	0.660515777042429	0.0883355003295634	0.660515777042429	0.0883355003295634	0.362547102716749
ENST00000262850.7	1.5268239353483	1.39924020778219	-0.131362073956136	0.758206924132248	0.0331274071600791	-0.094456525087483	-0.116501288013882	0.828156523231386	-0.116501288013882	0.828156523231386	0.955246358159653
ENST00000246912.8	-0.438101940536211	-0.35902021128842	0.0779085586058297	0.534074424263476	0.28275361802341	0.361835387443398	0.079092046603534	0.441735319795336	0.0779085586058297	0.534074424263476	0.834671056498386
ENST00000356924.9	0.707451237612529	0.764765519940014	0.05237778061319	0.877752495404706	0.14876070668107	0.206074945919617	0.06060726040071	0.848772212367655	0.05237778061319	0.877752495404706	0.972649996462026
ENST00000241014.6	-0.377086593533658	0.0962039167151421	0.46777953180142	0.32010480530155	-1.15384506291724	-0.680555172651367	0.477068520856344	0.419410008631142	0.477068520856344	0.419410008631142	0.773324325814619
ENST00000229633.7	0.0212394812622209	0.0383444035883318	0.0146093547179849	0.943578511805981	-1.16621852005045	-1.14911370866621	0.0178782337009382	0.939323565355374	0.0146093547179849	0.943578511805981	0.991612254373443
ENST00000379161.5	-0.178171098356354	-0.350085780751508	-0.174418371396108	0.403920304109128	1.44223322046813	1.27031867304171	-0.172016505013146	0.283967405229345	-0.174418371396108	0.403920304109128	0.759893582035577
ENST00000369159.2	-0.998595842200259	-0.473963736237322	0.524632884607881	0.0352191218554968	3.13357442427883	3.65820718926534	0.524607035638223	9.51155228412982e-78	0.524632884607881	0.0352191218554968	0.206676594400797
ENST00000357444.10	0.807224683945008	3.21816194053834	2.42519564115641	0.0320499682169897	0.16602160746913	2.57695827381301	2.35405320731665	0.378826767903083	2.35405320731665	0.378826767903083	0.740226000930596
ENST00000367063.6	0.0916112329405954	1.51224986017976	1.42208765257703	0.00507355369646143	-1.24861006347923	0.172027383774032	1.43252893402189	0.0807240267630195	1.43252893402189	0.0807240267630195	0.346266112423867
ENST00000399262.7	-0.169480006312601	-0.0628313371900376	0.105092736800271	0.534948204403256	-1.0638639634337	-0.95721537354206	0.106818253405772	0.587425507582861	0.106818253405772	0.587425507582861	0.864142384337591
ENST00000316594.6	-0.106747185494114	0.100905388864697	0.207098521326989	0.0380525241904251	0.164328080249174	0.371980672032804	0.207760884975337	0.0194254993158398	0.207098521326989	0.0380525241904251	0.215896746729436
ENST00000525701.5	-0.377240315828972	-0.0961604506543195	0.278851084214261	0.305292383937075	-1.06554582477438	-0.784466226698464	0.282170866697787	0.403140105887922	0.282170866697787	0.403140105887922	0.759111697995841
ENST00000263867.9	-0.740700557823765	-0.349042835182711	0.385829897261784	0.264075430866615	1.44186857321815	1.83352659060832	0.391473519414468	0.0857457200862694	0.385829897261784	0.264075430866615	0.633085985371286
ENST00000430082.6	0.067919819621218	0.186286993716189	0.117717070345347	0.293288489761185	1.20413922987907	1.32250645219804	0.118375095126593	0.135615398214089	0.117717070345347	0.293288489761185	0.663254114600768
ENST00000432849.7	-0.417793147493834	0.566423806188826	0.980578893361471	0.103357546961316	1.74914226979428	2.73335940537056	0.988359363355323	0.0262202010586354	0.980578893361471	0.103357546961316	0.394945992819761
ENST00000409260.5	1.16360465733619	0.28783590223281	-0.880087245943052	0.0313198855759315	-1.07678086087972	-1.95255004478996	-0.870080736026609	0.100390513986708	-0.870080736026609	0.100390513986708	0.388470759910696
ENST00000320330.8	-0.555621842691572	-0.60473048618228	-0.0525159814904526	0.798826176384585	-0.429396676462798	-0.47850535770051	-0.0494862136974992	0.822806104059283	-0.0494862136974992	0.822806104059283	0.952931235357795
ENST00000592927.5	4.49498735280399	9.67233419249336	5.17197119213159	6.92415853403397e-17	-4.9786535111493	0.198778367771486	0.486651310901479	0.556937849534561	0.486651310901479	0.556937849534561	0.848171238513615
ENST00000372797.7	-0.327483856772758	-0.369059838324054	-0.0416237795610155	0.596626620116891	0.774747701172358	0.733171724883166	-0.0415360258026968	0.577833413903249	-0.0416237795610155	0.596626620116891	0.867317010693134
ENST00000619007.4	-0.696832478556375	0.240666059997852	0.934540909370695	0.201219559743302	3.93987050180729	4.87737023989924	0.938426296586225	2.63147315406587e-06	0.934540909370695	0.201219559743302	0.561124884546783
ENST00000368309.4	-0.079072536740581	-0.327413361279621	-0.249498655537131	0.0192818956972313	-0.741559804128497	-0.98990062494073	-0.248439212913479	0.0212445903186151	-0.248439212913479	0.0212445903186151	0.147241586395745
ENST00000375231.5	1.00395458303642	0.45182766646854	-0.553438820119105	0.138198093992969	-1.79055726751385	-2.34268468854605	-0.547183219036843	0.270186423342836	-0.547183219036843	0.270186423342836	0.63924282369952
ENST00000532827.1	0.448337301324301	0.202058011806869	-0.249985977055941	0.611634311083373	4.15445939184372	3.90818113417889	-0.245550377496464	0.273482535846032	-0.249985977055941	0.611634311083373	0.875186977447691
ENST00000469022.5	1.4457168414837	1.40774614175542	-0.0418763319626798	0.963154061131026	0.700307629616228	0.66233669846095	-0.0164644290015925	0.986439714030857	-0.0164644290015925	0.986439714030857	0.999798949077772
ENST00000619594.5	-0.371752769415281	-0.10105424352856	0.269914303696659	0.073749310735214	1.96809910937917	2.23879775001739	0.270667379069322	0.000832055365128286	0.269914303696659	0.073749310735214	0.328310227937979
ENST00000014930.9	-0.0479980981633829	0.474284122607385	0.516355260576353	0.284218385319869	0.184575777388706	0.70685827329631	0.528226187965742	0.294924344439855	0.528226187965742	0.294924344439855	0.664393866323532
ENST00000648914.1	-0.00213921469036588	10.8938701927916	10.8946666611136	0	-13.2979169268608	-2.4018958323481	6.15801653522465	1.72202803861064e-21	6.15801653522465	1.72202803861064e-21	5.18091269060884e-19
ENST00000467582.1	-0.783967509529834	-0.196525189789582	0.577948691357914	0.323296956978727	1.96020854124726	2.5476516177822	0.588010753353724	0.064935686617938	0.577948691357914	0.323296956978727	0.690938652059654
ENST00000618099.4	0.0631240087924302	-0.09278750309766	-0.156948661696221	0.134501377955495	-1.30375175512764	-1.45966327914783	-0.15592619558479	0.173590875103051	-0.15592619558479	0.173590875103051	0.522122401622091
ENST00000464848.5	0.287852240509	-0.314017298259304	-0.607361122214437	0.162338590324364	3.38735861116979	2.78548981020895	-0.601828367263764	0.00607681891526881	-0.607361122214437	0.162338590324364	0.506419721141469
ENST00000317578.7	0.000124573516331644	-0.645529191649512	-0.655997630596304	0.115929817477611	1.64224704165616	0.996593571884231	-0.64675955549449	0.0613150840929854	-0.655997630596304	0.115929817477611	0.417848869584027
ENST00000349721.8	0.536697375212659	-0.0434066127210716	-0.581467034343872	2.64877282511595e-05	-0.66474924995188	-1.24485326780152	-0.579925948933028	0.000218001438256879	-0.579925948933028	0.000218001438256879	0.0039484507989302
ENST00000358691.10	0.402922436287187	-0.271234081332356	-0.675155250494607	1.61302219756361e-05	-1.56297617423529	-2.23713278534536	-0.674080791401213	0.000502021070986714	-0.674080791401213	0.000502021070986714	0.00813980571834896
ENST00000254190.4	-0.539487343765349	-0.686434092180082	-0.149586526749933	0.601573998504619	-1.98158384332801	-2.12853092693031	-0.147876972243544	0.677422893771367	-0.147876972243544	0.677422893771367	0.904037378319083
ENST00000443824.5	0.551690088401414	0.719366582070554	0.165988305589986	0.35717471357634	0.356654546669162	0.5243310565826	0.168390970097513	0.320608458172782	0.165988305589986	0.35717471357634	0.720402493029529
ENST00000328434.8	-0.468947513175163	0.0310207936077794	0.498075760352217	0.00281099710807863	0.330492005585584	0.830460367983065	0.500195498536454	0.000252426940482392	0.498075760352217	0.00281099710807863	0.0331654789516336
ENST00000265109.8	0.143390570953549	0.224744333797878	0.0800791444598656	0.572945036709387	-1.36166014492869	-1.28030645028928	0.081904753432235	0.632411770563521	0.081904753432235	0.632411770563521	0.88388453846588
ENST00000649185.1	-0.303462687223756	-0.203484891035106	0.0995687933996252	0.192336327339879	0.301190937817823	0.401168757146951	0.0999782921356235	0.0951423119685191	0.0995687933996252	0.192336327339879	0.547776692458119
ENST00000297990.9	0.410425667156563	0.308239635370607	-0.102850130919495	0.309753325525517	0.951688380682963	0.849502386151577	-0.102157603666702	0.197317260464709	-0.102850130919495	0.309753325525517	0.676994362496608
ENST00000652515.1	1.37845456973287	1.72320191940811	0.342926753094333	0.314386044038709	-0.957515404805834	-0.612768218573875	0.357219926929869	0.449580958106281	0.357219926929869	0.449580958106281	0.792751266633864
ENST00000579002.5	-0.167572231308928	-0.231133470407784	-0.0646249750316605	0.599641139609449	1.10196676879006	1.03840558271463	-0.0635640409352168	0.512390042177111	-0.0646249750316605	0.599641139609449	0.868509385278141
ENST00000368069.7	-0.125389485972965	-0.211409211932336	-0.0863006198681719	0.399572825011392	1.64607556334289	1.56005590627849	-0.0860433193895476	0.163465516730624	-0.0863006198681719	0.399572825011392	0.756853018001579
ENST00000414820.6	-0.022743838389682	0.448540409385908	0.469084626054265	0.0171729008392923	0.121330318423231	0.592614598063395	0.472214841414143	0.00832588243032192	0.469084626054265	0.0171729008392923	0.126789154049336
ENST00000306024.4	-0.0948139848201795	-0.190771327321228	-0.096439852370281	0.271990744719896	0.204397186639582	0.108439878521845	-0.0960007837178357	0.162008016666797	-0.096439852370281	0.271990744719896	0.641116813070989
ENST00000374259.8	0.184562856337556	0.258946198253132	0.0718728423795008	0.755233393759451	-1.64580567981921	-1.57142255183367	0.0764109788801317	0.797438419384855	0.0764109788801317	0.797438419384855	0.944353326083246
ENST00000574980.5	-0.278343054924156	-0.279569666162313	-0.00416090673516889	0.966158011879277	1.99023095909179	1.98900456850931	-0.00124036931504801	0.996184491647726	-0.00124036931504801	0.996184491647726	0.999798949077772
ENST00000335999.7	-0.0764361211562158	0.0336896867187898	0.101691175580558	0.834293273917017	0.773685923929335	0.883811793700327	0.112391611141618	0.783119438882296	0.101691175580558	0.834293273917017	0.956417278767487
ENST00000474765.1	-0.265701780715071	9.44555718202384	9.75487748374571	9.89067190283946e-22	-8.97370371437516	0.737727328764214	5.31426687157206	0.503766592992401	5.31426687157206	0.503766592992401	0.822172110973411
ENST00000251595.11	0.151016020863075	-0.252629071062425	-0.4035513099423	0.213500303252046	3.38872314881283	2.98507698188366	-0.403456766237885	0.321376608417111	-0.403456766237885	0.321376608417111	0.688455309684678
ENST00000311117.8	0.0536663715639945	-0.05274569465931	-0.107951860642977	0.537203785540085	-2.30409794565805	-2.41051015847882	-0.105989102707199	0.640318813535301	-0.105989102707199	0.640318813535301	0.888300156454569
ENST00000643116.3	0.189916756702091	-0.170798373211608	-0.361096943012133	0.000716543166450057	-0.970819899765378	-1.331535060967	-0.360651171751533	0.00313567923900046	-0.360651171751533	0.00313567923900046	0.0359012070165053
ENST00000644959.1	0.725309079470599	10.9185761585169	10.1926992343535	2.15663747783842e-259	-11.4970796178625	-1.30378068242521	5.49956320170125	1.5509921387657e-10	5.49956320170125	1.5509921387657e-10	1.24435524851639e-08
ENST00000511208.2	0.610524513780448	0.442117518324804	-0.178249284389811	0.694403324330558	2.1116775864477	1.94327102669215	-0.164593052133009	0.665348313120915	-0.178249284389811	0.694403324330558	0.907547867830024
ENST00000585409.2	0.187650470544626	0.87304287450358	0.683436619561297	0.0819615537870073	-2.92857612589014	-2.24318442193386	0.696968964135566	0.241593119946815	0.696968964135566	0.241593119946815	0.610236726246258
ENST00000420072.5	0.965622801302726	9.6121835479796	8.64251628119957	3.15318554006026e-33	-7.78806968239218	0.858547601758407	3.95975856351912	3.42956821790168e-05	3.95975856351912	3.42956821790168e-05	0.000798831255227808
ENST00000627368.2	4.55981193528922	1.01718548902516	-3.5431826240454	5.69930007784793e-05	4.88671544228001	1.34408902910275	-3.5300427172751	0.000134182890827461	-3.5300427172751	0.000134182890827461	0.00260454281460974
ENST00000333167.13	0.177368970221428	0.115928860830552	-0.0627657988223953	0.625919623207389	0.181777815154071	0.120337733014298	-0.0612409418519764	0.608926821185841	-0.0627657988223953	0.625919623207389	0.881718000507518
ENST00000378106.10	0.729816450091095	0.941780851422406	0.208034448753099	0.564730258690694	1.27568450556921	1.48764904248933	0.214587573587115	0.44782048014344	0.208034448753099	0.564730258690694	0.854158243646439
ENST00000482934.1	1.05570556943042	0.339027543984894	-0.694154439297344	0.868780851783277	2.19624327347053	1.47954871447322	-0.745251253155088	0.844623926513341	-0.694154439297344	0.868780851783277	0.968753674503907
ENST00000464451.5	-0.334576218200223	-0.30288063696031	0.0311517665702961	0.783929822992278	1.89180284556338	1.92349849243072	0.0316580613553619	0.635524652187379	0.0311517665702961	0.783929822992278	0.941272366190901
ENST00000249923.7	0.0711193200837613	-0.0335852665468116	-0.105160822118239	0.342349077647614	1.43725596340984	1.33255143938416	-0.104679325707747	0.166012250939922	-0.105160822118239	0.342349077647614	0.707765386524396
ENST00000589334.5	0.113363387065512	0.197920403605236	0.0827002204412608	0.624897307731844	0.806279694984003	0.890836777361341	0.0848338031456913	0.518683645525917	0.0827002204412608	0.624897307731844	0.881513771821256
ENST00000395443.7	-0.223192503611073	-0.0805066136870629	0.141811041613233	0.253615268554758	0.220134271202789	0.362820184104611	0.142913239629045	0.197046093909531	0.141811041613233	0.253615268554758	0.621191084060737
ENST00000294413.13	0.255589310257571	0.509660000092762	0.250145906146137	0.568848929162974	1.24073693325926	1.49480768767143	0.257789468089614	0.500707020672135	0.250145906146137	0.568848929162974	0.855484969697885
ENST00000324871.12	0.180770397150611	-0.0235854478677561	-0.208246236073052	0.449650311856718	1.93444956613432	1.73009398451577	-0.203931638872387	0.283508847543391	-0.208246236073052	0.449650311856718	0.792751266633864
ENST00000238647.5	-0.583140626699635	-0.754236638707089	-0.174585489277932	0.503822762030321	0.124397203993261	-0.0466988544754229	-0.172190799111188	0.521838296705132	-0.172190799111188	0.521838296705132	0.828712489212122
ENST00000379542.10	-0.00419959334745309	-1.39806531583259	-1.39737011702288	0.000208099639742669	-3.46743205185245	-4.86129826001775	-1.40021744187296	0.00287688268123012	-1.40021744187296	0.00287688268123012	0.0337420227049993
ENST00000421249.2	0.281232899608362	0.381813682104202	0.0973700168518616	0.693994769767367	-0.260053718942043	-0.159472851955511	0.101770923131564	0.675692309825718	0.0973700168518616	0.693994769767367	0.907547867830024
ENST00000313601.11	-0.273698102036536	-0.206230270939236	0.0667545899849693	0.660827785812468	-0.36457298412579	-0.29710520831131	0.0676874548222357	0.691484144519379	0.0676874548222357	0.691484144519379	0.9069382055656
ENST00000263253.9	-0.312592113690294	-0.420853657114728	-0.10942470882523	0.347690430784141	-0.94715929833033	-1.05542085257254	-0.108341296299318	0.382458203054959	-0.108341296299318	0.382458203054959	0.744367438865815
ENST00000438796.6	0.00586307028873248	-0.85704265757813	-0.866804207864634	0.139768636664171	0.317039207653001	-0.545867449064227	-0.865667518330971	0.193957463942235	-0.865667518330971	0.193957463942235	0.550055932675781
ENST00000372850.5	-0.127609265939826	0.304420290073212	0.428396273093942	0.151570664444631	-1.89776766608753	-1.46573845708442	0.435433611031838	0.263921459308647	0.435433611031838	0.263921459308647	0.633085985371286
ENST00000397728.8	-0.367605919243378	-0.573650101182016	-0.207137157851357	0.08903649659414	0.0396893656425028	-0.166354791040822	-0.206158708664517	0.064779435224779	-0.207137157851357	0.08903649659414	0.36349577633288
ENST00000298048.7	0.415398648589416	0.237125414002463	-0.179647281104375	0.227235630020234	0.321478004065158	0.143204776409105	-0.178001100858825	0.229975937739244	-0.178001100858825	0.229975937739244	0.595801315342975
ENST00000312499.6	0.0198158266605167	-0.158255579593655	-0.181751545904717	0.456993073831935	-0.217236137485247	-0.395307618418639	-0.177566479631685	0.508035653017875	-0.177566479631685	0.508035653017875	0.824349686567281
ENST00000593873.6	-0.625494613572119	-0.596588734783711	0.0159160445438484	0.969847206956135	2.13857539413403	2.16748189483305	0.0274176641177397	0.9592397985204	0.0159160445438484	0.969847206956135	0.997261448799281
ENST00000372733.3	-0.189586445232127	-0.592102068335816	-0.410527087018848	0.340174361970554	0.444124347000782	0.0416085500359912	-0.403686408897086	0.373363340452231	-0.403686408897086	0.373363340452231	0.735386772731413
ENST00000264649.10	0.2537044483723	0.212942003831855	-0.0412341523947837	0.641464094683712	0.510707180714181	0.469944750150903	-0.0406849182072692	0.616270965448189	-0.0412341523947837	0.641464094683712	0.888452379733924
ENST00000374403.4	0.33041110197966	0.306006636654476	-0.0251382842866033	0.798552930070213	-0.232344227866024	-0.25674868878966	-0.0242464692561619	0.809814419288238	-0.0242464692561619	0.809814419288238	0.949282544609266
ENST00000259199.9	0.0782949105854705	-0.0548226051816722	-0.134773432083566	0.425141975561128	-1.89531286226306	-2.02843048276195	-0.132833629643581	0.529907700111752	-0.132833629643581	0.529907700111752	0.832967401622242
ENST00000429604.5	0.124684202471823	0.170170326173999	0.0416988921819503	0.885335124722957	-1.04172980535514	-0.996243866044248	0.0474731143533695	0.886768325161845	0.0474731143533695	0.886768325161845	0.974669641113854
ENST00000553772.5	0.511124259617366	0.00712214546216094	-0.507746030205302	0.367275268216793	0.036824307321738	-0.467178568741004	-0.501303004215234	0.4479329751349	-0.501303004215234	0.4479329751349	0.79207158021551
ENST00000374759.8	-0.403560005590784	-0.917869273116964	-0.517196708381957	0.0165315905697337	-0.0737531881395439	-0.588062478935718	-0.515008071085258	0.0199278449787891	-0.515008071085258	0.0199278449787891	0.140952123024686
ENST00000653738.2	0.701889812235267	-0.34961546951859	-1.0555892032943	0.000346010315324016	-1.25440271922449	-2.30590826119606	-1.05111252751999	0.00421394823714016	-1.05111252751999	0.00421394823714016	0.044528071567283
ENST00000625464.2	-0.00331689476213962	0.121639092292923	0.123700732791727	0.361405667272071	0.402253580301885	0.527209627520536	0.125095144854849	0.223523150395538	0.123700732791727	0.361405667272071	0.723947620163455
ENST00000290649.10	-0.0277420687488575	-0.19292148285766	-0.166066653855478	0.179430249254176	-0.825045755734592	-0.990225207263966	-0.164922341658846	0.240666066633841	-0.164922341658846	0.240666066633841	0.609031347596058
ENST00000676426.1	-0.541040619287003	1.33022231071202	1.92116452636369	0.15789287259687	-2.78441446835998	-0.913192980489304	1.83804898076659	0.797743809236424	1.83804898076659	0.797743809236424	0.944508438766911
ENST00000367380.9	-0.0381257149676559	-0.309087687794653	-0.271396876126835	0.015901734654426	1.14341566493642	0.872453708622171	-0.270844514863528	0.00849511301793527	-0.271396876126835	0.015901734654426	0.120022082259295
ENST00000272638.14	0.448861294796847	-0.0478716074353102	-0.498004451124043	1.23798379063169e-05	-0.404236882649136	-0.900969779212926	-0.496549673438377	1.86585712227489e-05	-0.496549673438377	1.86585712227489e-05	0.000466722828899754
ENST00000511355.5	-0.52576636171616	-0.125007437299294	0.399364101127943	0.00629662852157799	-2.25409997006471	-1.85334109341269	0.401020163503138	0.015725614077308	0.401020163503138	0.015725614077308	0.119191130910653
ENST00000474289.6	0.28237127095687	-0.0702036214725548	-0.353871846470618	0.00722085821649251	1.03313289167509	0.680558064685103	-0.352450954178518	0.00049121063021469	-0.353871846470618	0.00722085821649251	0.0673056070075993
ENST00000359429.11	0.271630803881467	0.375454346731581	0.102126007160485	0.48526855768234	-0.488591044227801	-0.384767515134682	0.104424383605335	0.492794633371819	0.104424383605335	0.492794633371819	0.816481913211549
ENST00000312838.9	-0.422385552766641	-0.103740398429974	0.316925292270551	0.281322061365363	-0.884239084016227	-0.565594265128916	0.319319416457811	0.387232082179885	0.319319416457811	0.387232082179885	0.748081032742837
ENST00000265728.6	-0.38764339207436	-0.400413590840791	-0.0148487346088966	0.922633474951345	0.0806868724011132	0.0679166987316772	-0.0126459602038633	0.935937853820591	-0.0126459602038633	0.935937853820591	0.990457213039001
ENST00000265563.13	-0.281269573109218	-0.370566503900515	-0.0900842439710146	0.58938373440281	-1.28904253386921	-1.37833957345	-0.0892263010533858	0.659035613790347	-0.0892263010533858	0.659035613790347	0.894936651575132
ENST00000635647.1	0.0554030179442593	-0.144105435034435	-0.199659069194747	0.0159576976391148	3.31933541622591	3.11982702075016	-0.199521827919752	7.47355947701177e-09	-0.199659069194747	0.0159576976391148	0.120306577117256
ENST00000371712.4	0.435244313832159	0.299269305010162	-0.142535463683992	0.674543869931113	-0.662589492773093	-0.798564667133334	-0.132794554239543	0.741138660559804	-0.132794554239543	0.741138660559804	0.921497252327514
ENST00000644112.2	-0.383968023297508	-0.339320892674594	0.0413702434954573	0.849568129456283	-0.926321141508223	-0.881674065088517	0.0449018491650519	0.84339030044882	0.0413702434954573	0.849568129456283	0.962014888671302
ENST00000361927.9	0.93309033055299	0.829631214709617	-0.105114284903792	0.470652360905096	-0.0184971232546438	-0.12195624837851	-0.102596077373668	0.514086476428601	-0.102596077373668	0.514086476428601	0.825538582945245
ENST00000544612.6	-0.179344442525413	-0.700489069744401	-0.52875032912404	0.190650390717229	0.0322556826525204	-0.488889175072427	-0.52311228776949	0.236734404776917	-0.52311228776949	0.236734404776917	0.60390323179777
ENST00000370978.9	0.00255564377510982	0.157304067079267	0.150264743363724	0.614042184882009	0.591350090150084	0.746098572362601	0.155730709670944	0.552697559662111	0.150264743363724	0.614042184882009	0.876494613208666
ENST00000254810.8	-0.309068368535746	-0.153669681916168	0.155088757931765	0.0112395095406137	-0.584334163036458	-0.428935456494037	0.155344226192381	0.000690943434536921	0.155088757931765	0.0112395095406137	0.0943683161506879
ENST00000532001.6	0.150327131671088	-0.359356863520375	-0.512948338636714	0.1836788361628	-1.70920463243771	-2.21888915358799	-0.509709320230149	0.295470369446804	-0.509709320230149	0.295470369446804	0.664777642600402
ENST00000264156.3	0.0533467559903819	0.244076900940467	0.190552742696959	0.00628624856622897	0.745253180559163	0.935983352058882	0.190827262255987	3.96539183315845e-05	0.190552742696959	0.00628624856622897	0.0609546626865049
ENST00000278422.9	-0.190221661213454	-0.15680742270843	0.0330047567687674	0.669391454643927	0.401976876708972	0.435391140467687	0.0334288694348047	0.564834284932034	0.0330047567687674	0.669391454643927	0.900531467550413
ENST00000330070.5	0.338857032859727	0.539314161400105	0.19947260972154	0.462183460840769	0.0223200191296752	0.222776969836894	0.202832163934781	0.539457125227551	0.202832163934781	0.539457125227551	0.838264432005736
ENST00000308027.7	0.775722133604042	0.378309731375724	-0.408276062164766	0.486889796125669	1.71300856133578	1.31559633720947	-0.391975797070802	0.484816180864537	-0.408276062164766	0.486889796125669	0.81379980742211
ENST00000530374.5	-0.310031779953235	-0.273125424182471	0.0302321954647438	0.937232027582513	-0.0398314311687396	-0.00292511551840952	0.0376209124063625	0.911466184440631	0.0302321954647438	0.937232027582513	0.990610626210201
ENST00000368439.5	0.124694045652956	0.110187358199782	-0.015199856097857	0.877412639521695	1.12483577532564	1.11032913271873	-0.0143360360802026	0.85492823383414	-0.015199856097857	0.877412639521695	0.972649996462026
ENST00000369367.8	0.0458167162108695	0.0341040221131594	-0.0127986720682856	0.900863797758445	-0.263489078734416	-0.275201762334992	-0.0115773786191447	0.912373264438473	-0.0115773786191447	0.912373264438473	0.983739320262215
ENST00000441339.3	0.812954326588015	0.855422650275007	0.0403710431967095	0.836820498316325	-1.64292852857939	-1.60046036596057	0.0451017873170638	0.859034411892683	0.0451017873170638	0.859034411892683	0.965245098001568
ENST00000374852.4	0.31164698812344	0.630831495431916	0.309620287246089	0.520152744175421	0.580492242459865	0.899676815708302	0.324653878066789	0.4486909830639	0.309620287246089	0.520152744175421	0.828656157963456
ENST00000564026.1	-0.288388906488541	0.334738336199578	0.623425279874716	0.207345355560809	-1.90463537800201	-1.28150938911899	0.629864262137172	0.391648831088011	0.629864262137172	0.391648831088011	0.7515076169151
ENST00000292779.4	-1.89139369216964	-1.80989303887245	0.0650999123431042	0.92575182996833	1.37539139762195	1.45689234297414	0.073560061489192	0.874451516459731	0.0650999123431042	0.92575182996833	0.988545604888789
ENST00000355072.10	0.580005089418257	0.270699807476148	-0.310162959350964	0.0105595298096066	-1.11949298656413	-1.42879831101097	-0.308789065677459	0.0336439274134983	-0.308789065677459	0.0336439274134983	0.201745278884163
ENST00000649772.1	0.692006951575778	-1.39528103440757	-2.03025115939256	0.622557439190338	0.575800454613182	-1.51150850249807	-2.03905222404495	0.512976719129175	-2.03025115939256	0.622557439190338	0.880960677919264
ENST00000431561.7	0.637979346829711	0.539450738520889	-0.102497737480873	0.688394292231212	0.220638436659122	0.12210981896899	-0.0968377601796009	0.72809458810304	-0.0968377601796009	0.72809458810304	0.919662236118272
ENST00000283882.4	0.400177347987561	0.257890740179582	-0.143597946255655	0.257554430753042	-1.07705167425909	-1.21933830501567	-0.142061387945949	0.320700875457875	-0.142061387945949	0.320700875457875	0.687441831470493
ENST00000260447.6	-0.15163233723319	-0.296362372696606	-0.151256847312434	0.621881763699729	0.528086830436728	0.383356862220273	-0.144351656485481	0.62612676472271	-0.144351656485481	0.62612676472271	0.881718000507518
ENST00000406217.7	0.345607776745447	0.000292116804599951	-0.346610190123882	0.536352399021389	0.530109844247053	0.18479337427339	-0.343091727161223	0.589044826418382	-0.343091727161223	0.589044826418382	0.864142384337591
ENST00000322313.9	-0.115415284082613	-0.389564715742206	-0.27508360897072	0.0158491452545207	0.0159111607007928	-0.258238257804492	-0.274127728169609	0.0120105462276511	-0.27508360897072	0.0158491452545207	0.11970857200259
ENST00000415259.5	-0.460803011874908	-0.28032065595049	0.178744515730966	0.414495080966866	0.983431493815516	1.16391391485326	0.180614902079039	0.329011379067429	0.178744515730966	0.414495080966866	0.769218774165556
ENST00000314520.6	-0.48898034393976	0.837627527619546	1.32257773836278	0.000156625721974426	-1.36740576939836	-0.0407981741366367	1.33263954500229	0.00138294340250612	1.33263954500229	0.00138294340250612	0.0188410817516273
ENST00000338863.12	0.918490840741843	0.743833315763723	-0.18007314410144	0.579493992748153	-0.127899481254888	-0.302557117027822	-0.170096052467696	0.657811009806145	-0.170096052467696	0.657811009806145	0.893928694248131
ENST00000617859.4	0.414630259749212	0.651859273321917	0.234209989858662	0.446094587598694	-1.23702749343435	-0.99979877431619	0.241622760047194	0.542584317410663	0.241622760047194	0.542584317410663	0.839028070858936
ENST00000554075.2	-0.360279129920573	-0.749362303092426	-0.390099189440434	0.298976380194033	7.42861120807208	7.03952893240119	-0.389046245708804	7.46760246850241e-17	-0.390099189440434	0.298976380194033	0.668071114260944
ENST00000441719.5	0.824829801370164	10.9113455729802	10.082092969678	3.2596380440633e-14	-6.17919973576641	3.90739812193639	5.35150834186793	5.67194258597749e-15	10.082092969678	3.2596380440633e-14	4.35865921669748e-12
ENST00000274054.3	0.00164044655283476	0.0170819732064679	0.0135399578124153	0.961923470900003	1.82578526133928	1.84122694345405	0.0156942195146401	0.894578719107746	0.0135399578124153	0.961923470900003	0.994966374842101
ENST00000044462.12	-0.131765727062056	0.00652257478489491	0.138033894556103	0.05314508059908	1.09407218823135	1.23236052258183	0.138315864210004	0.00138043957039422	0.138033894556103	0.05314508059908	0.268727529397122
ENST00000557342.6	-0.33532499055267	-0.100459366427245	0.234227693956076	0.0894417673279146	0.910487459779333	1.14535314027722	0.235053524052817	0.0276198596751411	0.234227693956076	0.0894417673279146	0.364189391702497
ENST00000288111.12	-0.120397931663957	-0.0314040945077546	0.0836093054649525	0.823436072189142	1.11159912431121	1.20059313063583	0.0899416084512872	0.741055799311646	0.0836093054649525	0.823436072189142	0.953253110077019
ENST00000382751.4	0.824464887499069	0.66334193881478	-0.161612692240809	0.0315181850786655	-0.0228338687710533	-0.183956806538177	-0.160982734785394	0.0205059153073958	-0.161612692240809	0.0315181850786655	0.19330320644792
ENST00000223398.11	0.365487950950974	-0.553152689221835	-0.922158130702488	0.0485645690698031	-1.73246690083269	-2.65110829269453	-0.919711829090772	0.120245892342013	-0.919711829090772	0.120245892342013	0.427936799592669
ENST00000262764.11	0.484368738079778	0.635960164556833	0.150441513804511	0.478886643959481	0.021939177869622	0.17353050659225	0.153007630107032	0.535497399392195	0.153007630107032	0.535497399392195	0.835008973915471
ENST00000274364.11	-0.172614465010071	-0.390206320318635	-0.218537209198153	0.551506067142259	-0.675186729888553	-0.89277910615076	-0.2174553522981	0.621361969807878	-0.2174553522981	0.621361969807878	0.880310202091449
ENST00000422424.7	-0.345186567752688	-0.404518886374731	-0.0608903378415322	0.657442078110927	0.576253094633742	0.516920840444766	-0.0592758349094452	0.595838357433664	-0.0608903378415322	0.657442078110927	0.893893440625088
ENST00000372050.8	-0.0337326737169616	0.593968968154902	0.622217016134656	0.436814146319225	-3.02757236212286	-2.39988670744301	0.597611743876545	0.844900766467792	0.597611743876545	0.844900766467792	0.960437053194599
ENST00000542061.2	-0.435104958539273	-1.00561442177468	-0.576939842541613	0.122890694991723	-1.47070998060992	-2.04121988065656	-0.574505517833985	0.202842553035573	-0.574505517833985	0.202842553035573	0.564318393412436
ENST00000423828.5	-0.380684728287075	-0.124002064490632	0.256288288737911	0.00141882821683057	1.01605036034502	1.27273306084676	0.25669316114452	4.53979170620695e-07	0.256288288737911	0.00141882821683057	0.0192332020231438
ENST00000379303.10	0.470453727691529	0.207416460867461	-0.264490289389623	0.178922106717099	1.97728122512949	1.71424409013605	-0.262700759442916	0.0604982897777312	-0.264490289389623	0.178922106717099	0.530057063664957
ENST00000471859.6	-0.267458275689022	-0.37231997483771	-0.107207669680498	0.730967512438314	4.53030532896041	4.42544430850603	-0.104964173174356	0.315635689761775	-0.107207669680498	0.730967512438314	0.920166100327683
ENST00000281092.9	-0.206219230768403	0.237602202761202	0.437292661638585	0.239630888821309	-0.713989168065741	-0.270167921540301	0.446810116368485	0.279515892498584	0.446810116368485	0.279515892498584	0.649634569288854
ENST00000368888.9	0.017968100375993	0.21726593940817	0.197806708889305	0.290441681007137	-0.358061519736441	-0.158763735873218	0.200089462544305	0.33038982024729	0.200089462544305	0.33038982024729	0.697096277090784
ENST00000369449.7	0.259667709643534	0.133475384073025	-0.12765138871996	0.467159360044085	1.27791527419838	1.151723024009	-0.125998147497382	0.387648150575436	-0.12765138871996	0.467159360044085	0.802775358213438
ENST00000376148.9	-0.378636448257692	-0.449353248854564	-0.0747195001166965	0.771263356821177	-0.883229128262917	-0.953946040093436	-0.0711850045305891	0.806899137594788	-0.0711850045305891	0.806899137594788	0.948533182823939
ENST00000441310.7	0.301345690552279	0.442757113384899	0.139373243997327	0.476280214098468	-0.285444190688548	-0.1440328022908	0.142326880673922	0.490925308959946	0.142326880673922	0.490925308959946	0.816224709251863
ENST00000367350.5	0.244378935101345	0.421318538379076	0.176148839486829	0.098561977970209	-0.729899286551791	-0.552959678313496	0.177099710784831	0.0912210648586304	0.176148839486829	0.098561977970209	0.384089097043935
ENST00000267169.11	1.46957080136867	0.00136181203775696	-1.47301097621151	6.6830760873668e-05	3.59780001706606	2.1295914707174	-1.46781948299964	5.92358340260619e-10	-1.47301097621151	6.6830760873668e-05	0.00141930190396608
ENST00000535273.2	0.0676146762509356	0.0193560102036111	-0.0521623303617864	0.818320574042912	1.16544521294359	1.1171866990758	-0.0476011262110063	0.809826376535058	-0.0521623303617864	0.818320574042912	0.952114097911567
ENST00000436442.2	-0.494543220829228	0.319068915609892	0.814710876595473	0.057999399385535	-1.99715328320501	-1.18354240176911	0.816636987661351	0.213693466366286	0.816636987661351	0.213693466366286	0.576817148810952
ENST00000304271.11	-0.566991707185493	-0.52525505699801	0.0392219890654251	0.842439552697382	-0.958437966917927	-0.916701389084325	0.0413155871014292	0.84613177906127	0.0413155871014292	0.84613177906127	0.960811003381344
ENST00000259457.8	-0.118669378579631	-0.0236267262023107	0.0947623605039426	0.170625225143835	0.909582244161817	1.00462492745077	0.0950592108305642	0.0268929486603385	0.0947623605039426	0.170625225143835	0.518384800429978
ENST00000379980.8	-0.182805142958232	-0.213689568432092	-0.0314943615543058	0.68312967205787	-0.848837287559255	-0.879721697269482	-0.0308267980233257	0.661383242899677	-0.0314943615543058	0.68312967205787	0.905364355812338
ENST00000307720.4	0.396018284776757	0.525281094932826	0.128620335767003	0.184801990542437	-0.367406530163412	-0.238143715220933	0.129519964507253	0.170136515745783	0.128620335767003	0.184801990542437	0.537772799453286
ENST00000554308.5	0.380601514354707	9.634939850057	9.25461074759625	1.04684568029669e-108	-11.1224636136634	-1.86810087508339	4.6137329318156	4.08321786421159e-05	4.6137329318156	4.08321786421159e-05	0.000929103627883944
ENST00000252483.10	-0.395242742342248	-0.120420940206869	0.271099411793428	0.279982346832916	0.794335521783675	1.06915744476661	0.275229071170568	0.163522190761571	0.271099411793428	0.279982346832916	0.649730030678792
ENST00000345122.8	-0.370223200817691	-0.0986657924812129	0.269616979136352	0.313382223356696	-2.03670972838963	-1.76515263483547	0.272161444522384	0.431352026768725	0.272161444522384	0.431352026768725	0.781111863051621
ENST00000545683.1	0.039220687024746	-0.346052472242746	-0.385244225153372	1.53598884466276e-05	3.90836080398166	3.52308771087273	-0.385282975491142	6.84994614632641e-20	-0.385244225153372	1.53598884466276e-05	0.000398951922698858
ENST00000300456.5	-0.420472262323404	-0.225195228801732	0.193653153546768	0.184774649645017	0.0395557333984551	0.234832793384445	0.195311595470633	0.137799958646906	0.193653153546768	0.184774649645017	0.537772799453286
ENST00000261596.8	0.402817416308617	0.51778251787395	0.113544727253286	0.441995704435519	-1.13693995185185	-1.02197490471279	0.115642082032811	0.501305890279077	0.115642082032811	0.501305890279077	0.821553048511528
ENST00000521022.6	-0.213336351267032	-0.11138202680069	0.10067579877239	0.531270321788694	1.5579286900473	1.65988311765201	0.101986779820871	0.314738894342907	0.10067579877239	0.531270321788694	0.833684236379401
ENST00000330475.9	0.195835342868568	0.0960606248768738	-0.105308503312257	0.806010424149884	0.244203447854163	0.144428442124018	-0.0971779403393018	0.840016840381172	-0.0971779403393018	0.840016840381172	0.959585031085046
ENST00000412756.6	-0.0249081982914171	2.18810609435308	2.22803815245871	0.0497429433240048	-0.936209292584165	1.27679575964349	2.1798654360554	0.476916180074356	2.1798654360554	0.476916180074356	0.807072171171753
ENST00000530028.3	-0.281792230908816	-0.165570414725391	0.115557266890304	0.177055103873003	-0.182146347566117	-0.0659245059157588	0.116199838663596	0.0944687421871472	0.115557266890304	0.177055103873003	0.526692150938223
ENST00000342415.6	0.710116789838706	-0.40993381383027	-1.12293939132374	5.20982027869200e-11	-0.191240122422177	-1.31129073461246	-1.1199155108856	1.1128063973131e-09	-1.1199155108856	1.1128063973131e-09	7.30473096321101e-08
ENST00000262109.8	0.374765411730148	0.418449697999199	0.0413329234401385	0.84060195957837	-0.757951219861684	-0.714267009668343	0.0451001942270857	0.841666542690097	0.0451001942270857	0.841666542690097	0.959991448173979
ENST00000366835.8	1.03962213561139	0.597913329665112	-0.443015586690381	0.00244188891084144	0.820020490161202	0.378311713122136	-0.441271192335642	0.00127893023504528	-0.443015586690381	0.00244188891084144	0.0299186637933526
ENST00000613151.1	-0.369599141479389	1.69361210134857	2.06274780941888	1.23285824456617e-35	-2.0450320185821	0.0181791119523342	2.0653467638542	4.17694487841383e-23	2.0653467638542	4.17694487841383e-23	1.45937064445484e-20
ENST00000260585.12	0.875882981408016	0.606081615962063	-0.270783558788212	0.0286354022731122	0.360308008137968	0.0905066723546242	-0.269482273961359	0.0165310815480789	-0.270783558788212	0.0286354022731122	0.18095101634777
ENST00000597849.5	-0.218910471935701	1.26659046734108	1.48181469117665	0.000524651199034019	-1.21120425776427	0.274296273224929	1.49690853630631	0.00556802141090502	1.49690853630631	0.00556802141090502	0.0554804414917316
ENST00000311181.5	-0.596108289192998	-1.04477533969306	-0.4624035859746	0.295801898644734	0.880240442589212	0.431573527612015	-0.451548632058239	0.265232058699869	-0.4624035859746	0.295801898644734	0.664971017895623
ENST00000542129.5	-0.311857798191763	11.3664906293985	11.6784281183631	5.07093297807131e-120	-9.8893240151636	1.78907652590719	6.95316703874512	3.78503339125242e-23	6.95316703874512	3.78503339125242e-23	1.36652322202183e-20
ENST00000542794.5	0.127469342600226	0.885010069909408	0.75351150467922	0.137617536613586	-1.01475259697042	-0.257212506391398	0.771545025600362	0.253339381841932	0.771545025600362	0.253339381841932	0.620983754101583
ENST00000621317.4	-0.250294071316891	-0.346167635979412	-0.0973110828809487	0.436187844956774	0.122635912533888	0.0267623757247704	-0.0958511289263628	0.399153185072941	-0.0973110828809487	0.436187844956774	0.78341883848502
ENST00000646673.2	-0.323456792808532	0.217526280358401	0.538618077324473	0.0304312975527564	0.732668638188433	1.27365182165939	0.541585915499967	0.00637648470387592	0.538618077324473	0.0304312975527564	0.188667077157358
ENST00000254193.11	-0.106138233288904	0.251242647195286	0.357046075523145	0.00117487266581111	-0.157892098985234	0.199488797632756	0.357650447061655	0.000406308147713758	0.357046075523145	0.00117487266581111	0.0166123313882508
ENST00000474345.5	-0.835623337283891	-0.588276173657001	0.244744399170558	0.404198204490496	-1.45910412733466	-1.21175731322685	0.246474031605233	0.498645529923758	0.246474031605233	0.498645529923758	0.819592958108452
ENST00000315781.9	-0.579361036482026	-0.452340562954515	0.124505513573364	0.534089069077031	0.0676656117837265	0.194685995987855	0.12712494032752	0.495333193207058	0.124505513573364	0.534089069077031	0.834671056498386
ENST00000317502.11	-0.337824365020623	-0.502598576345443	-0.169957486504976	0.514536599036294	0.789766080995254	0.624992009773286	-0.164772770148996	0.46549873644737	-0.169957486504976	0.514536599036294	0.825538582945245
ENST00000565740.5	0.458613581219291	0.582082278652347	0.121172819487027	0.618117344347084	-1.5290620424719	-1.40559358007054	0.125995748126995	0.693743923173006	0.125995748126995	0.693743923173006	0.907547867830024
ENST00000259873.5	-0.130766909275983	-0.0666726178889659	0.063627412329208	0.481007026594189	1.09689316309095	1.16098749493155	0.0641337451091291	0.292366655741025	0.063627412329208	0.481007026594189	0.810433140680827
ENST00000366794.10	-0.241273289296172	-0.0959111242931	0.145228654993755	0.0326693639486167	-0.376115452521823	-0.230753273516739	0.145448196370087	0.0135615140796991	0.145228654993755	0.0326693639486167	0.198564467411598
ENST00000299335.8	-0.14059070589748	-0.113317815958848	0.0245806404678257	0.938572912150175	1.66821690899652	1.69548997834633	0.0275591220115198	0.873548855343472	0.0245806404678257	0.938572912150175	0.990861917219125
ENST00000340077.9	0.0105087194853022	0.314629435144717	0.299821462033843	0.449654080877877	-1.47661387713328	-1.17249372150883	0.310036702907279	0.559384557591607	0.310036702907279	0.559384557591607	0.849746724161948
ENST00000537866.5	-0.141588889118767	0.0444358560698172	0.18391798408047	0.344213040012063	-0.978989154823969	-0.792964418235839	0.186495974745871	0.395690074463691	0.186495974745871	0.395690074463691	0.75492675647635
ENST00000389253.9	-0.14648702549171	-0.157690667481398	-0.011666147738314	0.883188528001324	-0.100618140817982	-0.11182176549071	-0.011118416851927	0.879932144810775	-0.011666147738314	0.883188528001324	0.974214782236718
ENST00000378888.10	-0.256069205338421	-0.877089321607621	-0.623420243057914	0.000414364166887342	-1.5334923146144	-2.15451251281228	-0.621664466983597	0.00260035964491341	-0.621664466983597	0.00260035964491341	0.0313985455006212
ENST00000622479.4	-0.437241238417782	-0.0483355002988426	0.386567453901586	0.11555169229127	-1.33960283484314	-0.950697291439841	0.390019931315035	0.189720306108958	0.390019931315035	0.189720306108958	0.544463221265948
ENST00000602142.6	0.251566107633662	-0.204454159516232	-0.460938513933817	0.118923455386574	-0.226148711947328	-0.682169345605031	-0.455210686870347	0.172057443641198	-0.455210686870347	0.172057443641198	0.520545858122294
ENST00000312090.10	0.0158171064974942	-0.332645157581711	-0.35089421394499	0.0742740396404612	1.32617411153198	0.977711985455207	-0.348493830163755	0.0169995307877376	-0.35089421394499	0.0742740396404612	0.330103456440638
ENST00000323460.10	-0.285756639517983	0.0529676189818152	0.337399284804257	0.00706852903595944	-1.45538457759432	-1.11666035585962	0.338914399946066	0.0168915891344492	0.338914399946066	0.0168915891344492	0.125053179709651
ENST00000427197.2	-0.465605780650242	-0.160850271853566	0.296806639317277	0.466095928404123	-0.0423942780498301	0.262361112948379	0.305718953773425	0.461675300633504	0.296806639317277	0.466095928404123	0.801751398415761
ENST00000279873.12	-1.26735356004328	-1.49037860243244	-0.234458031455938	0.619979931026078	-0.291567180992768	-0.514592700907065	-0.231413129215619	0.649595062767934	-0.231413129215619	0.649595062767934	0.891153782758855
ENST00000295321.9	0.042096291915828	0.0259133891368889	-0.0169149718166342	0.863319369068785	-0.757644629861419	-0.773827536472772	-0.0159484020238374	0.880020745319334	-0.0159484020238374	0.880020745319334	0.973319466462701
ENST00000331479.4	-0.287682133985217	-0.0796240573233094	0.204349204448251	0.363763882208436	0.127512396834051	0.33557050681917	0.208209737136069	0.313413278197389	0.204349204448251	0.363763882208436	0.725585010718154
ENST00000376874.9	0.0678129515939626	0.394463257968143	0.32381790570606	0.360824748487897	-1.34984062353708	-1.02319070587668	0.331090651817311	0.472593640898037	0.331090651817311	0.472593640898037	0.806215423620512
ENST00000228506.8	-0.19040468901622	-0.179932929936955	0.00963237851508936	0.937256678680785	-2.99954568056217	-2.98907398483343	0.0105956161575209	0.941307696629453	0.0105956161575209	0.941307696629453	0.991612254373443
ENST00000610343.4	0.101418034373727	0.397448787800659	0.293790097818172	0.107091767992986	-0.631154981908199	-0.335124264990927	0.296818823191491	0.129681811077156	0.296818823191491	0.129681811077156	0.446536888708681
ENST00000209884.5	-0.294972862384317	0.00791031281717628	0.300086458968228	0.17947929247899	-0.315865582823257	-0.0129824389066183	0.303355251357167	0.18534639599971	0.303355251357167	0.18534639599971	0.538488952541004
ENST00000433366.6	1.13613811440278	2.92691352265874	1.80241843707898	0.657594111986764	0.912789393174595	2.70356625447026	1.74589527053418	0.533020813893954	1.80241843707898	0.657594111986764	0.893928694248131
ENST00000257787.6	-0.416491067164952	-0.0962746243764322	0.317802996227656	0.0927310011558982	0.438781634604756	0.758998148970284	0.320342676154487	0.0382356747151613	0.317802996227656	0.0927310011558982	0.371781865476979
ENST00000349841.9	0.894359351985881	-0.0772955531835343	-0.975893061141027	3.08753387823198e-05	0.876399557130786	-0.0952553134258922	-0.971088190771593	2.8072119432665e-05	-0.975893061141027	3.08753387823198e-05	0.000731752285232617
ENST00000494714.5	0.0571723356330495	2.33178259159725	2.27675239727353	0.00114378209771624	-2.31592416544525	-0.041315415066508	2.2003194250802	0.106587878858636	2.2003194250802	0.106587878858636	0.400534012928761
ENST00000263549.8	-0.0118295021769788	-0.0990084217740165	-0.0900828457544103	0.688378887537319	0.696025040509402	0.608846206368885	-0.0870384341764701	0.671493656595568	-0.0900828457544103	0.688378887537319	0.9069382055656
ENST00000308153.9	-0.765946416408755	-0.255501779144804	0.509735060486476	4.56998517443528e-07	0.0415659315603071	0.552010596198603	0.510428269245524	6.39446060597092e-10	0.509735060486476	4.56998517443528e-07	1.77410428044116e-05
ENST00000265689.9	0.434895473509869	0.363516788616951	-0.072906243007052	0.599286574933842	-0.00935436875126374	-0.0807330304563171	-0.0709559426796547	0.596929541557569	-0.072906243007052	0.599286574933842	0.868344199746949
ENST00000395468.9	-0.294821640787886	-0.183384461300198	0.110778241413903	0.326079963417096	1.4460019496032	1.55743919901995	0.111425707507781	0.0931216111560491	0.110778241413903	0.326079963417096	0.69304217995412
ENST00000359303.4	-0.778129680247544	-0.583101803900198	0.194933716890825	0.00911105335523725	1.94350703834467	2.13853494745106	0.195044406133687	5.0303629520172e-05	0.194933716890825	0.00911105335523725	0.0802291210492477
ENST00000409959.8	0.205520040707274	-0.444661698325656	-0.652485746560976	6.91428131973384e-05	0.268613637676914	-0.381568079831604	-0.650119177577875	4.77825259255091e-05	-0.652485746560976	6.91428131973384e-05	0.00145981639325609
ENST00000296129.6	-0.0683843197171972	-0.374591742948514	-0.308255413290351	0.081638190270853	0.130670965573255	-0.175536583183373	-0.306353718509095	0.0901652465853165	-0.306353718509095	0.0901652465853165	0.365262860265591
ENST00000383432.8	-0.304804436661268	-0.20583671613073	0.0979891402137785	0.424749928313456	-3.09540139282255	-2.99643375061242	0.0990306873432809	0.525606969194159	0.0990306873432809	0.525606969194159	0.830709044701874
ENST00000531709.6	1.08806428588668	2.74331132448224	1.65631746099726	0.000227732710231341	-2.13723472178993	-0.481988455256055	1.66546209309453	0.0405981881217682	1.66546209309453	0.0405981881217682	0.224460936981558
ENST00000323301.8	-0.502176850000412	-0.0242274285602819	0.473201097396722	0.175000841647647	1.43762877861896	1.91557844864547	0.478512954435602	0.0482363768444279	0.473201097396722	0.175000841647647	0.524615033458528
ENST00000395686.8	-0.345478457852182	-0.305521963066977	0.0383834250429635	0.829242607975213	-0.275791639500144	-0.235835184606787	0.0399995688603303	0.830733220147102	0.0399995688603303	0.830733220147102	0.956116684342483
ENST00000337179.9	-0.0672981883775713	-0.250715510771525	-0.184280654807961	0.0940201316833319	-0.682554956977788	-0.865972262876861	-0.183303121135752	0.0821925709360052	-0.184280654807961	0.0940201316833319	0.374524474535553
ENST00000396448.6	-0.356469219646255	0.157253680144488	0.511173230133615	0.0186936662698798	-1.39285735493895	-0.879134587193527	0.514619867558008	0.0454745463956709	0.514619867558008	0.0454745463956709	0.242396147885123
ENST00000268679.9	0.133736133538384	-0.0404483155890515	-0.17506204874554	0.0716371821771024	0.328673007796673	0.15448858665669	-0.174140479992546	0.0345881809288814	-0.17506204874554	0.0716371821771024	0.323157984239982
ENST00000300107.7	-0.0231373441614145	0.233520342230312	0.25586172137166	0.0265821419628463	-0.00459110606028843	0.252066604668905	0.256746405411742	0.0110599191249615	0.25586172137166	0.0265821419628463	0.17198995197108
ENST00000374884.3	-0.271991145174673	0.114164420106663	0.385044392211709	0.00555175372852341	0.484397696566302	0.870553311575889	0.386199788219151	0.000427816364696129	0.385044392211709	0.00555175372852341	0.0553692860346566
ENST00000339365.2	-0.0901800871700916	-0.13440151249198	-0.0446644728111867	0.588982803988602	0.922507369538089	0.878285975194592	-0.0441975944263536	0.480318097743388	-0.0446644728111867	0.588982803988602	0.864142384337591
ENST00000358808.6	-0.0585987536391938	0.018049002335293	0.0752152038207536	0.664709451988839	-1.67637584246177	-1.59972819954918	0.0771724033483925	0.716398896956606	0.0771724033483925	0.716398896956606	0.916697278539163
ENST00000392523.9	-0.22177946364431	-0.0701483951476374	0.150005012161555	0.615291180368771	-0.148331033444917	0.00329978729690071	0.152850129032478	0.666974239085595	0.152850129032478	0.666974239085595	0.899402139384473
ENST00000252825.9	0.14525005316687	0.197141590569202	0.049746052673187	0.835235528613844	-0.583344626154199	-0.531453204576748	0.0531463917225805	0.842219928357766	0.0531463917225805	0.842219928357766	0.959991448173979
ENST00000449354.6	-0.00829015638660961	1.9135570039439	1.91532942756688	0.000656372052083292	-1.5071993551723	0.41464743100585	1.94874162662407	0.00481145618812862	1.94874162662407	0.00481145618812862	0.0493026319523378
ENST00000438680.1	2.51429456363324	4.32307450333289	1.80377867948411	0.0143091262133439	-0.22807374822822	1.58070765394161	1.45294327032583	0.0836817035729341	1.45294327032583	0.0836817035729341	0.352692269634331
ENST00000389857.11	0.666246612510364	0.289865941761669	-0.378191620950296	0.0115576301641465	-1.92601968459456	-2.30240042981008	-0.375911858255222	0.0454179883721689	-0.375911858255222	0.0454179883721689	0.242326222689143
ENST00000381410.5	-0.507478072092559	-0.256099280614936	0.248913599049746	0.3686476131857	-1.19472543239834	-0.943346900584434	0.251692214441769	0.462846535292231	0.251692214441769	0.462846535292231	0.800429638152667
ENST00000375661.6	-0.703391124134903	-0.586250021521676	0.116305269718818	0.295885031458008	0.75705345733455	0.87419462190269	0.117120739497497	0.116679455890084	0.116305269718818	0.295885031458008	0.665011533860955
ENST00000218516.4	-0.10678645135818	-0.40737006222238	-0.301103259423029	0.206726550359163	1.36920348374801	1.06861972641048	-0.300450809092597	0.227719553215633	-0.300450809092597	0.227719553215633	0.593891278805327
ENST00000555931.5	1.45519124993216	0.493931501463042	-0.944191080177333	0.973309903717689	3.11151951112272	2.15024769199908	-0.987855491279863	0.764118847242819	-0.944191080177333	0.973309903717689	0.997430391233257
ENST00000261499.10	-0.584132060050131	0.0956121598658495	0.672728299864382	0.171086285760368	1.55656291228841	2.23630753321732	0.681491131415591	0.0343242643015162	0.672728299864382	0.171086285760368	0.518766954387051
ENST00000330537.10	-0.127873763213976	-1.44797970634779	-1.31817960012989	0.140047942817271	1.14508402881199	-0.175026500767587	-1.32290012538895	0.194468661588021	-1.32290012538895	0.194468661588021	0.550282246279813
ENST00000489724.2	-0.560923814805506	0.750301820207596	1.30770845425294	0.000527152076493849	-1.59353254506742	-0.282307604002473	1.31775099974867	0.00615810525648354	1.31775099974867	0.00615810525648354	0.0601953418592261
ENST00000443917.6	0.471857673122989	0.661763803941482	0.184685229449749	0.658574300464766	-1.33661855462427	-1.14671291330568	0.198801776181046	0.718703053602978	0.198801776181046	0.718703053602978	0.917351878498075
ENST00000614370.4	2.27292193662977	1.46078011292996	-0.816856731989102	0.149304667120415	4.30387495482866	3.49173338216834	-0.807856224235502	0.0071426953378515	-0.816856731989102	0.149304667120415	0.48175447390205
ENST00000332503.6	-0.262561960368824	0.135426958299603	0.396929534954346	0.0200878297034865	0.520836262597272	0.918825183997195	0.398239520523485	0.0152007542310444	0.396929534954346	0.0200878297034865	0.141555812308694
ENST00000470651.1	-0.23851566108023	0.0192265498898298	0.24120338068912	0.782467800256676	1.33867177249331	1.59641455774734	0.261522425262998	0.624662429804215	0.24120338068912	0.782467800256676	0.940647485671726
ENST00000389532.9	0.351413466183332	-0.18577668414161	-0.538299127568082	0.000553068662255863	-2.19778776177001	-2.73497802088807	-0.536777334091486	0.00713806468503467	-0.536777334091486	0.00713806468503467	0.0666486022444918
ENST00000375856.5	-0.293434367124491	-0.176525980274148	0.107806337792803	0.813704887459217	0.294830904587516	0.411739241334561	0.117897781482366	0.781473368683576	0.107806337792803	0.813704887459217	0.94987947462247
ENST00000233623.11	0.417866912664923	0.508629101604854	0.0884101122531582	0.715472305669942	0.3800945310412	0.470856713769902	0.0922540300728496	0.695530515412113	0.0884101122531582	0.715472305669942	0.916532293638219
ENST00000379380.9	-0.0255893775197677	0.0626685975845277	0.0874974704142735	0.584361329598193	-1.17291130041221	-1.08465341518957	0.0887758158056893	0.646075430065765	0.0887758158056893	0.646075430065765	0.889308290037663
ENST00000391713.5	-0.326915126293878	-0.434985819372862	-0.113994981240751	0.861381648309179	-0.902581708937683	-1.01065314061438	-0.109763754963383	0.873051436349265	-0.109763754963383	0.873051436349265	0.97115168365265
ENST00000340026.10	-0.231528820307597	0.196398149124607	0.420165582972267	0.313703847149621	0.209923230035053	0.63785021830827	0.430241091906112	0.269537853211185	0.420165582972267	0.313703847149621	0.681981596545696
ENST00000647101.1	-0.655842886152443	-0.383073092339787	0.272274631194921	0.0156956065950077	1.48151513356778	1.75428499776781	0.272702562483773	3.48952745298914e-05	0.272274631194921	0.0156956065950077	0.119046999321098
ENST00000537064.5	0.801523518831754	1.09069548258092	0.287902675343138	0.500708676134808	1.86007953328783	2.14925152918456	0.292295727046324	0.44430841235461	0.287902675343138	0.500708676134808	0.821300862885252
ENST00000409320.7	-0.478886681065526	-0.463537115911426	0.0135243767854094	0.957413819342614	-3.50082597371508	-3.48547682558681	0.0149875923110487	0.967871860846551	0.0149875923110487	0.967871860846551	0.996674284543543
ENST00000347230.9	0.846318675090926	-0.0772772076692576	-0.924841932616062	0.238053879105036	-1.80939828226691	-2.73299600061273	-0.921872246304462	0.330497601336759	-0.921872246304462	0.330497601336759	0.697096277090784
ENST00000532642.5	-0.221553746961128	-0.200179194294949	0.0209410286951996	0.867440800444425	1.95508846199576	1.97646309530305	0.0214042855882151	0.735399319137745	0.0209410286951996	0.867440800444425	0.968380917011692
ENST00000232888.7	-0.188123834833469	-0.164011354555393	0.023287994897631	0.853958663849982	0.688877257476842	0.712989796736571	0.024089348152006	0.778091804085925	0.023287994897631	0.853958663849982	0.963243719175025
ENST00000337002.9	-0.661980193513144	-0.683660831390528	-0.0228109026397973	0.83629141199588	-1.0087471632063	-1.03042779487672	-0.0217973054155753	0.846313268102833	-0.0217973054155753	0.846313268102833	0.960811003381344
ENST00000647659.1	-0.187371914603364	-0.0619302213325868	0.124133544024826	0.531491981552928	1.36598216496314	1.49142394422038	0.125714270682992	0.409099042810437	0.124133544024826	0.531491981552928	0.833684236379401
ENST00000264110.7	0.0954472697711105	-0.0501958977449341	-0.147513507119379	0.309914321402251	-0.883245274933585	-1.02888847300861	-0.145345490634375	0.369445577789014	-0.145345490634375	0.369445577789014	0.732332549969402
ENST00000375401.8	0.219795726746785	0.073580440084812	-0.146759308545167	0.0729488920435482	-0.598322536069564	-0.744537813936947	-0.146172836041104	0.0643829852453619	-0.146759308545167	0.0729488920435482	0.326198533959811
ENST00000305544.9	0.948817771390818	0.508775582978337	-0.44470984632688	0.350362728970258	0.628495945373146	0.188453594826742	-0.434700694000191	0.422261525100482	-0.434700694000191	0.422261525100482	0.775053528298511
ENST00000313288.9	-0.33514477583013	-0.437466119878917	-0.102924056484629	0.254197402379194	0.434042196872291	0.331720878375704	-0.102319743215966	0.177071933272094	-0.102924056484629	0.254197402379194	0.621931863384025
ENST00000389915.4	0.220227631134555	0.32064247578425	0.099781757519861	0.252631398892914	-1.37780043978913	-1.27738560471837	0.100538182110804	0.286797225225325	0.100538182110804	0.286797225225325	0.65589120490192
ENST00000553430.5	-0.105321612950696	-0.016484814316711	0.0870299980154865	0.65628559008614	1.38853910223911	1.47737600403272	0.0889673995116071	0.523531393911057	0.0870299980154865	0.65628559008614	0.893808063755497
ENST00000355774.7	0.169310119702157	0.400841889494965	0.227844413782665	0.423882040724545	-0.81854649667618	-0.587014742598298	0.234186218068736	0.466679138867918	0.234186218068736	0.466679138867918	0.802247849008673
ENST00000373932.3	-0.338546760935727	-0.141066505847622	0.196041932105825	0.233230646439657	1.01737241458863	1.21485275841031	0.197521864460257	0.0922484704841322	0.196041932105825	0.233230646439657	0.598606903219888
ENST00000350777.7	0.703322722710169	0.408022574034309	-0.299463283182275	0.236978602114791	-0.180470271965928	-0.475770476865866	-0.293283477322349	0.301164358107325	-0.293283477322349	0.301164358107325	0.669558008009641
ENST00000276420.9	1.02930487061251	1.38040926542756	0.347284205308245	0.278978536020068	0.247970993444102	0.599075352126249	0.356013560908827	0.282881064030415	0.356013560908827	0.282881064030415	0.652876664026496
ENST00000457139.5	0.140823111717768	0.522071996880437	0.376493867056423	0.389935586796243	1.40016829724277	1.78141743354868	0.383649571254205	0.213094092458072	0.376493867056423	0.389935586796243	0.750517107355502
ENST00000372289.7	-0.28141628542445	-0.291885504780498	-0.0127916399001227	0.931894201616229	0.568253801855689	0.557784649361196	-0.0105735117239054	0.946136197736179	-0.0105735117239054	0.946136197736179	0.991945471724083
ENST00000309890.11	-0.342223854944136	-2.80796968018663	-2.39791039845728	0.557619719124284	-1.41214074281734	-3.87792204221512	-2.42443341259508	0.455307862544357	-2.39791039845728	0.557619719124284	0.848493843472201
ENST00000340281.9	0.377764305870981	0.343757763490422	-0.034772363595783	0.743199295293892	-0.0948418854461246	-0.128848422565704	-0.0338360744734094	0.754852446919252	-0.0338360744734094	0.754852446919252	0.925807592864049
ENST00000420290.6	0.60284233299959	0.856565974900094	0.251424832887689	0.304731128099914	-1.25266945893871	-0.998946008641185	0.256842441068836	0.411398106534288	0.256842441068836	0.411398106534288	0.766260826097829
ENST00000488865.2	-0.474062828681011	-0.508051788543351	-0.0364716250822328	0.957380679588698	-2.86599252451517	-2.89998294388205	-0.0352715079895329	0.953238582391574	-0.0364716250822328	0.957380679588698	0.994107938123168
ENST00000265564.8	0.0937330838721518	0.296509618101595	0.202093715900286	0.0379551361843309	-0.0901705542778882	0.112606015043697	0.202901556627939	0.00706560094626067	0.202093715900286	0.0379551361843309	0.215570047201095
ENST00000325805.13	0.193097980988644	0.312480884680232	0.116286074740699	0.74795202196073	-1.5518308447172	-1.43244849421998	0.124262990983474	0.80706877695739	0.124262990983474	0.80706877695739	0.948533182823939
ENST00000273221.8	0.0722236335758564	0.162248962119288	0.0861368973694234	0.777373089800817	1.06526669457692	1.15529217821571	0.0906115147602464	0.67971398401368	0.0861368973694234	0.777373089800817	0.93798611292158
ENST00000424196.5	-0.311539764989725	-0.171428954353295	0.139918901065275	0.051926371341308	0.515698729894138	0.655809550618237	0.140164101096003	0.0295923293812221	0.139918901065275	0.051926371341308	0.265136778862229
ENST00000254037.6	-0.444496355871067	-0.37311341286598	0.068917508136304	0.700206265600016	-0.218484678530202	-0.147101731769095	0.0712319523624017	0.679068426644987	0.068917508136304	0.700206265600016	0.910221853528764
ENST00000557385.2	-0.246236726620427	-0.164331549077055	0.0802735602264681	0.609659757570444	0.315400276258036	0.397305494263535	0.081986877486695	0.544723812777912	0.0802735602264681	0.609659757570444	0.874264232609894
ENST00000229281.6	0.0962207110356602	0.0644317064840859	-0.0334344765836159	0.832933490655694	1.01980802391231	0.988019077182235	-0.0316746991478696	0.824693897366007	-0.0334344765836159	0.832933490655694	0.956417278767487
ENST00000264157.10	0.0302498446877713	0.246773552855276	0.211760535140571	0.468664818554957	0.829299283066412	1.04582311584987	0.217766034681363	0.350402131917475	0.211760535140571	0.468664818554957	0.803432305169215
ENST00000335007.10	-0.345315409668607	-0.484435694801121	-0.13857723651795	0.780207836645817	-2.29316299825389	-2.43228464028815	-0.139405156936037	0.79608390028112	-0.139405156936037	0.79608390028112	0.944350806046569
ENST00000366812.6	0.149779781146153	-0.0098317725275462	-0.16050369478482	0.132248503038654	-0.688207693641991	-0.847819253753114	-0.15947974816974	0.157116356453534	-0.15947974816974	0.157116356453534	0.496130395553418
ENST00000355190.7	-0.359085488533385	-0.366644858162542	-0.008704304476298	0.934984701286343	0.239608153908218	0.232048813538754	-0.00746418037318264	0.943603600028907	-0.00746418037318264	0.943603600028907	0.991612254373443
ENST00000375759.8	-0.0689181769776619	0.0165126687858895	0.0845995315947112	0.418983101270245	-2.88751687743268	-2.80208607278158	0.085673810049375	0.498656351577085	0.085673810049375	0.498656351577085	0.819592958108452
ENST00000455335.2	-0.0633488104881781	-0.434133146814884	-0.375229308535109	0.121406382836267	1.09692978119358	0.726145568163178	-0.370727006053068	0.0678562250213719	-0.375229308535109	0.121406382836267	0.429530780806223
ENST00000588234.6	-0.533954998882196	-0.492854278090875	0.0398846093448835	0.745637341576296	0.0463040312459947	0.0874047773301839	0.0410145939936137	0.703177253014249	0.0398846093448835	0.745637341576296	0.92202283897852
ENST00000367840.3	0.315057068653616	-0.819785727754779	-1.1367094521635	4.88783636968239e-14	-1.34984368264295	-2.48468653644993	-1.13512736911252	1.46629885434569e-10	-1.13512736911252	1.46629885434569e-10	1.18518529040434e-08
ENST00000360009.6	0.266402246906973	0.387504096889022	0.120204327812516	0.711397044725543	2.0583743864106	2.17947635504133	0.121871659097744	0.63173638037127	0.120204327812516	0.711397044725543	0.91509992772237
ENST00000326448.12	0.747069348002818	-0.497142563648151	-1.24996552039654	0.0126361491954654	-0.306248113583704	-1.55046029245385	-1.24580596042428	0.0374075715391048	-1.24580596042428	0.0374075715391048	0.213568046620842
ENST00000542674.5	0.171176734688042	0.619207583251363	0.444215570154895	0.207352385867173	0.818818863739595	1.2668495015286	0.450734789195104	0.159157124740636	0.444215570154895	0.207352385867173	0.569863915586743
ENST00000222644.9	-0.423499072326955	-0.298798569896682	0.122144786938965	0.547996690359708	-1.17053979620166	-1.0458393799364	0.12505519567644	0.583787616458541	0.12505519567644	0.583787616458541	0.864142384337591
ENST00000371877.8	0.389973844991997	0.393704407651986	0.00280401096375638	0.987906996451426	0.136932701048203	0.140663296415723	0.00396711178283993	0.964503114055089	0.00280401096375638	0.987906996451426	0.999798949077772
ENST00000394668.2	-0.391896029032268	-0.585989476348975	-0.194140325032171	0.00637512980423747	1.8495029166172	1.65540949464211	-0.194077212060139	0.000222524162502397	-0.194140325032171	0.00637512980423747	0.0616509204550857
ENST00000377674.9	0.207031577999842	0.413970803751929	0.204833813726835	0.223269799168109	-0.267998950305796	-0.0610597227692968	0.207498937794519	0.212287436476261	0.204833813726835	0.223269799168109	0.590533625101292
ENST00000674082.1	-0.472478948184678	-0.432268854393663	0.0377931869470944	0.861541047060242	-1.32249414913914	-1.28228417787238	0.0398295787395013	0.870613351541715	0.0398295787395013	0.870613351541715	0.96972575180464
ENST00000611884.5	-0.0465714212260039	0.177052836226879	0.222972959871612	0.197736740466037	-0.851418860033546	-0.627794711768297	0.224320954989833	0.28428541299156	0.224320954989833	0.28428541299156	0.654177672472642
ENST00000475153.6	-0.516343214005875	-0.540144083072052	-0.0255687014761983	0.886324197720855	-0.970581159289279	-0.994382114931313	-0.0241214169199022	0.908236834207412	-0.0241214169199022	0.908236834207412	0.982434150734093
ENST00000260665.12	0.310632776193757	-0.082571770945201	-0.39349792739797	1.03263578458557e-08	1.17906906408463	0.785864552579503	-0.393201633310079	2.40036036773626e-20	-0.39349792739797	1.03263578458557e-08	5.70636641981953e-07
ENST00000370693.5	-0.304945806395321	-0.222003894950744	0.0824100829855574	0.584479121283698	0.526487218841251	0.60942910965065	0.0829023072319869	0.588858960774765	0.0829023072319869	0.588858960774765	0.864142384337591
ENST00000344773.6	-0.137004953558364	0.27685166565605	0.409886426610462	0.124082725635399	0.412123981462329	0.825980677177055	0.414905500363355	0.0702638493811811	0.409886426610462	0.124082725635399	0.434650711952461
ENST00000316461.9	0.0252210919270284	0.28767934824382	0.259918009438091	0.282715362624837	1.07630253356812	1.33876090798897	0.263019983700137	0.152165424834165	0.259918009438091	0.282715362624837	0.652801702466755
ENST00000302350.4	2.82747102112684	2.85130870716404	0.0218432324557721	0.918808326649335	-1.88178515830358	-1.85794774269353	0.03506309984901	0.904174612409518	0.0218432324557721	0.918808326649335	0.986100496015136
ENST00000262384.4	-0.0189862321752497	-0.160359093372597	-0.144487026102256	0.479138994261516	-0.229448387540481	-0.370821266384889	-0.141307042493813	0.512369373123727	-0.141307042493813	0.512369373123727	0.825538582945245
ENST00000612154.4	-0.398546561918762	-0.819461951884841	-0.425336136816881	0.402888395755687	-1.05831285340692	-1.47922916403055	-0.425336158546572	0.487168731945308	-0.425336158546572	0.487168731945308	0.81379980742211
ENST00000369258.8	0.0273509357472765	0.0760074755843842	0.0476805857756455	0.703696493845238	-0.148578879333376	-0.0999223261980629	0.0487401545931492	0.674692132705587	0.0476805857756455	0.703696493845238	0.911578435214813
ENST00000025008.10	0.283911445475134	0.394501173603451	0.109025994563905	0.538124964945834	-2.20876188520432	-2.09817229088915	0.111933105426044	0.62352918077085	0.111933105426044	0.62352918077085	0.880960677919264
ENST00000440191.6	-0.290692132277939	0.797876799831209	1.08821165594765	1.61331063200159e-28	-0.0236087729594914	1.0649601708408	1.08882943563317	7.42428619623521e-36	1.08821165594765	1.61331063200159e-28	8.32084164533775e-26
ENST00000261658.7	0.438298987655653	0.068526091947141	-0.371607903828699	0.0163745513962802	0.407535335214319	0.0377624584124696	-0.369508443593351	0.0138494754150251	-0.371607903828699	0.0163745513962802	0.122565837023574
ENST00000328195.8	-0.36699396097708	-0.277862715820269	0.0870780720838917	0.656519957632863	-0.223140396402642	-0.134009187955325	0.0893426453126329	0.659750085753695	0.0893426453126329	0.659750085753695	0.895233422550523
ENST00000284551.11	-0.0009355946851425	0.0773484520412547	0.0766794080192581	0.650230590233946	0.784650283970148	0.86293439166247	0.0785040951556698	0.558479549525547	0.0766794080192581	0.650230590233946	0.891312883943635
ENST00000331710.10	0.280726253145854	-0.0728646139003945	-0.355671013817694	0.0386510318021503	0.553360782680321	0.199769982310529	-0.353262251781935	0.018243354449257	-0.355671013817694	0.0386510318021503	0.217695957071809
ENST00000344629.11	0.211179056046444	-0.145222019956901	-0.363441178549962	0.349652822447409	1.16628047618634	0.809879467887243	-0.355604680497524	0.336256465003808	-0.363441178549962	0.349652822447409	0.712931046673172
ENST00000381588.9	-0.518035338248199	-0.140873931028032	0.376130820692102	0.0734977013466964	-1.64732031283033	-1.27015910598171	0.37756570001544	0.155318511759509	0.37756570001544	0.155318511759509	0.493562907855726
ENST00000542104.6	0.0767329942853732	-0.0750500813941254	-0.154680602039187	0.601009640835216	-2.35860451053791	-2.51038796896427	-0.149977998097103	0.701021845325905	-0.149977998097103	0.701021845325905	0.910520121954648
ENST00000228434.7	0.939443347087901	0.938833413916336	-0.00686111306452641	0.96237257734779	0.728867241133302	0.72825736803633	0.00352059600883958	0.985001067650494	0.00352059600883958	0.985001067650494	0.999798949077772
ENST00000269385.9	-1.1349055230318	-0.751956345104212	0.37711696730482	0.2146143726796	0.210745609904246	0.593694839981499	0.382144476866461	0.161306504666896	0.37711696730482	0.2146143726796	0.57779971923757
ENST00000370025.9	0.942073687879552	0.381170698152796	-0.561347712582708	2.67078420529405e-09	-0.864845644516264	-1.42574865505756	-0.56051936307619	3.60264464924555e-07	-0.56051936307619	3.60264464924555e-07	1.46143236689058e-05
ENST00000489432.6	-0.758776274312304	-0.885291450044234	-0.129135186521996	0.669865524322526	3.66196615984907	3.53545151426888	-0.126752883284934	0.395296770338316	-0.129135186521996	0.669865524322526	0.900760078869809
ENST00000409299.8	-0.154121157413277	-0.275649201817552	-0.127332112290615	0.66049085325858	0.996491216001332	0.874963326943653	-0.121308522100233	0.63500195498363	-0.127332112290615	0.66049085325858	0.895446760781461
ENST00000245414.9	-0.342252580402379	0.149909349717084	0.486158417765352	0.312855623311669	0.397126947391634	0.889288746027536	0.495108523920011	0.299964223735536	0.486158417765352	0.312855623311669	0.680631930230363
ENST00000342016.8	0.0528870126505362	0.351927581208944	0.297093412628649	0.106220933639001	0.0482432899654599	0.347283877959503	0.299669833965761	0.082434075029345	0.297093412628649	0.106220933639001	0.40036529959657
ENST00000380258.6	0.214474858271096	-0.00922311850678284	-0.224724296416288	0.476147691530696	5.13980747395475	4.91611006742957	-0.223726331729606	0.00833598814860611	-0.224724296416288	0.476147691530696	0.806995321109165
ENST00000390665.9	-0.343483880275029	0.00649552562157902	0.341583478742463	0.39899542610483	-0.0546382571994209	0.295341099544123	0.352264495678289	0.378379270083677	0.341583478742463	0.39899542610483	0.756436103648068
ENST00000490972.7	0.947659606699333	0.761302664314965	-0.179732051395671	0.959345705888194	0.740056543157894	0.553696231468365	-0.235670831831239	0.887778160736088	-0.179732051395671	0.959345705888194	0.994359515708441
ENST00000292896.3	0.650403080326697	0.73445374672597	0.0840425325065744	0.118781628749094	2.16527128429904	2.24932197314512	0.0840816286721298	0.00276485777658614	0.0840425325065744	0.118781628749094	0.424035537568043
ENST00000614467.4	-0.417849598067153	-0.683969752841907	-0.268385306740548	0.40578251467476	-1.85646169152831	-2.12258228170181	-0.267398607854488	0.506690784403594	-0.267398607854488	0.506690784403594	0.823401033139585
ENST00000359479.7	-0.132240986467617	0.207972669417564	0.337835355319188	0.211327730459106	1.70743192985628	2.04764579367224	0.34077367835989	0.0469599756540358	0.337835355319188	0.211327730459106	0.57587379343862
ENST00000675419.1	-0.355212800542522	-0.40310345091936	-0.0499811000201649	0.74388335675216	-0.430650916428796	-0.478541567448202	-0.0479304730964794	0.761704964874351	-0.0479304730964794	0.761704964874351	0.929682213456988
ENST00000305641.7	-0.588441435834098	0.00976238643564428	0.595681207672153	0.0104324175883382	1.05591208272541	1.65411603877507	0.598655423960755	0.000343890020334635	0.595681207672153	0.0104324175883382	0.0893936035595656
ENST00000507756.5	0.000705577849272127	-0.690594419159899	-0.691007900562754	0.0068807440759994	7.46107222156671	6.76977268835909	-0.691339113298715	3.76932198713675e-46	-0.691007900562754	0.0068807440759994	0.064748339780321
ENST00000389682.8	-0.33815970906802	-0.197590272464622	0.14000724187805	0.134565209095917	-0.11636269445617	0.0242067576714433	0.140649477952579	0.093932545295562	0.14000724187805	0.134565209095917	0.455888576702495
ENST00000379299.6	-0.189540366025091	-0.0800770482283404	0.106433977697773	0.600089848318643	-0.721238032521731	-0.611774765622339	0.109982975476094	0.612887886303617	0.109982975476094	0.612887886303617	0.876097227999799
ENST00000328194.8	0.572346978576989	0.826832058804546	0.251514454579511	0.408685139601318	-2.18387761921383	-1.929392952567	0.260824745140745	0.542280487624045	0.260824745140745	0.542280487624045	0.838844187940576
ENST00000414645.6	0.979900580852188	0.509172050340746	-0.475200477298099	0.0706392228984201	0.109082226566879	-0.361646311765376	-0.468630549369197	0.0958741729589587	-0.468630549369197	0.0958741729589587	0.378292592830048
ENST00000264710.5	-0.296177632389076	-0.268473467221561	0.0269711625129792	0.757927716209524	-0.679985007870142	-0.652280831586148	0.0277838818677034	0.730484994385023	0.0269711625129792	0.757927716209524	0.92717029164319
ENST00000261425.7	-0.569883530745147	-0.417478483108883	0.147397828240132	0.722387573238973	-2.28700313999215	-2.13459882657842	0.151964960924253	0.78502579145189	0.151964960924253	0.78502579145189	0.941499760408189
ENST00000342711.6	0.982828851630998	0.529754233601485	-0.454987259297011	0.0550572463742283	-1.33793198831706	-1.7910068150111	-0.450210740606381	0.150675770316564	-0.450210740606381	0.150675770316564	0.484407618966669
ENST00000556051.1	-0.665024420093977	-0.67080087136337	-0.00182075972109885	0.968180307955917	2.6883019485745	2.68252412373893	-0.00558229157660839	0.990892987846338	-0.00558229157660839	0.990892987846338	0.999798949077772
ENST00000306193.8	0.0310708088804233	-0.345391694518661	-0.379795075989076	0.0760993745161277	0.663128751873431	0.286666296533721	-0.376422883769146	0.0587836553914866	-0.379795075989076	0.0760993745161277	0.33440009518104
ENST00000222511.11	0.10486775846581	0.0922653326322776	-0.01403669046138	0.919900972154289	1.86596355761812	1.85336127028541	-0.0125417451537124	0.914639808622548	-0.01403669046138	0.919900972154289	0.986100496015136
ENST00000427476.4	0.615873408575201	0.230325291775917	-0.387035425683779	0.0161394621415145	-0.5672368350833	-0.952785000109667	-0.385108942076633	0.0380990395840915	-0.385108942076633	0.0380990395840915	0.215934431049344
ENST00000373620.7	-1.08681689514389	-0.25524346676208	0.827519259028679	0.0452488541471959	-1.48258747802224	-0.65101467769502	0.832630271846327	0.110025535960955	0.832630271846327	0.110025535960955	0.407351362242854
ENST00000674460.1	-0.54904893061347	-0.336343432792644	0.207460222338021	0.677268004660686	1.16939364709647	1.38209916578689	0.213031601878389	0.625986850773076	0.207460222338021	0.677268004660686	0.903942052800973
ENST00000432145.5	0.400972665839526	-0.00590334054091363	-0.416341904720633	0.379571288445717	2.55105952879679	2.14418409813934	-0.405487009154958	0.208085792630831	-0.416341904720633	0.379571288445717	0.740894677311856
ENST00000231948.8	0.44324201324989	0.365912717721284	-0.0791080991431692	0.634537332702329	0.523200050779164	0.44587080376682	-0.0768566620251754	0.616011813028608	-0.0791080991431692	0.634537332702329	0.885012350834864
ENST00000513432.5	0.309127798408257	2.26449994086871	1.9553645029546	1.45464457564166e-07	-0.729022921912496	1.22634898390516	1.96736400977611	3.75146207689746e-05	1.96736400977611	3.75146207689746e-05	0.000859029297143263
ENST00000649063.2	0.670148119134469	-0.705959193084478	-1.38205357835717	3.42018251281885e-06	2.55939402695188	1.1832870364004	-1.37643508343235	4.66950953109639e-11	-1.38205357835717	3.42018251281885e-06	0.000107686037198665
ENST00000414294.6	1.65821764681038	2.1825658586654	0.520182906565625	0.133144436642414	-2.2438996019456	-1.71955180535913	0.543068479932073	0.308817396909078	0.543068479932073	0.308817396909078	0.676994362496608
ENST00000342449.7	0.138870814064373	-0.201248565092648	-0.341179954838022	0.0383315897265931	-1.27116825355068	-1.61128772700999	-0.340088957457848	0.0880852537376727	-0.340088957457848	0.0880852537376727	0.361657082347511
ENST00000577598.5	0.805749154036389	1.80207593810578	1.00708234215455	0.304861199405474	-1.98788205882041	-0.991561634710245	0.955038577808676	0.734682456136434	0.955038577808676	0.734682456136434	0.921095691910373
ENST00000261326.6	0.305750492888437	0.244054428545271	-0.0652515563534908	0.757159394702803	-0.350003122922109	-0.41169921476467	-0.0606308897084231	0.795891533266992	-0.0606308897084231	0.795891533266992	0.944350806046569
ENST00000273920.8	0.52694057323378	0.453248745968198	-0.074691843470557	0.640466259029529	-0.0265631282197165	-0.100254987044976	-0.0728326902149363	0.680230785032924	-0.0728326902149363	0.680230785032924	0.904755316923494
ENST00000243314.5	0.0123312074301948	0.481906957116849	0.469011167193281	0.0312011636280128	3.52961963162253	3.99919560816543	0.469622231769904	3.16600329582221e-10	0.469011167193281	0.0312011636280128	0.191793304912036
ENST00000339360.9	0.128268169096048	-0.24540451137919	-0.378008736444163	0.136508582937864	0.571508947892803	0.197836317503144	-0.373473413577465	0.122748432140199	-0.378008736444163	0.136508582937864	0.45959728374262
ENST00000650651.1	0.122983200388159	9.54292842632504	9.42644604432989	1.09818644691206e-49	-9.33414202798327	0.0858535277219938	4.87875772688885	0.00825280765754804	4.87875772688885	0.00825280765754804	0.0742575141614938
ENST00000358536.8	1.0073500476481	0.485620642449529	-0.527546276716655	0.236455279136191	0.0326649465111552	-0.489064747723059	-0.514851159567037	0.332374164544472	-0.514851159567037	0.332374164544472	0.697754405253493
ENST00000536549.5	-0.783563065898621	-0.728752322169921	0.0524250691180299	0.869841645208577	0.298044470224805	0.352854978808945	0.0536616344692438	0.880908650577327	0.0536616344692438	0.880908650577327	0.973583836163575
ENST00000359707.8	-0.195268841630887	-0.0333482530337846	0.161295405449889	0.0724315316091761	0.0169079278642059	0.178828537514691	0.161936697696649	0.0329428538179269	0.161295405449889	0.0724315316091761	0.324942552643393
ENST00000325421.7	-0.466574289115951	-0.382110695293125	0.0777607722026277	0.885849231609067	2.0463982668513	2.13086235379079	0.084469193858254	0.732877558095206	0.0777607722026277	0.885849231609067	0.974629536983809
ENST00000563281.2	-0.674862918994285	-0.902130793322595	-0.228404505279302	0.345819781955736	-2.81748916871694	-3.04475763571713	-0.228404524009607	0.458841217306384	-0.228404524009607	0.458841217306384	0.798875027669724
ENST00000649765.2	-0.029366860354953	-0.162432878235116	-0.135554314426594	0.596510631878528	0.768304539766459	0.635238504835396	-0.132447070113919	0.605982714281221	-0.132447070113919	0.605982714281221	0.87295949507484
ENST00000025301.4	-0.58296919288303	-0.640307511886998	-0.0586374061894794	0.724084308148075	-0.387900138276525	-0.445238516006514	-0.0574800898371604	0.750762574567645	-0.0574800898371604	0.750762574567645	0.923615339066579
ENST00000366508.5	0.180509103653942	0.0793254319298415	-0.101723498787118	0.166338371173069	-0.257028654802569	-0.358212307685409	-0.101189897194023	0.104403035818631	-0.101723498787118	0.166338371173069	0.511821277890768
ENST00000216513.5	0.371802916899397	0.5765944190395	0.200216934345653	0.53793916539866	-0.554172339652082	-0.34938100952212	0.208862941625931	0.57706971089131	0.208862941625931	0.57706971089131	0.860085597724477
ENST00000270708.12	-0.625982233838101	-0.404065548070557	0.219901391010101	0.299960246731626	0.703244878446687	0.925161598808761	0.222002419604137	0.243653839060432	0.219901391010101	0.299960246731626	0.668371943406163
ENST00000259365.9	0.48108779296268	0.451947481175277	-0.0298814139763827	0.766024927189103	-0.326810158292132	-0.355950463641185	-0.0289096605997137	0.778384533341358	-0.0289096605997137	0.778384533341358	0.938515293400896
ENST00000451604.7	0.367746842643394	0.212610880078087	-0.157428734049842	0.581742069989868	0.0163119492472821	-0.138824162662673	-0.153384601531925	0.638464546625743	-0.153384601531925	0.638464546625743	0.887133996729112
ENST00000591504.6	1.14546520874612	1.59467810893749	0.445837424966668	0.377342010756295	-1.44839812543033	-0.999185685636375	0.476884299906487	0.519942899245051	0.476884299906487	0.519942899245051	0.828656157963456
ENST00000254691.10	0.00335512391146688	-0.0444589383573148	-0.0544866772600194	0.863657335170915	0.0114339773318272	-0.0363801532582826	-0.0464676244806936	0.896574026344862	-0.0464676244806936	0.896574026344862	0.97897616557736
ENST00000409746.5	-0.124223520247488	-0.369223511678467	-0.244924492277847	0.525270496887982	-1.72140580125417	-1.96640654899123	-0.244924507405482	0.609641738901586	-0.244924507405482	0.609641738901586	0.874264232609894
ENST00000565576.5	-0.582062369377926	-1.2170805330813	-0.655117933191237	0.278694142249421	2.47770659987614	1.84268952534855	-0.639336405181138	0.126337564738714	-0.655117933191237	0.278694142249421	0.649219147829544
ENST00000513240.5	0.0958850984135213	0.0850523601693467	-0.0140706554588053	0.938110827724318	-0.180160058567762	-0.190992811291692	-0.0100226677722253	0.965415685623191	-0.0100226677722253	0.965415685623191	0.995786494171036
ENST00000375906.5	-0.328481541880618	-0.146151594664124	0.181045532349276	0.19163355658673	-0.644212785004804	-0.461882841784084	0.182365742320779	0.191574737524069	0.181045532349276	0.19163355658673	0.547266517126229
ENST00000216271.10	0.486651170061455	0.659257947027362	0.170007781392231	0.567783044302343	0.883339164305657	1.05594595613349	0.174848825545175	0.530993970964913	0.170007781392231	0.567783044302343	0.854831547517192
ENST00000281950.8	-0.799944479629464	-0.570880832989824	0.226736650380114	0.390189614496143	1.37964215752963	1.60870594069005	0.229005498139208	0.255890404281625	0.226736650380114	0.390189614496143	0.750647196200307
ENST00000380751.9	-0.370351768823766	-0.180332432645155	0.185826799245125	0.661477869019867	-2.33417494555632	-2.14415642961712	0.192463461131007	0.745179196170501	0.192463461131007	0.745179196170501	0.921943895897971
ENST00000367384.7	-0.40112520706255	-0.10802872279521	0.292499528144248	0.00357300043812363	0.494604888412041	0.787701420668515	0.293080651258428	2.34883041927723e-05	0.292499528144248	0.00357300043812363	0.0393684310735677
ENST00000616577.4	-0.220575556923326	-0.933392106067594	-0.71299948906402	3.25170678909451e-16	2.29074946034996	1.57793297757356	-0.712786700152501	4.07824524868298e-50	-0.71299948906402	3.25170678909451e-16	5.50300566135667e-14
ENST00000260643.7	-0.0325209026387412	-0.000204075402457593	0.0307100808668315	0.830351638697637	-0.976794144151887	-0.944477337413529	0.0326102706910834	0.826543617611988	0.0307100808668315	0.830351638697637	0.955844255365512
ENST00000262067.5	-0.688266497359027	-0.817200936361951	-0.130900311747567	0.408855065611216	1.07937801873335	0.950443684477444	-0.12909150316062	0.265112113594644	-0.130900311747567	0.408855065611216	0.763896707889439
ENST00000246532.6	-0.0470947556337211	0.426172597741455	0.465038583572485	0.485068869248956	2.0450364238366	2.51830433816257	0.476939802156486	0.203895923944278	0.465038583572485	0.485068869248956	0.812775514052513
ENST00000329245.9	-0.165445114540801	-0.358435258129574	-0.19413222820224	0.102586177586746	-1.72035576108896	-1.91334592285787	-0.19306717215131	0.141557892636266	-0.19306717215131	0.141557892636266	0.469316420529721
ENST00000416240.6	0.444209480906405	0.184521394442843	-0.260711496116307	0.0415748921402585	0.44489723144265	0.185209157883328	-0.259399648236654	0.0359199988701979	-0.260711496116307	0.0415748921402585	0.227998813555007
ENST00000325327.4	-0.55011463802529	-0.43538659959613	0.113537069348197	0.430460708387984	-1.90758267598533	-1.79285446605509	0.114726789923325	0.151050990719887	0.113537069348197	0.430460708387984	0.780341216190273
ENST00000330387.11	-0.272223166906311	-0.518512239650324	-0.248337119565824	0.104175495026605	-0.601073857355126	-0.847362947903885	-0.246513793900486	0.127677849454855	-0.246513793900486	0.127677849454855	0.442802522285937
ENST00000528443.6	0.0178857721422987	-0.20123608211221	-0.220209955826591	0.0812308045758375	0.402713453551675	0.1835916352176	-0.218980482060935	0.0485248259692417	-0.220209955826591	0.0812308045758375	0.347230606402269
ENST00000277570.10	0.496207938984477	-0.149901961971723	-0.651507832958836	0.02399282813829	1.07133903931712	0.425229214741838	-0.645320125452531	0.016752024777925	-0.651507832958836	0.02399282813829	0.159527726684482
ENST00000368489.5	0.603530855321828	0.226396218198173	-0.379147265687434	0.179089108278013	-2.51761036402127	-2.8947453675857	-0.374185105152736	0.332475580542615	-0.374185105152736	0.332475580542615	0.697754405253493
ENST00000366621.8	-0.54056365503555	-0.357173193303179	0.178427724285376	0.519731310797075	0.419701937321776	0.603092468360225	0.183591976306042	0.44957041561897	0.178427724285376	0.519731310797075	0.828656157963456
ENST00000321437.9	-0.534114746463595	-0.51730847507677	0.0140434200204691	0.954520383369444	-0.812332261262248	-0.795526093809488	0.0162903669223051	0.94762151475552	0.0140434200204691	0.954520383369444	0.993679740486102
ENST00000405640.1	-0.499661422834604	-0.0182605508795417	0.48069541843954	1.20882413879116e-06	-1.08395093902657	-0.602550071408788	0.481627758600014	1.75891803214631e-06	0.481627758600014	1.75891803214631e-06	5.99083056798008e-05
ENST00000280551.11	0.466685727483375	0.123353003612019	-0.347782416812151	0.211256609211399	0.86374786346225	0.520415180274225	-0.342217852238797	0.203330282026094	-0.347782416812151	0.211256609211399	0.57587379343862
ENST00000374338.5	-0.0660740655120311	-0.0617051976826238	0.00210239467338225	0.996154250774721	-0.969966472963352	-0.965597652277486	0.00462526822957754	0.97890079519866	0.00210239467338225	0.996154250774721	0.999798949077772
ENST00000305264.8	-0.00476060738743011	0.0959880993869564	0.099795543126096	0.320360173502317	-0.786734207467751	-0.685985496971356	0.100782871806923	0.30917939318484	0.099795543126096	0.320360173502317	0.687093275089821
ENST00000549117.5	-0.432202553816919	-0.498926165095608	-0.067208770883121	0.396981008023179	-0.0847955459448992	-0.151519132368298	-0.0666756110180378	0.305974669603111	-0.067208770883121	0.396981008023179	0.755366651068366
ENST00000505560.5	0.567969711799756	1.02283249772548	0.452518463494628	0.0331326762123595	-0.0934248075414606	0.36143795962101	0.456617675379037	0.036156501426348	0.456617675379037	0.036156501426348	0.209835234926813
ENST00000264552.14	-0.620896114383761	-0.662465586647824	-0.0420605371823579	0.614465661860049	0.367515753441798	0.325946307046889	-0.0415358605798491	0.546510577732361	-0.0420605371823579	0.614465661860049	0.876846018442386
ENST00000461745.5	-1.37264110787433	-0.860894911001596	0.508773677524538	0.206640087106157	-0.722731736944989	-0.210986179513623	0.508773652328029	0.299617281917798	0.508773652328029	0.299617281917798	0.668277343585598
ENST00000356847.8	-0.0497642689452664	-1.4756179425596	-1.42519188556089	0.127778307650687	-2.32589103987869	-3.75174948724882	-1.42933504993926	0.184279777769697	-1.42933504993926	0.184279777769697	0.537552995697168
ENST00000558134.5	-0.620727885308868	-0.496362433129117	0.122662316758678	0.813826020386324	5.27679859866938	5.40116485107472	0.124287854551167	0.152244621903233	0.122662316758678	0.813826020386324	0.94987947462247
ENST00000285243.7	-0.515432385665453	-0.750344397873895	-0.237168072582276	0.194832730617132	-1.85451841958724	-2.08943054532188	-0.235657453229704	0.283291202716911	-0.235657453229704	0.283291202716911	0.653391613421393
ENST00000374517.6	-0.656128860210725	-0.101061237041457	0.554926111917482	8.11600381405797e-08	1.99184816045025	2.54691584241415	0.555007901827171	1.94882014026474e-21	0.554926111917482	8.11600381405797e-08	3.83862171659659e-06
ENST00000567635.5	2.65585341491401	3.00495709805105	0.347267844519038	0.560971368669123	-1.03497348201629	-0.685866396621539	0.285387110047635	0.90538051346678	0.285387110047635	0.90538051346678	0.980421549825905
ENST00000651455.1	1.06608221916801	9.92995553859788	8.86448404961173	2.10124681253025e-97	-9.97805045639592	-1.11413803230887	4.2133703975483	0.000102811748193641	4.2133703975483	0.000102811748193641	0.00208140942931836
ENST00000550347.5	0.64570078089956	-0.140117821697344	-0.789269630445065	0.00169563785715378	0.618546595273506	-0.16727202055602	-0.785534243171349	0.00250999223231483	-0.785534243171349	0.00250999223231483	0.0305114768442222
ENST00000398637.10	0.0193955407404826	0.199838123905647	0.179356482262379	0.133011938460604	-1.11788397449168	-0.93744140317655	0.180746841819665	0.152825622540171	0.180746841819665	0.152825622540171	0.488766510070034
ENST00000337755.9	-0.101949057761656	-0.455500960032285	-0.355605068067132	0.0759787717906611	-2.11690349957435	-2.47045556357562	-0.35387883982006	0.161615704278561	-0.35387883982006	0.161615704278561	0.504838322838244
ENST00000623205.2	0.155841805927602	0.569428248979527	0.408590510679522	0.245708401971915	-0.815283705198382	-0.401697493040924	0.418558131875171	0.312805140743027	0.418558131875171	0.312805140743027	0.680631930230363
ENST00000346299.10	-0.100125891083008	0.14162583176024	0.239258723040663	0.220847341841135	-0.450322232692714	-0.208570524545901	0.242543897654581	0.223644877483379	0.242543897654581	0.223644877483379	0.59094844304037
ENST00000675453.1	-0.239919171917205	-0.0944580909242289	0.144833106277654	0.109395498012293	-0.628254956235641	-0.482793868302088	0.145476809442839	0.0932018768942712	0.144833106277654	0.109395498012293	0.406052994849603
ENST00000215574.9	-0.309955676318878	-0.375156141365964	-0.0663701285925318	0.547469950459249	-0.556403059508454	-0.621603518526232	-0.0650878008981592	0.552905235993867	-0.0650878008981592	0.552905235993867	0.845803077266785
ENST00000666307.1	0.571722770818758	0.510973878318146	-0.0618081499452474	0.871659302283028	-3.52800558197614	-3.58875508374694	-0.0548606339708346	0.913965020905019	-0.0548606339708346	0.913965020905019	0.984143204430782
ENST00000229583.9	-0.949949307227437	-0.647944008921704	0.284178270280254	0.725401896275206	1.71886756021611	2.02087358220539	0.299797321851132	0.531302899184619	0.284178270280254	0.725401896275206	0.918514147571341
ENST00000652901.1	0.398001559987627	1.01308293062549	0.630796652898883	0.356406153678105	-1.57653738399451	-0.961501848980332	0.630976629644495	0.929536051231853	0.630976629644495	0.929536051231853	0.989690297542387
ENST00000261637.5	-0.0651688761251734	-0.156791775740161	-0.0924484544211581	0.367397293021076	0.303364620458408	0.211741744105494	-0.0916222442086785	0.314573535514452	-0.0924484544211581	0.367397293021076	0.73027712987911
ENST00000447648.7	0.322091493263506	0.734678651030901	0.409709213190266	0.248202514045139	-1.12892034915743	-0.716333656223279	0.419013486207568	0.369007621509202	0.419013486207568	0.369007621509202	0.731809084567024
ENST00000381604.9	0.270106666941394	0.274971124922211	0.00098058450424876	0.98880627714132	-1.74410818353071	-1.73924410194932	0.00848473973923891	0.980279734306529	0.00098058450424876	0.98880627714132	0.999798949077772
ENST00000401738.3	-0.155958879130962	-0.30599573675059	-0.151056992809406	0.242068103865423	-0.42607705552313	-0.576113923945684	-0.149876860601926	0.267454087146587	-0.149876860601926	0.267454087146587	0.636620338477234
ENST00000294129.7	0.262586029183434	0.0414566360393107	-0.223722776119499	0.242533039975686	0.386529644150995	0.165400279743353	-0.220787144472967	0.23193314467719	-0.223722776119499	0.242533039975686	0.610994319994041
ENST00000290349.11	-1.17478706975866	-0.950552011873318	0.221676344034459	0.27066862330827	0.364134167666034	0.588369260954361	0.223769848171648	0.214037378484531	0.221676344034459	0.27066862330827	0.639538584599581
ENST00000328078.3	-0.420784500309974	-0.0392424375342911	0.378898451064515	0.0739038487698997	0.78973340380804	1.17127557110666	0.38197395629279	0.0183303858288997	0.378898451064515	0.0739038487698997	0.328863018088243
ENST00000399215.5	2.42497345622887	1.56075773123963	-0.865376493000586	0.00319397458199633	0.377117049664226	-0.487098863691722	-0.858490232364621	0.0208482887111393	-0.858490232364621	0.0208482887111393	0.145400363625467
ENST00000301215.8	-0.562160520450595	-0.587214148997154	-0.0271279809408269	0.900471324726497	-0.0328946289843087	-0.0579483329709547	-0.025500302438981	0.914610763708079	-0.025500302438981	0.914610763708079	0.984143204430782
ENST00000379516.7	-0.193751434258409	-0.295841282684351	-0.103324731077071	0.400578911142557	0.398550317196443	0.296460497804957	-0.10209547417859	0.353046371022204	-0.103324731077071	0.400578911142557	0.757270833757522
ENST00000320717.8	-0.47802948337454	-1.88173853367729	-1.29649632592318	0.714991091856648	-0.771961568348629	-2.17575593577518	-1.37346455575373	0.847493633918505	-1.37346455575373	0.847493633918505	0.961072510624158
ENST00000296137.7	-0.309506164921156	0.000763615435901004	0.307814322593505	0.146698131852192	-2.06945024728709	-1.75918064287258	0.311127404238059	0.24100234944244	0.311127404238059	0.24100234944244	0.609597488746162
ENST00000360982.2	-0.395901058888017	-0.0773498037179725	0.317673289287225	0.00176301169663184	-0.747125128761472	-0.428573872838362	0.318628596733947	0.00157124843039021	0.317673289287225	0.00176301169663184	0.0230339923838594
ENST00000252891.8	-0.427195710248581	-0.293423441096816	0.13015705907321	0.573626478394653	0.191627502469839	0.325399797811664	0.133979153873561	0.531195549005581	0.13015705907321	0.573626478394653	0.857786606032374
ENST00000393227.6	-0.14221372351259	0.0207774244017455	0.162684482468744	0.166818163475686	-1.30564649698973	-1.14265540025526	0.163226663257825	0.244294387609121	0.163226663257825	0.244294387609121	0.613127156441481
ENST00000404554.5	-0.0593918782811	-0.0675659576719584	-0.00898378580087456	0.932087740216059	1.06779120191967	1.05961717137293	-0.00803349947213415	0.933453309781748	-0.00803349947213415	0.933453309781748	0.990060650282251
ENST00000267163.6	0.243347435788651	-0.0515571713020527	-0.29691027504158	0.0666671537757047	0.661665582333154	0.366761044383124	-0.294664378450688	0.0303718476267184	-0.29691027504158	0.0666671537757047	0.310064539336031
ENST00000374662.4	0.364249557996587	-0.0676873307659443	-0.437159564749765	0.13175543687353	1.29429512276782	0.862358388896076	-0.431449498764452	0.0791021758443129	-0.437159564749765	0.13175543687353	0.449887495831402
ENST00000415380.6	-0.243735412568009	-0.203842532234553	0.0376231731591501	0.900629977110597	1.49272873351827	1.53262178373949	0.0398589805701365	0.832655689366299	0.0376231731591501	0.900629977110597	0.978985497331494
ENST00000403491.8	-0.631012278392257	-0.249907445936408	0.374875980973879	0.371733366572573	-1.37176709438121	-0.990662784118474	0.381774766870965	0.460001537774606	0.381774766870965	0.460001537774606	0.798952220837754
ENST00000332830.9	-0.183343282429073	-0.55851498442644	-0.377447909549199	0.095880825442613	-1.56669358886993	-1.94186548606494	-0.375479863316167	0.178301781787944	-0.375479863316167	0.178301781787944	0.52894730171055
ENST00000473950.5	0.349818410907954	-0.294941767714985	-0.650150980530499	0.0275225604552396	1.58128189490679	0.936521892923514	-0.644741502368992	0.00822705164809396	-0.650150980530499	0.0275225604552396	0.175868349434041
ENST00000371443.6	-0.521887030623614	-0.465440579821991	0.055965468526733	0.576261574782122	0.0548773852122817	0.111323847951206	0.0563522683058771	0.540844037868938	0.055965468526733	0.576261574782122	0.85941621737133
ENST00000393868.7	-0.121753850166162	-0.189847306355736	-0.068554289031834	0.497435588971295	1.43039295081618	1.36229955103956	-0.0680650172126069	0.313369741421733	-0.068554289031834	0.497435588971295	0.819592958108452
ENST00000378364.8	-0.174133002406855	-0.122166309214292	0.0513862123736799	0.691726571291491	2.25757094683725	2.30953771524012	0.0520421574204324	0.511223268279915	0.0513862123736799	0.691726571291491	0.9069382055656
ENST00000585494.5	-0.103210005505073	0.38013202800911	0.48123352269057	0.124229359803372	-3.24083066866259	-2.75748920448791	0.48821581673433	0.27801224361962	0.48821581673433	0.27801224361962	0.648671601617697
ENST00000299259.10	-0.0976509148591768	-0.125836695357719	-0.0288503799990851	0.780783256626132	0.560100196896303	0.531914474970958	-0.0281704300323117	0.715825748446015	-0.0288503799990851	0.780783256626132	0.940259575595716
ENST00000360370.8	0.0274496618796915	0.537577866817049	0.505467085160321	0.179418560947296	-0.547412149275845	-0.0372841706867244	0.51455417606054	0.234795140430676	0.51455417606054	0.234795140430676	0.600771596032282
ENST00000342192.9	-0.395237008441304	-0.216378407928644	0.178717946421083	0.00153499332868252	-0.103618471602358	0.075240147059802	0.178855355165093	1.71452444961988e-05	0.178717946421083	0.00153499332868252	0.0204244628291897
ENST00000616552.4	-0.284889584559403	-0.27526012398681	0.00941101429640723	0.896605120328715	0.683054331975039	0.692683818797182	0.00967800369494665	0.84103856203431	0.00941101429640723	0.896605120328715	0.97897616557736
ENST00000421812.3	-0.212361720402524	0.0669235870137095	0.274945908596361	0.34512726977274	-0.983190227452618	-0.703905117953715	0.280695834795493	0.411085035793727	0.280695834795493	0.411085035793727	0.766162479540704
ENST00000342628.6	-0.305246772121722	-0.260947245532197	0.0422250680094014	0.811715108601322	-1.55786420397634	-1.51356476448998	0.0445897335924283	0.827530038051868	0.0445897335924283	0.827530038051868	0.955224334945407
ENST00000225174.8	-0.305296387778931	-0.145216677722587	0.159831220795196	0.0239932293203787	1.06260511917537	1.22268485780213	0.160097394975867	0.000616584657370108	0.159831220795196	0.0239932293203787	0.159527726684482
ENST00000618911.4	0.0459916222801207	1.10765008379838	1.05902366974938	0.00123368137845147	-2.21377677673084	-1.15211869201601	1.07001710986939	0.0148701883844426	1.07001710986939	0.0148701883844426	0.114818349861235
ENST00000587303.5	-0.819745820414509	-0.999291431882407	-0.184168876109355	0.440666496499951	-0.182608458582486	-0.362154087389187	-0.180795357909128	0.452364623259731	-0.180795357909128	0.452364623259731	0.794095768162867
ENST00000264669.10	-0.546580866373347	-0.11914033188757	0.425364005618059	0.0383530241860994	0.723814906029837	1.15125552803927	0.427756969754377	0.00857425864455008	0.425364005618059	0.0383530241860994	0.21691989815125
ENST00000286760.5	1.69151139668148	1.17489487812226	-0.518333853071913	0.00160642546414506	-1.27769168614572	-1.79430832455455	-0.51454695215201	0.0263486600191505	-0.51454695215201	0.0263486600191505	0.170887626746958
[truncated: 9,034 more rows]
