# Supplementary material for: Translational repression of NMD targets by GIGYF2 and EIF4E2
Source: PLoS Genet. 2021 Oct 19;17(10):e1009813. doi: 10.1371/journal.pgen.1009813 (PMC8555832; doi:10.1371/journal.pgen.1009813)
Supplement: S10 Table — For GIGYF2Δ vs WT in DMSO. (TSV) [file pgen.1009813.s018.tsv]

	mRNA_log2FC	RPF_log2FC	log2FC_TE_v1	pvalue_v1	WT_DMSO_log2TE	GIGYF2_DMSO_log2TE	log2FC_TE_v2	pvalue_v2	log2FC_TE_final	pvalue_final	pvalue.adjust
ENST00000253047.7	0.0779140679644336	0.0558914951197775	-0.0255710067609343	0.920435592586396	2.46108015187159	2.43905773393603	-0.0211925909964935	0.941605684784518	-0.0211925909964935	0.941605684784518	0.999869305886108
ENST00000270538.8	-0.169634081211525	-0.244641157364131	-0.0753302898933288	0.413989266323707	0.0121245193559157	-0.0628825719342483	-0.0750827422868041	0.450017556662221	-0.0750827422868041	0.450017556662221	0.999869305886108
ENST00000395047.6	0.150651695576032	0.00400713148891425	-0.146732816664984	0.0206492209571747	0.662904862547811	0.516260295800454	-0.146636568584508	0.0234125602816797	-0.146636568584508	0.0234125602816797	0.524384035350315
ENST00000261438.10	-0.172327227058803	-0.178651765683002	-0.00700955530960501	0.976289615048008	-1.15755880241617	-1.16388351791839	-0.00600819047765055	0.978174610284035	-0.00600819047765055	0.978174610284035	0.999869305886108
ENST00000156084.8	-0.507300322120497	-0.428599786654972	0.0782258782234158	0.491784176969508	-0.118959604411848	-0.0402591004647605	0.078493774143064	0.529104357294311	0.078493774143064	0.529104357294311	0.999869305886108
ENST00000578681.5	0.003026689528627	0.218303437987288	0.214981128725693	0.0175638787860228	-1.23502498195301	-1.019748277702	0.215520352465529	0.0580610160588986	0.215520352465529	0.0580610160588986	0.77332116319341
ENST00000382452.6	-0.376185434692928	-0.329701228217837	0.0463513887213969	0.506115622398776	-0.422804688167224	-0.376320503219243	0.0465360550661957	0.568080416060743	0.0465360550661957	0.568080416060743	0.999869305886108
ENST00000638119.2	-0.092426819940245	-0.20102518172539	-0.110657237874135	0.638111860586001	2.03761466169591	1.92901642714818	-0.108587534264029	0.571128859800314	-0.110657237874135	0.638111860586001	0.999869305886108
ENST00000357988.9	-0.439835206361693	0.303221583754531	0.738845832237508	0.39128262062943	-1.15117088817722	-0.408143658680671	0.718929461019826	0.839559737013351	0.718929461019826	0.839559737013351	0.999869305886108
ENST00000260600.9	0.113521220556674	-0.0899550039139638	-0.205572144019909	0.388005206679059	-0.640358846467846	-0.843835261316199	-0.203010503401033	0.481710584225644	-0.203010503401033	0.481710584225644	0.999869305886108
ENST00000371442.4	-0.0823473002368753	-0.0950946595721317	-0.0132433906248688	0.932254697967984	-0.560184026089956	-0.572931479068024	-0.0124407611803501	0.944931629956533	-0.0124407611803501	0.944931629956533	0.999869305886108
ENST00000620995.5	-0.174238575518316	0.0076085491519338	0.1808699338327	0.409559837210613	0.314724564311633	0.496571553853983	0.181986410500131	0.471951335349857	0.181986410500131	0.471951335349857	0.999869305886108
ENST00000333213.11	0.0869500574150221	0.344321224675564	0.256045725226663	0.156493348742941	0.232597343047302	0.48996846847768	0.258107598922311	0.181907416911881	0.258107598922311	0.181907416911881	0.999869305886108
ENST00000265421.9	0.235062710950271	-0.23171918202654	-0.468790467521688	0.0315254604729314	0.63722606553706	0.170444096785516	-0.466989533178445	0.0487064561304743	-0.466989533178445	0.0487064561304743	0.725347998431844
ENST00000326735.13	-0.496836366698275	-0.590556662760221	-0.094705998063731	0.748604177671081	-0.416130455573472	-0.5098511624744	-0.0947060028710278	0.784675847218953	-0.0947060028710278	0.784675847218953	0.999869305886108
ENST00000358595.10	-0.171587359518999	-0.0929618426684473	0.0775811071364809	0.600031883918515	0.0295733747542812	0.108198846787291	0.0786247981477608	0.628328610127593	0.0786247981477608	0.628328610127593	0.999869305886108
ENST00000612570.4	0.0081441819364392	-0.0554708478880926	-0.0647288908215378	0.730335197445771	0.682038425094102	0.618423339395757	-0.0633896731842349	0.753190670485803	-0.0633896731842349	0.753190670485803	0.999869305886108
ENST00000343067.8	-0.668313175843144	-0.462931819174513	0.205199549678802	0.0246702081574645	-0.895055271930327	-0.689673961904371	0.205440107887005	0.06506903757149	0.205440107887005	0.06506903757149	0.799419604449734
ENST00000643045.1	-0.124165756547715	0.52473826817035	0.647062620811255	0.129956134272708	-1.87066012239209	-1.22175730874823	0.656007418656673	0.290081384582667	0.656007418656673	0.290081384582667	0.999869305886108
ENST00000330501.12	-0.62042854196275	-0.750273399119955	-0.132080144614652	0.685114424312468	-1.70972685528016	-1.83957220548179	-0.132080151172799	0.741730219356482	-0.132080151172799	0.741730219356482	0.999869305886108
ENST00000395321.6	-2.20429048414436	-2.10397504300173	0.100119033520031	0.525585324499242	2.01394325754035	2.11425868446125	0.0996794938423954	0.487863475334602	0.100119033520031	0.525585324499242	0.999869305886108
ENST00000646001.2	-0.284400754475957	-1.36480247643313	-1.07277280382379	0.981341483197386	0.00162202617555395	-1.07881998634071	-1.07488512395868	0.768408085649559	-1.07277280382379	0.981341483197386	0.999869305886108
ENST00000308330.3	0.0534548522704091	0.203073682566714	0.148355001321777	0.512937253646774	0.183049281146672	0.332667972935114	0.150540406942942	0.570744381401746	0.150540406942942	0.570744381401746	0.999869305886108
ENST00000574813.5	-0.403637797403026	0.654598648739376	1.04987165466006	0.056694296246264	0.0895463131046445	1.14778245932588	1.06699274852644	0.0694207016781341	1.06699274852644	0.0694207016781341	0.808887209243835
ENST00000510994.5	0.00317185220745986	-0.067136902448184	-0.0717483619144064	0.683705493589759	-0.301295408538984	-0.37160424686235	-0.0700400689553988	0.730541630312333	-0.0700400689553988	0.730541630312333	0.999869305886108
ENST00000378617.4	0.0757134608066138	0.527906893555712	0.450328224218955	0.0612040607222962	1.50702246956675	1.95921596570898	0.45324019655934	0.0240387244197097	0.450328224218955	0.0612040607222962	0.776907634260882
ENST00000335154.10	-0.0243798819179699	-1.67197236449784	-1.58892059492708	0.706741645810766	-0.411952161151889	-2.05956847844099	-1.59348123213459	0.582166940179389	-1.58892059492708	0.706741645810766	0.999869305886108
ENST00000314754.12	-0.118130206453966	0.137378517389725	0.254931826259587	0.0668099639160605	1.09891143739101	1.35442017825482	0.255771658776179	0.0416512338746883	0.254931826259587	0.0668099639160605	0.804526053224906
ENST00000369541.4	0.153414467960328	-0.0409610198252383	-0.19485708484118	0.0722003277842233	0.517602609827685	0.323227113070525	-0.194338158522964	0.0828344153621936	-0.194338158522964	0.0828344153621936	0.849739912053946
ENST00000376693.3	0.0470829965212121	-0.0148658570994698	-0.0673508179742455	0.83417350184396	1.81361654626054	1.75166785701115	-0.0614450981062802	0.841622444115448	-0.0614450981062802	0.841622444115448	0.999869305886108
ENST00000267436.9	0.0332213442523898	-0.00694855831614298	-0.0424132947253972	0.879750688559964	1.22870813715593	1.18853816599114	-0.0398450043274214	0.892582419270362	-0.0398450043274214	0.892582419270362	0.999869305886108
ENST00000298159.11	0.15959309118338	-0.309459088179226	-0.478357969870248	0.354658898785341	0.384600508009731	-0.0844520796564063	-0.470222642047756	0.417416631182978	-0.470222642047756	0.417416631182978	0.999869305886108
ENST00000342374.5	0.139593327869503	-0.0857256858212539	-0.225654600791166	0.158908318088146	-0.12660006005505	-0.351919231770915	-0.225271272967634	0.260116564668235	-0.225271272967634	0.260116564668235	0.999869305886108
ENST00000568546.6	-0.0151746260207923	0.16480988857685	0.179584880704066	0.102064561384678	1.63146946879948	1.81145400866781	0.18008473146627	0.0472998823075401	0.179584880704066	0.102064561384678	0.909590909749464
ENST00000242591.10	0.771885909601967	0.205334134147234	-0.569664830994745	0.153665138456491	-0.100137978027598	-0.666690148487489	-0.564294621915841	0.247208793653081	-0.564294621915841	0.247208793653081	0.999869305886108
ENST00000671730.1	-0.101096752576075	0.176858119559478	0.274446223295197	0.509424142186628	-1.60823035208924	-1.33027616110727	0.281067895969978	0.618528411816167	0.281067895969978	0.618528411816167	0.999869305886108
ENST00000251968.4	-0.25193352050346	-0.0152748336539377	0.235158072927441	0.21944038407024	0.850728144311869	1.08738682756127	0.23685290568421	0.199097838997748	0.235158072927441	0.21944038407024	0.999869305886108
ENST00000315891.10	-0.155209934037666	-1.07895850319814	-0.933579017186493	0.0341670181261866	2.0934099181196	1.16966155051398	-0.92716531994298	0.0152033237837192	-0.933579017186493	0.0341670181261866	0.62629418661145
ENST00000592741.5	-0.1474807306561	-0.16657750112878	-0.0192691784864736	0.793330577792646	0.975864666500776	0.956767889715622	-0.019107252691334	0.800058904850329	-0.019107252691334	0.800058904850329	0.999869305886108
ENST00000281405.9	0.409934513984998	0.292863381040631	-0.119498736552193	0.618890000900044	0.180192499586991	0.0631212645302699	-0.115624208763448	0.67196754561368	-0.115624208763448	0.67196754561368	0.999869305886108
ENST00000604567.5	-0.395957243053364	-0.230556542516882	0.164941044787977	0.231755613522317	-1.15724282160565	-0.991842215892484	0.165373742632502	0.33510604174414	0.165373742632502	0.33510604174414	0.999869305886108
ENST00000338560.12	-0.00720528390008604	0.26756781461172	0.274125920937532	0.057056534994765	1.42265171586466	1.69742484210254	0.274912208706538	0.0268241078875447	0.274125920937532	0.057056534994765	0.77332116319341
ENST00000526683.6	-0.122872196781858	-0.101708555397239	0.021022204090809	0.812164302075608	1.27354716541999	1.29471081071989	0.0211276110465835	0.796677949373116	0.021022204090809	0.812164302075608	0.999869305886108
ENST00000366528.3	-0.0354306296959061	-0.430477800595915	-0.396213819615143	0.00647001854853531	1.19713933857873	0.80209218090416	-0.395223011454465	0.00394479959526218	-0.396213819615143	0.00647001854853531	0.253880575744808
ENST00000437807.6	0.321242004758999	-0.0320470213345396	-0.355819767437982	0.152832314384885	1.13971667414949	0.786427652235938	-0.352669119803491	0.148895746441104	-0.355819767437982	0.152832314384885	0.984678561220585
ENST00000339600.6	0.35345497614297	0.274400571068449	-0.0790897444963269	0.39690992344782	2.56079809646964	2.48174371816876	-0.0789234481249537	0.281810931331103	-0.0790897444963269	0.39690992344782	0.999869305886108
ENST00000357043.6	-0.0812532539479535	0.350462787061809	0.431321385794755	0.0384064022660062	0.0201745116185386	0.451890391535844	0.432517280318103	0.089511488940197	0.432517280318103	0.089511488940197	0.867378935082473
ENST00000301738.9	-0.0430695027396246	0.0707319232832449	0.11328227172087	0.440481686538696	0.021656752891925	0.135458109605432	0.113903009781341	0.505449249602946	0.113903009781341	0.505449249602946	0.999869305886108
ENST00000431635.6	-0.0991967590552261	-0.0672013292031037	0.031879908470274	0.684326287019056	-0.1006539628715	-0.0686585553011053	0.0321087383134435	0.722357469521911	0.0321087383134435	0.722357469521911	0.999869305886108
ENST00000448257.6	0.228830834666863	0.172798208258539	-0.0563037067162331	0.672140693326893	3.81796171515496	3.76192916641392	-0.0560577887508544	0.517525088678432	-0.0563037067162331	0.672140693326893	0.999869305886108
ENST00000262302.14	0.145784432529632	-0.00290099783162171	-0.14978252228827	0.383623541517847	1.23132188360968	1.08263647682367	-0.148349884992154	0.355225509024125	-0.14978252228827	0.383623541517847	0.999869305886108
ENST00000540200.6	0.0202657747271885	0.174775387152594	0.154235803194183	0.0968638166735305	-0.940204462645661	-0.785694883724166	0.154563285853336	0.162732947652207	0.154563285853336	0.162732947652207	0.998544175393689
ENST00000246535.4	-0.345421835062465	-0.19824760415111	0.146529165345169	0.324762202222011	-0.0642887701690457	0.0828854009747857	0.147222450347504	0.380035798317448	0.147222450347504	0.380035798317448	0.999869305886108
ENST00000558320.5	0.189982726228068	-0.395602459366413	-0.590657963595748	0.161646905088727	1.09127467563477	0.505689241119797	-0.586289251911649	0.192135451695242	-0.586289251911649	0.192135451695242	0.999869305886108
ENST00000645843.1	0.0845945594866022	0.274615503655274	0.186986228510318	0.547779534519725	0.496440389135998	0.686461229395515	0.191653678038188	0.559872231728648	0.191653678038188	0.559872231728648	0.999869305886108
ENST00000665070.1	-0.0668676303870772	-0.00799798629304296	0.0577757611628824	0.778680254277853	0.89837513965448	0.957244711802696	0.0592841371939277	0.789410874020382	0.0592841371939277	0.789410874020382	0.999869305886108
ENST00000328666.11	-0.135178134496456	-0.150712705695698	-0.016789836154333	0.937047389380502	-0.223190284743103	-0.238724989980941	-0.0151650136760337	0.949711203264665	-0.0151650136760337	0.949711203264665	0.999869305886108
ENST00000630499.2	-0.194934228943932	-1.4946909880557	-1.25904463961132	0.884961436025137	-1.27253553279647	-2.57232303273289	-1.2632052155212	0.693878553407254	-1.25904463961132	0.884961436025137	0.999869305886108
ENST00000606214.5	-0.168635882625966	-0.289689000343779	-0.122917566581886	0.560189653040804	1.49093593029341	1.36988283360488	-0.121001586865965	0.539070285115006	-0.122917566581886	0.560189653040804	0.999869305886108
ENST00000381237.6	0.159815970791712	0.122422782331801	-0.0379712119769466	0.769748534318526	0.555296249745254	0.517903041130606	-0.0370599031354123	0.787897832413084	-0.0370599031354123	0.787897832413084	0.999869305886108
ENST00000417314.2	0.400368515965991	0.129629773065535	-0.272785066027998	0.360191217757601	-0.528244280342543	-0.798983312619133	-0.269686952599062	0.464535399402039	-0.269686952599062	0.464535399402039	0.999869305886108
ENST00000265663.12	0.230317955188652	0.212932982654325	-0.0185200989494705	0.957393628676691	-2.62425525056648	-2.64164062546111	-0.015872880962907	0.966874841800818	-0.015872880962907	0.966874841800818	0.999869305886108
ENST00000281871.11	-0.118790107594868	0.155329417128229	0.273578969174844	0.187930440691423	-1.58595815867101	-1.3118390421631	0.275001207720898	0.33674458926673	0.275001207720898	0.33674458926673	0.999869305886108
ENST00000672280.1	0.0159212647305737	-0.10441946370946	-0.12132488920983	0.495464757415952	2.21910856548588	2.09876792247435	-0.120145129268871	0.388841643642767	-0.12132488920983	0.495464757415952	0.999869305886108
ENST00000294742.6	0.142886846741986	0.0350881477426509	-0.108096933620233	0.320233956824936	0.270284773244624	0.162486051794066	-0.107781167230455	0.364128213441813	-0.107781167230455	0.364128213441813	0.999869305886108
ENST00000247452.4	-0.440887503070764	-0.235422275643269	0.203005025189568	0.438457234025907	0.978563859902701	1.18402909138035	0.205428221618313	0.399205504618815	0.203005025189568	0.438457234025907	0.999869305886108
ENST00000397609.6	0.0396114687259171	-0.131133561518628	-0.171249167785891	0.14995276280316	0.52964636616858	0.358901321434689	-0.170694964252033	0.169283861072074	-0.170694964252033	0.169283861072074	0.998544175393689
ENST00000448666.7	0.298574014668541	0.158777077784546	-0.140664817128471	0.418309307110471	1.47182551230708	1.33202857627092	-0.139508376551804	0.409084578708501	-0.140664817128471	0.418309307110471	0.999869305886108
ENST00000354911.9	0.076673283504202	-0.0996366987345169	-0.176382930577278	0.269443092038222	-1.09210537733775	-1.26841551230014	-0.176382936732657	0.389345017598131	-0.176382936732657	0.389345017598131	0.999869305886108
ENST00000451578.6	0.0799976035704286	0.165819695167839	0.0770654746787329	0.875363214360637	0.249586452098192	0.335408321267856	0.0888781477774634	0.861574967440439	0.0770654746787329	0.875363214360637	0.999869305886108
ENST00000262640.11	0.759981151069449	-0.0825014576995762	-0.845008288664287	0.000215469224941818	2.18024268360098	1.33776017618353	-0.842178796618377	1.14129971056948e-05	-0.845008288664287	0.000215469224941818	0.0198539500124961
ENST00000446526.8	0.347614522983224	0.334759595282997	-0.0141089741299039	0.927474139239693	0.507902067954239	0.495047112860339	-0.0122023560919096	0.943147827028472	-0.0122023560919096	0.943147827028472	0.999869305886108
ENST00000453200.6	0.709839640764856	0.506957920469759	-0.203860149449257	0.236338018852023	-0.246391298350148	-0.449273102951848	-0.201741209914263	0.331363528699458	-0.201741209914263	0.331363528699458	0.999869305886108
ENST00000673310.1	-0.0664833192952256	-0.418456874108129	-0.354666055721751	0.412719818079167	-2.2303409326704	-2.58231528030943	-0.353130723068004	0.525739403026167	-0.353130723068004	0.525739403026167	0.999869305886108
ENST00000548125.5	0.270443466928669	-0.0855780563141062	-0.35784357045388	0.0870154001443612	-0.610330851831237	-0.966352520969435	-0.355610054653016	0.161006718856223	-0.355610054653016	0.161006718856223	0.996786776920834
ENST00000344417.10	0.421611649009827	0.530657801773892	0.108009816342444	0.562458886998502	-0.46008105608773	-0.351035033242212	0.109908243497252	0.638649323219582	0.109908243497252	0.638649323219582	0.999869305886108
ENST00000398073.7	-0.0780378601794758	0.337900716113152	0.415152741160249	0.0566454619928795	-2.28940025966414	-1.87346197392564	0.417122945210207	0.168422622255799	0.417122945210207	0.168422622255799	0.998544175393689
ENST00000373548.8	-0.379044975128277	-0.340202614551199	0.0386805477643954	0.602947117971125	0.548184810121222	0.587027168460776	0.0388444483374812	0.598388824403901	0.0386805477643954	0.602947117971125	0.999869305886108
ENST00000368235.8	0.169586535143607	0.311193660280595	0.141029923673148	0.361716148027719	1.06063647735538	1.20224359961766	0.142032505946742	0.345233880700383	0.141029923673148	0.361716148027719	0.999869305886108
ENST00000361523.8	0.282120726162553	0.190338923645801	-0.0926154430883521	0.629245507332413	-1.21595448418759	-1.30773645738629	-0.0910277527142891	0.708888977865096	-0.0910277527142891	0.708888977865096	0.999869305886108
ENST00000269187.10	-0.111048257596548	-0.377608972773569	-0.269063282787333	0.346495269304764	-0.0243437517513563	-0.29090471118683	-0.266823003688724	0.422069635198702	-0.266823003688724	0.422069635198702	0.999869305886108
ENST00000262370.12	-0.248206091254275	-0.0156247616983663	0.23130322508888	0.280915139048487	0.338935699450838	0.571516918807884	0.233081042414659	0.334729046003844	0.233081042414659	0.334729046003844	0.999869305886108
ENST00000222574.9	0.174915089902827	-0.163916739316311	-0.344179443369274	0.29848642252197	0.930632916636948	0.591801058831694	-0.338228059948499	0.310953597755706	-0.338228059948499	0.310953597755706	0.999869305886108
ENST00000526092.6	0.808543247133488	1.35907528068942	0.546345066826082	0.142472235379045	-0.253141994517314	0.297389886303974	0.559804330001055	0.208703852813454	0.559804330001055	0.208703852813454	0.999869305886108
ENST00000309784.9	0.0653723865697407	-0.0247546784144901	-0.0913888453687011	0.624493417704322	0.446689814048258	0.356562682484793	-0.0898115237836477	0.661235449835731	-0.0898115237836477	0.661235449835731	0.999869305886108
ENST00000376588.4	0.315173618634188	0.343916120011216	0.0283932583407059	0.796884659392909	1.16136999201506	1.19011249653226	0.0289049262963843	0.781233165993824	0.0283932583407059	0.796884659392909	0.999869305886108
ENST00000308683.3	-0.0256123111245547	0.273037361746952	0.298557651159987	0.0163754685448372	-0.10378002122849	0.19486958602501	0.298880776343717	0.0473253613890499	0.298880776343717	0.0473253613890499	0.719289734219433
ENST00000376962.10	-0.113458986338303	-0.166274899908398	-0.053884461000298	0.767422087233299	-0.0450674848125385	-0.09788350379893	-0.0525484838724268	0.801266137089914	-0.0525484838724268	0.801266137089914	0.999869305886108
ENST00000357430.8	-0.145408577134374	-0.21375139768527	-0.0688471124044618	0.556325597956371	0.333914251508799	0.265571408084888	-0.0683164084324953	0.585985292698325	-0.0683164084324953	0.585985292698325	0.999869305886108
ENST00000331573.8	-0.00927036551311626	0.0678453134731444	0.0769742073704727	0.348133908399096	-0.171203316804033	-0.0940876698047851	0.0772764297113431	0.433490931506963	0.0772764297113431	0.433490931506963	0.999869305886108
ENST00000319285.5	0.0572016526150641	0.0796808141641542	0.0220310280598184	0.841652251093366	1.13254975295196	1.15502891852526	0.0226715546443121	0.827280078850084	0.0220310280598184	0.841652251093366	0.999869305886108
ENST00000621355.4	1.13694653573241	1.74647353284397	0.60844192407687	0.137434818588275	-1.34277669796578	-0.733250167995854	0.62655797822689	0.306233401981086	0.62655797822689	0.306233401981086	0.999869305886108
ENST00000416247.4	0.246259305096431	-0.188602463291136	-0.436711533669775	0.176769399010065	-1.22183694028402	-1.65669913045285	-0.435025145596735	0.291404373690737	-0.435025145596735	0.291404373690737	0.999869305886108
ENST00000375256.5	0.0738229055246484	-0.560668175487282	-0.637069722724887	0.0595451753101959	-1.38214178960001	-2.01663333100322	-0.635650277812607	0.13508423811673	-0.635650277812607	0.13508423811673	0.964753866688339
ENST00000248633.9	0.214527677585183	0.190399230057447	-0.026766428967266	0.915529736894295	0.294129798556454	0.270001240562471	-0.0231291757263512	0.935232949837307	-0.0231291757263512	0.935232949837307	0.999869305886108
ENST00000270139.8	0.0872898932941507	-0.112792993964288	-0.201263334070309	0.293466074221972	-0.618109929983255	-0.81819296827379	-0.199703158986255	0.394234354520977	-0.199703158986255	0.394234354520977	0.999869305886108
ENST00000322723.9	0.0131351445268531	0.0996001658113968	0.0863722549621282	0.131374633746757	-0.651685760618424	-0.565220757542157	0.0865243070885213	0.208107265315273	0.0865243070885213	0.208107265315273	0.999869305886108
ENST00000618958.2	0.00245918105072621	-0.19427576675307	-0.196852194262954	0.0477728920082427	2.34876564247686	2.15203072261589	-0.196698059412246	0.0142521124248516	-0.196852194262954	0.0477728920082427	0.723342830159838
ENST00000367109.7	-0.163395766788871	-0.0277680021660601	0.13486964926781	0.368192406654544	-0.355583152460855	-0.219955458146175	0.135792734727329	0.436520957941326	0.135792734727329	0.436520957941326	0.999869305886108
ENST00000246548.9	-0.0328529502160856	0.0566837853310987	0.0893840259939812	0.243385638351357	-0.21304371684208	-0.123507000032119	0.0896500901601633	0.303224467619125	0.0896500901601633	0.303224467619125	0.999869305886108
ENST00000372692.8	0.144678214930702	-0.0325008606466589	-0.177202474082471	0.0144317410694093	0.0611950686352188	-0.115984040568328	-0.177172965481186	0.0441066113301219	-0.177172965481186	0.0441066113301219	0.697454666817297
ENST00000651024.1	-0.239146150117716	-0.205632691468637	0.0331495843344134	0.717116477950623	0.337654194067834	0.371167641210715	0.0335563275106086	0.726486547431389	0.0335563275106086	0.726486547431389	0.999869305886108
ENST00000358951.7	0.367069413047352	0.416137166518582	0.0484389957085818	0.68473189392409	-0.106982750815985	-0.0579150323182405	0.0493998370233657	0.71601660146627	0.0493998370233657	0.71601660146627	0.999869305886108
ENST00000262259.7	-0.079312309652978	-0.0411790649935182	0.0371772638964827	0.861823265725539	-1.87957037084379	-1.84143739362775	0.0389812560957408	0.895567848556666	0.0389812560957408	0.895567848556666	0.999869305886108
ENST00000426837.6	-0.417160154123629	-0.154528202433757	0.26112528220162	0.346811218057263	-1.16379000882979	-0.901158426044203	0.263370337150397	0.466849393675412	0.263370337150397	0.466849393675412	0.999869305886108
ENST00000555238.5	-0.194206879827442	-0.0105590265248465	0.182498377091549	0.455784552511466	-0.166174553415644	0.0174730596730726	0.184386735659108	0.545663951582381	0.184386735659108	0.545663951582381	0.999869305886108
ENST00000393077.3	0.116150994320324	0.0483977914121559	-0.0697835324997143	0.799271854240867	-1.01537219449872	-1.0831256647828	-0.0668825927566905	0.843393069028334	-0.0668825927566905	0.843393069028334	0.999869305886108
ENST00000340941.11	0.362821323846704	0.250963723939084	-0.112010919968182	0.317794610929348	0.476629627146165	0.364771993287568	-0.111739708485823	0.378212373755742	-0.111739708485823	0.378212373755742	0.999869305886108
ENST00000370823.7	0.0474406862304094	-0.0800924844455907	-0.128612755663888	0.399501100093176	0.195894279026619	0.0683610608592745	-0.127356684844325	0.450802308653712	-0.127356684844325	0.450802308653712	0.999869305886108
ENST00000290541.7	0.192360286321717	0.16334702148939	-0.0290842193327673	0.705335093530778	1.89592263843771	1.86690937374487	-0.028999336045137	0.696729300946716	-0.0290842193327673	0.705335093530778	0.999869305886108
ENST00000267978.10	-0.579011234317219	-0.403011115206985	0.172308433964085	0.531831818788419	0.271239235145386	0.447239259093399	0.175596760315444	0.541235581760816	0.175596760315444	0.541235581760816	0.999869305886108
ENST00000224950.8	-0.148680471230985	-0.0603927252134462	0.0860266168838111	0.80250868868922	-0.837843879660892	-0.749556694717538	0.0897134677968658	0.853155578123157	0.0897134677968658	0.853155578123157	0.999869305886108
ENST00000591115.5	-0.140906082506605	0.551202839378178	0.691326798921314	0.00785594337009829	-3.10151444652138	-2.40940597131757	0.695484774284257	0.0665476953121342	0.695484774284257	0.0665476953121342	0.804526053224906
ENST00000333371.8	-0.225051144929109	-0.0719167905954007	0.150609957097351	0.593394202631258	1.46032972799934	1.61346410494399	0.153624050269449	0.544611533928121	0.150609957097351	0.593394202631258	0.999869305886108
ENST00000344138.9	-0.176807284185469	-0.0726085164824011	0.103625597544127	0.562558116345299	-1.59208951251575	-1.48789092457199	0.104503162498742	0.657293858281412	0.104503162498742	0.657293858281412	0.999869305886108
ENST00000324366.13	-0.175597959833844	-0.18111626052277	-0.00561987604001524	0.930470267270384	0.653242325725691	0.647724022226188	-0.00545930816271459	0.933812987285493	-0.00545930816271459	0.933812987285493	0.999869305886108
ENST00000419198.6	-0.189268857261505	-0.688250309354196	-0.51047568572568	0.396985474301105	0.55927313968623	0.0602910276198637	-0.504325392496082	0.447883039889384	-0.504325392496082	0.447883039889384	0.999869305886108
ENST00000430297.7	-0.17506249374135	-0.337701462347964	-0.16420326932686	0.52635118005722	-0.779150260055238	-0.941789504726144	-0.162730600367264	0.606907082007311	-0.162730600367264	0.606907082007311	0.999869305886108
ENST00000533244.6	0.327440043555578	0.273187119373748	-0.0569193935494097	0.82575189982758	0.329470616608211	0.275217580764611	-0.0532393482215712	0.855076908378331	-0.0532393482215712	0.855076908378331	0.999869305886108
ENST00000260102.9	-0.0325936257781591	-0.148084281828045	-0.115728911777107	0.232804618336716	0.962223141738557	0.846732474183137	-0.115554539764992	0.250204042977258	-0.115554539764992	0.250204042977258	0.999869305886108
ENST00000383463.9	0.158476727721102	0.0165724304683608	-0.142656720767351	0.297163315441638	0.425095185506879	0.283190865599318	-0.141714056233454	0.330667611886674	-0.141714056233454	0.330667611886674	0.999869305886108
ENST00000477973.3	-0.256770955351831	-0.491759230238025	-0.236451874337305	0.47440674876843	-1.09325754931624	-1.32824630633706	-0.235845820372027	0.564366542836392	-0.235845820372027	0.564366542836392	0.999869305886108
ENST00000261758.6	0.170154832076886	0.128314828846185	-0.0422858046253693	0.714720450917756	-0.579096684132294	-0.620936744698837	-0.0416773765674183	0.765422951447874	-0.0416773765674183	0.765422951447874	0.999869305886108
ENST00000217426.7	0.0242727087435181	0.0431104420785348	0.018735902243575	0.810503785096754	1.92691097014914	1.94574870810961	0.018942295763714	0.790909780636677	0.018735902243575	0.810503785096754	0.999869305886108
ENST00000589115.6	0.0217185782201997	-0.135220508894755	-0.157180155093747	0.437282685453117	-1.12192538436237	-1.27886470726368	-0.156604410023918	0.542771918226616	-0.156604410023918	0.542771918226616	0.999869305886108
ENST00000297423.9	0.0907906194133636	-0.628675998233308	-0.640251545110413	0.600932648957323	-2.39913978945363	-3.11867265159717	-0.700789611823344	0.918186922214294	-0.700789611823344	0.918186922214294	0.999869305886108
ENST00000398868.8	0.115905694678064	-0.132998434563392	-0.249588960617613	0.0386715961983111	0.603962318437195	0.355058174181071	-0.248734205214081	0.0482157331191979	-0.248734205214081	0.0482157331191979	0.725347998431844
ENST00000264935.6	0.044415467065546	0.287108443472472	0.241135412396067	0.252687922166815	-0.302577126210201	-0.0598842772690771	0.243788709945251	0.330558243779735	0.243788709945251	0.330558243779735	0.999869305886108
ENST00000393892.8	-0.0274841402388892	0.160346133866619	0.18705688084709	0.174638561989927	0.625839764987116	0.813670025466969	0.188100795447856	0.179970070405552	0.188100795447856	0.179970070405552	0.999869305886108
ENST00000401867.5	-0.0356889264523785	-0.119771708605873	-0.0857743158568092	0.63049474064347	0.69629219455782	0.612209403952329	-0.0839045787349522	0.640343581144806	-0.0839045787349522	0.640343581144806	0.999869305886108
ENST00000394894.8	-0.315738180691517	-0.269386442842663	0.0457864637111562	0.687069787061172	0.637039891388421	0.683391617389121	0.046240671688582	0.688207301139375	0.046240671688582	0.688207301139375	0.999869305886108
ENST00000483757.5	0.697312232780352	0.0950754936989157	-0.609913144964652	0.197938108340104	1.80635950837672	1.20412276240683	-0.600171854483943	0.194117512249607	-0.609913144964652	0.197938108340104	0.999869305886108
ENST00000262461.7	-0.134919364344014	-0.0647247976901135	0.0693933365400321	0.587543496971466	-0.223902997381616	-0.153708472701862	0.0703162139020048	0.62608587260439	0.0703162139020048	0.62608587260439	0.999869305886108
ENST00000305997.8	-0.195024490520955	-0.231074089134643	-0.0369688341539884	0.862934031486078	-0.753585110983513	-0.789634900043876	-0.0358815167594742	0.886806677619178	-0.0358815167594742	0.886806677619178	0.999869305886108
ENST00000648346.1	-0.038927082694599	-0.0559040636595263	-0.0173477368099795	0.843189730981543	0.16811360328481	0.151136606780512	-0.0169443012007562	0.858727442244615	-0.0169443012007562	0.858727442244615	0.999869305886108
ENST00000295822.7	0.404666184298721	0.334675413961595	-0.0727831970986768	0.817152924492393	-0.00897654304541857	-0.0789676467644382	-0.0676326938783962	0.852836310124648	-0.0676326938783962	0.852836310124648	0.999869305886108
ENST00000333449.9	-0.00595744862085913	0.134689407853301	0.139782807059174	0.470211799123397	1.26382094514489	1.40446780939171	0.141089266666703	0.435862152465651	0.139782807059174	0.470211799123397	0.999869305886108
ENST00000217901.10	-0.456694445685764	-0.343808065923799	0.112072282742681	0.467532906771097	1.30689355432013	1.41977994918007	0.112697757269657	0.41901490028477	0.112072282742681	0.467532906771097	0.999869305886108
ENST00000249344.7	0.0981193781016919	0.0185941991143467	-0.0798104731235654	0.762680844034491	0.120732208311787	0.0412067111073728	-0.0791224554633971	0.798699089537368	-0.0791224554633971	0.798699089537368	0.999869305886108
ENST00000295121.11	0.331380646671442	-0.0700281993937619	-0.405711999695475	0.192164494371049	0.673918921764842	0.27250999411949	-0.401032522133185	0.223443017104528	-0.401032522133185	0.223443017104528	0.999869305886108
ENST00000326974.9	-0.0877796381069663	0.160018118217703	0.247345422421055	0.0715985426551976	-1.29805245345423	-1.05025481220266	0.24815481088981	0.169043160329246	0.24815481088981	0.169043160329246	0.998544175393689
ENST00000235345.6	0.232573673956244	0.27304565103393	0.0383104741190468	0.87476873698258	-0.829004856833989	-0.78853308991766	0.0416708089756286	0.891453607887088	0.0416708089756286	0.891453607887088	0.999869305886108
ENST00000308406.9	0.00189586433999315	0.461159764908825	0.451258638815895	0.312387933120633	0.226265388448408	0.68552912682222	0.464265847540049	0.322376638986073	0.464265847540049	0.322376638986073	0.999869305886108
ENST00000350721.9	0.294174380639233	0.285171533892202	-0.00937714283842839	0.969547961461708	0.12421179596925	0.115208816885593	-0.00833523829036276	0.971367167185161	-0.00833523829036276	0.971367167185161	0.999869305886108
ENST00000252603.7	-0.0507833797737327	-0.0964625939427554	-0.0471289125614478	0.790135773516719	1.36197312142648	1.31629394075536	-0.0454875139362525	0.782807101543791	-0.0471289125614478	0.790135773516719	0.999869305886108
ENST00000256442.10	0.0371632132904864	0.177741197010442	0.140511897211046	0.0659612561231047	1.03906450898526	1.1796424774539	0.140705973311308	0.0913843552594551	0.140705973311308	0.0913843552594551	0.873478587091328
ENST00000243997.8	-0.22373022610542	-0.0614876581657051	0.161966288622522	0.0288584688422833	0.886519649656102	1.04876222235839	0.162318772823163	0.0185638143613314	0.161966288622522	0.0288584688422833	0.573143450052547
ENST00000378814.9	0.276947566824526	-0.58151415768571	-0.849666197965758	0.926004889479774	-2.70030750993858	-3.5587992171825	-0.844085732865723	0.810833153258673	-0.849666197965758	0.926004889479774	0.999869305886108
ENST00000590958.5	0.126802704468575	0.345270409165336	0.21788934250731	0.082414456822834	0.839762439136397	1.05823014090559	0.218860794457712	0.0767730832848856	0.21788934250731	0.082414456822834	0.849674385101064
ENST00000374298.4	-0.272066846154826	-0.246938793684274	0.0236454920063065	0.900761185197015	-0.286983868310681	-0.261855911400386	0.0249781887861942	0.907439681488585	0.0249781887861942	0.907439681488585	0.999869305886108
ENST00000634017.1	0.210030975601502	-0.365325762448455	-0.575461595971465	0.108379212278323	0.126405974463717	-0.448951440492258	-0.575588465716805	0.194390601790988	-0.575588465716805	0.194390601790988	0.999869305886108
ENST00000357123.8	-0.254499701941244	-0.429291719863471	-0.176207446205951	0.347531052724812	0.0110961671496767	-0.163695951563783	-0.175252395996384	0.411771257321288	-0.175252395996384	0.411771257321288	0.999869305886108
ENST00000296666.13	-0.0425077265177787	-0.178623574012257	-0.137128074139437	0.317058658611875	1.13795795958354	1.00184212322099	-0.135955758799466	0.292502918991995	-0.137128074139437	0.317058658611875	0.999869305886108
ENST00000379238.7	-0.140516134419472	0.4165575814307	0.556576931016104	4.81518417910367e-07	-0.285287295274817	0.271786390403656	0.557329964819108	7.29367440747277e-06	0.557329964819108	7.29367440747277e-06	0.00110692235125175
ENST00000409248.8	-0.176752367432439	-0.307801710062274	-0.134317073161504	0.660668587409272	2.75684649158094	2.62579746245531	-0.131063164423222	0.542873098198213	-0.134317073161504	0.660668587409272	0.999869305886108
ENST00000322886.12	0.216622604421068	0.0913421995183119	-0.127418574279405	0.58822255578111	-0.13430965886707	-0.259590209417038	-0.124620488894724	0.651574318149582	-0.124620488894724	0.651574318149582	0.999869305886108
ENST00000216330.7	0.121472388053362	-0.00513188994005828	-0.127320018094523	0.291179376321	0.353621366677111	0.227017063299454	-0.126441950100925	0.333317026442099	-0.126441950100925	0.333317026442099	0.999869305886108
ENST00000373921.8	-0.365098045061347	-0.231649465713402	0.128814471842186	0.737034420404737	0.888047097136443	1.02149559961308	0.133635125600453	0.716941792859785	0.128814471842186	0.737034420404737	0.999869305886108
ENST00000411812.1	0.280992145839383	0.850777332729528	0.562406068087018	0.245484024469327	0.647689063496	1.21747421872028	0.57629536972714	0.213451348677644	0.562406068087018	0.245484024469327	0.999869305886108
ENST00000433351.7	0.135115485264957	-0.226193680521797	-0.362250297695034	0.0227763645835154	0.00261131919188392	-0.358697910687934	-0.361237764930061	0.0460067072271835	-0.361237764930061	0.0460067072271835	0.71182791391984
ENST00000424542.7	0.16728378689365	0.266237664370818	0.0979324276088818	0.642052204725778	-1.37364567433605	-1.27469200634738	0.100163379658985	0.718038589609789	0.100163379658985	0.718038589609789	0.999869305886108
ENST00000531120.6	0.12647527837216	-0.0195016205183031	-0.1459782665739	0.07934311906496	1.28668058157586	1.14070366907915	-0.145962864723726	0.0973998981789742	-0.145962864723726	0.0973998981789742	0.896669892245329
ENST00000372479.7	-0.421420704555529	0.71674177009599	1.13367036316209	0.28187326336145	-0.25122343364702	0.886922525540039	1.10808009401756	0.72120317548895	1.10808009401756	0.72120317548895	0.999869305886108
ENST00000530721.5	-0.035404526018581	0.365347895218314	0.400206430628478	0.183650269395465	-3.60225703195544	-3.20150539816908	0.40258634032642	0.386937667277419	0.40258634032642	0.386937667277419	0.999869305886108
ENST00000675656.1	0.532027226233356	0.343298907665019	-0.190131527399903	0.327208149791013	-0.185741051469764	-0.374469479099448	-0.18785075415561	0.418650709749	-0.18785075415561	0.418650709749	0.999869305886108
ENST00000621426.6	0.128498390782595	0.214505710451713	0.0852126237377413	0.681940790156876	-1.41023071663616	-1.32422362745465	0.0867555733880438	0.756746105955434	0.0867555733880438	0.756746105955434	0.999869305886108
ENST00000229595.6	0.329506368343716	0.151675902340772	-0.179020272997432	0.285419197547629	0.676485916850905	0.498655429722447	-0.177428982624192	0.310781892575285	-0.177428982624192	0.310781892575285	0.999869305886108
ENST00000613358.4	-0.0732553287151606	-0.114809624442534	-0.0417781664781942	0.816419022203165	-0.541279755466282	-0.582834214751183	-0.0413139660842439	0.847942740106286	-0.0413139660842439	0.847942740106286	0.999869305886108
ENST00000279263.13	-0.187581594422856	0.200591746380771	0.385245376988157	0.174897641145877	0.562568243596644	0.950741541939063	0.389001230118033	0.170727879057777	0.385245376988157	0.174897641145877	0.999869305886108
ENST00000382044.9	-0.066282232722096	-0.0539092033404361	0.0117568543176492	0.917011800570846	0.21522007528225	0.227593081964835	0.012540644496526	0.917872955534435	0.012540644496526	0.917872955534435	0.999869305886108
ENST00000398146.4	0.356881418802506	0.207425540643363	-0.150981120101636	0.645459940389211	-0.230127139433658	-0.379583491913421	-0.147736183987579	0.706583726713411	-0.147736183987579	0.706583726713411	0.999869305886108
ENST00000536681.8	0.506152637793298	0.490243691602656	-0.0196337812705085	0.958088041538889	0.71021393390586	0.694304800654307	-0.0127403649964015	0.97688317177189	-0.0127403649964015	0.97688317177189	0.999869305886108
ENST00000367590.9	0.0278945810290327	0.048830168552103	0.0205948892778463	0.853339992157107	-0.443834792981422	-0.422899248710243	0.0211591324952833	0.871562062665209	0.0211591324952833	0.871562062665209	0.999869305886108
ENST00000409138.6	-0.0491112684266763	0.586819315592724	0.632270576186919	0.0502913821041112	-1.29058648431823	-0.654656246679698	0.640147968579893	0.12366643626975	0.640147968579893	0.12366643626975	0.936794098379124
ENST00000221418.9	-0.241180576385322	-0.0599506204171499	0.180519876129947	0.162144566120978	1.10229222548285	1.283522191837	0.181354329239215	0.1282058570154	0.180519876129947	0.162144566120978	0.997991991936463
ENST00000618656.1	-0.308129066481167	-0.146130720869201	0.161728293253261	0.241512871176606	-1.33527156691246	-1.17327304536224	0.161943858516317	0.0270145457350499	0.161728293253261	0.241512871176606	0.999869305886108
ENST00000355630.9	-0.217365684990458	-0.198953228453347	0.0161786964849133	0.942219293349868	0.357377839483361	0.375790217161015	0.0182662699488665	0.937765586120324	0.0161786964849133	0.942219293349868	0.999869305886108
ENST00000455809.5	-0.119340008574177	0.224077463915048	0.340576640024708	0.210661360899593	1.15060700050583	1.49402452239831	0.34428065617514	0.149876847632279	0.340576640024708	0.210661360899593	0.999869305886108
ENST00000396591.8	0.440140089370775	0.367569451958233	-0.0733136028337091	0.659539457882415	-0.359440497173492	-0.432011216717846	-0.0717863667250178	0.715378658210875	-0.0717863667250178	0.715378658210875	0.999869305886108
ENST00000301459.5	-0.141962743358875	0.333869642036878	0.469408485411227	0.244116295128245	-0.469992974714076	0.00583909866646939	0.479028856015358	0.308216893557489	0.479028856015358	0.308216893557489	0.999869305886108
ENST00000379245.8	0.409319746075893	-0.249815143016525	-0.662311677956056	0.124826724636327	0.560043064215384	-0.0990923763325335	-0.659563592946143	0.186722400457705	-0.659563592946143	0.186722400457705	0.999869305886108
ENST00000644701.1	0.195699106786081	0.954856847189458	0.757365495031481	0.0213893513356454	-3.80659353648816	-3.04743647608845	0.767344311514217	0.125526980780483	0.767344311514217	0.125526980780483	0.936794098379124
ENST00000456284.5	-0.0563916813075373	0.37583517693152	0.428694225625671	0.314771266404351	-0.863838648955864	-0.431612387081313	0.436690555499975	0.438268246836895	0.436690555499975	0.438268246836895	0.999869305886108
ENST00000373731.7	-0.0607194057289465	-0.0177310990373836	0.0426060969033721	0.698323550483843	-1.82937590980738	-1.786387674499	0.0432147544168209	0.761550643028565	0.0432147544168209	0.761550643028565	0.999869305886108
ENST00000291565.9	-0.196353741965976	-0.0586418399258317	0.137527483112365	0.251009883364033	-0.886072062947043	-0.748360262750212	0.137861283476477	0.381286255454525	0.137861283476477	0.381286255454525	0.999869305886108
ENST00000396175.5	0.217084202301731	-1.43257962486164	-1.6551420986299	0.000218391425163196	-1.45832417962663	-3.10798863590207	-1.6595836790616	0.00217416558458305	-1.6595836790616	0.00217416558458305	0.126764908660435
ENST00000381473.7	0.19402040347982	-0.154394166601845	-0.348533820868442	0.0022597214104353	2.07286622995428	1.72445166055071	-0.348403111948663	0.00141546651161854	-0.348533820868442	0.0022597214104353	0.126822908384387
ENST00000282032.4	-0.0297223844648047	-0.0295652852902836	-0.00264032687235716	0.994460357964614	0.033388123332304	0.0335450787467717	0.000660081703711679	0.99666021720462	0.000660081703711679	0.99666021720462	0.999869305886108
ENST00000258774.10	0.217790828869444	0.0203484788335409	-0.200259971553279	0.428288595743354	0.0358459996200946	-0.16159648635417	-0.197060934661474	0.497302769248912	-0.197060934661474	0.497302769248912	0.999869305886108
ENST00000376442.8	0.00260863485702063	0.028936201624433	0.026003243235321	0.802446021301348	-0.452922982682487	-0.426595452985896	0.0265285609060262	0.827161250337163	0.0265285609060262	0.827161250337163	0.999869305886108
ENST00000449105.8	0.43111742206226	0.472089437109515	0.0404188312501494	0.798448130731354	0.652589814708351	0.693561781624465	0.0414866459072847	0.812919373365687	0.0414866459072847	0.812919373365687	0.999869305886108
ENST00000321867.6	-0.0539368382847052	0.101864114720592	0.151991550877053	0.686950585836498	-1.03483722227162	-0.87903675836014	0.158076573317052	0.746732162012738	0.158076573317052	0.746732162012738	0.999869305886108
ENST00000316024.9	-0.250428826068053	-0.270435870854539	-0.0230903259400814	0.91902321202168	2.6422873041798	2.62228050610708	-0.0200820353958305	0.929428514696425	-0.0200820353958305	0.929428514696425	0.999869305886108
ENST00000375464.7	-0.00905938836774883	0.448985112680271	0.454463129216685	0.171974881197355	-0.165159532868513	0.29288474284521	0.461402612364639	0.233909147792302	0.461402612364639	0.233909147792302	0.999869305886108
ENST00000228438.2	0.44870433349021	0.266792704027554	-0.19070050914464	0.663990889250071	0.284971944749291	0.10306011941709	-0.177997226999619	0.721032559585535	-0.177997226999619	0.721032559585535	0.999869305886108
ENST00000322927.3	-0.245405034241418	0.142748335700438	0.386037214445119	0.0727436006050795	-0.383310141047241	0.00484313205950905	0.389002800232797	0.108708873688983	0.389002800232797	0.108708873688983	0.917419722674525
ENST00000482016.6	0.00426386688664118	-0.12187495798101	-0.127168107190559	0.56875183515021	-1.33180697977034	-1.45794604863647	-0.125902757746211	0.656498025115576	-0.125902757746211	0.656498025115576	0.999869305886108
ENST00000260118.7	-0.0511105016459874	-0.0865833621781234	-0.0359193003887748	0.84106407611369	1.24981372202766	1.21434081259372	-0.0355157131743361	0.850677668916232	-0.0355157131743361	0.850677668916232	0.999869305886108
ENST00000225792.10	-0.13316688344096	0.057098463658116	0.190134045532753	0.0314799669925923	2.35089431427454	2.54115967333342	0.190324240091968	0.0127302207221695	0.190134045532753	0.0314799669925923	0.605577526963133
ENST00000233468.5	0.427585458739917	0.13000540303309	-0.297842622412275	0.00383701545890743	1.86478451763699	1.56720448715993	-0.297466594981145	0.000614577341778303	-0.297842622412275	0.00383701545890743	0.185037381008994
ENST00000642466.1	0.310886145038445	0.288193232280349	-0.0231772043325349	0.945294509069268	0.0338133364321053	0.0111201364791295	-0.0216702466245215	0.944842686614759	-0.0231772043325349	0.945294509069268	0.999869305886108
ENST00000294119.6	-0.753560664917525	0.0562117269498328	0.809210250630992	0.189862142970709	5.22165437996386	6.03142782532503	0.810038838367621	2.96109232235707e-09	0.809210250630992	0.189862142970709	0.999869305886108
ENST00000427383.6	0.075263039047304	0.0131519487134752	-0.0625658672095659	0.604585897679446	1.03816396583702	0.97605287823678	-0.0620333916802537	0.599208237693653	-0.0625658672095659	0.604585897679446	0.999869305886108
ENST00000618123.4	-0.0554534255980998	-0.337298363082978	-0.282563839958409	0.230793621150362	-2.54529989453012	-2.8271451403986	-0.281835594574568	0.365146647873447	-0.281835594574568	0.365146647873447	0.999869305886108
ENST00000267812.4	-0.114949193089879	-0.0563960167197486	0.0580276577281078	0.58429208235034	-0.0381115474711493	0.0204416064254793	0.0585194170044403	0.612352893590675	0.0585194170044403	0.612352893590675	0.999869305886108
ENST00000336174.12	-0.601552723814376	0.442864422364678	1.04185620605079	0.00223650365821586	0.656148779083279	1.70056588641952	1.04607907789548	0.00129331417982921	1.04185620605079	0.00223650365821586	0.126822908384387
ENST00000377619.9	-0.107656309556808	-0.345635622110693	-0.242220813870472	0.428309951171203	-0.0972852862267704	-0.3352648085143	-0.23797482001051	0.494710925360356	-0.23797482001051	0.494710925360356	0.999869305886108
ENST00000592042.5	-0.110964033008081	-0.251016878072925	-0.142310674966041	0.794921985578552	-0.164575359835316	-0.304629023460388	-0.140630513825833	0.815306864894862	-0.140630513825833	0.815306864894862	0.999869305886108
ENST00000400521.7	-0.365284364227868	-0.395683467176838	-0.0310267766674248	0.880769813254041	1.07892038925665	1.04852118308204	-0.0305636911298655	0.888852210775464	-0.0305636911298655	0.888852210775464	0.999869305886108
ENST00000299821.15	-0.212924077361648	-0.151054129605182	0.0605246057187137	0.737416186288026	1.20243483006487	1.26430481374344	0.0619736700748539	0.689107922041664	0.0605246057187137	0.737416186288026	0.999869305886108
ENST00000672477.1	0.367053437211833	0.212701939569402	-0.154810035171022	0.184528872364474	0.63437926413342	0.480027757246844	-0.154259110296678	0.202490681134526	-0.154259110296678	0.202490681134526	0.999869305886108
ENST00000398174.9	-0.292830014806128	-0.0568354279784389	0.235732801936573	0.0747762196798167	2.46617556789221	2.70217023185064	0.235995381090891	0.00389170589214267	0.235732801936573	0.0747762196798167	0.828537546299078
ENST00000392271.6	0.0576491787482258	-0.0484559061740589	-0.107309926928921	0.568065623520637	-0.566293708035298	-0.672398912171472	-0.105982470656407	0.638756377395208	-0.105982470656407	0.638756377395208	0.999869305886108
ENST00000358664.9	-0.0798923937290356	0.00803313715445999	0.0872041352879618	0.624167895147227	-0.647561484873864	-0.559636099392686	0.0879914560842696	0.694667588115941	0.0879914560842696	0.694667588115941	0.999869305886108
ENST00000619466.2	-0.108786410241225	-0.0892852515590945	0.0191242708854682	0.85776045626492	1.38413701981809	1.40363819203269	0.0195911204825299	0.833104725097282	0.0191242708854682	0.85776045626492	0.999869305886108
ENST00000272217.7	0.859107211863687	0.687120975078788	-0.175687649458355	0.558893091923138	-0.0477152036344197	-0.219701574414373	-0.168438982217197	0.635053768842747	-0.168438982217197	0.635053768842747	0.999869305886108
ENST00000394056.6	-0.759613721857249	-1.14573973286595	-0.396409547295999	0.368790260788224	0.870850771865024	0.484724590371537	-0.390786792195907	0.376742888334282	-0.390786792195907	0.376742888334282	0.999869305886108
ENST00000254821.10	0.0229103470329711	-0.341413911515295	-0.366350254127811	0.294570192882617	0.629595077809763	0.265270459446209	-0.364730754107517	0.363266374440177	-0.364730754107517	0.363266374440177	0.999869305886108
ENST00000361060.5	-0.0380392878092639	-0.0703523577959777	-0.0326102351883926	0.818721096886356	0.266870735960571	0.234557598892329	-0.0322669701854601	0.842804982376867	-0.0322669701854601	0.842804982376867	0.999869305886108
ENST00000257287.5	0.134229424492387	0.16309816292693	0.026746602118576	0.914681533037575	-1.04565413504364	-1.01678564167621	0.0305356406882016	0.925139267401025	0.0305356406882016	0.925139267401025	0.999869305886108
ENST00000371554.2	0.159204279456606	0.1180951163515	-0.0411343515109908	0.299511636986111	1.04426536955491	1.00315620582503	-0.0411343515415452	0.29910399321595	-0.0411343515109908	0.299511636986111	0.999869305886108
ENST00000329967.11	0.0537057303541969	0.160622701197003	0.105530018787527	0.571511251039836	1.31342925655962	1.42034625144017	0.107140615213569	0.52118237859255	0.105530018787527	0.571511251039836	0.999869305886108
ENST00000227266.10	0.136529519956788	0.218048735709698	0.0813955408900278	0.332276246829644	1.43855519828716	1.52007442258905	0.0815618385624974	0.280029962612723	0.0813955408900278	0.332276246829644	0.999869305886108
ENST00000366472.6	-0.168403418305425	-0.623830002274448	-0.457567666337225	0.146972524036682	-1.74662870417999	-2.20205572606216	-0.457567686264266	0.253464356164447	-0.457567686264266	0.253464356164447	0.999869305886108
ENST00000528309.5	-0.853794453527208	0.588407727360051	1.43792435618169	0.0958641447746599	2.51917641364953	3.96137898901004	1.44715249690632	0.00261555884362293	1.43792435618169	0.0958641447746599	0.892886258189973
ENST00000421999.8	0.0672620450283028	0.0155522722990545	-0.0526774947949598	0.751223525763383	-0.00653363970970414	-0.0582434844497093	-0.0514618612143194	0.785448067338601	-0.0514618612143194	0.785448067338601	0.999869305886108
ENST00000457458.6	-0.154574597340784	0.540176186390588	0.69385994712576	0.0097021762298308	-3.5838805386681	-2.88913025355705	0.698053874718001	0.0779810879979569	0.698053874718001	0.0779810879979569	0.844454174332544
ENST00000321757.11	0.240641818705164	0.0567855563005152	-0.184777029630257	0.177014250867683	0.952551766827682	0.768695512249519	-0.183823927674782	0.164601203772164	-0.184777029630257	0.177014250867683	0.999869305886108
ENST00000361428.3	0.390585388268945	0.378840123406862	-0.0123541221538293	0.945248424130176	-0.998195691645459	-1.00994108326234	-0.0110692958694676	0.958564208207494	-0.0110692958694676	0.958564208207494	0.999869305886108
ENST00000301964.6	-0.00511634843813318	-0.22497788989045	-0.220535226064178	0.0514610194412851	-0.489897450483832	-0.709759036492905	-0.219867910252486	0.0966611177083165	-0.219867910252486	0.0966611177083165	0.894647097735458
ENST00000399464.7	-0.0262076658014547	-0.250045311977292	-0.225295747651177	0.243996232537589	-0.173231943675622	-0.397069678684077	-0.224085571538531	0.306323275704039	-0.224085571538531	0.306323275704039	0.999869305886108
ENST00000321250.13	-0.0884980681269841	0.0605661976912632	0.148185623655895	0.451732740925642	0.324930014598901	0.473994190731107	0.149476685787771	0.49926007291895	0.149476685787771	0.49926007291895	0.999869305886108
ENST00000003100.13	-0.640534240862251	-0.88279135872886	-0.242847713903332	0.0153899247871308	0.456740097646246	0.214482974032137	-0.242412236286314	0.0156826253735936	-0.242412236286314	0.0156826253735936	0.437418091501312
ENST00000309575.5	0.220461587059155	0.168912898249912	-0.0518872684995619	0.828360301195614	-2.63617633323722	-2.68772532684242	-0.0507065332059993	0.86835232416457	-0.0507065332059993	0.86835232416457	0.999869305886108
ENST00000633192.1	0.0244899202762372	-0.195283227611876	-0.224043734921403	0.461755111918117	0.627588093979467	0.407814858611591	-0.219647252492138	0.493962601461825	-0.219647252492138	0.493962601461825	0.999869305886108
ENST00000317907.9	0.0798404623493556	0.114908115942489	0.0345814188229048	0.757264293623451	0.44568894894967	0.480756591821855	0.0353120120228489	0.758633692476258	0.0353120120228489	0.758633692476258	0.999869305886108
ENST00000303809.7	-0.142300136469854	-0.248899711749067	-0.109319064303929	0.651636771738751	1.55937014578801	1.4527706299702	-0.106483857879034	0.627042566360254	-0.109319064303929	0.651636771738751	0.999869305886108
ENST00000368431.7	-0.179705397458496	0.212673401586802	0.389533735580335	0.311779778097879	0.0259519217749171	0.418330211102007	0.394588704589321	0.389445651375211	0.394588704589321	0.389445651375211	0.999869305886108
ENST00000402360.6	-0.219243546267366	0.595549217517139	0.823488206388352	0.487658951931629	0.688035305120373	1.50280955525896	0.801124435193917	0.815671803970454	0.801124435193917	0.815671803970454	0.999869305886108
ENST00000318386.8	0.153830165768766	0.0233141193188556	-0.130709007245383	0.124506053447029	0.876851747319521	0.746335706763646	-0.130515935935171	0.106696950911818	-0.130709007245383	0.124506053447029	0.936794098379124
ENST00000435786.6	-0.4503741669719	0.841393845541616	1.29061652719188	0.0010729616007607	0.772273546500908	2.06404144269409	1.29529530722408	0.00166633928620025	1.29529530722408	0.00166633928620025	0.105912874023295
ENST00000354449.7	-0.0197290092258188	-0.0925041097876542	-0.07508457994631	0.726063319948657	1.16911896255522	1.09634388183583	-0.072466202927947	0.725011365223822	-0.07508457994631	0.726063319948657	0.999869305886108
ENST00000254250.7	-0.440276579854715	0.155661647093518	0.594664890630764	0.0588214406221564	-0.0651249678468869	0.530812957219136	0.597641416175817	0.113699231120055	0.597641416175817	0.113699231120055	0.929355074759362
ENST00000359315.6	0.30813386261492	0.379889925694858	0.0681219290281545	0.863549005530458	2.08632366255787	2.1580799171477	0.0728170592628403	0.770816401074367	0.0681219290281545	0.863549005530458	0.999869305886108
ENST00000296755.12	-0.0408935161567465	-0.0518846747217	-0.0114429106936162	0.923079356184548	-0.520644940335388	-0.531636150969673	-0.0108406524235258	0.937862372948506	-0.0108406524235258	0.937862372948506	0.999869305886108
ENST00000376350.8	0.180103792294989	0.487116282582556	0.30511542996763	0.310751061509852	-1.09613981739457	-0.789127692127847	0.310316303876077	0.439353444182176	0.310316303876077	0.439353444182176	0.999869305886108
ENST00000367993.7	-0.096370867227243	-0.0337897500625714	0.062402707695786	0.461289140773098	0.718463650263464	0.781044762221797	0.062708736677201	0.464720039355618	0.062708736677201	0.464720039355618	0.999869305886108
ENST00000294811.2	0.100863713205516	-0.0961521194893243	-0.201553309983363	0.538034189967605	-0.31332456781959	-0.510340659765426	-0.195916034361883	0.61045970565427	-0.195916034361883	0.61045970565427	0.999869305886108
ENST00000553899.5	1.1392449847685	0.422823516139944	-0.729115678905758	0.237285688418896	3.15160694621913	2.43518595727092	-0.71242963909196	0.114206181898749	-0.729115678905758	0.237285688418896	0.999869305886108
ENST00000253814.6	0.240971589330637	0.322378176091776	0.080975622650253	0.52167726148766	0.424714117988902	0.506120665956772	0.0816654400651551	0.565622539686185	0.0816654400651551	0.565622539686185	0.999869305886108
ENST00000234454.6	0.308372452673446	0.47205726001503	0.162345309364043	0.369813650562856	-0.0571347308797329	0.106550006312064	0.16476549556218	0.42579209172651	0.16476549556218	0.42579209172651	0.999869305886108
ENST00000294053.9	-0.353233227356293	-0.305821602680002	0.0470563155898831	0.774992727959774	1.00117880754398	1.0485903775249	0.0474210925190038	0.787671122873218	0.0474210925190038	0.787671122873218	0.999869305886108
ENST00000262947.8	-0.106628589024625	-0.24314485700183	-0.13714453306717	0.334104862648272	0.404871712934867	0.268355408228196	-0.136523181679846	0.373280932513213	-0.136523181679846	0.373280932513213	0.999869305886108
ENST00000413988.2	-0.693413384096439	-0.792582435645513	-0.107122070343145	0.760732421120803	1.20477650496305	1.10560751012885	-0.101249737409169	0.761422434000964	-0.101249737409169	0.761422434000964	0.999869305886108
ENST00000304363.9	-0.268421052949312	0.0646474062884866	0.330734778838423	0.231057854741604	-0.868668769272328	-0.535600558812211	0.334302533703282	0.322955419042742	0.334302533703282	0.322955419042742	0.999869305886108
ENST00000223023.5	-0.0697346427359732	-0.164182722881433	-0.0976081279581482	0.782392623079197	-1.24311333355495	-1.33756193888009	-0.0944594833962658	0.826950330792272	-0.0944594833962658	0.826950330792272	0.999869305886108
ENST00000613659.1	-0.332110112717147	-0.582443530533415	-0.252566294026365	0.235309703078309	1.30906728638511	1.05873388903365	-0.250578828153702	0.206801254911517	-0.252566294026365	0.235309703078309	0.999869305886108
ENST00000507747.1	0.0874970758216443	0.470277465714183	0.382910833743334	0.242983512116579	0.145178259262667	0.527958210513212	0.384435741867956	0.369641134836452	0.384435741867956	0.369641134836452	0.999869305886108
ENST00000302386.10	-0.19725493906813	-0.191940119648389	0.00504794554174182	0.976816047462096	1.65858034899737	1.66389515302525	0.00544904859130374	0.972008468643192	0.00504794554174182	0.976816047462096	0.999869305886108
ENST00000309212.11	-0.857056633921645	-0.168966134242097	0.674886384628207	0.309269809850351	1.0703812191693	1.758471687993	0.689287065068926	0.233950509538904	0.674886384628207	0.309269809850351	0.999869305886108
ENST00000408901.8	-0.0284841236705807	-0.054599150347814	-0.0269351172491523	0.830975832388166	-0.271481998155341	-0.297597071188088	-0.0260271923473163	0.857181879300395	-0.0260271923473163	0.857181879300395	0.999869305886108
ENST00000509253.5	0.122705987428582	0.0939166581736869	-0.0297078326124063	0.839884979818163	1.05453385602044	1.02574452653017	-0.0287390989423577	0.845913905031138	-0.0287390989423577	0.845913905031138	0.999869305886108
ENST00000620094.4	-0.519551301207288	-0.860520874563459	-0.344463447942952	0.279597511841727	-1.02359916265205	-1.36456910540738	-0.343890628042067	0.370415751241834	-0.343890628042067	0.370415751241834	0.999869305886108
ENST00000261880.10	0.179732565888908	-0.0298952108039741	-0.210181175814209	0.0662386814122572	-0.148296811053017	-0.357924624464382	-0.209491044917923	0.109614853434908	-0.209491044917923	0.109614853434908	0.921672707096179
ENST00000611668.4	0.205981983025789	-0.0378243717563535	-0.244190289583012	0.0817599362268674	-0.0347063445725831	-0.278512778438501	-0.243721700077107	0.144995657004996	-0.243721700077107	0.144995657004996	0.977371117107487
ENST00000391771.1	0.41344586008572	0.437493337301042	0.0235899293152111	0.867175086375322	1.28829873123329	1.31234619745336	0.0244972341998026	0.861784241871511	0.0235899293152111	0.867175086375322	0.999869305886108
ENST00000439370.5	-1.68767139640169	-1.13021403469673	0.536754704883302	0.518809382229881	1.80268149070572	2.36013953544419	0.549990284789851	0.311704445847798	0.536754704883302	0.518809382229881	0.999869305886108
ENST00000246071.8	0.434672646829176	0.189040775899511	-0.246111666337751	0.046729281503074	1.87487106423308	1.62923921680879	-0.245565994080807	0.0243255580243175	-0.246111666337751	0.046729281503074	0.715806613068688
ENST00000366548.8	0.264935461218943	0.277870305209768	0.0128530246784311	0.905089279023237	-1.01475951869382	-1.00182486911321	0.0133117763109953	0.931646276059836	0.0133117763109953	0.931646276059836	0.999869305886108
ENST00000375888.5	0.226831500017091	0.0347153783301343	-0.195099549750041	0.462828805966866	-0.341394050640304	-0.533510350847795	-0.191329426528172	0.543396590964231	-0.191329426528172	0.543396590964231	0.999869305886108
ENST00000367854.8	1.78949680505053	1.71750287684371	-0.0724887407961609	0.639460187467955	-1.35007586731146	-1.42206991737915	-0.0695012745633159	0.757189979528882	-0.0695012745633159	0.757189979528882	0.999869305886108
ENST00000360128.11	0.056395176703607	-0.103635899531902	-0.160449729304895	0.131291337286352	-0.930844974248967	-1.09087610485797	-0.159857666819568	0.21912593348544	-0.159857666819568	0.21912593348544	0.999869305886108
ENST00000527958.6	0.00695586117445459	0.0715317871268127	0.0642227020856603	0.528550999967811	-0.499986543760565	-0.435410651546492	0.064824828448075	0.58418849182412	0.064824828448075	0.58418849182412	0.999869305886108
ENST00000408965.4	0.150083150375225	-0.243301686775697	-0.399835729552372	0.34791193214387	1.17155824207873	0.778173271022861	-0.393602542218022	0.367002141260714	-0.393602542218022	0.367002141260714	0.999869305886108
ENST00000247026.10	0.121883930746963	0.0391486165910202	-0.083387215564857	0.626737872345184	-0.92303243721296	-1.00576789723719	-0.08242438653508	0.701025743731551	-0.08242438653508	0.701025743731551	0.999869305886108
ENST00000367474.2	2.37258559618183	1.67199092037704	-0.704614962139371	0.155470637677357	-0.489127083534947	-1.18972200991998	-0.678734352896155	0.333248902280099	-0.678734352896155	0.333248902280099	0.999869305886108
ENST00000534928.5	-0.175366253858487	-0.184611452288087	-0.0100241154076148	0.953344117611561	-0.294076961390705	-0.303322259915877	-0.00922218640524841	0.960324211980692	-0.00922218640524841	0.960324211980692	0.999869305886108
ENST00000260810.10	0.182863615139872	-0.11404978481644	-0.29741132980904	0.0170012271931571	-1.18521884647883	-1.48213232414492	-0.296891841440731	0.0573997737060454	-0.296891841440731	0.0573997737060454	0.77332116319341
ENST00000395728.7	-0.139866013221133	-0.295328993132862	-0.155579882897938	0.220860317578106	-0.224120342357985	-0.379583403372201	-0.155373477072665	0.311772450380735	-0.155373477072665	0.311772450380735	0.999869305886108
ENST00000406452.8	0.0981505818628843	-0.0265131294763792	-0.125601798942751	0.440127960631494	-0.171949268049671	-0.296613058883385	-0.1245773042136	0.51112344019615	-0.1245773042136	0.51112344019615	0.999869305886108
ENST00000234590.10	-0.562657079116349	-0.538416946862267	0.0242423788565165	0.557010599641751	2.23237897208059	2.25661910852002	0.024235083519671	0.495582484432675	0.0242423788565165	0.557010599641751	0.999869305886108
ENST00000230901.9	-0.264337497935638	-0.334327471844995	-0.0706388473211743	0.593542489083453	-0.175699126624899	-0.24568914665891	-0.0699847849072186	0.638221450501197	-0.0699847849072186	0.638221450501197	0.999869305886108
ENST00000474627.8	-0.40535787941122	-0.339893940299987	0.0597660282679389	0.878055637831769	-0.0494036819220786	0.0160599708356531	0.0648923638834864	0.880666669371349	0.0648923638834864	0.880666669371349	0.999869305886108
ENST00000269228.10	-0.14183780804172	-0.166865063163121	-0.0260328104199647	0.856494433497099	1.23992361641949	1.21489637224945	-0.0251102371503264	0.857215431364236	-0.0251102371503264	0.857215431364236	0.999869305886108
ENST00000394126.5	-0.326739190538168	-0.349649588538326	-0.0234324995533566	0.848224382498253	0.712199245230502	0.689288824359674	-0.0228216028218584	0.857779781570366	-0.0228216028218584	0.857779781570366	0.999869305886108
ENST00000366609.3	0.141903073787751	0.19361337084252	0.0511290570644731	0.73368424978657	0.314710755368668	0.36642099611156	0.052003288578887	0.759940907139223	0.052003288578887	0.759940907139223	0.999869305886108
ENST00000426633.6	0.175337484080615	-0.03956249868517	-0.215372376693068	0.461418027815972	2.26441672322939	2.0495167174283	-0.214279088102567	0.456060950892241	-0.215372376693068	0.461418027815972	0.999869305886108
ENST00000532972.5	-0.0254205914951872	-0.280855039877326	-0.25588185770719	0.0109062398864641	1.91016039153226	1.65472596926339	-0.255516050293049	0.00210130162255319	-0.25588185770719	0.0109062398864641	0.347383937124413
ENST00000406890.6	0.621986989862841	1.39676812445025	0.771238459560559	0.0143853027173992	-0.529312543898758	0.245468394702972	0.781482551083552	0.0437358068974551	0.781482551083552	0.0437358068974551	0.694390041818056
ENST00000338779.11	-0.178682303244702	-0.0337852429489835	0.144256843382629	0.3216981772356	-1.93358048383526	-1.78868354744135	0.145134071082665	0.44609991266274	0.145134071082665	0.44609991266274	0.999869305886108
ENST00000244007.7	0.235632818052831	0.494362747312703	0.2581862815323	0.115610566169048	-0.857950163591987	-0.599220352086305	0.259482120146418	0.214100111035654	0.259482120146418	0.214100111035654	0.999869305886108
ENST00000398558.8	-0.210745165639487	-0.54918101904686	-0.35100221975296	0.459736816058286	1.52064670020616	1.18221095400229	-0.339756265885807	0.43654045990775	-0.35100221975296	0.459736816058286	0.999869305886108
ENST00000399728.5	-0.200011979834623	-0.193359610566522	0.00662261508009276	0.931545439265078	0.747246717250062	0.753899058562845	0.00662261498783095	0.942403488510905	0.00662261498783095	0.942403488510905	0.999869305886108
ENST00000575842.5	-0.689460632949845	-0.768168585126094	-0.0787392768847546	0.277156697950571	2.42721001221379	2.34850203759115	-0.0787392779375957	0.314738984085759	-0.0787392779375957	0.314738984085759	0.999869305886108
ENST00000676123.1	-0.487032074187815	-0.399621093912714	0.0788973912286632	0.863664507508958	-0.251522010542575	-0.164111449229269	0.0862393104673203	0.868672943900653	0.0862393104673203	0.868672943900653	0.999869305886108
ENST00000424749.7	1.5902999326148	1.46513556681293	-0.128218512187586	0.899245751930608	0.76877735908927	0.64361268205913	-0.0997079154195237	0.917804829478922	-0.0997079154195237	0.917804829478922	0.999869305886108
ENST00000369393.8	-0.102930351000354	0.137417289176867	0.240189285955594	0.0034380288250494	-0.892471850642415	-0.652124242246616	0.240413339714841	0.0158377756163116	0.240413339714841	0.0158377756163116	0.439529667499912
ENST00000366654.5	0.373148439703168	0.0620377017414265	-0.313244642237228	0.228596417932101	-1.32065858286672	-1.63176959966689	-0.310146566515218	0.355330151653607	-0.310146566515218	0.355330151653607	0.999869305886108
ENST00000586178.6	0.176433587531452	0.28797232570974	0.110327959635188	0.666519302683111	-2.05438310216093	-1.94284473209665	0.11326132494333	0.753201740629364	0.11326132494333	0.753201740629364	0.999869305886108
ENST00000311177.7	-0.542234409465292	-0.498129182968296	0.0434753575708169	0.724940033285538	-0.75886098598273	-0.714755820518831	0.0438394983325132	0.763485315282013	0.0438394983325132	0.763485315282013	0.999869305886108
ENST00000508855.5	0.507408432061074	-0.019818439863383	-0.528968627695326	0.368148639181928	5.80113519027128	5.27390951792029	-0.527131512268908	0.0127837949532663	-0.528968627695326	0.368148639181928	0.999869305886108
ENST00000398752.11	-0.13475484236457	-0.167605495936996	-0.0328261872262372	0.693765230647959	3.18729063125567	3.15443999982692	-0.0328155610158203	0.616503410738257	-0.0328261872262372	0.693765230647959	0.999869305886108
ENST00000273077.9	-0.142774744966322	0.247398415767697	0.388559475032756	0.0881554937196	-0.518436026930878	-0.128263023570553	0.391117699575609	0.151940305543308	0.391117699575609	0.151940305543308	0.983357754479293
ENST00000323563.8	0.0937945602755726	0.166641810464432	0.0716548396124552	0.67924512544334	1.20767398529651	1.28052125511842	0.0732844058338257	0.639453886968756	0.0716548396124552	0.67924512544334	0.999869305886108
ENST00000367619.8	0.800643747562534	0.689475348926428	-0.112017473663858	0.460879270175466	0.642162026707781	0.530993607449304	-0.110603879281831	0.499683674063295	-0.110603879281831	0.499683674063295	0.999869305886108
ENST00000317802.9	-0.156942155047812	0.385218134299769	0.536573936700157	0.169594649042587	-0.0366489467063034	0.505511134986455	0.54561246117554	0.20490501063186	0.54561246117554	0.20490501063186	0.999869305886108
ENST00000356260.10	0.0606050910434928	-0.146404178423561	-0.207883494462347	0.173259549596647	-0.179726821586827	-0.386736154286091	-0.206782359803262	0.235187692638785	-0.206782359803262	0.235187692638785	0.999869305886108
ENST00000280571.9	0.836999116124364	1.2914927832155	0.453191344226218	0.0652649402011254	-2.50345550121074	-2.04896218965267	0.460250862736036	0.21278159645844	0.460250862736036	0.21278159645844	0.999869305886108
ENST00000285873.8	-0.00166402678794023	0.0501334807126071	0.0515713200537679	0.596182497437983	0.815423870969052	0.867221357494145	0.0517965218422614	0.623504361252789	0.0517965218422614	0.623504361252789	0.999869305886108
ENST00000528838.6	-0.289486792879333	-0.280068657813036	0.0085243977774434	0.953254568556108	-0.439126635681454	-0.429708552298195	0.00954732536600966	0.953181397186812	0.0085243977774434	0.953254568556108	0.999869305886108
ENST00000340381.11	-0.730812794070466	-0.367616487630337	0.3622343020905	0.0446544920563147	1.17484131298187	1.53803763208421	0.363184763269703	0.0274786281412461	0.3622343020905	0.0446544920563147	0.701422158327501
ENST00000259727.5	-0.710234612525968	-0.763182021262954	-0.053387760272134	0.768927802107111	-0.345018229258952	-0.397965799756079	-0.0533877620516736	0.802395427667402	-0.0533877620516736	0.802395427667402	0.999869305886108
ENST00000260327.9	0.138720535956154	0.231703051778054	0.092486618210855	0.586009463114406	-1.07189425349428	-0.978911898398393	0.0934653095132827	0.678369521542615	0.0934653095132827	0.678369521542615	0.999869305886108
ENST00000374599.7	0.128542766387503	0.474254440276831	0.343767916607468	0.12789356859271	0.162246442093834	0.507958044071549	0.346669653360637	0.158547234240228	0.346669653360637	0.158547234240228	0.995055504016049
ENST00000242592.9	0.228893525275929	0.296421093165531	0.0658156210249432	0.807095277504383	1.55652908442772	1.62405668208301	0.0684847072402428	0.769796825961545	0.0658156210249432	0.807095277504383	0.999869305886108
ENST00000414651.3	-0.340131461163807	-0.0622411015086914	0.275347046243313	0.596929135373646	4.53504609153698	4.81293716201735	0.278072597013145	0.0915081551696649	0.275347046243313	0.596929135373646	0.999869305886108
ENST00000536578.5	0.168939021943907	0.102942471793542	-0.0665537891418011	0.632224651782258	-0.245173263270738	-0.311169889269378	-0.0656279023956152	0.691878383782522	-0.0656279023956152	0.691878383782522	0.999869305886108
ENST00000458591.7	0.00933262663539812	-0.25685524923505	-0.267180300252673	0.101767337920023	0.614343790629861	0.348155898004707	-0.266191860190605	0.111132638206372	-0.266191860190605	0.111132638206372	0.923218213978924
ENST00000524767.5	0.0634367889534988	0.156648668664592	0.0915583772062827	0.728080853294001	-0.904461354265468	-0.811249746528668	0.094728012094051	0.780377778959663	0.094728012094051	0.780377778959663	0.999869305886108
ENST00000618691.5	0.0685858886234119	-0.181512927472095	-0.250236011951015	0.00536581353211473	2.90603766989472	2.65593888735256	-0.250014967051843	0.000117954247971715	-0.250236011951015	0.00536581353211473	0.226021206740506
ENST00000341068.8	0.201461891385814	0.273402090590936	0.0716151588545827	0.474601423443674	-0.455278339161711	-0.383338185140947	0.0721495991184724	0.556460442851092	0.0721495991184724	0.556460442851092	0.999869305886108
ENST00000336097.7	0.0505605881525116	-0.00645177109287722	-0.0571726436583317	0.45449368136021	0.470891701648109	0.413879338382661	-0.0570069259889303	0.466443257554171	-0.0570069259889303	0.466443257554171	0.999869305886108
ENST00000335624.4	-0.0631512637661144	0.325400938660365	0.380747300671699	0.452995581004644	0.0825593632451099	0.471111210203921	0.393187997572682	0.489127136806989	0.393187997572682	0.489127136806989	0.999869305886108
ENST00000569871.5	-0.152986866285695	0.205347057715443	0.353497028537277	0.530919378408373	1.00561144620047	1.36394493512634	0.360998602987708	0.554929816616535	0.360998602987708	0.554929816616535	0.999869305886108
ENST00000287474.9	-0.217464116009143	0.0496750317423732	0.267771969805544	0.514914286009031	3.02632511050885	3.29346422660216	0.267814382744293	0.472132922166552	0.267771969805544	0.514914286009031	0.999869305886108
ENST00000373014.5	-0.18423487159595	-0.189249721680934	-0.00521355996621753	0.947771395208386	0.317920232786458	0.31290537433919	-0.00505454705835817	0.953030768205398	-0.00505454705835817	0.953030768205398	0.999869305886108
ENST00000582401.6	-1.07159576454705	-1.11505704442902	-0.0437423311430014	0.675327226997251	0.700344017315774	0.656882720204241	-0.0437423314514416	0.683030720320671	-0.0437423314514416	0.683030720320671	0.999869305886108
ENST00000310981.6	0.253139114150007	0.228811986240277	-0.0271121832939234	0.912749832142811	0.393090572594658	0.368763356978043	-0.0231298909653161	0.933904607133676	-0.0231298909653161	0.933904607133676	0.999869305886108
ENST00000376509.4	-0.0588831440482391	-0.0208858108716663	0.0377067213359001	0.662842308690324	0.986029533968361	1.02402687426375	0.038005338828736	0.632611845827323	0.0377067213359001	0.662842308690324	0.999869305886108
ENST00000562050.5	0.0549770081793559	-0.440814262763742	-0.500564114462908	0.269514087287627	-0.966353840437214	-1.46214576368269	-0.4974646672029	0.372085953906276	-0.4974646672029	0.372085953906276	0.999869305886108
ENST00000355972.8	-0.0172484053123037	0.172451437872934	0.189164167666503	0.127483109482238	-0.738083071269363	-0.548383302503314	0.189914109178642	0.220319582042213	0.189914109178642	0.220319582042213	0.999869305886108
ENST00000578822.5	0.180119111253594	-0.0883772038968329	-0.269958066099905	0.379835639181489	2.14516355843525	1.87666722351165	-0.268585065202033	0.362631324064126	-0.269958066099905	0.379835639181489	0.999869305886108
ENST00000672774.1	0.4776888712509	-0.0856043294101354	-0.565501587671092	0.107026548247934	3.14871876463766	2.58542597344444	-0.563130018701447	0.0213047696125205	-0.565501587671092	0.107026548247934	0.916341476377246
ENST00000222305.8	-0.186507631330932	-0.59123606741757	-0.405886467323238	0.11790884154836	-2.10262169175421	-2.50735046901933	-0.405880337041046	0.223832716938371	-0.405880337041046	0.223832716938371	0.999869305886108
ENST00000340934.10	0.0933581983025923	0.0351108811886364	-0.0587242209106791	0.639594545139935	0.106608296206423	0.0483609439305168	-0.0581125109443366	0.677884712317955	-0.0581125109443366	0.677884712317955	0.999869305886108
ENST00000320868.9	-1.03538965102964	-0.534950649148939	0.500411482925831	0.00965713585586624	1.67725661479865	2.17769512662621	0.50040722652563	0.0609181379207063	0.50040722652563	0.0609181379207063	0.776142201656406
ENST00000587896.6	0.20588644999988	0.218739343997539	0.0128424135021428	0.913458156897855	-0.620276490819845	-0.607423753487667	0.0130611496006896	0.945752974259811	0.0130611496006896	0.945752974259811	0.999869305886108
ENST00000618853.5	-0.330397687798882	-0.265221992454307	0.0642415676399679	0.782867781013181	0.95194610310658	1.01712170792247	0.0650420939066998	0.791543380311057	0.0650420939066998	0.791543380311057	0.999869305886108
ENST00000280700.10	-0.0927967485136907	0.0945462891523782	0.187025090975636	0.205987445586985	-0.158590420030143	0.0287525106544829	0.187611724467118	0.308797165461463	0.187611724467118	0.308797165461463	0.999869305886108
ENST00000416007.9	-0.184867570335177	-0.174325692964819	0.00865773277707049	0.972632503642822	0.651043432246996	0.661585240160506	0.0108221658324104	0.965046181702456	0.00865773277707049	0.972632503642822	0.999869305886108
ENST00000318663.5	1.38055179255079	2.63032065833958	1.24471434714596	0.00538014924840709	-0.117654596480151	1.13211419436885	1.26825175033839	0.0143606303346665	1.26825175033839	0.0143606303346665	0.409396975286625
ENST00000521578.6	-0.239493909531389	-0.222381806943766	0.0168359077959548	0.925950220068836	-2.08845810109592	-2.07134647731707	0.0168359068382413	0.962068693926359	0.0168359068382413	0.962068693926359	0.999869305886108
ENST00000336735.9	0.140525749757394	0.12126733485876	-0.0202440940083637	0.897031112282791	-0.555134025323255	-0.574392523934411	-0.0189885620999601	0.919392999991719	-0.0189885620999601	0.919392999991719	0.999869305886108
ENST00000311180.9	0.2320722167506	0.0854113667116718	-0.147801249026226	0.408256071713544	1.76978351275461	1.62312270633711	-0.146491740479091	0.352339829225396	-0.147801249026226	0.408256071713544	0.999869305886108
ENST00000652974.1	0.0875816183037452	-0.0300860063212593	-0.117953485964222	0.468701904988523	-4.22893175069644	-4.34659956390165	-0.117544015137119	0.598553315902481	-0.117544015137119	0.598553315902481	0.999869305886108
ENST00000373863.3	-0.750792128721028	-0.840554675741433	-0.0911311449522505	0.742319290204117	0.0217869308255154	-0.0679759846708521	-0.0911311495586604	0.7731064714217	-0.0911311495586604	0.7731064714217	0.999869305886108
ENST00000397500.5	-0.795896094977556	-0.212595482145695	0.578877398125432	0.113910053704417	0.401694149854115	0.984994602498797	0.583699658120311	0.123103463374927	0.583699658120311	0.123103463374927	0.936794098379124
ENST00000369498.8	-0.601272406781299	-0.648044264082829	-0.0480894571619852	0.76618075385973	0.239436545320055	0.192664652157417	-0.0470480622280207	0.78232361843234	-0.0470480622280207	0.78232361843234	0.999869305886108
ENST00000421852.6	0.0408062529372485	-0.135195292324914	-0.177112183691164	0.250198462174776	0.0403675173716367	-0.135634082618905	-0.175756846404222	0.308741234093702	-0.175756846404222	0.308741234093702	0.999869305886108
ENST00000614558.2	-0.108258625151514	-0.00718215893894971	0.100486422064414	0.489572145587376	-1.10957992125375	-1.00850357056965	0.101306716533551	0.588705394007426	0.101306716533551	0.588705394007426	0.999869305886108
ENST00000269886.7	-0.278370077992581	-0.17003003556615	0.107923487583367	0.423251651503968	-0.45809973852839	-0.349759784579601	0.108418546431661	0.513848922340233	0.108418546431661	0.513848922340233	0.999869305886108
ENST00000519374.6	0.0286299164370815	-0.0459169298204648	-0.0755612196239845	0.641921168138342	1.27166659519193	1.19711976014812	-0.074362738543792	0.631808773851531	-0.0755612196239845	0.641921168138342	0.999869305886108
ENST00000562875.5	-0.0107539274339724	0.25636111773846	0.265825010857673	0.230367466615481	-1.67443876857156	-1.40732397382358	0.268531041578804	0.364925638155205	0.268531041578804	0.364925638155205	0.999869305886108
ENST00000373855.5	-0.210629472517858	-0.243232571126603	-0.0336594226747549	0.879853405262151	-2.04228743149098	-2.0748907703243	-0.0325793159612964	0.904936365751993	-0.0325793159612964	0.904936365751993	0.999869305886108
ENST00000524782.6	-0.0309013833696349	0.0303858976304117	0.0608347113300343	0.557888572035791	0.556531388297566	0.617818665873708	0.0612921824298889	0.552110296129125	0.0608347113300343	0.557888572035791	0.999869305886108
ENST00000415136.6	-0.307968983575265	-0.338361274283765	-0.0306544405093707	0.667696512149312	0.860657719026038	0.83026542975799	-0.030328329413327	0.659446247199841	-0.0306544405093707	0.667696512149312	0.999869305886108
ENST00000411651.6	0.0748188190218817	1.11313471245362	1.03747626866046	1.74273037317519e-06	-3.37846649988577	-2.34015096991805	1.04222200280556	0.00168311156393608	1.04222200280556	0.00168311156393608	0.105912874023295
ENST00000311772.10	-0.317782128510795	-0.15135125723098	0.166136742465916	0.157170412450409	-0.622205563784511	-0.455774750182722	0.166570917887243	0.235718980068125	0.166570917887243	0.235718980068125	0.999869305886108
ENST00000521229.5	-0.0759552450645075	-0.208092359170281	-0.144251880966711	0.772170426462468	1.71857957054764	1.58644260036527	-0.131600598246739	0.787006289805164	-0.131600598246739	0.787006289805164	0.999869305886108
ENST00000409031.5	-0.0101842586248847	0.163305649804114	0.173044718796354	0.116255204057683	0.799289599478025	0.972779508400547	0.173727941646435	0.105111274188718	0.173044718796354	0.116255204057683	0.9345219258105
ENST00000263960.6	0.442842862954241	0.0103019364892841	-0.434654494705005	0.102206961881665	0.107209825751316	-0.325331281972404	-0.431873825741322	0.166666675615822	-0.431873825741322	0.166666675615822	0.998544175393689
ENST00000272937.10	-0.0190969315961734	-0.255532782035672	-0.238281659360933	0.240247373778175	-0.54172598854425	-0.778161956466742	-0.236508615466175	0.318177506872575	-0.236508615466175	0.318177506872575	0.999869305886108
ENST00000375077.5	0.516986664004144	0.399081935103198	-0.119311073320901	0.592476965530038	-1.23353957683485	-1.35144450912305	-0.116682166504609	0.685445805022997	-0.116682166504609	0.685445805022997	0.999869305886108
ENST00000317135.13	0.60381489568468	0.713796922448433	0.106385413875934	0.725323418358868	-0.586418019856105	-0.4764362345347	0.11361814870313	0.763910196386494	0.11361814870313	0.763910196386494	0.999869305886108
ENST00000247977.9	0.545154384049887	0.0485142221118834	-0.500422404248194	0.0815473783214662	1.80325665804928	1.30661660027962	-0.496316132315682	0.0488766438776962	-0.500422404248194	0.0815473783214662	0.848580413360525
ENST00000608443.6	-0.104194556945894	-0.134659345945056	-0.0307795159828885	0.761010401883834	-0.167617362372937	-0.198082191589605	-0.0305164436632797	0.795094450264458	-0.0305164436632797	0.795094450264458	0.999869305886108
ENST00000546034.1	-1.35657373367322	-0.211856938802049	1.14153697587705	0.0834582643706281	3.86454315384047	5.00926085443492	1.14478560439441	5.12890211591277e-06	1.14153697587705	0.0834582643706281	0.851918188234305
ENST00000598523.3	-0.308101397143902	-0.0387126791016654	0.266760166685402	0.448634299791741	-1.89469852710283	-1.62531038278141	0.270612784010176	0.569565444418433	0.270612784010176	0.569565444418433	0.999869305886108
ENST00000378616.5	0.0243131207984074	-0.133193297951665	-0.159589370047632	0.486559108571321	-0.925836446940275	-1.08334305959601	-0.157046117944391	0.576884863451882	-0.157046117944391	0.576884863451882	0.999869305886108
ENST00000489308.6	-0.374309026082263	-0.858526995427096	-0.482647302159288	0.598639270102603	-1.21422203493647	-1.6984430822396	-0.489653306317189	0.628140900761651	-0.489653306317189	0.628140900761651	0.999869305886108
ENST00000454345.5	0.102264947751844	0.638712930541232	0.535825451937786	5.29609381817359e-05	-1.55109359718192	-1.0146457092942	0.537339627272016	0.00203986667619098	0.537339627272016	0.00203986667619098	0.121684532360063
ENST00000361127.6	0.102703601454063	0.0375215366933443	-0.0658625357026938	0.687218035728251	-0.0157975358504612	-0.0809796850201986	-0.0650494193286486	0.73270119897965	-0.0650494193286486	0.73270119897965	0.999869305886108
ENST00000354926.9	-0.136214752364086	-0.284622837368569	-0.148678404726315	0.0483109726183901	-0.605381552163126	-0.75378965767269	-0.148469847075418	0.0868881550035914	-0.148469847075418	0.0868881550035914	0.859602834618922
ENST00000257181.10	-0.378775564550191	-0.414100216700017	-0.0355804408481075	0.734513329624953	-0.560291565034089	-0.595616271665141	-0.0353168827571317	0.776721458502758	-0.0353168827571317	0.776721458502758	0.999869305886108
ENST00000403245.8	0.183570685798872	-0.279906282981813	-0.46590930712604	0.1241283638397	-1.09467447639783	-1.55815179601406	-0.463756764337629	0.22270114202139	-0.463756764337629	0.22270114202139	0.999869305886108
ENST00000439502.6	-0.168230308109678	-0.569865337667656	-0.40405213037124	0.114540466513265	2.55132859513905	2.14969375179145	-0.40190945214285	0.0318875651608365	-0.40405213037124	0.114540466513265	0.929979757661423
ENST00000395131.5	0.31421674724841	0.104025738396022	-0.210488047431588	0.0103171483274222	0.362375913585545	0.152184911991616	-0.210184193704426	0.00733144589519338	-0.210488047431588	0.0103171483274222	0.336939780819612
ENST00000647146.1	-0.776843864901629	1.0283876436097	1.8193801280249	0.134868024413865	0.561379347797351	2.36659308184178	1.76799277404227	0.59350045604066	1.76799277404227	0.59350045604066	0.999869305886108
ENST00000377100.8	-0.225892450636609	0.389193380198157	0.610610917077347	0.183377108092626	-0.890270784722532	-0.275185569570232	0.621874695564433	0.291029824721915	0.621874695564433	0.291029824721915	0.999869305886108
ENST00000404537.6	0.136565852275276	-0.123177888977335	-0.267270138800531	0.675913889131577	2.43997376422669	2.18023005243524	-0.259624194982832	0.673651802860922	-0.267270138800531	0.675913889131577	0.999869305886108
ENST00000304735.4	-0.0838003133490829	0.0679484183013396	0.14691155030066	0.731237517232834	1.9502692420613	2.10201819691169	0.15225852796402	0.607633279851102	0.14691155030066	0.731237517232834	0.999869305886108
ENST00000297991.6	-0.106319475107275	-0.16634391439123	-0.0605945433521575	0.66705906758061	0.761388360372574	0.70136389272189	-0.0599824778137348	0.685777292874093	-0.0599824778137348	0.685777292874093	0.999869305886108
ENST00000267615.11	-0.000929953888366054	-0.0551865576079222	-0.0556209998353192	0.802060220780729	-0.816494461688869	-0.870751246209531	-0.0538645488724772	0.840885109501299	-0.0538645488724772	0.840885109501299	0.999869305886108
ENST00000300030.8	0.393469629925189	0.361061027445337	-0.0330690574460795	0.83228331103676	-0.83920011965135	-0.871608832138147	-0.0317462399676476	0.868641407026096	-0.0317462399676476	0.868641407026096	0.999869305886108
ENST00000396478.4	-0.511020245432924	-0.537603025086247	-0.028095849313718	0.931173133582818	0.742916582394785	0.716333566869188	-0.0273957801323528	0.935052028714673	-0.0273957801323528	0.935052028714673	0.999869305886108
ENST00000261593.8	-0.459534559415812	-0.685315364110664	-0.22668592802285	0.194119395381576	-0.559109864213395	-0.784890794366756	-0.226351760800273	0.274283854644833	-0.226351760800273	0.274283854644833	0.999869305886108
ENST00000357992.9	-0.154940657624922	-0.1412251682211	0.0123363206704115	0.958798625066402	-3.0923875935753	-3.07867267725744	0.0143192613173451	0.973152469630574	0.0143192613173451	0.973152469630574	0.999869305886108
ENST00000271375.7	0.00643644254619431	0.0769842061533113	0.0700154905592982	0.527545608841412	-1.47956440082799	-1.40901670281011	0.0706296600204133	0.615833800792634	0.0706296600204133	0.615833800792634	0.999869305886108
ENST00000314289.13	-0.0573189495004066	-0.308102080588652	-0.252062796571893	0.205376940756661	-0.638220085402385	-0.889003371698638	-0.250761107280355	0.296014843588777	-0.250761107280355	0.296014843588777	0.999869305886108
ENST00000265990.11	0.042937633459083	-0.150767071034719	-0.194636514992031	0.186125068825373	-0.238853697065212	-0.43255846230642	-0.193498292856587	0.252642372588966	-0.193498292856587	0.252642372588966	0.999869305886108
ENST00000275034.5	0.0510479195971195	0.000297775791896028	-0.0513669889710195	0.677377342224393	-0.736518939820628	-0.787269147880159	-0.0506475182056088	0.734609505366186	-0.0506475182056088	0.734609505366186	0.999869305886108
ENST00000643500.1	-1.4067544454297	-2.66189277124348	-1.19098787341188	0.846155210314451	0.592554828468776	-0.662618622623382	-1.21262471645263	0.679320575270358	-1.19098787341188	0.846155210314451	0.999869305886108
ENST00000420124.4	-0.117414492858718	0.191990731749824	0.309015256130045	0.0489286463505095	-1.3675558949335	-1.0581508058204	0.309814442567293	0.130335324667333	0.309814442567293	0.130335324667333	0.946640696789429
ENST00000262844.10	-0.0503981041757347	-0.414197500032192	-0.364684040132944	0.0510420587955756	0.39448847391733	0.0306889858080936	-0.363990679959542	0.0827716929739379	-0.363990679959542	0.0827716929739379	0.849739912053946
ENST00000199814.9	-0.170562312495234	-0.236587026379441	-0.0666572835754626	0.551230601226218	1.1752178066921	1.10919310200411	-0.0659479136977901	0.52852786495082	-0.0666572835754626	0.551230601226218	0.999869305886108
ENST00000540801.6	0.274062884791107	0.55605510986435	0.279299114545983	0.38700672341229	-1.73578169729394	-1.45378988500751	0.285930189144847	0.511268321570248	0.285930189144847	0.511268321570248	0.999869305886108
ENST00000556143.6	-0.310849568046918	0.0639033051758437	0.36667207466896	0.441171462016519	0.125823172305638	0.50057579949805	0.37746596858193	0.455712474967251	0.37746596858193	0.455712474967251	0.999869305886108
ENST00000404138.5	-0.660385743698755	-0.776681661895206	-0.116983762657554	0.481101272600982	-1.01942071122257	-1.13571676009266	-0.11698376604234	0.559960904857899	-0.11698376604234	0.559960904857899	0.999869305886108
ENST00000313368.8	-0.0306708797736372	-0.154988576687261	-0.124880853743586	0.28547151666828	-0.584073316378555	-0.708391064450064	-0.124360282401486	0.368931163785217	-0.124360282401486	0.368931163785217	0.999869305886108
ENST00000369151.8	0.130549834817692	-0.0230611797425517	-0.155829859045077	0.598419669298477	-1.6932306191562	-1.84684201479873	-0.152880598367067	0.688474581061835	-0.152880598367067	0.688474581061835	0.999869305886108
ENST00000272418.7	-0.180498335974589	-0.0178451667982805	0.16233050577299	0.102013297767958	-0.0460577253645576	0.116595425581107	0.162744749560006	0.12919997852289	0.162744749560006	0.12919997852289	0.943645563065201
ENST00000519682.5	0.186299484391192	0.264455347765132	0.0770319840484366	0.67016801251408	-0.825110298619041	-0.746954541402663	0.0790340266695724	0.718129571735005	0.0790340266695724	0.718129571735005	0.999869305886108
ENST00000379188.7	-0.217566839813399	-0.203868525005883	0.0130369193104305	0.93650442319166	-0.970596167501119	-0.956898010540283	0.013961120767263	0.95111428565067	0.013961120767263	0.95111428565067	0.999869305886108
ENST00000233078.9	-0.124170423211939	-0.0661900093690646	0.0577889697674902	0.433047476277387	-0.197078477165355	-0.139098076627917	0.0579747859753657	0.475243650831234	0.0579747859753657	0.475243650831234	0.999869305886108
ENST00000298229.7	0.00256316385227348	0.1503307993335	0.147247081580629	0.279581033176925	-0.939072378357466	-0.791304818280228	0.148051623785429	0.37419218165058	0.148051623785429	0.37419218165058	0.999869305886108
ENST00000446510.6	-0.423888557749629	0.54531975760351	0.961177649861282	0.0547015225404631	-0.262806097447524	0.706401893495751	0.976065511624062	0.077802676605365	0.976065511624062	0.077802676605365	0.844126087941178
ENST00000560583.5	-0.808834181965412	-0.677291945484823	0.120254970468634	0.869244506347389	1.7237289746766	1.85527135586305	0.129089407323885	0.803170102725851	0.120254970468634	0.869244506347389	0.999869305886108
ENST00000263256.7	0.371735129526252	0.135866658432834	-0.236981253208898	0.187675804228566	-0.571038158851578	-0.806906751597126	-0.235198583139531	0.286560634146181	-0.235198583139531	0.286560634146181	0.999869305886108
ENST00000359462.9	-0.228553677938948	-0.127346678223122	0.101041335214397	0.104196610629094	0.0310553923881305	0.13226238722774	0.101231939386895	0.118978003791841	0.101231939386895	0.118978003791841	0.936794098379124
ENST00000372622.8	0.0295407219273845	0.461694089417463	0.431483558677306	0.0116427531235355	0.0789093705804707	0.511062664324278	0.432686386274299	0.0274801199112324	0.432686386274299	0.0274801199112324	0.560464105699443
ENST00000649276.1	-0.260872122483238	-0.2683887302541	-0.0106515884097202	0.971999866919686	-0.342822925674846	-0.35033975528225	-0.00760827765737293	0.980906928280153	-0.00760827765737293	0.980906928280153	0.999869305886108
ENST00000303251.11	-0.0752105966671902	0.0875772443686826	0.160856484776406	0.506754098512736	-1.10282647072993	-0.940038861122485	0.163327890288079	0.594016295682353	0.163327890288079	0.594016295682353	0.999869305886108
ENST00000326047.9	-0.150672185508023	-0.355924213183502	-0.206265286428654	0.15590975322869	-0.455739648623001	-0.660991748811356	-0.205504163826554	0.227109124568929	-0.205504163826554	0.227109124568929	0.999869305886108
ENST00000285599.8	-0.341011828792236	-0.317247441012622	0.0217758471868357	0.93254719465135	0.10549126907244	0.129255461746179	0.0238831865737481	0.939037961195947	0.0238831865737481	0.939037961195947	0.999869305886108
ENST00000325875.7	0.665408908195795	0.170397196901961	-0.498217219978235	0.0464540693040222	1.1138413668555	0.61882965123005	-0.494051386908103	0.049583617153825	-0.494051386908103	0.049583617153825	0.729365356158434
ENST00000354700.10	-0.315647797518266	-0.536324719432115	-0.223863370916421	0.396448835061128	-0.712878140893597	-0.933555269598007	-0.22169695754698	0.474839896809861	-0.22169695754698	0.474839896809861	0.999869305886108
ENST00000510979.5	0.205694274611874	-0.109327008602347	-0.315728377809881	0.0114105668759252	0.902410230588525	0.587388940441563	-0.314853784714343	0.0125162882685469	-0.314853784714343	0.0125162882685469	0.378792067247519
ENST00000532485.6	0.0843810666833127	0.225656275454346	0.138029776902586	0.619129297413682	-0.553941468455211	-0.412666445710408	0.142453705789083	0.663693832395062	0.142453705789083	0.663693832395062	0.999869305886108
ENST00000261461.7	0.0432718594650161	0.159603331247158	0.115907616846535	0.525833689859057	-1.03330659291423	-0.916975478719433	0.116957915412471	0.634966763473225	0.116957915412471	0.634966763473225	0.999869305886108
ENST00000261250.8	0.00671151581578861	-0.216814600596475	-0.226507232700371	0.35355178044033	0.211487734476157	-0.0120384722660471	-0.223446935515597	0.402121585756691	-0.223446935515597	0.402121585756691	0.999869305886108
ENST00000216085.12	0.0810100211407521	0.858656729018846	0.774003262675319	0.0748185984048583	-0.493283146267018	0.284363137009463	0.786178815018705	0.147771780831815	0.786178815018705	0.147771780831815	0.979274090404539
ENST00000370203.9	-0.415649781993657	-0.633370195189268	-0.220129315558681	0.345729867339625	-0.400804793728068	-0.618525368899071	-0.218263818570359	0.416858844810247	-0.218263818570359	0.416858844810247	0.999869305886108
ENST00000308020.6	-0.714229214837724	-0.863894785246941	-0.151969930004563	0.466553827145761	0.946142717096405	0.796477151681172	-0.150153979056608	0.450342086679401	-0.151969930004563	0.466553827145761	0.999869305886108
ENST00000445593.6	0.341647752475418	0.348559513079517	0.00684211066893958	0.933470801279348	0.403908747849462	0.410820468023534	0.00706282378693568	0.948113488050979	0.00706282378693568	0.948113488050979	0.999869305886108
ENST00000216832.9	0.0295238204874318	0.133909020371707	0.104168627897559	0.281693973152343	-0.970680344520422	-0.866295181453238	0.104443305630465	0.365621400988188	0.104443305630465	0.365621400988188	0.999869305886108
ENST00000442241.9	-0.0881681504894975	-0.0293637354901416	0.0578148912461145	0.704149766452015	1.443873603539	1.50267804787651	0.0588972612794807	0.651542690679206	0.0578148912461145	0.704149766452015	0.999869305886108
ENST00000399455.2	0.213268271235756	-0.107952880905126	-0.32196445303607	0.028487042561207	-0.812400181991908	-1.13362143141201	-0.321075242854111	0.0768783875571682	-0.321075242854111	0.0768783875571682	0.839560803798916
ENST00000545197.3	0.157910191117881	0.428011828380398	0.267005627715932	0.483878074464977	0.90550997573157	1.17561145475081	0.273212020543967	0.501468234711513	0.273212020543967	0.501468234711513	0.999869305886108
ENST00000530704.6	-0.388256882607291	-10.5753878175278	-5.43814850662879	7.30790710145889e-15	-1.74758240985093	-11.9347008896136	-5.47696775436874	1.73991314592443e-12	-5.47696775436874	1.73991314592443e-12	1.19706024439601e-09
ENST00000380084.8	0.224559561644517	0.197164603373539	-0.027596423512243	0.720924069401307	1.02369588966748	0.996300930587146	-0.0273429696095105	0.722267299970758	-0.0273429696095105	0.722267299970758	0.999869305886108
ENST00000372517.8	-0.861387081924609	-0.736842762615196	0.12372387799556	0.391838324563644	-0.228911975424578	-0.104367723796852	0.124076365293825	0.446780632601879	0.124076365293825	0.446780632601879	0.999869305886108
ENST00000302243.12	-0.0923845035471297	-0.157733168538193	-0.0659666396967891	0.641933975131775	1.50986208766147	1.44451342065826	-0.0652984564528135	0.634844428234762	-0.0659666396967891	0.641933975131775	0.999869305886108
ENST00000358290.9	0.250669971764541	0.129063109698163	-0.12300000664887	0.502387823033352	1.56439261088203	1.44278578725298	-0.121155390271867	0.463974843206415	-0.12300000664887	0.502387823033352	0.999869305886108
ENST00000353533.10	0.268601261001573	-0.137490857569623	-0.408626285751562	0.11471177279026	-0.70716163710177	-1.11325397547642	-0.40589444958789	0.201556999056899	-0.40589444958789	0.201556999056899	0.999869305886108
ENST00000632065.1	0.366468320163969	0.168097576090818	-0.198738899870423	0.234452044922708	1.04453873180247	0.846167902022955	-0.198182921457739	0.298070589412392	-0.198182921457739	0.298070589412392	0.999869305886108
ENST00000355312.8	-0.0359427421623887	0.112239803727658	0.147292564321081	0.516692998527595	-0.184021364946469	-0.0358390464143591	0.148658604491128	0.607194849805135	0.148658604491128	0.607194849805135	0.999869305886108
ENST00000478753.5	0.264753618550747	0.262301016554116	-0.00240171173237114	0.997000021862285	-0.902133568912064	-0.904586306037935	-0.00210143651221406	0.990433340843072	-0.00240171173237114	0.997000021862285	0.999869305886108
ENST00000360635.7	0.755681438522019	0.442892465815279	-0.315619052943587	0.339537653556096	1.28950830620281	0.976719223900866	-0.310929404618555	0.373773030839715	-0.310929404618555	0.373773030839715	0.999869305886108
ENST00000315616.12	-0.290286025029045	-0.294175588397758	-0.00480514799084153	0.978660256830595	0.117725724065388	0.113835916520238	-0.0040042902365689	0.982221181448129	-0.0040042902365689	0.982221181448129	0.999869305886108
ENST00000268835.7	-0.257506398408899	-0.169176527019591	0.0866812613995933	0.635611939558238	0.717929929738729	0.806259788375907	0.0882739151825822	0.622647826294932	0.0866812613995933	0.635611939558238	0.999869305886108
ENST00000264866.9	-0.252073640753889	-0.9991312081086	-0.76142491213073	0.160849710156799	1.27470354699042	0.527645775965121	-0.752776404432837	0.164089647568871	-0.752776404432837	0.164089647568871	0.998544175393689
ENST00000383794.7	-0.0442431206971998	-0.105381587617207	-0.0622582289660127	0.749641488205764	-0.657178966530206	-0.718317571532468	-0.0610353113491611	0.79581468385816	-0.0610353113491611	0.79581468385816	0.999869305886108
ENST00000075430.11	0.0349436708860268	-10.5975955825777	-5.96513021636316	4.86707718887967e-10	0.533493946428597	-10.0990509883492	-5.95928951433595	7.99011346589936e-10	-5.95928951433595	7.99011346589936e-10	2.94492753457434e-07
ENST00000317276.9	-0.171949013499749	0.184788037111849	0.356434841444037	0.2373799612866	0.138298773472894	0.495035451389589	0.357463087405158	0.349843749755143	0.357463087405158	0.349843749755143	0.999869305886108
ENST00000337339.7	-0.00722239753255172	-0.722850469593266	-0.669439139708521	0.922289563591344	-1.00760320683971	-1.72325544034868	-0.696473473601172	0.829520071524851	-0.669439139708521	0.922289563591344	0.999869305886108
ENST00000300283.10	0.985611554491683	0.942616710584988	-0.0430635800619303	0.904287842281959	1.45359272771628	1.41059770140477	-0.040697547373139	0.913357671358943	-0.040697547373139	0.913357671358943	0.999869305886108
ENST00000210444.6	-0.379357703145278	-0.255164185359125	0.123891903688371	0.186873729902442	-0.0313989135591076	0.092794586257159	0.124124345324721	0.220407397322629	0.124124345324721	0.220407397322629	0.999869305886108
ENST00000443124.5	0.7038994486942	0.301467564681741	-0.403281183769786	0.555716310071488	1.06064522004998	0.658212457832512	-0.398238261469182	0.603965557806648	-0.398238261469182	0.603965557806648	0.999869305886108
ENST00000327300.12	0.00569576720252919	-0.0137160442387435	-0.0195898419820878	0.759713532915754	0.951434509594007	0.93202270174823	-0.0194478865561428	0.749740820203712	-0.0195898419820878	0.759713532915754	0.999869305886108
ENST00000265299.6	0.549718307053671	0.869871055094207	0.317943996969474	0.193384538149601	-0.116220444775274	0.203932186386006	0.32251136374849	0.259234231013098	0.32251136374849	0.259234231013098	0.999869305886108
ENST00000333868.10	-0.418988999295457	-0.43065871603054	-0.0114128109978351	0.992056483134846	1.21694097877065	1.20527074264507	-0.0125540926690051	0.9777398432819	-0.0114128109978351	0.992056483134846	0.999869305886108
ENST00000451251.5	-0.467959772239391	-0.627564627228342	-0.163973324236726	0.652040657278729	1.17417761219236	1.01457259670273	-0.161192851570166	0.661567897915262	-0.161192851570166	0.661567897915262	0.999869305886108
ENST00000419119.1	0.618430734275342	0.450958946821535	-0.168164480264998	0.323918953779555	-0.259759565319065	-0.427231448168141	-0.166729396663658	0.42086498912298	-0.166729396663658	0.42086498912298	0.999869305886108
ENST00000592035.5	-0.178314393595711	0.12387519115907	0.303074683949045	0.50476988922065	0.0971332775566514	0.399321699493508	0.303444046102437	0.646122725023259	0.303444046102437	0.646122725023259	0.999869305886108
ENST00000509358.6	-1.10455166223356	-0.347251053701019	0.751770637104496	0.454208556389064	2.7488306759884	3.50613177585929	0.756396444959175	0.220690907967968	0.751770637104496	0.454208556389064	0.999869305886108
ENST00000262375.11	-0.158907706416483	0.186089212804072	0.3448982335025	0.038998666035236	1.23125653521832	1.5762533643182	0.344999759304612	0.0702483038727937	0.344999759304612	0.0702483038727937	0.81273822417851
ENST00000594202.5	0.172247254719547	1.60281380821807	1.43292057806807	0.201489054017546	0.499054336502174	1.92960623340202	1.41930996642956	0.671137896225604	1.41930996642956	0.671137896225604	0.999869305886108
ENST00000377294.3	0.0788210083053528	0.102568061658352	0.0194270621075816	0.947718353608132	-0.565937940733566	-0.542191230817817	0.0254995420580038	0.950237087565838	0.0254995420580038	0.950237087565838	0.999869305886108
ENST00000322764.10	-0.879857972417827	-0.595298186812269	0.284262065679844	0.00693380270785816	0.99515087037168	1.27971064796755	0.284510545589287	0.00613755125420939	0.284262065679844	0.00693380270785816	0.264047394631351
ENST00000663595.1	-0.438639828765629	-0.270779363172211	0.165829164323471	0.479510248548059	-1.35719260807325	-1.18933238554018	0.167859719490769	0.572142762173516	0.167859719490769	0.572142762173516	0.999869305886108
ENST00000419065.6	0.202693253033155	0.569404643135444	0.365105824876543	0.135687359956643	1.48348891837407	1.85020036802659	0.367550207788988	0.0752267385503184	0.365105824876543	0.135687359956643	0.965772319976919
ENST00000488653.6	-0.0457902412377377	-0.0236885519775997	0.0186703822749341	0.947627679039097	0.477274227189021	0.499375875899277	0.022284004500678	0.931209025896472	0.0186703822749341	0.947627679039097	0.999869305886108
ENST00000595646.6	-0.312190490735652	-0.256019675417343	0.0502171099506503	0.890480734773123	-0.095591923681318	-0.0394213281319992	0.0560113905932456	0.887505559151466	0.0502171099506503	0.890480734773123	0.999869305886108
ENST00000372466.8	-0.13086280082175	0.0530758667562043	0.176932987975944	0.708158207484006	-0.136181708582572	0.0477564615337533	0.186133902346572	0.743159870310124	0.186133902346572	0.743159870310124	0.999869305886108
ENST00000261590.13	0.269277968110012	0.0715040910984933	-0.198382006080725	0.0928762273868588	0.192454237604114	-0.00531965465212853	-0.197542591052396	0.114779683133437	-0.197542591052396	0.114779683133437	0.930499866407751
ENST00000256496.8	0.156262809390839	0.0981905734079197	-0.0584472655146628	0.665251965044544	0.0370369780393894	-0.0210353146456178	-0.0577555828461243	0.710570831309907	-0.0577555828461243	0.710570831309907	0.999869305886108
ENST00000375571.6	-0.116555437852888	-0.108743884926764	0.00763044694581394	0.917604698719081	-0.226423050863823	-0.218611520410243	0.00783124809357827	0.92859023835965	0.00783124809357827	0.92859023835965	0.999869305886108
ENST00000370110.5	0.181595040712978	0.22790115327971	0.0458301114234667	0.700616994279564	0.384266839480509	0.430572917016227	0.0463994290067329	0.728392660589951	0.0463994290067329	0.728392660589951	0.999869305886108
ENST00000401607.6	0.70011148488857	0.622341933677232	-0.0775943175077405	0.768396023601077	2.36856006932966	2.29079041900941	-0.0771953940984771	0.776201474845273	-0.0771953940984771	0.776201474845273	0.999869305886108
ENST00000263856.9	-0.103987612743774	-0.00922214859384456	0.0942562508869575	0.604262660251016	-1.49740160694232	-1.40263634708761	0.0950689458900755	0.698564486423258	0.0950689458900755	0.698564486423258	0.999869305886108
ENST00000321556.5	-0.806657179894514	-0.845967450371011	-0.045084990878518	0.887207146595936	-0.206614342112946	-0.245924808778198	-0.0414728375237452	0.904589167865632	-0.0414728375237452	0.904589167865632	0.999869305886108
ENST00000521264.5	-0.0744184111031258	-0.0755695272521097	-0.00296075652211192	0.967307970963215	2.78375336702007	2.78260245666535	-0.00108045331843831	0.994390176784781	-0.00108045331843831	0.994390176784781	0.999869305886108
ENST00000321919.14	-0.122760172612414	-0.112502899590847	0.0098830431237007	0.915029001718793	-0.495802577881498	-0.485545332199043	0.0103651426707017	0.922726759070571	0.0103651426707017	0.922726759070571	0.999869305886108
ENST00000301838.5	0.0748355925863439	0.0726858305433481	-0.00288157801502731	0.990645021978925	-0.725289449192407	-0.727439346473567	-0.00192105206411908	0.993597664058018	-0.00192105206411908	0.993597664058018	0.999869305886108
ENST00000524270.5	0.370986654008761	0.361052804617787	-0.0162165224263289	0.963883149209061	0.377350794023648	0.367416755811029	-0.00590555757486388	0.990141092312342	-0.00590555757486388	0.990141092312342	0.999869305886108
ENST00000394829.6	-0.143337278435882	0.0800982989536603	0.220988282690469	0.390947046844976	-0.198601774892776	0.0248336396692346	0.224069996724201	0.452914047795922	0.224069996724201	0.452914047795922	0.999869305886108
ENST00000441429.1	0.0412824833046364	-0.505374182619719	-0.546753127963577	0.396324307893377	-0.901312988114073	-1.44797125484799	-0.549308083543133	0.478327806919815	-0.549308083543133	0.478327806919815	0.999869305886108
ENST00000273130.9	0.10332344864323	0.0278529390449506	-0.0757233877604073	0.493789255597367	0.873178015050815	0.797707473415366	-0.0754558148556052	0.536100693937432	-0.0754558148556052	0.536100693937432	0.999869305886108
ENST00000328709.8	-0.0434771648890638	0.190485924810842	0.232204753767704	0.381333416690739	-1.79430656082789	-1.5603437931212	0.235331094328449	0.50343739797502	0.235331094328449	0.50343739797502	0.999869305886108
ENST00000611055.4	-0.122050772105298	0.0979906249126184	0.219421162804274	0.0969500010664605	0.715700795779152	0.935742179737677	0.220183035194096	0.100416498980839	0.220183035194096	0.100416498980839	0.904272886614398
ENST00000265866.11	0.0158093918791405	-0.0654049419992619	-0.0813789116508797	0.216675925907764	-0.443304021330898	-0.524518368473937	-0.0812107740444132	0.275341774920655	-0.0812107740444132	0.275341774920655	0.999869305886108
ENST00000468777.5	-0.500747491908441	-0.399836291531294	0.0991991462425821	0.649118332889384	0.835320299242045	0.936231455350488	0.10047872657288	0.646640327978701	0.0991991462425821	0.649118332889384	0.999869305886108
ENST00000549183.1	-0.150432261347785	-11.3085638122367	-6.41459900782171	6.62454904711446e-24	-0.0173654263543402	-11.1754991987533	-6.43432439848362	2.17616673044895e-21	-6.43432439848362	2.17616673044895e-21	3.74300677637219e-18
ENST00000359114.9	-0.335140602040615	-0.326167223291377	0.00859072978960329	0.95520265172526	-0.366435765206521	-0.357462796310964	0.0083707073365189	0.978567578567817	0.0083707073365189	0.978567578567817	0.999869305886108
ENST00000269980.7	-0.436086475505752	-0.32222838798508	0.112319557745089	0.561437483259265	0.743360119910207	0.857218174448448	0.113897242364046	0.559948684593116	0.112319557745089	0.561437483259265	0.999869305886108
ENST00000264596.4	0.0240587948475477	0.334635187480842	0.307806046734535	0.32984142363302	0.610299478386844	0.920875777908079	0.312499013732462	0.340369340162991	0.312499013732462	0.340369340162991	0.999869305886108
ENST00000221086.8	0.0233902793977386	0.0184211110995543	-0.00756522877434573	0.984283105471224	-0.0467950333730543	-0.0517644482189447	-0.00430291499892288	0.990690021094651	-0.00430291499892288	0.990690021094651	0.999869305886108
ENST00000285116.8	-0.274885079774296	-0.156998731024273	0.116959668271328	0.490548067887467	-0.0397167112259209	0.0781695535174233	0.117890084035897	0.544655500633446	0.117890084035897	0.544655500633446	0.999869305886108
ENST00000442656.6	-0.0265863804779093	-0.761794611645664	-0.736852268274081	0.936117778415694	-0.0201269045912703	-0.755359852359746	-0.778083507194008	0.817997283389084	-0.736852268274081	0.936117778415694	0.999869305886108
ENST00000429671.6	-0.399215673199045	0.350922845652907	0.749130758571409	0.157898730453684	3.34540200581369	4.09554085566477	0.750752557857399	0.0246181809093191	0.749130758571409	0.157898730453684	0.995055504016049
ENST00000503277.6	-0.0362890603274642	-0.334201835635588	-0.298013493415917	4.25049636478787e-07	2.06992856179211	1.77201579348412	-0.297964646081067	1.14491462963472e-08	-0.298013493415917	4.25049636478787e-07	8.12317083048349e-05
ENST00000593767.3	-0.0963375915164442	-0.23621114264472	-0.140296122342098	0.443474635022467	0.372804794559833	0.232931114377073	-0.139840257591151	0.512835909844709	-0.139840257591151	0.512835909844709	0.999869305886108
ENST00000336283.7	-0.251936017715758	-0.0719158205970447	0.179158986345926	0.242772551117498	0.374117999855484	0.554138165274524	0.18009302362294	0.264142818193792	0.18009302362294	0.264142818193792	0.999869305886108
ENST00000396252.6	0.177662528263615	-0.0276010618158698	-0.207188620816409	0.574933135621572	-2.71617958576979	-2.92144379423102	-0.204225702747348	0.679314049530702	-0.204225702747348	0.679314049530702	0.999869305886108
ENST00000593087.1	-0.136344247963989	0.078301973285567	0.213703933810734	0.196767316145316	2.0457098364199	2.26035613159861	0.214778990221158	0.0745848683348481	0.213703933810734	0.196767316145316	0.999869305886108
ENST00000299237.2	0.544766315814126	0.194229991539793	-0.356962549021365	0.468486194039471	-0.477703089310644	-0.828239970819146	-0.346475492555728	0.564358094634417	-0.346475492555728	0.564358094634417	0.999869305886108
ENST00000226105.11	0.587683320818209	0.413428795131262	-0.177761892264256	0.689360626145804	1.43255967954136	1.25830466534204	-0.170456615860377	0.715946701477694	-0.170456615860377	0.715946701477694	0.999869305886108
ENST00000476279.5	0.109367170916143	0.0703684090015296	-0.0395889403227514	0.736895729245567	0.818994626844567	0.779995860110098	-0.0387971615871554	0.743347420376922	-0.0387971615871554	0.743347420376922	0.999869305886108
ENST00000648994.2	0.0791076234502339	0.139346348489338	0.0595225543583622	0.750754694093542	-1.75407155561819	-1.69383303707381	0.0611366896692465	0.811436943149745	0.0611366896692465	0.811436943149745	0.999869305886108
ENST00000378886.6	0.361340868373421	0.808302997494005	0.445589870974712	0.0332374652616988	-1.27411435289264	-0.827152407922399	0.449205624152463	0.10312657808798	0.449205624152463	0.10312657808798	0.910436521318621
ENST00000258439.8	-0.0651699672109537	0.105417146847029	0.169612218562958	0.389583335366244	-0.948194220154781	-0.777607265698257	0.171034122914107	0.48809237834193	0.171034122914107	0.48809237834193	0.999869305886108
ENST00000349995.10	0.0990941671046568	-0.0303466738753116	-0.132434905534919	0.659035112090186	-0.0488331489456659	-0.178274208830439	-0.128469792149348	0.711234884395394	-0.128469792149348	0.711234884395394	0.999869305886108
ENST00000315580.9	0.0778018595853772	0.125217821161782	0.0466915934675247	0.747697791983975	-0.312717010548193	-0.26530112713974	0.0477127282270877	0.785843775546377	0.0477127282270877	0.785843775546377	0.999869305886108
ENST00000473414.6	0.0253195712236655	-0.0302305370696979	-0.057030074458577	0.752782860438277	0.499528120037624	0.443977973040473	-0.0553276846794308	0.774175756915351	-0.0553276846794308	0.774175756915351	0.999869305886108
ENST00000587871.1	0.0422258407262042	0.338970663178556	0.291558844049375	0.52439960909394	1.99534075632614	2.29208584259046	0.298663575704626	0.356698576286928	0.291558844049375	0.52439960909394	0.999869305886108
ENST00000430656.5	0.830138338979301	-0.0929425588634499	-0.928554731789813	0.00861330379004326	2.21924688663658	1.29616609316096	-0.922874265565388	0.00379307726274843	-0.928554731789813	0.00861330379004326	0.302821352326405
ENST00000216160.11	-0.170526522663249	-0.0410610884002895	0.128249460802654	0.537144113473006	0.009159185707707	0.138624516341201	0.129518959430337	0.581505700366266	0.129518959430337	0.581505700366266	0.999869305886108
ENST00000648323.1	-0.0532288070067309	0.238228205206627	0.290197148160753	0.261748233918024	0.0769684854114045	0.368425319702795	0.292197241296935	0.335023805632706	0.292197241296935	0.335023805632706	0.999869305886108
ENST00000642816.3	-0.610941660686786	0.0831578789175858	0.694136186613302	6.44718486555715e-11	-2.84480349844577	-2.15070406598415	0.694190702429781	3.75939010859604e-06	0.694190702429781	3.75939010859604e-06	0.000615823903503352
ENST00000222219.8	0.18218125167264	0.0993206465247665	-0.0839524631072091	0.644749904729178	0.347723352203955	0.264862685325152	-0.0824928855591258	0.683609342375691	-0.0824928855591258	0.683609342375691	0.999869305886108
ENST00000371429.4	-0.214218246579289	-0.348103067785242	-0.134309326456561	0.215842054450445	0.490347752580374	0.356462921203529	-0.133802499346632	0.22980040518559	-0.133802499346632	0.22980040518559	0.999869305886108
ENST00000337702.5	0.302085469048103	0.235684565167792	-0.0677379810291456	0.827914334366938	-0.24906070149396	-0.315461947578939	-0.065004509796617	0.859633138110752	-0.065004509796617	0.859633138110752	0.999869305886108
ENST00000297785.8	0.746074536675439	0.353183614334355	-0.395613016642129	0.113121976458809	1.39847739476073	1.00558649949838	-0.392100861844075	0.103043599004866	-0.395613016642129	0.113121976458809	0.928863914059737
ENST00000455102.6	-0.112887961981205	0.105914753314515	0.217313173404424	0.585282824043495	-0.413229212599684	-0.194427131884552	0.220629734808423	0.678890224829599	0.220629734808423	0.678890224829599	0.999869305886108
ENST00000306999.7	0.673712903476321	0.552086119512491	-0.122136213191007	0.353743440677794	0.506235331406041	0.384608520495124	-0.121131233386682	0.404116833143801	-0.121131233386682	0.404116833143801	0.999869305886108
ENST00000484069.1	0.218753199062461	9.85447897286009	9.63486413368206	6.8300032797024e-99	-9.63427874743216	0.00148658718352817	4.93802513058233	1.51773519959353e-08	4.93802513058233	1.51773519959353e-08	4.74637189691068e-06
ENST00000431388.3	-0.0545483967038009	0.347105767386584	0.401234907093088	0.0747033628079088	-2.30414695305367	-1.90249311390494	0.40292794626951	0.204186952380145	0.40292794626951	0.204186952380145	0.999869305886108
ENST00000370918.8	0.0156181679186231	0.0220938733796487	0.00647165586487031	0.955278770553939	0.512190637595396	0.518666227098344	0.00647165566772179	0.970599028420975	0.00647165566772179	0.970599028420975	0.999869305886108
ENST00000389547.7	-0.0490086101654569	0.899043640972947	0.947359944771957	0.0285748997921232	-3.30603914917089	-2.35798813871127	0.956891492801136	0.173435535150634	0.956891492801136	0.173435535150634	0.998684162705315
ENST00000354241.5	0.186615216199606	-0.144506887037477	-0.334380368514542	0.429923990441111	-1.02186414923863	-1.35298686402847	-0.33020062840336	0.532990172199428	-0.33020062840336	0.532990172199428	0.999869305886108
ENST00000541515.3	0.185626194546484	0.437558191363917	0.249537411287661	0.607036938736995	1.67742029609084	1.92935322387414	0.252460667467646	0.148279279470128	0.249537411287661	0.607036938736995	0.999869305886108
ENST00000361729.3	0.149966541877493	-0.0345246709788015	-0.185838618576837	0.498298618623679	-0.632392420346437	-0.816883943135424	-0.183732373175137	0.586129629212845	-0.183732373175137	0.586129629212845	0.999869305886108
ENST00000581208.2	-0.107819046103027	-0.158868763401143	-0.0525157487478558	0.798274032319012	-0.611568080308259	-0.662617952223183	-0.0509402777853531	0.834749750106816	-0.0509402777853531	0.834749750106816	0.999869305886108
ENST00000534254.5	-0.0533441275750861	1.03819905688125	1.08968623263437	0.0238251898101992	-1.20745605065604	-0.115913586019779	1.10388611842146	0.112699047311799	1.10388611842146	0.112699047311799	0.927475413283701
ENST00000299167.12	0.376428578501139	0.334436439099606	-0.0424451619799142	0.782256894720233	-0.737415628887558	-0.779407871771099	-0.0415756815484136	0.827219332735302	-0.0415756815484136	0.827219332735302	0.999869305886108
ENST00000432791.6	-0.226586716782728	-0.209048046444922	0.0161630016463468	0.924552577067258	-0.745337966489124	-0.727799406247885	0.0175484013690537	0.932752586543328	0.0175484013690537	0.932752586543328	0.999869305886108
ENST00000372927.5	0.105886069612392	0.0733722044015987	-0.0347715658939385	0.871647115584807	1.08114029701133	1.0486264447565	-0.0322113097854095	0.885017172297293	-0.0322113097854095	0.885017172297293	0.999869305886108
ENST00000373191.9	-0.597352305729416	-0.273661438344241	0.321983823715783	0.179071937886264	-1.12599299383948	-0.802302380300394	0.323368688521128	0.282092127667016	0.323368688521128	0.282092127667016	0.999869305886108
ENST00000407364.8	0.598546616801857	0.277620813854738	-0.324450884958129	0.330789273939607	1.32131195934248	1.00038613594459	-0.319245235206456	0.348140192673532	-0.319245235206456	0.348140192673532	0.999869305886108
ENST00000302746.11	-0.140403890498176	-0.273666632799551	-0.133803699466215	0.309714959154822	0.682882244701963	0.549619463513747	-0.133176985899089	0.351218153956648	-0.133176985899089	0.351218153956648	0.999869305886108
ENST00000382368.8	0.325700850432428	0.266707859722915	-0.0605729661758412	0.759154546159075	0.087149055438536	0.0281559915219575	-0.0581842386589067	0.796069425438837	-0.0581842386589067	0.796069425438837	0.999869305886108
ENST00000357460.7	0.249113302953366	0.441497226986055	0.190003267174358	0.493189921417344	-0.227116345720657	-0.0347326128297412	0.194829076229896	0.557948764023617	0.194829076229896	0.557948764023617	0.999869305886108
ENST00000379480.9	-0.0334026838408544	-0.317405978853193	-0.288212906961017	0.434925084050568	-0.460535435853201	-0.744539141478008	-0.284100906807488	0.517756146921747	-0.284100906807488	0.517756146921747	0.999869305886108
ENST00000402301.5	-0.358134246574933	-0.0789178424889402	0.278209492126502	0.322717345482009	3.9162434979006	4.19546018546628	0.279417203500946	0.0368146080849279	0.278209492126502	0.322717345482009	0.999869305886108
ENST00000617190.4	-0.556566100635788	-0.320344809601438	0.235557459527463	0.192457055331536	1.8405942408316	2.07681554397733	0.236334865760353	0.147831245774347	0.235557459527463	0.192457055331536	0.999869305886108
ENST00000443003.2	-0.0179975530841417	0.0974449452138414	0.115375844685202	0.0194460500552682	0.888894191470157	1.00433670073762	0.115448845303157	0.0029514695750741	0.115375844685202	0.0194460500552682	0.479952736654801
ENST00000289119.7	0.189390840860998	0.214915521656136	0.0235172127848566	0.925018004471779	1.14376806281701	1.16929276177133	0.0259055288670309	0.901113027605885	0.0235172127848566	0.925018004471779	0.999869305886108
ENST00000605337.5	-0.457978458067147	0.909615107503267	1.36928389952889	0.0011117186113276	2.231156834231	3.59875022073024	1.36928387757256	0.000887200689226279	1.36928389952889	0.0011117186113276	0.0759797090655685
ENST00000325418.5	0.031235687601863	-0.0807846669176084	-0.112996463992298	0.651210887464749	0.212117594044649	0.100097026127348	-0.111733937445881	0.699008118314059	-0.111733937445881	0.699008118314059	0.999869305886108
ENST00000337080.8	-0.23704234179172	-0.226330065705676	0.00781470742965462	0.983195519980218	1.08458137059012	1.09529365978563	0.0109435901663273	0.964083376561547	0.00781470742965462	0.983195519980218	0.999869305886108
ENST00000527615.5	-0.0958193014639883	-11.7454871672106	-6.89172300012089	7.38551646843773e-21	-1.27250856950122	-12.9221663246243	-6.95093350092321	2.86279238800001e-18	-6.95093350092321	2.86279238800001e-18	2.95440174441601e-15
ENST00000369653.8	-0.105497983182977	-0.104777242312854	-0.000960240172191096	0.987859192068058	1.19322224170981	1.19394301564946	0.000840228177605651	0.995193530339074	0.000840228177605651	0.995193530339074	0.999869305886108
ENST00000292431.5	-0.149572250985266	0.0821935103426909	0.231366615658157	0.0780549628824123	-1.71745863600595	-1.48569298261138	0.231849710041192	0.180105331746335	0.231849710041192	0.180105331746335	0.999869305886108
ENST00000226299.8	-0.108375112860465	-0.0474419338070878	0.0605974952136907	0.482198663681796	0.365432617834465	0.426365782731921	0.06100972265323	0.510603789907068	0.06100972265323	0.510603789907068	0.999869305886108
ENST00000651992.1	0.948037365570688	-0.0092566500583951	-0.958352105813085	3.26716637182765e-12	0.772687666515849	-0.184606373166868	-0.956969395734855	1.5134539073885e-10	-0.956969395734855	1.5134539073885e-10	6.50785180177055e-08
ENST00000397618.7	0.504111507171672	0.287533269435236	-0.219893063499184	0.791226139794831	2.56443997435773	2.34786115059176	-0.210137065472908	0.804008015921991	-0.210137065472908	0.804008015921991	0.999869305886108
ENST00000341156.9	0.445288932713275	0.0893466021754315	-0.361495055866517	0.401479422338701	-0.799227236929346	-1.155170074692	-0.353744785436176	0.511658274383402	-0.353744785436176	0.511658274383402	0.999869305886108
ENST00000320631.8	-0.512490901292574	-0.408214692599465	0.104095110084842	0.400671914819048	0.332377315767124	0.436653453819831	0.104095107859446	0.477290799780751	0.104095107859446	0.477290799780751	0.999869305886108
ENST00000602677.5	-0.289172413739982	-0.154772622762406	0.132306345450789	0.570431985576531	1.09628192587065	1.23068173661751	0.134470401665377	0.525433875673593	0.132306345450789	0.570431985576531	0.999869305886108
ENST00000446108.5	-0.222354553799253	-0.0725782868768022	0.149568613594328	0.147194020387778	-2.23312308109981	-2.08334688087041	0.149863617333387	0.260624096331436	0.149863617333387	0.260624096331436	0.999869305886108
ENST00000296861.2	0.89998480144496	1.22856670636483	0.327254473547411	0.29773548966765	-1.66569484451397	-1.33711338939711	0.335799562953428	0.469196282098418	0.335799562953428	0.469196282098418	0.999869305886108
ENST00000370626.4	0.100934775224485	-0.102946960679244	-0.211148268858021	0.629499768928191	0.820010808772925	0.61612890798083	-0.203047073400964	0.661907603063618	-0.203047073400964	0.661907603063618	0.999869305886108
ENST00000423497.5	0.270427948250904	-0.0584879746067363	-0.329507797456655	0.00808531449072559	1.75120462308164	1.42228873645365	-0.328791944456085	0.00163170942351383	-0.329507797456655	0.00808531449072559	0.292773493137853
ENST00000367448.5	0.00990234844102166	0.0271412644834722	0.0172924087966537	0.894716861792603	-1.01475195808126	-0.997513187511351	0.0172924082001567	0.927591057800179	0.0172924082001567	0.927591057800179	0.999869305886108
ENST00000342782.4	0.107532617155151	0.172591226361122	0.0617917066535192	0.837336692127221	1.02640453127047	1.09146314364558	0.0657896943993785	0.808513913477463	0.0617917066535192	0.837336692127221	0.999869305886108
ENST00000394065.2	0.136659816357231	0.363382601766376	0.222548609555402	0.627815858314355	0.810884262991999	1.03760682635199	0.229621296013745	0.636842956425609	0.229621296013745	0.636842956425609	0.999869305886108
ENST00000467766.5	0.816464449408036	-0.133787778505766	-0.95105181444395	0.107349553637093	5.9758039127201	5.02555284698928	-0.9500925686902	0.000168862193820367	-0.95105181444395	0.107349553637093	0.916341476377246
ENST00000303142.11	-0.581553727788136	0.166208704407178	0.740857422813119	0.178092839473582	1.53178536822197	2.27954779832061	0.750394520062201	0.0894678173559827	0.740857422813119	0.178092839473582	0.999869305886108
ENST00000284617.7	0.0997256168863616	-0.226481596259361	-0.328406230001034	0.339101638984326	-0.8167933267976	-1.14300101342322	-0.326345072792674	0.444545948908953	-0.326345072792674	0.444545948908953	0.999869305886108
ENST00000553264.5	-0.442051998120524	-0.0603878706905571	0.379275433222382	0.116413534917504	-0.467094410840233	-0.0854304130310221	0.381774689341869	0.161732095936448	0.381774689341869	0.161732095936448	0.997654052638463
ENST00000527906.5	-0.0886383145749018	0.122871114314308	0.210128899581965	0.487615975691155	-2.80249568618751	-2.59098681693263	0.213008025526874	0.624778422834914	0.213008025526874	0.624778422834914	0.999869305886108
ENST00000366481.4	0.0436866306413475	-0.0536188057997377	-0.0981835019718158	0.573611387367609	-1.7121802053171	-1.80948580209218	-0.0969763484509918	0.666523124183662	-0.0969763484509918	0.666523124183662	0.999869305886108
ENST00000319410.9	-0.134136128790348	-0.0828977219722613	0.0510283696076397	0.468893382115636	0.422257184592899	0.473495582337415	0.0511935096810481	0.494596611939787	0.0511935096810481	0.494596611939787	0.999869305886108
ENST00000388837.6	-0.365723919726258	-0.264518291657758	0.101154254838728	0.169060919978944	0.574238176539024	0.675443792307455	0.101231857323954	0.198721681557832	0.101231857323954	0.198721681557832	0.999869305886108
ENST00000324787.10	-0.0755934474529607	0.133578493983923	0.208382543450943	0.19368279011476	0.0873285465399735	0.296500427277586	0.209299702144718	0.245244591517791	0.209299702144718	0.245244591517791	0.999869305886108
ENST00000647730.1	-0.111432274056275	1.09801730306465	1.20739766052287	0.000698219749856029	-3.43026995494852	-2.22082112257665	1.2204880340336	0.0250646785818701	1.2204880340336	0.0250646785818701	0.53665452897282
ENST00000375712.4	-0.155410796249062	-0.622772120888608	-0.468343996551331	0.155516172320873	-2.28977849131373	-2.75714036821809	-0.469516984780747	0.271134937939049	-0.469516984780747	0.271134937939049	0.999869305886108
ENST00000588800.5	-0.323480818279746	-0.0394569062707278	0.28093791856474	0.655013895845575	0.199685201002081	0.483707762136089	0.285826797010474	0.739467673938601	0.285826797010474	0.739467673938601	0.999869305886108
ENST00000260187.7	-0.404662476115273	-0.140497893761239	0.262154372268452	0.253838421829966	-0.362967890521164	-0.0988034494868968	0.264424012030297	0.318437112498236	0.264424012030297	0.318437112498236	0.999869305886108
ENST00000359285.9	-0.487213793042093	-0.241393388788179	0.295044488933993	0.565159220095467	-2.322382726419	-2.07658405764069	0.268917270262678	0.927291274532925	0.268917270262678	0.927291274532925	0.999869305886108
ENST00000381709.6	0.0531215946878775	0.0274467443133854	-0.0259063697990771	0.848160419177862	6.70643680429264	6.68076211501055	-0.0256444316752198	0.537993805972446	-0.0259063697990771	0.848160419177862	0.999869305886108
ENST00000374516.8	-0.205866278859579	0.317976371911063	0.522046328063342	0.118292216274456	-0.427765425531305	0.0960768330295231	0.526581855048137	0.21448143882248	0.526581855048137	0.21448143882248	0.999869305886108
ENST00000417098.6	-0.259553627470468	-0.0461979549784539	0.212745017915907	0.194881332888808	-0.698023730849849	-0.484668169926764	0.21362777192587	0.286922904359153	0.21362777192587	0.286922904359153	0.999869305886108
ENST00000620514.1	-0.222353190028052	0.0605267394220302	0.280603032408886	0.22174650688928	0.740427514201897	1.02330745064647	0.283144726932656	0.191753871806855	0.280603032408886	0.22174650688928	0.999869305886108
ENST00000354968.5	-1.47258371935936	-1.41036655259801	0.0610811529998738	0.757363543049312	2.15672696531614	2.21894422217275	0.0616620723618262	0.670149136228174	0.0610811529998738	0.757363543049312	0.999869305886108
ENST00000546954.2	-0.0583111548875625	-0.0516728130403852	0.00571052856562737	0.968217235201704	0.0905952228737187	0.09723350433544	0.00685263417004811	0.967780994835811	0.00571052856562737	0.968217235201704	0.999869305886108
ENST00000378387.4	0.742948635139904	0.551702872658957	-0.194313302509672	0.450575516933615	0.738377135454598	0.547131324582264	-0.189846864039527	0.494884614962002	-0.189846864039527	0.494884614962002	0.999869305886108
ENST00000322349.13	0.247731192338322	0.0101391840369412	-0.238248951070393	0.0756266059208589	-0.850786286300159	-1.08837837541384	-0.237558519271051	0.152335577848171	-0.237558519271051	0.152335577848171	0.983357754479293
ENST00000527478.6	-0.0973649357474447	0.110946021610825	0.206635086208464	0.418942779279135	-2.26111312674733	-2.05280252833603	0.20938787268771	0.550261486036179	0.20938787268771	0.550261486036179	0.999869305886108
ENST00000280987.8	0.153215076488629	0.115973656419423	-0.0388151920515236	0.904915995728924	-1.03254960341215	-1.06979136214469	-0.0362800433910158	0.920826586479131	-0.0362800433910158	0.920826586479131	0.999869305886108
ENST00000237536.9	0.464415482641267	0.482170827713884	0.0172945263674344	0.903530885271844	-2.06259532792576	-2.0448401246921	0.0187911244050518	0.926028176166381	0.0187911244050518	0.926028176166381	0.999869305886108
ENST00000268383.7	-0.176321263778151	-0.0281721383415638	0.147291788889018	0.496852497873409	-1.02960771753318	-0.88145885765824	0.148657844903652	0.603191744564914	0.148657844903652	0.603191744564914	0.999869305886108
ENST00000260953.10	-0.0328539733567725	0.0108454906761172	0.0434608319562488	0.817952227199378	0.412643896526224	0.456343126025244	0.044025256515744	0.866159170371793	0.044025256515744	0.866159170371793	0.999869305886108
ENST00000357681.10	0.22319850810916	0.366981615390201	0.142652401627571	0.388727860234302	-0.137132615523515	0.00665043166258003	0.144218071849261	0.442409404031054	0.144218071849261	0.442409404031054	0.999869305886108
ENST00000396432.7	0.18573124289619	0.516267387972	0.330468945114098	0.0951287407316616	-2.70339247244775	-2.37285660489303	0.331784400511832	0.244066897395571	0.331784400511832	0.244066897395571	0.999869305886108
ENST00000375279.6	0.138165297267478	0.150203501387528	0.00981783526929503	0.962155162850483	-0.653540031143773	-0.641502045321002	0.0129829666711485	0.964764673863865	0.0129829666711485	0.964764673863865	0.999869305886108
ENST00000305784.7	-0.377867788183472	-0.112396942714236	0.264811234038046	0.100341871603015	0.342392270160122	0.607863036412045	0.265765405278023	0.148235584069185	0.265765405278023	0.148235584069185	0.979274090404539
ENST00000308742.9	-0.483252643369286	-0.622705501932343	-0.145977369602482	0.843844102342754	0.889942520427914	0.750488767824433	-0.142343066071708	0.848425826757947	-0.142343066071708	0.848425826757947	0.999869305886108
ENST00000549920.6	-0.0778716673352375	-0.168722828751172	-0.0908077881468503	0.168685582591868	1.55111640169834	1.46026521778056	-0.0908077893553205	0.229713046971893	-0.0908077893553205	0.229713046971893	0.999869305886108
ENST00000373178.5	-0.542345377849131	-0.583909089708415	-0.0428440778975685	0.801418888554871	-0.22289565193563	-0.264459440740496	-0.0419956810772759	0.826428531941893	-0.0419956810772759	0.826428531941893	0.999869305886108
ENST00000253048.10	0.0649209869406706	0.152554317253285	0.0870799679116068	0.465646520707552	-0.963470970049675	-0.875837710028338	0.0877885869012598	0.55836716616949	0.0877885869012598	0.55836716616949	0.999869305886108
ENST00000511473.5	-0.0501502954462563	-1.44279919627942	-1.39295637852525	0.00253122545070442	-0.587058664190368	-1.97970867660339	-1.39789740082498	0.0115829803486922	-1.39789740082498	0.0115829803486922	0.360049268670192
ENST00000369681.10	0.0929103086638019	0.136266354395224	0.0414919771224054	0.84520578093343	-0.773776944982314	-0.730421073543013	0.0443322599132103	0.869518949251422	0.0443322599132103	0.869518949251422	0.999869305886108
ENST00000375499.8	-0.531373920590785	-0.437186687927253	0.0940367950923353	0.198032984534599	0.251930778420895	0.34611800588012	0.0942062304697799	0.206471178699809	0.0942062304697799	0.206471178699809	0.999869305886108
ENST00000394222.8	0.153961940924683	0.0544854785256803	-0.102003917940582	0.732509865047706	-1.04598722396293	-1.14546398146802	-0.0983139187516828	0.790855675774114	-0.0983139187516828	0.790855675774114	0.999869305886108
ENST00000381647.7	0.0631295533935985	-0.0348273144679845	-0.0980146595931788	0.631491779757936	-1.11104459566473	-1.20900169854503	-0.0974448109403472	0.706552509452587	-0.0974448109403472	0.706552509452587	0.999869305886108
ENST00000366847.9	-0.0114298134885519	-0.0156627592871912	-0.00494599742928115	0.970516862544861	1.35655451704397	1.35232157486138	-0.00408548807942705	0.979173570554834	-0.00408548807942705	0.979173570554834	0.999869305886108
ENST00000511437.6	0.210176615210682	0.268670223220775	0.0570744256250917	0.765118908739561	0.130294765457992	0.188788314153298	0.0591687849469249	0.776299284211816	0.0591687849469249	0.776299284211816	0.999869305886108
ENST00000442415.7	-0.217237473996037	-0.218834693917439	-0.00220101871183198	0.993605976609631	-1.3708779341208	-1.37247528753007	-0.00168080702206597	0.992883339531926	-0.00220101871183198	0.993605976609631	0.999869305886108
ENST00000398659.8	0.0321876081946101	0.157100471167075	0.123010209732312	0.57158542322411	0.254105175455162	0.379017961853903	0.125428063057557	0.596753224896114	0.125428063057557	0.596753224896114	0.999869305886108
ENST00000644146.1	-0.179772789435537	0.159284874047189	0.338997880067213	0.436914065813229	-2.92795993930349	-2.58890350904268	0.34430276701903	0.611962807546325	0.34430276701903	0.611962807546325	0.999869305886108
ENST00000220751.5	0.0426405358312422	-0.0763605841801313	-0.1243898553377	0.701500427018587	0.860628727438667	0.741627568371779	-0.118112528986622	0.722888370141397	-0.118112528986622	0.722888370141397	0.999869305886108
ENST00000596995.1	0.269039937143526	-0.352029801543602	-0.623700298436477	0.0692015141434664	0.111340911163942	-0.509729157630974	-0.621368481113396	0.122042921340643	-0.621368481113396	0.122042921340643	0.936794098379124
ENST00000357886.8	-0.0747239592917259	-0.0918765501010677	-0.0178029805838336	0.893647934791118	0.974985368179274	0.957832773479298	-0.0171994897387637	0.900267362127825	-0.0171994897387637	0.900267362127825	0.999869305886108
ENST00000402673.7	0.0113956050564902	-0.0154111514262219	-0.0274171957714389	0.844694417416328	0.245044348577103	0.218237539939912	-0.0267317662839985	0.864786541668511	-0.0267317662839985	0.864786541668511	0.999869305886108
ENST00000303887.10	0.0084646584557615	-0.0766813890095506	-0.085213704317382	0.108200324678081	0.799970455618466	0.714824408134549	-0.0850851768611215	0.103824710286569	-0.085213704317382	0.108200324678081	0.916341476377246
ENST00000357002.5	0.401205138211689	-0.306780206386174	-0.711141428864119	0.0148221011033925	-0.197821637029208	-0.90580721746228	-0.708030030692278	0.0409564626263173	-0.708030030692278	0.0409564626263173	0.675916777817564
ENST00000517876.5	-0.113548091744461	-0.18660720241679	-0.073931315746206	0.666621215353123	0.0400051648706161	-0.0330540337556498	-0.0730766199585049	0.710363065731278	-0.0730766199585049	0.710363065731278	0.999869305886108
ENST00000309117.11	-0.182885218572264	-0.151217506758799	0.03047105463052	0.850804734831221	-0.51124880479708	-0.47958118561047	0.0317406812120207	0.870103517401496	0.0317406812120207	0.870103517401496	0.999869305886108
ENST00000371142.9	0.104209189750129	-0.134987025973676	-0.239205844824075	0.103490503298983	-0.442876738210292	-0.682073095892401	-0.239144338808662	0.199428170001044	-0.239144338808662	0.199428170001044	0.999869305886108
ENST00000295025.12	-0.152356950339525	0.0522881516715604	0.202537774858366	0.443625884294811	-1.61882499878928	-1.4141802316713	0.205934390233414	0.558362567111719	0.205934390233414	0.558362567111719	0.999869305886108
ENST00000491415.7	-0.209229871927807	-0.0879159910974084	0.120494765276581	0.383273589413312	0.400850463742848	0.522164323455122	0.121572244489918	0.396975254934366	0.121572244489918	0.396975254934366	0.999869305886108
ENST00000372037.8	0.0354843565714784	0.148543518012523	0.109411121468719	0.728064646454355	-0.910798300738958	-0.797739479761345	0.115002982621602	0.775438589814	0.115002982621602	0.775438589814	0.999869305886108
ENST00000672434.1	0.0148243507722954	0.104367956848797	0.0888265600200675	0.500441065564743	-0.200299313671974	-0.110755761276786	0.0898135203324217	0.558320955574011	0.0898135203324217	0.558320955574011	0.999869305886108
ENST00000337502.5	-13.6795176851996	-2.7693130264135	6.19415496673641	8.8038726423989e-19	1.13436259940497	12.0445197837636	10.9022387673634	1.07389934843265e-76	6.19415496673641	8.8038726423989e-19	1.00951072966174e-15
ENST00000525763.5	-0.336538454132015	-0.149858939433924	0.186452524627132	0.263107903471372	3.85487343079001	4.04155307721443	0.186766563420238	0.025353087269493	0.186452524627132	0.263107903471372	0.999869305886108
ENST00000186436.10	-0.0999498674848089	-0.0337821416210841	0.0656005727676416	0.72779504672396	-0.405786044091089	-0.339618562278405	0.0663007896161703	0.792757065509439	0.0663007896161703	0.792757065509439	0.999869305886108
ENST00000615891.2	-0.370403636047549	0.177344656599259	0.544247076607496	0.0895768479989115	0.224850752573419	0.772598930320145	0.548820315042844	0.103107380630074	0.548820315042844	0.103107380630074	0.910436521318621
ENST00000319394.8	-0.716002778493403	-0.621413872942913	0.0931654656320591	0.710129776882995	-2.46501896433699	-2.37043041753548	0.0931138327995784	0.779908997729248	0.0931138327995784	0.779908997729248	0.999869305886108
ENST00000244869.3	0.420420804954169	0.493752526789408	0.0713737959887748	0.834541571040127	-1.41535991889602	-1.34202882717367	0.0789218807558596	0.883182179684371	0.0789218807558596	0.883182179684371	0.999869305886108
ENST00000374467.4	-0.0955854795183478	0.434793732569292	0.528589510486844	0.0116331483130426	-0.00769324388999586	0.52268590038656	0.531259272601697	0.0200377278447929	0.531259272601697	0.0200377278447929	0.485421012578081
ENST00000449592.7	-0.469120358829047	-0.523970225013164	-0.0564073149955124	0.870548855831577	-1.57555296998737	-1.63040333156698	-0.0563127933041763	0.890427580341877	-0.0563127933041763	0.890427580341877	0.999869305886108
ENST00000507488.6	-1.18732772891209	-0.601489469389259	0.584878258927776	0.418158125727538	4.06100459065402	4.64684375575793	0.585734937396223	0.116919153513919	0.584878258927776	0.418158125727538	0.999869305886108
ENST00000630771.2	0.0585319441392543	0.446402755802159	0.395223754430594	0.494997714531535	-2.87729627690318	-2.48945531677428	0.364821891341279	0.919027003369565	0.364821891341279	0.919027003369565	0.999869305886108
ENST00000409341.5	-0.0119015795949024	0.716556531196483	0.727102065830036	0.157099956673243	-1.52993036169349	-0.801473410301464	0.739509282652659	0.336801979240539	0.739509282652659	0.336801979240539	0.999869305886108
ENST00000591097.5	-0.185287882887669	0.207190491512399	0.39181941508967	0.432330866320653	3.90267684379659	4.29515563273643	0.393261729270607	0.131314184574116	0.39181941508967	0.432330866320653	0.999869305886108
ENST00000398944.7	0.0520485088397245	-0.0648045057468314	-0.117180248170683	0.793283501798554	-1.61862756398467	-1.73548182062582	-0.116796851400223	0.808885550186006	-0.116796851400223	0.808885550186006	0.999869305886108
ENST00000361464.8	-0.151419442650907	-0.339059433564268	-0.188112050832531	0.272141683567839	-0.789779101194179	-0.977419270118981	-0.187694264048257	0.3853618228407	-0.187694264048257	0.3853618228407	0.999869305886108
ENST00000326181.11	-0.0844990533876214	0.0322816753743172	0.116340021646394	0.412871887494149	-1.17462863724434	-1.05784802905713	0.116928262098727	0.528841633703157	0.116928262098727	0.528841633703157	0.999869305886108
ENST00000619426.5	-0.0460887505473597	0.0149044846211857	0.0610466827818065	0.47169028061001	1.91223234908157	1.97322556483376	0.0610115003362987	0.503061988551985	0.0610115003362987	0.503061988551985	0.999869305886108
ENST00000361417.6	-0.405110548970337	-0.323278137275823	0.0803009822029934	0.714103401490931	0.946463330734338	1.0282956865291	0.0815347538171542	0.715441858358593	0.0815347538171542	0.715441858358593	0.999869305886108
ENST00000338754.9	-0.0941069157135741	-0.108528422475019	-0.0150105341764064	0.930771889770207	-0.97419607156374	-0.988617708661334	-0.0141275619949117	0.943747582920406	-0.0141275619949117	0.943747582920406	0.999869305886108
ENST00000376259.7	0.205790389230064	0.431252096670941	0.224302706007075	0.281076388253355	-1.05401433371499	-0.828552819068183	0.226841475614594	0.403320062054903	0.226841475614594	0.403320062054903	0.999869305886108
ENST00000249776.12	0.156257364682635	0.137515471324599	-0.0191468692897341	0.89457273846362	0.0345051664834296	0.0157632063824039	-0.0184574297394893	0.910816346901809	-0.0184574297394893	0.910816346901809	0.999869305886108
ENST00000376585.6	-0.37570663219593	-0.0579326105606679	0.316751904032267	0.110000530435025	-1.30297909640829	-0.985205255957999	0.317940019530989	0.204935965547283	0.317940019530989	0.204935965547283	0.999869305886108
ENST00000376663.8	0.0156798591758703	-0.168096212505284	-0.184522977058845	0.22271505917179	-0.992669091495305	-1.17644526982154	-0.183686142842806	0.327831565863412	-0.183686142842806	0.327831565863412	0.999869305886108
ENST00000297265.5	0.123056852509508	0.0911202057625933	-0.036062609865902	0.932018881165147	-0.398977224542284	-0.430914264178639	-0.0300828508841793	0.949610160566265	-0.0300828508841793	0.949610160566265	0.999869305886108
ENST00000642195.1	-0.0416052148667717	-0.0418606445861303	-0.000660142643180039	0.990693670478171	1.1503549048027	1.15009948014511	-0.000220047547220492	0.997597516822376	-0.000220047547220492	0.997597516822376	0.999869305886108
ENST00000311575.6	-0.125222476673708	-0.0533158422644277	0.0686774048447907	0.828991179761329	-0.91643890421296	-0.844532626959437	0.0730594123929151	0.85740563910616	0.0730594123929151	0.85740563910616	0.999869305886108
ENST00000621413.4	-0.0573954371087477	0.196286738016758	0.253225497285926	0.0776563706787737	-0.240125397097868	0.0135566999199304	0.254191286611677	0.140596929099357	0.254191286611677	0.140596929099357	0.971342688691313
ENST00000296503.10	0.158633270351534	0.108682807262763	-0.0501635104289415	0.428167226752234	0.270265307629321	0.220314840531278	-0.0498334874551064	0.449348066585071	-0.0498334874551064	0.449348066585071	0.999869305886108
ENST00000530758.2	-0.0801267654204118	0.0730729985762784	0.152817868688685	0.168108566730038	-0.285127600980126	-0.131927878030221	0.153286394260526	0.234247151478566	0.153286394260526	0.234247151478566	0.999869305886108
ENST00000547157.1	-1.05107650642493	-0.382375606960969	0.667208062033552	0.330617396778576	4.7437237108379	5.41242560524106	0.668511996972216	0.00450568228810982	0.667208062033552	0.330617396778576	0.999869305886108
ENST00000354831.11	-0.543163589902128	-0.385607571480573	0.157403244205514	0.0746310593679631	0.865777216533208	1.02333323013218	0.157517340726798	0.0720496477493731	0.157403244205514	0.0746310593679631	0.828537546299078
ENST00000085068.7	-0.045078331652904	0.196564036362728	0.241226362419882	0.0776363623015982	1.10647791248025	1.3481202585961	0.241850704090651	0.0863595515009315	0.241850704090651	0.0863595515009315	0.856952472586167
ENST00000319974.6	0.0961477162059547	0.5849066513446	0.48682201557417	0.114214848594749	-1.55065746384886	-1.06189892992485	0.493310092596017	0.237619806888913	0.493310092596017	0.237619806888913	0.999869305886108
ENST00000296468.8	-0.0371650191087785	0.277209945570598	0.3093597472491	0.378751198225948	0.0264017693076568	0.340776554162388	0.316300185655431	0.415108801829601	0.316300185655431	0.415108801829601	0.999869305886108
ENST00000367296.8	-1.14810949212873	-0.816103184828327	0.329973281156634	0.222430079935761	-0.261327476381273	0.070678602380224	0.330244905937251	0.283241654629184	0.330244905937251	0.283241654629184	0.999869305886108
ENST00000366600.8	-0.0254907422048282	-0.130471750027224	-0.105642442694332	0.851402547556832	-2.01356119608855	-2.1185432445411	-0.10436232134223	0.859381754402774	-0.10436232134223	0.859381754402774	0.999869305886108
ENST00000555846.2	0.0932386393142802	0.0518644292888215	-0.0438560959766665	0.942342968795956	-2.68110885408795	-2.72248390152823	-0.0389831984336997	0.948122489885966	-0.0389831984336997	0.948122489885966	0.999869305886108
ENST00000324379.10	-0.410324762164143	-0.31858585716073	0.0909062144285433	0.511856235298863	0.948798333212626	1.04053724947239	0.0916772913745719	0.472165322722283	0.0909062144285433	0.511856235298863	0.999869305886108
ENST00000356763.8	0.195421808871807	0.204087548331309	0.00793639197022422	0.96632555124206	0.887519767818475	0.896185453038574	0.00925912385134731	0.962946736523979	0.00793639197022422	0.96632555124206	0.999869305886108
ENST00000330479.8	-0.0393432630698677	0.198103219792479	0.237004783023826	0.0936315351939789	0.0164600737288126	0.253906507929011	0.237549007053978	0.134785259566216	0.237549007053978	0.134785259566216	0.96328523457296
ENST00000650688.1	-0.244236636267794	-0.137612900872051	0.10611530335854	0.288942005163885	0.44404982095725	0.550673546509477	0.106576673787892	0.299645509512695	0.106576673787892	0.299645509512695	0.999869305886108
ENST00000613030.4	0.45218508900116	0.513797631825954	0.0586280531821766	0.820284749810003	-0.247454381086784	-0.185841988970434	0.063430048337823	0.834084618479223	0.063430048337823	0.834084618479223	0.999869305886108
ENST00000366808.5	0.186000085392914	2.7184777293275e-05	-0.188072383417057	0.415019202335831	-0.760661685088415	-0.946634762813155	-0.18521174042806	0.510796207631632	-0.18521174042806	0.510796207631632	0.999869305886108
ENST00000321337.12	-0.158418193736246	0.223341403410522	0.381667390648442	0.0784496906601503	-1.00327206317003	-0.62151267438618	0.382529482475657	0.187920423207156	0.382529482475657	0.187920423207156	0.999869305886108
ENST00000368301.6	-0.213389357031301	-0.356992396303111	-0.143520876883372	0.447731131702661	-0.055199232977806	-0.19880254506481	-0.143520884495677	0.548328544910152	-0.143520884495677	0.548328544910152	0.999869305886108
ENST00000353704.3	0.0572975063180574	0.337908337850079	0.277763963431942	0.42204306285174	-0.652676355085607	-0.37206590258923	0.283171639521611	0.516366580246937	0.283171639521611	0.516366580246937	0.999869305886108
ENST00000306562.8	-0.391256399264405	-0.353624650787621	0.0360303668557451	0.885454541653257	-2.38080080322904	-2.3431695155742	0.0371217635845085	0.922348316229178	0.0371217635845085	0.922348316229178	0.999869305886108
ENST00000263697.6	-0.144534325086115	-0.0091873244011061	0.1351475098875	0.180306916411404	-0.797239049570258	-0.661892097171656	0.135413215465277	0.27033532537232	0.135413215465277	0.27033532537232	0.999869305886108
ENST00000381571.6	0.286609643572311	0.12513319635415	-0.163226589826955	0.609559447918512	1.01098446337758	0.849507809983453	-0.160797169788843	0.64839230343006	-0.160797169788843	0.64839230343006	0.999869305886108
ENST00000323064.12	-0.141481776895373	1.19424837927493	1.33198115206782	0.205627829135331	-3.35457153110003	-2.01885453083229	1.29657038734029	0.664854601790983	1.29657038734029	0.664854601790983	0.999869305886108
ENST00000353258.8	-0.399811564851434	-0.897117383230998	-0.499547765042954	0.0729725538579924	-1.36151755938216	-1.8588237209266	-0.499691571455959	0.145422965366468	-0.499691571455959	0.145422965366468	0.977697070085958
ENST00000341298.3	0.181782298473152	0.217102580010177	0.0335094007419112	0.89120347043958	0.972679660791754	1.00799992918183	0.0357543493405037	0.874062434394817	0.0335094007419112	0.89120347043958	0.999869305886108
ENST00000629385.1	0.295819648001848	-10.6257798598593	-6.23701790911294	6.98930047045926e-16	1.93216911726153	-8.98944700193096	-6.20935677112527	2.12967800283039e-16	-6.23701790911294	6.98930047045926e-16	6.55723462319451e-13
ENST00000293861.8	-0.124731025178917	-0.0400387996803501	0.084332893348309	0.594878975841618	-2.72434314606729	-2.63965110137562	0.0848014061495341	0.698552372973519	0.0848014061495341	0.698552372973519	0.999869305886108
ENST00000621737.4	-0.245593095813781	-0.390254265061411	-0.144469713384056	0.515640190740007	0.536893528981324	0.392232043138531	-0.145064246679232	0.596026040007533	-0.145064246679232	0.596026040007533	0.999869305886108
ENST00000273986.10	-0.248724994949123	-0.139184207555422	0.10832942393429	0.533724070082249	0.702129786197112	0.811670547565468	0.109478089127227	0.535221263569312	0.109478089127227	0.535221263569312	0.999869305886108
ENST00000328771.9	-0.161149531080192	-0.221951808403525	-0.0612623265412771	0.64291851777385	-0.594962884679435	-0.655765232639726	-0.0609162129453957	0.69956134185163	-0.0609162129453957	0.69956134185163	0.999869305886108
ENST00000356033.8	-0.148047208780021	0.0608679759964361	0.208616159296009	0.141392616665281	2.49928656204878	2.70820181651001	0.208984281500182	0.0311495304310904	0.208616159296009	0.141392616665281	0.971607329779267
ENST00000405709.7	0.233196095351896	0.138248934801234	-0.0969193517879345	0.709055701186451	1.15308831131404	1.05814109038964	-0.0944811300373318	0.72725886634851	-0.0944811300373318	0.72725886634851	0.999869305886108
ENST00000334062.8	-0.0696761213871524	-0.0902204105075865	-0.0217740824201638	0.926068622369186	-1.04521712336305	-1.06576162299422	-0.0204718984885948	0.940632549818457	-0.0204718984885948	0.940632549818457	0.999869305886108
ENST00000278505.5	0.061518413758785	-0.027319678144038	-0.0900814423709169	0.638899590051484	-0.644911123625811	-0.733749344974098	-0.088554640515512	0.702713402255751	-0.088554640515512	0.702713402255751	0.999869305886108
ENST00000245407.8	0.319677305406702	0.719358563057934	0.395026912368461	0.275203549427185	-0.430722926617266	-0.031041930118938	0.404769535133406	0.352087344873994	0.404769535133406	0.352087344873994	0.999869305886108
ENST00000596272.5	-0.122977838240612	-0.00178676947535366	0.12113212323882	0.108721348917727	2.34126268364274	2.46245377865055	0.12116533994621	0.0203339001946582	0.12113212323882	0.108721348917727	0.917419722674525
ENST00000357590.9	-0.0528157571893333	0.216312522219559	0.267609615749675	0.242158702068321	1.73131611660721	2.00044447047184	0.269408940022861	0.144794093036729	0.267609615749675	0.242158702068321	0.999869305886108
ENST00000278618.9	0.277353509194263	0.0467024981498596	-0.230958702911875	0.0784999114421746	1.55000581483637	1.31935481103797	-0.230438035512741	0.0647708033734875	-0.230958702911875	0.0784999114421746	0.846953356012396
ENST00000466681.2	0.447234585543434	0.552221937476847	0.104117513337236	0.477565611226747	0.908400196259429	1.01338755846891	0.105269598538755	0.444717942303577	0.104117513337236	0.477565611226747	0.999869305886108
ENST00000460680.6	0.11490004797895	0.292980501933306	0.177284513293036	0.295393064656297	-1.69738582533172	-1.51930552888191	0.178661636391158	0.427029168702715	0.178661636391158	0.427029168702715	0.999869305886108
ENST00000375153.8	-0.481107297104718	-0.155742291628844	0.324139496205892	0.237401676439272	0.657755207246198	0.983120008182322	0.325278725034067	0.293180697433223	0.325278725034067	0.293180697433223	0.999869305886108
ENST00000566115.5	-0.39128734319915	-0.326796619779854	0.0607606962910352	0.841622027027394	1.44440315204981	1.50889396094158	0.0642332111895986	0.789356393604183	0.0607606962910352	0.841622027027394	0.999869305886108
ENST00000631357.2	0.384073838059223	0.620580964443953	0.235118725664108	0.429856396717959	0.583244722682599	0.819751911401286	0.238777031143854	0.495529471526732	0.238777031143854	0.495529471526732	0.999869305886108
ENST00000324447.7	0.357037784626046	0.394204270515919	0.0363381321862275	0.841898830653517	0.910560724671345	0.947727188812607	0.0375494030568195	0.835291363472021	0.0363381321862275	0.841898830653517	0.999869305886108
ENST00000375541.10	-0.332976293197264	-0.34204105534017	-0.0122493832242512	0.987168254549695	-1.02233300180072	-1.03139838397482	-0.00924727049457097	0.983149131502582	-0.0122493832242512	0.987168254549695	0.999869305886108
ENST00000297578.9	0.129226275099175	-0.0589881682604283	-0.189117812946346	0.210014109568402	0.194279725256701	0.00606523338460541	-0.188041243498448	0.262321545125658	-0.188041243498448	0.262321545125658	0.999869305886108
ENST00000559717.6	-0.524232520139462	-0.305950188552525	0.218119312479904	0.371926142698648	-0.733047627504057	-0.514765703404419	0.217904653494599	0.508133096655655	0.217904653494599	0.508133096655655	0.999869305886108
ENST00000232375.8	-0.517651489769566	-0.157992135003374	0.357429844658927	0.246351415549212	-0.305944805807648	0.0537142153985854	0.360010600593465	0.338504364195738	0.360010600593465	0.338504364195738	0.999869305886108
ENST00000291572.13	0.0037240430645611	0.19509201339742	0.191121014414394	0.349084782905709	-2.09358744855606	-1.90221976339559	0.191827982436413	0.504336976480419	0.191827982436413	0.504336976480419	0.999869305886108
ENST00000160827.9	-0.144695407850624	-0.0601637178296161	0.0842235026271114	0.386241199262054	1.12751473185346	1.21204641888875	0.0846404505386867	0.375471518706538	0.0842235026271114	0.386241199262054	0.999869305886108
ENST00000338244.6	0.251294038413107	0.126821276602355	-0.129744833034678	0.748413724438883	-0.622778627298192	-0.747251792621804	-0.12150219797384	0.80477527875042	-0.12150219797384	0.80477527875042	0.999869305886108
ENST00000396861.5	-0.18506698919705	-0.100037575572932	0.0849662997167401	0.0449443681315671	1.96863499092753	2.05366441307736	0.0850598334519443	0.00975602500529654	0.0849662997167401	0.0449443681315671	0.704902551850718
ENST00000373699.6	0.0162391662486565	-0.256797541245288	-0.273545214370267	0.00492996635970171	0.734367759740832	0.461331048579172	-0.273019010911607	0.00528099992975938	-0.273019010911607	0.00528099992975938	0.22336032489802
ENST00000286317.6	0.113899418991689	-0.0300538726511703	-0.148484473088581	0.659171289592655	1.05519026613017	0.911236930414165	-0.143005460588947	0.677460279709328	-0.143005460588947	0.677460279709328	0.999869305886108
ENST00000535902.6	-0.171522900724556	-0.254154943800322	-0.0907218653268309	0.819370408070573	-0.422996889005074	-0.505629203953131	-0.0823714530444253	0.855396533165617	-0.0823714530444253	0.855396533165617	0.999869305886108
ENST00000572272.6	0.159334721460052	-0.0441417635194068	-0.206434181286813	0.617120524109372	-1.21580439513045	-1.41928146603755	-0.202712079564472	0.694765439486814	-0.202712079564472	0.694765439486814	0.999869305886108
ENST00000252934.10	0.488216400445987	0.553009768004436	0.0639963496391095	0.669313491830363	1.24425854637898	1.30905192536318	0.0653023978194659	0.637564879396581	0.0639963496391095	0.669313491830363	0.999869305886108
ENST00000600859.5	-0.0928172305996562	-10.1288710723902	-5.27944589994598	0.724545028336229	-1.84891707049464	-11.885126616375	-5.59419650742666	0.482203744262932	-5.27944589994598	0.724545028336229	0.999869305886108
ENST00000615907.4	-0.0186213112819174	0.0404876887752849	0.0581288838894758	0.66651929630328	-0.357534788995132	-0.298425826726794	0.0593217152848122	0.692495395854128	0.0593217152848122	0.692495395854128	0.999869305886108
ENST00000393909.7	0.410299035260424	-0.0436673891439217	-0.454475651516518	0.000100062578706561	0.197179548912013	-0.256786917382156	-0.453896583329387	0.000718657442757174	-0.453896583329387	0.000718657442757174	0.0536772899929789
ENST00000394295.6	0.297524494818194	0.58951118316543	0.288831072102348	0.286080994263936	0.226297206761521	0.518283810936932	0.294346878761156	0.315599969049281	0.294346878761156	0.315599969049281	0.999869305886108
ENST00000381401.11	-0.0178010915919852	-0.345177419713482	-0.327317891163696	0.00129195533106846	0.458509064064541	0.131132659284708	-0.327313413395725	0.00961351421303846	-0.327313413395725	0.00961351421303846	0.321072707697595
ENST00000238831.9	-0.0231843157104758	-0.287471477372723	-0.265651651284032	0.136255489565565	1.19684973990394	0.932562587682184	-0.264205085402954	0.121223806799447	-0.265651651284032	0.136255489565565	0.96766547616396
ENST00000348227.4	0.338951334978878	0.693338686813824	0.344718353259134	0.619650653229228	1.09720888672517	1.45159613009429	0.363849039111544	0.570588175165822	0.344718353259134	0.619650653229228	0.999869305886108
ENST00000476977.5	0.120533492745565	1.97725026605431	1.85075555747072	0.00222763909473897	0.714514020882566	2.57123078924272	1.8696938763773	8.05560284990742e-05	1.85075555747072	0.00222763909473897	0.126822908384387
ENST00000270142.11	0.0539035458726077	0.188145567930074	0.134104733690144	0.0325775844518024	0.383160007123044	0.51740203152592	0.134238171472077	0.0266248806644456	0.134104733690144	0.0325775844518024	0.615234908789675
ENST00000357039.9	0.133400606698553	-0.944519414818628	-1.08209966837246	0.000975836571240888	-0.185773252096688	-1.26369358680137	-1.08031745892335	0.00481760678958033	-1.08031745892335	0.00481760678958033	0.208047137701906
ENST00000644327.1	-0.153004155918679	-10.3010355163106	-5.35080689080388	0.713647885155648	-3.81737810031032	-13.965549715793	-5.74999146910164	0.474941565800736	-5.35080689080388	0.713647885155648	0.999869305886108
ENST00000401041.5	-0.265789463697379	-0.494169146078547	-0.229078229340514	0.273620821981803	-0.748816546285156	-0.977196424301076	-0.228495340752299	0.373789141755897	-0.228495340752299	0.373789141755897	0.999869305886108
ENST00000646667.1	0.10165669193505	-0.104818943040808	-0.206696308275524	0.33231331441891	-2.21422298157978	-2.42069891341502	-0.206309155920687	0.464366928690611	-0.206309155920687	0.464366928690611	0.999869305886108
ENST00000381867.6	-2.433211734453	-2.51411377981685	-0.0868455556005241	0.832646242758105	-1.03187841283488	-1.11278130319911	-0.0952949468368693	0.835708330756309	-0.0952949468368693	0.835708330756309	0.999869305886108
ENST00000313899.12	0.0531830391013248	-0.0346625406699251	-0.0879686499633727	0.109820307929945	-0.179764774699475	-0.267610358621898	-0.0878398528087901	0.130990279110573	-0.0878398528087901	0.130990279110573	0.947980140547767
ENST00000407983.7	0.420419964708379	-0.226967628500445	-0.649992580409823	0.0356359355366859	3.27608986435818	2.62870252852519	-0.647214336930652	0.00292795767734778	-0.649992580409823	0.0356359355366859	0.64070183752369
ENST00000401558.7	0.187880029032507	0.0663941267554409	-0.121549059606721	0.0836679515402877	0.105283037879203	-0.01620287378118	-0.121376894461503	0.109671907394778	-0.121376894461503	0.109671907394778	0.921672707096179
ENST00000443785.5	0.543804217736133	-0.95981912832329	-1.50583030534632	0.00808118453731196	0.218675426619329	-1.28494905164326	-1.50737459947746	0.0231766828962058	-1.50737459947746	0.0231766828962058	0.521096661195738
ENST00000619049.4	-0.0471439190029378	-0.511695802424075	-0.465079873266466	0.0220630487390797	-0.611017446351079	-1.07556952646172	-0.465105490501824	0.0627423759012258	-0.465105490501824	0.0627423759012258	0.789518239310549
ENST00000350498.8	-0.0658911151072017	-0.0850951539534722	-0.0195309486367108	0.825754782604944	-0.871039181366019	-0.890243248394355	-0.019087063682812	0.852799094445305	-0.019087063682812	0.852799094445305	0.999869305886108
ENST00000382464.6	-0.109540747634355	0.679679418953592	0.77953896222562	0.164487938958245	0.113319773313278	0.902539692185437	0.798621708722939	0.177687806426036	0.798621708722939	0.177687806426036	0.999869305886108
ENST00000366649.7	0.0295594749589702	0.0949578706986623	0.0648094309434266	0.640551643439394	-0.0703639418046749	-0.00496560777000154	0.0655025787711325	0.685907275411016	0.0655025787711325	0.685907275411016	0.999869305886108
ENST00000016171.6	0.187380895600307	0.132645242024006	-0.0557426113229817	0.755347082321046	1.30315413249388	1.24841849463736	-0.0543572082145984	0.753605040940778	-0.0557426113229817	0.755347082321046	0.999869305886108
ENST00000514199.1	-0.150878890667439	0.319220901463225	0.468764688528244	0.159684861873444	-4.62661534272864	-4.15651628877138	0.473789915217795	0.337265173102025	0.473789915217795	0.337265173102025	0.999869305886108
ENST00000283875.6	0.189864551924606	0.218074111023802	0.0268463000727825	0.878374999349877	-0.419873942407273	-0.391664490703246	0.0286636602407371	0.893422623070824	0.0286636602407371	0.893422623070824	0.999869305886108
ENST00000617312.4	-0.308525759493993	-0.397389867891301	-0.0906043384478945	0.746111205146077	-1.71384191399715	-1.80270637329205	-0.0897953750356768	0.796495361887718	-0.0897953750356768	0.796495361887718	0.999869305886108
ENST00000350638.10	-0.0958323665861919	-0.124980278165655	-0.0329227987173475	0.895932401304811	1.63811638616781	1.60896858446044	-0.0287115249412017	0.909216273002077	-0.0287115249412017	0.909216273002077	0.999869305886108
ENST00000639435.1	0.410561263093609	0.537067949343658	0.126108397614137	0.747344461816656	-0.917060358890777	-0.790554971676757	0.131834264133533	0.858816727971308	0.131834264133533	0.858816727971308	0.999869305886108
ENST00000320619.10	-0.167562645039699	0.355237032619972	0.519911170487268	0.0723774631596643	-0.907154291101075	-0.384354888982076	0.524613426964539	0.146368217993994	0.524613426964539	0.146368217993994	0.979274090404539
ENST00000321998.10	-0.166806181140889	-0.268930441885632	-0.103583480841202	0.610899525506824	-0.222952501003434	-0.325076879741007	-0.102341234633098	0.663443640058548	-0.102341234633098	0.663443640058548	0.999869305886108
ENST00000262432.13	-0.0618302899824925	-0.437071684679872	-0.375760101265156	0.0422219715414665	-0.662644955629717	-1.03788654482186	-0.375229385864198	0.10518027103513	-0.375229385864198	0.10518027103513	0.916341476377246
ENST00000414416.2	-0.452582847557228	-0.569152490867151	-0.122169221035449	0.70900322065335	1.20554175587051	1.08897214906658	-0.117808551524696	0.707649507410982	-0.122169221035449	0.70900322065335	0.999869305886108
ENST00000380171.8	-0.123585878700948	0.085851050701016	0.208337430129473	0.192700360713064	0.574455114962537	0.783892020054355	0.209539983778428	0.203215964910252	0.209539983778428	0.203215964910252	0.999869305886108
ENST00000559471.6	0.264163276358074	0.0987357521602003	-0.167687772843515	0.510338141769024	-1.08821027683699	-1.25363804123306	-0.164265465692602	0.609236204371643	-0.164265465692602	0.609236204371643	0.999869305886108
ENST00000415933.5	1.09839916741016	1.14295009112991	0.0393887772954926	0.914176607132425	-2.61014898217792	-2.56559822027498	0.0518478429080922	0.904849830135866	0.0393887772954926	0.914176607132425	0.999869305886108
ENST00000174618.5	-0.201533680416201	-0.576947501077604	-0.379697974411418	0.227283579419061	-0.597451439184086	-0.972865555636589	-0.377147234909689	0.312188931381474	-0.377147234909689	0.312188931381474	0.999869305886108
ENST00000398844.7	0.0578648988270925	0.273664107470431	0.21544888445012	0.213063465428842	0.53645487004951	0.752253982447018	0.21604100256046	0.288779682995787	0.21604100256046	0.288779682995787	0.999869305886108
ENST00000236959.14	-0.0199363063548574	0.0654801632523862	0.0852293473609835	0.280281716209223	0.826710767884674	0.912127231299019	0.0854179075834282	0.290731425781032	0.0854179075834282	0.290731425781032	0.999869305886108
ENST00000310015.11	-0.0953654968409612	-0.0213795012759786	0.073344620762732	0.596267197795251	0.279755158552699	0.353741102457834	0.074003300935273	0.635702486909419	0.074003300935273	0.635702486909419	0.999869305886108
ENST00000532425.6	-0.393002561418049	-0.543306828991917	-0.170469176790696	0.762339489177802	1.42741130902311	1.2771072070579	-0.152793229111974	0.78283583480226	-0.152793229111974	0.78283583480226	0.999869305886108
ENST00000382291.7	0.116751585497325	0.334740122188629	0.214234309336276	0.491669945130468	0.0245318986416583	0.242520286045119	0.219731470058236	0.525819228813478	0.219731470058236	0.525819228813478	0.999869305886108
ENST00000367409.9	0.329268201304716	0.542630608704305	0.212729480540232	0.157241945884374	-0.614754032263901	-0.401391718604483	0.214069479160398	0.25597971540017	0.214069479160398	0.25597971540017	0.999869305886108
ENST00000369774.8	-0.252269862796699	0.00750303349059742	0.258277627831426	0.38656674175773	-1.2696051802258	-1.00983272893868	0.260324025116492	0.517078814001128	0.260324025116492	0.517078814001128	0.999869305886108
ENST00000357606.7	-0.181683573221109	-0.0519295667264482	0.128649018829828	0.551366227802997	-2.26696227445669	-2.13720853877338	0.130570279500207	0.656311295495292	0.130570279500207	0.656311295495292	0.999869305886108
ENST00000368932.5	0.0956243019714215	-0.0274425585485993	-0.124516777260703	0.495613796427896	0.821798794428456	0.6987319347524	-0.122804273135174	0.497956027545206	-0.122804273135174	0.497956027545206	0.999869305886108
ENST00000340553.8	0.0184416932344917	-0.0456536676569954	-0.0651436110113535	0.774464334477982	-0.158833756473652	-0.222929494521991	-0.0639250360483317	0.810552414163281	-0.0639250360483317	0.810552414163281	0.999869305886108
ENST00000383745.6	0.156007239717083	-0.140569064898383	-0.300292368587629	0.681106443314515	-0.0947261287432665	-0.391303311280928	-0.294832516823089	0.716970610203935	-0.294832516823089	0.716970610203935	0.999869305886108
ENST00000342462.5	-0.450161689121217	-0.363608646802268	0.0852202646189273	0.714414407763471	0.117132931689304	0.203685816210002	0.0864376947296668	0.747829628164433	0.0864376947296668	0.747829628164433	0.999869305886108
ENST00000265978.8	0.112340622643969	-0.355209084538191	-0.473749893100906	0.258087055410686	0.610868124425739	0.143318138007327	-0.468267766249659	0.309645298447337	-0.468267766249659	0.309645298447337	0.999869305886108
ENST00000367242.4	0.0165696443892646	-0.0881470428527073	-0.105224476365309	0.437752507828564	-2.0041959367006	-2.1089127344893	-0.104656875868324	0.553074610631993	-0.104656875868324	0.553074610631993	0.999869305886108
ENST00000466995.5	0.14424971708986	0.524175594734904	0.381223255093956	0.583568157286926	0.944440031303919	1.32436474454927	0.39079222848252	0.67179618672155	0.39079222848252	0.67179618672155	0.999869305886108
ENST00000393119.7	0.078223981352113	-0.316911946971448	-0.398165654841313	0.0910784322213857	0.375211430882765	-0.0199245669446489	-0.395118974154242	0.118009060798176	-0.395118974154242	0.118009060798176	0.936794098379124
ENST00000647811.1	-0.144951768530485	-0.00436429628413407	0.139780894695802	0.38168118131798	-0.958061211507526	-0.817473855936868	0.140649095230013	0.481040182530346	0.140649095230013	0.481040182530346	0.999869305886108
ENST00000342206.10	0.00769878803415038	0.0904502563644325	0.0818528447902407	0.599659266381817	0.227270068295821	0.310021496305368	0.0828701941496297	0.622079486641834	0.0828701941496297	0.622079486641834	0.999869305886108
ENST00000615808.5	-0.0449854533376235	0.487511389005028	0.529035788640137	0.200874500345737	-1.43547118511104	-0.90297498033673	0.539013277603403	0.338291496979605	0.539013277603403	0.338291496979605	0.999869305886108
ENST00000245960.9	0.254662503045732	0.385419382792741	0.129727949826634	0.443414224410418	-0.0198349365801866	0.110921890738564	0.131371204229159	0.485042923899693	0.131371204229159	0.485042923899693	0.999869305886108
ENST00000545606.6	0.0472108893637194	0.0157175624756765	-0.031999074501285	0.789649793041776	1.51388078445952	1.48238747457161	-0.0313694006376178	0.776344456364119	-0.031999074501285	0.789649793041776	0.999869305886108
ENST00000619979.4	-0.174793370123739	-0.106573664180837	0.0669130815736323	0.756118173958015	0.53095097622701	0.599170887037349	0.0682704609233784	0.599847373981599	0.0669130815736323	0.756118173958015	0.999869305886108
ENST00000330452.8	0.596547183038903	0.908486225008457	0.310353203383224	0.165948606496102	-0.159314558293918	0.152624366094911	0.313906846840226	0.241362901626457	0.313906846840226	0.241362901626457	0.999869305886108
ENST00000373842.9	-0.463430285106393	-0.224771198561886	0.237388647711263	0.214769478925483	0.600770619764048	0.839429670375597	0.238823739296831	0.221125349932025	0.238823739296831	0.221125349932025	0.999869305886108
ENST00000265069.13	-0.0698657970011205	0.0201907666409919	0.0898897481040801	0.387277717484453	-0.362080575943194	-0.272024079102764	0.0901787805794794	0.494990508035228	0.0901787805794794	0.494990508035228	0.999869305886108
ENST00000401406.3	0.07268658342669	-0.0606693825308622	-0.135353990314778	0.627755185190317	1.1745256254122	1.04116958960179	-0.133293792509783	0.645247939525723	-0.133293792509783	0.645247939525723	0.999869305886108
ENST00000261854.10	-0.0792460598569188	-0.224544998934302	-0.146081266750693	0.36368501736046	1.06729687755634	0.921997927755753	-0.145371794121236	0.365677636682781	-0.145371794121236	0.365677636682781	0.999869305886108
ENST00000249806.11	-0.25807633093223	-0.215220741811088	0.0416627189002559	0.792687372788715	0.245597969762097	0.288453535295403	0.0430399985690233	0.791272425818207	0.0416627189002559	0.792687372788715	0.999869305886108
ENST00000368223.4	-0.085277127049909	0.189720442732244	0.274567353694133	0.234165929123109	-0.171721736846038	0.103275611715581	0.275704960991694	0.341241451228528	0.275704960991694	0.341241451228528	0.999869305886108
ENST00000284320.6	0.1180762210871	-0.136720360845383	-0.25507887275006	0.0119145847226849	0.734538541338531	0.479741940635139	-0.254833370490061	0.0189424636559308	-0.254833370490061	0.0189424636559308	0.473332263751103
ENST00000552218.5	-0.433629882931215	-0.0357146045525614	0.396874160519317	0.0654591277694161	0.966879151810424	1.36479439798287	0.398200127869596	0.0626565830931284	0.396874160519317	0.0654591277694161	0.801350176251927
ENST00000647169.1	-0.11913454836071	0.0865412153781702	0.204765832672419	0.192557364568934	0.0746698621057935	0.280345578480516	0.205907647020575	0.232358569361979	0.205907647020575	0.232358569361979	0.999869305886108
ENST00000316937.8	0.0441607500229556	-0.0441005314244458	-0.0916230373469853	0.741788807880401	0.233076195608428	0.144814803218381	-0.0879032315887955	0.776141178296799	-0.0879032315887955	0.776141178296799	0.999869305886108
ENST00000305943.8	0.106245159787334	0.0487845734563223	-0.0577453663283607	0.668971237080706	0.262235869597482	0.204775227984389	-0.0573370409964902	0.710747396146904	-0.0573370409964902	0.710747396146904	0.999869305886108
ENST00000456283.7	0.289407656815088	0.692344356068388	0.400980209020362	0.192020757304558	-1.21264312962271	-0.809706810763083	0.40714935873368	0.331691565458094	0.40714935873368	0.331691565458094	0.999869305886108
ENST00000536438.5	0.109921539776017	0.105708770841677	-0.00432801578566044	0.963439857206323	-0.897674002769893	-0.901886812453324	-0.00408757053351527	0.970234928677199	-0.00408757053351527	0.970234928677199	0.999869305886108
ENST00000354234.8	0.00870295519383335	-0.038052387029432	-0.0510960245606809	0.937479173559259	-1.07900803966225	-1.12576418751394	-0.0437965944142853	0.944001811383171	-0.0437965944142853	0.944001811383171	0.999869305886108
ENST00000642445.1	1.71845630134775	-0.0356891332002468	-1.75655043951062	0.00212246819263268	6.96051089088785	5.20636656084528	-1.75413883659881	7.59241739167391e-12	-1.75655043951062	0.00212246819263268	0.125164981416967
ENST00000468764.5	-0.0140356351870297	0.178814565646669	0.18641927915717	0.726502644061477	0.481867036135739	0.674716819512972	0.197059623536179	0.744330575494135	0.197059623536179	0.744330575494135	0.999869305886108
ENST00000296135.11	-0.49234975990361	-0.646095369279904	-0.166925028426292	0.744719922429361	1.51130906941988	1.35756352873589	-0.155883662084074	0.753200754033874	-0.155883662084074	0.753200754033874	0.999869305886108
ENST00000509148.1	-0.4841637072461	1.19681020086984	1.68384608154563	0.000743769789281059	0.776994144811279	2.45796730386474	1.68697044240473	0.00862136733540442	1.68697044240473	0.00862136733540442	0.302821352326405
ENST00000595635.5	-0.132133737184311	-0.208062689286095	-0.0773460870069416	0.839033839800538	-2.64948903889588	-2.72541862096031	-0.076085964963502	0.874136647928678	-0.076085964963502	0.874136647928678	0.999869305886108
ENST00000266671.9	-0.748915936795077	-1.29929425052514	-0.562882524170201	0.283823830046204	-0.364552806646495	-0.914931841981139	-0.560987318177723	0.347800122305032	-0.560987318177723	0.347800122305032	0.999869305886108
ENST00000507469.5	-0.229944012272601	-0.0867398946963267	0.144005956006756	0.678049620688915	-2.14675883125477	-2.00355600217553	0.143940258638853	0.810110598631977	0.143940258638853	0.810110598631977	0.999869305886108
ENST00000505490.3	-0.0264564773674476	0.0612545207792296	0.0876009608999025	0.189155282849239	0.464525848035784	0.552236847547258	0.0877697489494916	0.1766834189652	0.0876009608999025	0.189155282849239	0.999869305886108
ENST00000368715.5	-0.255986176204544	0.470874962098858	0.716187161157762	0.293881864513441	1.9607350057963	2.68759650584543	0.73059490959378	0.108146912760978	0.716187161157762	0.293881864513441	0.999869305886108
ENST00000600228.6	-0.690789930914886	-0.799143286494937	-0.112313905584105	0.786124947822605	-0.81976824420052	-0.928122185243001	-0.112313910678138	0.816503567574967	-0.112313910678138	0.816503567574967	0.999869305886108
ENST00000400788.9	-0.202614901888839	-0.201799949836762	-0.000420123507555825	0.995730440625387	0.659819540740519	0.660634458011173	0.000840247008154993	0.995585718190002	-0.000420123507555825	0.995730440625387	0.999869305886108
ENST00000398712.7	-0.134916615805289	0.0153352286067127	0.146495114535194	0.616120411572224	0.727183534717353	0.87743536502232	0.150670859182933	0.59040789747961	0.146495114535194	0.616120411572224	0.999869305886108
ENST00000372159.7	-0.0694222366596989	-0.19477281402122	-0.126375959535691	0.392013128135273	0.39869575417072	0.273345143507929	-0.125162462924822	0.428025831889584	-0.125162462924822	0.428025831889584	0.999869305886108
ENST00000456324.5	-0.100107043156308	-0.114788890442321	-0.0152602534144854	0.915227967567542	-2.96218471222149	-2.97686668528803	-0.0144972412217754	0.935775504503704	-0.0144972412217754	0.935775504503704	0.999869305886108
ENST00000537817.5	-0.0277268931314981	0.197120855212249	0.222339115825467	0.381391516685593	0.274403261317685	0.49925091092063	0.225534705971661	0.414866766946129	0.225534705971661	0.414866766946129	0.999869305886108
ENST00000262177.9	-0.14528196673069	-0.24785795532078	-0.102986032667815	0.437977873786351	-0.608597818585393	-0.711173897769178	-0.102635742694354	0.527405920556373	-0.102635742694354	0.527405920556373	0.999869305886108
ENST00000487273.7	0.476263717937121	0.523886190302904	0.0470266406460127	0.78253717174696	-1.28339186890962	-1.23576954658544	0.0488077683744521	0.83077003299528	0.0488077683744521	0.83077003299528	0.999869305886108
ENST00000381554.8	0.114060463349911	0.0204505881836139	-0.096397621964591	0.701606248439635	1.41671157267014	1.32310178893512	-0.0934772945987988	0.682706543406295	-0.096397621964591	0.701606248439635	0.999869305886108
ENST00000393295.8	0.101629290215501	0.457380290211393	0.355509488148662	0.21238906961328	-2.44691710313934	-2.09116670631914	0.3583447982098	0.38885958079448	0.3583447982098	0.38885958079448	0.999869305886108
ENST00000397149.4	0.0573988757234924	0.0294363718064954	-0.0281671817636135	0.792997319097395	0.626782271064735	0.598819742136154	-0.0278591887255155	0.811576899684669	-0.0278591887255155	0.811576899684669	0.999869305886108
ENST00000441802.7	0.0815610546786677	0.0271017405300133	-0.054931396234587	0.670089609520504	-1.09020823121994	-1.14466763728711	-0.0542404367189264	0.736894114450712	-0.0542404367189264	0.736894114450712	0.999869305886108
ENST00000445771.6	-0.125191269013916	0.295345615116061	0.419516030643062	0.122501087251593	-0.573809341081308	-0.153272891268719	0.421586391034939	0.235811274501599	0.421586391034939	0.235811274501599	0.999869305886108
ENST00000287169.8	-0.127973364294717	-0.28014168800718	-0.15272852362746	0.270995649638541	-1.10694237212678	-1.25911078839832	-0.152173701396594	0.373531813664354	-0.152173701396594	0.373531813664354	0.999869305886108
ENST00000432901.4	0.0904168496731626	0.22033673543818	0.12745210429655	0.741927435293567	-2.3195409247209	-2.1896218386737	0.133852737962174	0.81767781247256	0.133852737962174	0.81767781247256	0.999869305886108
ENST00000420578.7	1.18306700844997	0.167175106871396	-1.02444801294522	0.0547898094105199	0.100558900082524	-0.915333357792126	-1.01204388463574	0.104988810408104	-1.01204388463574	0.104988810408104	0.916341476377246
ENST00000445720.1	0.164532185740493	0.771833053871038	0.593118603666942	0.548390378784905	2.7470768920107	3.35437840404029	0.613531095535771	0.173754427567098	0.593118603666942	0.548390378784905	0.999869305886108
ENST00000344051.8	0.332756926055399	1.14767772553789	0.806317371786077	0.113247721901927	0.00335723257548833	0.818277845903588	0.826222399004989	0.134306302859385	0.826222399004989	0.134306302859385	0.961860545113711
ENST00000372718.8	-0.162782455035653	-0.0921028306868633	0.0703981081656291	0.440543548716982	-0.270929133098106	-0.200249531749147	0.0706251981217647	0.490095619315356	0.0706251981217647	0.490095619315356	0.999869305886108
ENST00000372158.6	0.121518971686636	0.385420283670167	0.263460850416658	0.0796051467141595	-0.469407614431461	-0.205506384612679	0.264586428704073	0.146623810056377	0.264586428704073	0.146623810056377	0.979274090404539
ENST00000482604.5	0.302913626332096	0.0953138781780954	-0.207975389102069	0.317427603512576	3.78983161451758	3.58223204719593	-0.207502358260897	0.0960940448331817	-0.207975389102069	0.317427603512576	0.999869305886108
ENST00000556147.5	-0.650642382343777	-0.16411212490277	0.48514497601565	0.0317115657349712	2.53088974454336	3.01742017403559	0.486455149079759	0.000322408175778005	0.48514497601565	0.0317115657349712	0.605577526963133
ENST00000373337.3	0.391107455147471	0.177007055143951	-0.216553014701553	0.5565398579316	1.47088122185612	1.25678071207637	-0.21286700847676	0.575411688103628	-0.21286700847676	0.575411688103628	0.999869305886108
ENST00000380909.8	0.0600240486900872	0.124850204721134	0.0639145097886042	0.725660852485761	0.0805601493918476	0.145386203819955	0.0651951886482016	0.76150998631902	0.0651951886482016	0.76150998631902	0.999869305886108
ENST00000374389.8	-0.29990767267385	-0.155490559151669	0.144196072088823	0.120220285592388	-0.220503854377377	-0.0760867753371791	0.144430535122388	0.182688908670155	0.144430535122388	0.182688908670155	0.999869305886108
ENST00000565488.6	0.543819747889595	0.20249550116392	-0.342365405115911	0.0273460040269026	0.0862850670389272	-0.255039236033176	-0.340865076650499	0.0559429091865406	-0.340865076650499	0.0559429091865406	0.765355721172561
ENST00000285814.9	0.170925988913321	0.0846670392002416	-0.0864292312222766	0.381750010951739	0.433660200675827	0.347401229143856	-0.0862005832850838	0.426094788018629	-0.0862005832850838	0.426094788018629	0.999869305886108
ENST00000432899.5	0.307523348260227	0.273649523366785	-0.0354608072881115	0.867311587645735	6.36038214416863	6.32650937723718	-0.0336793556485038	0.804430005522524	-0.0354608072881115	0.867311587645735	0.999869305886108
ENST00000367534.5	0.0450137718594209	-0.0496359486303629	-0.0961304289061395	0.683389532241002	-1.04426603582813	-1.13891597765443	-0.094404004580209	0.746967427523961	-0.094404004580209	0.746967427523961	0.999869305886108
ENST00000317615.11	0.115200144910874	0.232291710779434	0.116349254431739	0.481075960036846	1.86862136015226	1.98571295691642	0.11721436547488	0.408145737143856	0.116349254431739	0.481075960036846	0.999869305886108
ENST00000261507.11	-0.2841966547898	-0.355248531198774	-0.0782038679587362	0.821382606119119	1.89224385061335	1.8211921861308	-0.0712634326551944	0.820850219537935	-0.0782038679587362	0.821382606119119	0.999869305886108
ENST00000225929.5	-0.0900546411992944	0.0786528053731461	0.160643002595016	0.717057519362027	-0.000632560822750365	0.168074622522918	0.171117788035636	0.724427498846611	0.171117788035636	0.724427498846611	0.999869305886108
ENST00000351298.9	0.490440083724979	0.800173079136485	0.307927881849124	0.184837498019835	-0.498062832549963	-0.188329985220564	0.31235115981527	0.273522691891934	0.31235115981527	0.273522691891934	0.999869305886108
ENST00000310118.9	0.142210921714729	0.173005096904243	0.0306220575548111	0.611188334385539	0.16323564319357	0.194029813902229	0.0307651511853547	0.626177806018057	0.0307651511853547	0.626177806018057	0.999869305886108
ENST00000345080.5	0.224252111422643	0.0602300736993959	-0.164517129357602	0.19773818579118	-1.86532956908205	-2.02935170272632	-0.163604976431915	0.326098622842134	-0.163604976431915	0.326098622842134	0.999869305886108
ENST00000648921.1	0.0969750641293204	0.0646591682900473	-0.0330164072761652	0.932221832160159	-2.08262980930542	-2.11494620497502	-0.031129757081418	0.937331147240703	-0.031129757081418	0.937331147240703	0.999869305886108
ENST00000429815.6	-0.273546221258936	-0.455643135471491	-0.18587842921296	0.544898188134137	2.63447579060708	2.45237916808079	-0.182216102928544	0.401666008743594	-0.18587842921296	0.544898188134137	0.999869305886108
ENST00000319121.4	-0.179817595168398	0.0730674348004368	0.251889922047587	0.176040146692747	-0.722681155691663	-0.46979625979173	0.253214373419719	0.266561419654664	0.253214373419719	0.266561419654664	0.999869305886108
ENST00000374023.8	0.0571715585121737	0.135618965264556	0.077932778155307	0.613812821854702	-2.73585184553905	-2.65740460762358	0.0790736656873401	0.713216954283378	0.0790736656873401	0.713216954283378	0.999869305886108
ENST00000473835.7	0.00541812545195138	0.137314257411022	0.131924980973165	0.17111434189812	0.047563464495987	0.179459548287066	0.131963777224832	0.263196955914887	0.131963777224832	0.263196955914887	0.999869305886108
ENST00000310850.9	0.432709680611513	0.677885652977024	0.242306387821501	0.559776729404851	-1.57581801407678	-1.33064271838085	0.254462417911103	0.672452811685743	0.254462417911103	0.672452811685743	0.999869305886108
ENST00000551671.5	-0.0511834548745103	-0.107143608944929	-0.057595824876679	0.813096339125683	2.17714531490397	2.12118525285302	-0.055877108455457	0.796991208441132	-0.057595824876679	0.813096339125683	0.999869305886108
ENST00000285848.9	-0.21089496833103	-0.12735389440013	0.0833499779550315	0.383216615049476	1.26741819752986	1.35095927596278	0.0835583530804683	0.349526283892075	0.0833499779550315	0.383216615049476	0.999869305886108
ENST00000326291.11	0.274393499425096	-0.22009701964327	-0.497113798911708	0.08534754201277	0.161745401011116	-0.332745344573343	-0.494622846839895	0.14244338891855	-0.494622846839895	0.14244338891855	0.972077555914844
ENST00000309822.7	-0.0346809211809981	-0.142043204166055	-0.108111123521188	0.638286156811684	-0.469129860732682	-0.576492455671538	-0.106889534364866	0.699737601736788	-0.106889534364866	0.699737601736788	0.999869305886108
ENST00000262225.8	0.0818714875438664	0.035681368880091	-0.0464531610097687	0.567434224231112	-1.45864364130852	-1.50483379795412	-0.0460515033615709	0.64895327138429	-0.0460515033615709	0.64895327138429	0.999869305886108
ENST00000394818.8	0.0281378090575975	0.0657417815619504	0.0370624747120243	0.755190128147349	-0.555951655103538	-0.518347739559293	0.0376700555583045	0.793045868033867	0.0376700555583045	0.793045868033867	0.999869305886108
ENST00000614623.4	-0.0975191260587964	0.0893274551663163	0.185495853133586	0.263582165700051	-0.938951357212459	-0.752104851408787	0.187337079505768	0.332695488489755	0.187337079505768	0.332695488489755	0.999869305886108
ENST00000469858.5	0.22105361822518	0.16871131751448	-0.0540886069131785	0.922232569601714	-3.52789818572076	-3.58024114635136	-0.049147177895744	0.933194383244074	-0.049147177895744	0.933194383244074	0.999869305886108
ENST00000480945.6	-0.584702507616637	-0.662060534428224	-0.0775549160278346	0.566846113697022	-1.45827027590042	-1.53562841771272	-0.0775528418465989	0.646518810554163	-0.0775528418465989	0.646518810554163	0.999869305886108
ENST00000378875.7	0.345743427797266	0.611026364227591	0.263513329703386	0.41090114186651	1.5996535799446	1.86493654212495	0.267086215850401	0.355093557620566	0.263513329703386	0.41090114186651	0.999869305886108
ENST00000418458.6	0.047002793929855	0.00848339929876334	-0.038735742072198	0.629836568498818	-0.0248599705088581	-0.0633793819876651	-0.0385318700639559	0.667464736187125	-0.0385318700639559	0.667464736187125	0.999869305886108
ENST00000359611.4	-0.259784265650461	0.0261723044603381	0.285926636752993	2.37867463681696e-07	0.928991503186667	1.21494807194357	0.285926636492478	1.9173174412365e-07	0.285926636752993	2.37867463681696e-07	5.22296218126617e-05
ENST00000293288.12	0.0175105573750659	-0.0502383993403989	-0.0695412403526794	0.738438528820056	1.52835048471301	1.4606015958114	-0.0675313846942362	0.717854431219807	-0.0695412403526794	0.738438528820056	0.999869305886108
ENST00000320676.11	0.0847081666403113	0.138187190544796	0.0533480149787925	0.39610977153163	0.894131933620672	0.947610954202787	0.0534933772951514	0.403368780837683	0.0534933772951514	0.403368780837683	0.999869305886108
ENST00000438773.4	0.217539842817282	0.352166534489375	0.132290807011664	0.580161520667096	0.256653990986825	0.391280607912807	0.135916541181723	0.59874987983282	0.135916541181723	0.59874987983282	0.999869305886108
ENST00000311635.12	-0.317071250120586	-0.450073737301825	-0.134739032351994	0.529905795574705	-0.683283494124874	-0.816286142184921	-0.133592320931892	0.59979103293915	-0.133592320931892	0.59979103293915	0.999869305886108
ENST00000311895.8	-0.1713626171015	-0.0725116425442137	0.0958031492510942	0.717061348669118	-0.272966498005815	-0.174115683636564	0.0993533870656238	0.742807545286758	0.0993533870656238	0.742807545286758	0.999869305886108
ENST00000216214.7	-0.212112505190718	-0.136174873322211	0.0743047756121804	0.753532804619411	-1.43208459802528	-1.35614717034097	0.0764049834890344	0.810817499121829	0.0764049834890344	0.810817499121829	0.999869305886108
ENST00000279146.8	-0.0275914392477332	-0.0929734122184727	-0.0661954152252637	0.665070042745254	0.673402901792733	0.608020892648473	-0.0651556973416463	0.688946423156381	-0.0651556973416463	0.688946423156381	0.999869305886108
ENST00000395366.3	0.0456133488832525	-0.0835617059209854	-0.129506713477325	0.224330573686761	0.056383907439116	-0.0727911775947774	-0.129102891811284	0.279842236518131	-0.129102891811284	0.279842236518131	0.999869305886108
ENST00000624776.3	0.223987876216598	0.0866398075394214	-0.138760837457289	0.565362162010803	-1.69590858685719	-1.83325693348756	-0.136679430371656	0.66239412712232	-0.136679430371656	0.66239412712232	0.999869305886108
ENST00000330817.11	-0.256729141929492	0.108193897297791	0.361105031827251	0.26212217934516	0.313071950831815	0.677994864886229	0.365825129062544	0.283801208654152	0.365825129062544	0.283801208654152	0.999869305886108
ENST00000345094.7	-0.0819317048019113	-0.0397891761188961	0.0417648137218518	0.693994659554104	0.031117798063293	0.0732603019750038	0.0422532906467372	0.716922907732999	0.0422532906467372	0.716922907732999	0.999869305886108
ENST00000333256.11	-0.223808470477359	-0.228397487826457	-0.00580516953430266	0.981424747647986	0.255944299820248	0.251355141850007	-0.00464413573995026	0.985175352571804	-0.00464413573995026	0.985175352571804	0.999869305886108
ENST00000338435.8	0.172468380569131	-0.229474727250162	-0.402737513205518	0.00391913927893065	1.6374021151019	1.23545902249831	-0.401884046526404	0.00189432481863118	-0.402737513205518	0.00391913927893065	0.185999655422718
ENST00000305786.7	0.569049659382545	0.408507778714111	-0.160559997918667	0.00514753168246506	0.793954544054295	0.633412658067883	-0.160439749854389	0.00835502093697148	-0.160439749854389	0.00835502093697148	0.298345579812223
ENST00000566605.5	0.0760203816518389	0.747268364589835	0.670837931043667	2.93900356856371e-05	-3.57344614965757	-2.90219838057672	0.672110071643245	0.00455533483828373	0.672110071643245	0.00455533483828373	0.201781558701356
ENST00000452863.9	0.138942250551243	0.21521440362855	0.0750109087074933	0.679075163968496	0.826296634652209	0.90256876485326	0.0766415802058003	0.676176194536568	0.0750109087074933	0.679075163968496	0.999869305886108
ENST00000393600.8	-0.185001929366471	-0.396953892085256	-0.212665075075454	0.0689174362393199	-0.60008230894081	-0.812034316290935	-0.212062627580207	0.115489644892382	-0.212062627580207	0.115489644892382	0.933322737109928
ENST00000275159.10	0.470342293113065	-0.259475022255458	-0.741795269282385	0.131866427234044	1.86104498294944	1.13122780877266	-0.729667594993295	0.104857595976016	-0.741795269282385	0.131866427234044	0.95038941966378
ENST00000371145.8	0.0715037937783224	-0.00701415903142615	-0.0788247533746875	0.411858533847796	-0.389810948377447	-0.468328935312472	-0.0783290012872755	0.484426795307792	-0.0783290012872755	0.484426795307792	0.999869305886108
ENST00000317178.10	-0.0690913544352566	-0.61151514575536	-0.546779507669684	0.168073420659171	-1.28225113190769	-1.82467550287374	-0.544425356871102	0.268201531239737	-0.544425356871102	0.268201531239737	0.999869305886108
ENST00000381298.7	0.186985154969064	0.344576811271232	0.155260710018978	0.58947956327543	-0.153402945134642	0.00418855197528221	0.159046530343788	0.630620885260239	0.159046530343788	0.630620885260239	0.999869305886108
ENST00000447944.7	0.457799472436822	0.245427022889528	-0.212917886219352	0.0696249800332173	1.4137315834905	1.20135913815349	-0.212145857147079	0.0608141796686335	-0.212917886219352	0.0696249800332173	0.810067411434953
ENST00000322875.8	0.163648617477755	-0.0293190520652663	-0.193513192093516	0.146624874268426	1.78268388348317	1.58971625899425	-0.192936084870463	0.0775381634127005	-0.193513192093516	0.146624874268426	0.979274090404539
ENST00000308893.9	-0.130654979065551	-0.620287786553679	-0.49127994716862	0.0434073185980661	-0.869537763266215	-1.35917082810917	-0.490651673254458	0.0996855176751371	-0.490651673254458	0.0996855176751371	0.903639934950478
ENST00000621421.4	0.0725466627593859	-0.0695604072452873	-0.142372233143576	0.163780219978891	0.517859049083767	0.375751947851808	-0.142055353379153	0.215075564246137	-0.142055353379153	0.215075564246137	0.999869305886108
ENST00000286428.7	0.047405730574123	-0.0684910238102289	-0.116269644034498	0.253117437245489	0.914349595763245	0.798452841202558	-0.115806418369871	0.247931817884629	-0.116269644034498	0.253117437245489	0.999869305886108
ENST00000199708.3	-0.433341950275703	-0.333886802011371	0.0964818023152381	0.746178153185705	1.1177569442685	1.21721209110689	0.0994310619996659	0.716313864244766	0.0964818023152381	0.746178153185705	0.999869305886108
ENST00000491998.5	-0.515229458854688	-0.70475607910883	-0.199815348315856	0.693609391982116	-0.314489057786676	-0.504016263937402	-0.193098872758009	0.735749388757318	-0.193098872758009	0.735749388757318	0.999869305886108
ENST00000281828.8	0.120920359111362	0.00358402084627083	-0.11773245922979	0.25078336949008	1.4631138458921	1.34577751567774	-0.117312163910267	0.220067466542324	-0.11773245922979	0.25078336949008	0.999869305886108
ENST00000366960.8	0.172702916934609	0.0951937093291738	-0.0787092636442486	0.666348163858557	-1.56170228266124	-1.63921165220784	-0.0771858610032088	0.74274634601667	-0.0771858610032088	0.74274634601667	0.999869305886108
ENST00000375600.5	0.0450114456093962	-0.324561131965212	-0.371037649686345	0.551050123228913	-1.76131870540907	-2.13089265622238	-0.370454569509313	0.623528749898446	-0.370454569509313	0.623528749898446	0.999869305886108
ENST00000620676.6	-0.401310216780522	-0.480911228820566	-0.080036542579407	0.609196342393217	-1.50223055540909	-1.58183170110636	-0.080036545079047	0.683944623589896	-0.080036545079047	0.683944623589896	0.999869305886108
ENST00000296149.9	-0.00439475540045983	0.0706557144682498	0.0744236637371964	0.555394268787114	0.0668161579476423	0.141866595592035	0.0753462703493226	0.587405105100805	0.0753462703493226	0.587405105100805	0.999869305886108
ENST00000330597.5	-1.01314112224628	-1.13689687519796	-0.123614946316419	0.137094923222091	1.95980158589681	1.8360457734506	-0.123868571660549	0.216314939437351	-0.123868571660549	0.216314939437351	0.999869305886108
ENST00000366627.4	0.240097669764449	0.264430760126819	0.0205628890148075	0.953981647848368	0.709122871027873	0.733455851360982	0.0261180440434372	0.939773596392302	0.0205628890148075	0.953981647848368	0.999869305886108
ENST00000221801.8	0.0119669234874384	-0.0977586039895945	-0.109765975800155	0.0473285422414226	0.292912664522607	0.183187134990373	-0.109765975972398	0.0526758059104696	-0.109765975972398	0.0526758059104696	0.751665535061221
ENST00000370094.7	-0.481788695114772	0.0776022597697528	0.559271361108969	0.225711723425297	-0.741444251957841	-0.182054692477984	0.560779901316347	0.416674195523704	0.560779901316347	0.416674195523704	0.999869305886108
ENST00000650072.1	-0.14048408770459	-0.647885021510087	-0.510493730086929	0.165074437134713	-0.959955105972231	-1.46735654793806	-0.509687750491187	0.259030227718043	-0.509687750491187	0.259030227718043	0.999869305886108
ENST00000265073.9	0.116793621403163	0.0683910319018988	-0.0484678829196291	0.482975539619932	0.875885437378425	0.827482836807365	-0.048303026499382	0.515673419251985	-0.048303026499382	0.515673419251985	0.999869305886108
ENST00000247815.9	-0.0856837871542861	-0.0846917565555605	-0.00582087969714973	0.989617356296297	-0.0683697833836635	-0.0673784790846026	0.00194029315974564	0.995676484760401	0.00194029315974564	0.995676484760401	0.999869305886108
ENST00000375940.9	0.235237399290608	0.610375847891827	0.373682364225431	0.0627941573767519	-0.680215598673231	-0.30507728641137	0.376471360808578	0.130621739556991	0.376471360808578	0.130621739556991	0.946640696789429
ENST00000368273.8	-0.879767877818922	-0.560266055519191	0.316747270102273	0.448642696941649	3.02811985142141	3.34762211476987	0.319202056006508	0.165798775832829	0.316747270102273	0.448642696941649	0.999869305886108
ENST00000425753.7	0.19498024928127	0.491208292058459	0.295805796872345	0.00959554872043393	0.146293921514093	0.442521946705173	0.296603410120579	0.0151047896083787	0.296603410120579	0.0151047896083787	0.424745037489014
ENST00000275428.9	0.747513986722919	0.224560107499942	-0.523355625380444	0.00310280139008327	-0.835123151855973	-1.35807718235908	-0.522234013793735	0.0209691810707164	-0.522234013793735	0.0209691810707164	0.498622001497219
ENST00000258739.9	0.415709381802937	0.331554221838255	-0.084522193138007	0.414888806197489	0.561881325772247	0.477726151274105	-0.0840653169532269	0.447216427890989	-0.0840653169532269	0.447216427890989	0.999869305886108
ENST00000361204.9	-1.14246005050912	-0.793795334938457	0.348277145256641	0.00578258513152453	-0.524933761470919	-0.176269112912568	0.348295953045373	0.0172277304059307	0.348295953045373	0.0172277304059307	0.45470633705679
ENST00000271732.8	-0.0975293578462378	0.0938737969066507	0.189505165665047	0.389119389580907	0.207490812418921	0.398893874724268	0.19180430546762	0.431159804302779	0.19180430546762	0.431159804302779	0.999869305886108
ENST00000267750.9	0.017859881782287	-0.0752254652685779	-0.0937298590015414	0.484529431321804	0.717689046475514	0.624603692888751	-0.0931111802609876	0.491891365441571	-0.0931111802609876	0.491891365441571	0.999869305886108
ENST00000357182.9	-0.587750774036085	-0.684030799987403	-0.0978688671721821	0.765383175828046	-0.034567246802406	-0.130847678340745	-0.097868871634085	0.792911368865374	-0.097868871634085	0.792911368865374	0.999869305886108
ENST00000443868.6	-0.00222909389353481	-0.0773026854100086	-0.0763465844113156	0.647633490428021	0.111164097653441	0.0360904442013775	-0.0749888541089287	0.68802928823284	-0.0749888541089287	0.68802928823284	0.999869305886108
ENST00000648566.1	0.406415083279557	-0.140502808524675	-0.550250922123108	0.0332059926546365	1.49189693393545	0.944979107434967	-0.546980795772525	0.0204700949342156	-0.550250922123108	0.0332059926546365	0.615234908789675
ENST00000436008.6	0.236999942522268	-0.170010198629486	-0.411233201187677	0.337155858791055	-1.68676692358302	-2.09377755829098	-0.406730661266713	0.46195695890131	-0.406730661266713	0.46195695890131	0.999869305886108
ENST00000381685.10	0.043215324414825	-0.111866390960096	-0.15536450474527	0.136221509519363	-0.401935978975235	-0.557017734768272	-0.155126615512699	0.205855035766968	-0.155126615512699	0.205855035766968	0.999869305886108
ENST00000472947.5	-0.362379128932428	-0.144439606125107	0.217098081176557	0.145301715767922	1.79712631634426	2.01506589991524	0.218096176929156	0.0516686944863088	0.217098081176557	0.145301715767922	0.977561430578881
ENST00000568269.5	-1.02283606363942	-0.276612828758916	0.746938730328731	0.186969460189769	0.478127981093964	1.22435002042355	0.745573839944798	0.280139151057428	0.745573839944798	0.280139151057428	0.999869305886108
ENST00000381125.9	-0.0705950895272306	-0.0827175355508217	-0.0125442911484375	0.898904745001798	0.362299461573108	0.350176996072006	-0.0120618185093564	0.909682263555335	-0.0120618185093564	0.909682263555335	0.999869305886108
ENST00000234179.8	0.3606626633731	0.638843060901295	0.276442138524867	0.268893233424419	-2.12125590730175	-1.84307584233159	0.281466454705025	0.423791319489173	0.281466454705025	0.423791319489173	0.999869305886108
ENST00000216373.10	0.579010075781626	-0.0936147375465863	-0.675497663379359	0.0573962162891187	-1.05826947279445	-1.73089473487966	-0.671243076877588	0.13787924381006	-0.671243076877588	0.13787924381006	0.96766547616396
ENST00000543927.6	-0.135365388052639	0.00594801447069013	0.139421756412921	0.585456895430486	1.56042053219193	1.70173396554715	0.141829878525148	0.531459856788064	0.139421756412921	0.585456895430486	0.999869305886108
ENST00000265643.4	0.228727375971636	0.341212210342794	0.112036827342263	0.376777175164412	0.778139541500102	0.8906243662959	0.112724435163114	0.379625309327787	0.112724435163114	0.379625309327787	0.999869305886108
ENST00000355628.9	-0.208381610513417	-0.0258166910979735	0.179582081193506	0.539754934198514	1.5863703344989	1.76893533639924	0.183025512615873	0.4512047461381	0.179582081193506	0.539754934198514	0.999869305886108
ENST00000263092.11	-0.0503251979769627	0.00998907196158729	0.0593017642696774	0.727042574927196	-1.31606417929371	-1.25575004861563	0.0605901427130862	0.780835295074333	0.0605901427130862	0.780835295074333	0.999869305886108
ENST00000485050.5	0.0920501964769193	-0.16597408879082	-0.259477900479461	0.158026770633172	-0.271244405326435	-0.529268787291851	-0.257986893371701	0.228218197692474	-0.257986893371701	0.228218197692474	0.999869305886108
ENST00000612478.4	-0.0824972352485357	0.131409926153849	0.211061831637522	0.470654837515463	-1.2346446533789	-1.02073781685806	0.215626982672855	0.566072739087815	0.215626982672855	0.566072739087815	0.999869305886108
ENST00000598441.6	0.0957850227596911	0.0836428172831361	-0.0122849404337591	0.938735874236277	-0.143533408815823	-0.155675748384628	-0.0119212618467617	0.942527133342885	-0.0119212618467617	0.942527133342885	0.999869305886108
ENST00000255390.10	-0.114105276755608	0.0529820283394022	0.166350747946488	0.241569950574227	-0.23196371815068	-0.0648764783657778	0.167313122858198	0.313431201908322	0.167313122858198	0.313431201908322	0.999869305886108
ENST00000246792.4	-0.454429840602427	-0.463116865103739	-0.0198941512494271	0.953011363795935	0.709952986986652	0.701265814130301	-0.00992794253253848	0.981161940020027	-0.00992794253253848	0.981161940020027	0.999869305886108
ENST00000367478.9	0.0556959917585485	-0.0396279319968906	-0.0954562825356848	0.202385239551466	-0.283849284817225	-0.379173226470264	-0.0953443286980176	0.260418975554192	-0.0953443286980176	0.260418975554192	0.999869305886108
ENST00000370495.6	0.144336419120474	-0.00882961633265922	-0.157148904286041	0.63557864021768	-0.40680311293161	-0.559969421264652	-0.15247185801163	0.70126664139419	-0.15247185801163	0.70126664139419	0.999869305886108
ENST00000338370.7	-0.298678238457357	-0.312589070477256	-0.0140987857027095	0.868242812844243	0.708452351558824	0.69454150431434	-0.0138973745834453	0.877476084661635	-0.0138973745834453	0.877476084661635	0.999869305886108
ENST00000372530.9	0.0567073821659207	0.186277043603822	0.12802946245082	0.512810088601671	0.616668129710529	0.746237769106126	0.129900079189787	0.509776781975347	0.12802946245082	0.512810088601671	0.999869305886108
ENST00000498926.7	-0.102420229689347	-0.123605565356568	-0.0214267072287955	0.797974311407074	-0.579506520097107	-0.600691878911515	-0.0212245687244237	0.826265885486377	-0.0212245687244237	0.826265885486377	0.999869305886108
ENST00000274496.10	-0.117085248464829	-0.237222293712608	-0.120975934860424	0.495138864903041	0.147792037330967	0.0276548977258579	-0.120247672680764	0.5536179894756	-0.120247672680764	0.5536179894756	0.999869305886108
ENST00000616056.4	-0.119245361162253	0.0488495403248425	0.166535598333442	0.504223661405023	-1.39280370812128	-1.22470911050287	0.168584511219442	0.60953449018486	0.168584511219442	0.60953449018486	0.999869305886108
ENST00000361272.9	0.0418595870166903	-0.0299791303664886	-0.07245103232484	0.656960908141008	-1.46932487691826	-1.54116373147545	-0.0715565773306479	0.730578327582898	-0.0715565773306479	0.730578327582898	0.999869305886108
ENST00000343150.10	-0.0210521678163934	-0.0394065503839788	-0.0188028293870603	0.892527385411213	0.0647941670498422	0.0464397201552741	-0.018119090477589	0.907191422844619	-0.018119090477589	0.907191422844619	0.999869305886108
ENST00000341372.8	0.0932678460675189	0.505843204281989	0.411881515030906	0.180597713292092	2.06557897203024	2.47815435846196	0.413652477672614	0.129441374864943	0.411881515030906	0.180597713292092	0.999869305886108
ENST00000610761.2	-0.246093221397886	-0.0496435225477642	0.192723177559588	0.588151124301928	-2.0058099730126	-1.80936083458643	0.19836302251707	0.680266652127311	0.19836302251707	0.680266652127311	0.999869305886108
ENST00000270815.5	-0.237094327935563	-0.247546557720849	-0.0119000040140151	0.962696293936668	-1.58362256625168	-1.59407504741842	-0.0102577497448415	0.970703339548862	-0.0102577497448415	0.970703339548862	0.999869305886108
ENST00000250111.9	-0.588330484501452	-0.300676108176442	0.284996525876791	0.409619973870412	-0.289608607052244	-0.00195463451228181	0.287054251258991	0.493751357783806	0.287054251258991	0.493751357783806	0.999869305886108
ENST00000482587.5	-0.0832473054471302	0.0578867582992615	0.140666810346418	0.351370707293021	-1.12751702887538	-0.986383103979558	0.141243389403201	0.477145340605438	0.141243389403201	0.477145340605438	0.999869305886108
ENST00000366722.5	-0.202243819413686	-0.385124938799606	-0.185629253843007	0.613926580656252	-0.41882146741853	-0.601703048707419	-0.183327319613872	0.67396617677933	-0.183327319613872	0.67396617677933	0.999869305886108
ENST00000541455.1	-0.318375612005745	-0.203898776862266	0.113675964167012	0.396481881502169	0.176839211792331	0.291316028781657	0.114624209286136	0.408947041667138	0.114624209286136	0.408947041667138	0.999869305886108
ENST00000372685.8	0.0242806951776193	-0.107561655880919	-0.132493652827861	0.412656468234526	1.04200658567875	0.910164211600175	-0.131747210526026	0.427650056539384	-0.131747210526026	0.427650056539384	0.999869305886108
ENST00000369429.5	-0.281747953211858	-0.194903315539464	0.0784594380597028	0.86608859358327	-0.328130314332221	-0.241286149007409	0.087841164691886	0.874210649712174	0.087841164691886	0.874210649712174	0.999869305886108
ENST00000025399.10	0.0875452504437703	-0.00447200644544011	-0.092148308557802	0.364543859628342	1.0582066787741	0.966189401633683	-0.0919190847218031	0.397253638087362	-0.0919190847218031	0.397253638087362	0.999869305886108
ENST00000545237.1	-0.126563427192562	0.229076466951951	0.354460780593408	0.0372764652016321	0.480653039976092	0.836292903994403	0.356173953741743	0.0440256231105467	0.356173953741743	0.0440256231105467	0.697454666817297
ENST00000407010.7	0.883976843130823	0.834349152348419	-0.050821954798052	0.833074179745082	-0.174303671220661	-0.223931521160337	-0.0472671588804716	0.872618561740629	-0.0472671588804716	0.872618561740629	0.999869305886108
ENST00000474904.5	-0.339118997787884	3.50037004520191	3.83835950601885	2.45830186081694e-22	-5.96341648643093	-2.12392923081902	3.63242514620035	2.11841217830862e-05	3.63242514620035	2.11841217830862e-05	0.00276734350381582
ENST00000327044.7	-0.354700291141237	-0.246054019565367	0.108633394892952	0.0753439490026932	-0.0101797345668886	0.098466525768182	0.108680770234334	0.107616006947732	0.108680770234334	0.107616006947732	0.916341476377246
ENST00000237163.9	-0.0355046429709095	0.20698957054583	0.239646089042218	0.48973626880581	-0.869146911349135	-0.626653155219614	0.244516820560776	0.589117534957791	0.244516820560776	0.589117534957791	0.999869305886108
ENST00000368086.5	0.429902937988197	0.724629736767063	0.291840460689313	0.444476497984162	0.76410327673743	1.05882981252329	0.298412711619588	0.479091036497355	0.298412711619588	0.479091036497355	0.999869305886108
ENST00000421832.3	-0.369946674985858	-0.473138637253974	-0.105122965394705	0.676215421173933	2.80875067408392	2.705558959681	-0.10344492492417	0.546496433017821	-0.105122965394705	0.676215421173933	0.999869305886108
ENST00000392876.8	-0.120055874001788	0.138199696311634	0.256524410770799	0.275937336249227	-1.30770619173716	-1.04945087308246	0.259063876582286	0.397104218064369	0.259063876582286	0.397104218064369	0.999869305886108
ENST00000396667.7	0.923755591145691	0.585366065912126	-0.339795178853955	0.0939742228708445	1.06178794851768	0.723398402766674	-0.337407076365108	0.111488278768999	-0.337407076365108	0.111488278768999	0.923402116288977
ENST00000402615.6	0.0848631368844395	0.0255880091304145	-0.0599617326296586	0.748624401273512	-2.47270260337526	-2.53197794086534	-0.0589097747573648	0.811028706906653	-0.0589097747573648	0.811028706906653	0.999869305886108
ENST00000593066.5	0.306223046142464	2.12528687487133	1.81724570753815	0.0897821852230978	-1.08011044973607	0.738949690094889	1.7565224416145	0.494151507320139	1.7565224416145	0.494151507320139	0.999869305886108
ENST00000381042.9	-0.375174504767848	-0.342016970589011	0.0299221483788963	0.906305903500711	0.0899654728143541	0.123122896488068	0.0331856843986453	0.904134927534039	0.0299221483788963	0.906305903500711	0.999869305886108
ENST00000308448.11	0.196756931732344	0.28270163857986	0.0852988295492205	0.636472375580596	0.911999581234322	0.997944227087153	0.086587390404	0.662480964766918	0.086587390404	0.662480964766918	0.999869305886108
ENST00000562879.5	0.0900609280789589	1.9797282908153	1.90265380386459	0.101094218582573	-4.33127202415202	-2.44162102598905	1.87859334652139	0.59118526956321	1.87859334652139	0.59118526956321	0.999869305886108
ENST00000334678.8	-0.157297884111431	-0.12660713587582	0.0302332039321602	0.837816006854976	-0.964223611434665	-0.93353298581692	0.0306363123859335	0.873246335835522	0.0306363123859335	0.873246335835522	0.999869305886108
ENST00000473276.5	0.826294681606428	0.0908550722487526	-0.738652164512408	0.0416518589316752	3.93377500264984	3.19833590350648	-0.735013649552005	0.000103798237252084	-0.738652164512408	0.0416518589316752	0.679063482108828
ENST00000575977.1	-1.55737884136476	-0.422509292113268	1.13323961622264	2.95843211878465e-07	0.794555662571902	1.92942526666999	1.13463998598075	7.21870203895654e-10	1.13323961622264	2.95843211878465e-07	6.10620389317151e-05
ENST00000428468.6	-0.671500139525559	-0.563615541956605	0.107232741890318	0.456507876968683	0.339985565889331	0.447870144482425	0.107854380315212	0.460751002881653	0.107854380315212	0.460751002881653	0.999869305886108
ENST00000266546.11	-0.245591520839559	-0.717486669482692	-0.475084612371643	0.0648659139244268	0.427196412801974	-0.0446988409290242	-0.473084681957724	0.0868992328454968	-0.473084681957724	0.0868992328454968	0.859602834618922
ENST00000358739.4	-0.4277722214491	-0.147993724128551	0.279706106604244	4.54105502435692e-06	1.66542489339858	1.94520339948966	0.279854100911914	7.72292859918339e-08	0.279706106604244	4.54105502435692e-06	0.000710055876535809
ENST00000374202.7	0.0612663535635523	0.302144788867001	0.239831418648251	0.248894754244722	1.23499110482965	1.47586950933026	0.241349812015233	0.232939659069987	0.239831418648251	0.248894754244722	0.999869305886108
ENST00000485972.6	-0.112353961344935	-0.329411942253581	-0.218871029531662	0.335854101534513	0.642235835259992	0.425177761895821	-0.217401887627956	0.377178883705754	-0.217401887627956	0.377178883705754	0.999869305886108
ENST00000397641.8	-0.0281837411745666	-0.102887464017701	-0.0751767699001469	0.599506528086966	-0.691148313515517	-0.765852125821613	-0.0746039477845923	0.666909571204646	-0.0746039477845923	0.666909571204646	0.999869305886108
ENST00000624069.3	-0.146605273549109	-0.0216823598662795	0.125002772482682	0.381230109414513	-2.87942210712878	-2.75449939936138	0.12500276653113	0.541237031545651	0.12500276653113	0.541237031545651	0.999869305886108
ENST00000320996.14	-0.0185700949649313	0.225196168064451	0.243598724614972	0.259978685608306	-0.963185702500683	-0.719419768850735	0.244346878519155	0.416830974518007	0.244346878519155	0.416830974518007	0.999869305886108
ENST00000265081.7	0.147881813075165	-0.149387309239735	-0.298273516900668	0.117879903266605	0.00626254295657619	-0.291006686083372	-0.29720051610464	0.180034026057053	-0.29720051610464	0.180034026057053	0.999869305886108
ENST00000419617.7	0.107143332879657	-0.122955837154222	-0.232239627112215	0.296988508630905	0.556800428214036	0.326701203479314	-0.229716168823161	0.331726433352753	-0.229716168823161	0.331726433352753	0.999869305886108
ENST00000223369.3	0.416743924944834	0.495612690951891	0.0787489108410273	0.556756414880214	-2.17852862032556	-2.09965997936797	0.0795458930879818	0.669286475277905	0.0795458930879818	0.669286475277905	0.999869305886108
ENST00000543227.5	-0.158100445653361	0.326309130004577	0.48331611677089	0.124760946541534	-2.56798209127612	-2.08357309080303	0.487309499969395	0.279842607901413	0.487309499969395	0.279842607901413	0.999869305886108
ENST00000421763.5	0.146767987553815	0.103675346925392	-0.0475340313250179	0.925128159217797	-1.83741688627738	-1.88051015704318	-0.0389873225820967	0.946895613519879	-0.0389873225820967	0.946895613519879	0.999869305886108
ENST00000492132.1	-0.326251124391926	0.815005432008197	1.13195646314744	0.146847293217993	0.903649274342965	2.04490581626113	1.15197340663268	0.085939795097847	1.13195646314744	0.146847293217993	0.979274090404539
ENST00000372876.2	-0.1336241228133	-0.0419327327416476	0.0907930554474077	0.563481741355961	0.419690734572788	0.511382093001979	0.0919323080556924	0.577450808356049	0.0919323080556924	0.577450808356049	0.999869305886108
ENST00000357137.9	0.48457837142244	0.224773894910067	-0.262096824555049	0.255950150314864	0.441059163807995	0.181254626161959	-0.25867893526395	0.302963693429827	-0.25867893526395	0.302963693429827	0.999869305886108
ENST00000324685.10	-0.133913124001589	-0.0127881828053882	0.120942703706693	0.171112119678032	-1.13022075473338	-1.00909585304875	0.12127823559459	0.264908520427808	0.12127823559459	0.264908520427808	0.999869305886108
ENST00000323701.11	0.0172139363741051	0.134172618825194	0.116786396235158	0.205635641196679	-0.0800639638510229	0.0368946922740676	0.117050282538071	0.266725901803868	0.117050282538071	0.266725901803868	0.999869305886108
ENST00000270792.10	-0.994754593372494	-0.792706127356284	0.201418693138969	0.0823369966758102	0.729078115131667	0.931126589520765	0.201792251073792	0.0592212248626323	0.201418693138969	0.0823369966758102	0.849674385101064
ENST00000357582.3	-0.234340395033062	-0.16491811176525	0.0664231760172083	0.848286974220846	0.0165303350896446	0.0859522129252533	0.0697443322635909	0.874628800445659	0.0697443322635909	0.874628800445659	0.999869305886108
ENST00000634258.3	-0.722175341294085	-0.579526630589293	0.140258616236085	0.596009602485098	-0.683712457566066	-0.541064016677302	0.141727287637917	0.659646733996922	0.141727287637917	0.659646733996922	0.999869305886108
ENST00000400137.9	-0.252468155398698	0.176042548947421	0.427734949110424	0.022129606818204	-1.56644614206127	-1.13793563464933	0.429021275473066	0.0842151091056696	0.429021275473066	0.0842151091056696	0.854213911632459
ENST00000524238.3	0.159480371410578	-0.362085579595981	-0.525379860229439	0.196677896741017	0.984222476584739	0.462656445618537	-0.521976391666709	0.236824454876813	-0.521976391666709	0.236824454876813	0.999869305886108
ENST00000529372.5	-0.124532754726847	-0.0553089463304423	0.068372134818437	0.722357450184109	-0.581084248084917	-0.511860628685316	0.0694660865750323	0.781139450733089	0.0694660865750323	0.781139450733089	0.999869305886108
ENST00000499247.3	0.65198405778353	0.917292578625583	0.263422385322319	0.238873323794223	0.365848039465145	0.631156502094957	0.267429302366364	0.273913502560726	0.267429302366364	0.273913502560726	0.999869305886108
ENST00000323374.8	-0.0477676187564332	-0.230349437061438	-0.184013681373829	0.270092417649908	0.507144396041022	0.324562548103554	-0.182420490684605	0.29654019787283	-0.182420490684605	0.29654019787283	0.999869305886108
ENST00000397809.10	0.125819705922994	-0.190231085074391	-0.31625190195934	0.470824436277573	-1.70366005247442	-2.01971172362792	-0.314760166277967	0.568073559378096	-0.314760166277967	0.568073559378096	0.999869305886108
ENST00000381967.9	0.171198910874045	0.133128844766172	-0.0385196749326682	0.7278227512827	1.06430250576699	1.02623244730411	-0.038037696681689	0.721999406377199	-0.0385196749326682	0.7278227512827	0.999869305886108
ENST00000336431.10	-0.566660298331172	-1.13640735052823	-0.575917706648641	0.0958212217929959	0.729924673958303	0.160177481599209	-0.573166516174061	0.107511877898114	-0.573166516174061	0.107511877898114	0.916341476377246
ENST00000612800.1	0.0293899856199959	0.20404556952359	0.17398830394115	0.174225449857194	0.574552007572988	0.749207580492981	0.174927240411737	0.179453424837976	0.174927240411737	0.179453424837976	0.999869305886108
ENST00000370763.6	-0.00258919963905605	0.214258524214799	0.214433884838877	0.347395881409285	0.217782678406952	0.434630350502865	0.21739374428454	0.363924810528858	0.21739374428454	0.363924810528858	0.999869305886108
ENST00000438552.6	0.133990549990107	0.238515529809329	0.104497831046023	0.159859914042962	1.53308303566078	1.63760801991413	0.104497831317862	0.12815450030331	0.104497831046023	0.159859914042962	0.995055504016049
ENST00000262186.10	-0.253878659014276	-0.191576711465612	0.0617715823413632	0.61418972158312	-1.11367925902715	-1.05137730688828	0.0623040960896581	0.610669429285943	0.0617715823413632	0.61418972158312	0.999869305886108
ENST00000404760.5	-0.0103977227737564	0.0844876729867472	0.0935357032692781	0.678963603888906	-1.01777856626839	-0.922893391148753	0.0954843605103095	0.742137787488453	0.0954843605103095	0.742137787488453	0.999869305886108
ENST00000377698.4	-0.105551671080939	-0.000802057904733761	0.104413776446246	0.325232016025668	-0.0656820967683211	0.0390674857748089	0.104954779280602	0.380165026758288	0.104954779280602	0.380165026758288	0.999869305886108
ENST00000537400.1	-0.0165676079282398	0.3474018148316	0.357841340202192	0.448136554144883	0.355332133881497	0.719301292817652	0.368300028135153	0.473974521995292	0.368300028135153	0.473974521995292	0.999869305886108
ENST00000261973.12	0.0433589893607185	-0.0897668857114444	-0.133509084524756	0.199453339725581	0.0676382523930581	-0.0654876444566999	-0.133002409825595	0.242197210197679	-0.133002409825595	0.242197210197679	0.999869305886108
ENST00000533655.6	0.103073118116942	0.0443141908145423	-0.0604219895101004	0.826548108416648	-0.754460619230989	-0.813219938925269	-0.0582123920688833	0.861295022210899	-0.0582123920688833	0.861295022210899	0.999869305886108
ENST00000242209.9	0.990379341286106	0.888257318251751	-0.103401719621132	0.617893431480536	-0.598786680189843	-0.700908837945688	-0.100213763684686	0.705407283351418	-0.100213763684686	0.705407283351418	0.999869305886108
ENST00000393593.8	0.661643444815303	0.53329832391292	-0.133557036053412	0.69976522668814	0.578058199147065	0.449712965258936	-0.124833805944529	0.746630945919235	-0.124833805944529	0.746630945919235	0.999869305886108
ENST00000619387.5	0.131163637047712	0.11086453768553	-0.0204070616097191	0.787553351492782	-0.746254751586912	-0.766553872559779	-0.0202050117108998	0.819647509150572	-0.0202050117108998	0.819647509150572	0.999869305886108
ENST00000354193.5	0.198376393098569	0.819786144571813	0.619832833209533	0.0302357618836648	-2.2940899053698	-1.67268057961378	0.626078657568699	0.124966265906422	0.626078657568699	0.124966265906422	0.936794098379124
ENST00000432667.5	-0.344161213365923	-0.140628119574485	0.196634779741121	0.626721236158163	-0.843356222682093	-0.639823554522728	0.204197648989081	0.676507366188287	0.204197648989081	0.676507366188287	0.999869305886108
ENST00000263991.9	0.100445232691551	0.0191969659307863	-0.0824801065448817	0.784486646007428	-1.45703275474296	-1.53828139998693	-0.0799392317303687	0.831264392906672	-0.0799392317303687	0.831264392906672	0.999869305886108
ENST00000448549.1	0.263762740699233	0.561530713686873	0.29461861576725	0.475478423970716	-2.16911846667198	-1.8713512439396	0.305882854349612	0.609591910676741	0.305882854349612	0.609591910676741	0.999869305886108
ENST00000578049.4	-0.0272028944176758	0.0154303919751775	0.042258771999357	0.761593280070688	-0.422598523801747	-0.379965323419265	0.0426574942736728	0.803350592134561	0.0426574942736728	0.803350592134561	0.999869305886108
ENST00000175091.5	-0.0914448068018451	-0.169476173220002	-0.0787138767595463	0.668974032130721	1.52306065303677	1.44502925968814	-0.077898189431902	0.673390832583186	-0.077898189431902	0.673390832583186	0.999869305886108
ENST00000300093.9	0.0163028868637679	0.0432683397684751	0.0268476147344011	0.701659992048336	1.05799757345858	1.08496303340485	0.0270103276678748	0.667957663273329	0.0268476147344011	0.701659992048336	0.999869305886108
ENST00000424442.5	-0.0684980696946727	0.062413699737708	0.130620400391133	0.497365856236936	3.89807521257719	4.02898713784237	0.131064189822791	0.169015484198387	0.130620400391133	0.497365856236936	0.999869305886108
ENST00000373464.5	-0.250307132510796	-0.0229558342895376	0.226059209934391	0.416192551475712	-1.86349016315653	-1.63613925706763	0.22841481940599	0.540980087263504	0.22841481940599	0.540980087263504	0.999869305886108
ENST00000225296.8	-0.00910614046818924	0.167894013246701	0.176025809744088	0.248711682753138	-0.971443529487138	-0.79444346431535	0.17754025679548	0.340842335648145	0.17754025679548	0.340842335648145	0.999869305886108
ENST00000410115.5	1.7024742307466	1.54879357858447	-0.162526955021475	0.726446180448183	1.38182641063536	1.22814577659519	-0.140655719024648	0.797786625875077	-0.140655719024648	0.797786625875077	0.999869305886108
ENST00000355485.7	-0.00594236723474058	0.257257829196242	0.262133583140577	0.176339938276633	-0.719946681936295	-0.456746642822264	0.263931514974211	0.279711288894477	0.263931514974211	0.279711288894477	0.999869305886108
ENST00000215567.10	-0.29577758343129	-0.161319301656718	0.134086251731048	0.207514258062546	1.56730823306752	1.70176653806895	0.134484321647255	0.131718432940508	0.134086251731048	0.207514258062546	0.999869305886108
ENST00000312635.10	-0.301002276155081	-0.410434939946163	-0.110633687998084	0.701986732526731	-1.74216056006304	-1.85159363981499	-0.1097826649953	0.760231402468417	-0.1097826649953	0.760231402468417	0.999869305886108
ENST00000229758.8	-0.116395762097352	-0.0853928927439982	0.0305034744500132	0.826019421635951	0.35907865971191	0.390081456603694	0.0312297470279721	0.850948287084764	0.0312297470279721	0.850948287084764	0.999869305886108
ENST00000238789.10	-0.119982456911808	-0.119105987710066	-0.000460133660286299	0.999733585358457	-0.642238211478194	-0.641361839796505	0.000920267301066424	0.994907999977989	-0.000460133660286299	0.999733585358457	0.999869305886108
ENST00000353383.6	-0.0583551092241335	-0.155235959446882	-0.0987624651699028	0.67631400245281	-0.737562013422002	-0.834443060391201	-0.0968132089207332	0.735728671936441	-0.0968132089207332	0.735728671936441	0.999869305886108
ENST00000262498.8	-0.091571616188537	-0.0282790338061463	0.0624974184224429	0.630858523098113	-0.130081289560778	-0.066788745293993	0.0633142067794537	0.660913382781796	0.0633142067794537	0.660913382781796	0.999869305886108
ENST00000469257.2	-0.176106620113531	-0.23225661294988	-0.0563861235127765	0.705450444110161	-1.55599539150027	-1.61214551616558	-0.0559804697673583	0.765888701668664	-0.0559804697673583	0.765888701668664	0.999869305886108
ENST00000637944.2	-0.063637928067182	-0.0524502917912314	0.00510610442858095	0.994770790575863	1.43340109787532	1.44458882998107	0.0114179233904976	0.969560626599316	0.00510610442858095	0.994770790575863	0.999869305886108
ENST00000267294.4	0.0573000423554325	-0.0532475213790718	-0.120994370434173	0.809603386987991	0.669348623405827	0.558800840030623	-0.108806824722774	0.844415937318312	-0.108806824722774	0.844415937318312	0.999869305886108
ENST00000303088.9	0.291932513145829	0.261030947072138	-0.0314261499984179	0.793758202354664	0.95440034884367	0.923498784239456	-0.0307846267685462	0.799310194986351	-0.0307846267685462	0.799310194986351	0.999869305886108
ENST00000162044.14	-0.0110095975263018	0.264944510314858	0.27515441772105	0.0956378993125307	1.87243543927922	2.14838959834123	0.2762483083146	0.0363597777004371	0.27515441772105	0.0956378993125307	0.89160434335876
ENST00000397676.8	-0.295288674882887	-0.0328364859491488	0.261865848738708	0.0487234245521107	1.43294707177583	1.69539927826046	0.262513118646506	0.0261917841344312	0.261865848738708	0.0487234245521107	0.725347998431844
ENST00000367559.7	0.372921574330874	1.07025075156152	0.69694891808842	0.185838403983717	-0.716707325990778	-0.0193794010531881	0.706804412979749	0.389755479618931	0.706804412979749	0.389755479618931	0.999869305886108
ENST00000351328.8	0.0866567863384147	0.0640098706114176	-0.0228581959673118	0.801358919546958	1.11242414975545	1.08977722319647	-0.0226559111685775	0.810609327540141	-0.0226559111685775	0.810609327540141	0.999869305886108
ENST00000285737.9	0.0898340656413791	0.0160676748317337	-0.074346035366863	0.582077360956479	0.0383831436732799	-0.035383311712821	-0.0736512139755829	0.640273856036491	-0.0736512139755829	0.640273856036491	0.999869305886108
ENST00000635550.1	-0.274440457697851	1.16365873279806	1.44339198393659	0.180779168696709	-3.37818688776849	-1.94010163609517	1.40780071715724	0.64418926361223	1.40780071715724	0.64418926361223	0.999869305886108
ENST00000397061.3	0.110061826922393	-0.092171522941117	-0.202674514815722	0.307467131187725	0.826477705482561	0.624244240374031	-0.202110443034688	0.368748381268223	-0.202110443034688	0.368748381268223	0.999869305886108
ENST00000392750.7	0.0272525593720617	-0.125684944965944	-0.153502250412443	0.29258415634354	1.785289174669	1.63235171572722	-0.152803309302199	0.213579981361254	-0.153502250412443	0.29258415634354	0.999869305886108
ENST00000399451.6	0.388038828733974	0.519815558673478	0.131371678061677	0.359812471297545	-0.976632643725245	-0.844856007076916	0.132643294365848	0.469112904092593	0.132643294365848	0.469112904092593	0.999869305886108
ENST00000533524.5	0.0282453389806654	0.027456668382343	-0.000900484383737576	0.988097896487943	1.36113293956362	1.36034427030166	-0.000720387506455422	0.991669215313935	-0.000720387506455422	0.991669215313935	0.999869305886108
ENST00000400288.7	-0.299286937619109	-0.147717861989421	0.146367367291345	0.710661463228435	-1.14406691706565	-0.992498355451661	0.152843793406386	0.760808074873723	0.152843793406386	0.760808074873723	0.999869305886108
ENST00000437048.7	0.0108997195476098	0.0685024158691448	0.0557361621972281	0.795273005864231	0.159568618004487	0.217171220882384	0.0578563732278283	0.80891065084597	0.0578563732278283	0.80891065084597	0.999869305886108
ENST00000289416.10	-0.941782740649476	-0.991644992275211	-0.0511031818409444	0.743206927197632	0.200705207999898	0.15084290893292	-0.0503731370408285	0.75990601930259	-0.0503731370408285	0.75990601930259	0.999869305886108
ENST00000373644.5	0.100310734706929	0.147249611512012	0.0453627000924373	0.854279100606674	-2.23427929179304	-2.18734078414042	0.0481523647300932	0.891675167492817	0.0481523647300932	0.891675167492817	0.999869305886108
ENST00000367188.5	0.0553621583542971	0.00840949318428014	-0.0474102499364759	0.708880515165803	-0.896717906271307	-0.94367064111355	-0.0468832455184063	0.763044570419289	-0.0468832455184063	0.763044570419289	0.999869305886108
ENST00000287916.8	-0.206038729463706	-0.60481477430624	-0.407154572347799	0.294328544406096	0.436522373216658	0.0377461496443702	-0.400673808631896	0.332927896417622	-0.400673808631896	0.332927896417622	0.999869305886108
ENST00000523373.5	0.159247093793667	0.120120852345001	-0.0432982328027567	0.952751256160576	-0.185225315299047	-0.224352249037607	-0.0350378449585991	0.955274517055213	-0.0350378449585991	0.955274517055213	0.999869305886108
ENST00000649812.1	-0.406940583055511	0.0732689634099795	0.48006110276437	0.0740383415818179	0.309236011383581	0.789445243472454	0.480820531362424	0.152186774212504	0.480820531362424	0.152186774212504	0.983357754479293
ENST00000441173.1	-0.434329089998808	0.521333977068409	0.949306120247263	0.309229986251733	4.15924659437417	5.11491075058829	0.957195107405804	0.000234613251596229	0.949306120247263	0.309229986251733	0.999869305886108
ENST00000610402.5	0.175268907696282	0.116875673970367	-0.0585471358641112	0.405107567905002	0.116666035695008	0.0582727936674701	-0.0583812802473941	0.440915430887463	-0.0583812802473941	0.440915430887463	0.999869305886108
ENST00000263921.8	-0.404328067273484	-0.166694616332772	0.231363118499347	0.579639723282643	-0.383343109855252	-0.145710049814668	0.238803855302285	0.624388068711687	0.238803855302285	0.624388068711687	0.999869305886108
ENST00000306480.11	0.700122777764461	0.835454009848197	0.13430279939157	0.62527824190883	-1.57200752498069	-1.43667666938634	0.139881553962598	0.725525220055208	0.139881553962598	0.725525220055208	0.999869305886108
ENST00000264254.11	0.0363854588555788	0.128451148534009	0.0912250603515488	0.493592675812212	0.262238539354973	0.354304206694697	0.0921870573912513	0.512394670461376	0.0921870573912513	0.512394670461376	0.999869305886108
ENST00000394997.5	-0.0302030306065776	-0.0413452375917972	-0.0126346900899645	0.941479583262212	0.57285791157064	0.56171567109263	-0.010950064831726	0.95386666300944	-0.010950064831726	0.95386666300944	0.999869305886108
ENST00000327892.13	-0.0262860048554236	-0.0163421317405891	0.00992253201274296	0.834344746568245	1.72579510103816	1.73573897555144	0.00989843981421146	0.824311040096067	0.00992253201274296	0.834344746568245	0.999869305886108
ENST00000263026.10	-0.0781087498467692	-0.199523570586191	-0.121669775232907	0.60945486918696	-1.02358650774651	-1.14500123276149	-0.121669773500121	0.684170803482747	-0.121669773500121	0.684170803482747	0.999869305886108
ENST00000284061.8	0.439501180979892	1.18580748706198	0.744742546315963	0.0783523106529536	-1.4005499528386	-0.654244553483864	0.757928008775067	0.209922386087816	0.757928008775067	0.209922386087816	0.999869305886108
ENST00000450169.7	0.715482450218025	0.546681703397524	-0.168859159373496	0.278461189131855	0.631859742799796	0.463058899253161	-0.168293985164894	0.371035092078493	-0.168293985164894	0.371035092078493	0.999869305886108
ENST00000323906.9	0.894076223439742	0.363163634959412	-0.545500456016457	0.331750899652321	1.87932154887223	1.34840909454519	-0.52607163801044	0.319650975949928	-0.545500456016457	0.331750899652321	0.999869305886108
ENST00000611971.4	-0.0138323536137085	-0.264084165659744	-0.251461351771226	0.256150218722277	0.0275205199879499	-0.22273143886299	-0.250415825421362	0.330473202580208	-0.250415825421362	0.330473202580208	0.999869305886108
ENST00000348721.4	-0.0689840248536108	0.0659262898350234	0.133743277946809	0.393959180970646	0.460457969851733	0.595368264362507	0.135217274388729	0.400965521499408	0.135217274388729	0.400965521499408	0.999869305886108
ENST00000371614.2	-0.47709129406926	-0.65836455190916	-0.182447079072024	0.451643314430782	0.559368840275803	0.378095405767542	-0.181747613735916	0.501736681393572	-0.181747613735916	0.501736681393572	0.999869305886108
ENST00000341318.9	-0.363374112081495	-0.198332953839108	0.164230431565385	0.255524670624667	0.160525458694171	0.32556657930736	0.165077911675558	0.287935567294596	0.165077911675558	0.287935567294596	0.999869305886108
ENST00000003302.8	0.245069289593324	0.27387799978188	0.0271467582267655	0.902722489290098	-0.0909215671342872	-0.0621129695466312	0.0297298968373809	0.906069235914324	0.0297298968373809	0.906069235914324	0.999869305886108
ENST00000528793.5	-0.107184628714911	0.292514694436532	0.398515887643935	0.041381620678799	-0.267697758646537	0.132001453555854	0.400157727396937	0.0812941556281858	0.400157727396937	0.0812941556281858	0.848580413360525
ENST00000379095.5	0.0915074804393497	-0.0270322520777743	-0.118849479913192	0.477326939472498	-0.613798688835331	-0.732338566050864	-0.118339826618367	0.569174889443204	-0.118339826618367	0.569174889443204	0.999869305886108
ENST00000451256.6	-0.0555707796989632	0.0970835337641519	0.150472553208444	0.506662167476649	0.640178086007818	0.792832362502269	0.153049136925578	0.505500788085711	0.150472553208444	0.506662167476649	0.999869305886108
ENST00000323348.10	0.0515217302294412	0.098803232132251	0.0452169581616095	0.849263575057691	0.325987697453529	0.373269128259856	0.0480066928311369	0.847596919833482	0.0452169581616095	0.849263575057691	0.999869305886108
ENST00000360540.9	0.204626545039511	0.47598453605883	0.265453705190906	0.527392221314155	-0.815185077774363	-0.543827506146878	0.276634914323703	0.596606045312674	0.276634914323703	0.596606045312674	0.999869305886108
ENST00000614147.1	0.102074815661503	0.306314232419347	0.202562426186483	0.471568535185247	-1.02489581079525	-0.820656830728078	0.206217694412979	0.577706012780894	0.206217694412979	0.577706012780894	0.999869305886108
ENST00000229266.8	0.111629902667217	-0.128192252062034	-0.240927591755234	0.240672680032291	0.296735698250852	0.0569134445706039	-0.239483825375725	0.297733883465282	-0.239483825375725	0.297733883465282	0.999869305886108
ENST00000369301.3	0.14909747982311	0.281183214445691	0.131091884037449	0.49980977726152	-0.21775750396103	-0.0856718780152378	0.13293431114311	0.563171351369987	0.13293431114311	0.563171351369987	0.999869305886108
ENST00000581216.6	0.241413080232857	0.305933865896172	0.0621740003138687	0.836730396084671	1.45157628354198	1.51609709302083	0.0655033750798797	0.803814108359253	0.0621740003138687	0.836730396084671	0.999869305886108
ENST00000327247.9	0.103390663115925	0.0230742035184179	-0.081913729415898	0.669609941774951	1.3284777767696	1.24816135308343	-0.079942512579193	0.653742185607898	-0.081913729415898	0.669609941774951	0.999869305886108
ENST00000261569.11	0.12229818460828	0.555789094674683	0.432000905592806	0.160875282935557	-0.362478528801384	0.0710120913620469	0.436650648600117	0.25782555382302	0.436650648600117	0.25782555382302	0.999869305886108
ENST00000545121.5	0.0434062697199755	0.0270774663727709	-0.0168670019135801	0.927538430900354	1.41494558938388	1.39861673374099	-0.0160236520166446	0.933037705717024	-0.0160236520166446	0.933037705717024	0.999869305886108
ENST00000454376.6	-0.0757832364443596	-0.0158475516838747	0.0598959186411517	0.474349151460897	1.46101637182942	1.52095205148493	0.0598959184767552	0.4719604028487	0.0598959186411517	0.474349151460897	0.999869305886108
ENST00000373087.7	-0.592545890502135	-0.6071172972986	-0.0178348977558924	0.994247021086714	-1.03913081671618	-1.05370328073382	-0.017474862703887	0.976102263412391	-0.0178348977558924	0.994247021086714	0.999869305886108
ENST00000397498.8	-0.300306743855316	-0.753295465158584	-0.456451333080476	0.191544771204633	-0.032479145581216	-0.485468252490018	-0.455278244171168	0.259584314326892	-0.455278244171168	0.259584314326892	0.999869305886108
ENST00000216294.5	-0.0632449538742837	0.0530381274251857	0.113438386371949	0.678337577253293	-0.109979983514063	0.00630294061305051	0.117072234009435	0.706196251860277	0.117072234009435	0.706196251860277	0.999869305886108
ENST00000239891.4	-0.125846475432939	-0.190923782835048	-0.0658430531459546	0.662578132410132	0.602892263306595	0.537814924174992	-0.0651499689725714	0.683991923744903	-0.0651499689725714	0.683991923744903	0.999869305886108
ENST00000522800.5	-0.0925403409267513	21.2604749054695	21.3675945793602	0	-11.2659608293983	-0.412501833306211	6.44219723759231	0.431044735790948	6.44219723759231	0.431044735790948	0.999869305886108
ENST00000452906.3	0.33033363197181	-0.0311497382198047	-0.362224508474835	0.0724369987662174	2.46684836725173	2.10536505384815	-0.361323410523459	0.0361586233966881	-0.362224508474835	0.0724369987662174	0.827824374163606
ENST00000494946.6	0.101410086703908	0.163897746132394	0.0611985186591797	0.851141706321454	1.54853803753977	1.61102560354686	0.0634374880598663	0.845158886959525	0.0611985186591797	0.851141706321454	0.999869305886108
ENST00000379370.7	-0.177344780908731	-0.329772977747032	-0.152951075703794	0.217469983240012	0.620598871409144	0.468170657470612	-0.152360531892417	0.23635900528568	-0.152360531892417	0.23635900528568	0.999869305886108
ENST00000332674.9	-0.890129147540844	-0.779413002591634	0.105683793634563	0.815274463939653	-1.04338504371355	-0.932669803290381	0.105074798922431	0.862349527275428	0.105074798922431	0.862349527275428	0.999869305886108
ENST00000338272.9	0.0463740161417242	1.08864368588697	1.04104278344319	0.00384944263920595	-4.17459032111905	-3.13232153102777	1.0537738747288	0.0632685643323473	1.0537738747288	0.0632685643323473	0.789518239310549
ENST00000606389.5	-0.0211379717808275	0.723299573315572	0.738917894675637	0.0592073394080014	-1.11474065950161	-0.370303734562931	0.751144715185763	0.125348553728232	0.751144715185763	0.125348553728232	0.936794098379124
ENST00000534769.5	0.064486263718098	0.0757514616975568	0.0112799843842947	0.865068278620063	2.78094295792741	2.79220817301359	0.0112658930896106	0.80917452493713	0.0112799843842947	0.865068278620063	0.999869305886108
ENST00000644916.1	-0.0333158414516003	0.741201262273148	0.773243335449296	0.0807386026838443	-1.73041480164671	-0.955898517429275	0.784867170173076	0.217692268337701	0.784867170173076	0.217692268337701	0.999869305886108
ENST00000284957.9	0.281174286189674	0.0558471388856544	-0.227295638201839	0.278506081962431	0.39447198512606	0.169144777387466	-0.22465459164508	0.325350930578578	-0.22465459164508	0.325350930578578	0.999869305886108
ENST00000320246.10	-0.328666374837725	-0.134099984971261	0.189911510027853	0.614541425400866	-0.703886773024575	-0.509320811867469	0.194629801339226	0.675145305208055	0.194629801339226	0.675145305208055	0.999869305886108
ENST00000440685.6	-0.696044210097466	-0.939069370944853	-0.24511553437062	0.234485312690508	0.705609390965378	0.462584196132543	-0.244112881107686	0.239322542277899	-0.244112881107686	0.239322542277899	0.999869305886108
ENST00000523908.5	-0.113934702527402	-0.212825902124206	-0.0992874824891776	0.288373185803336	-0.217556223552385	-0.316447443806279	-0.0988622086917865	0.339800843651079	-0.0988622086917865	0.339800843651079	0.999869305886108
ENST00000368824.8	-1.58278885499828	-1.2116699517873	0.365179686593933	0.307967326862313	-0.433851637356936	-0.0627330616658167	0.36697386097153	0.352165288797548	0.36697386097153	0.352165288797548	0.999869305886108
ENST00000367941.7	0.162158190473354	0.0700586988927497	-0.0944312061552699	0.747733216968468	0.928210751207938	0.836111149155773	-0.0914972345899319	0.770481913275999	-0.0914972345899319	0.770481913275999	0.999869305886108
ENST00000367669.8	-0.3872432685316	-0.310938269659159	0.0743606855506269	0.714151434850777	1.1684605885818	1.24476561000517	0.0763708460066411	0.674913024391855	0.0743606855506269	0.714151434850777	0.999869305886108
ENST00000551150.5	-0.15486653063969	0.0207029035421201	0.175540213822981	0.0016823128215794	0.570331413007135	0.745900851359032	0.175540214355138	0.000715312624083733	0.175540213822981	0.0016823128215794	0.105912874023295
ENST00000278826.11	-0.111613525531007	-0.18706383296987	-0.0775568752068718	0.725042410655986	0.334747964784072	0.259297569515577	-0.0754464853008696	0.754741446565926	-0.0754464853008696	0.754741446565926	0.999869305886108
ENST00000304141.5	0.0988357768136941	0.136398439697209	0.0370619706842472	0.751093025710328	-0.251466142821988	-0.213903527953613	0.0376695433787058	0.784739462697026	0.0376695433787058	0.784739462697026	0.999869305886108
ENST00000333323.6	0.386953523957552	0.375864626034928	-0.0173939371814331	0.981349669191832	0.0350438826488535	0.0239543830650717	-0.0051638432341985	0.993860177761833	-0.0051638432341985	0.993860177761833	0.999869305886108
ENST00000330280.11	0.488678108199971	0.0870314413696936	-0.401983966414901	0.0079863027958326	1.23725072603297	0.835604001873531	-0.401405306963888	0.0168578796168083	-0.401405306963888	0.0168578796168083	0.446517764249557
ENST00000313871.9_PAR_Y	-0.188668151690818	-0.254298583031361	-0.0666026537081783	0.779454034386331	-1.31057766367721	-1.3762083698744	-0.0659560288060916	0.820904865408175	-0.0659560288060916	0.820904865408175	0.999869305886108
ENST00000611712.4	0.366001112901016	0.340663036579998	-0.027146330284888	0.93309164335694	-0.510687351412226	-0.536025697543454	-0.0232907426088156	0.949187868189626	-0.0232907426088156	0.949187868189626	0.999869305886108
ENST00000407818.8	0.10789187880479	0.144145652597739	0.0359260094900506	0.762158927497437	-0.455307116955504	-0.419053543251485	0.0364279306743298	0.814844071961289	0.0364279306743298	0.814844071961289	0.999869305886108
ENST00000338179.6	0.353241523381076	0.254335738386811	-0.0988683493081607	0.31228589896389	1.57462668485138	1.47572087909982	-0.09886283593091	0.345745277980641	-0.09886283593091	0.345745277980641	0.999869305886108
ENST00000612932.6	0.123057490433515	0.143547562045307	0.01941677479922	0.940264424053791	-3.06218721197812	-3.04169772050839	0.022461176151408	0.957789333815206	0.022461176151408	0.957789333815206	0.999869305886108
ENST00000341911.10	0.526037014256454	0.128727823633643	-0.397782707866434	0.00081450014350157	1.71680438531064	1.31949521112058	-0.397168289562618	0.000260222177816113	-0.397782707866434	0.00081450014350157	0.0584782970619335
ENST00000554271.5	0.0202848633258757	-0.199116442638379	-0.221741363893627	0.356469287789641	1.20223773282472	0.982836410073502	-0.219507704341859	0.357234796960753	-0.219507704341859	0.357234796960753	0.999869305886108
ENST00000263795.11	0.201486499342448	0.170269501777852	-0.0315777617469498	0.782768269100006	0.389432717452088	0.358215695401968	-0.0310514660067921	0.8048736162518	-0.0310514660067921	0.8048736162518	0.999869305886108
ENST00000676231.1	-0.873371147553295	0.275173693210783	1.1488048248264	0.000348584499794427	6.20863376600676	7.35717893309384	1.14866910610609	1.43338074218779e-22	1.1488048248264	0.000348584499794427	0.0294600621366916
ENST00000369984.4	-0.19015673582082	0.0155906322328347	0.205695194740785	0.00376869667513135	-0.222024654909368	-0.0162773042128615	0.205810259207382	0.0109045912279012	0.205810259207382	0.0109045912279012	0.347383937124413
ENST00000576409.5	-0.886447617897347	-0.905172439367641	-0.021145778970896	0.925752760009882	-0.569429173302175	-0.588154165691736	-0.0199019101666633	0.937037093406698	-0.0199019101666633	0.937037093406698	0.999869305886108
ENST00000272067.10	-0.0557300345189973	0.147261226360875	0.202121524009616	0.126390916185001	0.0663037210827566	0.269294958731229	0.203089953462259	0.148497137674253	0.203089953462259	0.148497137674253	0.979274090404539
ENST00000391842.5	-0.255057717351978	0.00513471957498594	0.259385079261957	0.202680424732598	2.55543345777261	2.81562603146632	0.260448432864621	0.0405918413333374	0.259385079261957	0.202680424732598	0.999869305886108
ENST00000263382.8	0.28238654073888	0.281843532301965	-0.00108027092962404	0.992426524005553	0.835139180960822	0.834596134509794	0	0.998976720409852	0	0.998976720409852	0.999869305886108
ENST00000329713.5	-0.0862380162075517	0.019295997933211	0.104473302444169	0.589368776652287	-0.0158925746886556	0.0896413289153067	0.105970129330779	0.639716767481426	0.105970129330779	0.639716767481426	0.999869305886108
ENST00000635259.1	-0.652718641195924	-0.606337119211769	0.0446204158465449	0.882498296642217	-2.49432169757257	-2.44794137306363	0.0431202628375562	0.942993640165625	0.0431202628375562	0.942993640165625	0.999869305886108
ENST00000371113.9	-0.0973614653385824	-0.119007180540206	-0.024067343879993	0.934360270162508	-0.895139513651732	-0.916785503379691	-0.0211205562278884	0.950655320688903	-0.0211205562278884	0.950655320688903	0.999869305886108
ENST00000318121.8	-0.21973810058362	-0.406203502103507	-0.18676147813755	0.0910231124449448	0.0273523641024626	-0.159113079527611	-0.186433181497001	0.13807308182122	-0.186433181497001	0.13807308182122	0.96766547616396
ENST00000304979.8	-0.263534918140025	-0.36798656530356	-0.104812173246069	0.226566032863317	0.20709802691226	0.10264636321949	-0.104391241643326	0.265379127265465	-0.104391241643326	0.265379127265465	0.999869305886108
ENST00000521654.6	-0.492156182066825	-0.579819865662476	-0.0915441647801645	0.805131140793259	-1.52946310128105	-1.61712731631454	-0.0896127421514761	0.841453746807824	-0.0896127421514761	0.841453746807824	0.999869305886108
ENST00000264639.9	-0.00858839061201215	-0.0407248968452159	-0.0323195347768951	0.630570327375827	0.629450509090946	0.597314004134962	-0.0321563047781107	0.625774672612777	-0.0323195347768951	0.630570327375827	0.999869305886108
ENST00000304430.10	0.094216616821763	0.300641125921459	0.196603821451351	0.712892028408266	1.08315096220316	1.28957547775867	0.210548344244201	0.65533827587133	0.196603821451351	0.712892028408266	0.999869305886108
ENST00000496387.5	-0.451127328445822	-0.40022676574691	0.0451084733232072	0.89837097015995	-0.398726706347776	-0.347826433004961	0.0502446158556342	0.902818043684884	0.0502446158556342	0.902818043684884	0.999869305886108
ENST00000394975.3	-0.198785342608204	-0.564184062728723	-0.366716030202686	0.09430168878523	-0.253568837879406	-0.618967738437815	-0.366261320825252	0.158508761168772	-0.366261320825252	0.158508761168772	0.995055504016049
ENST00000216218.8	0.0412349977958135	0.0746513969419951	0.0333250270452866	0.631525595739062	-0.0515982540028313	-0.018181864639359	0.0334883848204333	0.656881597819303	0.0334883848204333	0.656881597819303	0.999869305886108
ENST00000322157.9	0.240472196427274	0.116662434557239	-0.124336255885635	0.217120961278531	0.736884178126506	0.613074413767881	-0.123639043368216	0.221835704657181	-0.123639043368216	0.221835704657181	0.999869305886108
ENST00000520329.5	0.291000845613311	-1.14755599451597	-1.3891779702058	0.797437212303325	1.51536732755969	0.0767881981470908	-1.40902009261159	0.645508543607625	-1.3891779702058	0.797437212303325	0.999869305886108
ENST00000334274.9	-0.229706163532525	-0.446509574208362	-0.220232354641577	0.45595454836454	-0.414796761401855	-0.63160043387652	-0.217767074027981	0.530408212196926	-0.217767074027981	0.530408212196926	0.999869305886108
ENST00000432425.5	-0.00156255194583296	-0.0253806429361294	-0.0273565717392437	0.936789742974293	0.352201995258233	0.328383680681942	-0.0225618019666376	0.95192339407517	-0.0225618019666376	0.95192339407517	0.999869305886108
ENST00000375847.8	-0.236812049025674	-0.475070492404419	-0.23948555060596	0.162994189379095	0.162382921707938	-0.0758755847047047	-0.238637817692801	0.206928436443455	-0.238637817692801	0.206928436443455	0.999869305886108
ENST00000304858.7	0.177173265386621	0.112748248572077	-0.0644165021748313	0.431449706612712	0.525510505016095	0.461085449987165	-0.0643161031731389	0.513344283150524	-0.0643161031731389	0.513344283150524	0.999869305886108
ENST00000373935.4	0.345562252189509	-0.045615075566625	-0.395592816604993	0.376081936055008	-1.14698415340944	-1.53816208422434	-0.389818430113384	0.492759326088061	-0.389818430113384	0.492759326088061	0.999869305886108
ENST00000356708.12	0.00457689850202184	0.0324649341990133	0.0277848445735062	0.735013555392273	1.16179894615734	1.1896869529331	0.0279876532588313	0.769942370459986	0.0279876532588313	0.769942370459986	0.999869305886108
ENST00000439351.5	-0.046006672477304	0.0124521059499654	0.0580254297138549	0.534163557079446	-0.934601689258045	-0.876142948289338	0.0585171697520304	0.603313391523408	0.0585171697520304	0.603313391523408	0.999869305886108
ENST00000247003.9	0.0784393041175758	0.0298014192356331	-0.049269591617966	0.671685769194	0.318261927631863	0.269624022435646	-0.0484749211572065	0.696953481871715	-0.0484749211572065	0.696953481871715	0.999869305886108
ENST00000443166.5	0.139034184713804	0.435890069600714	0.295867464173604	0.332491437778035	-1.08547667144299	-0.788621302954063	0.299541904508141	0.483332189775127	0.299541904508141	0.483332189775127	0.999869305886108
ENST00000490107.6	-0.440176060441858	-0.246106127076519	0.193789292343809	0.260769554794332	-0.908865330252914	-0.714795570871635	0.194179243179259	0.383148815736895	0.194179243179259	0.383148815736895	0.999869305886108
ENST00000243903.6	-0.591471292122221	-0.425674446749146	0.164200409439389	0.36694069440106	0.499206844679397	0.665003661820446	0.16578688564506	0.367181818868867	0.16578688564506	0.367181818868867	0.999869305886108
ENST00000449733.7	-1.15300441475223	-1.06284359220759	0.0861356238441924	0.767211801273356	1.54966576038533	1.63982669215724	0.0890867249785062	0.697157741759352	0.0861356238441924	0.767211801273356	0.999869305886108
ENST00000392562.5	0.121178802063355	0.0501469422128006	-0.0713236830263124	0.499290468043038	-0.114086482381276	-0.185118383102053	-0.0707894243115317	0.565793840237678	-0.0707894243115317	0.565793840237678	0.999869305886108
ENST00000216602.10	-0.332566001296139	-0.696416437823066	-0.367099647076564	0.250090166585243	-0.621447337824285	-0.985298132582334	-0.36537563792355	0.337937786287633	-0.36537563792355	0.337937786287633	0.999869305886108
ENST00000295628.4	0.374731438943672	0.00732355462281315	-0.368169892465508	0.0340184890681888	-0.759131439964918	-1.12653946118891	-0.367128165585012	0.0907162512100109	-0.367128165585012	0.0907162512100109	0.873313164633687
ENST00000306270.12	0.383482288204594	0.441806794709883	0.0578840493582793	0.788835699050728	-1.31459648944411	-1.25627224798832	0.0596725611877647	0.849195444021448	0.0596725611877647	0.849195444021448	0.999869305886108
ENST00000279036.12	0.00979368090703195	0.243020761182405	0.232316792743962	0.143181557378001	1.44805512010577	1.68128223033279	0.23346234359275	0.0896147377196568	0.232316792743962	0.143181557378001	0.97300456121165
ENST00000423085.7	-0.341399806760112	0.132523261699087	0.471373675448209	0.139072690715613	-2.52419802265269	-2.05027547943514	0.476215407084237	0.27784082907838	0.476215407084237	0.27784082907838	0.999869305886108
ENST00000373019.5	-0.343868592392173	-0.302946645312714	0.0407821693192806	0.495240842053777	-0.050531261248913	-0.00960931739021759	0.0409262758331702	0.505167148345622	0.0409262758331702	0.505167148345622	0.999869305886108
ENST00000307729.12	-0.1640395705743	0.214981977867668	0.378563767799729	0.0507797817123758	-2.02593632701251	-1.64691500832734	0.380047815880726	0.15039673447968	0.380047815880726	0.15039673447968	0.981169601486572
ENST00000344641.8	0.310017976363111	-0.0556632220739325	-0.366862197075134	0.0216458622373168	1.27997559480141	0.914294401346471	-0.365684212305705	0.0183755209564861	-0.366862197075134	0.0216458622373168	0.501652647905182
ENST00000614971.4	0.0671624992090331	-0.146462312821206	-0.213947597240936	0.18837047125542	0.319424257964701	0.105799346256556	-0.213652148238427	0.260477427437844	-0.213652148238427	0.260477427437844	0.999869305886108
ENST00000238561.10	-0.28926915276902	-0.058266017626281	0.225259002397723	0.549581918115383	0.649986087607094	0.880989153183843	0.231395419860097	0.529987492780332	0.225259002397723	0.549581918115383	0.999869305886108
ENST00000311672.10	-0.555061414958589	-0.669723498946338	-0.114781478079938	0.0303090159994594	-0.340172515834514	-0.454834605595593	-0.114649999227089	0.0424191819271627	-0.114649999227089	0.0424191819271627	0.684195268494451
ENST00000380361.7	-0.350611356147586	-1.12658943994933	-0.76753429644751	0.885549869420458	-3.32419317856407	-4.10020855176771	-0.784093650872718	0.82854306159192	-0.76753429644751	0.885549869420458	0.999869305886108
ENST00000374846.3	-0.316954596141647	-0.252558343008094	0.0634421332559421	0.738562947872822	2.00502942833098	2.06942576453615	0.0643587589362022	0.641776688984393	0.0634421332559421	0.738562947872822	0.999869305886108
ENST00000649764.2	-0.0292400676620847	-0.0444846505047731	-0.0153463581728228	0.831561250021142	0.539405579003148	0.524160991956029	-0.0151848176000029	0.838283453703329	-0.0151848176000029	0.838283453703329	0.999869305886108
ENST00000318130.13	0.0239396152600465	-0.0703991041672485	-0.0948864437638826	0.471363466504178	-0.704592789020881	-0.798931577252182	-0.0943565829405393	0.552374652380477	-0.0943565829405393	0.552374652380477	0.999869305886108
ENST00000457054.6	0.0283351638869206	-0.0967295393584065	-0.125141719882935	0.118011295435808	1.12083171481052	0.995767006584435	-0.124949194483321	0.123097731483307	-0.124949194483321	0.123097731483307	0.936794098379124
ENST00000356151.7	-1.06735667499505	-0.153281630565328	0.907943312716817	0.0344718614010905	0.891591007626967	1.80566628301561	0.91450313489023	0.0063041021256043	0.907943312716817	0.0344718614010905	0.62742435566006
ENST00000248600.5	0.443282544440484	0.449197543668715	0.00518465896535636	0.980819633514406	1.33280488842844	1.33871982986108	0.00760667560899364	0.981088654026954	0.00760667560899364	0.981088654026954	0.999869305886108
ENST00000369763.5	0.145533962977155	0.105725429149504	-0.040249784824266	0.784961514102454	0.442159507756833	0.402350928126175	-0.0395617548412366	0.807021378946607	-0.0395617548412366	0.807021378946607	0.999869305886108
ENST00000314332.5	-0.27394839096314	0.0563404400847297	0.330305449537244	1.20232606149976e-05	1.97001608790504	2.30030493074719	0.330345174616029	2.12782911197203e-07	0.330305449537244	1.20232606149976e-05	0.00167675742630777
ENST00000290429.11	-0.104347078080346	-0.104973896956598	-0.00240049077662796	0.982911500773134	1.63652377250849	1.63589697715247	-0.000500112690804633	0.997846483075778	-0.000500112690804633	0.997846483075778	0.999869305886108
ENST00000393915.9	0.393951294525052	0.281721818961874	-0.11229753004132	0.286865629819437	0.0381096725346519	-0.0741198484455336	-0.112026281844666	0.372125801417676	-0.112026281844666	0.372125801417676	0.999869305886108
ENST00000265316.9	0.404815986140041	0.359921616129491	-0.0461164074588662	0.78667245927664	0.712628783630539	0.667734399205164	-0.0444982880574849	0.804623725079746	-0.0444982880574849	0.804623725079746	0.999869305886108
ENST00000380492.8	0.0329115708670148	0.323584398650764	0.287532882671726	0.532240018161356	0.485128581439221	0.775801030548112	0.293842833265504	0.578514347450961	0.293842833265504	0.578514347450961	0.999869305886108
ENST00000627916.2	0.439238358682951	0.402791527783591	-0.0367317861707006	0.789970610847205	-0.940682500565891	-0.977129419872054	-0.0360662076622442	0.835095260104633	-0.0360662076622442	0.835095260104633	0.999869305886108
ENST00000368009.7	0.0536993297110422	0.101366881432225	0.044736178662677	0.894097955324607	2.13970827099371	2.18737597917232	0.0479967099819665	0.822536143596762	0.044736178662677	0.894097955324607	0.999869305886108
ENST00000262948.10	-0.0433230918724858	-0.0237636776662013	0.0190251268221817	0.863750491361521	-0.388044823918869	-0.368485458380922	0.0196290987858752	0.883065211024659	0.0196290987858752	0.883065211024659	0.999869305886108
ENST00000650114.2	-0.230305176931678	-0.203602060442707	0.0259960605137626	0.903101151685375	-1.94844398604072	-1.92174119320602	0.0267414744809367	0.932421479928902	0.0267414744809367	0.932421479928902	0.999869305886108
ENST00000270824.1	0.444411207109966	0.431103305221639	-0.0184151494168301	0.951273042641961	1.92960778953776	1.91629989401943	-0.0100903245593189	0.98597235513271	-0.0100903245593189	0.98597235513271	0.999869305886108
ENST00000282344.11	-0.068412028038308	-0.752265447441942	-0.686971001618853	0.0695483312109997	-2.39244092697605	-3.07629495127766	-0.68774532977236	0.158405836988999	-0.68774532977236	0.158405836988999	0.995055504016049
ENST00000360299.10	-0.508210625656593	-0.72777952855193	-0.222609328019662	0.417241735265655	-0.296302570335976	-0.5158716805819	-0.22112527201253	0.479398152671273	-0.22112527201253	0.479398152671273	0.999869305886108
ENST00000618612.4	0.0561742034537832	0.0377994158516188	-0.0183783751463569	0.904008911552164	5.67798648302908	5.65961249634749	-0.0181120551256022	0.899746119074695	-0.0183783751463569	0.904008911552164	0.999869305886108
ENST00000533683.7	-0.156944855378811	-0.189437556327644	-0.0330574761879612	0.795242658123326	-0.0218266177670411	-0.0543193597896017	-0.0324509174313845	0.820272468681111	-0.0324509174313845	0.820272468681111	0.999869305886108
ENST00000211936.10	-0.234713715247186	0.15852899650736	0.390632142462518	0.150286586907745	-0.698002817229822	-0.304760308672531	0.394377508683867	0.222658786488668	0.394377508683867	0.222658786488668	0.999869305886108
ENST00000342879.7	-0.258337108877945	0.0505020383076068	0.307656406524155	0.08286889911288	0.892529131694763	1.20136829041997	0.309220099465111	0.0609466792238463	0.307656406524155	0.08286889911288	0.849739912053946
ENST00000296597.10	0.123390529666397	-0.113590267414296	-0.237900904980738	0.196374070235409	-0.0276858678723228	-0.264666772773558	-0.237035767916952	0.268647080850374	-0.237035767916952	0.268647080850374	0.999869305886108
ENST00000373585.8	0.222521995925168	-0.0169634225193125	-0.240100092216646	0.0763333459019688	0.087395411522421	-0.152090067111938	-0.239502094703611	0.128964539717998	-0.239502094703611	0.128964539717998	0.943645563065201
ENST00000370952.4	0.119934083417498	-0.0597577422916657	-0.180899362338022	0.342476326316377	0.525131203005616	0.345439314899429	-0.179541876201383	0.388395922311937	-0.179541876201383	0.388395922311937	0.999869305886108
ENST00000548446.6	-0.86524129188403	0.051165806632434	0.917743770012676	0.127955515886876	2.2373861845995	3.15379303436278	0.917544524753295	0.0901300866994002	0.917743770012676	0.127955515886876	0.941076811242387
ENST00000468812.6	0.556262425695949	0.53261405786764	-0.023618775376624	0.609015430586645	2.12778432318611	2.10413595770349	-0.0236486421068591	0.582483954914281	-0.023618775376624	0.609015430586645	0.999869305886108
ENST00000458198.3	0.145182940256166	-0.18108863019848	-0.328131141854191	0.120523658817761	-0.0957884882506965	-0.422060165967719	-0.326082637249029	0.177939620208486	-0.326082637249029	0.177939620208486	0.999869305886108
ENST00000470121.5	-0.4275652634982	1.08605266914726	1.51124836298774	0.0451886864650867	2.39283578970113	3.90645427604938	1.51827211244642	9.52875045604576e-05	1.51124836298774	0.0451886864650867	0.706769061978828
ENST00000419967.5	0.176919149112058	1.34074858296638	1.17546967240051	0.249285644718498	-2.20881044040771	-1.0449886831935	1.10074024021586	0.678213147510176	1.10074024021586	0.678213147510176	0.999869305886108
ENST00000409262.7	-0.186905226929081	-0.374327388479867	-0.187723193115755	0.47204864909781	-2.66218090437571	-2.84960346634435	-0.187723202526516	0.58261318952717	-0.187723202526516	0.58261318952717	0.999869305886108
ENST00000427926.6	0.891228259030706	1.15908358663829	0.268085698113374	0.453416935504271	0.160129874689248	0.427984746889842	0.273384435887601	0.588767074580324	0.273384435887601	0.588767074580324	0.999869305886108
ENST00000650064.2	0.136949986200509	0.144961497228426	0.00510451620713459	0.980052918323019	-0.162317506608324	-0.15430632379217	0.00954816488102228	0.979844845873348	0.00510451620713459	0.980052918323019	0.999869305886108
ENST00000429568.1	-0.18254781275205	0.0881294574162743	0.270055912709438	0.113993638032773	2.31993236887599	2.59060973165545	0.270833767962634	0.018504705566106	0.270055912709438	0.113993638032773	0.929355074759362
ENST00000373479.9	-0.123207090844663	0.181302541682926	0.302299949794896	0.398952985983747	1.81616521355046	2.12067483118853	0.305464087846654	0.336790618724883	0.302299949794896	0.398952985983747	0.999869305886108
ENST00000584164.6	0.287910218071807	-0.199379627915945	-0.487308811710172	1.93496136777984e-07	1.96204163629161	1.47475185697557	-0.48733802206868	5.10432855633416e-17	-0.487308811710172	1.93496136777984e-07	4.64390728267162e-05
ENST00000314218.8	0.207938419898908	-0.571690145591866	-0.788135964627796	0.0544245403416675	0.702713095531058	-0.0769156505368546	-0.781703110670652	0.0748252900339865	-0.781703110670652	0.0748252900339865	0.828537546299078
ENST00000544440.7	0.168937796586715	0.357425448387862	0.187687913750042	0.25447953204775	-1.78675750160372	-1.59827000504676	0.189581483017466	0.392543800516989	0.189581483017466	0.392543800516989	0.999869305886108
ENST00000399395.7	-0.349157775609571	0.0128179139998389	0.358577605775462	0.222322563717298	0.132381702882878	0.494357271087722	0.363011128386671	0.250195480095289	0.363011128386671	0.250195480095289	0.999869305886108
ENST00000369049.8	-1.25217585759096	-0.909186508697873	0.340916812140593	0.124316938703597	1.54265510454775	1.88564453718668	0.342285711324191	0.0518596219177651	0.340916812140593	0.124316938703597	0.936794098379124
ENST00000286548.9	0.383203371418189	0.072478008787699	-0.311480918975113	0.186701221248708	-2.30919089304931	-2.61991656738661	-0.310005769168819	0.326934241939932	-0.310005769168819	0.326934241939932	0.999869305886108
ENST00000488383.5	-0.19249019496356	-0.173571974669075	0.0160205202723214	0.944705200924344	-0.163498458055006	-0.144581015716128	0.0192246233931463	0.972286093561784	0.0192246233931463	0.972286093561784	0.999869305886108
ENST00000040738.10	0.0193973119366288	0.00546066822347083	-0.014766073867269	0.931560340598959	-1.25172908150393	-1.26566585089823	-0.0138431946276456	0.948566531664333	-0.0138431946276456	0.948566531664333	0.999869305886108
ENST00000672160.1	0.290972849522302	0.876792840097456	0.5793489344222	0.187890902924707	0.70456654653665	1.29038649578651	0.590960019499969	0.166611980867891	0.5793489344222	0.187890902924707	0.999869305886108
ENST00000383678.8	0.0236936650289036	-0.0891345557075703	-0.11529990238022	0.60213291382851	0.926149010510072	0.813320788287333	-0.11251501779068	0.607743949931167	-0.11251501779068	0.607743949931167	0.999869305886108
ENST00000265038.10	0.744223139269753	0.106974396639504	-0.646801614778251	0.133398190999322	0.425178428560645	-0.212070424786217	-0.634426457217102	0.176224866027468	-0.634426457217102	0.176224866027468	0.999869305886108
ENST00000449726.6	0.392078275871061	0.694927158091392	0.302004870113413	0.39579637525636	-2.92206107300962	-2.61921287706872	0.309639351951983	0.559492679143424	0.309639351951983	0.559492679143424	0.999869305886108
ENST00000393560.5	-0.394917401541476	-0.927420963305058	-0.549640028114555	0.366806385341978	3.04449445953989	2.51199185161733	-0.535746202408447	0.195301977797582	-0.549640028114555	0.366806385341978	0.999869305886108
ENST00000265560.9	-0.200415441645185	0.157173965808307	0.356696435401681	0.118301555386816	-0.573223094694586	-0.215634169874805	0.358188031818631	0.216769392636448	0.358188031818631	0.216769392636448	0.999869305886108
ENST00000529806.5	-0.265152358571911	-0.121429030070592	0.142691682039189	0.46548907069644	-0.617093560065894	-0.473370398926116	0.143760529087569	0.554867460806159	0.143760529087569	0.554867460806159	0.999869305886108
ENST00000382895.7	-0.10479344754325	0.101998770146441	0.206153434010196	0.156771653183131	-2.79789088173919	-2.59109880499249	0.207139941601255	0.293832679065958	0.207139941601255	0.293832679065958	0.999869305886108
ENST00000216237.10	-0.357689215136503	-0.293386064288301	0.0634408669382291	0.724337124772303	-0.0550516587564199	0.00925137623653755	0.0643738192648293	0.763083102800255	0.0643738192648293	0.763083102800255	0.999869305886108
ENST00000609879.2	-0.410862253557528	0.85890225387524	1.26319029291668	0.0208660801170591	-0.582020361897844	0.687743647916657	1.28238152712293	0.0489209076602969	1.28238152712293	0.0489209076602969	0.725347998431844
ENST00000259874.6	0.104665347797881	-0.657815439425427	-0.766916179806358	0.0136421281266972	0.0996311639141158	-0.662849815434868	-0.763679747415275	0.0288793211266787	-0.763679747415275	0.0288793211266787	0.573143450052547
ENST00000314400.10	0.0686190130675499	-0.107219990322679	-0.179893427005081	0.563013352739359	2.29738036685094	2.12154128387354	-0.175807518765238	0.461794401910885	-0.179893427005081	0.563013352739359	0.999869305886108
ENST00000371378.6	-1.24731863878912	-0.605487364025249	0.638630560562534	0.313429979238426	4.01252374536434	4.65435600193095	0.641540481619786	0.006076433445493	0.638630560562534	0.313429979238426	0.999869305886108
ENST00000324849.9	0.185507198146082	0.129892835418474	-0.0576397677118661	0.777076736519707	-0.0643605507800143	-0.119975005497764	-0.0551117087272961	0.813751357657752	-0.0551117087272961	0.813751357657752	0.999869305886108
ENST00000261245.9	-0.0425482873552517	0.124419700149045	0.165359511551292	0.440737367217229	0.141099141002359	0.308067030480948	0.167466144766208	0.487523184076398	0.167466144766208	0.487523184076398	0.999869305886108
ENST00000361510.7	-2.84724633822463e-05	0.293799058467269	0.291751417034121	0.216123840418908	-0.463379356517725	-0.169551664984935	0.294156612531249	0.118015290693281	0.291751417034121	0.216123840418908	0.999869305886108
ENST00000234256.4	-0.291945240305076	0.170395243433929	0.460500842411404	0.0524353391515945	0.675363927043673	1.13770436773032	0.463225770625231	0.0537696133920042	0.463225770625231	0.0537696133920042	0.755997834067416
ENST00000276689.8	-0.155756251047957	0.0144772604863428	0.170073296628828	0.0158781904687864	0.398527102653787	0.56876060452268	0.17031349422921	0.0239815903574885	0.17031349422921	0.0239815903574885	0.526574494658046
ENST00000258418.10	0.22634971384029	0.209623790742155	-0.0172721183042781	0.871152130859975	-0.784448164236722	-0.801174132100687	-0.0166203452449221	0.89685020458153	-0.0166203452449221	0.89685020458153	0.999869305886108
ENST00000587708.7	0.442513648262048	0.138759872393119	-0.304661848340247	0.29383889910338	3.37673226922385	3.0729786543167	-0.303572706033356	0.160120776215011	-0.304661848340247	0.29383889910338	0.999869305886108
ENST00000370238.8	0.109056826017103	0.0203918931430591	-0.0889698527735654	0.551931250446239	0.94494599576448	0.856280994572975	-0.0885368137099671	0.597692175344223	-0.0885368137099671	0.597692175344223	0.999869305886108
ENST00000300128.9	0.423709943999844	0.212172123020242	-0.212151954960558	0.254030675134662	0.00146579604364281	-0.210072145054725	-0.210766438463955	0.345527907264351	-0.210766438463955	0.345527907264351	0.999869305886108
ENST00000321265.10	-0.319543260335902	-0.335296355167655	-0.0157986317882151	0.824742741698536	-0.892877801196375	-0.908630923760361	-0.0157986320295096	0.851373042764806	-0.0157986320295096	0.851373042764806	0.999869305886108
ENST00000306688.8	0.0629244400881386	0.32080988280044	0.25692343651559	0.514392853945543	-1.60233380813734	-1.34444920180502	0.261554943813799	0.653849553913163	0.261554943813799	0.653849553913163	0.999869305886108
ENST00000592874.1	-0.473539867264164	0.150954384779041	0.618429256706317	0.501079067217836	3.82183685851263	4.44633227665591	0.625591073199461	0.109422905977075	0.618429256706317	0.501079067217836	0.999869305886108
ENST00000429635.1	1.62749762284763	0.779407264801689	-0.855768394685328	0.0540171102017472	0.49673470643041	-0.351355862544157	-0.840386502204155	0.120082615736512	-0.840386502204155	0.120082615736512	0.936794098379124
ENST00000344387.9	-0.02042423397601	-0.376738512354213	-0.357686019716559	0.190756491471986	-1.93809882574126	-2.29441345433156	-0.356834003412557	0.313629440121929	-0.356834003412557	0.313629440121929	0.999869305886108
ENST00000340368.9	-0.5817834700281	-0.839531999173484	-0.258777193301333	0.461822894833304	-1.61769825210604	-1.87544746540792	-0.259526158813797	0.552904489511654	-0.259526158813797	0.552904489511654	0.999869305886108
ENST00000302787.3	-0.196289693340181	-0.0817458245399717	0.114196788594071	0.168041544202954	-0.891684469123052	-0.777140627908176	0.114619738167663	0.241435423203786	0.114619738167663	0.241435423203786	0.999869305886108
ENST00000344063.7	-0.288078693131068	-0.311238585372492	-0.0231564462760936	0.767609509649761	2.32033590594166	2.29717599684903	-0.0231564464901253	0.777881887062838	-0.0231564464901253	0.777881887062838	0.999869305886108
ENST00000380191.9	0.122554516209618	-0.0433810362530219	-0.166014543385827	0.0130942481638563	0.828178198012222	0.662242635615367	-0.165837933102375	0.0209075529203798	-0.165837933102375	0.0209075529203798	0.498622001497219
ENST00000428708.6	-0.212327487331549	-1.97322626290249	-1.7639242499806	0.00890440304473914	2.06013260965562	0.299232158014599	-1.77240117218373	0.0168742178350123	-1.77240117218373	0.0168742178350123	0.446517764249557
ENST00000380822.9	0.0667237199958033	-0.107927745534101	-0.175224493769088	0.14859366253446	0.256960795666334	0.0823092967675978	-0.174623294768907	0.191710214582954	-0.174623294768907	0.191710214582954	0.999869305886108
ENST00000401950.7	-0.244088882638666	-0.372821545056846	-0.129830648280088	0.719408535849252	-1.32163356002095	-1.45036700508626	-0.128757677108495	0.767217615852814	-0.128757677108495	0.767217615852814	0.999869305886108
ENST00000349139.6	0.022322734479504	-0.0830016953773791	-0.105484706967671	0.271263752564744	0.29691692540066	0.191592455948093	-0.105363864640446	0.347367060086376	-0.105363864640446	0.347367060086376	0.999869305886108
ENST00000261714.11	0.411367818229171	0.429349888586249	0.0177456311259692	0.846541878612587	0.0294752752751364	0.0474573222289836	0.0181366790200559	0.861913213837901	0.0181366790200559	0.861913213837901	0.999869305886108
ENST00000419585.5	0.264374488957723	-0.486117159248501	-0.751840140824118	1.18824660067509e-05	-0.0919062063104575	-0.842397941816365	-0.750569604063102	0.000152149835366896	-0.750569604063102	0.000152149835366896	0.015546399019667
ENST00000615868.2	-0.12016631218777	0.0137873951685215	0.133874613669273	0.074339771339601	2.3711241809727	2.50507790912709	0.133942348541555	0.0163884307564427	0.133874613669273	0.074339771339601	0.828537546299078
ENST00000343210.11	0.0967545685573022	0.85759393340769	0.757469747085871	0.0387932429877713	-1.06675658531059	-0.30591760264211	0.76698885649082	0.103476926878248	0.76698885649082	0.103476926878248	0.910436521318621
ENST00000395184.6	-0.279338353787684	0.0572594539781248	0.333797603200678	0.375099841158644	-1.34588903152929	-1.00929182810376	0.33878344731174	0.500738071017602	0.33878344731174	0.500738071017602	0.999869305886108
ENST00000305949.6	-0.0355695612125539	-0.536109448262582	-0.508810640930125	0.288157251616563	1.3681269179734	0.867586866286073	-0.501721504192069	0.298915774630567	-0.501721504192069	0.298915774630567	0.999869305886108
ENST00000399409.7	-0.337792116274307	-0.181140206590188	0.153883404398648	0.606512065646756	1.48431184417029	1.64096384124232	0.156965600074218	0.523748116703993	0.153883404398648	0.606512065646756	0.999869305886108
ENST00000651222.2	-0.0783312557527611	0.344013593395882	0.422085133947228	0.058069054587444	-3.17316481315383	-2.75082031143858	0.423844738769245	0.185467536092452	0.423844738769245	0.185467536092452	0.999869305886108
ENST00000675864.1	1.02824613122364	-0.202206872746147	-1.23093956973641	0.0137940868470803	6.66408980024385	5.43363781919975	-1.23043916348828	1.62186445900618e-12	-1.23093956973641	0.0137940868470803	0.397859027590116
ENST00000381995.5	0.449992099220715	0.616999471588313	0.165161217860459	0.629234171263042	-1.2389933028388	-1.07198643320191	0.172505040496293	0.722747262857154	0.172505040496293	0.722747262857154	0.999869305886108
ENST00000323760.11	-0.0629384638161895	-0.0307640670024143	0.0288347985067872	0.930748094602399	1.46668601667314	1.49886046591344	0.0326698787934732	0.898109909556248	0.0288347985067872	0.930748094602399	0.999869305886108
ENST00000432648.8	-0.212347042352645	-0.273347551604232	-0.0615109596513919	0.660087817195558	-0.730999460372152	-0.792000067275186	-0.0611448246177426	0.719333662237589	-0.0611448246177426	0.719333662237589	0.999869305886108
ENST00000251453.8	-0.114356929692895	-0.206120308749248	-0.0917596998542185	0.210441631728968	1.22122536812258	1.1294620347772	-0.0917172917301844	0.0358088708402022	-0.0917596998542185	0.210441631728968	0.999869305886108
ENST00000316423.11	0.102162708146914	-0.196725115841959	-0.299516688021969	0.272106670368704	-0.741137308891488	-1.04002549323779	-0.298878861888567	0.383472938410379	-0.298878861888567	0.383472938410379	0.999869305886108
ENST00000300650.9	-0.116425031221513	-0.00974454800650981	0.10555224364299	0.538877051133895	-0.0944577838577817	0.0122226273552635	0.106816355833667	0.582272284932999	0.106816355833667	0.582272284932999	0.999869305886108
ENST00000342649.9	0.390905160875482	0.551922936719562	0.156892818590248	0.708000501637329	0.085321897457382	0.246339380149482	0.165693186103993	0.735253229599763	0.165693186103993	0.735253229599763	0.999869305886108
ENST00000336854.8	-0.205628193436631	-0.420394427050696	-0.21566294551037	0.368909870238336	-0.756065514396298	-0.970832002435413	-0.215001411002372	0.464567729220283	-0.215001411002372	0.464567729220283	0.999869305886108
ENST00000301305.8	-0.17012663326381	0.00791116862089244	0.177584365016602	0.354505185003468	1.35839996680417	1.53643771331519	0.178203956678666	0.372914058190507	0.178203956678666	0.372914058190507	0.999869305886108
ENST00000228515.6	0.00273253472063116	-0.135337419814005	-0.142830613456656	0.695256578709787	-0.653211291265531	-0.791281610402444	-0.137461046189571	0.753861165193075	-0.137461046189571	0.753861165193075	0.999869305886108
ENST00000278845.8	0.0456161571300803	-0.0925597020519936	-0.14084195965287	0.601480159073237	0.31133345090235	0.17315747532335	-0.138146422141584	0.643133287924217	-0.138146422141584	0.643133287924217	0.999869305886108
ENST00000338591.8	-0.338576453928909	-0.317979848530602	0.013808156402658	0.97724315547376	0.253775194599519	0.274371599585124	0.0198011132808009	0.961503651136864	0.013808156402658	0.97724315547376	0.999869305886108
ENST00000277746.11	0.0830392014769281	0.02816924776195	-0.0562123727929431	0.803132723273096	-0.0630613842788985	-0.117931483545387	-0.0544557374969279	0.835120137975961	-0.0544557374969279	0.835120137975961	0.999869305886108
ENST00000233025.11	-0.000320928697769548	-0.0688617693331762	-0.068742189049138	0.580958528274317	0.447078652074365	0.378537759770489	-0.0684353054289193	0.62858434107801	-0.0684353054289193	0.62858434107801	0.999869305886108
ENST00000306735.10	-0.415298343338296	-0.366345965462387	0.0471865472021524	0.824117320977473	-1.13352439930713	-1.08457221237961	0.0490014128553984	0.854620591346014	0.0490014128553984	0.854620591346014	0.999869305886108
ENST00000245564.8	-0.331701685408332	-0.401390264526303	-0.0708223832361825	0.664747333065631	0.113283307716524	0.0435946772799727	-0.0696613614840063	0.693508428804305	-0.0696613614840063	0.693508428804305	0.999869305886108
ENST00000502935.6	-0.049934586758802	-0.00220765482062139	0.0466955742862374	0.776204001060175	0.812182224380915	0.859909151651867	0.0479281971087772	0.761636382057335	0.0466955742862374	0.776204001060175	0.999869305886108
ENST00000296388.10	-0.0313854116364802	-0.0790237178240246	-0.0484279194824861	0.769669862389287	1.80861069054693	1.76097243782053	-0.0475479115336853	0.742162209220835	-0.0484279194824861	0.769669862389287	0.999869305886108
ENST00000200135.8	0.243828261212464	0.104311962765447	-0.140178863304832	0.349388446606725	1.53906906771908	1.39955278974292	-0.1394084635885	0.312397803033479	-0.140178863304832	0.349388446606725	0.999869305886108
ENST00000674399.1	0.176585333981389	-0.734411217400717	-0.91574672808671	0.00353491229655581	-0.611017588413133	-1.52201441608416	-0.912894097238225	0.0141185152522522	-0.912894097238225	0.0141185152522522	0.403609632695963
ENST00000414262.6	0.140850101520381	0.0974225166996519	-0.0440898827646072	0.749422080545995	-1.25082295519728	-1.29425063406912	-0.0430506950728722	0.80287874232543	-0.0430506950728722	0.80287874232543	0.999869305886108
ENST00000574538.2	-0.337490715619944	-0.15696043920875	0.177983623526322	0.527693163908417	-0.922869729423281	-0.742339732942463	0.180807793701597	0.60293257329836	0.180807793701597	0.60293257329836	0.999869305886108
ENST00000368623.7	0.0190957340076215	0.0106570727208734	-0.00928767969699917	0.933670065250587	4.25188063524694	4.24344244705416	-0.00842446937387731	0.952066137120393	-0.00842446937387731	0.952066137120393	0.999869305886108
ENST00000264220.6	0.0436084132850334	0.0403602086334875	-0.00374394741985862	0.98024733496022	0.583841306780569	0.580593051576169	-0.00306322975265916	0.983846367433799	-0.00306322975265916	0.983846367433799	0.999869305886108
ENST00000319190.11	-0.154038077280269	0.352076584071223	0.505027204019032	0.0808616633838004	-1.10272331750779	-0.59660902749276	0.50865125392218	0.18478089655855	0.50865125392218	0.18478089655855	0.999869305886108
ENST00000308924.9	-0.118280501425245	-0.0504983214976145	0.0675519334804171	0.331470736463355	0.499906967919765	0.567689146769765	0.0678855232315181	0.326791717521671	0.0675519334804171	0.331470736463355	0.999869305886108
ENST00000587230.6	-0.21676365562722	0.118461676504668	0.3330902687071	0.200051596307091	-1.48009739062546	-1.14487235206504	0.336018395932139	0.318578188824474	0.336018395932139	0.318578188824474	0.999869305886108
ENST00000441735.2	0.479556079206666	-0.742160516339896	-1.163027057343	0.87623929988111	-0.492284001223024	-1.71402020621578	-1.18375140340628	0.699583994316875	-1.163027057343	0.87623929988111	0.999869305886108
ENST00000393033.9	0.0851025359078616	-0.0394776384748553	-0.125686401278708	0.513018976797339	0.300395789677671	0.175815527003326	-0.124268887797115	0.565886933703294	-0.124268887797115	0.565886933703294	0.999869305886108
ENST00000382247.6	-0.139137865247814	-0.169737616168613	-0.0313095691137253	0.842354281431166	-1.80066227653435	-1.83126216256114	-0.0304633655159448	0.877393936061854	-0.0304633655159448	0.877393936061854	0.999869305886108
ENST00000309083.8	-0.449110032408894	-0.49797093625163	-0.0492645486567427	0.728428167767809	-0.428844372934724	-0.477705361323656	-0.0489787239075135	0.768510803453805	-0.0489787239075135	0.768510803453805	0.999869305886108
ENST00000254878.8	0.158756437438503	0.18737173070912	0.0270172550144523	0.893569511363064	0.472091527978355	0.500706795528742	0.0292317839442271	0.88368003220781	0.0270172550144523	0.893569511363064	0.999869305886108
ENST00000541638.6	-0.317221200230872	-0.611500126219824	-0.301198535151261	0.492938439313796	0.275538056105514	-0.0187412556892782	-0.296598083979679	0.542741274249021	-0.296598083979679	0.542741274249021	0.999869305886108
ENST00000263918.9	0.102989870359167	-0.0595234858864005	-0.163309410602118	0.25065001024365	-0.863880616569098	-1.02639405685278	-0.162479298981529	0.350884627559698	-0.162479298981529	0.350884627559698	0.999869305886108
ENST00000320610.13	0.132720325501289	-0.182997642132122	-0.316982183123104	0.56601483062503	-2.16993131940986	-2.48565046885328	-0.313921895176001	0.646259217268871	-0.313921895176001	0.646259217268871	0.999869305886108
ENST00000545947.5	-0.0609859702029805	0.135682734185457	0.195678345353266	0.228991270785243	0.39073648519694	0.587405161808996	0.197066810997266	0.24513451321594	0.197066810997266	0.24513451321594	0.999869305886108
ENST00000523377.2	0.194821165172025	0.0627101074321968	-0.132934969892451	0.469230921697298	-1.77639719561053	-1.9085084312022	-0.131716319151029	0.581770821262399	-0.131716319151029	0.581770821262399	0.999869305886108
ENST00000355387.6	-0.517644061565654	-0.250907353637547	0.266356377115756	0.19977541582253	-1.38335807977631	-1.11662162851759	0.2669896717908	0.329635498983827	0.2669896717908	0.329635498983827	0.999869305886108
ENST00000326080.10	-1.75346201049741	-1.81060838762067	-0.0624234084298569	0.842791044153845	-0.331252521829496	-0.38839920827129	-0.0624234104715633	0.853411142403886	-0.0624234104715633	0.853411142403886	0.999869305886108
ENST00000344697.3	-0.44820162839537	-0.401122045346722	0.0434609121732414	0.886204128234758	-0.834028472790196	-0.786949235458013	0.0462400201886801	0.904532969638838	0.0462400201886801	0.904532969638838	0.999869305886108
ENST00000445140.6	0.23207127485134	0.56044202893822	0.328742424038854	0.339684212807517	-4.57972681569389	-4.25135692322398	0.332732943831944	0.53700224830021	0.332732943831944	0.53700224830021	0.999869305886108
ENST00000218348.7	0.14644910681173	0.18895064194037	0.0416864396752299	0.766095615503025	0.909371149500675	0.951872684652084	0.0426417872059917	0.751066758466475	0.0416864396752299	0.766095615503025	0.999869305886108
ENST00000305510.4	-0.127242257529984	-0.0839047492486431	0.0420762376833941	0.849951601146039	-0.108479911928341	-0.0651425539557368	0.0438294131261072	0.868868506396409	0.0438294131261072	0.868868506396409	0.999869305886108
ENST00000409220.5	0.749705508521856	1.00747794433234	0.255399690608921	0.579240015301377	-0.977187269408734	-0.719415487976195	0.27157197293077	0.687543641610246	0.27157197293077	0.687543641610246	0.999869305886108
ENST00000265097.9	0.120375682677079	0.0480988041096866	-0.0724259460037766	0.515517512923412	0.285430442592234	0.213153521243204	-0.0721586927456984	0.572891815089237	-0.0721586927456984	0.572891815089237	0.999869305886108
ENST00000317677.9	0.559722519942994	0.774286582299735	0.213140286678829	0.297549976371481	-0.449517893680603	-0.234953950331091	0.216323411033705	0.387111700167094	0.216323411033705	0.387111700167094	0.999869305886108
ENST00000264255.8	0.159146699119827	0.033619423439719	-0.126382674743318	0.395394257740529	1.10693142779259	0.98140415468802	-0.12534617826932	0.387935268336371	-0.126382674743318	0.395394257740529	0.999869305886108
ENST00000375730.3	-0.13910228857276	-0.105371056791759	0.0713105041735975	0.467720057555238	1.50952119584365	1.54319476175256	0	0.992064093948734	0	0.992064093948734	0.999869305886108
ENST00000321169.10	0.19492498251258	0.111467735974854	-0.0846678347579983	0.605382814402321	1.12082094532199	1.03736370507659	-0.0832629543372988	0.602298471543128	-0.0846678347579983	0.605382814402321	0.999869305886108
ENST00000373173.7	0.292177609621526	0.459958720782579	0.165940483161095	0.415628104598716	-0.161008704839302	0.006772310382088	0.169102012180692	0.47551006661493	0.169102012180692	0.47551006661493	0.999869305886108
ENST00000374893.11	-0.434180309247648	-2.11644865573664	-1.64569222081282	0.767501334119663	-0.254824813605148	-1.93712854370377	-1.65584524988963	0.609688243065348	-1.64569222081282	0.767501334119663	0.999869305886108
ENST00000605786.5	0.366343142847488	0.0308309543975727	-0.340196116982521	0.341676930359607	2.56575177494821	2.23023988941978	-0.335032452195072	0.203929939336918	-0.340196116982521	0.341676930359607	0.999869305886108
ENST00000328599.4	-0.0205612867515457	-0.0796383379407672	-0.0602585812928758	0.749816942438817	-0.683579532611091	-0.742656720735201	-0.0588007140477065	0.796187028856603	-0.0588007140477065	0.796187028856603	0.999869305886108
ENST00000420123.6	0.214656606523238	1.1009956572341	0.885399797897835	0.346885782945536	-1.8691424051042	-0.982813547143347	0.838029118343668	0.766491138594606	0.838029118343668	0.766491138594606	0.999869305886108
ENST00000380486.4	0.179364797472656	0.0433383987277287	-0.138177313397283	0.729295261081603	-1.65360006961066	-1.78962724342119	-0.134148905650338	0.783369327543579	-0.134148905650338	0.783369327543579	0.999869305886108
ENST00000650571.1	-0.12780824351667	0.329844894949777	0.456406006881269	0.00780405544737519	0.83413557132444	1.29178872207676	0.458154856205558	0.00402517300518573	0.456406006881269	0.00780405544737519	0.285595220627348
ENST00000554335.6	-0.746327894614083	-0.273055652388363	0.47024519178595	0.264643555326382	-2.06418502971904	-1.59091360748266	0.47352945846628	0.403384711341265	0.47352945846628	0.403384711341265	0.999869305886108
ENST00000368633.2	-0.248012417366914	-0.062706573354086	0.183103363319112	0.444741601455562	-0.0835397186321538	0.101765988319441	0.185577728981446	0.496904919766771	0.185577728981446	0.496904919766771	0.999869305886108
ENST00000340309.7	0.175116967929471	0.166159045612747	-0.00939587548458376	0.929725301653423	0.220029235326512	0.211071296824974	-0.00887134412531776	0.939302634997816	-0.00887134412531776	0.939302634997816	0.999869305886108
ENST00000220763.10	-0.137282724703255	-0.230174513502444	-0.0961044089151195	0.721219587557428	0.831827016019649	0.73893517808791	-0.0931441136127511	0.738216484401457	-0.0931441136127511	0.738216484401457	0.999869305886108
ENST00000359523.7	0.00747964256055456	-0.112119250835018	-0.120155059762653	0.387339893008585	-0.947188973845687	-1.06678795990318	-0.119411068559301	0.486560529451802	-0.119411068559301	0.486560529451802	0.999869305886108
ENST00000358201.9	0.159581825752842	0.338561149412529	0.175555100630576	0.548889300259738	-0.446808158975939	-0.267829044174601	0.181004049284637	0.604611260801342	0.181004049284637	0.604611260801342	0.999869305886108
ENST00000374024.4	-0.0691459310467738	-0.259096026533306	-0.197676253608872	0.729701459210606	-0.128948974511675	-0.31889985177893	-0.189918500622735	0.768382260373609	-0.189918500622735	0.768382260373609	0.999869305886108
ENST00000451652.5	0.523112128833049	-2.85562895149103	-3.25623745248747	0.224684557401574	2.33239661911856	-1.04636403673978	-3.29658398692558	0.209917671505175	-3.25623745248747	0.224684557401574	0.999869305886108
ENST00000333651.11	-0.0692292056422007	-0.000605745652425594	0.0677018103508868	0.689782519474274	-0.940352300571249	-0.871728984840969	0.0691413652198918	0.75266544502301	0.0691413652198918	0.75266544502301	0.999869305886108
ENST00000267807.11	0.68350510420038	0.00945224057433342	-0.675533570984054	0.252781847969391	-0.430925856225586	-1.10497981894843	-0.672041417627176	0.352129067581371	-0.672041417627176	0.352129067581371	0.999869305886108
ENST00000380770.5	-0.284237173184963	0.587924895589686	0.8700779264127	0.352316347474263	-1.26796432119398	-0.395827889035929	0.855909213861056	0.806747001358304	0.855909213861056	0.806747001358304	0.999869305886108
ENST00000322396.7	-0.198908739846924	-0.314468652751459	-0.116811284179077	0.756082786093683	-0.305241813526238	-0.420802220937089	-0.115739626362673	0.790196256135201	-0.115739626362673	0.790196256135201	0.999869305886108
ENST00000410097.5	-0.0898134624242093	-0.15443374253562	-0.0653198743739776	0.602314953871067	-0.13443960515148	-0.199059915759053	-0.0646699555493748	0.639243774077405	-0.0646699555493748	0.639243774077405	0.999869305886108
ENST00000529270.1	0.0226612738653014	0.0605674922969078	0.0344361153760482	0.943429345936555	2.15932869801472	2.19723512244016	0.0385340358047884	0.87861831641408	0.0344361153760482	0.943429345936555	0.999869305886108
ENST00000595564.5	0.0280866699457749	0.0202895757126553	-0.0103496117648327	0.941883819511518	2.56905719113651	2.56126040935801	-0.00757479168636999	0.968679929626649	-0.00757479168636999	0.968679929626649	0.999869305886108
ENST00000476287.4	0.252972845964256	0.405332577126668	0.151477266371089	0.381101101403675	0.0239250770138244	0.176284721240798	0.153041284672576	0.453349250113332	0.153041284672576	0.453349250113332	0.999869305886108
ENST00000220764.7	0.437004644257677	0.147221057785802	-0.289874281151244	0.019186344909878	1.84381369078995	1.55403008478294	-0.289585275849488	0.0234245194085751	-0.289585275849488	0.0234245194085751	0.524384035350315
ENST00000261845.7	0.0442410639582993	0.162344152306454	0.117492516151484	0.466263994603243	-2.65083498281507	-2.53273207985538	0.118751862534919	0.598209941386291	0.118751862534919	0.598209941386291	0.999869305886108
ENST00000261407.9	0.122551734238946	0.344457893025335	0.220546039965971	0.215242719495407	0.525801415942461	0.747707548309763	0.222516704846242	0.226481783229569	0.222516704846242	0.226481783229569	0.999869305886108
ENST00000456380.5	-0.142229351382111	0.2524354408093	0.394380160975165	0.159538576933771	-5.09025034231188	-4.69558611961978	0.397115884895328	0.335694697700329	0.397115884895328	0.335694697700329	0.999869305886108
ENST00000358731.9	0.0100391061997864	0.198535207897588	0.188147154885098	0.225710150865147	-2.98390018864995	-2.79540425728943	0.189164505739315	0.380056442843953	0.189164505739315	0.380056442843953	0.999869305886108
ENST00000326361.7	0.0432130454497437	-0.195683128527945	-0.23954931554345	0.182847115869605	-0.676888261987514	-0.915784572029176	-0.23886757185316	0.277589867201761	-0.23886757185316	0.277589867201761	0.999869305886108
ENST00000425562.7	-0.0803205415676307	-0.040343120085404	0.0387236917410321	0.851900129679516	0.528550312961079	0.568527659270953	0.0401758295573278	0.857555428892417	0.0401758295573278	0.857555428892417	0.999869305886108
ENST00000546097.5	-0.248410121666457	-0.609680321579857	-0.363809854142314	0.258931762525792	-1.47352817555367	-1.83479881601099	-0.362626513964043	0.368801720046503	-0.362626513964043	0.368801720046503	0.999869305886108
ENST00000262850.7	0.240076378597157	0.184758510879693	-0.0632965375510812	0.906103081823685	0.0239116493721241	-0.0314068587250441	-0.0512055442279049	0.93437286449009	-0.0512055442279049	0.93437286449009	0.999869305886108
ENST00000246912.8	-0.096421347145419	-0.148432179226283	-0.0527674771412101	0.660696209323744	0.273918855905016	0.221908004827206	-0.051911788668483	0.683522741369367	-0.051911788668483	0.683522741369367	0.999869305886108
ENST00000356924.9	-0.131733705012863	0.314115887465186	0.44014645524748	0.247546497837528	0.139820998898433	0.585670482773918	0.448813088702616	0.25473802638657	0.448813088702616	0.25473802638657	0.999869305886108
ENST00000229633.7	0.0343675455222888	-0.0415482070222852	-0.0771718472420404	0.725237393052457	-1.17520280324101	-1.25111875500761	-0.0753488926911752	0.784255975208431	-0.0753488926911752	0.784255975208431	0.999869305886108
ENST00000379161.5	-0.0562171824813074	-0.409480711920701	-0.355095366715046	0.095576850926983	1.43303802610356	1.0797745027715	-0.353678173953301	0.0825168034789275	-0.355095366715046	0.095576850926983	0.89160434335876
ENST00000369159.2	-1.1802747793496	-0.364000921219975	0.815871711565416	0.00392906248858067	3.12456212166124	3.94083674516941	0.816335577395797	2.47514618691854e-38	0.815871711565416	0.00392906248858067	0.185999655422718
ENST00000367063.6	-0.0764613470753868	0.872316157174837	0.951144796585063	0.118778541870768	-1.25850593965915	-0.309730721978445	0.957046799817244	0.351420752371264	0.957046799817244	0.351420752371264	0.999869305886108
ENST00000399262.7	-0.0968215223865938	0.240923322840676	0.336887347230382	0.0519032775739016	-1.07292090673969	-0.735176196381622	0.338269339593487	0.122984527756278	0.338269339593487	0.122984527756278	0.936794098379124
ENST00000316594.6	0.0774059506466927	-0.0421972209599359	-0.119945105479023	0.237191685366892	0.155568269791217	0.0359650691650378	-0.119441135823263	0.295508856541134	-0.119441135823263	0.295508856541134	0.999869305886108
ENST00000525701.5	-0.171602078566294	0.0116660733239715	0.181846894096837	0.527040326574974	-1.07441535293355	-0.891147506169828	0.184017144372301	0.637696018362626	0.184017144372301	0.637696018362626	0.999869305886108
ENST00000263867.9	0.198439290325408	0.550130109559055	0.349037415720174	0.221462234283391	1.43281908231837	1.78450997088351	0.352970566748588	0.144988083447358	0.349037415720174	0.221462234283391	0.999869305886108
ENST00000430082.6	0.156730361331431	0.276335002716652	0.119189218459367	0.293264523441583	1.19547080569266	1.3150754533702	0.119693190083691	0.2607289885932	0.119189218459367	0.293264523441583	0.999869305886108
ENST00000432849.7	0.143950121513591	0.291850613430958	0.142115735902463	0.804739136239899	1.73985982815568	1.88776034571302	0.150388165441278	0.74057667178349	0.142115735902463	0.804739136239899	0.999869305886108
ENST00000320330.8	0.419293873547416	0.135948190915804	-0.284695827810151	0.145808660693496	-0.438325551236375	-0.721671359591895	-0.282968940605205	0.234548500529791	-0.282968940605205	0.234548500529791	0.999869305886108
ENST00000372797.7	-0.71566394846403	-0.647527270983374	0.0680667831195227	0.331776084455632	0.765701865323287	0.833838535555147	0.0680667828237423	0.343448395891396	0.0680667828237423	0.343448395891396	0.999869305886108
ENST00000619007.4	-0.840093927982071	-0.0349939569313561	0.804692848306344	0.20381543476749	3.93126500750267	4.73636562307241	0.805393661292445	0.0116791541302428	0.804692848306344	0.20381543476749	0.999869305886108
ENST00000368309.4	-0.0169912192798614	-0.0172178612438154	-0.00036005867006339	0.997635923011587	-0.750579312115634	-0.750806045745199	0	0.998803026514768	0	0.998803026514768	0.999869305886108
ENST00000375231.5	-0.153580688157367	-0.250161023857587	-0.0989893809522968	0.848574710385006	-1.79941849776601	-1.8959997193865	-0.0961594451520762	0.868622084977083	-0.0961594451520762	0.868622084977083	0.999869305886108
ENST00000532827.1	0.488077574110514	0.1968198078621	-0.295833418770609	0.547056794262471	4.14516586717603	3.85390887701916	-0.290582016632146	0.278475001794504	-0.295833418770609	0.547056794262471	0.999869305886108
ENST00000619594.5	0.0453874904838215	-0.0619474104075861	-0.107829900759136	0.426154612742397	1.95913959687724	1.85180473229749	-0.10732466467048	0.349395125536742	-0.107829900759136	0.426154612742397	0.999869305886108
ENST00000014930.9	0.0992416866095395	0.891744353230074	0.786852129609598	0.0711254413674258	0.176104995533183	0.968607207862933	0.799612343310417	0.0858916575842341	0.799612343310417	0.0858916575842341	0.856952472586167
ENST00000467582.1	-0.926923064894555	-0.353231212819508	0.564696701973278	0.315163968835191	1.95124525388723	2.5249375698403	0.573413111058173	0.11888839493828	0.564696701973278	0.315163968835191	0.999869305886108
ENST00000618099.4	-0.361157940938611	-0.419367837140612	-0.0584440669120001	0.699276122519715	-1.31266531280174	-1.37087534958197	-0.0584440689365291	0.75784982609737	-0.0584440689365291	0.75784982609737	0.999869305886108
ENST00000464848.5	0.130962858590341	-0.608340032545713	-0.747249028065202	0.0918972940744125	3.37812811162082	2.63882581877614	-0.73980360477772	0.007896289366975	-0.747249028065202	0.0918972940744125	0.876506538676467
ENST00000317578.7	0.00738389961513386	-0.057666498395578	-0.0711639238202473	0.840717627412065	1.63328085660266	1.56823057601878	-0.0643408162140591	0.856296301154965	-0.0643408162140591	0.856296301154965	0.999869305886108
ENST00000646960.1	-1.20594438790631	-0.543775243128555	0.715533722517053	0.361782432515683	0.918745319501854	1.58083948119002	0.646320516797221	0.92340995204788	0.646320516797221	0.92340995204788	0.999869305886108
ENST00000349721.8	-0.0288779205347988	-0.112360896640218	-0.08439305393467	0.614026029347983	-0.674071705612406	-0.757554786595266	-0.0835362737065366	0.678651508264033	-0.0835362737065366	0.678651508264033	0.999869305886108
ENST00000358691.10	-0.129664575543122	0.00517764775978773	0.134241132587098	0.435138642756844	-1.57223943969971	-1.4373973953837	0.135228194833742	0.556109296603624	0.135228194833742	0.556109296603624	0.999869305886108
ENST00000254190.4	0.00818101923455028	-0.28300060782503	-0.292052907959998	0.297961883607606	-1.9903919894587	-2.28157401237698	-0.291183716139376	0.425394500961888	-0.291183716139376	0.425394500961888	0.999869305886108
ENST00000443824.5	0.47739640107648	0.659750309324865	0.181479362702906	0.358711672953165	0.347078579491537	0.529432410716595	0.183473672992666	0.413832261494907	0.183473672992666	0.413832261494907	0.999869305886108
ENST00000328434.8	0.108229375491009	0.470119779455484	0.360855583479949	0.0190167293748923	0.321528019495397	0.683418394368635	0.362549224223324	0.0265575426808266	0.362549224223324	0.0265575426808266	0.549246173278819
ENST00000265109.8	0.172579454545369	0.168346207773395	-0.00484514108555767	0.979032628576599	-1.37043057640633	-1.3746639522861	-0.00368375507621144	0.985267807607665	-0.00368375507621144	0.985267807607665	0.999869305886108
ENST00000649185.1	-0.363390084774756	-0.312593421890848	0.0505318020769383	0.530838111744937	0.29237993287756	0.343176582486678	0.0507168998892787	0.556528436085999	0.0507168998892787	0.556528436085999	0.999869305886108
ENST00000297990.9	0.0456511127567515	0.148701371622794	0.102635324145922	0.378201019172213	0.942412305960059	1.04546256498572	0.103135984270284	0.360863838689709	0.102635324145922	0.378201019172213	0.999869305886108
ENST00000579002.5	-0.00855126666701629	-0.0508493369659268	-0.0425964326274475	0.748504439672313	1.09336663370407	1.05106854471226	-0.0422921726542515	0.758847262987059	-0.0422921726542515	0.758847262987059	0.999869305886108
ENST00000368069.7	-0.340262220307737	-0.192676553402722	0.147189874661522	0.426471614295076	1.63717929490818	1.78476518391377	0.147553905965281	0.101696271230975	0.147189874661522	0.426471614295076	0.999869305886108
ENST00000414820.6	-0.319655643756944	0.300207636748086	0.617968269387684	0.0028549596082668	0.112428548661584	0.732291781311457	0.620636403778788	0.00423005372587886	0.620636403778788	0.00423005372587886	0.193159975447212
ENST00000306024.4	0.152789870443401	-0.156611736244384	-0.309691124974264	0.000231664647510082	0.195564667765238	-0.113836950630033	-0.30949076594156	0.0006178985219276	-0.30949076594156	0.0006178985219276	0.0475874085544241
ENST00000374259.8	-0.646583989599284	-0.359647580301052	0.285137461511607	0.335238104767648	-1.65432386991886	-1.36738788811682	0.286267110137779	0.457964319288467	0.286267110137779	0.457964319288467	0.999869305886108
ENST00000574980.5	-0.583377242855193	-0.352910447882977	0.227714367682638	0.556903518580447	1.98112943635967	2.21159626714914	0.230238748700081	0.487177500391422	0.227714367682638	0.556903518580447	0.999869305886108
ENST00000335999.7	0.58832177213669	0.617807675259172	0.0245191152596442	0.956272852048509	0.764770110947158	0.794255953031021	0.0334235942225076	0.926596453472134	0.0245191152596442	0.956272852048509	0.999869305886108
ENST00000251595.11	-1.24778000499861	-1.44447008071192	-0.195364972830422	0.965950603486875	3.37963924529195	3.1829378847783	-0.19908605431959	0.871652040216283	-0.195364972830422	0.965950603486875	0.999869305886108
ENST00000311117.8	-0.136377627966106	-0.546785173830098	-0.411552078150032	0.0733504414486732	-2.31265169333206	-2.72305953154707	-0.410850984417841	0.167715375363027	-0.410850984417841	0.167715375363027	0.998544175393689
ENST00000643116.3	0.00185527676852351	-0.0299078227540805	-0.0321107208862643	0.761136053509459	-0.979878070181509	-1.01164122880394	-0.0315843163351026	0.806439885332707	-0.0315843163351026	0.806439885332707	0.999869305886108
ENST00000511208.2	0.392749466302	-0.334930181419944	-0.743006928186947	0.1716282630248	2.10235734568953	1.37467795033359	-0.728096071021462	0.124440097949678	-0.743006928186947	0.1716282630248	0.998544175393689
ENST00000585409.2	-0.306212193978979	0.527080646883984	0.832534869939583	0.0635877975476175	-2.93749564240359	-2.10420394396416	0.84284934449421	0.216921696695084	0.84284934449421	0.216921696695084	0.999869305886108
ENST00000333167.13	0.139169135882878	0.216263842760317	0.0763195806886294	0.565937071923152	0.172825573132105	0.249920254686285	0.0773471692015988	0.58686183204598	0.0773471692015988	0.58686183204598	0.999869305886108
ENST00000378106.10	0.351286975095114	-0.0906578774297076	-0.445942083529143	0.278000239613634	1.26538210374088	0.823437363763406	-0.441311282045288	0.308653131395141	-0.441311282045288	0.308653131395141	0.999869305886108
ENST00000464451.5	-0.163009020890589	-0.113506530067899	0.0492856748967916	0.644393723243496	1.88291377570793	1.93241628724119	0.049602921071212	0.580158866195674	0.0492856748967916	0.644393723243496	0.999869305886108
ENST00000249923.7	0.123719139065634	-0.0154483508767173	-0.139414236621497	0.189577962685093	1.42845162033205	1.28928413872814	-0.139194384593892	0.162201247781133	-0.139414236621497	0.189577962685093	0.999869305886108
ENST00000589334.5	0.0543953078332753	-0.00192679285676047	-0.0576055343832369	0.736938645907368	0.797238123319367	0.740916011129375	-0.0559222628530402	0.749075300807698	-0.0559222628530402	0.749075300807698	0.999869305886108
ENST00000395443.7	-0.0759239563126745	-0.0160349495454732	0.0593677835096347	0.640452711047906	0.210988244538307	0.270877214811561	0.0599798217995358	0.669014792017177	0.0599798217995358	0.669014792017177	0.999869305886108
ENST00000294413.13	-1.14466229609004	-1.00444909298558	0.132362984563913	0.819010625165117	1.23107161684091	1.37128476952754	0.13521337576595	0.807726188783893	0.132362984563913	0.819010625165117	0.999869305886108
ENST00000324871.12	-0.220289497282801	-0.218723755585109	-0.0017204851968593	0.977136202721345	1.92581003891355	1.92737594103861	0.00168063783442096	0.993793668497575	0.00168063783442096	0.993793668497575	0.999869305886108
ENST00000238647.5	0.0572102385506355	-0.0995950679317246	-0.159113028905417	0.467888856553693	0.115338922680517	-0.0414664693990592	-0.156434360884812	0.520834073768079	-0.156434360884812	0.520834073768079	0.999869305886108
ENST00000379542.10	0.0090967149531027	0.00268752232482708	-0.00714520095493487	0.99858762502358	-3.4767106632118	-3.48312043165739	-0.00510371525574804	0.990319707950152	-0.00714520095493487	0.99858762502358	0.999869305886108
ENST00000421249.2	0.173327964956588	-0.0571414719689333	-0.231727016694649	0.510813077204281	-0.267845373215032	-0.498315237698771	-0.229720731969875	0.582844538686906	-0.229720731969875	0.582844538686906	0.999869305886108
ENST00000313601.11	0.243854813424852	0.320728049778792	0.0765636872994655	0.620559430539076	-0.373425754058028	-0.296552649466474	0.0774576504744813	0.703176034040836	0.0774576504744813	0.703176034040836	0.999869305886108
ENST00000263253.9	-0.101680499340837	0.0542319241091632	0.155394284634198	0.233312095870482	-0.956049044444974	-0.800136707824125	0.156120163594015	0.342354117427242	0.156120163594015	0.342354117427242	0.999869305886108
ENST00000438796.6	-0.783857590758591	-0.286020369164015	0.518247499193098	0.479337776691113	0.307776945446877	0.805586912449685	0.525848204754469	0.873806532450311	0.525848204754469	0.873806532450311	0.999869305886108
ENST00000372850.5	-0.17637375403907	0.262530161966613	0.436899244425052	0.204657728979062	-1.90698469056422	-1.46808136948891	0.44170244448944	0.358193820388207	0.44170244448944	0.358193820388207	0.999869305886108
ENST00000397728.8	-0.580403092024522	-0.512228477434646	0.0675065921801952	0.602333489021778	0.0304980664066327	0.0986726433175175	0.0681202876361853	0.629100699110905	0.0681202876361853	0.629100699110905	0.999869305886108
ENST00000298048.7	0.438499538170794	0.239213867732	-0.200242379070031	0.197270321086835	0.312704095037554	0.113418370419742	-0.198722515649076	0.258077555798964	-0.198722515649076	0.258077555798964	0.999869305886108
ENST00000312499.6	0.649745514984704	0.42115336382108	-0.23031525169962	0.329612009226762	-0.226248792929435	-0.454841108045371	-0.227383454753952	0.430994111453089	-0.227383454753952	0.430994111453089	0.999869305886108
ENST00000593873.6	0.0905392333493408	-0.392492748513068	-0.497055254757282	0.41558481629464	2.12902377602683	1.64599203309076	-0.483746906336056	0.373595840395157	-0.497055254757282	0.41558481629464	0.999869305886108
ENST00000372733.3	0.190271546900591	-0.15042555771242	-0.34696502545354	0.355757687369502	0.435465439457632	0.0947681609495518	-0.340761504708342	0.409251534135501	-0.340761504708342	0.409251534135501	0.999869305886108
ENST00000264649.10	-0.450529047463753	-0.456479101808669	-0.00639789494709486	0.945961024141647	0.50174528752546	0.495795224135562	-0.00595666083723645	0.951446756924406	-0.00595666083723645	0.951446756924406	0.999869305886108
ENST00000374403.4	0.0144040701039587	0.0646641026148272	0.0497242109510223	0.671187467753154	-0.240923986925484	-0.190664001441899	0.0503343231927984	0.713919866538521	0.0503343231927984	0.713919866538521	0.999869305886108
ENST00000259199.9	-0.297636385824855	-1.17100687143518	-0.87485172053163	0.000532800627537898	-1.90458801255444	-2.77795877613353	-0.8760483326816	0.00481986789136224	-0.8760483326816	0.00481986789136224	0.208047137701906
ENST00000429604.5	0.007613246003046	-0.331095144516463	-0.342542276919576	0.326631633427225	-1.05078315488619	-1.38949195598808	-0.339380361431624	0.428361527440077	-0.339380361431624	0.428361527440077	0.999869305886108
ENST00000553772.5	0.186264431698553	0.18400458315236	-0.00428088005771521	0.965909230492481	0.0285566892822933	0.0262958326975711	0	0.99983799819811	0	0.99983799819811	0.999869305886108
ENST00000374759.8	0.25972296243838	0.258355888789903	-0.00174058418051271	0.996244499406753	-0.0830277843585958	-0.0843950498911483	-0.000600196746227688	0.997484072714203	-0.000600196746227688	0.997484072714203	0.999869305886108
ENST00000653738.2	0.143723368320102	0.212781181187368	0.0667231712259069	0.814172442196083	-1.26326600558543	-1.19420859458627	0.0710643197911729	0.860153962440115	0.0710643197911729	0.860153962440115	0.999869305886108
ENST00000625464.2	0.213348371001191	0.025783378553554	-0.188235418066008	0.142157174963108	0.393325237201391	0.20576022651567	-0.187447567385059	0.167726942320778	-0.187447567385059	0.167726942320778	0.998544175393689
ENST00000290649.10	-0.334039735131526	-0.266190365700605	0.0672830060675667	0.598544599235662	-0.834004022851501	-0.766154721092315	0.0679780632829194	0.658513833530445	0.0679780632829194	0.658513833530445	0.999869305886108
ENST00000367380.9	-0.0283765975455705	-0.185931295065738	-0.157816906527647	0.175523885194319	1.13444698464317	0.97689225488722	-0.157472122281293	0.210132592289878	-0.157472122281293	0.210132592289878	0.999869305886108
ENST00000272638.14	0.194494585595325	0.08044567661678	-0.11460846069648	0.363969466403276	-0.413465163929013	-0.527514127997462	-0.11398559064397	0.445771032970831	-0.11398559064397	0.445771032970831	0.999869305886108
ENST00000511355.5	-0.088168320856639	0.436091289037666	0.523833353791956	0.000314950772765764	-2.26315911021855	-1.73889963144343	0.524917719863902	0.00741613219361015	0.524917719863902	0.00741613219361015	0.275716612639662
ENST00000474289.6	0.286557864374592	0.0907708743751609	-0.196560555940559	0.136878373246349	1.02405874923316	0.82827176462626	-0.195724661388622	0.127396530337058	-0.196560555940559	0.136878373246349	0.96766547616396
ENST00000359429.11	0.425291703987357	0.363775443305728	-0.0622336314998748	0.740547288060034	-0.497179798784346	-0.558696200272292	-0.0607442712449799	0.790448317265068	-0.0607442712449799	0.790448317265068	0.999869305886108
ENST00000312838.9	-0.126178968314861	0.203653581938508	0.327830377060425	0.177233631850128	-0.893279630629943	-0.563447282353501	0.330857306690696	0.269645104142171	0.330857306690696	0.269645104142171	0.999869305886108
ENST00000265728.6	-0.119523924784224	-0.128165408444081	-0.00969998126217808	0.959346831095109	0.0713337670774659	0.0626921887388332	-0.00837725672451595	0.966268536966915	-0.00837725672451595	0.966268536966915	0.999869305886108
ENST00000340533.9	0.593552046811624	1.2490930667716	0.648703068754974	0.210476251507445	0.322615166380114	0.978155926823523	0.667864010841668	0.235876335383192	0.667864010841668	0.235876335383192	0.999869305886108
ENST00000265563.13	0.0894255141760281	-0.0996257197194991	-0.189625975901877	0.22972175044306	-1.29781646192935	-1.48686782618299	-0.188748083471254	0.347652203333962	-0.188748083471254	0.347652203333962	0.999869305886108
ENST00000635647.1	-0.211502589699885	-0.0919641725555719	0.119553922119151	0.175964546943779	3.31039039879537	3.4299288340457	0.119519873237222	0.0896208675471517	0.119553922119151	0.175964546943779	0.999869305886108
ENST00000371712.4	-0.124693217505859	0.312288662410851	0.431633384174836	0.231955027992978	-0.671626953212671	-0.234645350661809	0.44041960790257	0.301543192772211	0.44041960790257	0.301543192772211	0.999869305886108
ENST00000644112.2	0.119840058468078	0.0887365825347464	-0.0326636665270659	0.87601946962536	-0.935268517034269	-0.966372156887214	-0.0303247714043757	0.905284460370791	-0.0303247714043757	0.905284460370791	0.999869305886108
ENST00000361927.9	0.93025937894284	0.872762315061668	-0.0581670329379274	0.770260101269452	-0.027116398275337	-0.0846135912778671	-0.0562178428722131	0.816336660971177	-0.0562178428722131	0.816336660971177	0.999869305886108
ENST00000544612.6	0.131739339567916	0.0268109118445202	-0.1075531397924	0.804072985562883	0.0232615554640564	-0.0816673324189793	-0.104190835964237	0.833255825557847	-0.104190835964237	0.833255825557847	0.999869305886108
ENST00000370978.9	0.22850443299618	0.378860647149019	0.147342998468193	0.600493631246791	0.582302655853037	0.732658811255113	0.151898203316879	0.598955216463045	0.147342998468193	0.600493631246791	0.999869305886108
ENST00000254810.8	0.0855262608762503	0.0704713336703403	-0.0151830346191975	0.809432201562517	-0.593298435082451	-0.608353374776176	-0.0150215130904607	0.83255703515894	-0.0150215130904607	0.83255703515894	0.999869305886108
ENST00000532001.6	-0.22038083454246	-0.14048368552027	0.0767109717105221	0.819133413626111	-1.71838245672306	-1.63848577537178	0.0808913349073554	0.856022889954533	0.0808913349073554	0.856022889954533	0.999869305886108
ENST00000264156.3	0.269249246109944	0.175544247822128	-0.0938073646597601	0.249409604513408	0.736369594843292	0.642664572814413	-0.0935979742821191	0.312121773909617	-0.0935979742821191	0.312121773909617	0.999869305886108
ENST00000278422.9	-0.179505492795646	-0.162872187527056	0.0163513348809053	0.837570840513275	0.39281449053934	0.409447785519858	0.0167146977835991	0.843562116523712	0.0167146977835991	0.843562116523712	0.999869305886108
ENST00000330070.5	0.0235713922231163	0.171809252023287	0.147044395628126	0.612084471291722	0.0135535411372334	0.161791074046192	0.149450511850765	0.691123898285336	0.149450511850765	0.691123898285336	0.999869305886108
ENST00000308027.7	0.909755026670247	0.545038168021529	-0.375567177032028	0.487650849300078	1.70332594085923	1.3386091334	-0.357923108966935	0.504307596100252	-0.357923108966935	0.504307596100252	0.999869305886108
ENST00000530374.5	-0.0861304000361272	-0.104932970636057	-0.0235750046981495	0.938046522514403	-0.0488167310404449	-0.0676194647556353	-0.0181012958703892	0.959662272984655	-0.0181012958703892	0.959662272984655	0.999869305886108
ENST00000368439.5	-0.0640149259454893	0.0351850261318108	0.0987282709341468	0.388077142432924	1.1160664699546	1.2152664248272	0.0992281610245447	0.361890831376096	0.0987282709341468	0.388077142432924	0.999869305886108
ENST00000369367.8	0.0613191376835223	0.0730461733445912	0.0112480329459388	0.921540933438328	-0.272475539479297	-0.260748543246459	0.0118104344276206	0.927498707223611	0.0118104344276206	0.927498707223611	0.999869305886108
ENST00000441339.3	0.696962995058788	0.709427999818894	0.0115823487429663	0.950501000320571	-1.65216013214644	-1.6396953795186	0.015226452150471	0.957908523740697	0.015226452150471	0.957908523740697	0.999869305886108
ENST00000374852.4	0.0557366267227385	0.387088038358239	0.322078371434069	0.516000760783207	0.571565438510736	0.902916733868832	0.335078479454683	0.495396204282131	0.322078371434069	0.516000760783207	0.999869305886108
ENST00000564026.1	-0.25588166788945	0.433849862578679	0.68707591511633	0.112287747556413	-1.91372550482758	-1.22399484343949	0.695327513354972	0.260031136692886	0.695327513354972	0.260031136692886	0.999869305886108
ENST00000292779.4	-0.332725748787793	-0.319072383657132	0.00785034238983062	0.995501628752735	1.36684189652817	1.38049522334003	0.0131804327008065	0.97250845656113	0.00785034238983062	0.995501628752735	0.999869305886108
ENST00000355072.10	0.170617879802121	0.182533420233011	0.0112344869619028	0.931210264305664	-1.12893427120443	-1.117018846322	0.0122157763097901	0.947069396803568	0.0122157763097901	0.947069396803568	0.999869305886108
ENST00000431561.7	0.292468594376993	0.189355471312474	-0.105606672894838	0.756028945995917	0.211341483709423	0.108228102630904	-0.101693482525793	0.795273726794845	-0.101693482525793	0.795273726794845	0.999869305886108
ENST00000283882.4	-0.0528642818300498	-0.108693072094356	-0.0566081837288883	0.719221960613628	-1.08626804251845	-1.14209694235012	-0.0557569342812232	0.774076739316922	-0.0557569342812232	0.774076739316922	0.999869305886108
ENST00000260447.6	0.155580018597167	-0.333382756369127	-0.494107044207459	0.119397497588222	0.519140971599143	0.0301780932401509	-0.48909771959514	0.149090214320831	-0.48909771959514	0.149090214320831	0.979274090404539
ENST00000406217.7	0.393189251040449	0.892755836486161	0.497827071784534	0.17691586521689	0.519947232106997	1.01951367417683	0.503999979419431	0.221145820660757	0.503999979419431	0.221145820660757	0.999869305886108
ENST00000322313.9	0.102137791082401	0.133424352268932	0.0307891316790503	0.787568054629398	0.00715769422337165	0.038444222206438	0.0314304235029623	0.807102360270846	0.0314304235029623	0.807102360270846	0.999869305886108
ENST00000415259.5	-0.118121792717517	-0.0408263381695492	0.0756738605679175	0.706227070302269	0.974555128878421	1.05185058769121	0.0774267904835599	0.681108729656745	0.0756738605679175	0.706227070302269	0.999869305886108
ENST00000314520.6	-0.153575163015254	1.23446274560421	1.38726117475803	0.000262096712569805	-1.37698045705928	0.0110569479657477	1.39640042695083	0.00942360511043369	1.39640042695083	0.00942360511043369	0.318355347384484
ENST00000338863.12	0.423542774859164	0.0181453642525316	-0.412399864696794	0.291537988541798	-0.136853582746729	-0.542251276044589	-0.403908230549821	0.379696098298311	-0.403908230549821	0.379696098298311	0.999869305886108
ENST00000617859.4	-0.0251042274335367	0.213827782802973	0.235665565967469	0.494261942047081	-1.24617614297633	-1.00724461273154	0.242006724430364	0.600144573619986	0.242006724430364	0.600144573619986	0.999869305886108
ENST00000554075.2	-0.0970629643820554	-0.32310970361977	-0.225760998710455	0.480011181457008	7.41961421203762	7.19356807651867	-0.226129361660081	0.0046343605236384	-0.225760998710455	0.480011181457008	0.999869305886108
ENST00000274054.3	0.164646645067474	0.00465704992051591	-0.161379785254007	0.373992936341762	1.81704703275225	1.65705749720797	-0.159859516097548	0.298712664806527	-0.161379785254007	0.373992936341762	0.999869305886108
ENST00000044462.12	0.262651630186184	0.138707926675952	-0.124050717356733	0.176696396848047	1.08496685308942	0.961023112091533	-0.123878589254113	0.244165395166175	-0.123878589254113	0.244165395166175	0.999869305886108
ENST00000557342.6	0.135041633946106	0.0940144221391212	-0.0412964561873026	0.779524984213092	0.901247199100296	0.860219828542398	-0.0407835849087393	0.799736743364428	-0.0407835849087393	0.799736743364428	0.999869305886108
ENST00000288111.12	-0.254334535889518	-0.41122083114434	-0.162826104147849	0.631217345551833	1.10247782186065	0.945591528500664	-0.157480539809189	0.635120754721238	-0.157480539809189	0.635120754721238	0.999869305886108
ENST00000382751.4	0.139688318593472	0.276164011576624	0.136147856002316	0.124481783762962	-0.0319403105248825	0.104535364828391	0.136534449099984	0.164417729460592	0.136534449099984	0.164417729460592	0.998544175393689
ENST00000223398.11	-0.430256191891918	-0.429612960226099	-0.00316044469080268	0.996545578562425	-1.74189084494017	-1.74124835416248	-0.00152021627070553	0.998854425923844	-0.00152021627070553	0.998854425923844	0.999869305886108
ENST00000262764.11	-0.0720647414515714	-0.198163518591694	-0.126779818905276	0.672358945257302	0.0123446466854659	-0.113754492718121	-0.125967133374093	0.721854950629289	-0.125967133374093	0.721854950629289	0.999869305886108
ENST00000274364.11	-0.0237638277670722	-0.000335587364859625	0.0210723919604026	0.931340497458291	-0.683493367385857	-0.660065335409057	0.0238396964751706	0.937070042800059	0.0238396964751706	0.937070042800059	0.999869305886108
ENST00000422424.7	-0.0704446821584922	-0.0938148924015321	-0.0239166350511091	0.881502335592546	0.566865785625149	0.543495497644353	-0.0231918890319802	0.894905640883729	-0.0231918890319802	0.894905640883729	0.999869305886108
ENST00000542061.2	-0.318691025241059	-0.165478001163241	0.149870612003105	0.647207619655666	-1.47965475134629	-1.32644217071065	0.153242870480455	0.719131865049056	0.153242870480455	0.719131865049056	0.999869305886108
ENST00000423828.5	-0.0625279976907927	-0.021160167743282	0.0412507644672709	0.607110805395568	1.00713253531836	1.04850036130603	0.0414349195766802	0.60574847587581	0.0412507644672709	0.607110805395568	0.999869305886108
ENST00000379303.10	0.193393602100808	-0.0108924032609813	-0.205383406544402	0.336113757147741	1.96779940599658	1.76351345084242	-0.203928261651142	0.280952679300005	-0.205383406544402	0.336113757147741	0.999869305886108
ENST00000471859.6	-0.579509993904644	-0.88574287248008	-0.307972906922212	0.378534121632892	4.52143653923958	4.21520429108366	-0.306475346023431	0.0452077899924954	-0.307972906922212	0.378534121632892	0.999869305886108
ENST00000281092.9	0.669953960746779	0.644367790428035	-0.0280744487217648	0.942037584289587	-0.722881068256345	-0.748467570024388	-0.0213307474281024	0.96378599701687	-0.0213307474281024	0.96378599701687	0.999869305886108
ENST00000249700.9	-0.198435949399409	0.0783816202154042	0.272419231148335	0.514740158283463	-1.82939222305332	-1.55257537575752	0.279989248698358	0.625465294685898	0.279989248698358	0.625465294685898	0.999869305886108
ENST00000368888.9	0.072111178563754	0.179186608797534	0.106152123817057	0.594708340456282	-0.367310566794621	-0.26023528303362	0.107949470508767	0.660938213158199	0.107949470508767	0.660938213158199	0.999869305886108
ENST00000369449.7	0.192484612131853	-0.114641005226161	-0.308318224049693	0.0793433558463313	1.26891349414017	0.961787892765277	-0.306980697863628	0.0654953945048703	-0.308318224049693	0.0793433558463313	0.84707261550775
ENST00000376148.9	0.0983028995710391	-0.188862910535924	-0.288699138563771	0.287250193629968	-0.89198017526146	-1.17914629634375	-0.287121558963292	0.396715694145958	-0.287121558963292	0.396715694145958	0.999869305886108
ENST00000441310.7	0.326831655923927	0.309749740882778	-0.0187833732314715	0.926949180440349	-0.294362841966198	-0.311444866896302	-0.0162528713619263	0.947922283767476	-0.0162528713619263	0.947922283767476	0.999869305886108
ENST00000367350.5	0.277370739594273	0.250340651186408	-0.0272054462076798	0.848335897839087	-0.739350161852281	-0.766380343096736	-0.0268427076119702	0.876625855210544	-0.0268427076119702	0.876625855210544	0.999869305886108
ENST00000267169.11	0.335081990807449	-0.352745430780832	-0.690539192392547	0.154473933843044	3.58813776915803	2.90031088262429	-0.687936242897986	0.06966004527347	-0.690539192392547	0.154473933843044	0.989303852600707
ENST00000535273.2	0.194909995619426	0.0704833931070293	-0.127400813413599	0.605384380332912	1.15659935305157	1.0321727689092	-0.124071546565174	0.605495797323852	-0.124071546565174	0.605495797323852	0.999869305886108
ENST00000436442.2	-0.536670853927631	-0.169072294698851	0.368054697806973	0.390681708584438	-2.00455079448044	-1.63695336489098	0.36805467611573	0.572616851723016	0.36805467611573	0.572616851723016	0.999869305886108
ENST00000304271.11	0.00718099443583263	0.000671170000088761	-0.00720853264258725	0.982492297276868	-0.967001177345975	-0.973511228088776	-0.00600711076181915	0.981849606980678	-0.00720853264258725	0.982492297276868	0.999869305886108
ENST00000259457.8	0.0322333262234789	-0.000869874081815465	-0.0332513193790207	0.607373108004929	0.900644698790262	0.867541506321852	-0.0330504706052139	0.572965765381313	-0.0332513193790207	0.607373108004929	0.999869305886108
ENST00000379980.8	-0.148940239816996	-0.0549491731393725	0.0937619339939417	0.234492109316472	-0.85782052547238	-0.763829481617238	0.0940296008291788	0.306225196079021	0.0940296008291788	0.306225196079021	0.999869305886108
ENST00000307720.4	0.285160529541561	0.247176487311407	-0.0385184188584461	0.726417840773194	-0.376248735889264	-0.414232814666455	-0.0377489631440511	0.768609336913953	-0.0377489631440511	0.768609336913953	0.999869305886108
ENST00000252483.10	-0.229636337064858	-0.279430097328396	-0.052638469561249	0.830685869546273	0.785080540332318	0.73528663322261	-0.0497231586984352	0.843891984611647	-0.0497231586984352	0.843891984611647	0.999869305886108
ENST00000345122.8	0.126988701084625	0.0894838577032341	-0.0388726590611226	0.903370315512793	-2.04567024706478	-2.08317550112186	-0.0362373952811623	0.923533654315655	-0.0362373952811623	0.923533654315655	0.999869305886108
ENST00000545683.1	0.215986211226363	-0.135928601124031	-0.351881644092028	9.91774745601293e-05	3.89938434328596	3.5474695368442	-0.351873258179047	1.40412127111377e-05	-0.351881644092028	9.91774745601293e-05	0.0106904241093938
ENST00000300456.5	-0.339738217602212	0.124477552354494	0.46356965186471	0.00186852387963061	0.0307135228109992	0.494929250793373	0.464586316340019	0.00416383883340208	0.464586316340019	0.00416383883340208	0.190981407825375
ENST00000261596.8	-0.0338433761444176	0.0229105998070687	0.055372532579105	0.758519621229002	-1.14581722869149	-1.0890633959284	0.0571470330135244	0.802451594141818	0.0571470330135244	0.802451594141818	0.999869305886108
ENST00000521022.6	-0.364542048494539	-0.162701763448776	0.200757242774694	0.213137211573314	1.54907271748725	1.75091305185667	0.201743844854111	0.122797392220159	0.200757242774694	0.213137211573314	0.999869305886108
ENST00000330475.9	-0.223166305632026	-0.304647944223817	-0.0873605887434108	0.875414233382835	0.23498264139575	0.153500364551358	-0.0814155529395162	0.888436287418687	-0.0814155529395162	0.888436287418687	0.999869305886108
ENST00000530028.3	0.235023839886754	0.213890039550184	-0.0214261608996577	0.793322218510878	-0.191054043861863	-0.212187860515775	-0.021021893882589	0.818026186235554	-0.021021893882589	0.818026186235554	0.999869305886108
ENST00000342415.6	-0.000431353061537058	-0.256291484466408	-0.257369017590267	0.194583348010508	-0.200227276632033	-0.456087515785297	-0.255985992245988	0.263943564690754	-0.255985992245988	0.263943564690754	0.999869305886108
ENST00000262109.8	-0.0175788370591021	0.363877801963711	0.379579395575558	0.0955809016840587	-0.767064184074638	-0.385607724061858	0.382512395584279	0.174961847073136	0.382512395584279	0.174961847073136	0.999869305886108
ENST00000366835.8	-0.103534892936469	-0.116358514342112	-0.0145637743280713	0.934717020823709	0.811434561081698	0.798610924818594	-0.0126397348822775	0.947010963288893	-0.0126397348822775	0.947010963288893	0.999869305886108
ENST00000613151.1	0.120186988297799	1.0460481039158	0.925194595242371	7.19406562838285e-07	-2.05425994212534	-1.12839903007666	0.928158178032326	0.0004118047513146	0.928158178032326	0.0004118047513146	0.0332017580747397
ENST00000260585.12	0.534472717270873	0.49413073115211	-0.0407446570796994	0.758033135504082	0.350858744751783	0.310516711229282	-0.0399119587847394	0.792813356213042	-0.0399119587847394	0.792813356213042	0.999869305886108
ENST00000597849.5	-0.60214312040887	0.426644524103286	1.02119149673662	0.0262618831191598	-1.22020935011288	-0.191422243325007	1.035553660484	0.0676880171640717	1.035553660484	0.0676880171640717	0.807248691236397
ENST00000311181.5	0.538259336842185	0.627402829646308	0.0851621224417247	0.814172121817324	0.871211247242416	0.960354678919274	0.0924563373231715	0.794908009697633	0.0851621224417247	0.814172121817324	0.999869305886108
ENST00000621317.4	-0.020231822036431	-0.0520365949533218	-0.0324435554257534	0.798743181493459	0.113839876125357	0.082035069258612	-0.0318371341855195	0.822189484217499	-0.0318371341855195	0.822189484217499	0.999869305886108
ENST00000646673.2	0.440673702023952	0.326912186324959	-0.114993518819238	0.580636365674996	0.723766998169923	0.610005428188176	-0.113027818891469	0.616147973255253	-0.113027818891469	0.616147973255253	0.999869305886108
ENST00000254193.11	0.0906344645659139	0.129135054106213	0.0382821882999691	0.668840908558742	-0.166897683554171	-0.128397114908952	0.0385315138987845	0.700501581467545	0.0385315138987845	0.700501581467545	0.999869305886108
ENST00000474345.5	-1.12765150815644	-0.913195317861002	0.212476153897417	0.509468793254317	-1.46801283967233	-1.25355717800775	0.21146037823428	0.608130474551857	0.21146037823428	0.608130474551857	0.999869305886108
ENST00000315781.9	-0.197107305160616	-0.380200113970215	-0.184717111906218	0.338661294881063	0.0587345023011113	-0.124358370766823	-0.183210778116313	0.384188652662629	-0.183210778116313	0.384188652662629	0.999869305886108
ENST00000317502.11	-0.828556271567973	-0.471946356970951	0.353436618058586	0.217060329954752	0.780679474478632	1.1372893687623	0.355887640653662	0.189666616865876	0.353436618058586	0.217060329954752	0.999869305886108
ENST00000565740.5	-0.217332816780848	0.138034895623138	0.353668266355506	0.232485823687504	-1.5385067638693	-1.18313947198188	0.357433429121671	0.369981880511851	0.357433429121671	0.369981880511851	0.999869305886108
ENST00000259873.5	-0.0327662826601727	-0.00394672723799877	0.0285324383084168	0.737220089796613	1.08814759728688	1.11696715151641	0.0288982387807047	0.728375071537352	0.0285324383084168	0.737220089796613	0.999869305886108
ENST00000366794.10	0.10140546977955	0.0820940344776498	-0.0194465113147675	0.735958549742325	-0.385117526847661	-0.404428973230162	-0.0193045661274147	0.767040388446571	-0.0193045661274147	0.767040388446571	0.999869305886108
ENST00000299335.8	0.210824740457834	0.111372094527078	-0.100699670239708	0.645336790018024	1.65903709833538	1.55958448262264	-0.0989978573314134	0.629457235098091	-0.100699670239708	0.645336790018024	0.999869305886108
ENST00000537866.5	0.0382767068471765	-0.0544983918579138	-0.0935053119525486	0.691314383051348	-0.988503769024148	-1.08127934671249	-0.092206633866561	0.751432079052369	-0.092206633866561	0.751432079052369	0.999869305886108
ENST00000389253.9	-0.264295382591013	-0.255373573588714	0.00872674592069878	0.929951576998813	-0.109305174191323	-0.100383437364648	0.00902766797727783	0.947691140342359	0.00902766797727783	0.947691140342359	0.999869305886108
ENST00000378888.10	-0.613424221461936	-0.533892642799016	0.0783651380886887	0.684234281843315	-1.54246193298575	-1.46293052803796	0.0792008911633331	0.742570080641228	0.0792008911633331	0.742570080641228	0.999869305886108
ENST00000622479.4	0.215656384513937	0.134725477778897	-0.0821470132194486	0.74094648893284	-1.3485959114617	-1.42952708111354	-0.0800982526914398	0.80143307305636	-0.0800982526914398	0.80143307305636	0.999869305886108
ENST00000602142.6	1.33383706929447	0.958275299332218	-0.377693273188934	0.107068993594737	-0.235082498639665	-0.610644415004818	-0.372448908350187	0.212429830325676	-0.372448908350187	0.212429830325676	0.999869305886108
ENST00000312090.10	-0.439099667015101	-0.250617564311596	0.187322936201217	0.423584791680514	1.31757892567682	1.50606103016664	0.188685063423241	0.386981925897507	0.187322936201217	0.423584791680514	0.999869305886108
ENST00000323460.10	0.0834473034909597	0.0228635852228707	-0.0610033230809439	0.676314005786138	-1.46408130779757	-1.52466513952628	-0.0605087499677546	0.746322920703026	-0.0605087499677546	0.746322920703026	0.999869305886108
ENST00000427197.2	0.167543865537496	0.215928872486214	0.0434220747387433	0.903386039464699	-0.0511767254410702	-0.00279194744548377	0.0502221076229405	0.899853587424108	0.0434220747387433	0.903386039464699	0.999869305886108
ENST00000279873.12	0.667068161994197	0.363671872400702	-0.306307463108327	0.339595031513123	-0.300959947010562	-0.604356494707186	-0.300835376516247	0.445392580554601	-0.300835376516247	0.445392580554601	0.999869305886108
ENST00000295321.9	-0.0911283816408506	-0.23070788657015	-0.140231965581686	0.220573723344487	-0.766676803835795	-0.906256359882025	-0.139643993311527	0.30455637355231	-0.139643993311527	0.30455637355231	0.999869305886108
ENST00000331479.4	-0.22840288927726	-0.332536359323234	-0.106875503358168	0.657780314261896	0.118529527847247	0.0143959483337508	-0.104391123322013	0.695538888805012	-0.104391123322013	0.695538888805012	0.999869305886108
ENST00000376874.9	0.158733872188177	0.570080996832806	0.409206862684802	0.211290376611689	-1.3584092485066	-0.947062888365697	0.415800971974157	0.346163835945734	0.415800971974157	0.346163835945734	0.999869305886108
ENST00000228506.8	0.135743755074339	-0.0584662206845928	-0.19463080595581	0.169084861173918	-3.00823880621825	-3.20244892109112	-0.19421134945356	0.308423041719048	-0.19421134945356	0.308423041719048	0.999869305886108
ENST00000610343.4	0.40419769523839	0.307647704061252	-0.0979959744342205	0.623229692791087	-0.640277484799623	-0.736827614515471	-0.0956495372107766	0.697100592881872	-0.0956495372107766	0.697100592881872	0.999869305886108
ENST00000209884.5	0.0704608713311373	0.427646998269353	0.355695481672213	0.104525805788891	-0.324925085237587	0.0322609097532724	0.3583840633148	0.168629177936418	0.3583840633148	0.168629177936418	0.998544175393689
ENST00000433366.6	-0.180006107706255	2.44640599694092	2.60293801858913	0.96948346112185	0.901287028764516	3.52770573227685	2.5810709827625	0.375802414517246	2.60293801858913	0.96948346112185	0.999869305886108
ENST00000257787.6	0.0405808011254158	0.201054513228072	0.159990684143597	0.436377358497108	0.429444526126953	0.58991810736896	0.161269860842102	0.505715724318692	0.161269860842102	0.505715724318692	0.999869305886108
ENST00000349841.9	-0.0685462514191522	-0.189990501629842	-0.125209217600363	0.657565400024198	0.867701604996088	0.746257362112217	-0.121383867850155	0.666476749347067	-0.121383867850155	0.666476749347067	0.999869305886108
ENST00000263549.8	-0.0490350023662973	-0.120673618710083	-0.0733272901880255	0.753621495694263	0.686702227874272	0.615063516531055	-0.0716856356821645	0.777188888667731	-0.0716856356821645	0.777188888667731	0.999869305886108
ENST00000308153.9	0.627865301514914	0.699432569128963	0.0715091758811779	0.504846749816912	0.0326016564687737	0.10416886819786	0.0718818609405547	0.594312569701276	0.0718818609405547	0.594312569701276	0.999869305886108
ENST00000265689.9	0.150146786201379	0.209738056185298	0.0588699604108078	0.718063555317627	-0.0179699926186008	0.0416212025577874	0.0600662424762346	0.751485101250147	0.0600662424762346	0.751485101250147	0.999869305886108
ENST00000395468.9	0.233840090393347	0.425464332985725	0.191347931171432	0.057993119358612	1.43697285527928	1.62859710884028	0.19178630081667	0.0351335868616814	0.191347931171432	0.057993119358612	0.77332116319341
ENST00000359303.4	-0.412887070711087	-0.167610265236699	0.245170761091793	0.00020229014647871	1.93452352950725	2.17980034270715	0.245288004000423	1.74531492971947e-05	0.245170761091793	0.00020229014647871	0.0190732139388644
ENST00000409959.8	-0.232787083005595	-0.556869051484467	-0.325766478378317	0.0839732706184164	0.259524426455247	-0.0645576050109413	-0.324576893251052	0.112065908441128	-0.324576893251052	0.112065908441128	0.92490708803186
ENST00000296129.6	-0.280906841450491	-0.511810299789872	-0.232494603068944	0.230091258757515	0.121630393364027	-0.1092731510122	-0.231423422117833	0.281454011441743	-0.231423422117833	0.281454011441743	0.999869305886108
ENST00000383432.8	0.0258733574071957	-0.0733995890569146	-0.0994438765045074	0.516522228411864	-3.10430225341484	-3.20357536480006	-0.0989939078412592	0.630167031334392	-0.0989939078412592	0.630167031334392	0.999869305886108
ENST00000531709.6	-0.128507315797224	1.22231687166277	1.35116992567043	0.000316151777013103	-2.14317706005726	-0.792353609420967	1.35781737584518	0.0244326583120651	1.35781737584518	0.0244326583120651	0.529850800758536
ENST00000323301.8	-0.90683670391996	-0.29497220347959	0.607915711995508	0.132215847326487	1.42917840903061	2.04104308903407	0.612055125784857	0.0554467371965509	0.607915711995508	0.132215847326487	0.951009063311591
ENST00000395686.8	0.328632817395836	0.106981027648479	-0.222323683455193	0.213556181137159	-0.28489989929764	-0.506551819472195	-0.221335956731685	0.311180001191326	-0.221335956731685	0.311180001191326	0.999869305886108
ENST00000337179.9	0.100652933305875	-0.235973440593964	-0.336720502845549	0.00904269439988786	-0.691168850990322	-1.02779531670775	-0.336720511587458	0.0344224738565728	-0.336720511587458	0.0344224738565728	0.62742435566006
ENST00000396448.6	-0.165391399894445	-0.162637702714801	0.000760351404858639	0.986562025706478	-1.40230362774798	-1.39955022945403	0.00304140549986798	0.991703190512367	0.00304140549986798	0.991703190512367	0.999869305886108
ENST00000268679.9	0.0462564209987381	0.0191641394463542	-0.0272059127029132	0.851624583375919	0.319393183447283	0.292300802149909	-0.0268431679383945	0.872989974329483	-0.0268431679383945	0.872989974329483	0.999869305886108
ENST00000300107.7	0.0838726525014932	0.00316117927166433	-0.0813389167849459	0.517168986400469	-0.0132122471885836	-0.093923768699221	-0.0807227141349922	0.576267348213961	-0.0807227141349922	0.576267348213961	0.999869305886108
ENST00000374884.3	-0.303269262754886	-0.293965860956758	0.00818314647896345	0.957156177132385	0.475500514458727	0.484803892852546	0.00920603972563594	0.951113226249503	0.00818314647896345	0.957156177132385	0.999869305886108
ENST00000339365.2	-0.0871280655183986	-0.121770403377268	-0.0347958635637431	0.685104283991961	0.913396567218687	0.878754227132121	-0.0346782080484409	0.686691592524123	-0.0346782080484409	0.686691592524123	0.999869305886108
ENST00000358808.6	0.259758708117649	0.32714547481085	0.0663894055842393	0.704316574094009	-1.68541150567028	-1.61802491202659	0.0683491673372796	0.77344951303468	0.0683491673372796	0.77344951303468	0.999869305886108
ENST00000392523.9	-0.236058892832108	-0.1299486466039	0.104730740905715	0.717905178701452	-0.15776072459702	-0.0516508815974891	0.106552140377132	0.782512048519613	0.106552140377132	0.782512048519613	0.999869305886108
ENST00000252825.9	-0.0465104811989336	0.192596561536051	0.237945612605703	0.344255381078912	-0.592187404714893	-0.353080594973489	0.240307180672715	0.444902347347443	0.240307180672715	0.444902347347443	0.999869305886108
ENST00000389857.11	-0.252313623100615	-0.569221555525548	-0.317769732944513	0.122972029400604	-1.93503290647065	-2.25194105595337	-0.317499282886442	0.227038637261643	-0.317499282886442	0.227038637261643	0.999869305886108
ENST00000381410.5	-0.346338533889547	-0.211744262713948	0.133152985928932	0.629166528673236	-1.20347741314603	-1.06888349054816	0.13503392493858	0.70756551590151	0.13503392493858	0.70756551590151	0.999869305886108
ENST00000375661.6	-0.30532876194371	-0.144502942411569	0.16032372867558	0.141653651356448	0.748036309121122	0.908862155477134	0.160781521120999	0.0813523105620185	0.16032372867558	0.141653651356448	0.971607329779267
ENST00000218516.4	-0.000659335581620947	0.197758225105674	0.198079517013887	0.368358597878487	1.36082925159974	1.55924669924955	0.198681630236537	0.414728772953717	0.198681630236537	0.414728772953717	0.999869305886108
ENST00000555931.5	0.875415316159198	-0.0613008607665197	-0.855609620374375	0.660735942148608	3.09962011234453	2.16285614426506	-0.954213214479987	0.892803180750726	-0.954213214479987	0.892803180750726	0.999869305886108
ENST00000261499.10	-0.671480408374839	-0.0419737962335264	0.624375481788467	0.197115005931165	1.54723661777769	2.17674336535032	0.630134395959001	0.106567840139536	0.624375481788467	0.197115005931165	0.999869305886108
ENST00000330537.10	0.185034064474241	0.0598594589713798	-0.124441183817452	0.854258098575261	1.13767788522448	1.01250174866335	-0.12408864182011	0.841875097249956	-0.124441183817452	0.854258098575261	0.999869305886108
ENST00000489724.2	-0.0781625168553274	0.246917082489741	0.323246169845916	0.475212339902438	-1.60167263363806	-1.27659421459771	0.328796673581524	0.617124940186153	0.328796673581524	0.617124940186153	0.999869305886108
ENST00000332503.6	-0.163112525621912	-0.0630480185526821	0.0994613717434043	0.587911120411073	0.511565047622929	0.611629494875707	0.100121384864971	0.637398536542883	0.100121384864971	0.637398536542883	0.999869305886108
ENST00000389532.9	-0.206038211417704	-0.238623728840407	-0.0332355781106051	0.869733726720105	-2.20673045915322	-2.23931620309359	-0.0325987743410767	0.897166556502045	-0.0325987743410767	0.897166556502045	0.999869305886108
ENST00000375856.5	-0.0159343633907584	0.571472016579871	0.584041017136181	0.157214330187498	0.285780654840536	0.87318679509373	0.591667255317432	0.203507554727823	0.591667255317432	0.203507554727823	0.999869305886108
ENST00000233623.11	-0.258847018721059	0.2765864471573	0.533222490433873	0.0437818285630612	0.371027941973231	0.906461311086413	0.5368562283922	0.0579005460988437	0.5368562283922	0.0579005460988437	0.77332116319341
ENST00000379380.9	0.197410275451792	0.127111964447356	-0.0708940413668102	0.657027884578651	-1.18199099460846	-1.25228943907563	-0.0697436300966974	0.730078657982817	-0.0697436300966974	0.730078657982817	0.999869305886108
ENST00000340026.10	0.0342442298862508	0.24320042073506	0.20215754833364	0.61750765980634	0.200955972951801	0.409911991225181	0.211870455790946	0.624068826878256	0.211870455790946	0.624068826878256	0.999869305886108
ENST00000647101.1	-0.257079577997379	-0.391198918044335	-0.134575194475941	0.194207508975999	1.4724771567096	1.33835783234916	-0.134249530455317	0.146358246067853	-0.134575194475941	0.194207508975999	0.999869305886108
ENST00000537064.5	0.0664165837467541	-0.561269966752638	-0.634992453669338	0.13774157554703	1.85064765003804	1.2229611544564	-0.628798823155285	0.106449514768148	-0.634992453669338	0.13774157554703	0.96766547616396
ENST00000409320.7	-0.121892382831846	-0.294883600534601	-0.174245864748666	0.554234781287344	-3.50988014049745	-3.68287182187095	-0.173417687874197	0.658842350097347	-0.173417687874197	0.658842350097347	0.999869305886108
ENST00000347230.9	-0.214608010088877	1.0560122953919	1.27070293897315	0.00806389322935314	-1.81506227320189	-0.544443212146476	1.28019541543936	0.0938797777856519	1.28019541543936	0.0938797777856519	0.887215482369897
ENST00000532642.5	-0.543124266778267	-0.359715357947994	0.182901256236919	0.122636444782787	1.94602071942146	2.12942968093453	0.18348367730769	0.0292446274404524	0.182901256236919	0.122636444782787	0.936794098379124
ENST00000232888.7	0.0178398966215448	0.116859922951793	0.0986378229118589	0.35890016481601	0.679935697877173	0.778955721336014	0.0992210170330193	0.351201360020457	0.0986378229118589	0.35890016481601	0.999869305886108
ENST00000337002.9	-0.163065347590566	-0.171521819129692	-0.00898795950487563	0.936200071363093	-1.01777138469389	-1.02622789597768	-0.00842621215506689	0.948365767012293	-0.00842621215506689	0.948365767012293	0.999869305886108
ENST00000647659.1	-0.0573278280758342	0.137186933258383	0.193377987297435	0.309497243652948	1.35702431615105	1.55153908701739	0.194951815999877	0.270377138995732	0.193377987297435	0.309497243652948	0.999869305886108
ENST00000264110.7	0.0196570224576372	0.0425028300269487	0.0221164406819148	0.89034291107259	-0.89196610138181	-0.869120416337231	0.023116540079231	0.91028785508857	0.023116540079231	0.91028785508857	0.999869305886108
ENST00000375401.8	-0.0803957059606338	-0.111740820905996	-0.0316106475590456	0.733929652370279	-0.607423900272753	-0.638769046009125	-0.0313674891289122	0.772774277454384	-0.0313674891289122	0.772774277454384	0.999869305886108
ENST00000305544.9	-0.308637973061687	-0.0748413605467246	0.224980142120709	0.656727972191304	0.620223011638122	0.854019437849067	0.235114948953587	0.641151522477207	0.224980142120709	0.656727972191304	0.999869305886108
ENST00000313288.9	0.0274022592356949	0.0819109027589702	0.0542444526342779	0.540377692100216	0.42490879703003	0.47941742293421	0.05465539498855	0.573359676589072	0.05465539498855	0.573359676589072	0.999869305886108
ENST00000389915.4	0.0189723748116757	0.0846689160692166	0.0653160968704969	0.519129829033542	-1.38668894146406	-1.32099245506751	0.0659176109482154	0.607040212249766	0.0659176109482154	0.607040212249766	0.999869305886108
ENST00000553430.5	-0.105118449713931	-0.0171297468053844	0.0875221579058176	0.687394816658435	1.37990053748986	1.46788915258832	0.0880310061418176	0.704917476087043	0.0880310061418176	0.704917476087043	0.999869305886108
ENST00000355774.7	0.0536382814736802	0.261566691761198	0.204889185083351	0.489232648493076	-0.82778086642718	-0.619852752405234	0.209961757175418	0.575706694472163	0.209961757175418	0.575706694472163	0.999869305886108
ENST00000373932.3	-0.0626400366638399	0.0672375160281189	0.128853416014858	0.41160031732027	1.00844732248825	1.13832488785499	0.130211233929232	0.370187514975617	0.128853416014858	0.41160031732027	0.999869305886108
ENST00000350777.7	-0.0407912539281479	-0.0430317863570106	-0.00640243266920981	0.979961278261801	-0.189529267098441	-0.191769970035443	-0.00160060820140773	0.996377991457855	-0.00160060820140773	0.996377991457855	0.999869305886108
ENST00000276420.9	0.426976337045832	0.864481233179355	0.432197209141844	0.242385806270817	0.239078288717619	0.676583101478048	0.442304438355086	0.253008189917987	0.442304438355086	0.253008189917987	0.999869305886108
ENST00000457139.5	-0.256338406870403	-0.0956202933663758	0.155504885964149	0.735181155276601	1.39161471755094	1.55233284046225	0.161067955823619	0.688087884096764	0.155504885964149	0.735181155276601	0.999869305886108
ENST00000372289.7	-0.83494708683294	-0.900883533397419	-0.0679373738980718	0.756361066868156	0.55947944208108	0.493542916606331	-0.0668770498412508	0.770048722300343	-0.0668770498412508	0.770048722300343	0.999869305886108
ENST00000309890.11	0.366164602974973	-0.708718362436365	-1.07474035833284	0.0346842489899758	-1.42440803873283	-2.49929238477929	-1.07719347672218	0.0863080068195546	-1.07719347672218	0.0863080068195546	0.856952472586167
ENST00000340281.9	-0.0802176231654503	-0.04721007433954	0.0323333088191411	0.804054867030818	-0.103830167021742	-0.0708226738564845	0.0333035030340063	0.827680619764945	0.0333035030340063	0.827680619764945	0.999869305886108
ENST00000420290.6	-0.579181356021243	-0.164645258327316	0.412075032825421	0.227637857652872	-1.26234242801046	-0.847806814035095	0.415289521599032	0.344798224747481	0.415289521599032	0.344798224747481	0.999869305886108
ENST00000265564.8	-0.0433155123130971	0.093063412372444	0.135990852501949	0.156191348263228	-0.0992739528711223	0.0371049538728709	0.136470832266053	0.191986702809722	0.136470832266053	0.191986702809722	0.999869305886108
ENST00000325805.13	-0.00805961869541169	-0.103887447126773	-0.100080802879307	0.819925936022686	-1.56119731169594	-1.65702577530592	-0.0944514958557727	0.860025664867569	-0.0944514958557727	0.860025664867569	0.999869305886108
ENST00000273221.8	0.15865037806229	0.0727669394090774	-0.0892910604330739	0.744183551304951	1.05659511542039	0.970711704892275	-0.0852108888362773	0.752604812422813	-0.0852108888362773	0.752604812422813	0.999869305886108
ENST00000424196.5	-0.0635074725827602	0.066978947118896	0.130410484006982	0.0482708574277066	0.506661855267334	0.637148262139974	0.130491724250622	0.073992971429069	0.130491724250622	0.073992971429069	0.828537546299078
ENST00000446176.7	0.996639698189145	-0.071273835583227	-1.06675921915337	0.235625195086728	-1.70387750769525	-2.77179349902918	-1.06481871444786	0.312733637152678	-1.06481871444786	0.312733637152678	0.999869305886108
ENST00000254037.6	0.0720739079643549	0.0052521283292985	-0.0678492512213196	0.689151629332212	-0.227451634541136	-0.294273493636559	-0.0665690779096795	0.735894634284325	-0.0665690779096795	0.735894634284325	0.999869305886108
ENST00000557385.2	-0.195625351447504	-0.468775807792641	-0.273874004142239	0.150516272006985	0.30614701837751	0.0329964394756392	-0.273411088585253	0.210145869949505	-0.273411088585253	0.210145869949505	0.999869305886108
ENST00000229281.6	-0.42575957104904	-0.41695073179998	0.00749572459918335	0.973509901042538	1.01038079909946	1.01918962131072	0.00883938246489013	0.964064641917676	0.00749572459918335	0.973509901042538	0.999869305886108
ENST00000264157.10	-0.268905163557702	0.565866930826483	0.832081999054087	0.00562334573266523	0.820336135527629	1.65510824384995	0.836423298051866	0.00238676707874509	0.832081999054087	0.00562334573266523	0.232326375712626
ENST00000335007.10	0.207205516520635	0.0521004782074641	-0.155382954176621	0.513890338978173	-2.30330279269911	-2.45840823025036	-0.154707385258449	0.616279253752895	-0.154707385258449	0.616279253752895	0.999869305886108
ENST00000366812.6	-0.0250703254012899	0.0269323530554204	0.0515840036662851	0.665096538488569	-0.697399510110034	-0.64539689147715	0.0521944642250447	0.71858104939154	0.0521944642250447	0.71858104939154	0.999869305886108
ENST00000355190.7	-0.112313063650703	-0.113736471879055	-0.00180089179329346	0.992901366418733	0.230898895691158	0.229475413658598	-0.00144071346415942	0.992788190842935	-0.00180089179329346	0.992901366418733	0.999869305886108
ENST00000375759.8	-0.550291568126954	-0.442240363833984	0.107641705723048	0.448322363857623	-2.89679262304987	-2.78874157232839	0.108052547888764	0.575094313469761	0.108052547888764	0.575094313469761	0.999869305886108
ENST00000455335.2	-0.20157777814224	-0.518684333500134	-0.320438026493221	0.221400105420508	1.08825427430054	0.771147698928982	-0.317780401137567	0.218752828084048	-0.320438026493221	0.221400105420508	0.999869305886108
ENST00000588234.6	-0.218626884031561	-0.256876264362279	-0.0388879053010609	0.737741740847862	0.0372782398574782	-0.000971168266790908	-0.0383201990295805	0.763267474996673	-0.0383201990295805	0.763267474996673	0.999869305886108
ENST00000367840.3	-0.240557759516505	-0.948588183794434	-0.709065529442721	9.82779058389027e-05	-1.35865087202752	-2.06668144318265	-0.70895442995066	0.00134235001162106	-0.70895442995066	0.00134235001162106	0.0882360007638812
ENST00000360009.6	-0.128637675732867	-0.606704321219341	-0.47982224093422	0.121629319881673	2.04970110486331	1.57163451531074	-0.478944676060166	0.107383186565792	-0.47982224093422	0.121629319881673	0.936794098379124
ENST00000542674.5	0.00736664817564537	-0.0821391845354991	-0.0947624357372274	0.790766864803864	0.8100045604896	0.720498618459559	-0.0889039498152822	0.814903546846138	-0.0889039498152822	0.814903546846138	0.999869305886108
ENST00000222644.9	0.873187928523864	0.659256364682453	-0.21472282002933	0.22700091765849	-1.17955891626652	-1.39349062078701	-0.212788794867142	0.365795070583121	-0.212788794867142	0.365795070583121	0.999869305886108
ENST00000371877.8	-0.471183685632762	-0.500179764133627	-0.029492315506658	0.840817995471631	0.128153350021103	0.099157202068241	-0.0291493821958189	0.859387018773608	-0.0291493821958189	0.859387018773608	0.999869305886108
ENST00000394668.2	-0.0467934657990404	-0.214632062697021	-0.16778466131175	0.0365543556728293	1.8404666958425	1.67262807616331	-0.167873421600795	0.0562157524534029	-0.167873421600795	0.0562157524534029	0.7673896366655
ENST00000377674.9	-0.422066629656689	-0.279402586533791	0.140880013230326	0.495384801976284	-0.276654501324515	-0.133990558578275	0.142466037817853	0.538724467791784	0.142466037817853	0.538724467791784	0.999869305886108
ENST00000674082.1	0.0956628015124684	0.1718903489322	0.0753527568636909	0.713110653502723	-1.33161777082316	-1.2553904394422	0.0771758046890074	0.777951988780203	0.0771758046890074	0.777951988780203	0.999869305886108
ENST00000611884.5	0.219689550826283	0.306802677150703	0.0864895721047256	0.625399226983458	-0.860393434306189	-0.773280485578019	0.0877748524341309	0.712596484124443	0.0877748524341309	0.712596484124443	0.999869305886108
ENST00000475153.6	-0.161019443120586	0.0104242315653312	0.170674708735509	0.355074027365275	-0.979398629374906	-0.80795511471017	0.171903382807552	0.463421927591984	0.171903382807552	0.463421927591984	0.999869305886108
ENST00000260665.12	0.207602507747813	0.0295358448368455	-0.178181544397088	0.00255876487801325	1.17010007344442	0.992033416325644	-0.178064018501596	0.000946506783126133	-0.178181544397088	0.00255876487801325	0.137533612193212
ENST00000370693.5	-0.197095231241033	-0.107193560091097	0.0894942748827665	0.521642086178392	0.517727028916164	0.60762866012357	0.0900484669318442	0.55227317065838	0.0900484669318442	0.55227317065838	0.999869305886108
ENST00000344773.6	-0.143265142493163	-0.00356803724062669	0.136725705544029	0.634404768843431	0.40304092578212	0.5427379179911	0.140666097356253	0.647603210486447	0.140666097356253	0.647603210486447	0.999869305886108
ENST00000316461.9	0.0251174715361833	0.0225036724205014	-0.00464255529482216	0.977968565200713	1.06682957545189	1.06421575400466	-0.0022412696555445	0.992545255891749	-0.0022412696555445	0.992545255891749	0.999869305886108
ENST00000262384.4	0.295862556690199	0.126187070063211	-0.171563161304242	0.427562264380053	-0.238353383414832	-0.408028995290161	-0.169068402268174	0.508002693718949	-0.169068402268174	0.508002693718949	0.999869305886108
ENST00000612154.4	1.04080032883376	0.635152853246395	-0.407246058881824	0.224012342466376	-1.06627766541545	-1.47192552227038	-0.40151895645694	0.364039336850154	-0.40151895645694	0.364039336850154	0.999869305886108
ENST00000369258.8	-0.101758860135873	0.0981296815859284	0.19921252042237	0.138810713424355	-0.157785839843372	0.0421026646036225	0.199933437405224	0.178439114415327	0.199933437405224	0.178439114415327	0.999869305886108
ENST00000025008.10	-0.0485144229667575	0.117111296326608	0.164813686922956	0.437474639270003	-2.21817811972261	-2.05255290213665	0.16645102545516	0.573422696568598	0.16645102545516	0.573422696568598	0.999869305886108
ENST00000440191.6	0.20477797105172	0.172043105890178	-0.0329124770622254	0.762352413324361	-0.0329022862627186	-0.0656372065204381	-0.0326491779289886	0.801050143991768	-0.0326491779289886	0.801050143991768	0.999869305886108
ENST00000261658.7	0.179641880529347	-0.3048423531747	-0.48590910301234	0.00640145710382149	0.398712981109834	-0.0857713125455321	-0.484424118375802	0.0135068734710745	-0.484424118375802	0.0135068734710745	0.39599697222014
ENST00000328195.8	-0.174824185768576	-0.353472032065413	-0.179816633990637	0.445555501905942	-0.231794114157533	-0.410442190024996	-0.178620008125101	0.527055064963918	-0.178620008125101	0.527055064963918	0.999869305886108
ENST00000284551.11	-0.148182803674743	-0.266808019168343	-0.119863980168881	0.505765983162038	0.775985565380672	0.657360329233088	-0.1187462192772	0.517992858318213	-0.1187462192772	0.517992858318213	0.999869305886108
ENST00000331710.10	0.270274359176601	-0.809150639877358	-1.08074638946506	2.55870755566704e-06	0.544096275744625	-0.535328883798894	-1.08017776782512	3.44149711848865e-05	-1.08017776782512	3.44149711848865e-05	0.00426366013701441
ENST00000344629.11	0.0332875183814291	0.192923846361533	0.154441916376935	0.705035029167166	1.15738672519478	1.3170230420565	0.161225721748941	0.666842377444608	0.154441916376935	0.705035029167166	0.999869305886108
ENST00000381588.9	0.141214630669609	0.13184560123995	-0.00993598404549179	0.974447235755695	-1.65622083915164	-1.66559013299861	-0.00833301338333925	0.975922795088277	-0.00833301338333925	0.975922795088277	0.999869305886108
ENST00000542104.6	0.253332033653633	0.310468527197923	0.0555483737986457	0.836043852729588	-2.36759104448677	-2.3104549765103	0.0601345434690037	0.878213815061827	0.0601345434690037	0.878213815061827	0.999869305886108
ENST00000228434.7	0.957393991075142	-0.13961698231362	-1.10547808479372	0.00690175247432518	0.720012814327018	-0.376998332870644	-1.09577327054237	0.0161716167915147	-1.09577327054237	0.0161716167915147	0.439852636125806
ENST00000269385.9	-0.454562396349522	-0.676974854736084	-0.227148536080237	0.430365902326649	0.201792234117182	-0.0206203465180146	-0.223917181717863	0.468158225787774	-0.223917181717863	0.468158225787774	0.999869305886108
ENST00000370025.9	-0.026763074680573	0.0445397442185322	0.0707966043612624	0.51070275755943	-0.873808633195739	-0.802505863522311	0.0715025892237908	0.584432526494261	0.0715025892237908	0.584432526494261	0.999869305886108
ENST00000489432.6	-0.195792511179747	-0.367817268218253	-0.173177395550398	0.521275315085377	3.65300259378989	3.48097814707842	-0.172188797211214	0.276737393623481	-0.173177395550398	0.521275315085377	0.999869305886108
ENST00000409299.8	0.136400883206487	0.203166939234485	0.0636072552297748	0.837052753613777	0.987553332949077	1.05431939111519	0.0679078343941837	0.807326763567948	0.0636072552297748	0.837052753613777	0.999869305886108
ENST00000419699.1	-0.431923642871072	-0.189786674430159	0.23993996101937	0.845396897922833	5.88609025923794	6.12822868556979	0.242120756310717	0.204672536831869	0.23993996101937	0.845396897922833	0.999869305886108
ENST00000245414.9	0.510794084054163	0.18207801876947	-0.334786042006058	0.43794018589186	0.387740100877883	0.059023754252804	-0.325836235558508	0.507342214715607	-0.325836235558508	0.507342214715607	0.999869305886108
ENST00000342016.8	0.103603120014023	0.237846946307656	0.132866630773481	0.494679763371932	0.0390519547586953	0.173295712107663	0.134718326408268	0.531484684691666	0.134718326408268	0.531484684691666	0.999869305886108
ENST00000380258.6	0.264667583764004	0.27714266102344	0.0121149340783933	0.987950267154726	5.1311330276941	5.14360891145882	0.0125461292084976	0.908318726530118	0.0121149340783933	0.987950267154726	0.999869305886108
ENST00000390665.9	-0.0192143244117653	0.0415501738160438	0.0544014155323378	0.886953577961281	-0.063592156035622	-0.00282790130903458	0.0618386165390685	0.883271238636902	0.0544014155323378	0.886953577961281	0.999869305886108
ENST00000292896.3	-1.9560452856593	-1.88396735171577	0.0720737663295989	0.274576514136055	2.15625330190303	2.22833123891565	0.0719918103009469	0.220866324944815	0.0720737663295989	0.274576514136055	0.999869305886108
ENST00000614467.4	-0.354993318091575	-0.337260282043867	0.0149916453258134	0.95115106268512	-1.86513800043543	-1.84740533745815	0.0176372290488596	0.962585105547031	0.0176372290488596	0.962585105547031	0.999869305886108
ENST00000359479.7	0.0550031036041335	0.0619784683576042	0.00420460567942005	0.996933044070659	1.6987007599641	1.70567624707462	0.00737189796917376	0.970042331747355	0.00420460567942005	0.996933044070659	0.999869305886108
ENST00000675419.1	-0.109301191307923	-0.264113263103335	-0.155917863956672	0.369761205003253	-0.439513669871013	-0.594325842980382	-0.154879101795898	0.448653429425499	-0.154879101795898	0.448653429425499	0.999869305886108
ENST00000305641.7	-0.282651330374546	0.0459674144992286	0.326725686617121	0.136994601300348	1.04685281548524	1.3754715853786	0.329144780862664	0.0980977109152887	0.326725686617121	0.136994601300348	0.96766547616396
ENST00000507756.5	-0.0378477786352242	-0.336090312689049	-0.297936700642597	0.213820950527678	7.45207518170272	7.15383300995572	-0.29824114947372	2.52789754571477e-06	-0.297936700642597	0.213820950527678	0.999869305886108
ENST00000343213.2	0.74110371053078	0.578954562086764	-0.167212326634261	0.740397847894498	3.8801824404223	3.71803376067698	-0.159504395503705	0.703161706005521	-0.167212326634261	0.740397847894498	0.999869305886108
ENST00000389682.8	0.244150686322621	0.131680062131533	-0.112569940957857	0.252850734426603	-0.125579760637007	-0.238050424824054	-0.112307516248969	0.337161850149782	-0.112307516248969	0.337161850149782	0.999869305886108
ENST00000379299.6	-0.010217139346009	0.13583134724267	0.144211681819487	0.491429001908008	-0.730246323836748	-0.584197991356908	0.146882082020454	0.568418324567521	0.146882082020454	0.568418324567521	0.999869305886108
ENST00000328194.8	-0.0136554200448353	0.301929749295896	0.312834678633646	0.387499925385005	-2.19266602408527	-1.87708146203814	0.319605080803779	0.526182797637589	0.319605080803779	0.526182797637589	0.999869305886108
ENST00000414645.6	0.193267188470411	0.245121070447823	0.0483159548873533	0.875443673899909	0.100220962400658	0.152074665089744	0.0536468576424367	0.878063787839316	0.0536468576424367	0.878063787839316	0.999869305886108
ENST00000264710.5	-0.116972830822145	-0.160582961921596	-0.04398938129792	0.628642022165781	-0.689037882744758	-0.732648043061371	-0.0435303901491573	0.679795326869174	-0.0435303901491573	0.679795326869174	0.999869305886108
ENST00000261425.7	0.812241299449408	0.686958797806149	-0.127838589128139	0.711120035606048	-2.29585231438456	-2.42113529329171	-0.119002088508468	0.802298435155123	-0.119002088508468	0.802298435155123	0.999869305886108
ENST00000397583.8	1.00811006376479	0.0130046951291897	-0.997557811471578	0.217225394309202	3.5563489828268	2.56124315160338	-0.992786448395041	0.191621334876041	-0.997557811471578	0.217225394309202	0.999869305886108
ENST00000342711.6	-0.222334077560933	-0.308729966768023	-0.088769160741097	0.790146081815598	-1.3475160931194	-1.433912412429	-0.0862175489967552	0.831045508436695	-0.0862175489967552	0.831045508436695	0.999869305886108
ENST00000556051.1	-1.30000391824646	-1.06398370924413	0.232883314741423	0.538118610387536	2.67890971743569	2.91493030373066	0.235120836408285	0.299851552304138	0.232883314741423	0.538118610387536	0.999869305886108
ENST00000306193.8	0.356476763798882	0.00578890475386852	-0.352524227986804	0.0916155944596632	0.654035557825463	0.303347649092485	-0.35028180597444	0.117344870427238	-0.35028180597444	0.117344870427238	0.93646385034237
ENST00000222511.11	0.292583086567702	-0.123600576044313	-0.417344737573883	0.0215052603401536	1.8566987572911	1.4405151389886	-0.416005614956468	0.00939896663957084	-0.417344737573883	0.0215052603401536	0.501617272642759
ENST00000427476.4	-0.0791731914125396	-0.178201072006981	-0.100293503320438	0.649712394373133	-0.576752022589472	-0.675780097925609	-0.0991135830239496	0.70963444550836	-0.0991135830239496	0.70963444550836	0.999869305886108
ENST00000373620.7	-0.231988696245595	0.0278050037682428	0.256255313861676	0.488404782491109	-1.49095133352032	-1.23115816983449	0.262083926880985	0.591260183201234	0.262083926880985	0.591260183201234	0.999869305886108
ENST00000674460.1	-0.191862003371243	-0.369266791679567	-0.186101605815853	0.634691601648443	1.15999549681372	0.982590766671378	-0.178059457710532	0.635952915941585	-0.178059457710532	0.635952915941585	0.999869305886108
ENST00000432145.5	0.291331956528887	-0.581428353891271	-0.884151733266402	0.0888692154856716	2.54197721547327	1.6692172051396	-0.874377162490242	0.0439032957301792	-0.884151733266402	0.0888692154856716	0.865285445600189
ENST00000231948.8	-0.213250535820056	-0.426343079510062	-0.214800892889317	0.327122193182152	0.513711810992158	0.300619200747976	-0.213297178561477	0.358687490832026	-0.213297178561477	0.358687490832026	0.999869305886108
ENST00000513432.5	-0.194517957213631	0.452069152143438	0.645564661387436	0.194710043635007	-0.736310628483788	-0.0897237799396868	0.652041444340174	0.342617607792081	0.652041444340174	0.342617607792081	0.999869305886108
ENST00000649063.2	0.333688449203037	0.394497703986128	0.0586628836680219	0.879300180671685	2.55051123924101	2.61132070852236	0.0617384541052838	0.774847834722228	0.0586628836680219	0.879300180671685	0.999869305886108
ENST00000342449.7	-0.174220017746784	-0.407650020526622	-0.234120496157474	0.271572728312343	-1.27970019812653	-1.51313044462899	-0.23351710224987	0.384217896957581	-0.23351710224987	0.384217896957581	0.999869305886108
ENST00000261326.6	-0.257191326235824	0.205251603609668	0.460185436918965	0.0615329484172595	-0.358883539170398	0.103559265592524	0.463752394450945	0.0960502469211078	0.463752394450945	0.0960502469211078	0.892983364806469
ENST00000273920.8	0.22161434169126	0.103252068173234	-0.119036270646201	0.531766909195604	-0.0357809232076625	-0.154143310679264	-0.118052502549574	0.598757559235757	-0.118052502549574	0.598757559235757	0.999869305886108
ENST00000243314.5	0.165814404647215	-0.158355060253802	-0.324806818040766	0.0756619244283747	3.52088355020497	3.19671421521902	-0.324030365352978	0.00632188161955174	-0.324806818040766	0.0756619244283747	0.831555974548271
ENST00000339360.9	0.232621866640178	0.381652941441807	0.147189914506372	0.564185932547119	0.56235202139896	0.711383018271288	0.150487083334208	0.580741867597008	0.150487083334208	0.580741867597008	0.999869305886108
ENST00000358536.8	0.252011391735377	0.523721538740547	0.266306097314627	0.56416256503507	0.0234756440445993	0.295185430158931	0.278068386138392	0.615371224448233	0.278068386138392	0.615371224448233	0.999869305886108
ENST00000536549.5	-0.108389564121206	-0.076954577910286	0.0289537833121436	0.911154388812452	0.288704757751318	0.320139654186249	0.0319698019312984	0.905510787242171	0.0289537833121436	0.911154388812452	0.999869305886108
ENST00000359707.8	0.151042480131611	0.120578596301963	-0.0307834799448437	0.742956752518947	0.0078756653548507	-0.0225882434387458	-0.0303373428938823	0.775032908645096	-0.0303373428938823	0.775032908645096	0.999869305886108
ENST00000325421.7	0.207139778774279	0.194625012851865	-0.0166616897944554	0.935723774533116	2.03744975661602	2.02493518242877	-0.0118049581867745	0.965964977827698	-0.0118049581867745	0.965964977827698	0.999869305886108
ENST00000563281.2	0.0250126349915534	-0.157856781009285	-0.183181488256847	0.44206795617135	-2.82661258520723	-3.00948234829476	-0.182463138296253	0.56453673730274	-0.182463138296253	0.56453673730274	0.999869305886108
ENST00000649765.2	0.317579966044157	0.508395117923975	0.189957732754934	0.432008352555525	0.759551210346412	0.950366251506054	0.191934459721921	0.478514005815249	0.191934459721921	0.478514005815249	0.999869305886108
ENST00000025301.4	-0.219928235523534	-0.23730658682329	-0.0181130625465835	0.919446381537626	-0.396918912073149	-0.414297387504875	-0.0172294990040842	0.930418563135077	-0.0172294990040842	0.930418563135077	0.999869305886108
ENST00000366508.5	0.178579578258596	0.0957011268876783	-0.0831050861385152	0.353875845023402	-0.26594577032855	-0.348824254931731	-0.0828767766687624	0.433083501153092	-0.0828767766687624	0.433083501153092	0.999869305886108
ENST00000216513.5	0.118154896190196	0.431889572381802	0.309899126083121	0.366143865889264	-0.56320650282959	-0.24947211591186	0.317158253678133	0.447207204872995	0.317158253678133	0.447207204872995	0.999869305886108
ENST00000270708.12	-0.607776354311239	-0.497218286641634	0.109025291631428	0.610432078284623	0.694334248653922	0.804892262586115	0.110007500262107	0.613575227313605	0.110007500262107	0.613575227313605	0.999869305886108
ENST00000259365.9	-0.744741809815896	-0.635188880377992	0.108807021514727	0.434094418292025	-0.33542338590437	-0.225870512935105	0.109158010150359	0.483225410310461	0.109158010150359	0.483225410310461	0.999869305886108
ENST00000451604.7	0.450505350188328	0.59933123367055	0.147242416027765	0.597338922485147	0.00749362112207946	0.15631927670223	0.151128857251726	0.66383805206752	0.151128857251726	0.66383805206752	0.999869305886108
ENST00000533837.5	1.06690699458473	9.95818529709893	8.95730758170967	4.96903345773514e-07	-6.12650642487286	2.76499390395406	4.51095434724344	0.563519623278313	4.51095434724344	0.563519623278313	0.999869305886108
ENST00000254691.10	0.375083612388012	-0.414709269059144	-0.795937728491702	0.0283341958635075	0.00232730225259341	-0.787465840826492	-0.790970934481146	0.0588029498196414	-0.790970934481146	0.0588029498196414	0.77332116319341
ENST00000409746.5	-0.320430334587182	-0.364488862027153	-0.0449139430622978	0.915272125384518	-1.7291337095691	-1.77319305267723	-0.0449139465700217	0.916888911644844	-0.0449139465700217	0.916888911644844	0.999869305886108
ENST00000565576.5	-0.104229537705489	-0.78259272462595	-0.691615965171431	0.210046763397628	2.46872395268442	1.79036113885448	-0.681517287896351	0.1332535036972	-0.691615965171431	0.210046763397628	0.999869305886108
ENST00000513240.5	-0.362143992074665	-0.326783064644818	0.0328130137530387	0.900327669885841	-0.189178473936866	-0.153817711155684	0.0351709291356537	0.905516990676539	0.0351709291356537	0.905516990676539	0.999869305886108
ENST00000375906.5	-0.334327844081377	-0.175410276655893	0.158266256214234	0.29069412262589	-0.652846974187716	-0.493929492568286	0.159164399201021	0.373916843482238	0.159164399201021	0.373916843482238	0.999869305886108
ENST00000216271.10	-0.0463425305466455	0.614008813304356	0.657853617114612	0.0288632949169293	0.874304161806457	1.53465551755655	0.662327189888348	0.0175652564527489	0.657853617114612	0.0288632949169293	0.573143450052547
ENST00000281950.8	0.217015208018235	0.162428293876771	-0.0561115258995601	0.777701175067834	1.37066714662043	1.31608026189069	-0.054038657301798	0.776475649681914	-0.0561115258995601	0.777701175067834	0.999869305886108
ENST00000367384.7	-0.0599818701177104	0.0616159859841849	0.121264951215151	0.16300468480492	0.485528183426912	0.607126033113912	0.121579714758541	0.171945228860129	0.121579714758541	0.171945228860129	0.998544175393689
ENST00000616577.4	0.0632047978478227	-0.328771221046605	-0.392060086527076	1.56230800564051e-07	2.28180308807011	1.88982709439486	-0.391983688011646	2.72196418666187e-12	-0.392060086527076	1.56230800564051e-07	3.93244356541708e-05
ENST00000260643.7	-0.0239377002515934	0.143545010058722	0.166539389734689	0.272196324034345	-0.985855647255637	-0.818373025629834	0.167966346286148	0.365012962365521	0.167966346286148	0.365012962365521	0.999869305886108
ENST00000262067.5	0.707260843915753	0.436974000125266	-0.270826382260547	0.0296713027586849	1.07036219526032	0.800075353214924	-0.270121003936866	0.0291389460975317	-0.270826382260547	0.0296713027586849	0.584366115400054
ENST00000246532.6	0.434238576056329	0.642601696753253	0.200990420745601	0.739935609220706	2.03630845732662	2.24467188680223	0.212216781466393	0.617894987759226	0.200990420745601	0.739935609220706	0.999869305886108
ENST00000329245.9	-0.106446746537054	-0.262473660041678	-0.156406494818797	0.226456879398454	-1.72910597887358	-1.88513298249014	-0.156125197978565	0.339530840380513	-0.156125197978565	0.339530840380513	0.999869305886108
ENST00000416240.6	-0.0259147376635155	-0.206522875751147	-0.181556812696575	0.216483640401585	0.435987289151469	0.255379110155477	-0.180480700291427	0.257719909704943	-0.180480700291427	0.257719909704943	0.999869305886108
ENST00000325327.4	-0.120344316418903	-0.123253001120225	-0.00308350790396195	0.982797159770632	-1.91664421137663	-1.91955297234821	-0.00286348598566732	0.981766288581147	-0.00308350790396195	0.982797159770632	0.999869305886108
ENST00000330387.11	-0.198566998786539	-0.323590683491154	-0.126260786881947	0.462934270821607	-0.60990305859293	-0.734926856533239	-0.124903147137866	0.541951305237008	-0.124903147137866	0.541951305237008	0.999869305886108
ENST00000528443.6	0.112910740170275	0.1210018039813	0.00752097975750332	0.953699145435735	0.394048636222345	0.402139667067471	0.00842349723608993	0.952930362121987	0.00752097975750332	0.953699145435735	0.999869305886108
ENST00000277570.10	0.27108710167533	-0.328846713021333	-0.604855720230183	0.0488141604255927	1.06244343580996	0.462509592080131	-0.60045481913657	0.0525878550140243	-0.60045481913657	0.0525878550140243	0.751665535061221
ENST00000368489.5	0.182430724945236	0.379296013107569	0.19547434542832	0.495814514198551	-2.52659887097248	-2.32973404393887	0.199878538463706	0.62533184305637	0.199878538463706	0.62533184305637	0.999869305886108
ENST00000366621.8	-0.0240186439069927	0.135271061632791	0.156231663892057	0.537516878439282	0.410770021211451	0.570059679343057	0.16032092389613	0.537108694634781	0.156231663892057	0.537516878439282	0.999869305886108
ENST00000321437.9	0.110119226648621	-0.407015279591128	-0.518836720164415	0.0407667573278454	-0.82111036815867	-1.33824514619429	-0.517871530759266	0.0996848161397303	-0.517871530759266	0.0996848161397303	0.903639934950478
ENST00000405640.1	-0.0902269380964555	0.225757804196593	0.315628989953448	0.00296373609467843	-1.09304391828837	-0.777059234941492	0.316304075767285	0.0180346910781479	0.316304075767285	0.0180346910781479	0.461329113091664
ENST00000280551.11	-0.345707312063755	-0.447811475332272	-0.105124289473881	0.769535349154625	0.854073193038504	0.751968860364015	-0.102333380997519	0.788267842690358	-0.102333380997519	0.788267842690358	0.999869305886108
ENST00000374338.5	-0.0114091790284664	0.0156617742830427	0.0263536262712045	0.896421164584743	-0.979196898246122	-0.95212619325159	0.0278364806090381	0.924111223640019	0.0278364806090381	0.924111223640019	0.999869305886108
ENST00000305264.8	-0.110676771627428	0.149088291718689	0.259353028979144	0.019880081994518	-0.7958771488741	-0.536112134020863	0.260106036866212	0.0513093404762078	0.260106036866212	0.0513093404762078	0.745792103823189
ENST00000549117.5	-0.0842140340206377	-0.286044963720612	-0.202205144414139	0.0108378989155565	-0.0936621734885021	-0.295493113848105	-0.20192809003998	0.0177791544751702	-0.20192809003998	0.0177791544751702	0.458349293149905
ENST00000505560.5	0.425915478538269	0.582048829445978	0.154279801784505	0.510208708685287	-0.101954470583932	0.0541787561375504	0.15801861262525	0.565881379198754	0.15801861262525	0.565881379198754	0.999869305886108
ENST00000264552.14	-0.0853760233793534	-0.136224018753383	-0.0510885135236756	0.510530609431987	0.358573146126497	0.307725138009933	-0.050903410564262	0.543020451017095	-0.050903410564262	0.543020451017095	0.999869305886108
ENST00000461745.5	0.327359908033362	0.451067491127834	0.121115140426649	0.640397825681214	-0.730840349500415	-0.60713298710393	0.125999547016806	0.700714301068784	0.125999547016806	0.700714301068784	0.999869305886108
ENST00000356847.8	-0.208477673388811	-0.506361519997581	-0.297124264506694	0.813206190902132	-2.33321200292215	-2.63110029480761	-0.29823419677963	0.776750101291082	-0.297124264506694	0.813206190902132	0.999869305886108
ENST00000558134.5	0.0664900296824592	-0.207335348885716	-0.274312797524678	0.373817525681219	5.26780209520352	4.99397763761631	-0.273879755430446	0.00736905267894712	-0.274312797524678	0.373817525681219	0.999869305886108
ENST00000285243.7	-0.0635449943066633	-0.284622738487393	-0.222286416153025	0.245236701529002	-1.86355333657899	-2.08463127043237	-0.220930455846022	0.369050901674023	-0.220930455846022	0.369050901674023	0.999869305886108
ENST00000374517.6	-0.144255645464577	0.123814257551681	0.267885844130633	0.00403595434513235	1.98280822656392	2.25087814782785	0.268094843185693	0.000516145394516128	0.267885844130633	0.00403595434513235	0.188466284351881
ENST00000550347.5	-0.0350238600774498	-0.398171734075653	-0.366599274698173	0.179121249630407	0.609534126700265	0.246386183337188	-0.363217366295227	0.203306781473562	-0.363217366295227	0.203306781473562	0.999869305886108
ENST00000398637.10	0.348531412039426	0.208713103751655	-0.139840387934057	0.395455232190183	-1.1273922461541	-1.26721071320359	-0.139386365574977	0.512468263285575	-0.139386365574977	0.512468263285575	0.999869305886108
ENST00000337755.9	-0.103790630638527	0.204792117715387	0.307903360853123	0.140439586976723	-2.12584961556633	-1.81726712830736	0.30929658232087	0.278989691707389	0.30929658232087	0.278989691707389	0.999869305886108
ENST00000623205.2	0.459374418200647	0.455991043375728	-0.00708273829872486	0.994606586367514	-0.824076947255709	-0.827460733731543	0.00128046642528989	0.996446312665545	0.00128046642528989	0.996446312665545	0.999869305886108
ENST00000346299.10	0.114219447687629	0.319927014213356	0.204753914862388	0.301901027213389	-0.459503810889217	-0.253796372659466	0.206871291599838	0.389811241126772	0.206871291599838	0.389811241126772	0.999869305886108
ENST00000675453.1	0.187678933169329	0.263332713412616	0.0754609827011308	0.444413176189258	-0.636964112199208	-0.56131037516414	0.075728573615454	0.52875461026906	0.075728573615454	0.52875461026906	0.999869305886108
ENST00000215574.9	-0.167617521338718	-0.0797310618362394	0.0873959263965598	0.456254122099322	-0.565483955770648	-0.477597547897517	0.0880135639807822	0.52634537210476	0.0880135639807822	0.52634537210476	0.999869305886108
ENST00000666307.1	0.260094650738349	-0.338935173707375	-0.600513080427634	0.269562115894145	-3.53616719740427	-4.13519840215151	-0.599232797012624	0.392928992867638	-0.599232797012624	0.392928992867638	0.999869305886108
ENST00000229583.9	-0.204807467232194	-0.625124164166913	-0.436449978936587	0.447733653389077	1.70990302281534	1.2895864394735	-0.423903444628039	0.424719976673904	-0.436449978936587	0.447733653389077	0.999869305886108
ENST00000261637.5	0.143012369510345	0.00966862407054399	-0.133773927151937	0.201143951177965	0.294387157072449	0.161043389330478	-0.133267208904118	0.245110981830785	-0.133267208904118	0.245110981830785	0.999869305886108
ENST00000447648.7	-0.441019057704776	-0.449623484762908	-0.0148100854356015	0.979331388200636	-1.13792205951326	-1.14652711532319	-0.010087032242291	0.982876388763484	-0.010087032242291	0.982876388763484	0.999869305886108
ENST00000381604.9	0.590778203630117	0.516582508350139	-0.0757372653153796	0.845125211662422	-1.75293715526376	-1.82713335554159	-0.0698624849700531	0.884848575642718	-0.0698624849700531	0.884848575642718	0.999869305886108
ENST00000401738.3	-0.0524975428575325	0.00792895866645861	0.0600369983248259	0.662962507145255	-0.434842628259937	-0.374416205866654	0.0605635187437568	0.717646016410693	0.0605635187437568	0.717646016410693	0.999869305886108
ENST00000294129.7	-0.191577490669697	-0.228057595134755	-0.038753828155857	0.860435339037261	0.37767362380323	0.341193445059956	-0.0366590271539184	0.878615715779604	-0.0366590271539184	0.878615715779604	0.999869305886108
ENST00000290349.11	-0.151626868228313	0.0488800940149527	0.199166481469694	0.227749295265509	0.355200026932769	0.555706961241785	0.200686834814997	0.242117688972833	0.200686834814997	0.242117688972833	0.999869305886108
ENST00000328078.3	-1.28626461491158	-0.86384854540116	0.420036484040833	0.106345097419751	0.78092207948591	1.20333809166407	0.421585077789478	0.0967938554220926	0.420036484040833	0.106345097419751	0.916341476377246
ENST00000399215.5	0.100626591266054	0.579610835185535	0.477148748392634	0.219055560099545	0.368204499738587	0.847188459934074	0.482984977757341	0.298600382698979	0.482984977757341	0.298600382698979	0.999869305886108
ENST00000301215.8	-0.275968156037692	-0.216531053040475	0.0578595940923785	0.784783935680006	-0.0420056826073439	0.0174313033783426	0.0594375816998083	0.805980368053825	0.0594375816998083	0.805980368053825	0.999869305886108
ENST00000379516.7	-0.00426425816608638	-0.21990162346985	-0.216236738118977	0.136689324909853	0.389155604422854	0.173518167757685	-0.21560507567915	0.196178934848344	-0.21560507567915	0.196178934848344	0.999869305886108
ENST00000320717.8	-0.100390157147335	0.029633923828376	0.125777589799466	0.614519359454394	-0.777285775268641	-0.647283129795722	0.101502151273314	0.972521914924708	0.101502151273314	0.972521914924708	0.999869305886108
ENST00000296137.7	-0.190841900898747	-0.131206409636532	0.0580828922193195	0.804141228187209	-2.07862658529612	-2.01899140312226	0.060260998111854	0.851864827142235	0.060260998111854	0.851864827142235	0.999869305886108
ENST00000360982.2	0.0612021978041758	0.0609529266454721	-0.000560105864818139	0.996389192318152	-0.756310401407649	-0.756559722471717	0	0.998795177673498	0	0.998795177673498	0.999869305886108
ENST00000252891.8	0.0224861798198993	0.254610828548816	0.230515397284098	0.280831629167536	0.182745832103913	0.414870412334817	0.23306145063697	0.315477964555915	0.23306145063697	0.315477964555915	0.999869305886108
ENST00000393227.6	-0.133008051601155	-0.100830069531419	0.0318102582770066	0.808365533717528	-1.31454107042169	-1.28236320403683	0.0323296159724227	0.855057001426925	0.0323296159724227	0.855057001426925	0.999869305886108
ENST00000404554.5	-0.0208467208712607	0.0206082129509889	0.0409466461388588	0.744768806289961	1.0586716336178	1.10012656942128	0.0414749899911137	0.727403665303961	0.0409466461388588	0.744768806289961	0.999869305886108
ENST00000267163.6	0.565928749536557	0.173767502426436	-0.393286449970317	0.0107495980631115	0.652797821755014	0.260636554283039	-0.391769435873442	0.0162077848552297	-0.391769435873442	0.0162077848552297	0.439852636125806
ENST00000374662.4	0.144891697100841	-0.181227857734763	-0.330766142496059	0.283033848937849	1.28556724806759	0.959447713605475	-0.326252855358702	0.271024993435953	-0.330766142496059	0.283033848937849	0.999869305886108
ENST00000415380.6	-0.278861966219784	-0.685181505526182	-0.407388313493201	0.179958711125608	1.48294050220023	1.07662060692734	-0.406978812278328	0.208457255957206	-0.406978812278328	0.208457255957206	0.999869305886108
ENST00000403491.8	0.314485535142643	0.0418642238185299	-0.275859895658504	0.495729337653674	-1.38125621110388	-1.65387853402962	-0.270826791369944	0.598564648306309	-0.270826791369944	0.598564648306309	0.999869305886108
ENST00000332830.9	-0.0682196026769963	-0.0715728995119032	-0.00408242022012306	0.994187869392257	-1.57556323490474	-1.578916815449	-0.00272161359357703	0.991871504180725	-0.00408242022012306	0.994187869392257	0.999869305886108
ENST00000473950.5	-0.316785013450676	-0.37345100613823	-0.0606857307240789	0.846931107336338	1.57210068439571	1.51543473707601	-0.0573333943232581	0.853604974127391	-0.0573333943232581	0.853604974127391	0.999869305886108
ENST00000371443.6	-0.0447725311036258	-0.150766777852035	-0.106363345795374	0.247589386754477	0.0459115386911856	-0.0600827323089868	-0.105855722611169	0.30356776724837	-0.105855722611169	0.30356776724837	0.999869305886108
ENST00000393868.7	-0.181903592561959	-0.25528724805564	-0.0738923580393487	0.445370682408378	1.42144768082047	1.34806404353616	-0.0734051212719919	0.383982068779151	-0.0738923580393487	0.445370682408378	0.999869305886108
ENST00000378364.8	-0.137907307144981	-0.158287505588883	-0.020612494519493	0.871126737208214	2.2483121879655	2.22793200892655	-0.0204410094974536	0.86124920617627	-0.020612494519493	0.871126737208214	0.999869305886108
ENST00000585494.5	-0.718877825092317	-0.356009997504923	0.362114156491537	0.382611914930027	-3.24954073380369	-2.88667393837464	0.362084424660077	0.541598182129591	0.362084424660077	0.541598182129591	0.999869305886108
ENST00000299259.10	0.187627896187841	-0.0717998536753996	-0.259852076369276	0.0138543944280763	0.550962626791706	0.291534863151204	-0.259320138968846	0.0196714393067674	-0.259320138968846	0.0196714393067674	0.480236381353081
ENST00000360370.8	-0.572357487211448	-0.377218208812197	0.190361193532304	0.66579135463149	-0.556393073057913	-0.361254535459474	0.194299633975858	0.735263556892257	0.194299633975858	0.735263556892257	0.999869305886108
ENST00000342192.9	0.00674361819206147	0.0643598356527735	0.0574788090188564	0.271244275949398	-0.11259899746772	-0.0549827759733055	0.0576045834027845	0.241290233368578	0.0574788090188564	0.271244275949398	0.999869305886108
ENST00000616552.4	0.137564977543788	0.109772336196468	-0.0279875345238599	0.647780199151731	0.674055123246701	0.646262481740754	-0.0277019474399594	0.648249455846498	-0.0277019474399594	0.648249455846498	0.999869305886108
ENST00000421812.3	-0.336842102929846	-0.148813991792978	0.184697834817332	0.552697930752118	-0.992196047605191	-0.804168268076327	0.188373406821023	0.625149146779331	0.188373406821023	0.625149146779331	0.999869305886108
ENST00000342628.6	0.155417180212421	0.342866774691324	0.186729207105388	0.280211824353697	-1.56680752594978	-1.37935808850928	0.188323246903781	0.410545360359816	0.188323246903781	0.410545360359816	0.999869305886108
ENST00000225174.8	-0.0584116968630211	-0.060162598445468	-0.00192229331123006	0.973842222912494	1.0535657237064	1.05181482554906	-0.00168226930471926	0.976770274193978	-0.00168226930471926	0.976770274193978	0.999869305886108
ENST00000618911.4	0.233628295390231	1.26423305727336	1.02631321751038	0.0143941001479315	-2.2219520400408	-1.19134754483384	1.03972934804881	0.0425488457244353	1.03972934804881	0.0425488457244353	0.684316163413705
ENST00000587303.5	0.25771454135802	0.119488541027622	-0.139875508759532	0.49962598047484	-0.191557441315108	-0.329783566278488	-0.137740008024858	0.573827609572081	-0.137740008024858	0.573827609572081	0.999869305886108
ENST00000264669.10	0.32618902120462	0.141684601016485	-0.185921579573934	0.330358861291686	0.714504858567162	0.530000401026944	-0.183857014448808	0.362082844805261	-0.183857014448808	0.362082844805261	0.999869305886108
ENST00000286760.5	-0.296630830469325	-0.554897635236985	-0.261345005241171	0.370145954751631	-1.28705411279714	-1.54532125195642	-0.259773991573936	0.471341335519764	-0.259773991573936	0.471341335519764	0.999869305886108
ENST00000317096.9	0.234819787341947	-0.850247630335776	-1.08619724918767	0.000265021454202272	-0.395942370904986	-1.48101020438889	-1.08646158267589	0.00240673824544783	-1.08646158267589	0.00240673824544783	0.133535154263557
ENST00000298492.6	-0.016643863651899	-0.125960030480282	-0.111342799533107	0.618013211404296	-0.436964719142549	-0.546281037814713	-0.109333285223957	0.678980108582452	-0.109333285223957	0.678980108582452	0.999869305886108
ENST00000248076.4	0.302306960304388	0.549263699236538	0.244926240550807	0.281898211638332	-0.875822628244131	-0.628866066202201	0.248569380140136	0.385279572467442	0.248569380140136	0.385279572467442	0.999869305886108
ENST00000442396.6	0.609805428296442	0.622952057532845	0.00864875285282718	0.96841012100582	-1.39564030479922	-1.38249422649062	0.0218592758293834	0.96405108150754	0.00864875285282718	0.96841012100582	0.999869305886108
ENST00000313511.8	0.0556672863885986	0.0685397676038619	0.0128584254216011	0.821237656144416	0.218400320312978	0.231272794984518	0.0128577340049188	0.832663912286841	0.0128577340049188	0.832663912286841	0.999869305886108
ENST00000249442.11	0.0023890235252917	-0.0174652939705898	-0.0205370630652786	0.874116699558449	0.561238825540087	0.541384488157036	-0.0196310162946193	0.886557825526157	-0.0196310162946193	0.886557825526157	0.999869305886108
ENST00000298746.5	0.229342925774417	-0.290133494714127	-0.521558028447886	0.0237226714144562	0.19701563811037	-0.322460896483874	-0.519595517338785	0.0464363931865999	-0.519595517338785	0.0464363931865999	0.715259071172703
ENST00000241416.12	0.170515476615306	0.176823982532403	-0.00468236078785367	0.993183201949851	0.0406277395938924	0.0469358678040389	0.00996478135506162	0.982095227743344	-0.00468236078785367	0.993183201949851	0.999869305886108
ENST00000377093.8	-0.420508067957066	-0.565050629708593	-0.145091556094233	0.651373869325698	-1.09955116243481	-1.24409425814413	-0.145091564211203	0.710973465322958	-0.145091564211203	0.710973465322958	0.999869305886108
ENST00000217455.9	-0.24572008885201	-0.298204711131109	-0.0573934109147149	0.859440838015693	1.92100187497329	1.86851742285848	-0.0529484313435726	0.867033444281595	-0.0529484313435726	0.867033444281595	0.999869305886108
ENST00000402789.5	-0.318004497739392	-10.1682094472294	-5.1177977445722	5.20284719449387e-08	0.0983898538171172	-9.75182244634163	-5.19270562862138	3.71892527748687e-07	-5.19270562862138	3.71892527748687e-07	7.24137903088009e-05
ENST00000288532.11	0.287097206535581	0.0628292994042935	-0.226149315590279	0.250600171257957	0.214697266861745	-0.00957070403067951	-0.223868420691478	0.304952421354139	-0.223868420691478	0.304952421354139	0.999869305886108
ENST00000356530.5	-0.212889343228469	-0.0140157672142001	0.198799815133141	0.00175352338226773	1.42993176566681	1.62880534298979	0.198939716666994	0.000971710561526817	0.198799815133141	0.00175352338226773	0.108554824846184
ENST00000561878.2	0.0166241977105407	-0.163504165830951	-0.182199570245458	0.469210667813646	-0.713882221680907	-0.894010799118476	-0.180105327830673	0.557004265170538	-0.180105327830673	0.557004265170538	0.999869305886108
ENST00000394434.7	0.00595076030921867	-0.318625252549979	-0.324952890317689	0.00401385073482781	2.06185814946315	1.73728217350641	-0.324543260569619	0.000403073051723521	-0.324952890317689	0.00401385073482781	0.188466284351881
ENST00000270502.7	-0.0274524622463257	-0.0805304336693467	-0.0544448425184667	0.762222079480802	0.309098204238052	0.256020180432815	-0.0527434418393689	0.787887684359346	-0.0527434418393689	0.787887684359346	0.999869305886108
ENST00000216479.8	0.0996474578467858	0.188820001594587	0.0887999895551022	0.318515919522335	0.638593837882967	0.727766376806926	0.0892165890709601	0.322743949615529	0.0892165890709601	0.322743949615529	0.999869305886108
ENST00000298510.4	0.0976792625854285	0.101310467845707	0.00352616254467086	0.974462530802356	1.86161200239984	1.86524321329311	0.00360689686929483	0.967396906857391	0.00352616254467086	0.974462530802356	0.999869305886108
ENST00000380455.10	0.0774036194587176	0.0560129826215049	-0.0220090478721175	0.849255348634308	-0.449466876283105	-0.470857559511764	-0.0211518499675973	0.874923108647248	-0.0211518499675973	0.874923108647248	0.999869305886108
ENST00000260803.9	-0.00597911847057425	0.146638631084759	0.151494231735589	0.479960878022185	0.254017176824086	0.406634821170803	0.153100174645781	0.528332166271011	0.153100174645781	0.528332166271011	0.999869305886108
ENST00000320912.8	0.100273285955144	-0.0288216274443535	-0.129248986141964	0.119198923623757	-0.845552964256461	-0.974647915418623	-0.129044764770861	0.203877378214402	-0.129044764770861	0.203877378214402	0.999869305886108
ENST00000313117.11	-0.0351315522454021	-0.0211292907484602	0.0138818076296366	0.833260407132797	0.569289892908363	0.583292157880344	0.0140000224254652	0.820020242474107	0.0138818076296366	0.833260407132797	0.999869305886108
ENST00000481889.6	-0.48795483802482	-0.47977681801694	0	0.993996212780465	0.423951259887259	0.432129067931425	0.00696560324515083	0.98803790256862	0	0.993996212780465	0.999869305886108
ENST00000373116.6	-0.303683155909658	-0.407384837881143	-0.104164406410655	0.321032627335329	-0.109452130717751	-0.213153848825238	-0.10383252922825	0.382922916744814	-0.10383252922825	0.382922916744814	0.999869305886108
ENST00000267970.9	0.228818593744582	0.200596649816153	-0.0290060986061453	0.858992720386652	-0.267253050338242	-0.295475090979549	-0.0279090563738702	0.884523335477943	-0.0279090563738702	0.884523335477943	0.999869305886108
ENST00000320583.9	-0.0880206162881675	0.0911470120231079	0.177001061904204	0.462734053785911	-0.128242799778645	0.0509247106675594	0.179910514846068	0.507280503868842	0.179910514846068	0.507280503868842	0.999869305886108
ENST00000511912.6	-0.103863638370849	0.109076959551093	0.210312542268145	0.42215253730321	-0.271803889612249	-0.0588634443614524	0.213524389618386	0.476792803232367	0.213524389618386	0.476792803232367	0.999869305886108
ENST00000298786.4	0.155632793371991	-0.263801725581166	-0.420205192787697	0.0456745404714067	-1.36973153210977	-1.78916626325253	-0.419231824061428	0.11454668581599	-0.419231824061428	0.11454668581599	0.929979757661423
ENST00000546591.6	-0.131019892690469	-0.414032450742709	-0.28310971761106	0.000534258029477345	0.540621147995912	0.257608559094592	-0.283121873211085	0.00258546437982671	-0.283121873211085	0.00258546437982671	0.138248665283998
ENST00000361731.4	0.0958992347938203	-0.114265537008796	-0.210854708144087	0.172647397778009	0.846502086321988	0.636337273280386	-0.209961077306323	0.205318547600965	-0.209961077306323	0.205318547600965	0.999869305886108
ENST00000613533.4	-0.283398895263248	0.0180733644446841	0.300562718237522	0.024849508345826	-0.0886029530034467	0.212869269687	0.301506909064554	0.0403143870002472	0.301506909064554	0.0403143870002472	0.67177879420354
ENST00000614314.4	-0.554976055345216	-0.190284236879881	0.362058852084831	0.170830635260195	0.629901942536589	0.994593721092108	0.364986251915678	0.162541745519697	0.362058852084831	0.170830635260195	0.998544175393689
ENST00000647960.1	0.0112948706955983	-0.126907939047095	-0.138369358980385	0.433156171835547	-0.200753776880983	-0.338956822220983	-0.138369365860514	0.540294473562118	-0.138369365860514	0.540294473562118	0.999869305886108
ENST00000374399.9	-0.521038152366843	-0.377601944979008	0.140877947800479	0.688487415113079	-1.73754357415369	-1.59410796104671	0.142141097905764	0.763056516122667	0.142141097905764	0.763056516122667	0.999869305886108
ENST00000389561.7	-0.165461983037236	-0.0126010110041994	0.152613732419641	0.19817899273124	-1.26012315761663	-1.10726226229384	0.152905747401459	0.30855245399418	0.152905747401459	0.30855245399418	0.999869305886108
ENST00000281081.12	0.457668864172972	-0.0890461495832664	-0.551511336945313	0.106206988541821	0.177749657014285	-0.368965591051119	-0.545870640955759	0.16674269641809	-0.545870640955759	0.16674269641809	0.998544175393689
ENST00000560898.5	-0.0300301276716074	0.376900844806784	0.400269935639472	0.369037171680663	-0.867646821791425	-0.460716362660284	0.411855140038195	0.462529492218523	0.411855140038195	0.462529492218523	0.999869305886108
ENST00000290277.10	-0.140980460205947	0.0789412410697271	0.219285434196643	0.137930300318124	-0.987095641930083	-0.767174031179569	0.220313735642693	0.224679943458191	0.220313735642693	0.224679943458191	0.999869305886108
ENST00000359576.9	0.0296438434648651	-0.0413921915580084	-0.0711633550534743	0.580744793073316	-0.423952248882658	-0.494988367886754	-0.0709885826406529	0.653287921058859	-0.0709885826406529	0.653287921058859	0.999869305886108
ENST00000260363.9	-0.0229498294040039	-0.00939515309161238	0.0131768918620669	0.918814512460481	0.0271168643112436	0.0406714884605443	0.013819666850527	0.926830943982227	0.013819666850527	0.926830943982227	0.999869305886108
ENST00000274787.3	-0.274021429017085	-0.201911864770311	0.0716663660936137	0.62025071223205	0.954279589477501	1.02638911352727	0.071993608889984	0.640112617292999	0.071993608889984	0.640112617292999	0.999869305886108
ENST00000377044.9	-0.0289610733161958	-0.268005058116587	-0.240176297207422	0.148818031982033	-0.895429456994065	-1.13447355740769	-0.239288405852879	0.239904111107105	-0.239288405852879	0.239904111107105	0.999869305886108
ENST00000262815.13	-0.256085644832415	-0.234016930087893	0.0210234802791227	0.898487381384145	0.194991398066041	0.217060067610192	0.0221702153048866	0.89886427934151	0.0221702153048866	0.89886427934151	0.999869305886108
ENST00000375687.10	-0.156012837125908	-0.0668913658755303	0.0886332591325454	0.599078748424669	-1.00406301772533	-0.914941700129056	0.0894798680988216	0.682273431580403	0.0894798680988216	0.682273431580403	0.999869305886108
ENST00000629305.2	-1.04367527759345	-0.585270932435442	0.457592654129817	0.000622149424180723	-0.524177166012617	-0.0657728756106257	0.458284396917956	0.00226118363786117	0.458284396917956	0.00226118363786117	0.126822908384387
ENST00000429572.5	-0.504625436210273	-0.612464576270889	-0.109175580270682	0.752627010854687	-0.638168383083022	-0.746008078038674	-0.108997136358148	0.788412988397898	-0.108997136358148	0.788412988397898	0.999869305886108
ENST00000559973.5	-0.640859206731159	0.0692494060134638	0.708895819075015	0.0566743044456328	2.63053777476088	3.34064705808149	0.710146860537078	1.94439671653903e-06	0.708895819075015	0.0566743044456328	0.772627241583792
ENST00000588734.5	-0.259772266862358	-0.237562677674229	0.0222354697123692	0.868970537734731	2.71098932493274	2.73319893573333	0.0222243185398598	0.840283351088165	0.0222354697123692	0.868970537734731	0.999869305886108
ENST00000602390.5	-0.163513113722476	-0.36757637572478	-0.205313173691022	0.49125278907198	-1.59794266900844	-1.8020063509461	-0.20441268684867	0.5893637354257	-0.20441268684867	0.5893637354257	0.999869305886108
ENST00000433197.4	0.0700385351247337	0.0416480525918295	-0.0312710109347187	0.918523604749928	-0.558491471400346	-0.586882211303254	-0.026973547722462	0.939218667264514	-0.026973547722462	0.939218667264514	0.999869305886108
ENST00000507675.1	-0.00603540246144461	0.10391713800892	0.101507970450832	0.922850356338647	2.337991181717	2.44794404976708	0.112681886419848	0.828099049906459	0.101507970450832	0.922850356338647	0.999869305886108
ENST00000309428.10	-0.159551261276369	-0.176265087479938	-0.0180069846206559	0.922410292654255	-0.199163327915493	-0.21587724615093	-0.0166218322888763	0.938133586117562	-0.0166218322888763	0.938133586117562	0.999869305886108
ENST00000344683.10	-0.0408172844552984	-0.144046582240448	-0.104939600932695	0.610505550034054	1.38710692281295	1.28387764313686	-0.103287831495376	0.597276148285073	-0.104939600932695	0.610505550034054	0.999869305886108
ENST00000367306.5	0.673180293590336	0.768988840434604	0.0947915181231156	0.638581515592983	0.0563848310443787	0.152193271149804	0.0972855379436606	0.688092116754291	0.0972855379436606	0.688092116754291	0.999869305886108
ENST00000314340.10	-0.392061896167994	-0.385451373279056	0.00450640011061099	0.992444390283987	1.34789608761444	1.35450666230402	0.00631054691672606	0.972329488612878	0.00450640011061099	0.992444390283987	0.999869305886108
ENST00000262055.9	0.57747520430029	0.526215766745992	-0.054883296842521	0.859897136189055	1.43708544906536	1.38582601055229	-0.0486826767864597	0.882389032622914	-0.0486826767864597	0.882389032622914	0.999869305886108
ENST00000380821.7	0.17820160254368	0.425478777430951	0.246245909416027	0.241486031442837	-0.867428842710665	-0.620151835053884	0.248567941808874	0.34835969484172	0.248567941808874	0.34835969484172	0.999869305886108
ENST00000372546.9	-0.332837873544997	-0.263137140700415	0.0685005530266518	0.693316059198445	0.242375446670954	0.312076152204173	0.0696615788574837	0.694728552200788	0.0696615788574837	0.694728552200788	0.999869305886108
ENST00000368003.6	-0.178858093333005	-0.30264610675061	-0.124435192580746	0.264605240562276	0.520723362331528	0.396935341238359	-0.123930384874162	0.274964317037687	-0.123930384874162	0.274964317037687	0.999869305886108
ENST00000379215.9	0.447894670306929	0.696197657321312	0.246381823948697	0.287661446309542	0.646675989245721	0.894978934883588	0.24974751052979	0.300841554128347	0.24974751052979	0.300841554128347	0.999869305886108
ENST00000474879.7	0.280508587553585	0.0857239408972103	-0.196339522604611	0.449979289165349	1.78845859089258	1.59367393341384	-0.194144700495588	0.442136045151775	-0.196339522604611	0.449979289165349	0.999869305886108
ENST00000617275.5	1.85789868373646	2.23086959672885	0.369658520524305	0.298385577090872	-1.42079666678844	-1.04782608240848	0.391394768813852	0.471552711470604	0.391394768813852	0.471552711470604	0.999869305886108
ENST00000412731.5	0.0626829233992597	0.927716572564097	0.865020731020371	0.00352999538393587	-2.27200088840113	-1.40696781744679	0.868769258034517	0.0555693757808797	0.868769258034517	0.0555693757808797	0.763616455470943
ENST00000409018.7	-0.433681213442776	-0.597730300545763	-0.169097192029935	0.694239729741274	0.52126719042436	0.357217738143375	-0.165447617312752	0.723474968538846	-0.165447617312752	0.723474968538846	0.999869305886108
ENST00000507142.6	0.0173896355555	0.0634172884345337	0.0434606760361351	0.877881977979297	-1.43263533349036	-1.38660805935565	0.0472702606693272	0.903036943879645	0.0472702606693272	0.903036943879645	0.999869305886108
ENST00000301740.13	-0.317895288848998	0.0496408263749908	0.367375730285347	3.86559315823967e-07	-0.750131553216109	-0.382595455672642	0.367650887232095	9.17858001651681e-06	0.367650887232095	9.17858001651681e-06	0.00133412599676695
ENST00000291568.7	-0.0671961422689165	0.266310072039481	0.332974354338197	0.00727560393897076	1.18494150814923	1.51844774329406	0.33379449076026	0.00203174623328318	0.332974354338197	0.00727560393897076	0.275033819231422
ENST00000242248.10	0.800848702286999	1.37211522757688	0.5740883350619	0.478995959530228	-0.29187100763209	0.279389797614755	0.518914295603722	0.84463603084133	0.518914295603722	0.84463603084133	0.999869305886108
ENST00000409028.8	-0.0228571805314797	-0.251598147933453	-0.228868031065926	0.0228158676124946	4.66257814304449	4.43383724305378	-0.228764294517964	7.4911120161375e-06	-0.228868031065926	0.0228158676124946	0.514104265853591
ENST00000372457.9	-0.646935547962938	-0.987418126982342	-0.342059085559937	0.104559336915864	-1.55983938587838	-1.90032217646311	-0.342059097345304	0.18618671726322	-0.342059097345304	0.18618671726322	0.999869305886108
ENST00000210313.8	-0.119747020322012	-0.16638484033909	-0.0468726933477259	0.594416034664709	0.369621110568943	0.322983274147569	-0.0466680094713544	0.62476412926275	-0.0466680094713544	0.62476412926275	0.999869305886108
ENST00000610726.4	-0.0221813110743325	-0.182546423040206	-0.160561354346722	0.0214578336154681	-1.8904302937489	-2.05079542368201	-0.160385301867093	0.0488974038370414	-0.160385301867093	0.0488974038370414	0.725347998431844
ENST00000421967.5	-0.0706797784966582	-0.27648733793869	-0.208556896900934	0.361854053122635	0.249295888541771	0.0434882488739704	-0.205753715747383	0.407422137979135	-0.205753715747383	0.407422137979135	0.999869305886108
ENST00000508342.5	0.456997906727744	0.483607924525074	0.0253222773078188	0.903478778356493	-0.00917685002675129	0.0174330261093821	0.0280225466972825	0.915008281201933	0.0280225466972825	0.915008281201933	0.999869305886108
ENST00000639401.1	-0.702798195429901	0.492320167436806	1.19184828339193	0.0649801120517116	3.32046419500009	4.51558330657956	1.19628499657975	3.19177109285294e-06	1.19184828339193	0.0649801120517116	0.799278613079456
ENST00000643122.1	-2.58258082384319	-1.98919909772022	0.587308705296347	0.22227068164908	2.10968058851696	2.70306260369452	0.588226006393252	0.0861889473750319	0.587308705296347	0.22227068164908	0.999869305886108
ENST00000368194.8	0.200987949668969	0.74801541581034	0.546144585521839	0.0579013186678702	-2.83016135378003	-2.28313438040693	0.55152066297223	0.191558044554581	0.55152066297223	0.191558044554581	0.999869305886108
ENST00000607690.1	0.56694212041738	0.539028613986237	-0.0336703594513796	0.946358063033335	0.0525169991364795	0.0246031383865161	-0.0221612955346036	0.970918991619385	-0.0221612955346036	0.970918991619385	0.999869305886108
ENST00000366329.6	0.0574408400780286	0.0898870187690523	0.0315448530859785	0.863776817869709	-0.723936586413638	-0.691490687519441	0.0332482664503422	0.897597607472586	0.0332482664503422	0.897597607472586	0.999869305886108
ENST00000543847.1	-0.00472145663458882	0.295520723754502	0.300432806187124	0.103828317249667	-1.72290019420668	-1.42265831657076	0.300772001767627	0.250887871228517	0.300772001767627	0.250887871228517	0.999869305886108
ENST00000373578.7	0.967039152717124	1.21627735765373	0.245388035698113	0.596866036700103	-0.484473180757344	-0.235235389536676	0.264336677395365	0.671213857981874	0.264336677395365	0.671213857981874	0.999869305886108
ENST00000675105.1	0.388001547768326	0.110045855975191	-0.279875673452809	0.270073869058436	0.261819209927664	-0.0161366335776022	-0.277162883793848	0.344820258801623	-0.277162883793848	0.344820258801623	0.999869305886108
ENST00000315872.11	0.14732266960871	0.252158331091543	0.104273253126977	0.481417527097086	-1.28012348906833	-1.17528794224873	0.10547901879896	0.583351271402253	0.10547901879896	0.583351271402253	0.999869305886108
ENST00000437553.6	0.0875476545237409	0.0988504407957591	0.00864990721973946	0.967824032174456	-1.60067487825288	-1.58937255637979	0.0132148842746753	0.974018690907015	0.0132148842746753	0.974018690907015	0.999869305886108
ENST00000308375.10	-0.104232536652745	0.14844148187916	0.251211092878362	0.279116440129824	-0.375644685558441	-0.122970839143079	0.253615443708495	0.364973888025872	0.253615443708495	0.364973888025872	0.999869305886108
ENST00000371060.7	0.467444913750529	0.275774362422502	-0.178692871617955	0.693958278383928	-0.597709311346958	-0.789405028637505	-0.179652982728642	0.959381102578125	-0.179652982728642	0.959381102578125	0.999869305886108
ENST00000436324.5	0.140775735314057	-2.20556852498012	-2.34863508138505	0.000413813992830845	-4.29177194121279	-6.63811757808527	-2.37576961314686	0.00269726717067266	-2.37576961314686	0.00269726717067266	0.142019373476234
ENST00000266735.9	0.0442913094619903	-0.0148749554997721	-0.0594040926949005	0.386931060641838	-0.741212076008239	-0.800378359415951	-0.0591274005524205	0.460333033009006	-0.0591274005524205	0.460333033009006	0.999869305886108
ENST00000233893.10	0.117064758661247	0.263677490650274	0.146594598178592	0.0684360348562252	-0.213454640700924	-0.0668419370001693	0.146628310493811	0.123906023849221	0.146628310493811	0.123906023849221	0.936794098379124
ENST00000294168.8	-0.256374299121091	-0.463184777526374	-0.209066083830973	0.357435306961228	1.71592467773151	1.50911428631274	-0.20714080247693	0.282493600080795	-0.209066083830973	0.357435306961228	0.999869305886108
ENST00000434935.7	-0.0932496066622953	-0.19968975343678	-0.107015711508574	0.716116153601713	-0.194330173151655	-0.300770692709745	-0.105956898651943	0.759887829632495	-0.105956898651943	0.759887829632495	0.999869305886108
ENST00000247470.10	0.887037087857693	0.994094644215175	0.101773695376755	0.818500786971253	1.4212320832558	1.52828969800139	0.11124369846237	0.754383593467081	0.101773695376755	0.818500786971253	0.999869305886108
ENST00000270776.13	-0.465964460005281	-0.510717971789311	-0.0449363278492683	0.481226166455828	0.543384035626491	0.498630523009882	-0.0447918380749223	0.477756129312734	-0.0449363278492683	0.481226166455828	0.999869305886108
ENST00000368404.9	0.132674303091225	0.278799645619651	0.145128899878483	0.454584954229223	0.878572441174344	1.02469775622831	0.146479071024421	0.456825709937675	0.146479071024421	0.456825709937675	0.999869305886108
[truncated: 8,522 more rows]
