# Supplementary material for: Translational repression of NMD targets by GIGYF2 and EIF4E2
Source: PLoS Genet. 2021 Oct 19;17(10):e1009813. doi: 10.1371/journal.pgen.1009813 (PMC8555832; doi:10.1371/journal.pgen.1009813)
Supplement: S11 Table — For GIGYF2Δ vs WT in SMG1i. (TSV) [file pgen.1009813.s019.tsv]

	mRNA_log2FC	RPF_log2FC	log2FC_TE_v1	pvalue_v1	WT_SMG1i_log2TE	GIGYF2_SMG1i_log2TE	log2FC_TE_v2	pvalue_v2	log2FC_TE_final	pvalue_final	pvalue.adjust
ENST00000253047.7	0.38622241144946	0.27376296639647	-0.116377510590052	0.751148930756349	2.4036247939793	2.29116552469818	-0.109735435898101	0.747312854206488	-0.116377510590052	0.751148930756349	0.999999612924786
ENST00000373544.5	0.336872217561059	0.719329379968624	0.377995714238371	0.4265989984366	-1.24126581822898	-0.858809610279559	0.399585222815832	0.566644931587122	0.399585222815832	0.566644931587122	0.999999612924786
ENST00000270538.8	-0.241822341030496	-0.240007521853741	0.00156124501600763	0.98674241126288	-0.0535917739225721	-0.0517769921271485	0.0020816599914355	0.986130951807507	0.00156124501600763	0.98674241126288	0.999999612924786
ENST00000395047.6	0.0933053769241145	0.00127757127668791	-0.0923401909346879	0.237466932822028	0.781082710724296	0.689054922850716	-0.0919181035433669	0.17042975613959	-0.0923401909346879	0.237466932822028	0.988000991661796
ENST00000261438.10	-0.1623755691679	-0.2755723471636	-0.114328212569776	0.60423731134737	-0.952142344618976	-1.06533937443281	-0.11249407475605	0.68277702960264	-0.11249407475605	0.68277702960264	0.999999612924786
ENST00000156084.8	-0.318797889915952	-0.506874715971895	-0.18886534194093	0.122481614376783	0.000403632452143296	-0.187673217089226	-0.187968830719224	0.14989328166494	-0.187968830719224	0.14989328166494	0.937795330381042
ENST00000578681.5	-0.142906954745659	0.0305067548805053	0.173208063464187	0.0982213386587743	-1.92934301427806	-1.75592936607459	0.173664723527435	0.186795275175442	0.173664723527435	0.186795275175442	0.963215451028766
ENST00000382452.6	-0.323466277957332	-0.370597100677168	-0.0474421119055217	0.520583029953125	-0.404450010071901	-0.451580829342458	-0.0471126526964076	0.516309150451182	-0.0474421119055217	0.520583029953125	0.999999612924786
ENST00000638119.2	-1.56155042130687	0.0770862262106567	1.63682327700724	2.08394871355771e-06	2.04731163004189	3.68594849656093	1.63965387464738	1.96659420266352e-16	1.63682327700724	2.08394871355771e-06	0.000288191641716683
ENST00000357988.9	-0.380272819440498	-0.819241125553558	-0.439767463527508	0.150240002819957	0.326374819519806	-0.112593957868794	-0.439340682304444	0.232434905197151	-0.439340682304444	0.232434905197151	0.98529678076595
ENST00000651723.1	-0.0104025630591173	0.178052640279826	0.178090816318361	0.757137887972031	0.6252335913529	0.813688559834943	0.197085786213013	0.726516434487438	0.178090816318361	0.757137887972031	0.999999612924786
ENST00000260600.9	0.00366526572643906	0.0158311518221631	0.0105193007592197	0.956827114857507	-0.815326253138821	-0.803160658898495	0.0144645610851653	0.961700754596775	0.0144645610851653	0.961700754596775	0.999999612924786
ENST00000371442.4	0.00885207910008604	-0.16866809522022	-0.178498495427793	0.387518976336837	-0.54243285946759	-0.719953170427989	-0.176809802495638	0.490699950656903	-0.176809802495638	0.490699950656903	0.999999612924786
ENST00000620995.5	-0.347996939599248	-0.23890321589715	0.108501821475964	0.575192884024023	0.0246169365292898	0.133710496456631	0.109909227613257	0.641639785110293	0.109909227613257	0.641639785110293	0.999999612924786
ENST00000333213.11	0.153795165876417	0.262734779916039	0.107782252390243	0.608359086208516	0.134981426882217	0.243920957056166	0.110193552287586	0.655207197152642	0.110193552287586	0.655207197152642	0.999999612924786
ENST00000373279.6	0.516740155219472	0.264909330337827	-0.262357725960561	0.609315901628884	0.948494102834266	0.696663017758397	-0.243141047946902	0.672457792287074	-0.243141047946902	0.672457792287074	0.999999612924786
ENST00000265421.9	0.20830967290805	0.057799185268044	-0.152654303840484	0.515137155313745	0.459306892394682	0.308796324893301	-0.148953119010187	0.563795674061702	-0.148953119010187	0.563795674061702	0.999999612924786
ENST00000326735.13	-0.48374112116815	-0.836764732328162	-0.353844883378675	0.361213418172935	-0.291807147795149	-0.644831694485862	-0.352472959149946	0.459633241182994	-0.352472959149946	0.459633241182994	0.999999612924786
ENST00000358595.10	-0.133540488649799	-0.0761482153598737	0.0563600825150594	0.753677941749555	-0.156151957616031	-0.0987598428661713	0.0582945348304813	0.794240527087259	0.0582945348304813	0.794240527087259	0.999999612924786
ENST00000612570.4	-0.030574199236396	-0.147176378947442	-0.117693619495304	0.590421213943746	0.861391777178619	0.744789491355308	-0.115913521183067	0.630802817782099	-0.115913521183067	0.630802817782099	0.999999612924786
ENST00000343067.8	-0.617467589152266	-0.502540264633623	0.114600362599933	0.216588906233693	-0.784685654902285	-0.669758350069698	0.115063393389519	0.255895726680994	0.115063393389519	0.255895726680994	0.996063836033153
ENST00000643045.1	0.0342105202539981	0.454030316883208	0.418104512472146	0.274256877602779	-1.30936577713345	-0.889546837916253	0.42646370341097	0.441115673578268	0.42646370341097	0.441115673578268	0.999999612924786
ENST00000330501.12	-0.640111412772566	-0.414150608009692	0.2232407715286	0.509247425069746	-1.78854496087881	-1.56258485194384	0.228516093679132	0.624500556999782	0.228516093679132	0.624500556999782	0.999999612924786
ENST00000395321.6	-2.08611044103388	-1.9382787945677	0.147304514157537	0.403964126284598	2.0428302315205	2.19066185404695	0.147304513216611	0.369021686621543	0.147304514157537	0.403964126284598	0.999999612924786
ENST00000646001.2	-0.316267216251706	-0.282194171065132	0.0341154087628799	0.876760612650458	0.511810546289306	0.545882545291236	0.0346554599432993	0.94324979885769	0.0346554599432993	0.94324979885769	0.999999612924786
ENST00000308330.3	0.0254040217201409	0.490517283698294	0.463038173877573	0.0709017791838964	0.0773616850252172	0.542474773753783	0.468109401603442	0.120464326671798	0.468109401603442	0.120464326671798	0.887387497298732
ENST00000510994.5	-0.0738917266539951	0.0791575294305218	0.151506444591651	0.478554569821794	-0.179020714555402	-0.0259716056807199	0.15419939185904	0.542675998788222	0.15419939185904	0.542675998788222	0.999999612924786
ENST00000378617.4	-0.123120892475665	0.1980009295756	0.319589960692068	0.141863256259995	1.41669813466609	1.73782000210631	0.321936070568801	0.086627816219509	0.319589960692068	0.141863256259995	0.928613585764197
ENST00000335154.10	0.135191820042711	0.28100908999335	0.149862476609629	0.612977698234405	-1.73436741659936	-1.58856742434896	0.100628382835181	0.969555182108253	0.100628382835181	0.969555182108253	0.999999612924786
ENST00000314754.12	0.134885244618815	0.174878521007267	0.0395558863354346	0.807244247436045	1.35711655097979	1.39710972502399	0.0404039721376558	0.822404457693459	0.0404039721376558	0.822404457693459	0.999999612924786
ENST00000369541.4	0.0641409517291483	0.243890917457099	0.179355833650422	0.211046984321505	0.36798389954347	0.547733819974157	0.18043743973368	0.255265087883343	0.18043743973368	0.255265087883343	0.995289771555926
ENST00000376693.3	0.036880549482829	-0.166506347028406	-0.208698785808923	0.589279696542888	2.07886612740816	1.87547916957367	-0.201701457133741	0.564246552999258	-0.208698785808923	0.589279696542888	0.999999612924786
ENST00000267436.9	-0.101580982665183	-0.00595577789814426	0.0937498157373695	0.720178632373217	1.29849897242301	1.39412413143454	0.0966979224000291	0.706006217844509	0.0937498157373695	0.720178632373217	0.999999612924786
ENST00000342374.5	0.0752590654764258	0.137977011761316	0.0623351565487829	0.660446537556275	-0.13963221230855	-0.076914338393392	0.0633549086230709	0.7061388057221	0.0633549086230709	0.7061388057221	0.999999612924786
ENST00000568546.6	0.191701598423293	-0.0756696803091999	-0.267624470175209	0.0441727347159343	1.94638314343032	1.67901187373588	-0.267265728908413	0.0325212197902192	-0.267624470175209	0.0441727347159343	0.644635783807572
ENST00000242591.10	0.363488052516354	0.225925489809342	-0.141028459704229	0.772931625753165	-0.421050188110575	-0.558613797194097	-0.130713580230691	0.821255819075258	-0.130713580230691	0.821255819075258	0.999999612924786
ENST00000671730.1	0.0970558805627123	0.239790608511494	0.141064702620314	0.747496112405065	-0.934271021957086	-0.791537566458919	0.151051419293767	0.828659259472439	0.151051419293767	0.828659259472439	0.999999612924786
ENST00000251968.4	-0.16922807243853	0.233220890989631	0.401103210889394	0.0461558428129167	1.01408820910213	1.41653716021522	0.40344605649915	0.0391223476143498	0.401103210889394	0.0461558428129167	0.660173357028632
ENST00000315891.10	0.614428583138226	0.336321677502994	-0.278211968207824	0.678509841865557	1.69107705723285	1.41296920083307	-0.27238110002988	0.709982787011206	-0.27238110002988	0.709982787011206	0.999999612924786
ENST00000592741.5	0.0392112195213032	-0.225779368524671	-0.265256923552539	0.00532256437622081	0.997660874544773	0.732670279426529	-0.265012990274239	0.00615666725973534	-0.265012990274239	0.00615666725973534	0.221255229646739
ENST00000370554.5	-0.00600615529908423	-3.71076959768172	-3.58375171603939	0.942171518819712	-0.883911559112316	-4.58878574754495	-3.68616347470859	0.625732589985162	-3.58375171603939	0.942171518819712	0.999999612924786
ENST00000281405.9	0.0799317603150424	0.280235273852815	0.199229999649419	0.388615743423436	-0.0188771775392977	0.181426149274837	0.202269812108538	0.47208268225163	0.202269812108538	0.47208268225163	0.999999612924786
ENST00000604567.5	-0.197688088125099	-0.463390805622771	-0.26631465918831	0.204587273836361	-0.989799517322732	-1.25550247903709	-0.265156289498439	0.312287783952375	-0.265156289498439	0.312287783952375	0.999999612924786
ENST00000338560.12	0.0900550144316099	0.294959517723421	0.204314701667675	0.170773863658383	1.39741099877768	1.60231551686124	0.205255504135521	0.131318521102655	0.204314701667675	0.170773863658383	0.957247184291834
ENST00000526683.6	0.0180769501088406	-0.122440021717109	-0.140758716110769	0.148139964502092	1.40008455921612	1.25956761909586	-0.140507477212428	0.0756731606437377	-0.140758716110769	0.148139964502092	0.934935315702001
ENST00000366528.3	-0.334830639400701	-0.233832940599885	0.0997931259247715	0.596636505159597	1.06202945227223	1.1630271588001	0.101436083978122	0.562658234783415	0.0997931259247715	0.596636505159597	0.999999612924786
ENST00000437807.6	0.616680328948141	0.232262956658866	-0.38716165787507	0.2407756020141	0.895073284703266	0.510655807860365	-0.381186254597285	0.283170880177142	-0.381186254597285	0.283170880177142	0.999999612924786
ENST00000339600.6	0.355391653585996	0.389581502869601	0.0340136795593592	0.757850110090543	2.62902644427297	2.66321634292703	0.0343214200137367	0.622450656673247	0.0340136795593592	0.757850110090543	0.999999612924786
ENST00000357043.6	-0.119095050277228	0.0554103385893993	0.174053969684352	0.138752085132955	0.397026274737944	0.571531644257547	0.174811319411676	0.157923179526664	0.174811319411676	0.157923179526664	0.942501834159666
ENST00000301738.9	-0.0392400751477064	0.0120221047115216	0.0503508610537826	0.714424082158569	0.178075590044777	0.229337744730885	0.0517002382833374	0.720859883638346	0.0517002382833374	0.720859883638346	0.999999612924786
ENST00000431635.6	-0.0419117497813112	-0.0591903095660826	-0.0175520786779952	0.840986200469196	-0.0248259035329479	-0.0421044702928391	-0.0171485826757267	0.852075765727295	-0.0171485826757267	0.852075765727295	0.999999612924786
ENST00000448257.6	0.182155876766937	0.257027129989386	0.074737823711186	0.657961230535184	4.01694650687361	4.09181787057822	0.0751178551516225	0.422432939460807	0.074737823711186	0.657961230535184	0.999999612924786
ENST00000262302.14	0.311549420441632	0.0725600614788982	-0.240173341654049	0.199202546154804	1.35890815712514	1.11991877715641	-0.238255028657109	0.210671344465647	-0.238255028657109	0.210671344465647	0.979268505462299
ENST00000540200.6	0.125199463822628	-0.0269107320077902	-0.152577391217314	0.250525887850128	-0.767238372078453	-0.919348638262891	-0.151865781636319	0.337431456471622	-0.151865781636319	0.337431456471622	0.999999612924786
ENST00000246535.4	-0.209099457589322	-0.0292042585623591	0.179852935585243	0.398114368267269	-0.160503001329286	0.0193919287898249	0.180470979057384	0.517930193956907	0.180470979057384	0.517930193956907	0.999999612924786
ENST00000558320.5	-0.0884223278580339	0.140078594920667	0.221020868235451	0.638726336351216	1.11517086156744	1.34367173221277	0.233164734234588	0.590345149598503	0.221020868235451	0.638726336351216	0.999999612924786
ENST00000645843.1	-0.085602667621512	0.937238400121646	1.02332461089984	0.0583031628612587	-0.445386241477829	0.577453148537585	1.03070189338886	0.230755953493401	1.03070189338886	0.230755953493401	0.98529678076595
ENST00000665070.1	0.10282854224934	-0.118776185031098	-0.222850239315158	0.336972836211769	1.01471216978255	0.793107334665127	-0.220951165136628	0.384754901756692	-0.220951165136628	0.384754901756692	0.999999612924786
ENST00000328666.11	-0.104128732301986	-0.151203441471202	-0.049028575240047	0.819323046657189	-0.722509461858954	-0.769584342395583	-0.0461965112073601	0.859311112979375	-0.0461965112073601	0.859311112979375	0.999999612924786
ENST00000606214.5	-0.117727974481291	-0.102404509979145	0.0135611971274185	0.960528813823662	1.54207073328179	1.55739424174409	0.0160198313152883	0.931891537838815	0.0135611971274185	0.960528813823662	0.999999612924786
ENST00000381237.6	0.0773041956588321	-0.149399322528013	-0.227054345673064	0.127969429828172	0.564973553987951	0.338269938376976	-0.226180801762785	0.182226351031797	-0.226180801762785	0.182226351031797	0.963215451028766
ENST00000482253.5	-0.342061405779988	0.180848514725072	0.513059037725611	0.420844681922778	0.922549459721866	1.44545891146501	0.532350553239251	0.424833484184483	0.532350553239251	0.424833484184483	0.999999612924786
ENST00000417314.2	0.164057091894159	0.136390246830702	-0.0308116150657098	0.934676756727438	-0.14035513653539	-0.168022336124352	-0.0233832061597115	0.956649728389525	-0.0233832061597115	0.956649728389525	0.999999612924786
ENST00000265663.12	0.20471251133018	0.0300121637382187	-0.175131147598696	0.675245741120481	-3.33973294064709	-3.51443419083513	-0.170113426344891	0.75081372565445	-0.170113426344891	0.75081372565445	0.999999612924786
ENST00000281871.11	0.135277673495956	-0.132194892537687	-0.267780339441388	0.451335208524623	-1.03378491683461	-1.30125817210959	-0.266713502732148	0.547023399184988	-0.266713502732148	0.547023399184988	0.999999612924786
ENST00000672280.1	0.0268604953519632	-0.347413476933083	-0.374624358304098	0.0917890646375489	2.60835719949812	2.23408314349667	-0.373863044889403	0.0721217208648541	-0.374624358304098	0.0917890646375489	0.831513609596619
ENST00000294742.6	0.204673500707493	0.134191766939039	-0.0710419183100719	0.551315879189625	0.394751027271147	0.324269276821593	-0.0700467593869079	0.581349788282957	-0.0700467593869079	0.581349788282957	0.999999612924786
ENST00000247452.4	-0.60785730964833	-0.254340376019571	0.350557385486358	0.232788923671051	1.24854197700677	1.60205894485809	0.354478025150752	0.174223400732818	0.350557385486358	0.232788923671051	0.98529678076595
ENST00000397609.6	0.107817531983786	0.0259057593172137	-0.0825295619683946	0.601666633519258	0.709329997332026	0.62741817708372	-0.0813783890663942	0.635776502254556	-0.0813783890663942	0.635776502254556	0.999999612924786
ENST00000448666.7	0.234128147144714	0.112479598999522	-0.122775139765751	0.506516814629538	1.57116964075972	1.44952113667197	-0.120798853811284	0.470928147501918	-0.122775139765751	0.506516814629538	0.999999612924786
ENST00000354911.9	0.0112319052035166	0.14552718996995	0.133779417623821	0.372952140844425	-1.35081510896883	-1.21652025241545	0.135243523876853	0.491087078072907	0.135243523876853	0.491087078072907	0.999999612924786
ENST00000451578.6	0.363353829176025	0.688666092365883	0.31999186670347	0.434494435716384	0.610366528793921	0.935678640458497	0.332749482863728	0.438978983868375	0.332749482863728	0.438978983868375	0.999999612924786
ENST00000262640.11	0.568160678683363	0.199188760933171	-0.371204595457428	0.263052415705682	2.46984953719549	2.10087785346062	-0.367707483098908	0.167137396564053	-0.371204595457428	0.263052415705682	0.999999612924786
ENST00000591814.5	0.715629234650014	-1.10319998481914	-1.79456561233164	0.758514185203513	2.58450244320128	0.765648147837653	-1.78626306465582	0.6039593649807	-1.79456561233164	0.758514185203513	0.999999612924786
ENST00000446526.8	0.422580680273936	0.496981387669224	0.0729279438297494	0.71769360844535	0.509677408670334	0.584078037352763	0.075958964949522	0.734885851265229	0.075958964949522	0.734885851265229	0.999999612924786
ENST00000453200.6	0.6794348567663	0.617979932904686	-0.0627683178876728	0.759513400032455	-0.207307792277352	-0.268762859344157	-0.0594082004773022	0.817613799566883	-0.0594082004773022	0.817613799566883	0.999999612924786
ENST00000548125.5	0.0634670541583777	0.478821095807619	0.414732405114727	0.164877427387765	-0.829837699597821	-0.414484121921232	0.419780727253092	0.305487307559932	0.419780727253092	0.305487307559932	0.999999612924786
ENST00000344417.10	0.464133837439132	0.55821668107202	0.0925322710285061	0.674491308014796	-0.9068419493575	-0.812758836154807	0.0970210075063465	0.745058168567034	0.0970210075063465	0.745058168567034	0.999999612924786
ENST00000398073.7	0.211914587646469	0.145968523515486	-0.06746707207156	0.805235483383883	-2.09424904817934	-2.16019550583502	-0.0632677359144775	0.861400646636221	-0.0632677359144775	0.861400646636221	0.999999612924786
ENST00000373548.8	-0.318288549032288	-0.305179343062943	0.0126838563832452	0.886716260057217	0.700644342555377	0.713753561384586	0.0132288184762471	0.864999644051866	0.0126838563832452	0.886716260057217	0.999999612924786
ENST00000674955.1	2.28573555843939	0.104823176282254	-2.17133870664252	0.653637181325753	3.92482345911032	1.74389773684085	-2.19526693247135	0.526755503180718	-2.17133870664252	0.653637181325753	0.999999612924786
ENST00000368235.8	0.286024847713899	0.155106938250588	-0.131698919859007	0.445817405144376	1.18082494031803	1.04990700402557	-0.130136928686081	0.468503388824113	-0.130136928686081	0.468503388824113	0.999999612924786
ENST00000361523.8	0.234749245074495	0.302737836475374	0.0668889542739577	0.726011999682345	-1.62701566175227	-1.55902730808761	0.070208490410085	0.792586668497493	0.070208490410085	0.792586668497493	0.999999612924786
ENST00000269187.10	-0.408246254035672	-0.119025286834653	0.286835729038059	0.354433962864708	0.0188758183299507	0.308096484590676	0.290884149735317	0.428490815559245	0.290884149735317	0.428490815559245	0.999999612924786
ENST00000262370.12	-0.239882941603745	-0.387178097088673	-0.148928477027799	0.487345269076543	0.343269011732026	0.195973749374046	-0.146712586235826	0.531979779309927	-0.146712586235826	0.531979779309927	0.999999612924786
ENST00000222574.9	0.424951891550223	0.00346038422809106	-0.425181568044878	0.163028761834165	1.15366815972492	0.732176588562829	-0.419356209391597	0.18659859264103	-0.419356209391597	0.18659859264103	0.963215451028766
ENST00000526092.6	0.497596982310093	0.724367602693186	0.224789067354275	0.467061523520847	-0.326603638543004	-0.0998333584517602	0.232749544088407	0.56469028601672	0.232749544088407	0.56469028601672	0.999999612924786
ENST00000309784.9	0.103188786898538	0.0533672469766128	-0.05092836177342	0.819499655668108	0.958205647737355	0.908383776256499	-0.0488282262273947	0.839101092782452	-0.0488282262273947	0.839101092782452	0.999999612924786
ENST00000376588.4	0.441604897920496	0.388010121405139	-0.0539383351096512	0.651617350717972	1.44951946016988	1.39592470056117	-0.0532483311166207	0.633242205461975	-0.0539383351096512	0.651617350717972	0.999999612924786
ENST00000308683.3	-0.0256960240698491	0.0224701409785979	0.0475561477895348	0.73258201346456	0.194706112567429	0.242872235537027	0.0486240047343447	0.749900485728757	0.0486240047343447	0.749900485728757	0.999999612924786
ENST00000599883.1	-0.221674279949172	-0.912267462713263	-0.705973893093923	0.304660074126857	2.59185758759539	1.90126456363425	-0.691617340830229	0.266043948741188	-0.705973893093923	0.304660074126857	0.999999612924786
ENST00000376962.10	-0.214996460635791	0.179392302443447	0.394113959654562	0.103793063751606	-0.2401998323874	0.154188627504644	0.396378859336147	0.20652741937044	0.396378859336147	0.20652741937044	0.976224590836155
ENST00000357430.8	-0.415538555143392	-0.332549608631037	0.0824112636838286	0.580025757637893	0.477749371424365	0.560738180690395	0.0830679236667973	0.591988403302979	0.0830679236667973	0.591988403302979	0.999999612924786
ENST00000331573.8	0.102799288413438	-0.00965432467910024	-0.112569178784424	0.299958049351969	0.0486177019483212	-0.0638359514526727	-0.112306811931994	0.365108957819944	-0.112306811931994	0.365108957819944	0.999999612924786
ENST00000319285.5	0.30287463513346	0.0870883296456122	-0.216253503453824	0.0864676933711921	1.36657266218395	1.15078637394906	-0.215429193969366	0.0652818199950934	-0.216253503453824	0.0864676933711921	0.82198947897259
ENST00000621355.4	1.11599409921117	1.57440166996888	0.456486739891149	0.0931042796559959	-0.99426800684181	-0.535860746868551	0.46695820799965	0.2286857947927	0.46695820799965	0.2286857947927	0.98529678076595
ENST00000416247.4	-0.0873716357283849	-0.0396027211697767	0.0448164497373851	0.885555771826698	-1.21040154695973	-1.16263329508724	0.0524515413364366	0.914361460403792	0.0524515413364366	0.914361460403792	0.999999612924786
ENST00000375256.5	0.0612912294100644	-0.0766285471222374	-0.140525666376655	0.759059388506917	-1.27421778799231	-1.41213870314949	-0.134454733709786	0.808743157262034	-0.134454733709786	0.808743157262034	0.999999612924786
ENST00000248633.9	0.111700676472674	0.582062751451174	0.468071723153158	0.0523357686730729	-0.485947772145206	-0.015585887986346	0.4736683102867	0.110001148294157	0.4736683102867	0.110001148294157	0.868026701197332
ENST00000270139.8	-0.0473060629185899	-0.151158797697963	-0.104456678485201	0.740204449464767	-0.705133911392383	-0.808987160662826	-0.102404552821892	0.786632235701702	-0.102404552821892	0.786632235701702	0.999999612924786
ENST00000322723.9	0.0710245260731452	-0.0079686966122695	-0.0789861367050717	0.229846680491097	-0.471875720891221	-0.55086893900185	-0.0789861364607536	0.21803261074201	-0.0789861367050717	0.229846680491097	0.98529678076595
ENST00000618958.2	0.354445532537151	-0.172366101433201	-0.527233164803882	1.59080930299315e-05	2.37371190147675	1.84690034033029	-0.526610117299174	8.66256229634664e-10	-0.527233164803882	1.59080930299315e-05	0.00168733899370875
ENST00000540386.5	-0.421521042840273	-0.500193522028603	-0.0792983542480155	0.9320351819291	-0.602009192520918	-0.68068349161918	-0.0784582778840006	0.903580219311052	-0.0792983542480155	0.9320351819291	0.999999612924786
ENST00000367109.7	-0.3161635257558	-0.163536166778935	0.15148658075047	0.39645989232443	-0.15636447391925	-0.00373722088396943	0.153525212794319	0.461773851191698	0.153525212794319	0.461773851191698	0.999999612924786
ENST00000246548.9	-0.0114404998416345	0.156124246654236	0.167352733702852	0.0616117033735446	-0.405091491302441	-0.237526765973167	0.167786288369323	0.0940416609787961	0.167786288369323	0.0940416609787961	0.834610191871119
ENST00000372692.8	0.0641739797674795	0.0544336127831588	-0.0097238299977308	0.925564982122831	0.066321589167004	0.0565811947021425	-0.0097238301186573	0.93078296846562	-0.0097238301186573	0.93078296846562	0.999999612924786
ENST00000651024.1	-0.0989106487204254	-0.271986105675246	-0.173428764341429	0.0545999232281667	0.365402157288783	0.192326707629113	-0.173056022537407	0.0453312177042713	-0.173428764341429	0.0545999232281667	0.70531641513069
ENST00000358951.7	0.247859996723747	0.404399998526582	0.155948670956156	0.247180119718794	-0.351371825771454	-0.194831874719406	0.157101779887225	0.312135381712885	0.157101779887225	0.312135381712885	0.999999612924786
ENST00000262259.7	0.0380252457703611	0.129672351691686	0.0899087561466705	0.713550515534131	-1.73087223414042	-1.63922549109893	0.0945342262933027	0.780180454122448	0.0945342262933027	0.780180454122448	0.999999612924786
ENST00000426837.6	-0.2898395316199	-0.939695769727156	-0.651807273823282	0.0796526942410802	-0.81429420425738	-1.46415113432207	-0.650757349958489	0.159071644440671	-0.650757349958489	0.159071644440671	0.942523781590509
ENST00000555238.5	-0.147433502896146	0.00170483597567145	0.147650983251187	0.502015951155629	-0.0167861908305409	0.132351993849662	0.150528248897299	0.561562468477813	0.150528248897299	0.561562468477813	0.999999612924786
ENST00000393077.3	0.0428332693352096	-0.16974973145302	-0.214520927511511	0.491692208940937	-0.926670188754581	-1.13925355548172	-0.210536629394264	0.595854333296627	-0.210536629394264	0.595854333296627	0.999999612924786
ENST00000340941.11	0.248622582419835	0.430158063771985	0.18101479806257	0.110968716575726	0.344116076307033	0.525651541565472	0.181930612489151	0.129727415902779	0.181930612489151	0.129727415902779	0.906716311354131
ENST00000370823.7	0.197236723318574	-0.181733783947637	-0.379766747495695	0.00944961817922908	0.399662428542087	0.0206918817642767	-0.378690717858922	0.018090644362704	-0.378690717858922	0.018090644362704	0.437298670012218
ENST00000290541.7	0.326926915522188	0.192795324050666	-0.134250302133772	0.109078625806931	2.03174721046895	1.89761565445977	-0.134096507645966	0.0226323826220939	-0.134250302133772	0.109078625806931	0.864792443353208
ENST00000267978.10	-0.347486530732804	-0.808104660469547	-0.463077532865174	0.0546265440097144	0.228424803566116	-0.232193476886456	-0.46068815221149	0.0888234602061607	-0.46068815221149	0.0888234602061607	0.827185816981966
ENST00000224950.8	-0.220338713893921	0.141716183144257	0.35808946995659	0.292783612814936	-1.21893439579792	-0.856880024665334	0.367330775085713	0.416349662714366	0.367330775085713	0.416349662714366	0.999999612924786
ENST00000591115.5	-0.241588763466622	-0.18921919198336	0.0519708840599655	0.840396822703501	-2.34637888194166	-2.29401118573075	0.055136432883816	0.936502903591596	0.055136432883816	0.936502903591596	0.999999612924786
ENST00000333371.8	-0.0348467145182944	0.170225117075409	0.20327486596301	0.362222646702976	0.597031949856799	0.80210372284443	0.206494391167244	0.376110987357894	0.206494391167244	0.376110987357894	0.999999612924786
ENST00000344138.9	-0.153845619768076	-0.00243115357020749	0.150436346047583	0.407023081695203	-1.75374018473201	-1.60232593512439	0.152679159780187	0.53414616546348	0.152679159780187	0.53414616546348	0.999999612924786
ENST00000324366.13	-0.140023801192021	-0.195486318320786	-0.0556694424581088	0.474584173982362	0.687400471496657	0.631937976152003	-0.0554586669393253	0.393622960357775	-0.0556694424581088	0.474584173982362	0.999999612924786
ENST00000419198.6	0.207931740698533	0.721853079760552	0.510901631423438	0.262578022353565	0.125494340541015	0.639414885840121	0.524384486589512	0.371454048963405	0.524384486589512	0.371454048963405	0.999999612924786
ENST00000430297.7	0.290156154928645	0.55556283494066	0.26452853851815	0.407631262048217	-1.24970466314036	-0.984298531309105	0.271744974916428	0.549991007438274	0.271744974916428	0.549991007438274	0.999999612924786
ENST00000533244.6	0.0839005439968297	0.0611986637124721	-0.0242528011089922	0.94173534946761	0.250041441337341	0.227339279245667	-0.0205588112863579	0.953299154729455	-0.0205588112863579	0.953299154729455	0.999999612924786
ENST00000260102.9	0.100418250685548	-0.0227824187625237	-0.123645674960438	0.28919427579006	1.20228548718229	1.07908480942195	-0.123100980732841	0.296269529055581	-0.123100980732841	0.296269529055581	0.999999612924786
ENST00000383463.9	0.153731155717212	0.173348831816704	0.0188097781963668	0.907629541449278	0.50825974370169	0.527877385190516	0.0202459980997007	0.901429786273232	0.0188097781963668	0.907629541449278	0.999999612924786
ENST00000477973.3	-0.416929536760469	-0.697207673835531	-0.284292272692786	0.396974291516392	-1.04715131963304	-1.32742993585565	-0.279639848823982	0.499597076800999	-0.279639848823982	0.499597076800999	0.999999612924786
ENST00000261758.6	0.101046811229511	-0.000167314119858924	-0.10172999631109	0.428924312001783	-0.537765698808987	-0.638979890851664	-0.100845053236153	0.512739350820834	-0.100845053236153	0.512739350820834	0.999999612924786
ENST00000217426.7	0.160240357486208	-0.124758128184999	-0.285196330644831	0.00205135797124637	1.94196026626566	1.65696179384655	-0.284839275259975	0.000604536274179935	-0.285196330644831	0.00205135797124637	0.10233372527793
ENST00000589115.6	0.127481414284729	0.0369282619996992	-0.090914622985149	0.785174261642915	-0.954510751686724	-1.04506398962709	-0.0891982309073187	0.819443047570545	-0.0891982309073187	0.819443047570545	0.999999612924786
ENST00000297423.9	0.0285653646767269	0.456471059420232	0.42317906132299	0.38588812733565	-2.77036459320648	-2.34251286079859	0.420178728912347	0.950721827505626	0.420178728912347	0.950721827505626	0.999999612924786
ENST00000398868.8	0.0103560848687319	-0.0272157315719784	-0.0382071681508154	0.786216289394989	0.678177024030457	0.640605193986427	-0.0372357996254689	0.799929264851136	-0.0372357996254689	0.799929264851136	0.999999612924786
ENST00000264935.6	0.0860872475830032	-0.064244347674614	-0.150894440430308	0.463117081392517	-0.114315395505687	-0.264647173918234	-0.149523578596586	0.550681985433902	-0.149523578596586	0.550681985433902	0.999999612924786
ENST00000393892.8	0.184161020286001	0.133034646866738	-0.0518511796205157	0.752098832263412	0.842980690672156	0.791854280657671	-0.0504548014513349	0.774986702017207	-0.0504548014513349	0.774986702017207	0.999999612924786
ENST00000401867.5	-0.0907189271292528	0.0197565145163513	0.109065935267161	0.572413464679993	0.52514749213799	0.635622882865352	0.11141988413938	0.583992552065646	0.11141988413938	0.583992552065646	0.999999612924786
ENST00000394894.8	-0.0306269409414332	0.0852095982637055	0.115162985560854	0.346451940608888	0.74086920286952	0.856705742431594	0.11624942883614	0.328160744892072	0.115162985560854	0.346451940608888	0.999999612924786
ENST00000483757.5	0.250915726500621	0.0276995474122995	-0.228371079794304	0.623030697227847	2.27365751203245	2.05044113130289	-0.219347689278935	0.620038194146346	-0.228371079794304	0.623030697227847	0.999999612924786
ENST00000262461.7	-0.199658156463276	-0.184897648089053	0.0140019182761619	0.918041673936572	-0.157604043620613	-0.142843603789724	0.0150264485801139	0.925347949883804	0.0150264485801139	0.925347949883804	0.999999612924786
ENST00000600456.1	0.121100175453769	0.182891482314107	0.057919941562389	0.95310641300455	4.1622028707968	4.22399549468963	0.0650943407517679	0.863011444621557	0.057919941562389	0.95310641300455	0.999999612924786
ENST00000612255.4	-0.240795114117748	-0.209057608192369	0.0249669292012156	0.938563851671286	-0.595757576203011	-0.564020973933614	0.0380672799325321	0.950069844978354	0.0380672799325321	0.950069844978354	0.999999612924786
ENST00000530292.3	-0.103105554610472	9.08269898294014	9.18583568619505	1.13804547277472e-107	-12.833777101708	-3.64797713057185	4.54749444810267	4.74976049197394e-05	4.54749444810267	4.74976049197394e-05	0.00447337356679442
ENST00000305997.8	-0.424268476807393	-0.271297369463057	0.151629100784645	0.40744357097807	-0.586942738862594	-0.433971742894444	0.153536316801451	0.472376548790117	0.153536316801451	0.472376548790117	0.999999612924786
ENST00000648346.1	0.0657390086128356	-0.0626998410772458	-0.128710408490074	0.259662310661725	0.349359483383602	0.220920607404651	-0.128249452116222	0.301755384737963	-0.128249452116222	0.301755384737963	0.999999612924786
ENST00000295822.7	0.321260565424818	0.554848201435946	0.230605347290575	0.531172860135193	0.14024395000935	0.373831216271713	0.239802290647807	0.594927479496251	0.239802290647807	0.594927479496251	0.999999612924786
ENST00000645836.1	-0.222986705634957	1.06361937872741	1.28576707531166	0.00235074546461951	-4.10825714107166	-2.82165337214595	1.30965168190611	0.0623174266229333	1.30965168190611	0.0623174266229333	0.73371240198045
ENST00000333449.9	0.137102536262829	0.198025391616708	0.0593091897542928	0.778487718811935	1.24676541157742	1.30768828231604	0.0620130292061875	0.745393883138141	0.0593091897542928	0.778487718811935	0.999999612924786
ENST00000217901.10	-0.0911665002838155	-0.730685394772858	-0.640731769842946	2.0694018860033e-05	1.59264093117373	0.953122058925829	-0.639527418595816	4.34933261618225e-06	-0.640731769842946	2.0694018860033e-05	0.00215316339091295
ENST00000588869.1	0.286076762249279	-0.197143697131329	-0.486670788793084	0.350919461118136	-1.84225021601194	-2.32547184234931	-0.477306794573117	0.479634433561665	-0.477306794573117	0.479634433561665	0.999999612924786
ENST00000249344.7	-0.159028882674563	-1.27282713400614	-1.11460625697101	0.000217010321706917	-0.871868994581001	-1.98566775134891	-1.11512872716592	0.00241402907503717	-1.11512872716592	0.00241402907503717	0.118265774191843
ENST00000540056.5	0.319729474751718	-1.05169915129429	-1.39128198698008	0.0858953397479562	3.71949025037228	2.34806491167185	-1.37381144671017	0.0337628102960623	-1.39128198698008	0.0858953397479562	0.820357394217279
ENST00000295121.11	0.167963298690291	0.235546801544459	0.0643214420201748	0.832633678971421	0.830948851609208	0.898532268793075	0.0702023043519637	0.818217028979188	0.0643214420201748	0.832633678971421	0.999999612924786
ENST00000326974.9	0.0659746641902977	0.201157510451994	0.134790275914741	0.478609566674738	-1.38842350324953	-1.25324092233586	0.136522851646179	0.609448786811566	0.136522851646179	0.609448786811566	0.999999612924786
ENST00000235345.6	0.224254200821383	0.303908732160263	0.0779000934946756	0.757970559892019	-1.06440330530522	-0.984749082115753	0.0828048227141664	0.804852428308665	0.0828048227141664	0.804852428308665	0.999999612924786
ENST00000308406.9	0.346333172447028	-0.262726831730967	-0.615009835208715	0.12472835767398	0.260134454319248	-0.348925945896375	-0.606518202031093	0.198244231711484	-0.606518202031093	0.198244231711484	0.967732610882539
ENST00000350721.9	0.0524615209279662	0.242991314478754	0.189888657304575	0.193956501128422	0.0425377435591991	0.233067494675472	0.191061805636824	0.234627049387637	0.191061805636824	0.234627049387637	0.98529678076595
ENST00000252603.7	0.231626329112051	-0.295794058618449	-0.529202704284216	0.00930830460964486	1.54311258635629	1.01569221537249	-0.527044435626078	0.00677324978922104	-0.529202704284216	0.00930830460964486	0.29391106318026
ENST00000256442.10	0.165370387845847	0.200899908353898	0.0354292626720726	0.686812295637949	1.26569435262775	1.30122386868693	0.0356253290639419	0.684486416460438	0.0354292626720726	0.686812295637949	0.999999612924786
ENST00000243997.8	-0.0359173937732624	-0.159260500510918	-0.123614214699913	0.229170189794463	1.04561715403453	0.922274031355986	-0.123149500452008	0.251044094043478	-0.123149500452008	0.251044094043478	0.995254520297964
ENST00000378814.9	0.301419510416238	-0.377597673815785	-0.679178403220877	0.0235929248344158	-1.91741456588803	-2.59643229695765	-0.677817549526431	0.0820474141188107	-0.677817549526431	0.0820474141188107	0.815052788315137
ENST00000590958.5	0.102776376447787	0.16200509261623	0.058671984089441	0.703747182531814	1.12771109820132	1.18693981068816	0.0596498504235515	0.689802411755164	0.058671984089441	0.703747182531814	0.999999612924786
ENST00000374298.4	-0.152028636771383	0.100395856716265	0.251024415238193	0.304807263856625	-0.338640707027456	-0.0862164631602269	0.254585549514691	0.406586066540443	0.254585549514691	0.406586066540443	0.999999612924786
ENST00000634017.1	-0.326551034527975	0.42671134856488	0.752041313136603	9.78611130455045e-05	-0.790279877695685	-0.037017624264782	0.754949148649904	0.00113237775982123	0.754949148649904	0.00113237775982123	0.0640996218966162
ENST00000357123.8	-0.0693014244876668	-0.092709924843927	-0.0250842326251153	0.897985607017498	-0.438673459055109	-0.462082092721769	-0.0226075996114612	0.923178333371679	-0.0226075996114612	0.923178333371679	0.999999612924786
ENST00000553821.2	-0.229963560591485	-0.273100535232558	-0.0454853320622011	0.945050998561284	-1.68536056051912	-1.72849818910501	-0.0387430908548332	0.949225836665886	-0.0387430908548332	0.949225836665886	0.999999612924786
ENST00000296666.13	-0.25469061243497	-0.165901169187073	0.0879262865985069	0.585037840996214	1.16094715187966	1.24973658059179	0.0893219415691875	0.574117604673529	0.0879262865985069	0.585037840996214	0.999999612924786
ENST00000379238.7	-0.176882904808353	-0.111899148016209	0.0644990568200519	0.557745109389304	-0.48694682988003	-0.421963112317724	0.0653281615765782	0.605582285778982	0.0653281615765782	0.605582285778982	0.999999612924786
ENST00000405837.5	0.106208928961643	0.117380407978075	0.00748298259406255	0.928190988420798	4.3700982134781	4.38127091315263	0.0144182008695988	0.969000643879049	0.0144182008695988	0.969000643879049	0.999999612924786
ENST00000409248.8	0.228595641013911	0.164914727462435	-0.0653231454304315	0.849327638611528	2.70496725201231	2.64128626970474	-0.0619838057478815	0.8590170961981	-0.0619838057478815	0.8590170961981	0.999999612924786
ENST00000322886.12	0.182419409336984	0.303742839946655	0.12016267663926	0.652244856818355	-0.74037699537809	-0.619053992134686	0.123985994542592	0.742351263508887	0.123985994542592	0.742351263508887	0.999999612924786
ENST00000216330.7	0.00826856095106557	0.357442149739672	0.348348888122827	0.0145042211703136	0.39396349884927	0.743137066474367	0.349983512119046	0.0182241245082132	0.349983512119046	0.0182241245082132	0.439511170534723
ENST00000373921.8	0.0802968158061197	0.311289880908514	0.223849558047179	0.631975441790056	0.672271316843847	0.903264184322924	0.237752348989279	0.618891138908351	0.223849558047179	0.631975441790056	0.999999612924786
ENST00000411812.1	0.374381071538185	0.26188197844137	-0.120647056362127	0.795306603152467	0.651998123485194	0.539498722818301	-0.104135409465481	0.847497801490648	-0.104135409465481	0.847497801490648	0.999999612924786
ENST00000433351.7	0.226597211600827	0.017678975765498	-0.210651683897977	0.289044890000031	-0.0560436669163245	-0.264962020865215	-0.207723237115349	0.375994429046196	-0.207723237115349	0.375994429046196	0.999999612924786
ENST00000424542.7	0.621823565813614	-0.113107284082967	-0.737098444845115	0.00943944282145472	-1.12518267552799	-1.86011387855099	-0.732934021335763	0.0463398341425191	-0.732934021335763	0.0463398341425191	0.661781291512446
ENST00000531120.6	0.110137506390206	0.104307422023572	-0.00595633686147601	0.944995838254085	1.32579945119476	1.31996938721712	-0.00561688586772419	0.946255587167358	-0.00561688586772419	0.946255587167358	0.999999612924786
ENST00000372479.7	0.227624786172989	0.492795133431818	0.263597165397483	0.61375432178622	0.398000209122523	0.663169578805569	0.276738918399575	0.724447166462076	0.276738918399575	0.724447166462076	0.999999612924786
ENST00000530721.5	0.0424327302299127	0.498782360429353	0.455713849936561	0.0568560995074378	-3.67337675912961	-3.21702730528486	0.459690505705113	0.203953658544577	0.459690505705113	0.203953658544577	0.973929437257089
ENST00000447863.5	-0.160984151755425	0.180781514033294	0.340003438985983	0.308379512432311	-2.81937787385866	-2.47761356083213	0.348058148659648	0.484617238874005	0.348058148659648	0.484617238874005	0.999999612924786
ENST00000675656.1	0.516672990910499	0.799795825689617	0.281676754925766	0.225152067771798	-0.429150891201012	-0.146028244418183	0.286632260597842	0.342727718747565	0.286632260597842	0.342727718747565	0.999999612924786
ENST00000621426.6	0.188971944339128	0.509290650106642	0.319390026282788	0.407637865044561	-1.94276814916098	-1.6224505304825	0.326086452828966	0.593639252482809	0.326086452828966	0.593639252482809	0.999999612924786
ENST00000229595.6	0.179621864824235	0.583686039738589	0.402571722759448	0.0474566144968066	0.546686891974037	0.950751031226574	0.405870188712252	0.0531961690605558	0.405870188712252	0.0531961690605558	0.701893897326778
ENST00000613358.4	-0.00918012342896124	0.0608343868816593	0.0688451079695804	0.703306441359784	-0.69554291878443	-0.625528507647228	0.0709913181811035	0.737880569299237	0.0709913181811035	0.737880569299237	0.999999612924786
ENST00000279263.13	-0.0539783203712452	0.131942715346612	0.184068090694852	0.581513414932526	0.204215544669369	0.390136225877341	0.188458378440191	0.643218251217243	0.188458378440191	0.643218251217243	0.999999612924786
ENST00000382044.9	-0.226874463894207	-0.196650859289419	0.0294614505166253	0.810178692299373	0.142051664093384	0.172275241853563	0.0305694715869687	0.815937608465216	0.0305694715869687	0.815937608465216	0.999999612924786
ENST00000398146.4	0.00548626538790081	0.226761682312501	0.220354321985653	0.220193992004979	-0.751798878785013	-0.530523614185853	0.222448571129037	0.327809705581718	0.222448571129037	0.327809705581718	0.999999612924786
ENST00000536681.8	0.241348695780112	0.494266858024884	0.248074765122019	0.50643040112162	0.567854940318246	0.820772922330538	0.258325280499943	0.522794671449514	0.258325280499943	0.522794671449514	0.999999612924786
ENST00000367590.9	-0.102144429334344	0.118905007781671	0.22067975666965	0.102295828854437	-0.647986190785892	-0.426937101510623	0.221643011479113	0.180669236595316	0.221643011479113	0.180669236595316	0.963215451028766
ENST00000409138.6	0.562891135765339	0.890095777630596	0.324509414030791	0.463319987310262	-0.903374176195634	-0.576170309889012	0.342316773151591	0.605321731045552	0.342316773151591	0.605321731045552	0.999999612924786
ENST00000466593.5	-0.515145190341556	0.214361503189154	0.72860749489324	0.050606075185894	1.85211161073823	2.58161819974732	0.731346612440872	0.0391471923446153	0.72860749489324	0.050606075185894	0.685094636190697
ENST00000221418.9	-0.123521656023502	-0.112285542532076	0.0105981389884207	0.948047454080055	1.14693723812277	1.15817337143613	0.0115272208686716	0.928670605909553	0.0105981389884207	0.948047454080055	0.999999612924786
ENST00000618656.1	-0.428982493229882	-0.118487958541233	0.310330449053591	0.0022324897773241	-1.52858939896924	-1.21809487943718	0.310579229989115	0.00446265047303164	0.310579229989115	0.00446265047303164	0.181243332408441
ENST00000355630.9	-0.133070072474222	-0.45669304461142	-0.326279137325553	0.162005530504152	0.464725591990985	0.141102529586682	-0.322844625182121	0.201888642698025	-0.322844625182121	0.201888642698025	0.972198610794054
ENST00000455809.5	-0.0804283190877392	-0.1891091453639	-0.111094308964888	0.644124469180224	1.03340335892489	0.924722499125813	-0.107904858736076	0.663433626434299	-0.107904858736076	0.663433626434299	0.999999612924786
ENST00000396591.8	0.0407770262761286	0.402128117709381	0.360283628515238	0.0421160882270377	-0.52669389172282	-0.165342700565768	0.362711043177898	0.0871470694172825	0.362711043177898	0.0871470694172825	0.821997959314944
ENST00000379245.8	-0.0726093977248309	0.00892525526581099	0.0781591822525805	0.851114877310906	0.325503812881128	0.407037786555815	0.0881446377295134	0.881416436718291	0.0881446377295134	0.881416436718291	0.999999612924786
ENST00000644701.1	0.240076460440986	-0.0216492656032802	-0.262637305180273	0.419277986744277	-1.89037938137653	-2.15210569353542	-0.259476760217562	0.545517205364011	-0.259476760217562	0.545517205364011	0.999999612924786
ENST00000456284.5	-0.203722864582972	0.400668294212286	0.600268566444456	0.105249803677513	-0.603721975478012	0.000668757153968093	0.611267491182821	0.18470352919403	0.611267491182821	0.18470352919403	0.963215451028766
ENST00000373731.7	-0.0421847544436313	0.186402901323586	0.228366570068437	0.126948582051858	-1.70716436529937	-1.47857683267235	0.229137996664704	0.255718007222255	0.229137996664704	0.255718007222255	0.995978334724826
ENST00000291565.9	-0.181794793147488	-0.171689921696568	0.009641383624166	0.923588085308174	-0.835850843405429	-0.825746000360673	0.01036448727382	0.926756225760797	0.01036448727382	0.926756225760797	0.999999612924786
ENST00000381473.7	0.0270684784076564	0.0706326947814657	0.0431437184496166	0.765814385048166	2.06905603016346	2.11262027554558	0.0438875552288661	0.719753887341309	0.0431437184496166	0.765814385048166	0.999999612924786
ENST00000282032.4	0.0451182438996328	0.145451690798998	0.0979945343994109	0.725068277178294	0.293283395336167	0.393616664284116	0.102424674944502	0.747622756710919	0.102424674944502	0.747622756710919	0.999999612924786
ENST00000258774.10	0.236532356910043	0.277920719972695	0.0401875421676368	0.837089309959258	0.318133268455189	0.35952159636546	0.0424594914052139	0.850907979706099	0.0424594914052139	0.850907979706099	0.999999612924786
ENST00000376442.8	0.123607116365654	-0.0325524245203214	-0.156561169344879	0.216496354341229	-0.506621733261437	-0.662781334979118	-0.155741379657666	0.299402314000606	-0.155741379657666	0.299402314000606	0.999999612924786
ENST00000449105.8	0.457531956674059	0.403567093778499	-0.0544561958646497	0.757738693428276	0.472671863669353	0.418706887345371	-0.0530605067807715	0.797583780519554	-0.0530605067807715	0.797583780519554	0.999999612924786
ENST00000674971.1	-0.246284769177234	0.207819720159208	0.451686549698688	0.179098891825032	-2.8822933311059	-2.42818962095245	0.459963395081832	0.347971637874661	0.459963395081832	0.347971637874661	0.999999612924786
ENST00000321867.6	0.35198792272326	0.320396351020966	-0.0354709584396318	0.927118397353553	-1.00932998443707	-1.04092205293309	-0.0252688702308648	0.958926179079888	-0.0252688702308648	0.958926179079888	0.999999612924786
ENST00000316024.9	-0.599337152897543	-0.394313230508171	0.202530779370504	0.573760013421974	1.98830942283945	2.1933333742097	0.205968301000385	0.494699071913029	0.202530779370504	0.573760013421974	0.999999612924786
ENST00000490673.5	1.5839830703848	0.768356028388124	-0.805881533617138	0.952101252986512	1.6531948329957	0.837561231599124	-0.870171114877202	0.757074211261673	-0.805881533617138	0.952101252986512	0.999999612924786
ENST00000375464.7	-0.0866787586399976	-0.0761379829446695	0.0067280513481216	0.977932247182985	-0.192993273389848	-0.18245288630169	0.0135350560088154	0.970211869954578	0.0067280513481216	0.977932247182985	0.999999612924786
ENST00000228438.2	0.995945412922797	0.567718853201889	-0.435862156447551	0.380194057068653	1.22659057775684	0.798363590056179	-0.418730129295607	0.450679444028883	-0.418730129295607	0.450679444028883	0.999999612924786
ENST00000322927.3	-0.121278173849187	-0.340951089948196	-0.220875233126004	0.292678017881211	-1.12381474794376	-1.34348787101506	-0.21884159358684	0.401303976779072	-0.21884159358684	0.401303976779072	0.999999612924786
ENST00000482016.6	0.00491349687024229	0.112417650529641	0.106568455443359	0.688159543715977	-1.38726029812031	-1.27975666541939	0.110298071946525	0.779481478397385	0.110298071946525	0.779481478397385	0.999999612924786
ENST00000260118.7	-0.0147689963941242	0.0283990153112922	0.0423668479831238	0.849306020009179	1.54184392250152	1.58501184412405	0.0440470152431536	0.853596452712592	0.0440470152431536	0.853596452712592	0.999999612924786
ENST00000225792.10	-0.138687902669165	0.100194196150709	0.238790436518117	0.0271259266386499	2.37382856133518	2.61271065776779	0.239034348885285	0.0199667492758767	0.238790436518117	0.0271259266386499	0.524907126539006
ENST00000233468.5	0.353453127642704	0.356864086963342	0.00288335819920849	0.987372805533777	1.91099093353661	1.91440192040622	0.00360547702800718	0.97068632086674	0.00288335819920849	0.987372805533777	0.999999612924786
ENST00000642466.1	-0.248199017131674	-0.337343122034579	-0.0928574071386605	0.788857128504101	0.61650190577701	0.527358939287243	-0.088261170461307	0.760520283936551	-0.0928574071386605	0.788857128504101	0.999999612924786
ENST00000294119.6	-0.487294481296953	-0.096500352088995	0.389008339308536	0.467951930742225	4.9099704197559	5.30076510753974	0.391136993102127	0.0190683165091965	0.389008339308536	0.467951930742225	0.999999612924786
ENST00000427383.6	0.0400726975605576	0.168347207161746	0.127646364628191	0.343853714156394	1.2166115829983	1.34488611388045	0.128514581862736	0.283235687102602	0.127646364628191	0.343853714156394	0.999999612924786
ENST00000618123.4	-0.107528121317131	0.0165752784369851	0.123063398555356	0.574578822272715	-2.80295119478024	-2.67884816166001	0.126417572713692	0.68741347356771	0.126417572713692	0.68741347356771	0.999999612924786
ENST00000267812.4	0.0459126195251184	-0.065040141563623	-0.111431301610908	0.35705573679844	0.283455948770936	0.172503163630872	-0.110617935427257	0.397390874537209	-0.110617935427257	0.397390874537209	0.999999612924786
ENST00000336174.12	-0.314119504413911	-0.435587619085494	-0.124328069453158	0.691407100715283	1.26543909854604	1.1439710172909	-0.120816304971207	0.709504945980691	-0.120816304971207	0.709504945980691	0.999999612924786
ENST00000377619.9	-0.129591874179261	0.224443326155787	0.350001389910316	0.333475577731234	-0.286771527397234	0.0672632699554521	0.358656909611542	0.420178099007358	0.358656909611542	0.420178099007358	0.999999612924786
ENST00000592042.5	-0.137121588731932	-0.515757649547576	-0.380224056322708	0.269561427737894	0.109102059973153	-0.269534463986991	-0.377665181557077	0.360513866696439	-0.377665181557077	0.360513866696439	0.999999612924786
ENST00000400521.7	-0.199399337906082	-0.568796230610754	-0.369862490631967	0.0375043572936181	1.20766103156736	0.838264057103276	-0.369244199956694	0.0536665255533324	-0.369244199956694	0.0536665255533324	0.70531641513069
ENST00000299821.15	-0.0512509117272926	-0.314137344107598	-0.263594804115424	0.202687508240009	1.12297255977977	0.860086021147354	-0.262283751076267	0.247892866168844	-0.262283751076267	0.247892866168844	0.995254520297964
ENST00000672477.1	0.118397207933298	0.0776454207354772	-0.0411394062764465	0.817153463532378	0.451410901904487	0.410658964531286	-0.0404148841185079	0.842550406045198	-0.0404148841185079	0.842550406045198	0.999999612924786
ENST00000398174.9	-0.162751462335581	-0.135574717070558	0.0267882458102806	0.844445913585099	2.14918898669833	2.17636578918167	0.0273696237959047	0.772615969477693	0.0267882458102806	0.844445913585099	0.999999612924786
ENST00000257749.9	-0.685449129250274	-0.228137899604041	0.453468079632218	0.260304940243538	-1.44056099721574	-0.983250557380254	0.460799779436909	0.389764816145502	0.460799779436909	0.389764816145502	0.999999612924786
ENST00000392271.6	-0.0347029008034199	0.0827551491758962	0.115401972171814	0.60299864085365	-0.681247408648053	-0.563789564770464	0.119281406683628	0.668565921229543	0.119281406683628	0.668565921229543	0.999999612924786
ENST00000358664.9	-0.0652686450403307	-0.300398574800261	-0.236135557612702	0.278462928926254	-0.359973670683297	-0.595103815466303	-0.234186468264407	0.379890934110126	-0.234186468264407	0.379890934110126	0.999999612924786
ENST00000619466.2	0.0740235210196585	0.0171664178231022	-0.0573264176580253	0.709008105106439	1.37600589687339	1.3191487701772	-0.0566749815026639	0.719519004406242	-0.0566749815026639	0.719519004406242	0.999999612924786
ENST00000272217.7	0.803248934463185	0.598029223732575	-0.208979385372122	0.542790002235887	-0.164448445643929	-0.369668480290852	-0.198470675670424	0.646383252776581	-0.198470675670424	0.646383252776581	0.999999612924786
ENST00000394056.6	-0.17836490741837	-0.843436158893533	-0.673066989160509	0.090170147662635	1.22024731189711	0.555175953578229	-0.665243148333897	0.0987370463035316	-0.665243148333897	0.0987370463035316	0.850041159074927
ENST00000444377.5	-0.438950749045298	-0.165721030050419	0.272802409880544	0.583211802207267	-2.28683794542517	-2.01361048159077	0.274349868429434	0.76196307311201	0.274349868429434	0.76196307311201	0.999999612924786
ENST00000254821.10	-0.417365308190323	-0.781338595963407	-0.368994348479569	0.340249471373429	0.645987199462041	0.282013551278176	-0.364493540216365	0.393693734372444	-0.364493540216365	0.393693734372444	0.999999612924786
ENST00000361060.5	-0.299332399416278	0.0114876855742263	0.310179780451598	0.0252502348083775	0.132463035934464	0.443283106131601	0.311089767196186	0.0277333877500415	0.311089767196186	0.0277333877500415	0.529698009037069
ENST00000257287.5	0.10699524868242	-0.0639405324856872	-0.171906005302271	0.619038275377789	-1.22856051556955	-1.39949687634936	-0.168043411569322	0.697202380303385	-0.168043411569322	0.697202380303385	0.999999612924786
ENST00000371554.2	0.147622855509151	0.0744806781376241	-0.0732224884642113	0.161110917037993	1.12402926213551	1.05088710864759	-0.0731766301252994	0.0297704569182564	-0.0732224884642113	0.161110917037993	0.947785607609619
ENST00000329967.11	0.22600481612774	-0.180917269171163	-0.408785498568147	0.0633790011205441	1.61498767830894	1.20806559331222	-0.406101991292363	0.0584876705121008	-0.408785498568147	0.0633790011205441	0.740828596578463
ENST00000227266.10	0.221042936670425	0.290753641896828	0.0694600935892868	0.495556326962155	1.37982181966008	1.44953254231387	0.0699632187475728	0.428874952525249	0.0694600935892868	0.495556326962155	0.999999612924786
ENST00000366472.6	-0.0411858744976982	-0.23381154679158	-0.194361536225518	0.561949535191786	-1.82718850459471	-2.01981459540619	-0.190686338268433	0.659612732524792	-0.190686338268433	0.659612732524792	0.999999612924786
ENST00000421999.8	0.195108588710379	0.072411647917142	-0.123969620291095	0.481356828895677	0.219359963860516	0.0966629523533824	-0.12167271688123	0.541748627352639	-0.12167271688123	0.541748627352639	0.999999612924786
ENST00000457458.6	-0.00403512455834412	-0.144847128387674	-0.14168329278174	0.672703031928205	-3.23166972908033	-3.37248239285493	-0.138570340396732	0.753802331683381	-0.138570340396732	0.753802331683381	0.999999612924786
ENST00000321757.11	0.458964504860075	0.160300479701547	-0.299646847238273	0.08919370299152	1.59945856127056	1.30079455923833	-0.297887718527116	0.0712861143076262	-0.299646847238273	0.08919370299152	0.827185816981966
ENST00000361428.3	0.278085472057968	0.623452705447039	0.344401745367998	0.0790182439766125	-1.23094757818386	-0.885580569172152	0.347593747553277	0.194683280854587	0.347593747553277	0.194683280854587	0.967183482345504
ENST00000301964.6	0.108764933834143	-0.0207396411504629	-0.130196648546753	0.333498298387574	-0.464165368692456	-0.593670003601984	-0.128839803154513	0.414413568678921	-0.128839803154513	0.414413568678921	0.999999612924786
ENST00000399464.7	-0.0131172158771179	-0.179939307469696	-0.167702738591014	0.32395940110601	-0.293848120976668	-0.460670323833457	-0.166248953079295	0.412375768433785	-0.166248953079295	0.412375768433785	0.999999612924786
ENST00000321250.13	-0.228798052139436	-0.0609903458005339	0.165937263375237	0.483079648074962	0.315059293025641	0.482866864530133	0.169014828942117	0.525336019945196	0.169014828942117	0.525336019945196	0.999999612924786
ENST00000003100.13	-0.754277932465711	-0.636896493719199	0.116706928242685	0.386286594307438	0.447899794098153	0.565281225520432	0.117290462589435	0.37776980496971	0.116706928242685	0.386286594307438	0.999999612924786
ENST00000309575.5	0.443568274687293	0.523249694105432	0.07882812356149	0.707559573143383	-2.67083348969667	-2.59115242057558	0.082948850431551	0.789796124353734	0.082948850431551	0.789796124353734	0.999999612924786
ENST00000633192.1	-0.00754817165905708	-0.0656223481499546	-0.0620353005125405	0.861275935701777	0.618287587482435	0.5602131836304	-0.0553249417153578	0.89143022000954	-0.0553249417153578	0.89143022000954	0.999999612924786
ENST00000317907.9	-0.0498936731609012	-0.0557893807741765	-0.00613063576651918	0.969985114203619	0.400578429014349	0.394682637642059	-0.00540938462552099	0.9735907093061	-0.00540938462552099	0.9735907093061	0.999999612924786
ENST00000303809.7	-0.0898884784295013	-0.693778105008173	-0.608437948111662	0.0645195739675682	1.86225824226381	1.25836866889466	-0.603477347964383	0.0476903462381672	-0.608437948111662	0.0645195739675682	0.743251981596349
ENST00000368431.7	-0.399269451249626	-0.641622734378418	-0.244048877288312	0.865887634070826	-0.285147230469814	-0.527509806671059	-0.241928714525319	0.829038930333539	-0.244048877288312	0.865887634070826	0.999999612924786
ENST00000402360.6	10.4401852916467	-0.117122517221944	-10.5251078587001	0.358157478461934	12.6906971430783	2.13344745667503	-10.564280823567	0.242303241131977	-10.5251078587001	0.358157478461934	0.999999612924786
ENST00000318386.8	0.0819881807066505	0.0628038155663713	-0.0195307754907835	0.8413559351976	0.740607178650559	0.721422809586901	-0.0190868942633738	0.849168087619327	-0.0190868942633738	0.849168087619327	0.999999612924786
ENST00000377026.4	-0.228089567129666	-0.293904654056669	-0.0694428567029197	0.884540104127471	-1.84004510483805	-1.90586072276621	-0.0624426698622838	0.910311565432093	-0.0624426698622838	0.910311565432093	0.999999612924786
ENST00000435786.6	-0.357698716753479	1.24391328821666	1.59862989609885	7.49163077990948e-05	-0.210160876408542	1.39145136875977	1.61217920978756	0.000536284567475911	1.61217920978756	0.000536284567475911	0.0348744577361567
ENST00000354449.7	0.0116352650880675	0.192343486215164	0.179626999766188	0.366150852961583	0.864116741908611	1.04482492593356	0.181872302136004	0.372170624163543	0.181872302136004	0.372170624163543	0.999999612924786
ENST00000254250.7	-0.346223082598728	-0.554408007451352	-0.212298486537602	0.525533687527595	0.357834624343043	0.149649445891039	-0.207208980002397	0.581240758332885	-0.207208980002397	0.581240758332885	0.999999612924786
ENST00000454652.6	0.630309458417875	1.37082169963327	0.735801334570292	0.0610252232742006	-0.503031630328784	0.23748026928595	0.754045924584004	0.128506094746033	0.754045924584004	0.128506094746033	0.906716311354131
ENST00000359315.6	0.558839480401626	0.202094460923541	-0.360450771755013	0.334354419812954	2.07047953532663	1.71373449305961	-0.353826811850732	0.333762508122534	-0.360450771755013	0.334354419812954	0.999999612924786
ENST00000296755.12	-0.0133536974547425	0.10999355269222	0.122759822913067	0.329151567789242	-0.554964019877145	-0.431616827887599	0.123973247585969	0.405876917468338	0.123973247585969	0.405876917468338	0.999999612924786
ENST00000376350.8	0.241303896704729	0.276279958436851	0.0337432785747858	0.885701557868506	-0.802329252436413	-0.767353675683936	0.0379506924916093	0.917280722257734	0.0379506924916093	0.917280722257734	0.999999612924786
ENST00000367993.7	-0.0927070055378667	-0.0588124517010669	0.0335117694845004	0.727450504309874	0.664799195101412	0.698693746173514	0.0339694359464988	0.720795341612074	0.0335117694845004	0.727450504309874	0.999999612924786
ENST00000294811.2	0.129661965329476	-0.559058432569864	-0.696052392895517	0.114245158887545	-0.265317486336525	-0.954038491254663	-0.687356215958158	0.199329585034408	-0.687356215958158	0.199329585034408	0.970198757235898
ENST00000553899.5	0.120822828657991	0.462758570944884	0.339014552043229	0.454793891841168	-0.0849335832581104	0.257003118459868	0.349551108134658	0.559937002062287	0.349551108134658	0.559937002062287	0.999999612924786
ENST00000253814.6	0.390037177509881	0.32430656047785	-0.0665330076903641	0.628321063185929	0.662375854759225	0.596645221635572	-0.064994539053066	0.653743165791649	-0.064994539053066	0.653743165791649	0.999999612924786
ENST00000234454.6	0.221200587279097	0.178520981046589	-0.0441098672459335	0.818549205108366	-0.0335889318208476	-0.0762686428919794	-0.0413541090416873	0.853613873577239	-0.0413541090416873	0.853613873577239	0.999999612924786
ENST00000294053.9	-0.393847710990149	-0.336409176577564	0.0570609193324145	0.757082899608601	0.832685770294095	0.890124188493862	0.0577580121868959	0.785270874863128	0.0577580121868959	0.785270874863128	0.999999612924786
ENST00000262947.8	-0.35022130471966	-0.290084912022453	0.059221818040295	0.737506597196919	0.188204498811065	0.248340794945377	0.0606639200194286	0.770150486202296	0.0606639200194286	0.770150486202296	0.999999612924786
ENST00000413988.2	-0.505464721557021	-0.395736774292436	0.105647687604886	0.82460862387099	1.06507893881926	1.17480602071557	0.111681203109964	0.843736090808034	0.111681203109964	0.843736090808034	0.999999612924786
ENST00000304363.9	-0.042106444823488	0.325600580330352	0.366012289711256	0.29398545859537	-1.09545177596832	-0.727745392108452	0.372683358999134	0.44398389419359	0.372683358999134	0.44398389419359	0.999999612924786
ENST00000223023.5	-0.0567384879545573	-0.466620848035814	-0.411530659099633	0.457079401022239	-0.606377439710703	-1.01626068509282	-0.406241254006657	0.542785998098678	-0.406241254006657	0.542785998098678	0.999999612924786
ENST00000613659.1	-0.0240420892484872	-0.46317216165911	-0.442210283850933	0.0815235233172892	1.46107688971997	1.02194682704626	-0.438768195695584	0.0727989200972646	-0.442210283850933	0.0815235233172892	0.811891059472548
ENST00000507747.1	0.298021844436753	0.752805740411506	0.453232959184933	0.158452472024782	0.672964785014475	1.12774869592444	0.459613675526867	0.224253970578345	0.459613675526867	0.224253970578345	0.98529678076595
ENST00000302386.10	-0.144554421834404	-0.14492282923575	-0.00120023054527496	0.983262716215822	1.53796463157822	1.53759626493812	0	0.999658099200903	0	0.999658099200903	0.999999612924786
ENST00000408901.8	0.000827820931329653	0.0458209195939406	0.0444993740226909	0.779619712611061	-0.106116790588649	-0.061123792520217	0.0458505094300823	0.812095204211034	0.0458505094300823	0.812095204211034	0.999999612924786
ENST00000509253.5	0.307020327869953	0.151097505799191	-0.156693959788047	0.368819093617563	1.07038011242101	0.914457250002902	-0.155031425910787	0.402691162192504	-0.155031425910787	0.402691162192504	0.999999612924786
ENST00000620094.4	-0.269793258869211	-0.34582116596818	-0.0796261161006546	0.861784491325077	-1.69392030417365	-1.76994894432544	-0.072372174690198	0.896317568521239	-0.072372174690198	0.896317568521239	0.999999612924786
ENST00000261880.10	-0.0438424880601446	0.158426819208785	0.201772674715944	0.114755309439303	-0.322796857733284	-0.12052760029256	0.202795527296197	0.168551668361888	0.202795527296197	0.168551668361888	0.953819317765278
ENST00000611668.4	0.256210897070734	-0.129059360449264	-0.385812742202156	0.0153747014569425	0.224139220810584	-0.161131141164217	-0.384626673412531	0.0422704814317006	-0.384626673412531	0.0422704814317006	0.643051197973258
ENST00000391771.1	0.370895654006856	0.264601036696233	-0.106952681096084	0.465916719138217	1.58192726013315	1.47563264450851	-0.105935239916792	0.459320605773931	-0.106952681096084	0.465916719138217	0.999999612924786
ENST00000439370.5	-0.442244535587869	-0.519852157465234	-0.0863130808502879	0.838957705746648	1.07146069485461	0.993852281231835	-0.0759120458931375	0.869410737841386	-0.0759120458931375	0.869410737841386	0.999999612924786
ENST00000246071.8	0.338869542714456	0.300943740617291	-0.0385086198454727	0.780987490469196	2.05982339902644	2.02189763762826	-0.0374622920410582	0.756860758258158	-0.0385086198454727	0.780987490469196	0.999999612924786
ENST00000366548.8	0.116115326059486	0.251338564937701	0.135059033628511	0.314386844860745	-1.26057377823667	-1.12535065835519	0.135778775513463	0.442827634219113	0.135778775513463	0.442827634219113	0.999999612924786
ENST00000644711.1	-0.00462984571929774	0.974425652676816	0.990842739566564	0.334930923678011	0.399030633373479	1.37807402325617	0.939965978835376	0.747254317401636	0.939965978835376	0.747254317401636	0.999999612924786
ENST00000375888.5	0.233644858478684	0.0970790218499919	-0.139408691765122	0.621874028147134	-0.0411711888733959	-0.177737242759832	-0.134266766565783	0.691936572414021	-0.134266766565783	0.691936572414021	0.999999612924786
ENST00000367854.8	1.75770496240496	1.53539652210447	-0.222593665823357	0.403425043461035	-1.08429727278096	-1.30660602072127	-0.218166227945685	0.541373070934951	-0.218166227945685	0.541373070934951	0.999999612924786
ENST00000594509.5	0.411993595578835	-0.121384522401449	-0.551515675547924	0.43410177789248	3.27525317561194	2.74187615616924	-0.528641164643621	0.306664221346799	-0.551515675547924	0.43410177789248	0.999999612924786
ENST00000360128.11	-0.0802899529839796	-0.150271054878212	-0.0706085959661946	0.561712073767456	-0.892473957637831	-0.962455104806366	-0.0696955415948852	0.620457370529293	-0.0696955415948852	0.620457370529293	0.999999612924786
ENST00000527958.6	-0.0205169622740494	-0.0254908015626778	-0.00540949386010547	0.966820669634922	-0.288658268100897	-0.293632163589361	-0.00442690875501039	0.975819495050483	-0.00442690875501039	0.975819495050483	0.999999612924786
ENST00000408965.4	0.531288335043806	-0.35002712561557	-0.885582911126367	0.127891632989627	1.37570677832095	0.494390641984394	-0.877387622965609	0.179742990255477	-0.877387622965609	0.179742990255477	0.963215451028766
ENST00000247026.10	0.0191639434153146	-0.0954595914888063	-0.115602052094042	0.561024374044683	-0.8605315189266	-0.975155232216076	-0.113744321896585	0.640529066859888	-0.113744321896585	0.640529066859888	0.999999612924786
ENST00000534928.5	-0.217775948077087	0.0134654642484278	0.230243729914429	0.133846316180437	-0.48853849447477	-0.257297157287057	0.231819558844178	0.194238054976705	0.231819558844178	0.194238054976705	0.967183482345504
ENST00000260810.10	0.116249679810515	0.346986940516968	0.23021176350514	0.101450799210569	-1.69283231722817	-1.46209516697442	0.231867582592165	0.204437299216801	0.231867582592165	0.204437299216801	0.973929437257089
ENST00000395728.7	0.0615301293552825	-0.182797753354326	-0.244971252269802	0.0681604649324823	-0.557312148818094	-0.80164008792556	-0.243882806369446	0.117407735780297	-0.243882806369446	0.117407735780297	0.881943212727152
ENST00000406452.8	0.0580823031638603	0.274957823857841	0.216409410310847	0.301940509793341	-0.515351079370467	-0.29847579198443	0.218837331032967	0.425690930507108	0.218837331032967	0.425690930507108	0.999999612924786
ENST00000234590.10	-0.498558536608723	-0.502555873518568	-0.00401039438171269	0.937572993266	2.39929716295664	2.39529985701223	-0.00402038856857878	0.905217687221838	-0.00401039438171269	0.937572993266	0.999999612924786
ENST00000230901.9	-0.0790020510889898	-0.172908457737375	-0.094640203517754	0.445445958108556	-0.0646855892945277	-0.158592031473522	-0.0937547406720907	0.497186003787967	-0.0937547406720907	0.497186003787967	0.999999612924786
ENST00000548729.5	0.285121903726228	-0.635935954639754	-0.876211323636626	0.541370232951189	2.45558850941531	1.53453644308029	-0.852814223986253	0.630506537857307	-0.852814223986253	0.630506537857307	0.999999612924786
ENST00000474627.8	-0.503165761373388	-0.703461721790076	-0.205466880240941	0.555385265788365	-0.132947099144109	-0.333243423551534	-0.199946039621874	0.621200368619898	-0.199946039621874	0.621200368619898	0.999999612924786
ENST00000269228.10	-0.149841701000248	-0.235537452947365	-0.0864224405202612	0.544101095783746	1.22479403736339	1.13909828738174	-0.0854823205065423	0.537949121149972	-0.0864224405202612	0.544101095783746	0.999999612924786
ENST00000394126.5	-0.115013393569067	-0.353781849555541	-0.239090449962633	0.151414868527634	0.840841890650568	0.60207331136855	-0.238385711278572	0.219496285440282	-0.238385711278572	0.219496285440282	0.984570321828395
ENST00000366609.3	0.140902553449394	0.0489977489962154	-0.092893957194174	0.553750594704201	0.407156090641278	0.315251241217927	-0.0914689108525339	0.596807443433771	-0.0914689108525339	0.596807443433771	0.999999612924786
ENST00000426633.6	0.149283116441077	0.255043724190156	0.103752175847622	0.719425568272034	1.89791926508462	2.00367996774823	0.107187084902295	0.633318398436905	0.103752175847622	0.719425568272034	0.999999612924786
ENST00000532972.5	-0.169223814033411	-0.124040306713396	0.0449931463502793	0.78101264702678	2.12087345655879	2.16605713076679	0.0452371645454115	0.707395565861549	0.0449931463502793	0.78101264702678	0.999999612924786
ENST00000406890.6	0.615212543026945	0.422790260221593	-0.194767624483262	0.628874305633774	0.407436743254504	0.215012737355235	-0.18581024430879	0.699876194157825	-0.18581024430879	0.699876194157825	0.999999612924786
ENST00000338779.11	-0.0284425979212798	0.0482556727572421	0.0759920543032009	0.676032602179177	-2.21307557590112	-2.13637754129463	0.0777785409282021	0.75862772951791	0.0777785409282021	0.75862772951791	0.999999612924786
ENST00000244007.7	0.121501100954275	0.218906631086005	0.0966653236796349	0.52293114171906	-0.883165292689625	-0.785759870678022	0.0984204262066863	0.605484475596183	0.0984204262066863	0.605484475596183	0.999999612924786
ENST00000398558.8	0.141487909006146	-0.277297045753314	-0.430313982167674	0.391711568510221	1.17876797015866	0.75998295588872	-0.415987027632289	0.422499241245741	-0.415987027632289	0.422499241245741	0.999999612924786
ENST00000399728.5	-0.116318284660087	-0.149591784474506	-0.0335522602726311	0.671073953854729	0.984393571427131	0.951120086953057	-0.0331587676115848	0.633096873721334	-0.0335522602726311	0.671073953854729	0.999999612924786
ENST00000575842.5	-0.556282432114208	-0.844424024166582	-0.288192358939122	0.0011141690289145	2.51038548928563	2.22224387051409	-0.288192362626735	0.00203916179439493	-0.288192362626735	0.00203916179439493	0.10233372527793
ENST00000676123.1	-1.06344210117231	-0.0720000025590551	0.981299521128076	0.0806745768174529	-0.140475767921247	0.850965942491544	0.999049738941607	0.100963976676823	0.999049738941607	0.100963976676823	0.856129109109644
ENST00000369393.8	-0.154690442740571	0.0140369410142093	0.168343025613595	0.0407824148144696	-1.02600265356831	-0.857275277767388	0.168960758650757	0.0531240986547291	0.168960758650757	0.0531240986547291	0.701790541478737
ENST00000366654.5	0.340372512032129	0.209728811015124	-0.132508391393581	0.682124329528458	-1.46972871737505	-1.60037290750276	-0.126380368318364	0.763932958796867	-0.126380368318364	0.763932958796867	0.999999612924786
ENST00000586178.6	0.0288358142735724	0.292377875053156	0.262742954834925	0.269236750221916	-2.87401587810571	-2.61047422637287	0.266112652451043	0.436014490701262	0.266112652451043	0.436014490701262	0.999999612924786
ENST00000311177.7	-0.315408491434647	-0.196872968147905	0.117882728302936	0.401895157389749	-0.868874601997423	-0.750339159399847	0.119005034666589	0.479636703896855	0.119005034666589	0.479636703896855	0.999999612924786
ENST00000508855.5	1.21518228190462	0.123516644165659	-1.09316762025645	0.0669119987517012	6.01819865914504	4.92653408143074	-1.09018117782744	2.86657268544023e-05	-1.09316762025645	0.0669119987517012	0.758733567204579
ENST00000398752.11	0.0468810297350297	0.0263724001637741	-0.0207040885824712	0.82838843497467	3.18652925875281	3.16602067588038	-0.0204204501892118	0.763902681654147	-0.0207040885824712	0.82838843497467	0.999999612924786
ENST00000273077.9	-0.00110735499534655	-0.04217807803975	-0.0427265899249547	0.87818356628823	-0.114498282255145	-0.15556924841345	-0.0389733592633337	0.903836446471854	-0.0389733592633337	0.903836446471854	0.999999612924786
ENST00000323563.8	0.0422760929884637	0.0651033562294334	0.0216003172636625	0.926991156025206	1.36616673619191	1.38899397944488	0.0236342169136309	0.911505847665965	0.0216003172636625	0.926991156025206	0.999999612924786
ENST00000367619.8	0.765537847079329	0.96094312653564	0.194793609949368	0.347205320234068	0.381589936814195	0.576995068099242	0.197653189006894	0.44339375812026	0.197653189006894	0.44339375812026	0.999999612924786
ENST00000317802.9	-0.0718577142562673	-0.0877523266840786	-0.0197489957407013	0.968306687438043	0.492456669176658	0.476561930498555	-0.0124171364523233	0.980624451209154	-0.0124171364523233	0.980624451209154	0.999999612924786
ENST00000356260.10	0.165507209361279	0.0377858390267298	-0.128449333743314	0.42886410261371	-0.224453669103935	-0.352175130226441	-0.127146535656139	0.508024986870268	-0.127146535656139	0.508024986870268	0.999999612924786
ENST00000280571.9	0.948457518502959	0.647535906436016	-0.302310183410517	0.323826661214672	-1.9227531824086	-2.22367529275101	-0.294203856309704	0.489719164605854	-0.294203856309704	0.489719164605854	0.999999612924786
ENST00000285873.8	-0.114076438384546	-0.0764346231368256	0.0372996497382641	0.739071602256502	0.802120579617139	0.839762376583476	0.0377220499016088	0.74648233917261	0.0377220499016088	0.74648233917261	0.999999612924786
ENST00000528838.6	-0.139782934125736	-0.211610800324932	-0.0728878034930567	0.695765198288427	-0.655752642669916	-0.727580771307336	-0.0711358042585322	0.747496290662304	-0.0711358042585322	0.747496290662304	0.999999612924786
ENST00000340381.11	-0.535877929312041	-0.825137690606319	-0.290933125844454	0.114019489895444	0.849540907174977	0.560281132730098	-0.289139580011254	0.113395934259252	-0.290933125844454	0.114019489895444	0.876453576081746
ENST00000259727.5	-0.502265004021698	-0.555541871649509	-0.0543366374973018	0.737519607479132	-0.152176176559835	-0.205453117658631	-0.0531805398411476	0.772220901803388	-0.0531805398411476	0.772220901803388	0.999999612924786
ENST00000260327.9	0.0361388630683171	-0.0513646766477025	-0.0882551558671403	0.570125976840171	-0.810060606171948	-0.897564244015326	-0.0866162351079471	0.645571576045226	-0.0866162351079471	0.645571576045226	0.999999612924786
ENST00000374599.7	0.265997537318232	0.258918103796543	-0.00897222431606615	0.969692053482582	0.416040951392154	0.40896139730315	-0.00540691228990919	0.984796251354768	-0.00540691228990919	0.984796251354768	0.999999612924786
ENST00000473341.5	-0.0831873226446895	0.258169974832356	0.339283916610789	0.468081654516993	-0.722988640546368	-0.381632120452887	0.348560017715229	0.621921932023351	0.348560017715229	0.621921932023351	0.999999612924786
ENST00000541240.5	-0.25020045178354	-0.835075615520559	-0.585477049669811	0.59705324276492	-2.59837079397442	-3.18325056527156	-0.583033836593485	0.614292969280586	-0.583033836593485	0.614292969280586	0.999999612924786
ENST00000242592.9	0.0630793866993748	-0.0129197506292729	-0.0777689650779103	0.744202649405488	1.47391250985426	1.39791339781023	-0.0750286907040738	0.754220826151772	-0.0750286907040738	0.754220826151772	0.999999612924786
ENST00000414651.3	-0.270744533625851	-0.257035275130584	0.0130150107595712	0.998614159018916	3.4899591131295	3.50366855374758	0.0140874566828426	0.963320475717201	0.0130150107595712	0.998614159018916	0.999999612924786
ENST00000536578.5	0.197688650658125	0.158625135477743	-0.0398971264887413	0.781073019812043	-0.195418220735826	-0.234481804084123	-0.038394475281011	0.819376261442875	-0.038394475281011	0.819376261442875	0.999999612924786
ENST00000458591.7	-0.298204675627051	0.0126347478798368	0.310376790016275	0.0933218419957209	0.63732643417867	0.948165760104165	0.311417621205796	0.140883823196728	0.311417621205796	0.140883823196728	0.925252259175712
ENST00000524767.5	0.192717372352882	0.0110892853950073	-0.183082684825038	0.486697863140694	-0.870642822758814	-1.05227114264249	-0.179773591548468	0.592246026040854	-0.179773591548468	0.592246026040854	0.999999612924786
ENST00000618691.5	-0.00208943854367226	-0.184304955130974	-0.182253341670635	0.111332050377671	2.79660476534114	2.61438927655297	-0.182019465289945	0.0580164247114711	-0.182253341670635	0.111332050377671	0.872527008878089
ENST00000341068.8	0.00858673961727674	0.196883709740145	0.187977769325602	0.0669931478011808	-0.956619497354554	-0.76832255630517	0.188705717574257	0.106489473081227	0.188705717574257	0.106489473081227	0.859119355820073
ENST00000557659.5	-0.188485437604965	-0.292652374517013	-0.106786096924856	0.857565525527192	0.573326274290851	0.469158463596276	-0.102063962917251	0.869265345652391	-0.102063962917251	0.869265345652391	0.999999612924786
ENST00000336097.7	0.102031438246332	0.12206923763139	0.0197983502690005	0.821527449268272	0.46719505639305	0.487232868697299	0.0202524979035935	0.79350720097076	0.0197983502690005	0.821527449268272	0.999999612924786
ENST00000569871.5	-0.274231236088387	-0.30741216293416	-0.0394999917992473	0.906620777725925	0.830076156362083	0.796895116673355	-0.0313959551304546	0.935524646444115	-0.0313959551304546	0.935524646444115	0.999999612924786
ENST00000287474.9	-1.2139422616744	0.174457981069784	1.39109717110287	0.005755218341295	2.54198769415614	3.93038714835221	1.3895308656562	0.012768233959023	1.3895308656562	0.012768233959023	0.359517927841047
ENST00000373014.5	-0.193589623790946	-0.209772599350306	-0.0165343538349703	0.858496571225188	0.447691023907093	0.431508042806143	-0.0161310769565033	0.866257511649973	-0.0161310769565033	0.866257511649973	0.999999612924786
ENST00000595100.1	-0.667303288532649	-1.8088833361925	-1.04995969459381	0.491301241513471	1.56959508260888	0.428007242946081	-1.06598971723925	0.492612914042975	-1.06598971723925	0.492612914042975	0.999999612924786
ENST00000582401.6	-0.75867971530299	-0.83678080963645	-0.078476209684939	0.507345481250783	0.899201214748958	0.821100078860589	-0.0782083740053409	0.540831136647493	-0.0782083740053409	0.540831136647493	0.999999612924786
ENST00000310981.6	0.168126522773142	0.202354341830222	0.0314405920268652	0.904795555706953	0.154445840596219	0.188673467431561	0.0366479574045502	0.905888884521324	0.0366479574045502	0.905888884521324	0.999999612924786
ENST00000376509.4	0.0209152387949527	-0.0660825477013079	-0.087372052649422	0.350593248710386	1.02886568143823	0.941867913644532	-0.0868105783763479	0.294067962975084	-0.087372052649422	0.350593248710386	0.999999612924786
ENST00000562050.5	-0.0949511799145207	-0.635633320357328	-0.545559636939274	0.202595994722833	-0.599844441294828	-1.14052723135495	-0.53881389569086	0.307141357142049	-0.53881389569086	0.307141357142049	0.999999612924786
ENST00000355972.8	0.106230860466551	-0.0587026632946887	-0.165429458448366	0.244427624695412	-0.71984138145845	-0.884775013339679	-0.164544054118621	0.351288608141065	-0.164544054118621	0.351288608141065	0.999999612924786
ENST00000578822.5	-0.193265322362924	-0.290016342845377	-0.0979939169439925	0.657986323293062	2.17257112676435	2.07582019684032	-0.0962568465149498	0.62631489849339	-0.0979939169439925	0.657986323293062	0.999999612924786
ENST00000672774.1	-0.197696886894845	-0.199207677779754	-0.00292059421759872	0.950073787817043	3.53338366044093	3.53187327018477	-0.000620213060331665	0.997693504667212	-0.000620213060331665	0.997693504667212	0.999999612924786
ENST00000222305.8	0.0471287632569857	-0.153883435226765	-0.203020444794306	0.53001957748309	-2.35242731687634	-2.5534400951893	-0.198258764830936	0.646183453793947	-0.198258764830936	0.646183453793947	0.999999612924786
ENST00000340934.10	-0.114441164512486	0.187098242941797	0.301162505291597	0.0366547559545095	-0.159771562331891	0.141767752231505	0.302009343881595	0.0727252163992122	0.302009343881595	0.0727252163992122	0.791332887998501
ENST00000320868.9	-0.6525883462623	-0.812019777700147	-0.159191032616966	0.51359579920307	1.97052302527245	1.81109130042081	-0.159571647668009	0.551595555620666	-0.159571647668009	0.551595555620666	0.999999612924786
ENST00000587896.6	0.00471102894619172	-0.56115046726523	-0.566239583585119	7.02086859308586e-07	0.0326939290975171	-0.533167602070911	-0.56579603522332	7.38448305869272e-06	-0.56579603522332	7.38448305869272e-06	0.000823219157308346
ENST00000621032.4	-0.419487914762285	-0.225033867892367	0.193963936862385	0.637052663185574	-4.61684870371179	-4.42239615590446	0.199964521930266	0.763613570017251	0.199964521930266	0.763613570017251	0.999999612924786
ENST00000618853.5	-0.363572009897549	-0.496822450486936	-0.134651003185823	0.487342785448617	0.949790367444109	0.816539890666106	-0.132837522721868	0.503802399746615	-0.132837522721868	0.503802399746615	0.999999612924786
ENST00000280700.10	-0.20211991627871	0.148105618453498	0.349710005355811	0.00729661599802396	-0.254352931719954	0.0958725647420676	0.350797358786326	0.0150807249889385	0.350797358786326	0.0150807249889385	0.402003105030393
ENST00000416007.9	-0.14967508230282	0.10251413526527	0.250129919433179	0.390676534122301	0.715594497334797	0.967783564975075	0.254078084854143	0.422421901172598	0.254078084854143	0.422421901172598	0.999999612924786
ENST00000318663.5	1.54437900708482	1.22513899955578	-0.322630603274905	0.447264024823131	0.996605275095716	0.677364548446858	-0.307662897476709	0.547381546042809	-0.307662897476709	0.547381546042809	0.999999612924786
ENST00000521578.6	-0.210484210092205	0.138786932369818	0.349007087467808	0.262888405741901	-2.55299723471046	-2.20372647503888	0.35253874128444	0.447803023544541	0.35253874128444	0.447803023544541	0.999999612924786
ENST00000336735.9	-0.164750505954518	0.00492498067096851	0.169094902495392	0.331251329290639	-0.759648276498175	-0.589973081880463	0.170476906866074	0.442830124646411	0.170476906866074	0.442830124646411	0.999999612924786
ENST00000311180.9	-0.278809850569516	0.0497296056001461	0.326683821395983	0.173493280680764	1.7539981983863	2.08253777534595	0.329434805287158	0.0688663083945379	0.326683821395983	0.173493280680764	0.958350334932711
ENST00000652974.1	0.144926126045599	-0.0543907014348748	-0.199919906718598	0.380277205511633	-4.44889368818496	-4.64821086714316	-0.197281018805335	0.530483764420792	-0.197281018805335	0.530483764420792	0.999999612924786
ENST00000373863.3	-0.6189450921766	-1.43129188886175	-0.809952624789551	0.359842553859826	0.72196001749635	-0.0903916924902253	-0.812508047740482	0.417501096564351	-0.812508047740482	0.417501096564351	0.999999612924786
ENST00000432615.5	-0.402552905826029	-0.305479332109109	0.0949872578860376	0.811303895923193	1.29786616993933	1.39493905142531	0.0980275566549591	0.842044272389848	0.0980275566549591	0.842044272389848	0.999999612924786
ENST00000397500.5	-0.484087520796151	-0.00611161792556844	0.473416729581174	0.167765688526287	0.411331243170719	0.889306970360752	0.480647207389183	0.188544618685974	0.480647207389183	0.188544618685974	0.963215451028766
ENST00000369498.8	-0.601880641349172	-0.727885730692992	-0.127110828137722	0.553048216315678	0.303226166664701	0.177220905012191	-0.126005520517729	0.608536123236959	-0.126005520517729	0.608536123236959	0.999999612924786
ENST00000421852.6	0.162129076369851	-0.103925363455442	-0.266932170229074	0.242339887035852	0.373722942569171	0.10766830911273	-0.265113098791926	0.325588706767915	-0.265113098791926	0.325588706767915	0.999999612924786
ENST00000614558.2	0.123056294474815	0.0238117973828233	-0.100088401456977	0.477996185920627	-1.03697925043198	-1.1362238248959	-0.0986607538093183	0.563235287532272	-0.0986607538093183	0.563235287532272	0.999999612924786
ENST00000269886.7	-0.0746494062110836	-0.169069056944761	-0.0950000359006113	0.561886558224187	-0.334897026244452	-0.429316784125856	-0.0941810725385261	0.626636297733701	-0.0941810725385261	0.626636297733701	0.999999612924786
ENST00000519374.6	0.228234857444951	0.132396038041335	-0.0970810881286785	0.588218063596963	1.28356077072218	1.18772195600699	-0.0950679738764385	0.590521529845129	-0.0950679738764385	0.590521529845129	0.999999612924786
ENST00000562875.5	0.0355428584076568	-0.0522716193890479	-0.0891139036761484	0.740976764444889	-1.08178845186821	-1.16960329038026	-0.085985780317813	0.798537220090805	-0.085985780317813	0.798537220090805	0.999999612924786
ENST00000373855.5	-0.271342690032434	-0.277365425850792	-0.00660969507323506	0.973655236258564	-2.4951532714922	-2.50117618404063	-0.00552778027308509	0.97990336425091	-0.00552778027308509	0.97990336425091	0.999999612924786
ENST00000328965.9	0.901663184157322	0.891835419447501	-0.0173925497961607	0.980729512553366	-0.284467732862809	-0.294295983752996	0.00856478777913416	0.981763358173483	0.00856478777913416	0.981763358173483	0.999999612924786
ENST00000524782.6	-0.0201140709035863	-0.108378991705039	-0.0887935582829247	0.396439178205155	0.516589354030872	0.42832442881659	-0.088107010321782	0.406451607361678	-0.088107010321782	0.406451607361678	0.999999612924786
ENST00000478100.3	-0.245921709231353	-0.432914837923657	-0.191543561593505	0.655919776643168	-1.36258901308795	-1.54958291131876	-0.183814504568165	0.734135376116991	-0.183814504568165	0.734135376116991	0.999999612924786
ENST00000415136.6	-0.29666362157804	-0.284335913419169	0.0120751737663298	0.891050536598346	0.928796315426459	0.941124039565505	0.0124161650923799	0.866043929386396	0.0120751737663298	0.891050536598346	0.999999612924786
ENST00000411651.6	0.105488347639289	0.610504028814072	0.504256664249758	0.0923770774612194	-2.87156472320772	-2.36654971418208	0.512093344216207	0.262151415357709	0.512093344216207	0.262151415357709	0.999999612924786
ENST00000311772.10	-0.278497173474738	-0.373620252649012	-0.095320530560294	0.589635528868315	-0.41290701274342	-0.508030253792216	-0.0948509745666422	0.663447869143543	-0.0948509745666422	0.663447869143543	0.999999612924786
ENST00000521229.5	-0.495364252049847	0.23546938564823	0.72230757115171	0.387722243973412	1.80681814360047	2.53765155691358	0.742849370773778	0.292908996770705	0.72230757115171	0.387722243973412	0.999999612924786
ENST00000409031.5	-0.0679884243767803	0.174079115719675	0.241719052727671	0.0136349127084978	0.215745171653497	0.4578127108455	0.242391740160672	0.0124951817243087	0.241719052727671	0.0136349127084978	0.379036695522489
ENST00000263960.6	0.180149931946239	0.382300354579274	0.199991179176584	0.511019639417554	0.119927292438578	0.322077322500873	0.205927678426207	0.583571553846669	0.205927678426207	0.583571553846669	0.999999612924786
ENST00000272937.10	0.173260900154035	-0.147168526962127	-0.322103571192239	0.152721076251811	-0.532820224327776	-0.853249855201032	-0.319213617720872	0.250798332569944	-0.319213617720872	0.250798332569944	0.995254520297964
ENST00000375077.5	0.617312605857095	0.354016717775615	-0.264410411367303	0.308406187616377	-1.22024894784854	-1.48354516866707	-0.25949345067877	0.452572883205488	-0.25949345067877	0.452572883205488	0.999999612924786
ENST00000317135.13	0.440783704653919	0.388301611234885	-0.0555204446049746	0.873188407678082	-0.608388332006659	-0.66087068816239	-0.0468756099280778	0.911789812226975	-0.0468756099280778	0.911789812226975	0.999999612924786
ENST00000247977.9	0.274972206814213	0.121482707207492	-0.156644990840707	0.57690825066406	1.59791114702022	1.444421698981	-0.152006390005569	0.568448092219182	-0.156644990840707	0.57690825066406	0.999999612924786
ENST00000608443.6	0.076192631667875	0.110040468284297	0.0336353810389147	0.803810202268026	-0.244396302732593	-0.210548535942712	0.0343419118590846	0.832375914695354	0.0343419118590846	0.832375914695354	0.999999612924786
ENST00000546034.1	-1.27110170376977	-0.394534279108922	0.874993362689854	0.0962416880741926	3.81573885892716	4.69230703659653	0.877053336462297	2.01480304534669e-05	0.874993362689854	0.0962416880741926	0.841349203975598
ENST00000598523.3	-0.373418678143932	-0.613895178605933	-0.244188948253095	0.554837111709277	-1.61009410408793	-1.85057142310337	-0.239464204039371	0.651269672834987	-0.239464204039371	0.651269672834987	0.999999612924786
ENST00000378616.5	-0.145462415287642	-0.137853978649768	0.00560664741405192	0.973563150145654	-0.626756233320279	-0.619148062314265	0.00889001880708751	0.974640473042965	0.00889001880708751	0.974640473042965	0.999999612924786
ENST00000454345.5	0.0881272602762858	0.2103492799725	0.121891073358379	0.518478008078091	-1.50991932544051	-1.38769752924249	0.123710139248761	0.628866584365629	0.123710139248761	0.628866584365629	0.999999612924786
ENST00000587505.5	0.16407714612566	1.14411342172035	0.993231373923257	0.296240187979357	-0.329800313975683	0.650198004802497	0.937367734587902	0.892889357788657	0.937367734587902	0.892889357788657	0.999999612924786
ENST00000361127.6	0.11111009344171	0.183364685961504	0.0715906910748187	0.578541002242854	-0.515740631402307	-0.44348609704974	0.0729785739734594	0.632471080273537	0.0729785739734594	0.632471080273537	0.999999612924786
ENST00000354926.9	-0.218595177958746	-0.321506028106327	-0.1032615206277	0.358155277123402	-0.85011166185431	-0.953022572034002	-0.102773323552716	0.441198335235575	-0.102773323552716	0.441198335235575	0.999999612924786
ENST00000257181.10	-0.401665768052351	-0.325567408412138	0.0757351997285611	0.584948591871958	-0.507508634430316	-0.431410384519514	0.0764704906472096	0.658083838939668	0.0764704906472096	0.658083838939668	0.999999612924786
ENST00000403245.8	-0.183099243504662	-0.130346613932552	0.0521744858555904	0.81767527205575	-1.35591676848171	-1.30316462196473	0.0541894087518422	0.87024329597131	0.0541894087518422	0.87024329597131	0.999999612924786
ENST00000439502.6	0.0401356926496834	-0.646194968051824	-0.688151522306347	0.00751829558729711	2.40472101797715	1.71839043675861	-0.686408742027281	0.00248933669643136	-0.688151522306347	0.00751829558729711	0.248149182148704
ENST00000395131.5	0.4869759319628	0.0217217251202008	-0.46566647658306	3.27626800797866e-06	0.685217219768024	0.219963019915092	-0.465133371211458	1.855359362581e-06	-0.46566647658306	3.27626800797866e-06	0.000431243710688757
ENST00000647146.1	-0.892262829063102	0.0575729087473023	0.990948864919456	0.305244585549936	0.889315768679576	1.8390847518574	0.931087808459008	0.893110173596727	0.931087808459008	0.893110173596727	0.999999612924786
ENST00000377100.8	-0.234508851587756	0.595094594256143	0.822943699397652	0.0806314850746109	-0.236452423516104	0.593150531164801	0.841016162554535	0.135341553784998	0.841016162554535	0.135341553784998	0.909911676985297
ENST00000404537.6	1.02261282584539	1.10814079172275	0.076464230320664	0.94451936015331	2.14157450728613	2.22710247662307	0.102446437287347	0.86043912677435	0.076464230320664	0.94451936015331	0.999999612924786
ENST00000304735.4	0.510561529223531	0.077325106054244	-0.437657127742847	0.290451331348629	2.5028358272703	2.06959952102212	-0.430928464654504	0.246650905491275	-0.437657127742847	0.290451331348629	0.999999612924786
ENST00000297991.6	-0.154705370836466	-0.325106588095575	-0.171538486434237	0.312505828593628	0.932623149449408	0.762221899185381	-0.170062102597167	0.334898247341821	-0.170062102597167	0.334898247341821	0.999999612924786
ENST00000267615.11	0.0362294265277235	-0.211143465933029	-0.250059370726968	0.344108039574146	-0.946881543335331	-1.19425471207143	-0.245505229239352	0.454192461365508	-0.245505229239352	0.454192461365508	0.999999612924786
ENST00000405940.6	-0.0466795567466173	-0.492783164012796	-0.448252217247667	0.223219107262726	-2.763615163963	-3.20971953534257	-0.44437036309456	0.363295063234029	-0.44437036309456	0.363295063234029	0.999999612924786
ENST00000300030.8	0.262439345292711	0.202737359790456	-0.0604938175758896	0.723485515066024	-0.377747377324887	-0.43744947799677	-0.0587181182802938	0.777164729203682	-0.0587181182802938	0.777164729203682	0.999999612924786
ENST00000396478.4	-0.566545664054931	-0.501547870990784	0.0620926913929587	0.848521821074142	1.00521096549342	1.07020859502194	0.066072587346774	0.845579286775107	0.0620926913929587	0.848521821074142	0.999999612924786
ENST00000261593.8	-0.592577960278616	-0.190184659567358	0.401232065923635	0.0371746704491232	-0.597829460645194	-0.195436323298248	0.403058833929475	0.0796923944046558	0.403058833929475	0.0796923944046558	0.805558535720334
ENST00000357992.9	-0.232152695496022	-1.07443747629116	-0.845217959528823	0.0571484425254864	-2.54640225823887	-3.38868946463135	-0.844683403072716	0.142338624585372	-0.844683403072716	0.142338624585372	0.930053512915784
ENST00000674768.1	-0.237168200643263	0.486517451234563	0.715913174012266	0.402466579581217	-0.372135481599237	0.351525717678888	0.697378890887267	0.841620004069171	0.697378890887267	0.841620004069171	0.999999612924786
ENST00000271375.7	-0.0673695036689827	0.105050335809629	0.171673337163178	0.173942299319605	-1.22881131072839	-1.05639154915573	0.172922408700987	0.27152318905658	0.172922408700987	0.27152318905658	0.999999612924786
ENST00000439489.6	-0.0462608252529783	-0.0341843266383252	0	0.999665909600277	0.604347020271163	0.616423047561899	0.0200140774350341	0.970712823666816	0	0.999665909600277	0.999999612924786
ENST00000314289.13	0.0336857726075408	-0.123358873641155	-0.15886763863708	0.49566858091878	-0.593092401943622	-0.750137273480849	-0.156073275270113	0.587337955603822	-0.156073275270113	0.587337955603822	0.999999612924786
ENST00000265990.11	-0.0819584968714437	0.0883056780397425	0.170000034785441	0.350437865297952	-0.722747288967904	-0.552483325125306	0.171152852488439	0.468662760628187	0.171152852488439	0.468662760628187	0.999999612924786
ENST00000275034.5	-0.0395150491067153	0.0927961017392026	0.131768382764829	0.339785360036356	-1.04572087373905	-0.913409830319577	0.132828178050377	0.435168228733428	0.132828178050377	0.435168228733428	0.999999612924786
ENST00000643500.1	-0.539688352800995	-1.38089138359458	-0.792215191520755	0.969086206066792	0.643790255993477	-0.197444128284097	-0.80211628509661	0.799166022534979	-0.792215191520755	0.969086206066792	0.999999612924786
ENST00000420124.4	0.0616365240926138	-0.178399306069774	-0.24079432598378	0.117486953428623	-1.0118489337223	-1.25188486465916	-0.239585988696803	0.200390653028258	-0.239585988696803	0.200390653028258	0.971214986309255
ENST00000262844.10	-0.0917468207225094	-0.370477633087332	-0.280555077218699	0.172845835364346	0.539048241199798	0.260317355199898	-0.278342286781473	0.212199819164842	-0.278342286781473	0.212199819164842	0.980553604713583
ENST00000199814.9	-0.244397808635773	-0.0199450495476689	0.223799401420856	0.113983087681401	1.18084494488289	1.40529770782806	0.224739314218248	0.0931463784068317	0.223799401420856	0.113983087681401	0.876453576081746
ENST00000353275.9	0.721313298676272	0.165338592495754	-0.558774985699699	0.0471998645957114	0.354038925511227	-0.201935816121285	-0.553960294074336	0.0830781704014053	-0.553960294074336	0.0830781704014053	0.817683794266084
ENST00000540801.6	0.178697320914184	0.50132130689813	0.319329929397687	0.354114258038728	-1.53347688919347	-1.21085352187146	0.331391575299794	0.498252626497449	0.331391575299794	0.498252626497449	0.999999612924786
ENST00000556143.6	0.133440656414368	-0.427727610174686	-0.569936714735501	0.281222159679165	0.57089039251573	0.00972153332034627	-0.557349255305702	0.358614436313075	-0.557349255305702	0.358614436313075	0.999999612924786
ENST00000404138.5	-0.620697883918711	-0.839697484484858	-0.219831862375734	0.159740272031026	-0.950727640831105	-1.16972735822047	-0.218987984130921	0.24390022606525	-0.218987984130921	0.24390022606525	0.995254520297964
ENST00000313368.8	-0.131860555824435	-0.161285488932825	-0.0301819576071145	0.835632658379338	-0.438227746506664	-0.467652759907457	-0.0291065407559215	0.864846874877164	-0.0291065407559215	0.864846874877164	0.999999612924786
ENST00000589807.1	0.140256464737146	0.73936167470223	0.590426024850196	0.300140562865601	0.535903474442197	1.13500850621941	0.61307302630679	0.309580589465175	0.61307302630679	0.309580589465175	0.999999612924786
ENST00000369151.8	-0.0368873418732773	-0.0952534819998569	-0.0619330436890779	0.870954902386227	-1.68340436825223	-1.7417710784412	-0.0545539422610952	0.908475579810759	-0.0545539422610952	0.908475579810759	0.999999612924786
ENST00000272418.7	-0.0225944392707972	-0.121938460600679	-0.0997337998310455	0.347227543066697	0.284490884153954	0.185146849897262	-0.0992338815481455	0.375399481582342	-0.0992338815481455	0.375399481582342	0.999999612924786
ENST00000519682.5	0.0983596335414919	0.716439451893342	0.610982681850381	0.431097856412681	-1.25678851823346	-0.63873403166812	0.599379657836213	0.861299845779576	0.599379657836213	0.861299845779576	0.999999612924786
ENST00000379188.7	-0.230153271030244	-0.116428564661976	0.112372006621659	0.607378418536702	-0.872267376188367	-0.758543018796938	0.114921275432067	0.680319042819247	0.114921275432067	0.680319042819247	0.999999612924786
ENST00000233078.9	-0.078944307881979	0.0304302784879923	0.109036192500976	0.212760233191081	-0.332692070651764	-0.22331747869453	0.109609062484594	0.194486416568224	0.109036192500976	0.212760233191081	0.980553604713583
ENST00000298229.7	0.131370656459247	-0.0462834494533514	-0.178129114154809	0.35098598553382	-1.27045263109071	-1.44810674983586	-0.176942514758192	0.470434539099386	-0.176942514758192	0.470434539099386	0.999999612924786
ENST00000560583.5	0.378195661375053	-1.59715690184732	-1.99065451731751	0.0192249459253592	2.58203445375972	0.606680789800151	-1.98156980121444	0.0238396014939803	-1.98156980121444	0.0238396014939803	0.497366725106143
ENST00000263256.7	0.258305739114444	0.131447387715545	-0.128110672390149	0.491329894043118	-0.641097492781218	-0.767955987061341	-0.125726433108322	0.587145535595341	-0.125726433108322	0.587145535595341	0.999999612924786
ENST00000359462.9	-0.215454410898538	0.0293151012443157	0.24457889154144	0.00321924487512948	-0.0993069679879763	0.145462539294134	0.244928846129091	0.00395636729529696	0.244928846129091	0.00395636729529696	0.16624351038892
ENST00000372622.8	0.0963383108677658	0.049842026104731	-0.0473487414058682	0.788857063596048	0.467742649379586	0.42124629334385	-0.0458034928164497	0.818400637008143	-0.0458034928164497	0.818400637008143	0.999999612924786
ENST00000649276.1	-0.160331313582213	0.383493719402532	0.540979209068776	0.204455901951578	-0.994515592983126	-0.450691407572994	0.551888120978353	0.353710127592007	0.551888120978353	0.353710127592007	0.999999612924786
ENST00000303251.11	0.0130302147026049	0.0939450061221194	0.0795108371016022	0.731838097805111	-1.1423363701184	-1.06142185845903	0.0830464557249915	0.786496871148307	0.0830464557249915	0.786496871148307	0.999999612924786
ENST00000326047.9	-0.214370478143314	-0.144562862395276	0.0691692804675745	0.591567480694099	-0.50786796532842	-0.438060379335439	0.0699986128219221	0.615777952888116	0.0699986128219221	0.615777952888116	0.999999612924786
ENST00000285599.8	-0.177374751208945	-0.560253517355998	-0.383524715455957	0.343837410963549	-0.0579546553680424	-0.440834219538228	-0.382246323601049	0.438681389974422	-0.382246323601049	0.438681389974422	0.999999612924786
ENST00000325875.7	0.38685512036612	0.0552832457868616	-0.334241028148023	0.302041988998206	1.44175937821873	1.11018771309841	-0.329397892723398	0.318290346629222	-0.329397892723398	0.318290346629222	0.999999612924786
ENST00000354700.10	-0.304354647895866	-0.283087948691616	0.0189108044886188	0.933391165633387	-1.49037505910168	-1.46910876532496	0.0232797469678943	0.946904290021546	0.0232797469678943	0.946904290021546	0.999999612924786
ENST00000510979.5	0.040970529703939	0.280525364442467	0.238779069227152	0.0874233636714905	0.785596810092551	1.02515163412212	0.240075019962587	0.0870994355357963	0.238779069227152	0.0874233636714905	0.822653099148177
ENST00000532485.6	-0.123818421983184	0.732194799815183	0.855299636277307	0.00269400524467321	-1.19034274780142	-0.334329990414785	0.861091939990839	0.0296558639524438	0.861091939990839	0.0296558639524438	0.554451511987033
ENST00000295694.9	0.0970976023633671	-0.277078870860014	-0.376704994093382	0.408658777534062	-1.40696882677841	-1.78114620065806	-0.370425704432288	0.524387941032759	-0.370425704432288	0.524387941032759	0.999999612924786
ENST00000261461.7	-0.0245995638078087	0.461856473796782	0.486148619793746	0.0124210261015704	-1.41042516086183	-0.923969361662888	0.488478969576638	0.0664963218443551	0.488478969576638	0.0664963218443551	0.755168727806215
ENST00000261250.8	-0.349992515822527	-0.0629239324388	0.285285841611081	0.311269840105405	-0.180901127077166	0.106167205554353	0.289247609569797	0.39629167730714	0.289247609569797	0.39629167730714	0.999999612924786
ENST00000216085.12	0.238071120324161	0.670129361648752	0.430118347426216	0.273599487711195	-1.31748256649781	-0.885425076898841	0.442456974920825	0.435957337038263	0.442456974920825	0.435957337038263	0.999999612924786
ENST00000370203.9	-0.719700132682729	-0.140281991149903	0.576512535541137	0.0588865482852582	-0.462950594863102	0.116467274950248	0.58174270584393	0.0954243621938924	0.58174270584393	0.0954243621938924	0.840734804006673
ENST00000308020.6	-0.32109880605757	-0.644550755632571	-0.325696985629381	0.161843125145858	0.488001689116778	0.164549620630138	-0.323407382607756	0.206023525923237	-0.323407382607756	0.206023525923237	0.975642401695435
ENST00000445593.6	0.402600444143076	0.386857540479269	-0.0159549444008195	0.871063473140244	0.469638411265537	0.453895496443807	-0.01551175157891	0.881693504376417	-0.01551175157891	0.881693504376417	0.999999612924786
ENST00000216832.9	0.0526396437079429	0.0671383102210449	0.0141695606886805	0.901333735207475	-0.824110541856047	-0.809611940866943	0.0147881723817882	0.916946867594067	0.0147881723817882	0.916946867594067	0.999999612924786
ENST00000442241.9	-0.122520520190638	-0.277236232602126	-0.155543038925779	0.241153560703033	0.810608350713409	0.655892627822074	-0.154596530074683	0.250475731004864	-0.154596530074683	0.250475731004864	0.995254520297964
ENST00000399455.2	0.0489250298480641	0.12950796966729	0.0800495651695523	0.655058075220522	-1.18814905984188	-1.10756629171966	0.0818055631230798	0.726477444478527	0.0818055631230798	0.726477444478527	0.999999612924786
ENST00000545197.3	0.161609468039993	0.636774009550002	0.46963393995402	0.270987920616403	0.88343516969382	1.35859964271995	0.481497672765492	0.245950924211174	0.46963393995402	0.270987920616403	0.999999612924786
ENST00000380084.8	0.200079089062406	0.221201957779975	0.0208806430302482	0.836389152389731	1.10478320715882	1.12590609276463	0.02122391269013	0.805824070467777	0.0208806430302482	0.836389152389731	0.999999612924786
ENST00000372517.8	-0.540989759188891	-0.508421982458127	0.03192185562362	0.857769145743643	-0.417037033298756	-0.384469456701566	0.0327149607439563	0.888588082099577	0.0327149607439563	0.888588082099577	0.999999612924786
ENST00000302243.12	0.0138172051590555	0.0574604856949119	0.0430498459912974	0.784624574729394	1.28186636391402	1.32550966563263	0.043832846829431	0.749013805205068	0.0430498459912974	0.784624574729394	0.999999612924786
ENST00000358290.9	0.20926704175403	0.274232783676422	0.0633184036143912	0.768630478323546	1.57309128376196	1.63805706572239	0.065859031570916	0.71733835938522	0.0633184036143912	0.768630478323546	0.999999612924786
ENST00000353533.10	0.170174754538573	0.268374438424235	0.095577773952412	0.721438253850009	-0.930996133196439	-0.83279678416919	0.101910023711477	0.774395473464577	0.101910023711477	0.774395473464577	0.999999612924786
ENST00000632065.1	0.222973651490936	0.447783152476451	0.224312305608811	0.0872308153331047	0.519631915041967	0.744441407327348	0.225436727183466	0.0891091000668109	0.225436727183466	0.0891091000668109	0.827185816981966
ENST00000355312.8	-0.0149250398351897	0.363667949153951	0.377995096965959	0.195443278159607	-0.920239793720735	-0.541647290106719	0.381735392424768	0.346475119049713	0.381735392424768	0.346475119049713	0.999999612924786
ENST00000478753.5	0.350053618287517	0.0549514615772791	-0.296007283480838	0.0400533663208787	-0.762437508598112	-1.05753975823908	-0.294499179990857	0.0999834134454778	-0.294499179990857	0.0999834134454778	0.854709539821475
ENST00000360635.7	0.46483195154638	0.315933043675693	-0.152399649542136	0.647239776033186	1.05771913494231	0.908820083272321	-0.145482043125865	0.691795463425904	-0.145482043125865	0.691795463425904	0.999999612924786
ENST00000315616.12	-0.0754211870700289	-0.0842954764838467	-0.0101414250081526	0.954399261752722	0.178430890855899	0.16955651922914	-0.00783587001876729	0.969845885632867	-0.00783587001876729	0.969845885632867	0.999999612924786
ENST00000268835.7	-0.165211690710873	-0.104561649698844	0.0592289584659138	0.76132335269417	0.879443045707455	0.940093053631658	0.0613594960637149	0.753995735794889	0.0592289584659138	0.76132335269417	0.999999612924786
ENST00000264866.9	-0.595143434140445	0.110723126622344	0.698892550096963	0.155138303806779	0.662294495316281	1.36816084862626	0.710660836737814	0.149373553115299	0.698892550096963	0.155138303806779	0.939707743646826
ENST00000361524.8	-0.609421840622665	-0.165525318181762	0.44058290222467	0.268590254054627	-1.84367222470064	-1.39977662698973	0.448427088124031	0.420935058273529	0.448427088124031	0.420935058273529	0.999999612924786
ENST00000383794.7	-0.133319611533191	-0.298182837983174	-0.165468121411255	0.430795108017026	-0.833208941989149	-0.998072397930706	-0.164315039998334	0.533023519741287	-0.164315039998334	0.533023519741287	0.999999612924786
ENST00000394287.7	-0.452594508188446	1.01004958033959	1.4617533619116	0.20237048275433	0.171523265696193	1.63415236922234	1.44141244168601	0.639924194960587	1.44141244168601	0.639924194960587	0.999999612924786
ENST00000376714.7	0.294747612581633	-0.277250512533778	-0.56073166885464	0.90436204873656	1.89399571095159	1.32197799996419	-0.601432985804937	0.848951153585965	-0.56073166885464	0.90436204873656	0.999999612924786
ENST00000317276.9	-0.0928683236214941	-0.14547496664733	-0.053094646001242	0.895152042572664	0.369120223470354	0.316513050888107	-0.0512386811655441	0.900607867713962	-0.0512386811655441	0.900607867713962	0.999999612924786
ENST00000300283.10	1.01156012148861	0.776928376300307	-0.232313705969132	0.884112168282132	1.34370917633186	1.10907448796886	-0.231286692517576	0.831888175196958	-0.232313705969132	0.884112168282132	0.999999612924786
ENST00000210444.6	-0.321808124858636	-0.454563758013463	-0.133213668019943	0.182005221530876	-0.066722112878777	-0.199477747639484	-0.132747070324917	0.18727597047393	-0.132747070324917	0.18727597047393	0.963215451028766
ENST00000394780.8	-0.865653174762329	-0.599047863897402	0.261665025284616	0.522246995140472	-1.20007425594698	-0.93346974904021	0.268238988628711	0.615655233800215	0.268238988628711	0.615655233800215	0.999999612924786
ENST00000443124.5	0.081109016855218	0.0726842943006542	-0.0165717668437502	0.955571089171789	1.04612760208285	1.03770269299601	-0.00384291176390228	0.996584752120625	-0.00384291176390228	0.996584752120625	0.999999612924786
ENST00000327300.12	-0.147525363742365	-0.23193757201823	-0.0846185700085872	0.271029236653465	1.21951874988817	1.13510655602145	-0.0843230449161214	0.208233638101725	-0.0846185700085872	0.271029236653465	0.999999612924786
ENST00000265299.6	0.710886927727346	0.579286542138753	-0.132986427588414	0.579209808914741	0.379311660466489	0.247710911387547	-0.128940667999669	0.65206637816856	-0.128940667999669	0.65206637816856	0.999999612924786
ENST00000333868.10	-0.143905718172106	-0.00409773292465065	0.138785939244924	0.731313177683294	1.25297055082038	1.39277784630991	0.140806134297874	0.788687859571955	0.140806134297874	0.788687859571955	0.999999612924786
ENST00000451251.5	-0.406780535186045	-0.425892487621929	-0.0211470953478168	0.93530478194892	0.739498583726902	0.720386568778083	-0.0186172865720087	0.948877656115255	-0.0186172865720087	0.948877656115255	0.999999612924786
ENST00000419119.1	0.476863127514701	0.495610269257237	0.017223587926543	0.931100635701351	-0.359843178551309	-0.341096187170659	0.02114585435613	0.931736350704947	0.02114585435613	0.931736350704947	0.999999612924786
ENST00000651302.1	-0.31664738233823	-0.179287799924359	0.13721672916061	0.180056206017227	0.6841345588218	0.821494114051476	0.137538641757624	0.2178099251543	0.137538641757624	0.2178099251543	0.984108119235204
ENST00000592035.5	-0.308503793534639	0.327053943315395	0.635314336176225	0.0785143617181873	0.950574395313089	1.58613171779509	0.639311585485293	0.139213189217001	0.639311585485293	0.139213189217001	0.920602135315792
ENST00000262375.11	0.00999657207622739	-0.0606440830722321	-0.0712459877982241	0.600860009214705	1.28191795492751	1.21127729549825	-0.0703247035712872	0.602376563251013	-0.0703247035712872	0.602376563251013	0.999999612924786
ENST00000594202.5	0.832003438623749	0.731649013114368	-0.102215183475479	0.709485892204549	1.84589698618793	1.74554259214043	-0.0975150674174543	0.71879026553725	-0.0975150674174543	0.71879026553725	0.999999612924786
ENST00000377294.3	0.029730157296412	-0.218443763923398	-0.251423368566082	0.581869407896346	-0.474407062635431	-0.722581953848731	-0.244105573838554	0.66174798138868	-0.244105573838554	0.66174798138868	0.999999612924786
ENST00000322764.10	-0.578117329967123	-0.477025693319719	0.100760794126361	0.41178862099476	0.904576800098599	1.00566843894357	0.101030930385841	0.387207883857232	0.100760794126361	0.41178862099476	0.999999612924786
ENST00000663595.1	-0.305616715504619	-0.619631409547148	-0.315961308791942	0.176198742294687	-0.983761350991627	-1.29777629660582	-0.313355454429486	0.278623745774444	-0.313355454429486	0.278623745774444	0.999999612924786
ENST00000419065.6	0.279299236787003	0.0905491588045252	-0.190113013422466	0.509557663307998	1.67250105959375	1.48375088330737	-0.18731723644812	0.531222968654599	-0.18731723644812	0.531222968654599	0.999999612924786
ENST00000488653.6	-0.0530716599575587	-0.173467683436338	-0.123156552943653	0.614013599837755	0.855302699889948	0.734906628500521	-0.119568234715511	0.639973657869293	-0.119568234715511	0.639973657869293	0.999999612924786
ENST00000595646.6	-0.271102711488869	0.880842357163133	1.14765709879245	0.00462536004774542	-1.43109909386166	-0.279154698105734	1.16547137734526	0.0359293407859585	1.16547137734526	0.0359293407859585	0.599975352365102
ENST00000372466.8	-0.179408009786489	0.216544052173463	0.391433492166371	0.404042730351391	0.215762533542065	0.611713965165914	0.403143148673839	0.480883904530139	0.403143148673839	0.480883904530139	0.999999612924786
ENST00000261590.13	0.257886728421914	0.273120428982796	0.0148239405663562	0.918626685256289	0.181483903758609	0.196717540672735	0.0160255838334227	0.924714185448698	0.0160255838334227	0.924714185448698	0.999999612924786
ENST00000256496.8	0.129921997873407	-0.099496651692198	-0.230102815171713	0.164046384788991	0.266936063921574	0.0375173232106382	-0.228893873859767	0.229302140531583	-0.228893873859767	0.229302140531583	0.98529678076595
ENST00000375571.6	-0.0944630506435834	-0.170251378460701	-0.0759814509432009	0.419022551754423	-0.02778735909893	-0.103575709212802	-0.0755637295967402	0.465335627430859	-0.0755637295967402	0.465335627430859	0.999999612924786
ENST00000370110.5	0.241250617431544	-0.0481765493914417	-0.290126223587037	0.0243303919722441	0.725756588173616	0.436329401076696	-0.289199304642736	0.0337642923568681	-0.289199304642736	0.0337642923568681	0.588317215309065
ENST00000401607.6	0.384224977148587	0.406362073264247	0.0218552379409758	0.920669845187662	1.70406842562458	1.72620543231785	0.0231753696590538	0.938810568776637	0.0231753696590538	0.938810568776637	0.999999612924786
ENST00000263856.9	-0.0974930908071792	0.339817282213567	0.436369032549726	0.0139468378757311	-1.50761601421465	-1.07030582851075	0.439190382504584	0.064246944382089	0.439190382504584	0.064246944382089	0.743251981596349
ENST00000321556.5	-0.700002176489505	-0.147509910042723	0.548367892883334	0.106891579721124	-0.617200479619617	-0.0647086328377589	0.555346871318973	0.182969580538897	0.555346871318973	0.182969580538897	0.963215451028766
ENST00000521264.5	0.199831339654268	0.182531419926663	-0.018519911814582	0.921776067409636	2.91247519645204	2.89517545721927	-0.0161621653038451	0.936883429016941	-0.0161621653038451	0.936883429016941	0.999999612924786
ENST00000321919.14	-0.0924636252219498	-0.0098191497217467	0.0821834194599533	0.401419473464343	-0.457208918891635	-0.374564460005837	0.0829286177885646	0.433606092822283	0.0829286177885646	0.433606092822283	0.999999612924786
ENST00000301838.5	0.260017455140766	0.228016938844972	-0.0334881521195052	0.872379563440589	-0.721830907210685	-0.753831585779401	-0.0303294364722047	0.905857493746601	-0.0303294364722047	0.905857493746601	0.999999612924786
ENST00000524270.5	0.347750304548047	-0.0659913914271522	-0.420067701182005	0.306267880932657	0.249036679086803	-0.164705341595175	-0.409694456128118	0.391644691385895	-0.409694456128118	0.391644691385895	0.999999612924786
ENST00000394829.6	-0.228402164644081	-1.17810779727075	-0.954591640598212	0.00508719987633439	-0.0375285680045851	-0.987234646306367	-0.951678656128434	0.0166503324779392	-0.951678656128434	0.0166503324779392	0.422053091233147
ENST00000441429.1	-0.321534981785692	-0.877912902350844	-0.565164058286865	0.18787716858119	0.196038193992855	-0.360340160032505	-0.557509485019411	0.252398327881303	-0.557509485019411	0.252398327881303	0.995254520297964
ENST00000273130.9	-0.0483814382567137	-0.020713337517363	0.027067688206436	0.81485040887331	0.918186262046694	0.945854377519897	0.0279209754254844	0.786273885070814	0.027067688206436	0.81485040887331	0.999999612924786
ENST00000328709.8	0.0215219090255509	-0.0407507817033512	-0.0644770837723541	0.821790301778385	-1.13312346999937	-1.19539652488265	-0.059775661644859	0.867463879896501	-0.059775661644859	0.867463879896501	0.999999612924786
ENST00000611055.4	0.035148670024737	-0.105667497183013	-0.141292694341023	0.326039689628142	0.619768347606723	0.478952107375622	-0.14066875750844	0.39382686075451	-0.14066875750844	0.39382686075451	0.999999612924786
ENST00000265866.11	-0.139664794804908	-0.0970908258291261	0.0423826466642416	0.584439258575323	-0.851688684554102	-0.809114718691285	0.0427111942318563	0.592874482649533	0.0427111942318563	0.592874482649533	0.999999612924786
ENST00000468777.5	-0.436353701259122	-0.288711606688699	0.14675600595155	0.611961740005068	0.5567569223464	0.704398551582881	0.148545705615887	0.694340796697668	0.148545705615887	0.694340796697668	0.999999612924786
ENST00000549183.1	0.286098289959339	-1.21773509076945	-1.49127289424992	0.793017468086328	-1.0676663914068	-2.57152388564712	-1.56372183164512	0.625812377976866	-1.49127289424992	0.793017468086328	0.999999612924786
ENST00000359114.9	-0.116848661757392	-0.549660627433457	-0.434601222502665	0.0211011636438104	-0.0804760352904401	-0.513288096093102	-0.432579937435582	0.0432012844025781	-0.432579937435582	0.0432012844025781	0.644051093461688
ENST00000269980.7	-0.298403062454919	-0.378874922374306	-0.0820256869530751	0.650866826697035	0.546014423622589	0.465542520225399	-0.0800528298765151	0.67661801944682	-0.0800528298765151	0.67661801944682	0.999999612924786
ENST00000264596.4	0.123255721262941	0.157380048862565	0.0311835026899874	0.913442365980621	0.424775921636765	0.458900117600449	0.0364308516453864	0.902690587751453	0.0311835026899874	0.913442365980621	0.999999612924786
ENST00000221086.8	-0.122945637918432	0.200663656033203	0.321557096833716	0.340009371955008	-0.37911249266356	-0.055503621640188	0.327741040234725	0.442300210919722	0.327741040234725	0.442300210919722	0.999999612924786
ENST00000285116.8	-0.250388466380858	-0.242376794433143	0.00661267877579919	0.969995133372421	0.182458279915336	0.190469866047704	0.00875609762341378	0.965134584592848	0.00661267877579919	0.969995133372421	0.999999612924786
ENST00000429671.6	0.217326743824596	0.43139653952722	0.211453296958789	0.638561265330154	2.73030145874193	2.9443714602355	0.216261214163834	0.49601248310415	0.211453296958789	0.638561265330154	0.999999612924786
ENST00000503277.6	0.172658236609816	-0.359325035469683	-0.531983024686304	6.96994322682759e-12	2.07688356109702	1.54490030936738	-0.53192818201937	3.48181208388154e-16	-0.531983024686304	6.96994322682759e-12	2.62574585355488e-09
ENST00000593767.3	-0.16223258062286	-0.261801788179874	-0.100618947449716	0.540152545296582	0.141731136230097	0.042161878363429	-0.0990589650463181	0.582497701287175	-0.0990589650463181	0.582497701287175	0.999999612924786
ENST00000336283.7	-0.129284162803657	-0.21360413869376	-0.0853743768469921	0.578333239527914	0.102282163243333	0.0179621386681871	-0.0839097035011733	0.62106948852845	-0.0839097035011733	0.62106948852845	0.999999612924786
ENST00000396252.6	-0.0707167993737998	-0.023721459358074	0.0441701025643049	0.891042659029184	-2.98223705771151	-2.93524267517278	0.0532051014107733	0.919372823307676	0.0532051014107733	0.919372823307676	0.999999612924786
ENST00000593087.1	0.0349462073622762	-0.0797830062264295	-0.115872684124646	0.540012658356971	2.28682156176928	2.17209248503098	-0.114321989315227	0.403602599104004	-0.115872684124646	0.540012658356971	0.999999612924786
ENST00000226105.11	0.398300456983601	0.402770941867134	0.00168061510999973	0.982774183122255	1.26731166616726	1.27178160833571	0.0109237743427357	0.982941202985712	0.0109237743427357	0.982941202985712	0.999999612924786
ENST00000476279.5	0.474251839383358	0.0310032857686121	-0.44379205303558	0.0026688073793338	1.19321584716675	0.749967270819165	-0.443063333217188	0.00402119399850396	-0.443063333217188	0.00402119399850396	0.166677440595892
ENST00000648994.2	-0.144533947592446	0.189109136924191	0.332549516888812	0.119589008096933	-1.90721680977208	-1.57357401766574	0.335621873325279	0.252198708337437	0.335621873325279	0.252198708337437	0.995254520297964
ENST00000378886.6	0.288238493520541	-0.852118583156924	-1.14153967939128	1.05091438772544e-05	-0.661494556839352	-1.8018519524454	-1.1405781289373	0.000352634489886856	-1.1405781289373	0.000352634489886856	0.0246957166795763
ENST00000258439.8	0.0330947309583231	0.172854683784974	0.137504853523016	0.571992384668784	-0.988090716863251	-0.848331016158948	0.142515709914303	0.64716931962355	0.142515709914303	0.64716931962355	0.999999612924786
ENST00000349995.10	-0.0467544760838584	0.370224876062529	0.415213096607761	0.0735070894286831	-0.679460474340349	-0.26248132864991	0.419657318644153	0.147271198184936	0.419657318644153	0.147271198184936	0.931270821574165
ENST00000315580.9	0.131455561202163	0.0562233633906028	-0.0756389880418196	0.668416901355097	-0.204225320878721	-0.279457651933297	-0.0743436284266106	0.72694697587531	-0.0743436284266106	0.72694697587531	0.999999612924786
ENST00000473414.6	-0.0515959944533816	0.093106773243051	0.142955016558868	0.480943449628202	0.472564926474769	0.617267638696006	0.145883318342361	0.496410750793365	0.145883318342361	0.496410750793365	0.999999612924786
ENST00000587871.1	0.393026300888008	0.00142056662564709	-0.396579435705704	0.337008538985323	2.43568752775533	2.0440819211763	-0.389507079079359	0.291958752298257	-0.396579435705704	0.337008538985323	0.999999612924786
ENST00000430656.5	1.0858722722018	0.805632032031215	-0.278830285430248	0.731324443862573	2.01554636519762	1.73530513931485	-0.271937388894422	0.748578807932361	-0.271937388894422	0.748578807932361	0.999999612924786
ENST00000216160.11	-0.0495767189330906	-0.143928457605535	-0.0959388879667764	0.634040210590913	-0.121261126002206	-0.215612983603077	-0.0931899116849437	0.690458286739584	-0.0931899116849437	0.690458286739584	0.999999612924786
ENST00000648323.1	0.156350768324856	0.240201816598383	0.080688504857358	0.785963735732633	-0.083827640743215	2.31851245294664e-05	0.0868471929779755	0.801504774410746	0.0868471929779755	0.801504774410746	0.999999612924786
ENST00000642816.3	-0.415563458555951	0.0392353571766185	0.454975718803977	0.0106905006976236	-2.43090064463795	-1.97610213987415	0.455256805314018	0.0736520578672746	0.455256805314018	0.0736520578672746	0.791977098622022
ENST00000222219.8	0.217462790131606	0.225014084626934	0.00645121693398676	0.972155110888752	0.348774650953702	0.356325876047016	0.00851368845150358	0.966239176335085	0.00645121693398676	0.972155110888752	0.999999612924786
ENST00000371429.4	-0.349574330736244	-0.134862696149099	0.214220977489831	0.0951984556121016	0.487975235220189	0.702686870210682	0.214970436618484	0.0844984950909417	0.214220977489831	0.0951984556121016	0.840014812832679
ENST00000337702.5	-0.0399668427195933	0.426743341628777	0.465755296230866	0.125196961387238	-0.954103203656364	-0.487393521125299	0.471488981373961	0.268534524330886	0.471488981373961	0.268534524330886	0.999999612924786
ENST00000297785.8	0.65620859294208	0.651002047268391	-0.00780598714438829	0.970089760901523	1.40102849142577	1.39582190285998	-0.00156119743745675	0.997649778160138	-0.00156119743745675	0.997649778160138	0.999999612924786
ENST00000455102.6	-0.401727438091776	-0.951957026628504	-0.554137030883047	0.151473128254708	0.498265656182863	-0.0519646592476642	-0.550876465228791	0.208650417534534	-0.550876465228791	0.208650417534534	0.977278767594399
ENST00000306999.7	0.47554754802503	0.828170814197734	0.352060649013035	0.0102564896482658	-0.114940533686678	0.237682680358818	0.353532460009087	0.0271793523057684	0.353532460009087	0.0271793523057684	0.524907126539006
ENST00000484069.1	0.105363202424625	0.84612238384226	0.733233373127123	0.394894310879733	-0.278197317270306	0.462539111175584	0.729478862600201	0.834293575377152	0.729478862600201	0.834293575377152	0.999999612924786
ENST00000431388.3	0.128235904022569	-0.297307157249504	-0.426569053519472	0.21161230443922	-1.84252950929473	-2.26807324326546	-0.423423221706647	0.343493395423973	-0.423423221706647	0.343493395423973	0.999999612924786
ENST00000445090.5	-0.359326569893973	0.762359315841525	1.12167466770179	0.158508401356526	0.903973184791046	2.02565796253087	1.1430813569012	0.226658266796402	1.1430813569012	0.226658266796402	0.98529678076595
ENST00000370918.8	-0.0378468947066168	0.138127005084023	0.175648921550577	0.205089875239785	0.515050992585501	0.691024831642271	0.176313141579657	0.265673833375916	0.176313141579657	0.265673833375916	0.999999612924786
ENST00000389547.7	0.116312892829361	0.945879402553722	0.829179213184436	0.00175398474677113	-2.66308265818288	-1.83351665921065	0.83612610773143	0.0400880909081796	0.83612610773143	0.0400880909081796	0.631980365327363
ENST00000354241.5	0.174066867232556	0.283041819086763	0.108704592617427	0.743427002636005	-1.03245826243556	-0.923484784972742	0.113115920629795	0.842863007017581	0.113115920629795	0.842863007017581	0.999999612924786
ENST00000541515.3	-0.121980262663394	0.363000793876629	0.484426396745997	0.00835924799489937	0.91915771058672	1.40413870245248	0.485881116968176	0.0146124817784405	0.485881116968176	0.0146124817784405	0.397117819476276
ENST00000361729.3	0.360419426829656	-0.301911341517066	-0.664300807684937	0.00725197925894163	-0.296810339948357	-0.959141328647939	-0.661100290571338	0.0283469195876576	-0.661100290571338	0.0283469195876576	0.538591472165495
ENST00000581208.2	-0.0452053129505434	-0.296874327955184	-0.253155762099434	0.228336660962969	-0.184160978842204	-0.435830144727245	-0.250959206885984	0.314239077336674	-0.250959206885984	0.314239077336674	0.999999612924786
ENST00000534254.5	-0.0218339259714532	-0.415647505083596	-0.398043906584284	0.418584616175186	0.144333490796933	-0.249481027487837	-0.391887644462423	0.501124479868647	-0.391887644462423	0.501124479868647	0.999999612924786
ENST00000299167.12	0.13792314566711	0.307705340584301	0.1695173323621	0.427404251252268	-1.03092106081124	-0.861139222924465	0.170776732701496	0.576470605173808	0.170776732701496	0.576470605173808	0.999999612924786
ENST00000432791.6	0.00762698947374452	-0.280337928170474	-0.289025309853177	0.129770252246255	-0.879178444986672	-1.16714354870083	-0.287165221653844	0.229907907539354	-0.287165221653844	0.229907907539354	0.98529678076595
ENST00000584022.5	-0.0651120898539654	-0.0331026985122756	0.0292493502916518	0.923172629323605	-0.264710686089937	-0.232701779789775	0.0354995766765684	0.935757202089512	0.0354995766765684	0.935757202089512	0.999999612924786
ENST00000372927.5	-0.179142389340357	0.0880652765196376	0.265100725974793	0.354854953973626	1.36316794100944	1.6303756576082	0.268804182263551	0.290555962913176	0.265100725974793	0.354854953973626	0.999999612924786
ENST00000373191.9	-0.748086638551717	-0.456802221266632	0.290846286889712	0.318122241778735	-0.965483251450177	-0.674199524724637	0.29281127943902	0.464416216045567	0.29281127943902	0.464416216045567	0.999999612924786
ENST00000407364.8	0.129149733346884	-0.502228625561933	-0.637726825704738	0.0993711319759158	1.91125350123809	1.27987530446858	-0.630730162134573	0.0672758469077581	-0.637726825704738	0.0993711319759158	0.853160370382494
ENST00000302746.11	-0.000991123823099752	-0.0543382963703384	-0.0540496499190781	0.700540802511064	0.657029418052529	0.603682216460224	-0.0528414963339957	0.723664186102995	-0.0528414963339957	0.723664186102995	0.999999612924786
ENST00000382368.8	0.557302699070532	0.50914679781649	-0.0498661558749927	0.851459906985779	-0.0598969147447088	-0.108053587312407	-0.044693409376344	0.888417924860493	-0.044693409376344	0.888417924860493	0.999999612924786
ENST00000357460.7	0.437119288142303	0.586089808455225	0.146275685142272	0.634975627025345	0.232931770700791	0.381902130791796	0.153338447750268	0.676372631493118	0.153338447750268	0.676372631493118	0.999999612924786
ENST00000379480.9	-0.224557208091384	-0.578299534595739	-0.35317546472163	0.620282432692078	-0.498025136511592	-0.851769723619513	-0.350544482998123	0.662987418405707	-0.350544482998123	0.662987418405707	0.999999612924786
ENST00000570582.3	1.62867917301259	1.62027149579526	-0.0209688230240763	0.94382721284509	1.43978659561771	1.43137825349322	0.0238491115848589	0.956830620928708	0.0238491115848589	0.956830620928708	0.999999612924786
ENST00000402301.5	0.0298344404838341	0.202465774695588	0.17201551303343	0.607294905079934	3.96444591340411	4.13707762082627	0.173243015526803	0.197744293763436	0.17201551303343	0.607294905079934	0.999999612924786
ENST00000617190.4	-0.351096921993561	-0.468514992580648	-0.118309086042691	0.514808446151189	1.90492319515426	1.78750516166585	-0.117141734688633	0.471808436638739	-0.118309086042691	0.514808446151189	0.999999612924786
ENST00000443003.2	0.136298664170693	-0.00973111903129268	-0.146114425955183	0.0192415066362249	0.820576521168297	0.674546763875902	-0.146018792958347	0.000868379691623477	-0.146114425955183	0.0192415066362249	0.449174059830677
ENST00000289119.7	0.23645052052504	-0.0546621606536913	-0.292705576464473	0.199245486602039	1.15271575062216	0.861602996269475	-0.289959749404763	0.229674994416473	-0.289959749404763	0.229674994416473	0.98529678076595
ENST00000605337.5	-0.972851440954508	-1.30959445887939	-0.336298907568972	0.521420458197602	4.01282704939933	3.67608372957101	-0.337557453720822	0.492108748604661	-0.336298907568972	0.521420458197602	0.999999612924786
ENST00000325418.5	0.262544263555171	0.116673801555706	-0.147807971390329	0.633346194009622	0.414867758392026	0.268996996517223	-0.143446625157262	0.693534103633642	-0.143446625157262	0.693534103633642	0.999999612924786
ENST00000337080.8	-0.0716234707544154	-0.299123530438	-0.229822234175071	0.421109456311176	1.1662666686599	0.938766533923228	-0.226695674040662	0.442728153208365	-0.226695674040662	0.442728153208365	0.999999612924786
ENST00000534171.5	-0.434475756071654	-0.0325937108855213	0.39506222864859	0.437668431001206	-0.24174074719234	0.160140061801661	0.409040965328105	0.515613032483	0.409040965328105	0.515613032483	0.999999612924786
ENST00000527615.5	-0.284033295898793	0.75993083082165	1.05533018235044	0.297786119900239	-2.60256377895881	-1.55862273022596	1.0122769918941	0.759221021018011	1.0122769918941	0.759221021018011	0.999999612924786
ENST00000369653.8	0.265536664968555	-0.190684764253149	-0.45799457021351	0.0912664269769766	1.6423372593197	1.1861158827254	-0.455473394859378	0.0812500173748082	-0.45799457021351	0.0912664269769766	0.831513609596619
ENST00000292431.5	0.120206848397273	-0.0518025524091052	-0.172545980806062	0.344371095037653	-1.4960206174214	-1.66803017889097	-0.171210637548397	0.461817773826435	-0.171210637548397	0.461817773826435	0.999999612924786
ENST00000226299.8	-0.167423153588753	-0.0166702665670066	0.150509471281411	0.165365865240778	0.269776858640066	0.42052971719482	0.151031435078164	0.205085679248473	0.151031435078164	0.205085679248473	0.974580707172496
ENST00000651992.1	0.171077311935415	0.829491642697561	0.656357145087235	0.143264904176889	-0.0913256956723977	0.567089391388449	0.660328824567376	0.00944574548000556	0.656357145087235	0.143264904176889	0.930870932293906
ENST00000320631.8	-0.315190063239379	-0.541032380791021	-0.226476778369962	0.0891527205927154	0.520421446059394	0.294579119339404	-0.225831546025002	0.0939280610268001	-0.225831546025002	0.0939280610268001	0.834610191871119
ENST00000602677.5	-0.16029366213847	-0.203471923897511	-0.044888775407196	0.836295134846939	0.751798551783182	0.708620239788763	-0.0424739917263275	0.856057691458996	-0.0424739917263275	0.856057691458996	0.999999612924786
ENST00000446108.5	-0.0295652230239925	0.0819259903686091	0.110946050253677	0.357200742284376	-2.26545348653535	-2.15396236769623	0.11193959377614	0.479654572310817	0.11193959377614	0.479654572310817	0.999999612924786
ENST00000296861.2	0.826811716626122	0.414196975707871	-0.415137823856881	0.183695147520825	-1.25194578358092	-1.66456096490339	-0.407507512460177	0.33745147073911	-0.407507512460177	0.33745147073911	0.999999612924786
ENST00000370626.4	0.183303165667641	0.23582116561967	0.0438314335432199	0.941695535332219	1.01370637927264	1.06622407690632	0.0603898509268106	0.912379227635616	0.0438314335432199	0.941695535332219	0.999999612924786
ENST00000423497.5	0.103060632589662	-0.109375530873387	-0.212957312331327	0.128207429346842	1.89324540517334	1.68080926963185	-0.212078892509079	0.0880920137869324	-0.212957312331327	0.128207429346842	0.906716311354131
ENST00000367448.5	0.166740674469263	0.028332431897409	-0.139073351268201	0.320480873758706	-0.795591297440912	-0.933999622021847	-0.137961063283365	0.415320281244911	-0.137961063283365	0.415320281244911	0.999999612924786
ENST00000342782.4	0.395763927850447	0.258246995961077	-0.14212073129017	0.677959095647839	0.874383492774834	0.736865853663299	-0.133421099640993	0.721784124211267	-0.133421099640993	0.721784124211267	0.999999612924786
ENST00000467766.5	0.250710416431202	0.541826474463687	0.289903932214169	0.701236619922554	4.63145730040615	4.92257399357084	0.2927786407258	0.28082391062503	0.289903932214169	0.701236619922554	0.999999612924786
ENST00000303142.11	0.0264320660120158	0.610870653360276	0.575068648671155	0.322118016496365	1.12594896378643	1.7103875003427	0.594680581618055	0.262475159499797	0.575068648671155	0.322118016496365	0.999999612924786
ENST00000284617.7	0.336720120273452	0.216695085701833	-0.121980408331234	0.805772306527043	-0.640192656787267	-0.760218508820986	-0.11304348789823	0.840931424443792	-0.11304348789823	0.840931424443792	0.999999612924786
ENST00000553264.5	-0.561627163075734	-0.0326617996570072	0.528335652798917	0.0823004539103492	-0.877923147637472	-0.34895871027739	0.530712878930841	0.19832982295341	0.530712878930841	0.19832982295341	0.967732610882539
ENST00000527906.5	-0.220490300492029	0.0240872087348224	0.242820769045581	0.420140913505633	-2.73141272180376	-2.48683586007101	0.248530001644458	0.571182997411324	0.248530001644458	0.571182997411324	0.999999612924786
ENST00000366481.4	0.367523578090231	0.321218587029294	-0.047214964936602	0.857346170600858	-1.76014115302822	-1.8064461429824	-0.0435882972724659	0.893041867714975	-0.0435882972724659	0.893041867714975	0.999999612924786
ENST00000319410.9	-0.0996113007535252	-0.123583484210209	-0.0242612561655905	0.781477564126106	0.473662162138341	0.449689979390173	-0.0238852602824566	0.783821889335664	-0.0238852602824566	0.783821889335664	0.999999612924786
ENST00000388837.6	-0.221350028583191	-0.302199012634938	-0.080953120791692	0.371870867092786	0.72085091361878	0.640001927578366	-0.0808845948592237	0.370359542404067	-0.080953120791692	0.371870867092786	0.999999612924786
ENST00000324787.10	0.120357734786373	0.069304924279436	-0.0522638076363031	0.762524055886251	0.384789292326109	0.333736418198396	-0.0501674406587729	0.795289528732277	-0.0501674406587729	0.795289528732277	0.999999612924786
ENST00000647730.1	0.0745789065316678	-0.00703010472608469	-0.0826710249497777	0.918159341538252	-2.27592307028497	-2.35753346613965	-0.0744612435494325	0.913785995911207	-0.0826710249497777	0.918159341538252	0.999999612924786
ENST00000375712.4	0.0038843098159352	-0.139243613613083	-0.145184186100674	0.656397983509021	-1.99799128540791	-2.14111976738666	-0.140237632573575	0.742107361920982	-0.140237632573575	0.742107361920982	0.999999612924786
ENST00000588800.5	-0.119047770667711	0.0927222094450072	0.203982806073779	0.707209344716964	-0.113991019735686	0.0977782111924844	0.220320901322507	0.743382662883578	0.220320901322507	0.743382662883578	0.999999612924786
ENST00000260187.7	-0.48540222698217	-0.194081918236399	0.288775198456293	0.294075031233735	-0.0466677780135712	0.244652331119513	0.292939910258129	0.35134460144421	0.292939910258129	0.35134460144421	0.999999612924786
ENST00000381709.6	-0.0920450025422301	0.00915984042396332	0.101013957286459	0.585841210312053	6.54087168804466	6.64207673511664	0.101243877049906	0.0237461994728733	0.101013957286459	0.585841210312053	0.999999612924786
ENST00000374516.8	0.156475001956899	0.0792466782676781	-0.0766484584874405	0.987757897599876	-0.917607138608649	-0.994837329160854	-0.0737004455209327	0.930477206873592	-0.0766484584874405	0.987757897599876	0.999999612924786
ENST00000417098.6	-0.156432222048204	-0.251178898868917	-0.0959466295286386	0.615655217632929	-0.477672767861229	-0.572419607265303	-0.0942622427532509	0.684689538767048	-0.0942622427532509	0.684689538767048	0.999999612924786
ENST00000620514.1	0.27595794461246	-0.194119598334124	-0.473742569634385	0.0801843505841435	1.15896619100662	0.688888643564527	-0.469048705419211	0.0820662590465159	-0.469048705419211	0.0820662590465159	0.815052788315137
ENST00000354968.5	-1.43979120347308	-1.61182604341012	-0.173864873493385	0.415623642274337	2.37545052093393	2.20341584250798	-0.172546529620936	0.272199132524074	-0.173864873493385	0.415623642274337	0.999999612924786
ENST00000546954.2	-0.0291300224970472	0.0666010555126959	0.0943936340313989	0.62363696458951	0.153965098665014	0.249696074195548	0.0968285713922192	0.661537168619471	0.0968285713922192	0.661537168619471	0.999999612924786
ENST00000378387.4	0.605898743674629	0.535160187652211	-0.0725927127883659	0.766301878624318	0.824277863937613	0.75353922653342	-0.0685966892254068	0.804026033280874	-0.0685966892254068	0.804026033280874	0.999999612924786
ENST00000322349.13	0.0363464714051491	0.0123644380388068	-0.0245095557324149	0.896249880474367	-1.20932182254004	-1.2333040512385	-0.0231222233658288	0.914933703851235	-0.0231222233658288	0.914933703851235	0.999999612924786
ENST00000527478.6	-0.0778273148462825	0.268418647324668	0.344653944628834	0.239923428322263	-2.30929124536918	-1.96304583467014	0.351409618645304	0.401860805453402	0.351409618645304	0.401860805453402	0.999999612924786
ENST00000280987.8	0.0896888686956615	0.224244978342897	0.132298849584491	0.640448030373344	-1.13398339677639	-0.999427694107788	0.138244515429437	0.71793682730558	0.138244515429437	0.71793682730558	0.999999612924786
ENST00000237536.9	0.484713979202742	0.507690739072461	0.0224049568312141	0.898528511200024	-2.0656709874976	-2.04269451453542	0.0252475377037307	0.927581724587477	0.0252475377037307	0.927581724587477	0.999999612924786
ENST00000268383.7	-0.206803345051669	-0.581754772523092	-0.376797309094471	0.107829684038003	-0.729825267795509	-1.10477694686099	-0.374809726679401	0.19568349222079	-0.374809726679401	0.19568349222079	0.967447653685349
ENST00000260953.10	-0.124437907634804	-0.00296502842122941	0.120735399414944	0.545294740941187	0.703978095992199	0.825450904928498	0.122298375589009	0.568748392507313	0.122298375589009	0.568748392507313	0.999999612924786
ENST00000357681.10	0.390372702688902	0.273820555746056	-0.117453893848262	0.544520524706658	-0.061206345618255	-0.17775861818642	-0.115645645924633	0.615885959959465	-0.115645645924633	0.615885959959465	0.999999612924786
ENST00000529332.5	0.62905056535144	-1.39327690909627	-1.94951294870207	0.212748041140835	2.49470068939467	0.472368903868884	-1.95178657654621	0.232998089455956	-1.95178657654621	0.232998089455956	0.98529678076595
ENST00000396432.7	0.261759870762683	0.178263221712704	-0.0842938858262325	0.712055897535735	-2.85170466555678	-2.9352015896432	-0.0814683614631404	0.790691177247113	-0.0814683614631404	0.790691177247113	0.999999612924786
ENST00000375279.6	0.145880262919233	0.346335507179215	0.198369442598146	0.504800096200467	-1.48489148768744	-1.28443667462363	0.205729077912085	0.621070460239534	0.205729077912085	0.621070460239534	0.999999612924786
ENST00000305784.7	-0.00566308820468472	0.0403417076010559	0.0449151447479186	0.799857730223185	0.573271448128827	0.619276206883761	0.0467107234186461	0.80336120369105	0.0467107234186461	0.80336120369105	0.999999612924786
ENST00000549920.6	0.0709059060586855	-0.30846049577946	-0.379482487481121	2.1533582699569e-07	1.55101370600351	1.17164731213877	-0.379398855057468	1.83217185730197e-08	-0.379482487481121	2.1533582699569e-07	3.73419668242526e-05
ENST00000373178.5	-0.538301311838207	-0.325035030426467	0.211857967304494	0.22625125848844	-0.701862119394898	-0.488595943659666	0.213615585495091	0.296533938323173	0.213615585495091	0.296533938323173	0.999999612924786
ENST00000253048.10	0.201894115020664	-0.0921246571233433	-0.294798831477516	0.0626157300248169	-0.770499747858287	-1.06451863103458	-0.293310820803022	0.127309886341567	-0.293310820803022	0.127309886341567	0.906322143726619
ENST00000511473.5	-0.126031007342207	-0.314918153615441	-0.18805768507301	0.894031038245016	-0.498130569797474	-0.687021641419626	-0.189157816675589	0.843012372515567	-0.18805768507301	0.894031038245016	0.999999612924786
ENST00000369681.10	-0.195679754207626	0.0282664062708385	0.221703389044512	0.345945518361629	-0.705503125201027	-0.481557154789901	0.22589914750577	0.426857190033289	0.22589914750577	0.426857190033289	0.999999612924786
ENST00000375499.8	-0.500221602707078	-0.375654583799148	0.124299600566171	0.164741793582259	0.438754737374676	0.563321762528067	0.124724556832187	0.137734061606384	0.124299600566171	0.164741793582259	0.948357623122523
ENST00000394222.8	0.0681123700650345	-0.459426979613402	-0.530517308305347	0.0705585126528932	-0.548780287285417	-1.0763199858332	-0.526201819582357	0.144328590250304	-0.526201819582357	0.144328590250304	0.931270821574165
ENST00000381647.7	0.00583186600528462	0.0307328097860632	0.0241894930075581	0.890529123894785	-1.09246394095466	-1.06756323791117	0.025909663989486	0.922398533478764	0.025909663989486	0.922398533478764	0.999999612924786
ENST00000366847.9	-0.146832646736052	-0.294027074107249	-0.148484408940783	0.413341443547249	1.4402776533153	1.2930832273453	-0.146904711969221	0.403230612962781	-0.148484408940783	0.413341443547249	0.999999612924786
ENST00000511437.6	0.0656139658251647	0.140661283240956	0.0739205308381972	0.747375281131635	0.59404174488397	0.669088915699692	0.076383251545759	0.768360512961713	0.076383251545759	0.768360512961713	0.999999612924786
ENST00000442415.7	-0.141244481888133	-0.120940709349803	0.0198692931512299	0.898343697883736	-1.42846452350698	-1.40816092751406	0.0212114569680657	0.923022060468266	0.0212114569680657	0.923022060468266	0.999999612924786
ENST00000398659.8	0.09646347893791	0.343968608721364	0.246255849243483	0.277772120943581	-0.0876559005076791	0.159848823236213	0.249543387147603	0.357021439413839	0.249543387147603	0.357021439413839	0.999999612924786
ENST00000220751.5	0.371927295042714	0.147238100625754	-0.230588938734955	0.550931416849633	1.04527026519524	0.820580967054299	-0.219953063777895	0.595479014844752	-0.219953063777895	0.595479014844752	0.999999612924786
ENST00000596995.1	-0.0459277543874835	-0.386576156258534	-0.340596454166954	0.457085639676596	-0.988254551431119	-1.32890409202525	-0.339184468156124	0.546987742351901	-0.339184468156124	0.546987742351901	0.999999612924786
ENST00000357886.8	-0.00530563482026659	0.0156218994151719	0.0202938728529685	0.887962489626819	0.899706974284019	0.920634504650191	0.0214507305386537	0.874738571359602	0.0202938728529685	0.887962489626819	0.999999612924786
ENST00000402673.7	-0.0983682107609339	0.0482746455683335	0.145961831871357	0.421477220442922	0.576455637145301	0.723098419007041	0.147325958728193	0.4837946649934	0.147325958728193	0.4837946649934	0.999999612924786
ENST00000303887.10	0.123630404067204	-0.040344893425039	-0.164077416448581	0.0108553753227517	0.860543320478736	0.696568043593714	-0.16396622490407	0.00100476908900859	-0.164077416448581	0.0108553753227517	0.326707921215049
ENST00000357002.5	0.193801716310028	-0.078886576539576	-0.274735434036042	0.414062824096282	-0.272011112390163	-0.544699434454971	-0.269975044535791	0.513059310905418	-0.269975044535791	0.513059310905418	0.999999612924786
ENST00000517876.5	-0.135500850835063	0.0901973023538822	0.225173794642329	0.252792614984988	0.0589699489879588	0.284667939420027	0.226816857685829	0.341751893786129	0.226816857685829	0.341751893786129	0.999999612924786
ENST00000309117.11	-0.224737544749892	0.0199248226908163	0.243667986689766	0.160563500166834	-0.405712968796211	-0.161050701771332	0.245727206646281	0.229105317996088	0.245727206646281	0.229105317996088	0.98529678076595
ENST00000371142.9	-0.143152493381479	0.0474042225524456	0.189906797957752	0.123896031265776	-0.546344695085347	-0.355787999536624	0.190816598835892	0.147192256624463	0.190816598835892	0.147192256624463	0.931270821574165
ENST00000295025.12	-0.0429454893134863	-0.255121507254711	-0.214372962496339	0.500439675423331	-1.3947695382886	-1.60694605076687	-0.210391875344587	0.610705959310224	-0.210391875344587	0.610705959310224	0.999999612924786
ENST00000491415.7	-0.224579888459076	0.0120085696166574	0.23603819474859	0.125733227472103	0.191534770624418	0.428123157039748	0.237375134634685	0.178087196028695	0.237375134634685	0.178087196028695	0.963215451028766
ENST00000635248.1	0.181109132574269	0.016253117115506	-0.166476706440108	0.548116311624492	0.241294333738024	0.0764380924009696	-0.162660675256272	0.617322768157329	-0.162660675256272	0.617322768157329	0.999999612924786
ENST00000372037.8	0.0306735813193095	1.05437169937353	1.02081165128518	0.0153721676826616	-1.99471538564681	-0.971018093542992	1.04236644612402	0.10100943377726	1.04236644612402	0.10100943377726	0.856129109109644
ENST00000672434.1	-0.202725766475658	0.00468605629973546	0.206725369982028	0.160186391943998	-0.453602374338605	-0.246190629462049	0.207905471817442	0.230968497189155	0.207905471817442	0.230968497189155	0.98529678076595
ENST00000337502.5	-14.0427847273943	-4.0826453818427	5.87847105205287	2.18835972800275e-05	1.11646158234111	11.0764933022925	10.0154391013596	0.00688293656420372	10.0154391013596	0.00688293656420372	0.238011635793643
ENST00000525763.5	-0.0963579400078382	0.221384466409957	0.317500971760318	0.0994168705455458	3.77197284914041	4.08971543546658	0.317904952702828	0.000147091780719911	0.317500971760318	0.0994168705455458	0.853160370382494
ENST00000474859.5	0.254739466301576	1.02550617257182	0.76972888756069	0.120385664364485	-1.99488093636763	-1.22411529688834	0.791360109864041	0.305618588195805	0.791360109864041	0.305618588195805	0.999999612924786
ENST00000186436.10	-0.189624607127231	-0.116770834266701	0.0720967214517765	0.639960019982294	-0.730675221025964	-0.657821559589454	0.0735004330200102	0.700070458448812	0.0735004330200102	0.700070458448812	0.999999612924786
ENST00000615891.2	-0.364531589943947	-0.121752255251257	0.238753249760863	0.503320951483753	0.494679885630115	0.737458970277331	0.245109710178734	0.53360125217301	0.245109710178734	0.53360125217301	0.999999612924786
ENST00000319394.8	-0.665437870352045	-0.247406140700099	0.416799838116108	0.193917653556668	-2.61206725044767	-2.19403621729253	0.420673153475778	0.364489236737587	0.420673153475778	0.364489236737587	0.999999612924786
ENST00000244869.3	0.441828501186487	0.422647258194543	-0.0211451320047908	0.999999612924786	-1.09329150792037	-1.11247396771125	-0.00971056228612355	0.990027318281604	-0.0211451320047908	0.999999612924786	0.999999612924786
ENST00000374467.4	0.229565265688385	0.386501079981509	0.155366675282029	0.48991917961963	0.152684363098855	0.309620066916798	0.159066089900929	0.534245728596526	0.159066089900929	0.534245728596526	0.999999612924786
ENST00000449592.7	-0.406336981909084	-0.506731890146019	-0.102353631573995	0.792736189887815	-1.72338459658481	-1.82378024168786	-0.0987831621705721	0.836512163559366	-0.0987831621705721	0.836512163559366	0.999999612924786
ENST00000507488.6	-0.767569912754561	-0.243902672503964	0.521559361442551	0.701292074630208	3.78527365045211	4.30894440914458	0.524238640808157	0.0447676407617712	0.521559361442551	0.701292074630208	0.999999612924786
ENST00000630771.2	0.0370972518996039	0.1253737959266	0.0883230505903099	0.623645143644452	-1.09006742000404	-1.00179113130061	0.0889189677737732	0.724339863100647	0.0889189677737732	0.724339863100647	0.999999612924786
ENST00000409341.5	-0.0476064716997463	1.26821375514722	1.31293479934049	0.000428007511321676	-1.39334565163583	-0.0775260053637681	1.33003218973431	0.0109522193996174	1.33003218973431	0.0109522193996174	0.328717024562693
ENST00000591097.5	-0.157510980004234	-0.273006841313868	-0.11561383406805	0.757982750459963	4.75266927933095	4.6371739446954	-0.114953510441411	0.677463158783719	-0.11561383406805	0.757982750459963	0.999999612924786
ENST00000398944.7	-0.0206980600802685	0.375408949055408	0.397525639990984	0.414629261122995	-2.65020936597827	-2.25410590308073	0.397585207001265	0.651662156515437	0.397585207001265	0.651662156515437	0.999999612924786
ENST00000556672.1	0.160858232892856	0.176092708620233	0.0127949905272073	0.953316306626267	-0.163205342276787	-0.14797153617314	0.0203018341313479	0.966921629469444	0.0203018341313479	0.966921629469444	0.999999612924786
ENST00000361464.8	-0.0569368509402131	0.0473784432069963	0.103731201356257	0.458080526574345	-1.06455896391569	-0.960243764869116	0.105036582512604	0.547586161833444	0.105036582512604	0.547586161833444	0.999999612924786
ENST00000481939.5	-0.145272362443676	0.734813974418649	0.870591387218783	0.34760995671593	-2.1126665124248	-1.23259882394673	0.853601610608415	0.783642231883998	0.853601610608415	0.783642231883998	0.999999612924786
ENST00000326181.11	-0.0512116708869599	0.0973327459201085	0.148169402744655	0.380660364914238	-1.25158105768854	-1.10303682216521	0.149460982011006	0.506217808128521	0.149460982011006	0.506217808128521	0.999999612924786
ENST00000619426.5	0.0729454330943835	-0.0126784642057547	-0.0857194680955647	0.368458836524303	2.14685774547138	2.0612338702571	-0.0856158855232805	0.290579061911152	-0.0857194680955647	0.368458836524303	0.999999612924786
ENST00000361417.6	-0.11919503536267	-0.350340965228934	-0.233068164593458	0.374656888692093	0.652072294715767	0.420926215725476	-0.230258055433396	0.426769366700228	-0.230258055433396	0.426769366700228	0.999999612924786
ENST00000338754.9	0.00251585604662595	0.0327673838573764	0.0291783766989724	0.868970844389462	-1.02349596206908	-0.993244603412723	0.0313846466165999	0.892834158103891	0.0313846466165999	0.892834158103891	0.999999612924786
ENST00000376259.7	0.136160567464787	0.0228391569392853	-0.11428254578509	0.628095273201618	-0.703575756264805	-0.816897442617612	-0.111315610711352	0.705873224359452	-0.111315610711352	0.705873224359452	0.999999612924786
ENST00000249776.12	0.243722960680508	0.203450451805661	-0.0409433371893295	0.788144321632135	0.182220157421028	0.141947591052781	-0.0395587633099239	0.821317301771399	-0.0395587633099239	0.821317301771399	0.999999612924786
ENST00000376585.6	-0.282535892424694	-0.25924381383758	0.0225610457053649	0.8845288596133	-0.989440336393018	-0.966148390117214	0.0238881653264218	0.904528921068425	0.0238881653264218	0.904528921068425	0.999999612924786
ENST00000376663.8	-0.0870122074278134	0.150661569043021	0.236545017101723	0.18060851453096	-1.08074424740208	-0.84307061700977	0.2388096110417	0.284057240412646	0.2388096110417	0.284057240412646	0.999999612924786
ENST00000297265.5	0.0630959604429194	-0.0703321928490231	-0.140014997109277	0.752971919712884	-0.304261434033631	-0.437690112842856	-0.127906963069829	0.811379487481822	-0.127906963069829	0.811379487481822	0.999999612924786
ENST00000642195.1	0.0920195683600327	-0.0618423172609298	-0.154608452869799	0.288397956367662	1.3838792613848	1.23001741014527	-0.153680859385105	0.23763042288188	-0.154608452869799	0.288397956367662	0.999999612924786
ENST00000621413.4	-0.0198458120207682	0.191209527672735	0.210184439214083	0.192345953340575	0.0494854157240217	0.260540694117852	0.211837264229633	0.241576755606277	0.211837264229633	0.241576755606277	0.99240790365107
ENST00000296503.10	0.329264551931786	0.206997866645926	-0.122460633916101	0.117058649319081	0.434458475938539	0.312191797971635	-0.122120919559809	0.0998524867366639	-0.122460633916101	0.117058649319081	0.880869323875118
ENST00000530758.2	-0.0354027000143482	0.070134906394074	0.104796021725319	0.44341603821459	-0.105088914745257	0.000448638832312597	0.106118367306571	0.496343261643237	0.106118367306571	0.496343261643237	0.999999612924786
ENST00000547157.1	-0.138270374125037	-0.120010274721162	0.0138486889086522	0.931508215951184	5.11328558736295	5.13154689863564	0.0191039988582129	0.934379206619755	0.0191039988582129	0.934379206619755	0.999999612924786
ENST00000354831.11	-0.478101104887946	-0.430675426481137	0.0472006593124743	0.666132367676313	0.594247988261003	0.641673656579842	0.04748480644603	0.666181711055143	0.04748480644603	0.666181711055143	0.999999612924786
ENST00000085068.7	0.231490598323798	0.0756219154258341	-0.156546741345874	0.235882523687366	1.26969328061373	1.11382461654384	-0.155446537307272	0.204021609291592	-0.156546741345874	0.235882523687366	0.987262861690635
ENST00000319974.6	0.0624468021313797	-0.20084513503651	-0.26767539516243	0.462408177992536	-0.551790303638912	-0.815082679430244	-0.260208074688249	0.56062864975377	-0.260208074688249	0.56062864975377	0.999999612924786
ENST00000296468.8	-0.163374771462421	-0.326548242233069	-0.165676295203082	0.653580177868078	0.279550939363475	0.116377038334354	-0.161632723958141	0.7056672166556	-0.161632723958141	0.7056672166556	0.999999612924786
ENST00000367296.8	-1.10986827390766	-1.29232461910705	-0.186019308581123	0.527895954261575	0.081801608240205	-0.100655009628578	-0.183684344616165	0.575750572978065	-0.183684344616165	0.575750572978065	0.999999612924786
ENST00000366600.8	-0.268093128066965	0.0435301647052704	0.310261068098303	0.203272573705029	-2.1734243013891	-1.86180141248965	0.314210766277027	0.357172623754406	0.314210766277027	0.357172623754406	0.999999612924786
ENST00000324379.10	-0.439860361188647	-0.257921190906285	0.181622478181134	0.242378005292292	0.764094704410735	0.946033797224552	0.18230769504313	0.298286464314942	0.18230769504313	0.298286464314942	0.999999612924786
ENST00000356763.8	0.199586529231154	0.199831781688087	-0.000880137064197761	0.9914635788571	1.03420867153813	1.034453900391	0.00138021158981494	0.992777267639293	0.00138021158981494	0.992777267639293	0.999999612924786
ENST00000330479.8	0.194199474541099	0.247316095717224	0.0523804156424998	0.715115338161761	-0.302907174043028	-0.249790588323096	0.0538740061378447	0.731418607404725	0.0538740061378447	0.731418607404725	0.999999612924786
ENST00000650688.1	-0.355034419415809	-0.239023484403227	0.115777211841184	0.357995190304574	0.551963015697925	0.667973907547334	0.116238830148998	0.402842053708357	0.116238830148998	0.402842053708357	0.999999612924786
ENST00000613030.4	0.497134841880239	0.766792419067221	0.266872613056761	0.427363816117287	-0.524030824459929	-0.254373640808133	0.277321984548985	0.530797202710027	0.277321984548985	0.530797202710027	0.999999612924786
ENST00000366808.5	0.00201167294579499	0.145260949926483	0.1416223970563	0.553609888464915	-1.09488381790334	-0.951634806969969	0.145599265837598	0.638044964796339	0.145599265837598	0.638044964796339	0.999999612924786
ENST00000321337.12	-0.0770149908259351	0.0195863561850373	0.0951427567707603	0.636878735560071	-0.992340202802882	-0.895739059968392	0.0978933683078833	0.706874793682965	0.0978933683078833	0.706874793682965	0.999999612924786
ENST00000368301.6	-0.0516449459449638	0.234410936535961	0.286052517025367	0.0638965939272489	-0.494075935054381	-0.208020202946013	0.286687630044729	0.155634861352281	0.286687630044729	0.155634861352281	0.941478881657627
ENST00000353704.3	0.0442931456391999	0.188545969686085	0.140994271023876	0.647702622751137	-0.281455395573096	-0.137202872996076	0.147950709170861	0.695322987506648	0.147950709170861	0.695322987506648	0.999999612924786
ENST00000306562.8	-0.291252808060295	-0.389001596439345	-0.0997363359115715	0.753264892844393	-1.91211622385496	-2.00986551184868	-0.0960173196831065	0.811751595219439	-0.0960173196831065	0.811751595219439	0.999999612924786
ENST00000263697.6	-0.179938456396605	0.044684481996438	0.224165215460312	0.0327430806470263	-0.774765740046634	-0.550142838270726	0.22495267794999	0.06383698330491	0.22495267794999	0.06383698330491	0.742725284990566
ENST00000381571.6	-0.130559583562932	0.353613434314565	0.480982652355763	0.132318746759402	1.02543929887493	1.50961181473234	0.486631387197995	0.0970252861405694	0.480982652355763	0.132318746759402	0.909527557506946
ENST00000457724.2	0.457973184904593	9.21321857912861	8.75189285972724	3.43783904058412e-27	-7.20820421325516	1.54709491833385	4.10473750736433	8.52720697877177e-05	4.10473750736433	8.52720697877177e-05	0.00739362986056203
ENST00000323064.12	0.178415910546717	1.38340443026242	1.20079200572674	0.229725240734261	-3.21301466098639	-2.00803608736938	1.14134400584228	0.671464527796888	1.14134400584228	0.671464527796888	0.999999612924786
ENST00000353258.8	-0.33380081708969	-0.32236130871041	0.0100947368837434	0.954414687361099	-1.2493572163944	-1.23791815453138	0.0129184504378381	0.969694367274009	0.0129184504378381	0.969694367274009	0.999999612924786
ENST00000341298.3	0.414966976766634	0.157287135244626	-0.259932059199604	0.362956245328125	1.25650802644256	0.998828083984098	-0.255513565273524	0.402847481551369	-0.255513565273524	0.402847481551369	0.999999612924786
ENST00000629385.1	-1.56115416312352	1.45827644555596	3.03920040407492	0.0106866563921632	0.559982608188506	3.57939336393799	2.98804143859067	0.366681255251817	2.98804143859067	0.366681255251817	0.999999612924786
ENST00000293861.8	0.0450078453861185	-0.0709552237064435	-0.116199799540709	0.62337335712319	-2.70900773823306	-2.82497118394441	-0.114578469322885	0.714158288750312	-0.114578469322885	0.714158288750312	0.999999612924786
ENST00000621737.4	-0.324678693471908	-0.797679496397593	-0.473703048349211	0.0130880413936127	-0.425460676796965	-0.898461686041182	-0.473035494078614	0.039985490561902	-0.473035494078614	0.039985490561902	0.631980365327363
ENST00000273986.10	0.0152768689443774	-0.148781485231183	-0.164624473022548	0.502517739319156	1.05204239035852	0.887983882978884	-0.163363886834244	0.558435229665876	-0.163363886834244	0.558435229665876	0.999999612924786
ENST00000328771.9	-0.193115646655403	-0.170191739052981	0.022240399002357	0.861601909242597	-0.875951484157776	-0.853027645168822	0.0232782099261173	0.879958019720997	0.0232782099261173	0.879958019720997	0.999999612924786
ENST00000356033.8	0.164836475196429	0.0392532741336357	-0.126319661437177	0.4232186115407	2.8149253494476	2.68934225575205	-0.12536146489668	0.234734392777303	-0.126319661437177	0.4232186115407	0.999999612924786
ENST00000441402.5	-0.882134893438534	1.04066202297309	1.92100614084597	1.63308336004571e-05	-2.90651313117589	-0.983717555389086	1.94696789205195	0.00586135761596488	1.94696789205195	0.00586135761596488	0.212741966625968
ENST00000405709.7	0.232356851948341	0.198236268627512	-0.0368118167399312	0.873772280883562	1.33455033560775	1.30042976313768	-0.0326811674370702	0.894474481977518	-0.0326811674370702	0.894474481977518	0.999999612924786
ENST00000334062.8	0.0238774172287289	-0.0375790194460171	-0.0622668300610982	0.762095997091821	-1.1243702355367	-1.18582689346327	-0.0603790414807919	0.816113336706263	-0.0603790414807919	0.816113336706263	0.999999612924786
ENST00000278505.5	-0.0594525450363774	0.232373982509061	0.289658999460864	0.280144790259976	-1.09216242720929	-0.800336260635414	0.295238152545507	0.409046931001922	0.295238152545507	0.409046931001922	0.999999612924786
ENST00000427635.6	0.328707269250184	0.526519575255135	0.190267961541425	0.705965013573903	0.587622664001415	0.785434500820822	0.209153344478373	0.701762195762359	0.190267961541425	0.705965013573903	0.999999612924786
ENST00000245407.8	0.476391080444939	0.163870630140117	-0.316553545449086	0.371393814157853	-0.220997556135017	-0.533518389687082	-0.307415047760617	0.483458061408684	-0.307415047760617	0.483458061408684	0.999999612924786
ENST00000639028.1	-0.00628639964657405	21.2247695365687	21.2177945756954	0	-16.6035761856003	-4.53335302157081	7.44144637627807	0.374715084115497	7.44144637627807	0.374715084115497	0.999999612924786
ENST00000596272.5	0.0176166113300556	-0.16531157307118	-0.183027187280743	0.0466496714482223	2.41582196856741	2.23289382034223	-0.182946722680172	0.00781023008485501	-0.183027187280743	0.0466496714482223	0.662974531771532
ENST00000357590.9	-0.0107944524266542	0.136831225781821	0.146207189980119	0.512852790901258	1.46351243863902	1.61113812201316	0.148615545444155	0.474596265466241	0.146207189980119	0.512852790901258	0.999999612924786
ENST00000278618.9	0.150168433989454	0.168940087502507	0.0184632132502955	0.906358465161181	1.74864562107817	1.7674172766759	0.0190201634466104	0.892168323015687	0.0184632132502955	0.906358465161181	0.999999612924786
ENST00000466681.2	0.666852931221591	0.693559834187192	0.0264481672606645	0.897458902811479	1.03067766120684	1.05738441684715	0.0283283545869681	0.913524664027577	0.0283283545869681	0.913524664027577	0.999999612924786
ENST00000460680.6	0.118338919601527	0.215624701081156	0.0963483361035753	0.591747569965828	-1.74512757989105	-1.64784200463953	0.0991426832777043	0.686379074545742	0.0991426832777043	0.686379074545742	0.999999612924786
ENST00000375153.8	-0.426455178921732	-0.5447802688039	-0.120804552576477	0.57254014629173	0.650363929846727	0.532038803270661	-0.118051608198645	0.591529433857008	-0.118051608198645	0.591529433857008	0.999999612924786
ENST00000566115.5	-0.141223575880674	-0.552074394234819	-0.414071691687635	0.163604283719546	1.6872665682477	1.27641571452582	-0.410735380017431	0.159424804199532	-0.414071691687635	0.163604283719546	0.947785607609619
ENST00000631357.2	0.209931849859067	0.433545325544458	0.221064678823855	0.422522994216501	-0.0949944799373376	0.128618771947126	0.226617858261518	0.496865733599997	0.226617858261518	0.496865733599997	0.999999612924786
ENST00000324447.7	0.236463146134234	0.438808765524256	0.201338118467165	0.275309895762352	0.70317404571121	0.905519629495659	0.203408706841526	0.2906555466061	0.203408706841526	0.2906555466061	0.999999612924786
ENST00000375541.10	-0.414930544035128	-0.796363891209136	-0.38313470418875	0.142293943199519	-1.29196790235524	-1.67340159536156	-0.381384253183536	0.24229330669449	-0.381384253183536	0.24229330669449	0.99261555076137
ENST00000297578.9	0.104232964590017	0.0111528948163222	-0.0938326129428404	0.573385723840909	0.373428072946533	0.280347940024555	-0.0925128622902658	0.620916938452077	-0.0925128622902658	0.620916938452077	0.999999612924786
ENST00000559717.6	-0.414025452999183	0.300188180840537	0.713768552365296	1.85753052191683e-05	-1.49333870402506	-0.779125248648199	0.715265011663545	0.00136546550405977	0.715265011663545	0.00136546550405977	0.0742174658301142
ENST00000232375.8	-0.462269118048794	-0.790321764458808	-0.330632858641162	0.268946728230888	-0.0201549526435275	-0.348207898174434	-0.328158101864104	0.344783874536896	-0.328158101864104	0.344783874536896	0.999999612924786
ENST00000291572.13	0.10826076661726	-0.105610957547848	-0.214952202669622	0.267979582502227	-1.7907004016149	-2.00457235216096	-0.212808994289415	0.407705670816256	-0.212808994289415	0.407705670816256	0.999999612924786
ENST00000489572.5	-0.0135685322039715	-0.191856675516433	-0.179249825028046	0.845074874027373	-1.75264450036504	-1.93093468740478	-0.173173571423268	0.84169719694548	-0.179249825028046	0.845074874027373	0.999999612924786
ENST00000160827.9	0.00807275513887832	-0.0594745652532919	-0.0678643377445591	0.505340036906436	1.32458115010876	1.25703384816854	-0.0674087829215433	0.459968469395467	-0.0678643377445591	0.505340036906436	0.999999612924786
ENST00000338244.6	0.171246206032578	0.693650983436669	0.518522905232552	0.209678123371081	-1.33314230400042	-0.81073827773091	0.535351011460335	0.358678036402609	0.535351011460335	0.358678036402609	0.999999612924786
ENST00000396861.5	0.0607583198897094	-0.13540577533561	-0.196160735272132	0.00334848774420158	2.05553632136121	1.85937226563373	-0.19616431900464	1.21095265622572e-06	-0.196160735272132	0.00334848774420158	0.151166233906621
ENST00000373699.6	-0.0195235309641026	-0.14870510544393	-0.129507047318099	0.24201563717384	0.872531619406081	0.74335004274404	-0.129049564303507	0.242113557404538	-0.129049564303507	0.242113557404538	0.99261555076137
ENST00000286317.6	-0.183704614443166	0.081277404741273	0.259869093129452	0.552947174734581	1.55798206004859	1.82296400818536	0.267443711841219	0.464324222684829	0.259869093129452	0.552947174734581	0.999999612924786
ENST00000535902.6	-0.281210711917181	-0.0208321215726432	0.253081933524382	0.580842747888047	-0.309773914100408	-0.0493959051148991	0.266696869034265	0.631551789523291	0.266696869034265	0.631551789523291	0.999999612924786
ENST00000572272.6	0.390686667324082	0.522542865246494	0.130418142303898	0.630972552590605	-2.00550113771888	-1.87364543152213	0.13742742363478	0.7321382747928	0.13742742363478	0.7321382747928	0.999999612924786
ENST00000252934.10	0.451405897438984	0.5344488508589	0.0823287434868509	0.623925036334702	1.31024763324957	1.39329059421579	0.0839817776877986	0.592293467972978	0.0823287434868509	0.623925036334702	0.999999612924786
ENST00000615907.4	0.156111532810157	-0.221980584350678	-0.378646082697471	0.0288911957485626	-0.28844115958653	-0.666533415259629	-0.377507038902065	0.0733983900135719	-0.377507038902065	0.0733983900135719	0.791332887998501
ENST00000393909.7	0.191332160017508	0.230015947101931	0.0378963899478826	0.801954688543776	0.328259503476883	0.366943297374153	0.0391919931054676	0.783257665547984	0.0378963899478826	0.801954688543776	0.999999612924786
ENST00000394295.6	0.522261322511711	0.309890621242588	-0.214469477409342	0.517187939208459	0.580374843493057	0.368003877568119	-0.208975532996833	0.590343952852964	-0.208975532996833	0.590343952852964	0.999999612924786
ENST00000381401.11	0.0871862432062461	-0.509721930997036	-0.596919896364617	5.1437734326161e-08	0.173990553416179	-0.42291766696075	-0.596922456990072	1.4421225370106e-06	-0.596922456990072	1.4421225370106e-06	0.000212907955632984
ENST00000238831.9	0.0379780396344114	0.220488135048994	0.181454063356499	0.361263977530473	1.00244956275392	1.18495961221553	0.183666752574583	0.37410816194234	0.183666752574583	0.37410816194234	0.999999612924786
ENST00000476977.5	0.523954332701662	-0.747998680771818	-1.20147991305865	0.876765334092079	1.11794252547065	-0.154029299418407	-1.20648050717514	0.701799052939063	-1.20147991305865	0.876765334092079	0.999999612924786
ENST00000270142.11	0.0975869733512654	0.188692006400957	0.0909905498330567	0.22044194766224	0.489651409732102	0.580756452096193	0.0911596777511996	0.178012354328883	0.0909905498330567	0.22044194766224	0.984570321828395
ENST00000357039.9	-0.113552974898608	0.379599715318068	0.490061719402879	0.12803333701246	-0.556060282537162	-0.0629079302934184	0.498474584189997	0.212446002975098	0.498474584189997	0.212446002975098	0.980553604713583
ENST00000401041.5	0.0148873065857283	-0.407351491156348	-0.422531954284791	0.155968726983212	-0.624849004446473	-1.04708835507824	-0.421380715746078	0.263933841104585	-0.421380715746078	0.263933841104585	0.999999612924786
ENST00000646667.1	-0.0825957694890447	0.0281413346809771	0.110219913985248	0.438402733597413	-2.25639475774376	-2.14565775647948	0.111467151251157	0.535865093086371	0.111467151251157	0.535865093086371	0.999999612924786
ENST00000381867.6	-2.75651176221598	-2.93304600799711	-0.184603911066747	0.668776945680362	-0.569887115282542	-0.746422300706374	-0.189337355960681	0.691023296539583	-0.189337355960681	0.691023296539583	0.999999612924786
ENST00000313899.12	0.0904541191819291	-0.108812595567111	-0.19937868986318	0.0068678636425157	-0.115545983049277	-0.314812697561165	-0.199198745170983	0.00724302081379411	-0.199198745170983	0.00724302081379411	0.244228402440434
ENST00000407983.7	-0.865959747754967	-0.310346641770057	0.553168614888915	0.228186540912536	3.43476961015953	3.99038324175558	0.555971633122657	0.0374401512218757	0.553168614888915	0.228186540912536	0.98529678076595
ENST00000401558.7	0.0507935688179387	0.256967757327814	0.20575349633563	0.153409078363477	-0.0421781757176092	0.163996135725483	0.20629792791272	0.0286686965403237	0.20575349633563	0.153409078363477	0.938406596372331
ENST00000443785.5	0.0742961542029039	-0.166227504454044	-0.24299008320845	0.300586789256013	-0.626856253260285	-0.867380036628748	-0.23922866468786	0.377648064615904	-0.23922866468786	0.377648064615904	0.999999612924786
ENST00000619049.4	0.189517376256788	0.0980902074473311	-0.0921640481602672	0.635805420672457	-0.595984690965849	-0.687412048486534	-0.0900684155048896	0.709540897153659	-0.0900684155048896	0.709540897153659	0.999999612924786
ENST00000350498.8	0.043405551885413	-0.0647068118477739	-0.108612126562303	0.311288429052745	-0.732368337232869	-0.840480727948881	-0.107793652515749	0.368932942068985	-0.107793652515749	0.368932942068985	0.999999612924786
ENST00000366649.7	0.14107658815947	0.099967131194937	-0.0418722803089444	0.797166924244649	0.0850759169879028	0.0439663858625452	-0.0402945700026911	0.829600586986481	-0.0402945700026911	0.829600586986481	0.999999612924786
ENST00000016171.6	0.0139795768381282	-0.0372306260581877	-0.0522658382011827	0.763757504075205	1.33996562761489	1.28875542316018	-0.0508410588046826	0.770296688195474	-0.0508410588046826	0.770296688195474	0.999999612924786
ENST00000283875.6	0.0435442000902114	0.0262020118539231	-0.0179703551625781	0.948090866987566	-0.0110563422737027	-0.0283987715802206	-0.0158832101513506	0.955780311034208	-0.0158832101513506	0.955780311034208	0.999999612924786
ENST00000617312.4	-0.174664769626808	0.201225925504438	0.37564875131199	0.265923892233477	-1.78411968713902	-1.4082298445675	0.379913262855317	0.453185133367396	0.379913262855317	0.453185133367396	0.999999612924786
ENST00000350638.10	0.0187982706893637	0.245674308351299	0.22343930602319	0.545477288612888	1.59836075924751	1.82523683697881	0.229350404117939	0.476348718561234	0.22343930602319	0.545477288612888	0.999999612924786
ENST00000639435.1	-0.00234687998501282	1.26563970353023	1.26769877025453	0.00395288528524868	-1.95773302736438	-0.689747772715907	1.2805448700343	0.0813119942174676	1.2805448700343	0.0813119942174676	0.810523300023571
ENST00000320619.10	0.0999602831103871	-0.174271479095939	-0.278501374663962	0.456664072985261	-0.769540979699977	-1.0437732479126	-0.270060115912269	0.565412400294424	-0.270060115912269	0.565412400294424	0.999999612924786
ENST00000321998.10	-0.0117289406783477	-0.292587778650987	-0.282935063637401	0.203533985090014	-0.0980993373751535	-0.378958338149702	-0.279956884125281	0.286568478790832	-0.279956884125281	0.286568478790832	0.999999612924786
ENST00000262432.13	-0.158864283684115	-0.44129406409441	-0.282662204646353	0.229960840172732	-0.857140767005039	-1.13957070783543	-0.28202674617766	0.346273636660241	-0.28202674617766	0.346273636660241	0.999999612924786
ENST00000414416.2	-0.471503733690489	-0.663187909035462	-0.196937577197775	0.566214378441846	1.02090777176267	0.829223491352826	-0.191349536546999	0.588251861611186	-0.191349536546999	0.588251861611186	0.999999612924786
ENST00000380171.8	0.0778375706715729	0.077089830197064	-0.00108025757385244	0.995734562485186	0.597317653253167	0.596569732469818	0	0.999608165842299	0	0.999608165842299	0.999999612924786
ENST00000559471.6	0.0582573151802979	0.475677288842731	0.416291591995079	0.163746105760206	-1.33788016573919	-0.920460693527583	0.423111218854811	0.313979086352037	0.423111218854811	0.313979086352037	0.999999612924786
ENST00000415933.5	0.91314977216303	1.3253086021054	0.412228965432895	0.245591738992508	-2.47676922654792	-2.06461116114559	0.420645469086611	0.452775544241864	0.420645469086611	0.452775544241864	0.999999612924786
ENST00000174618.5	0.102539526957033	-0.0339473319051836	-0.139797769518748	0.663573345756548	-0.408813958459566	-0.545301175122073	-0.133524173450621	0.733302850856207	-0.133524173450621	0.733302850856207	0.999999612924786
ENST00000398844.7	0.00111459721608732	0.118106430990877	0.116072337748343	0.454719425936514	0.208505880534868	0.325497664103319	0.117840423581478	0.491439320624295	0.117840423581478	0.491439320624295	0.999999612924786
ENST00000236959.14	-0.104532623570628	-0.0918290687739366	0.012613671629504	0.897503107752677	0.815744051402808	0.828447596785171	0.0128349640596237	0.896161102283355	0.012613671629504	0.897503107752677	0.999999612924786
ENST00000310015.11	-0.0822220619855854	0.0468617217834646	0.128182543929501	0.403345252000339	0.298961119804325	0.42804487042636	0.12978509303095	0.424352559189419	0.12978509303095	0.424352559189419	0.999999612924786
ENST00000532425.6	0.313240950543074	-0.565945739201738	-0.892425730474395	0.0847185162939227	1.1740468595036	0.294859947494659	-0.877959823790906	0.108917725585425	-0.877959823790906	0.108917725585425	0.864143901249649
ENST00000377034.9	0.27620180048158	-0.175612888608411	-0.452980263895811	0.237672171262207	-2.17328432656368	-2.62509977377164	-0.449281471807531	0.375625722130741	-0.449281471807531	0.375625722130741	0.999999612924786
ENST00000382291.7	0.453209027144595	0.603616375439728	0.14699048339413	0.692807573399989	0.101842811362225	0.252249832288546	0.156895777339313	0.726752053227094	0.156895777339313	0.726752053227094	0.999999612924786
ENST00000367409.9	0.194241550072804	0.425789518444587	0.230755600501795	0.118622327162481	-0.373063946363805	-0.141515997162431	0.232442312980186	0.133851489847508	0.232442312980186	0.133851489847508	0.909911676985297
ENST00000369774.8	-0.0376307155880317	-0.1438608688604	-0.110555257859255	0.791809607029736	-1.07545599938339	-1.18168679511695	-0.101436251513579	0.843938523616425	-0.101436251513579	0.843938523616425	0.999999612924786
ENST00000357606.7	-0.0344015912777149	0.184560762862294	0.21733561335853	0.399579075966222	-2.19745612329554	-1.97849421125197	0.222790638291305	0.542973732786745	0.222790638291305	0.542973732786745	0.999999612924786
ENST00000368932.5	0.0170958872803142	-0.0877884692888256	-0.106192213838022	0.627624877870945	0.678085129202268	0.57320068003278	-0.10405272136144	0.666892693328003	-0.10405272136144	0.666892693328003	0.999999612924786
ENST00000340553.8	-0.111349491990955	-0.146237514734234	-0.0366304351913507	0.878460124272444	0.078886785523275	0.0439986131844199	-0.0336717633069603	0.900948913057454	-0.0336717633069603	0.900948913057454	0.999999612924786
ENST00000342462.5	-0.206472848497972	-0.0522450793372977	0.152073291573685	0.570743027943916	0.162082618199723	0.316310230908571	0.155977759733026	0.612210498765558	0.155977759733026	0.612210498765558	0.999999612924786
ENST00000265978.8	-0.105968087570493	0.829638628102658	0.932665134218313	0.0244282465574213	-0.38626515551872	0.549341061881214	0.946669676281185	0.0717945723620821	0.946669676281185	0.0717945723620821	0.785927558172091
ENST00000367242.4	0.00398165413542625	0.125396676229552	0.120769537101068	0.409598684665049	-2.28545309826128	-2.16403822950898	0.122542597202908	0.540116170300037	0.122542597202908	0.540116170300037	0.999999612924786
ENST00000466995.5	0.12122377163472	-0.376388813982145	-0.501039279141962	0.529559458873241	1.59034807711514	1.09273413267672	-0.491210944205434	0.570098318348885	-0.491210944205434	0.570098318348885	0.999999612924786
ENST00000393119.7	-0.0277414937861901	0.00106823816489279	0.0267865605034401	0.913961863336041	0.442081465598752	0.470891053609545	0.0304955736622157	0.915277351946416	0.0304955736622157	0.915277351946416	0.999999612924786
ENST00000647811.1	-0.17448412893061	-0.423697703966896	-0.250729414770853	0.19603050759017	-0.694186971058897	-0.943400661833514	-0.248951130068196	0.269802936059229	-0.248951130068196	0.269802936059229	0.999999612924786
ENST00000342206.10	0.0212733928440926	-0.107714140685438	-0.129879729206807	0.410496640981693	0.273928934901862	0.144941351635379	-0.128490743047119	0.461747840209106	-0.128490743047119	0.461747840209106	0.999999612924786
ENST00000615808.5	-0.0881554429823785	-0.40541174234379	-0.32384091807076	0.548102284289351	-0.568745735287488	-0.886002854147412	-0.314057873960471	0.629524027006966	-0.314057873960471	0.629524027006966	0.999999612924786
ENST00000245960.9	0.35418832209925	0.450418103572074	0.095545065927972	0.709351911142154	-0.230159151227197	-0.133929735809154	0.0982772201162354	0.784195139934924	0.0982772201162354	0.784195139934924	0.999999612924786
ENST00000545606.6	0.086162002893627	0.0415166975778432	-0.0451293664362804	0.744770775840435	1.44338418442649	1.39873890096858	-0.0443809045123948	0.733533783621912	-0.0451293664362804	0.744770775840435	0.999999612924786
ENST00000619979.4	-0.361630383000538	0.0376845248124634	0.398674504963996	0.00327365290189853	0.284539844251036	0.683854731396101	0.399563908863989	0.00435171235289827	0.399563908863989	0.00435171235289827	0.178055630754452
ENST00000330452.8	0.727503650345673	0.875727106156966	0.146023741857846	0.561243519370911	-0.13709170448571	0.0111315753659719	0.152621149088061	0.620587813711032	0.152621149088061	0.620587813711032	0.999999612924786
ENST00000454046.5	-0.30692361472638	-0.152304476564456	0.150741427628338	0.694608893005314	-0.637080610794218	-0.482462071894811	0.157871209587752	0.748275910793533	0.157871209587752	0.748275910793533	0.999999612924786
ENST00000373842.9	-0.299399988838982	-0.266947219460638	0.0307010319964074	0.892545778703258	0.947124533528536	0.979577273829577	0.0329677490388005	0.885385047514087	0.0307010319964074	0.892545778703258	0.999999612924786
ENST00000265069.13	-0.0909374076439146	0.113329212472235	0.203915053866131	0.0320278795592205	-0.388635939456431	-0.184369335918768	0.204623550316087	0.0473251833389854	0.204623550316087	0.0473251833389854	0.667555890998325
ENST00000401406.3	0.209438485826829	-0.640250667855489	-0.853352385528879	0.00440336973559332	1.72575569866494	0.876066498121896	-0.849349503812289	0.0046546606208417	-0.849349503812289	0.0046546606208417	0.186271675028189
ENST00000261854.10	-0.382417730455804	-0.118105329438321	0.263393782964229	0.170229162382586	0.85910399866263	1.12341635769188	0.264760198910326	0.178102673027882	0.264760198910326	0.178102673027882	0.963215451028766
ENST00000249806.11	-0.0322610469929703	-0.0801742846402785	-0.0488079697922759	0.796440544600158	0.302527392830784	0.254614047412166	-0.0470294623968002	0.826266609166493	-0.0470294623968002	0.826266609166493	0.999999612924786
ENST00000368223.4	0.304648066599062	0.0351406930156915	-0.271746484338935	0.276420026396224	-0.107566944256874	-0.377074518326364	-0.267254111710998	0.375548635297246	-0.267254111710998	0.375548635297246	0.999999612924786
ENST00000284320.6	-0.0302733434209057	-0.0800802572311867	-0.0500218355700457	0.704708086441729	0.696148370134236	0.646341401244014	-0.0494020061277441	0.734707446264375	-0.0494020061277441	0.734707446264375	0.999999612924786
ENST00000552218.5	-0.12951029298751	-0.233537987098641	-0.105375786223223	0.700540935687274	1.14626501283742	1.04223715552029	-0.103252354238108	0.727340921096709	-0.103252354238108	0.727340921096709	0.999999612924786
ENST00000647169.1	0.163204495243353	0.170087560689169	0.00552881255979099	0.97414872903928	-0.0213401540313859	-0.0144575368142765	0.00801181336888446	0.968533907222504	0.00552881255979099	0.97414872903928	0.999999612924786
ENST00000316937.8	0.0895502136546383	-0.142846879733339	-0.234965259210041	0.476975175715024	0.206988890715182	-0.025408532660349	-0.230173514481811	0.554541789132331	-0.230173514481811	0.554541789132331	0.999999612924786
ENST00000305943.8	0.328446143714659	0.168426867598162	-0.160961019427923	0.285894614665362	0.320994801147497	0.160975479819235	-0.159440763300648	0.341640012140044	-0.159440763300648	0.341640012140044	0.999999612924786
ENST00000456283.7	0.10987102386882	0.337237223931969	0.225069192900736	0.502486803846967	-0.226145615008991	0.00122017369603768	0.232429714797674	0.589288730197449	0.232429714797674	0.589288730197449	0.999999612924786
ENST00000536438.5	0.0381936777802531	0.125142509197009	0.0866171266551681	0.445063160392962	-1.07101713151501	-0.98406836158241	0.0873693871278052	0.531415879319641	0.0873693871278052	0.531415879319641	0.999999612924786
ENST00000354234.8	0.0462720241594975	0.157555235901862	0.107665235721072	0.780529504880155	-1.56708967726175	-1.45580741736054	0.120866549570305	0.840565770509376	0.120866549570305	0.840565770509376	0.999999612924786
ENST00000642445.1	-0.837490740493178	0.412441378139564	1.24951648291042	0.0538493481243725	4.28990370252602	5.53983675383416	1.25125128013854	1.0214102845221e-08	1.24951648291042	0.0538493481243725	0.70531641513069
ENST00000296135.11	-0.429155284694025	-0.193923369527903	0.226920495458271	0.658550008627961	1.03919174601625	1.27442347621333	0.239581652481816	0.629922427870691	0.226920495458271	0.658550008627961	0.999999612924786
ENST00000509148.1	-0.011552737433776	0.436406456784556	0.449580570608814	0.398808415539803	2.3176984846172	2.76565711707912	0.451738423824823	0.429034433602799	0.451738423824823	0.429034433602799	0.999999612924786
ENST00000595635.5	-0.101552848062403	-0.908917026421797	-0.807987848915219	0.273809389850284	-2.36733080810388	-3.17469767639263	-0.806068461987561	0.370332718974357	-0.806068461987561	0.370332718974357	0.999999612924786
ENST00000266671.9	-0.582217655534089	-0.805677178682322	-0.232751589672395	0.623086408676211	-0.122434057419484	-0.345894211732373	-0.223856633993524	0.682387090154386	-0.223856633993524	0.682387090154386	0.999999612924786
ENST00000507469.5	-0.230130194616003	0.538934291316411	0.758046091618349	0.382679136516686	-2.95518785044396	-2.18614937563172	0.760366248201759	0.825976532699706	0.760366248201759	0.825976532699706	0.999999612924786
ENST00000505490.3	0.174523416084535	0.03994970120324	-0.134705071916201	0.14037479727354	0.601732793554557	0.467159075976396	-0.134466320003683	0.144178455250375	-0.134466320003683	0.144178455250375	0.931270821574165
ENST00000368715.5	0.192943556707233	-0.305036757044015	-0.510755632622665	0.362627043520033	2.24936471198017	1.75138466012861	-0.494734331362014	0.322636070517659	-0.510755632622665	0.362627043520033	0.999999612924786
ENST00000600228.6	-0.250552230205155	-0.179051434408024	0.0675499588157082	0.856289046656004	-1.13801603095492	-1.06651599382557	0.0763651366993168	0.885286688530616	0.0763651366993168	0.885286688530616	0.999999612924786
ENST00000400788.9	-0.266961350147101	-0.167903143988877	0.0980348459477878	0.571059964994044	0.570101827263479	0.669160005493591	0.0994359271375815	0.571497191969517	0.0994359271375815	0.571497191969517	0.999999612924786
ENST00000398712.7	0.108608864750851	-0.0207790161411387	-0.131236187296123	0.643467513264124	0.85844759883035	0.729059573036442	-0.127628808542565	0.681905311269979	-0.127628808542565	0.681905311269979	0.999999612924786
ENST00000372159.7	-0.0780880119985234	-0.0022086268174825	0.0753630637025815	0.614964942941353	-0.0304475906032276	0.0454317191921799	0.0763624586488345	0.661488026170157	0.0763624586488345	0.661488026170157	0.999999612924786
ENST00000456324.5	-0.271692950727028	0.0276266941226491	0.298398406211966	0.0977208220724811	-2.64053876728056	-2.34121932786609	0.300292870679098	0.211832274575301	0.300292870679098	0.211832274575301	0.980553604713583
ENST00000537817.5	0.233836706610813	0.254685551474349	0.0180643529698874	0.945913420068625	0.474684628623968	0.495533354595671	0.0231711179074976	0.933664978539546	0.0180643529698874	0.945913420068625	0.999999612924786
ENST00000262177.9	-0.016656430353697	0.0856662441775536	0.101881714047452	0.3841385566211	-0.703244105704943	-0.600921487179142	0.102697148388043	0.464323688271368	0.102697148388043	0.464323688271368	0.999999612924786
ENST00000487273.7	0.375800048484359	0.650126315961181	0.273477051310581	0.133086269336482	-1.34703295647974	-1.07270686485331	0.276481115738709	0.254277066912614	0.276481115738709	0.254277066912614	0.995254520297964
ENST00000381554.8	-0.079407257670551	0.435560220995775	0.515047167261374	0.112936209603687	1.04428082773122	1.5592479419586	0.517613044667136	0.188893181620141	0.517613044667136	0.188893181620141	0.963215451028766
ENST00000393295.8	0.156727969899685	0.633696829134053	0.475605513554404	0.0707603887911784	-2.54537298259754	-2.06840462109168	0.482735058021933	0.216313151722778	0.482735058021933	0.216313151722778	0.983942230919083
ENST00000397149.4	0.0706573093039896	0.0624849839259204	-0.00860782945669336	0.935757663139292	0.778452028363623	0.770279697722005	-0.00782529952187705	0.9452259177377	-0.00782529952187705	0.9452259177377	0.999999612924786
ENST00000441802.7	0.110889673173875	0.0682393505314088	-0.0430785950857415	0.859010525272021	-1.08512785600429	-1.1277784913148	-0.0418299422508053	0.882010561629892	-0.0418299422508053	0.882010561629892	0.999999612924786
ENST00000445771.6	-0.126615052559758	0.188711445593934	0.314654752058554	0.275585395571424	-0.32620854454018	-0.0108824853846817	0.318616012824401	0.403310801018482	0.318616012824401	0.403310801018482	0.999999612924786
ENST00000287169.8	-0.0786103331236175	0.0528942193946402	0.130824519938045	0.416626745308451	-1.36921956471141	-1.23771516599782	0.132495372701251	0.530695815073934	0.132495372701251	0.530695815073934	0.999999612924786
ENST00000432901.4	0.223093723634581	1.55551397151126	1.33241443759752	0.00538240683591311	-2.98568372881398	-1.65326478757021	1.36309653359746	0.0918026673162373	1.36309653359746	0.0918026673162373	0.831513609596619
ENST00000344051.8	0.622017260319988	0.119889855718783	-0.51218567892731	0.361820062015834	0.906061026356878	0.403933131899437	-0.492602457607196	0.440088600006928	-0.492602457607196	0.440088600006928	0.999999612924786
ENST00000372718.8	-0.0902869759422283	-0.126205808056402	-0.0363793178149572	0.740341599416111	-0.374256632626807	-0.41017550093637	-0.035588463568536	0.775869542967896	-0.035588463568536	0.775869542967896	0.999999612924786
ENST00000372158.6	0.322992785577739	0.0127668143200614	-0.310906004703477	0.105490306047769	0.0199077227404932	-0.290318398616744	-0.309199600302143	0.182578752595188	-0.309199600302143	0.182578752595188	0.963215451028766
ENST00000482604.5	-0.047424832563211	0.0866620107833016	0.133962176506254	0.597730903878196	3.7382342833065	3.87232126773797	0.134440575497083	0.419437493930418	0.133962176506254	0.597730903878196	0.999999612924786
ENST00000556147.5	-0.819936579452788	-0.531352703990531	0.287282675874364	0.245202477101506	2.74689318976251	3.03547728891254	0.2888836517748	0.0461283075724381	0.287282675874364	0.245202477101506	0.995254520297964
ENST00000544738.5	-0.976416840510889	-0.904033206598379	0.0584774753760575	0.937973893025929	1.39710780581793	1.46949184746235	0.0708051927483191	0.886352061259568	0.0584774753760575	0.937973893025929	0.999999612924786
ENST00000373337.3	0.320418350829183	0.137896715279918	-0.186011355243822	0.538084238775729	1.60635074800163	1.42382914682778	-0.180865396010004	0.536654961340642	-0.186011355243822	0.538084238775729	0.999999612924786
ENST00000380909.8	0.280303588227952	-0.245272944683729	-0.527089397961346	0.00714956530816512	0.320746218055353	-0.204830402608275	-0.524911537109666	0.0177480932463803	-0.524911537109666	0.0177480932463803	0.4365084402324
ENST00000374389.8	-0.461016591708945	-0.345459019014521	0.115094720834996	0.247437307060199	-1.09563159531783	-0.980074054003298	0.115727219622431	0.307079310985927	0.115727219622431	0.307079310985927	0.999999612924786
ENST00000565488.6	0.362788488187314	0.615199492537026	0.251274609730655	0.146094957797287	-0.24571244748714	0.00669846152077337	0.253806471188233	0.221488259594207	0.253806471188233	0.221488259594207	0.985084759990118
ENST00000285814.9	0.0263202106092295	0.161105328019577	0.134357046927441	0.245113346167676	0.494658631992661	0.629443758717731	0.135117559010347	0.216520589965488	0.134357046927441	0.245113346167676	0.995254520297964
ENST00000367534.5	0.189567215909165	-0.246727969230089	-0.437903956282188	0.142630949546285	-0.512060260846438	-0.948355848597453	-0.434789221839534	0.245719525661534	-0.434789221839534	0.245719525661534	0.995254520297964
ENST00000317615.11	0.244745977495164	0.325129301845807	0.0797587990533468	0.668676182249564	1.97825299634909	2.05863634758901	0.0809765313804163	0.617405597575063	0.0797587990533468	0.668676182249564	0.999999612924786
ENST00000261507.11	0.0375480764365766	0.238892136523917	0.19940386465602	0.646706446533686	2.10477631625207	2.3061203097128	0.204868576320961	0.608550700055344	0.19940386465602	0.646706446533686	0.999999612924786
ENST00000225929.5	0.346466641838118	0.201565736313446	-0.150456901576068	0.834300710740277	0.248374515575637	0.103472671089901	-0.133886878279153	0.863559134831921	-0.133886878279153	0.863559134831921	0.999999612924786
ENST00000351298.9	0.585369583042023	0.305957246599352	-0.280896939637615	0.227983128763292	-0.120666210152576	-0.400078733040438	-0.277268051477529	0.336782109549933	-0.277268051477529	0.336782109549933	0.999999612924786
ENST00000310118.9	0.238493728317854	0.197256313257285	-0.0414319850373666	0.57237618898802	0.239304229849539	0.198066821230722	-0.0411991788742198	0.557687268338723	-0.0414319850373666	0.57237618898802	0.999999612924786
ENST00000345080.5	0.179141295531037	0.255235814353224	0.0756535627243673	0.638787870153495	-1.72177161049329	-1.64567726600607	0.0770499956424624	0.726630690482126	0.0770499956424624	0.726630690482126	0.999999612924786
ENST00000648921.1	0.370029689020057	0.553965394574394	0.183434889059997	0.551717475245683	-2.4430873121847	-2.25915227932787	0.190499681957762	0.687179891344159	0.190499681957762	0.687179891344159	0.999999612924786
ENST00000429815.6	-0.319646340386706	-0.377829980847287	-0.0626651787066539	0.829525337673682	5.09978028132234	5.04159819613671	-0.0578181486285718	0.793654009439898	-0.0626651787066539	0.829525337673682	0.999999612924786
ENST00000319121.4	-0.226510291522181	-0.180546373416969	0.044139950597228	0.840898421538135	-0.559720660169965	-0.513756945995927	0.0468494127975849	0.863054152770263	0.0468494127975849	0.863054152770263	0.999999612924786
ENST00000598361.4	0.789611400126189	0.873796449467385	0.0808248710907256	0.994632856843135	4.89480283372174	4.97898839685393	0.0876084762673337	0.774888800019563	0.0808248710907256	0.994632856843135	0.999999612924786
ENST00000374023.8	0.0592537530014857	0.0806289033032352	0.0208011681729339	0.899114441584346	-2.80108791222474	-2.7797130337209	0.0228835128896039	0.929010077582652	0.0228835128896039	0.929010077582652	0.999999612924786
ENST00000473835.7	0.146658132040376	0.146851418957303	-0.000200039332624913	0.997885623838411	0.276017334495956	0.276210614107863	0.000440082664188823	0.995253301100462	-0.000200039332624913	0.997885623838411	0.999999612924786
ENST00000310850.9	0.0534232991870899	0.259982490545024	0.203494468309176	0.644748850016453	-1.20885499093716	-1.00229675643214	0.216390500512354	0.73828173911205	0.216390500512354	0.73828173911205	0.999999612924786
ENST00000551671.5	0.111653966835292	-0.180544166089904	-0.292956372716851	0.391853189853034	2.59801097804427	2.30581280716533	-0.291475656412832	0.374913668171078	-0.292956372716851	0.391853189853034	0.999999612924786
ENST00000285848.9	-0.184117372460764	-0.192265087542428	-0.00860774823459298	0.933086731554295	1.20446925815455	1.19632155356866	-0.00795012674918411	0.936765975402064	-0.00795012674918411	0.936765975402064	0.999999612924786
ENST00000326291.11	-0.0710143812884572	0.106389331659658	0.176780896432848	0.532284722906413	-0.254262794821026	-0.0768594617677971	0.179954763803972	0.626424005596262	0.179954763803972	0.626424005596262	0.999999612924786
ENST00000309822.7	0.0955702889836384	0.497164651750425	0.399993836885237	0.0668401625448682	-0.733817356943873	-0.332223193855326	0.40405509879734	0.146219039855555	0.40405509879734	0.146219039855555	0.931270821574165
ENST00000262225.8	0.0747852879354016	0.110776700649244	0.0359230969908226	0.758221865854948	-1.34919155711928	-1.31320023115919	0.0362467275235052	0.811382079555274	0.0362467275235052	0.811382079555274	0.999999612924786
ENST00000394818.8	0.293691599018259	0.0841179992270136	-0.210050738821023	0.142296261309332	-0.370081464834582	-0.57965513064379	-0.209166510904016	0.211181382047522	-0.209166510904016	0.211181382047522	0.979268505462299
ENST00000614623.4	-0.232422963038869	0.0133246975179641	0.244792212684957	0.105392929110982	-1.53921451777949	-1.2934669827083	0.246319045347478	0.203278048720209	0.246319045347478	0.203278048720209	0.973929437257089
ENST00000469858.5	0.106547842722438	0.227458993775035	0.120724455035187	0.705568588426933	-2.99208162494207	-2.87117132805025	0.126244999231328	0.808168883652829	0.126244999231328	0.808168883652829	0.999999612924786
ENST00000480945.6	-0.609513872800289	-0.699617824073135	-0.0904869073507384	0.48226205024613	-1.43879735009467	-1.52890138399229	-0.0901578663154265	0.559924181181503	-0.0901578663154265	0.559924181181503	0.999999612924786
ENST00000378875.7	0.433598956860169	0.314852991123213	-0.121968383096954	0.67656591399778	1.44336397063705	1.32461800839081	-0.116246556821419	0.69444093664856	-0.116246556821419	0.69444093664856	0.999999612924786
ENST00000418458.6	-0.0609072052488068	0.162411897847004	0.22296765425024	0.029938300500225	-0.22179022666115	0.00152887108307514	0.223529140041812	0.0330156870046666	0.223529140041812	0.0330156870046666	0.579897717887432
ENST00000359611.4	-0.0175074101814332	-0.0660026463276261	-0.0486202867393188	0.543116864358452	1.05525299090038	1.00675778897638	-0.0485294422086751	0.426544233210515	-0.0486202867393188	0.543116864358452	0.999999612924786
ENST00000293288.12	0.0998392085365073	0.00950560064528922	-0.092582329072854	0.690196661405294	1.57091931138477	1.48058574335338	-0.0890897464151909	0.68540715692911	-0.092582329072854	0.690196661405294	0.999999612924786
ENST00000320676.11	0.106311795729508	0.0151372311737812	-0.0911637303846246	0.227499719594738	2.01309285085554	1.92191830102475	-0.0911198769823593	0.158098885204162	-0.0911637303846246	0.227499719594738	0.98529678076595
ENST00000438773.4	0.291158789241259	0.413921184297606	0.120762362771966	0.602784009870684	0.0415994805838944	0.164361737145716	0.125249560282015	0.644244327352436	0.125249560282015	0.644244327352436	0.999999612924786
ENST00000311635.12	-0.311557376492357	-0.525326733215437	-0.215639360614353	0.350486126623205	-0.84313862694493	-1.05690823102497	-0.213599887804646	0.452553944698597	-0.213599887804646	0.452553944698597	0.999999612924786
ENST00000311895.8	-0.248803937508052	0.0454537764036886	0.292231926664881	0.309388135689972	-0.501453788728351	-0.207196400099239	0.29709790657087	0.409153852784486	0.29709790657087	0.409153852784486	0.999999612924786
ENST00000216214.7	-0.219604152728276	-0.403997464465039	-0.185780147269645	0.372043516583581	-0.707338064419574	-0.891731574279164	-0.183744920966477	0.472258383338364	-0.183744920966477	0.472258383338364	0.999999612924786
ENST00000279146.8	0.108958704157622	-0.0348187637341352	-0.144699682738973	0.46742698039595	0.656144627011796	0.5123670508166	-0.142889460898131	0.528850636254965	-0.142889460898131	0.528850636254965	0.999999612924786
ENST00000395366.3	-0.0339976405819451	0.146700004248843	0.180207228107846	0.150058794722796	0.0538263717879665	0.234523993676839	0.180946440292684	0.174780516806521	0.180946440292684	0.174780516806521	0.961141301918421
ENST00000624776.3	-0.0161965001473916	0.156566439880284	0.17201782952744	0.557038276000405	-1.33112710605854	-1.1583647084224	0.175317216241675	0.674154778027445	0.175317216241675	0.674154778027445	0.999999612924786
ENST00000579953.5	0.135630061230938	1.04332531727064	0.906798536089416	0.0186468035347208	-3.55115934758414	-2.64346517075351	0.920855250671472	0.14050813014051	0.920855250671472	0.14050813014051	0.92468911861577
ENST00000330817.11	-0.309867012399356	-0.740609159560449	-0.434741889797904	0.137974590230643	0.647031065754358	0.216288787324928	-0.430283006221686	0.169974100464255	-0.430283006221686	0.169974100464255	0.956134612649551
ENST00000345094.7	-0.00693393013043579	0.130484761491671	0.13688462304341	0.27178040762331	0.0379739947053684	0.175392652640259	0.137778712928439	0.315579740178687	0.137778712928439	0.315579740178687	0.999999612924786
ENST00000333256.11	-0.0867677487567141	-0.245890649238835	-0.160307979876811	0.625642619142688	0.622768056034398	0.463644782210959	-0.157696339253218	0.676540425027951	-0.157696339253218	0.676540425027951	0.999999612924786
ENST00000338435.8	-0.043186631558171	0.0552107353185808	0.0974696811400328	0.555448137494993	1.55293220526723	1.65132962796882	0.0988452366377881	0.456832880414846	0.0974696811400328	0.555448137494993	0.999999612924786
ENST00000305786.7	0.435277338691495	0.450055631291068	0.0146959520578619	0.842807965776994	0.917753423532093	0.932531717450601	0.0148574460486551	0.836611271619331	0.0146959520578619	0.842807965776994	0.999999612924786
ENST00000566605.5	0.0612490964385093	0.144980878187161	0.0834057517156965	0.572943897945161	-2.5513849577314	-2.46765336719352	0.0843979521288087	0.687775043793726	0.0843979521288087	0.687775043793726	0.999999612924786
ENST00000429381.5	-0.0916922253719516	9.22762591564076	9.31771641904202	1.27904776666273e-101	-10.2050286261527	-0.88568626366531	4.68466982107405	3.32955083318801e-05	4.68466982107405	3.32955083318801e-05	0.00327705791464676
ENST00000452863.9	0.0974221042617393	0.223232351926387	0.124635462812197	0.577935539608045	0.848502615821936	0.974312816433047	0.127299593753981	0.590276530377389	0.127299593753981	0.590276530377389	0.999999612924786
ENST00000393600.8	-0.155945804551507	-0.341214574376878	-0.185869842447658	0.157384815674214	-0.61840597332737	-0.803674799632792	-0.184854163332609	0.224155509595184	-0.184854163332609	0.224155509595184	0.98529678076595
ENST00000275159.10	-0.1875795557442	-0.0566344339494258	0.125786069458868	0.775884831088783	1.42861052391926	1.55955578782052	0.133327282843732	0.731569448751781	0.125786069458868	0.775884831088783	0.999999612924786
ENST00000371145.8	0.0143796188858294	-0.0491856168265653	-0.0639722758475476	0.637426683147519	-0.148621123335978	-0.212186446149681	-0.063319499212507	0.686577128397238	-0.063319499212507	0.686577128397238	0.999999612924786
ENST00000317178.10	-0.24950669932768	-0.11803598027942	0.128606450266938	0.712609587985827	-0.941868055377659	-0.810398019664841	0.135794014776462	0.780380433511997	0.135794014776462	0.780380433511997	0.999999612924786
ENST00000293771.10	-0.3761382557006	-0.406560895048038	-0.0379968140158358	0.945592433920183	-0.342320310742617	-0.372743667693532	-0.0279345131581321	0.962711610379437	-0.0279345131581321	0.962711610379437	0.999999612924786
ENST00000381298.7	-0.227226686221989	0.0861343233839929	0.309462150132874	0.311716612816751	0.24026619053405	0.553627190847838	0.315641307042911	0.336816664044963	0.315641307042911	0.336816664044963	0.999999612924786
ENST00000488165.5	-0.372325513076498	0.969689750881441	1.36346617561913	0.230111058753719	-4.33153609868609	-2.98956107951561	1.26110166520106	0.855962819893305	1.26110166520106	0.855962819893305	0.999999612924786
ENST00000447944.7	0.00612623940579096	0.142471162201466	0.136136486498713	0.379304493857325	1.18312916405495	1.31947405612178	0.136870234346421	0.393655294507542	0.136870234346421	0.393655294507542	0.999999612924786
ENST00000322875.8	-0.0265609102727895	0.0300553961946433	0.0563175228718857	0.728670830319682	1.92106488688458	1.97768112237763	0.0568587478549563	0.697174935837964	0.0563175228718857	0.728670830319682	0.999999612924786
ENST00000308893.9	0.0931729035676952	-1.06968515351016	-1.16495634037905	3.46102467676134e-05	-0.699271529602642	-1.86212995094058	-1.16349537262693	0.000690884798339863	-1.16349537262693	0.000690884798339863	0.0433788300107069
ENST00000621421.4	0.202026483340594	0.0806361419430065	-0.121658314091881	0.301192772549649	0.396155480564728	0.274765100537256	-0.120957657498887	0.360422829170439	-0.120957657498887	0.360422829170439	0.999999612924786
ENST00000286428.7	0.0243708027556026	0.0782668426561154	0.0533731932654662	0.694862906591109	0.977724020908204	1.03162003455503	0.0543647855214657	0.703115672994367	0.0543647855214657	0.703115672994367	0.999999612924786
ENST00000199708.3	-0.425587494654184	-0.285952278037767	0.137306368321093	0.713512962317066	1.1730795481551	1.31271451647594	0.141238830923744	0.72301915069808	0.141238830923744	0.72301915069808	0.999999612924786
ENST00000446465.3	1.70814155425354	1.69606441454298	-0.0216130307288127	0.963229964492281	1.26787202821416	1.25579519072527	0.0233907928655288	0.963161874629462	-0.0216130307288127	0.963229964492281	0.999999612924786
ENST00000281828.8	-0.0363410431211235	0.00956523029471547	0.0455390542800815	0.737441996168217	1.39414734998114	1.44005362396453	0.0461082924677777	0.720449450723341	0.0455390542800815	0.737441996168217	0.999999612924786
ENST00000366960.8	0.079632251502381	-0.0992822000259062	-0.180211655291727	0.358107786713571	-1.660387631863	-1.839302286632	-0.178008372204106	0.482379057598225	-0.178008372204106	0.482379057598225	0.999999612924786
ENST00000620676.6	-0.491653064876413	-0.378349331823521	0.112895723057114	0.411342822644898	-1.47820355004852	-1.36489969743715	0.113497161441874	0.515638654232357	0.113497161441874	0.515638654232357	0.999999612924786
ENST00000296149.9	-0.06772509247757	-0.0180792566856983	0.04898986985523	0.736581079940206	0.150069415739831	0.19971541180706	0.0500051506611872	0.761884224354258	0.0500051506611872	0.761884224354258	0.999999612924786
ENST00000330597.5	-0.792285728315804	-1.11635761348852	-0.324165786255983	0.000321154183980879	2.05916269228107	1.73509080252289	-0.324165786955794	0.000214107236638682	-0.324165786255983	0.000321154183980879	0.0235477144965846
ENST00000366627.4	-0.00358204554853191	-0.340674472078902	-0.340399869908004	0.406084904127009	1.23148117318752	0.894388449315212	-0.335260016990255	0.450866009012509	-0.335260016990255	0.450866009012509	0.999999612924786
ENST00000221801.8	0.159211548966067	-0.177631517086691	-0.33701385290181	1.56184057107668e-05	0.410986931905211	0.0741438774820858	-0.336850692233405	3.05236797181927e-06	-0.33701385290181	1.56184057107668e-05	0.00167285374892282
ENST00000370094.7	-0.40041448866956	-0.90101429602655	-0.500899223777066	0.295947053964471	0.210417714257264	-0.290183223876169	-0.500919021453348	0.384533628315942	-0.500919021453348	0.384533628315942	0.999999612924786
ENST00000650072.1	-0.105455523699131	-0.376083581446134	-0.272696197824581	0.557334474148448	-1.3891760783419	-1.65980514000347	-0.266799122335816	0.647336294106736	-0.266799122335816	0.647336294106736	0.999999612924786
ENST00000265073.9	0.161410548582241	0.192559500672654	0.0309495122415522	0.699129669235708	0.982016284372937	1.01316525240672	0.0313211923054791	0.645430696580011	0.0309495122415522	0.699129669235708	0.999999612924786
ENST00000247815.9	-0.0264818709884049	-0.300435517314336	-0.279810589090284	0.520785818007247	-0.115006081702006	-0.388960333317456	-0.270569164822984	0.604742720503379	-0.270569164822984	0.604742720503379	0.999999612924786
ENST00000375940.9	0.197453569422595	0.498094965299739	0.299548625258234	0.209674954337377	-0.51247182105976	-0.211830686318936	0.303806346591663	0.331110891900684	0.303806346591663	0.331110891900684	0.999999612924786
ENST00000368273.8	-0.727154724232403	-0.508387819368912	0.215376821683875	0.631631565261886	2.63322080056063	2.85198792141032	0.219442437324203	0.502307869371456	0.215376821683875	0.631631565261886	0.999999612924786
ENST00000425753.7	0.0755863556857395	0.015968715920194	-0.0601133699957008	0.605382942728292	0.159155477261115	0.0995378276491134	-0.0593154051268603	0.626566115644946	-0.0593154051268603	0.626566115644946	0.999999612924786
ENST00000275428.9	0.690776927988638	0.523855100149916	-0.167464707499318	0.405801749077208	-0.839210110272707	-1.00613213632501	-0.165300270148664	0.525782320401113	-0.165300270148664	0.525782320401113	0.999999612924786
ENST00000676004.1	0.0182653205761088	1.32079648123613	1.29881835930874	0.195212130987233	-4.57823326724591	-3.27571178147207	1.23909181173016	0.635817458059888	1.23909181173016	0.635817458059888	0.999999612924786
ENST00000258739.9	0.457572879583553	0.456212918512853	-0.00168098407504991	0.990592035003479	0.656887746349909	0.655527745594415	-0.000900498050031673	0.994585038505893	-0.000900498050031673	0.994585038505893	0.999999612924786
ENST00000361204.9	-0.820212230689978	-0.901415427412971	-0.0819682018530168	0.520170512526961	-0.478165453568664	-0.559368687272104	-0.0813519005598267	0.556799649607766	-0.0813519005598267	0.556799649607766	0.999999612924786
ENST00000271732.8	-0.0779739758023386	-0.220702150822985	-0.144525114229503	0.508898534964565	0.510722353365884	0.367994111712725	-0.142130784306405	0.546525821600448	-0.142130784306405	0.546525821600448	0.999999612924786
ENST00000267750.9	0.186449068078901	0.0775000010080014	-0.10984108990831	0.475354491117095	0.653711006305237	0.544761902082416	-0.108312145057812	0.514844466981155	-0.108312145057812	0.514844466981155	0.999999612924786
ENST00000357182.9	-1.08622176541092	-0.536610454716872	0.547247452848054	0.0815805171337628	-0.716700558996528	-0.167089738313571	0.550268505234291	0.170321133938244	0.550268505234291	0.170321133938244	0.956688117365202
ENST00000443868.6	-0.176306677505134	-0.099345837105932	0.0756682050232489	0.676797788347352	-0.40886596660443	-0.331905239392468	0.0780391755529468	0.716809864206809	0.0780391755529468	0.716809864206809	0.999999612924786
ENST00000648566.1	0.47656437130013	0.115093514281985	-0.362975867295964	0.305251101589348	1.52078337234183	1.1593122950225	-0.358591024501925	0.355255239443175	-0.358591024501925	0.355255239443175	0.999999612924786
ENST00000381685.10	-0.111162092022366	0.0868499065204618	0.197550613781379	0.166227664308692	-0.885591234697668	-0.687579341016729	0.198721063222265	0.264810756414541	0.198721063222265	0.264810756414541	0.999999612924786
ENST00000472947.5	-0.338576493850679	-0.368023916781738	-0.0302556602071762	0.843240064804083	1.67998910302765	1.6505417086068	-0.0290856035467949	0.83847024702741	-0.0302556602071762	0.843240064804083	0.999999612924786
ENST00000568269.5	-0.226959484829577	0.142502761492339	0.365782078372105	0.284409926417644	1.05078191042985	1.42024416218955	0.37219446130542	0.238412713830549	0.365782078372105	0.284409926417644	0.999999612924786
ENST00000381125.9	0.00229043514897411	-0.248408374987771	-0.251311378338797	0.0236278251168076	0.472812945151527	0.222114125355925	-0.250516090079692	0.0289253853428692	-0.250516090079692	0.0289253853428692	0.545845320988949
ENST00000234179.8	0.246321231180417	0.46410222291378	0.21605724002147	0.428002744198137	-2.31727395723764	-2.09949345122371	0.222769892020306	0.572068750524985	0.222769892020306	0.572068750524985	0.999999612924786
ENST00000455841.6	0.434308185003497	0.903761050215344	0.469837333087611	0.463018625097548	-1.79042779201552	-1.32097813590123	0.486151992310592	0.70016277433155	0.486151992310592	0.70016277433155	0.999999612924786
ENST00000216373.10	0.124421348919027	0.599172511937009	0.471707117697696	0.167423875495624	-2.09064583158867	-1.61589526706402	0.482812225585754	0.328365321082164	0.482812225585754	0.328365321082164	0.999999612924786
ENST00000543927.6	-0.00252305074154218	-0.425477716095653	-0.426828438515101	0.18873696259517	1.8040189119598	1.38106429987704	-0.42212178436461	0.16185429648816	-0.426828438515101	0.18873696259517	0.963215451028766
ENST00000265643.4	0.45873086407018	0.248034431681119	-0.211246865981358	0.188403222199326	0.928030641948575	0.717334173324572	-0.209990374458628	0.22339436091703	-0.209990374458628	0.22339436091703	0.98529678076595
ENST00000355628.9	-0.279427539019396	0.0215853573173647	0.298426334575315	0.311487982951618	0.896185575679702	1.19719837924031	0.302533398771559	0.316186767232288	0.302533398771559	0.316186767232288	0.999999612924786
ENST00000263092.11	-0.0771040539184832	0.0355508676722812	0.112370936980287	0.637055947678891	-1.56369055681788	-1.45103609877233	0.113894755550779	0.74536670416369	0.113894755550779	0.74536670416369	0.999999612924786
ENST00000485050.5	0.0586021757610658	0.258488388807816	0.19873495789941	0.282591914376455	-0.282554284142552	-0.0826681901087194	0.201015522532413	0.365547459672524	0.201015522532413	0.365547459672524	0.999999612924786
ENST00000612478.4	-0.139497420087415	0.214917291710397	0.353145127079789	0.240503044219057	-0.976190934567482	-0.621776770071066	0.357830423218751	0.394896674628729	0.357830423218751	0.394896674628729	0.999999612924786
ENST00000598441.6	0.17649625612769	0.0333835265490913	-0.14334392432291	0.230180399823558	-0.421916980385463	-0.565029774232509	-0.142755246026184	0.314419275071892	-0.142755246026184	0.314419275071892	0.999999612924786
ENST00000255390.10	-0.0556358337132093	-0.148745194005083	-0.0938143591873324	0.544601226938599	0.117096134418278	0.0239866919121399	-0.0926652712587719	0.605600121786586	-0.0926652712587719	0.605600121786586	0.999999612924786
ENST00000246792.4	-0.544844978949866	-0.285992609763284	0.247331059591432	0.655732071317591	0.447094668755878	0.705946580700382	0.263143207808754	0.657184277599518	0.263143207808754	0.657184277599518	0.999999612924786
ENST00000296754.7	-0.473790669989892	21.3951640913622	21.8589724184132	4.55724054037058e-97	-8.63227608740241	2.67349763292531	6.88675832982804	0.403796881823316	6.88675832982804	0.403796881823316	0.999999612924786
ENST00000367478.9	-0.0138815074825967	0.18103531855645	0.194588442786911	0.017234543212979	-0.77201702547111	-0.577100188885604	0.195126972834128	0.010679143928704	0.194588442786911	0.017234543212979	0.431080112593742
ENST00000370495.6	0.111935620793687	0.360040512561427	0.243533273552346	0.569523715715796	-0.623956035823016	-0.375851824624165	0.257022454992362	0.653715370872267	0.257022454992362	0.653715370872267	0.999999612924786
ENST00000338370.7	0.00212351462897097	-0.436745730653336	-0.439464439311753	0.000196263300173747	0.832434467959118	0.393565233636803	-0.438887842452046	0.000100083702542654	-0.439464439311753	0.000196263300173747	0.0153155468171299
ENST00000372530.9	0.11655185146027	0.00245094792210485	-0.115477524406816	0.49832880308001	0.568237970812741	0.454137035898104	-0.113520279140439	0.53055997114712	-0.113520279140439	0.53055997114712	0.999999612924786
ENST00000498926.7	0.034724407424691	-0.0708258144776087	-0.10599537392386	0.301482404076836	-0.489048435684659	-0.594598683802836	-0.105256430294827	0.360166674305231	-0.105256430294827	0.360166674305231	0.999999612924786
ENST00000519632.5	-0.399328180154672	-0.26128163022389	0.135754171420959	0.619729757437479	-1.1524020527762	-1.0143558547123	0.140093185446018	0.689802609576294	0.140093185446018	0.689802609576294	0.999999612924786
ENST00000274496.10	-0.139663818213755	0.0368678887604578	0.175626287003001	0.296215768602924	0.202084538569088	0.37861618489437	0.177102652069399	0.338856686027967	0.177102652069399	0.338856686027967	0.999999612924786
ENST00000616056.4	0.024028583431043	0.675555715801386	0.649278043342103	0.0563285139201964	-1.53845962694896	-0.886933078142006	0.659434675774954	0.17298759300739	0.659434675774954	0.17298759300739	0.958350334932711
ENST00000361272.9	-0.0106836043846427	0.406318058519083	0.416418156888627	0.0462017915204919	-1.58715942820199	-1.17015803459823	0.419287514458078	0.146646036428163	0.419287514458078	0.146646036428163	0.931270821574165
ENST00000343150.10	0.048924014991073	0.13498978570058	0.0854462546639136	0.534208821448446	0.0700466155296575	0.156112333657173	0.0864630761171741	0.579734396422228	0.0864630761171741	0.579734396422228	0.999999612924786
ENST00000341372.8	0.0300772067528613	-0.32143477923773	-0.352602945035727	0.133047143898793	0.826701276413433	0.475188718323581	-0.350671282939416	0.188625092601615	-0.350671282939416	0.188625092601615	0.963215451028766
ENST00000610761.2	-0.274806962576968	-0.510573559259897	-0.237068748241615	0.399453232095939	-2.16290648366955	-2.39867355507442	-0.235381439436139	0.518979207143652	-0.235381439436139	0.518979207143652	0.999999612924786
ENST00000648466.1	-0.175256040663261	1.243624419025	1.4311477258065	0.207210441654856	0.0702841845737516	1.4891532728383	1.37763286472486	0.643104705479999	1.37763286472486	0.643104705479999	0.999999612924786
ENST00000270815.5	-0.34496431085075	-0.465927742109131	-0.122832711534387	0.698708476223663	-1.85160806401235	-1.97257202816296	-0.119579814740526	0.768983715636533	-0.119579814740526	0.768983715636533	0.999999612924786
ENST00000250111.9	-0.200627926448333	-0.524055104394675	-0.329129569129376	0.498154604899471	-0.147473722133611	-0.470901450681655	-0.320092906634479	0.576633342821947	-0.320092906634479	0.576633342821947	0.999999612924786
ENST00000482587.5	-0.219279344375812	-0.0521321546116417	0.166285801451736	0.304278068837033	-0.914583946684253	-0.747436881091767	0.168087820795883	0.404808636745232	0.168087820795883	0.404808636745232	0.999999612924786
ENST00000366722.5	-0.195921396859164	0.357902961831086	0.549835663298726	0.172825982851376	-1.45547019401653	-0.901646623691709	0.562923234858269	0.316798543083964	0.562923234858269	0.316798543083964	0.999999612924786
ENST00000541455.1	-0.180371531200576	-0.242179483104832	-0.0626649904285099	0.694806667471966	0.236965533883844	0.175157554894006	-0.0615245264996793	0.715402560616976	-0.0615245264996793	0.715402560616976	0.999999612924786
ENST00000372685.8	-0.144279469562975	-0.272524048716996	-0.129520747038509	0.48028059694492	1.29460781406867	1.16636324573302	-0.127680716542563	0.468577004198753	-0.129520747038509	0.48028059694492	0.999999612924786
ENST00000025399.10	-0.013020620353391	0.272469896558593	0.285114974568361	0.0183446037476183	0.855821040797001	1.1413115428601	0.285692128917138	0.0213912492506534	0.285692128917138	0.0213912492506534	0.478892209146289
ENST00000545237.1	-0.00506978373927786	0.10797732082013	0.111986930282879	0.604976697002901	0.668780732902654	0.781827744309568	0.114131486284752	0.645059664693363	0.114131486284752	0.645059664693363	0.999999612924786
ENST00000645058.1	-0.152183602986759	-0.912915503131077	-0.726806656796052	0.929881123000482	2.23272874155229	1.47196870948382	-0.736527704857053	0.826735136445382	-0.726806656796052	0.929881123000482	0.999999612924786
ENST00000407010.7	0.726181455199365	0.541101614492417	-0.186830758934274	0.485314463785826	-0.255215886352599	-0.440296000549047	-0.181726951230284	0.592495092263696	-0.181726951230284	0.592495092263696	0.999999612924786
ENST00000474904.5	-0.132224109756943	0.45802130205843	0.590099065602547	0.135336474202738	-2.57072451776017	-1.98048020753146	0.599135049035519	0.322780535322735	0.599135049035519	0.322780535322735	0.999999612924786
ENST00000327044.7	-0.233685767147556	-0.339368097082746	-0.105966534197816	0.151520443470246	0.178408167676079	0.0727258505390139	-0.105709469609983	0.112887993437274	-0.105966534197816	0.151520443470246	0.938076461017493
ENST00000543879.6	-0.0578359218574893	0.586628925010432	0.644687747842543	0.0503036214301827	-1.94097241424814	-1.2965083871668	0.649541441833255	0.1969284044485	0.649541441833255	0.1969284044485	0.967732610882539
ENST00000237163.9	-0.209890368982902	0.0427581902188294	0.250555009726382	0.407025021666279	-0.592100034819535	-0.339451625499917	0.255247031754806	0.505089522980758	0.255247031754806	0.505089522980758	0.999999612924786
ENST00000368086.5	0.539173637595603	-0.101901271270483	-0.647276899749281	0.109984896697409	0.816050441487833	0.174975309299784	-0.636830492779965	0.157751769923358	-0.636830492779965	0.157751769923358	0.942501834159666
ENST00000421832.3	-0.170279148329804	-0.382110675746799	-0.214274622148939	0.490643500024464	3.02226947592212	2.81043821837013	-0.211621511207732	0.356980280830346	-0.214274622148939	0.490643500024464	0.999999612924786
ENST00000392876.8	-0.155744362291876	0.15870063425108	0.313572948074248	0.0908801429786179	-1.29603677598025	-0.98159195576641	0.316009289127166	0.185998156757427	0.316009289127166	0.185998156757427	0.963215451028766
ENST00000396667.7	0.640112627174382	0.732719875998058	0.0907889269001629	0.723255972216698	1.17961288323503	1.27222013699958	0.0944822929940496	0.672724422735491	0.0907889269001629	0.723255972216698	0.999999612924786
ENST00000402615.6	0.219746818160265	-0.0546485917943642	-0.275221503597595	0.24351182340282	-3.12196816812454	-3.39636394734484	-0.272842730214562	0.398458253184599	-0.272842730214562	0.398458253184599	0.999999612924786
ENST00000593066.5	0.0844256346759802	0.321475305086082	0.2329419895847	0.653329590151378	0.631734365405271	0.868783423392639	0.2467900216618	0.688436876947895	0.2467900216618	0.688436876947895	0.999999612924786
ENST00000381042.9	-0.247944045867881	-0.39679621335522	-0.15132981634616	0.637827360320192	0.330293833301312	0.181441351006857	-0.147870393990175	0.690065205313365	-0.147870393990175	0.690065205313365	0.999999612924786
ENST00000308448.11	-0.00926779641097785	0.199640846611722	0.207987210630102	0.247465979258247	1.04925997495085	1.25816842546819	0.209686880650122	0.238473329524222	0.207987210630102	0.247465979258247	0.995254520297964
ENST00000562879.5	0.128471363199845	-0.463503095403068	-0.592808573469256	0.00268835594670317	-2.09359290557854	-2.68556760974509	-0.59146705000624	0.0217245057998167	-0.59146705000624	0.0217245057998167	0.481216072703453
ENST00000334678.8	-0.0520897312238654	-0.0928605776868231	-0.0417474206988215	0.803971958909209	-0.974980019186528	-1.01575099777924	-0.039914621878085	0.845855100688432	-0.039914621878085	0.845855100688432	0.999999612924786
ENST00000473276.5	0.885262083509167	-0.0774465253280577	-0.966493100282167	0.0261827775001789	4.66983219492023	3.70712441385604	-0.961888364182416	6.61081973546159e-06	-0.966493100282167	0.0261827775001789	0.517064256977984
ENST00000575977.1	0.13106922349704	-0.23909264182302	-0.373073226101746	0.14357053337469	1.55662572986981	1.18646401473754	-0.36931994742907	0.0873771485105202	-0.373073226101746	0.14357053337469	0.930870932293906
ENST00000428468.6	-0.851084327811247	-0.337081694370223	0.513697933998293	0.00066675361636813	0.140799381642157	0.654801927040191	0.514301748349589	0.00322017630605768	0.514301748349589	0.00322017630605768	0.146585108932001
ENST00000266546.11	-0.183670830838559	-0.400886251982671	-0.220147085053401	0.422361026096417	-0.136722484640614	-0.353938142136734	-0.215862561889326	0.4990242159766	-0.215862561889326	0.4990242159766	0.999999612924786
ENST00000358739.4	-0.27082983981334	-0.162699227118966	0.108010993777879	0.189959369197219	1.67961879408418	1.78774942630807	0.108135482568029	0.114434146906262	0.108010993777879	0.189959369197219	0.963215451028766
ENST00000374202.7	0.304480545067334	0.499705042099372	0.194333666301177	0.393934204912778	1.49748879432874	1.69271323365667	0.196405810172554	0.404905283931833	0.196405810172554	0.404905283931833	0.999999612924786
ENST00000485972.6	0.15647527949144	-0.0843233264809855	-0.243468530673756	0.327241872934271	0.799595929888231	0.558797266631931	-0.239239551020052	0.36159244916265	-0.239239551020052	0.36159244916265	0.999999612924786
ENST00000397641.8	0.0602610625260941	-0.216259830083415	-0.277586654576298	0.0662109497479702	-0.762959802077213	-1.03948078691336	-0.276008071480555	0.130440542008899	-0.276008071480555	0.130440542008899	0.906716311354131
ENST00000624069.3	0.00623898595085273	-0.596892642005082	-0.603574596958609	5.10334320379904e-08	-2.60785529205302	-3.21098697176042	-0.603210016290532	4.14121474256795e-06	-0.603210016290532	4.14121474256795e-06	0.000532267894853587
ENST00000320996.14	0.064742279383029	0.00684909077703111	-0.058439505866513	0.718740794139688	-0.434854020450473	-0.492747334708603	-0.0570667410966137	0.771669898518812	-0.0570667410966137	0.771669898518812	0.999999612924786
ENST00000265081.7	-0.104263464721013	0.263532326909014	0.366931539650887	0.0356823052602959	-0.630684594324414	-0.262888920794917	0.36901751284129	0.082861347444247	0.36901751284129	0.082861347444247	0.817021859953428
ENST00000419617.7	-0.0684107143057343	-0.054234604963339	0.0124538504365312	0.957922266615824	0.34198051249509	0.356156515976528	0.0151183694459962	0.949394392118569	0.0124538504365312	0.957922266615824	0.999999612924786
ENST00000223369.3	0.539348397292905	0.500625220398725	-0.0393021405245095	0.777694598076154	-1.83244580920575	-1.8711691012508	-0.0377284101402151	0.838614942690437	-0.0377284101402151	0.838614942690437	0.999999612924786
ENST00000543227.5	-0.242439809815447	-0.0206953620329993	0.219354649975869	0.497595711925583	-2.29880756748569	-2.07706376445834	0.225817888426665	0.621428155896005	0.225817888426665	0.621428155896005	0.999999612924786
ENST00000421763.5	0.44802441221369	-0.255002171452242	-0.706474107476513	0.106533545438267	-1.44379458557307	-2.14682172113369	-0.698854592991747	0.220760463591302	-0.698854592991747	0.220760463591302	0.984570321828395
ENST00000492132.1	-0.475818992339717	0.42076494066815	0.897211028782997	0.163816215093437	1.38643583425133	2.28301889266201	0.906353183397057	0.216127543331701	0.906353183397057	0.216127543331701	0.983942230919083
ENST00000372876.2	0.00662767967420081	-0.190385671595943	-0.197697925070819	0.391478147991267	0.559862340078151	0.362848774378463	-0.196121955793959	0.46256689851802	-0.196121955793959	0.46256689851802	0.999999612924786
ENST00000357137.9	0.189004919604593	0.260803451087275	0.069623926092067	0.784461122184581	0.119739017925891	0.191537392378429	0.0742228447285602	0.801190050537265	0.0742228447285602	0.801190050537265	0.999999612924786
ENST00000324685.10	-0.0453842994629116	-0.145897165870723	-0.101030822885164	0.317191455470871	-1.00800126399838	-1.10851415701448	-0.100280595069453	0.379823995784962	-0.100280595069453	0.379823995784962	0.999999612924786
ENST00000323701.11	0.0499807920470031	0.0757564537726104	0.0254725711758559	0.799334740105019	-0.385643730979941	-0.359868104490551	0.0259977784800929	0.823603836566254	0.0259977784800929	0.823603836566254	0.999999612924786
ENST00000270792.10	-0.736005909538021	-0.60809118903314	0.127370458456072	0.415454432444049	0.825550579911495	0.953465245179597	0.1278802610448	0.443285739667827	0.1278802610448	0.443285739667827	0.999999612924786
ENST00000357582.3	-0.109885125750269	-0.106883682642827	0	0.985285698023701	-0.322119112721205	-0.319118228342186	0.00640214065625511	0.986877591176379	0.00640214065625511	0.986877591176379	0.999999612924786
ENST00000634258.3	-0.663689217653015	-0.725228804624123	-0.0626247345909876	0.79853379740994	-1.42691105323859	-1.48845097611879	-0.0612922965201497	0.837397992587487	-0.0612922965201497	0.837397992587487	0.999999612924786
ENST00000400137.9	-0.109200574586617	0.0324257510084925	0.140366175855201	0.435043308587228	-1.20300443818036	-1.0613782825612	0.142635681923224	0.53818836299206	0.142635681923224	0.53818836299206	0.999999612924786
ENST00000524238.3	-0.107216490682252	-0.378698688607436	-0.275051670796454	0.490124875042331	0.505729388997498	0.23424669806632	-0.269638213981909	0.558432184258453	-0.269638213981909	0.558432184258453	0.999999612924786
ENST00000505986.5	0.270069194350509	-0.25380073636209	-0.528944852692987	0.247297718107326	2.02451200409554	1.50064141550594	-0.521764417634	0.252260948273752	-0.521764417634	0.252260948273752	0.995254520297964
ENST00000529372.5	0.0278467604479052	0.411126792682967	0.382789489240837	0.0559154382278767	-0.454653965894922	-0.0713741267709954	0.384763369992668	0.134889637527457	0.384763369992668	0.134889637527457	0.909911676985297
ENST00000499247.3	0.386976538842614	0.734354897129248	0.345081347616467	0.234936001483534	0.399872620539547	0.747250849010485	0.351187120359134	0.275972540052826	0.351187120359134	0.275972540052826	0.999999612924786
ENST00000323374.8	0.0101573763798941	-0.265076916874864	-0.277135505962306	0.202016735757381	0.490079797176616	0.214845410379387	-0.274339622075664	0.252318073750652	-0.274339622075664	0.252318073750652	0.995254520297964
ENST00000397809.10	-0.248717564697619	-0.170867405659802	0.0760670529298846	0.789860756701217	-2.69024276584137	-2.61239332385456	0.0806875094542443	0.844708471553033	0.0806875094542443	0.844708471553033	0.999999612924786
ENST00000381967.9	0.0183036348694755	0.103314548444234	0.0845392736951098	0.545272878355668	0.977954621639195	1.06296531338739	0.0854188198674399	0.552693919803676	0.0854188198674399	0.552693919803676	0.999999612924786
ENST00000336431.10	-0.542301274135151	-0.377742948707625	0.161675949060765	0.5370068249126	0.236202035165966	0.400760223021669	0.165443410675031	0.562226583848381	0.165443410675031	0.562226583848381	0.999999612924786
ENST00000612800.1	0.0830586285778188	0.103232711151468	0.0193229767931211	0.898842029496433	0.671630115096178	0.691804191042422	0.0206111752035764	0.886169582167725	0.0193229767931211	0.898842029496433	0.999999612924786
ENST00000370763.6	0.0803103376679259	0.314860739186017	0.23328067918777	0.238429666051425	0.674488211458644	0.90903857348109	0.235922205647507	0.250763350950816	0.235922205647507	0.250763350950816	0.995254520297964
ENST00000438552.6	0.260019720383708	0.176806712847617	-0.0833456093360009	0.34792793823089	1.73964328578722	1.65643030068	-0.0831590373680337	0.262561595815329	-0.0833456093360009	0.34792793823089	0.999999612924786
ENST00000379257.7	0.0104659581758643	-0.284042058353176	-0.297130491429314	0.22213263740115	-0.0935345967510603	-0.388042800997546	-0.293581128944836	0.308106265440856	-0.293581128944836	0.308106265440856	0.999999612924786
ENST00000262186.10	-0.236420469992063	-0.138988245281862	0.0972383396809116	0.476583166787527	-1.42184409357878	-1.32441197083206	0.0976219702375372	0.56874570490707	0.0976219702375372	0.56874570490707	0.999999612924786
ENST00000404760.5	-0.0191042317720272	0.158204544737149	0.176227650954334	0.446601796939738	-0.766861795850475	-0.589553326363363	0.179286524460983	0.565926681706133	0.179286524460983	0.565926681706133	0.999999612924786
ENST00000377698.4	-0.0690166986444249	-0.129432949799003	-0.0612554931947555	0.678417038055429	0.0331635655295261	-0.0272527404143211	-0.0600368311005892	0.716589080815701	-0.0600368311005892	0.716589080815701	0.999999612924786
ENST00000537400.1	-0.0766187820249082	-0.580123500702536	-0.50453538520761	0.216169609713197	-0.527893996029552	-1.03140052408393	-0.50292283904436	0.323387924600016	-0.50292283904436	0.323387924600016	0.999999612924786
ENST00000261973.12	-0.0204823394133965	0.00564270186103045	0.0254759604964117	0.830446853712789	0.129267422742692	0.155392458532668	0.0262855913919859	0.822744529196265	0.0254759604964117	0.830446853712789	0.999999612924786
ENST00000533655.6	-0.0297611211841178	-0.319587455790096	-0.289721280314424	0.596175988713187	-0.637940463875155	-0.927768132937011	-0.286376052641192	0.659912584982237	-0.286376052641192	0.659912584982237	0.999999612924786
ENST00000242209.9	0.918876984940062	1.07135498881786	0.150722066295819	0.517210301934643	-0.903411097438044	-0.750933348366348	0.157042285911139	0.624281873013865	0.157042285911139	0.624281873013865	0.999999612924786
ENST00000393593.8	0.608065547920461	0.892319562411757	0.281337550686919	0.491288837277886	0.27401409691201	0.558267704631006	0.294737695202357	0.563395515580278	0.294737695202357	0.563395515580278	0.999999612924786
ENST00000619387.5	0.208772421785553	-0.0168231273605232	-0.225920540292356	0.0113322229175018	-0.6647017058989	-0.890297273331969	-0.225360364250957	0.0236424486785517	-0.225360364250957	0.0236424486785517	0.496381247232798
ENST00000354193.5	0.241029271954653	0.593679953042376	0.350547574537057	0.380787993802203	-2.03065619622124	-1.67800698635633	0.363668291342487	0.552543069462207	0.363668291342487	0.552543069462207	0.999999612924786
ENST00000432667.5	-0.110842167407136	-0.00270772390724471	0.107156940795178	0.715591530486967	-0.818880802470873	-0.710746924139776	0.111375729907635	0.793818649257165	0.111375729907635	0.793818649257165	0.999999612924786
ENST00000263991.9	-0.087004746658929	-0.0727299092704187	0.0124983796428308	0.948466754526286	-1.53932475401989	-1.52505047714028	0.0173045692999372	0.965919404190407	0.0173045692999372	0.965919404190407	0.999999612924786
ENST00000448549.1	0.376708446357285	0.33915137847291	-0.0385540836799056	0.922805782518657	-1.0758013502553	-1.11335889874576	-0.0329797263729574	0.937584863124974	-0.0329797263729574	0.937584863124974	0.999999612924786
ENST00000578049.4	0.147776454759304	-0.125419975705204	-0.273680502119818	0.0680205951843235	0.0782642124993521	-0.194932293602443	-0.272700304059972	0.116368339288486	-0.272700304059972	0.116368339288486	0.880869323875118
ENST00000175091.5	-0.164705264404609	-0.0306202371873327	0.132472640966302	0.529673952602342	1.57707300539867	1.71115809972076	0.134813953300358	0.434506492640701	0.132472640966302	0.529673952602342	0.999999612924786
ENST00000300093.9	0.188214249932144	0.132175174301841	-0.0561809910823028	0.541903277436839	1.02747872935586	0.971439672005848	-0.0558723628625215	0.496604581966035	-0.0561809910823028	0.541903277436839	0.999999612924786
ENST00000424442.5	-0.3772460586842	0.0220697208712034	0.399057846990374	0.0225457304459289	3.26978453866207	3.66910041693661	0.399502326062385	0.000500513495685788	0.399057846990374	0.0225457304459289	0.485699557790079
ENST00000373464.5	-0.211539268050664	-0.228555935315227	-0.0189376287641316	0.958849088870217	-1.30915090551822	-1.32616803453525	-0.0144269683903646	0.971042222486662	-0.0144269683903646	0.971042222486662	0.999999612924786
ENST00000225296.8	-0.228161583881997	-0.28812781260518	-0.0609236094316845	0.702155843406053	-0.965132318786966	-1.02509866601264	-0.0596454934105006	0.760604754548489	-0.0596454934105006	0.760604754548489	0.999999612924786
ENST00000410115.5	1.41165888065289	0.877892082157168	-0.537904323635809	0.416600314271663	1.45537863540285	0.921611321270168	-0.514806566550829	0.501968598567299	-0.514806566550829	0.501968598567299	0.999999612924786
ENST00000355485.7	0.186857206112176	-0.18263497890927	-0.371699236208174	0.171542912809385	-0.47945830905585	-0.848950637391816	-0.368227368305952	0.274259989127096	-0.368227368305952	0.274259989127096	0.999999612924786
ENST00000215567.10	-0.0356021883633783	-0.15783594923407	-0.122592820060322	0.276056597023918	1.69270573122553	1.57047198931664	-0.122161710995507	0.224970373716594	-0.122592820060322	0.276056597023918	0.999999612924786
ENST00000312635.10	-0.357039555057915	-0.218439122007231	0.137970184943322	0.56906078070622	-1.2482230464252	-1.10962301129554	0.140082668902737	0.676213565806327	0.140082668902737	0.676213565806327	0.999999612924786
ENST00000229758.8	-0.0921306997152466	-0.0145535987430397	0.0771715014594929	0.629095698885726	0.0758686769179909	0.153445685510183	0.0782973082957996	0.678211608085136	0.0782973082957996	0.678211608085136	0.999999612924786
ENST00000238789.10	-0.210084660407861	-0.0538747109502686	0.15514698561116	0.308469883330787	-0.82104282606572	-0.664832951903295	0.156704782734197	0.378487568504348	0.156704782734197	0.378487568504348	0.999999612924786
ENST00000353383.6	-0.00611798133786287	-0.318835154065179	-0.315431904843213	0.29905098188026	-0.515818425374954	-0.828535960440701	-0.311075123514199	0.403209532286888	-0.311075123514199	0.403209532286888	0.999999612924786
ENST00000262498.8	-0.117576175501992	0.111845030301717	0.228676403605994	0.14053087358103	-0.199975463981766	0.0294456785607035	0.230102957534928	0.191149114330902	0.230102957534928	0.191149114330902	0.963757550532558
ENST00000469257.2	-0.127078136918058	0.225680741193191	0.352189171781012	0.0188630030992211	-1.91951842512117	-1.56675969224216	0.353640613787578	0.0772846487378062	0.353640613787578	0.0772846487378062	0.798803015572878
ENST00000523613.5	-0.438795595657791	2.21786524560333	2.65932184829897	0.0136484284840595	-1.23044623055561	1.42620731124423	2.61938109556965	0.349683572042047	2.61938109556965	0.349683572042047	0.999999612924786
ENST00000637944.2	0.0621993484990752	-0.640336191682711	-0.708355930026273	0.0413923507283823	1.0908860282306	0.38835037345286	-0.701589968593346	0.0529993506943003	-0.701589968593346	0.0529993506943003	0.701790541478737
ENST00000303088.9	0.423171983932914	0.237153754333997	-0.186669365655792	0.241826306519956	0.980757178753729	0.794738930745676	-0.185533447497144	0.261781385832727	-0.185533447497144	0.261781385832727	0.9999865874904
ENST00000162044.14	0.223234570583168	0.196054381763343	-0.0277903223350904	0.875632323296804	1.8449380898108	1.81775789395576	-0.026582047497393	0.88192743590808	-0.026582047497393	0.88192743590808	0.999999612924786
ENST00000397676.8	-0.00959437093229728	-0.0725381158305994	-0.0637245373598647	0.639598030357869	1.1922907400522	1.12934703117451	-0.0625854357021961	0.605380361023514	-0.0637245373598647	0.639598030357869	0.999999612924786
ENST00000367559.7	0.119802548539911	0.465577554881778	0.341994002148182	0.304431969681405	-0.19790778189802	0.14786693884551	0.351209419142674	0.379590116730457	0.351209419142674	0.379590116730457	0.999999612924786
ENST00000351328.8	0.103273619915285	-0.0541550378394302	-0.157727749978788	0.114477215306517	1.11320436933707	0.95577571404366	-0.157256216929763	0.105543984017893	-0.157727749978788	0.114477215306517	0.876453576081746
ENST00000285737.9	0.120195237653153	0.0553551716652705	-0.065492026449816	0.654987059061465	0.0788088284621679	0.0139686868551259	-0.0641411165897823	0.706919706906812	-0.0641411165897823	0.706919706906812	0.999999612924786
ENST00000635550.1	0.122973907046377	0.542440959750234	0.419490942284923	0.377405091989814	-2.98875705080411	-2.56929165410717	0.432354681815331	0.585417383020541	0.432354681815331	0.585417383020541	0.999999612924786
ENST00000397061.3	0.0983740687238253	0.0110756896026867	-0.0882944744364602	0.633692655798753	0.961185269110573	0.873886830387328	-0.0866135212194805	0.664308165219127	-0.0866135212194805	0.664308165219127	0.999999612924786
ENST00000392750.7	0.229961417440561	0.0452903888972175	-0.185305733400606	0.253506216375396	2.04446173034521	1.85979053044297	-0.184410903564697	0.202712666360291	-0.185305733400606	0.253506216375396	0.995254520297964
ENST00000399451.6	0.478619166086898	0.246939592442766	-0.232347941929901	0.0879964370964688	-0.949788949117688	-1.18146860507598	-0.231073390593344	0.173456554214346	-0.231073390593344	0.173456554214346	0.958350334932711
ENST00000533524.5	-0.0355246064883379	-0.00344621531811963	0.0319219131850526	0.753393254104732	1.20456525206373	1.23664366486974	0.0321100499273277	0.706446096787568	0.0319219131850526	0.753393254104732	0.999999612924786
ENST00000400288.7	-0.176914370294599	-0.0586722752384577	0.115813255932806	0.698298031193093	-0.943107353750489	-0.824865690395676	0.121014649757905	0.758660926511028	0.121014649757905	0.758660926511028	0.999999612924786
ENST00000437048.7	0.0191990438243972	-0.121636119322083	-0.141361002004208	0.621063602314842	-0.31293267882964	-0.453768243831991	-0.140036375355576	0.690610672313287	-0.140036375355576	0.690610672313287	0.999999612924786
ENST00000289416.10	-0.947157543419629	-0.900426608718812	0.0453959646259321	0.788357891697411	0.16189618227676	0.208627077713713	0.0465500988446717	0.787317212718295	0.0453959646259321	0.788357891697411	0.999999612924786
ENST00000373644.5	0.13681699758859	0.647983217738205	0.509484892204911	0.0832191222312224	-2.72615341015159	-2.21498771600892	0.518409732682574	0.240088890794686	0.518409732682574	0.240088890794686	0.992231051044473
ENST00000367188.5	0.0317647080629461	0.0606948775462047	0.0279455568607072	0.844027072045781	-0.857303343047213	-0.828373265534373	0.0298170642800231	0.86644065474109	0.0298170642800231	0.86644065474109	0.999999612924786
ENST00000629575.2	-0.195509219159264	-0.0749384958491694	0.118611622999317	0.687233834157719	-0.536176144560866	-0.415605931570358	0.122227863640437	0.745750131297552	0.122227863640437	0.745750131297552	0.999999612924786
ENST00000287916.8	-0.189373607299939	-0.223505407252343	-0.0354083912590353	0.975425552731528	0.590437566409333	0.55630492408174	-0.0291541143749292	0.963545069180405	-0.0354083912590353	0.975425552731528	0.999999612924786
ENST00000523373.5	0.028870662198518	0.183930711094669	0.148377136363956	0.736022216970962	0.570634786762114	0.725694580355849	0.160729826381919	0.732327102993888	0.148377136363956	0.736022216970962	0.999999612924786
ENST00000649812.1	-0.36034712662166	-0.647178678446352	-0.287965681641735	0.269059942182989	1.26058565678939	0.973753918655629	-0.286893770943033	0.31481015065308	-0.286893770943033	0.31481015065308	0.999999612924786
ENST00000610402.5	0.145075309411655	0.25705369312382	0.111632153833417	0.173209764519495	0.167981218342026	0.279959607175951	0.112145799048527	0.15266223636892	0.111632153833417	0.173209764519495	0.958350334932711
ENST00000306480.11	0.379891337269153	0.256236391939291	-0.124905162608737	0.64666828623317	-0.961979047266249	-1.08563437238661	-0.120195559640161	0.731987797561945	-0.120195559640161	0.731987797561945	0.999999612924786
ENST00000264254.11	0.115022789189837	0.184200993467239	0.0683496455888237	0.662342015006191	0.429021737083272	0.498199899905432	0.069721357229344	0.678055167011321	0.069721357229344	0.678055167011321	0.999999612924786
ENST00000394997.5	-0.142599189421739	-0.153829273651868	-0.0125293281433896	0.95372270141569	0.568005184431778	0.556774904013417	-0.0102823657693718	0.964948074794658	-0.0102823657693718	0.964948074794658	0.999999612924786
ENST00000327892.13	0.0902755785204466	-0.0504702502115818	-0.140838252571365	0.0240643968585453	1.90050070133496	1.75975490269005	-0.140749646441923	0.000545442762222616	-0.140838252571365	0.0240643968585453	0.498621711834988
ENST00000263026.10	-0.169867726381833	-0.176726466616031	-0.00801177516189089	0.972164411057722	-1.42299588528573	-1.42985481755101	-0.00624885560427879	0.979892798557296	-0.00624885560427879	0.979892798557296	0.999999612924786
ENST00000284061.8	0.16017159519662	-0.994840020745057	-1.12696125071998	0.924703695808914	-0.183301974667322	-1.33833976107503	-1.12414109170527	0.7257590645767	-1.12696125071998	0.924703695808914	0.999999612924786
ENST00000450169.7	0.642830361237241	0.585136929776193	-0.0584408630779996	0.693925697004468	0.562442180329069	0.504748702782609	-0.0567137654964827	0.735470070966884	-0.0567137654964827	0.735470070966884	0.999999612924786
ENST00000323906.9	1.21740298223801	0.514222842300881	-0.713001616135827	0.279779379681486	2.4905085008783	1.78732829276841	-0.693076798713985	0.289342516482337	-0.693076798713985	0.289342516482337	0.999999612924786
ENST00000611971.4	0.0554495986741815	-0.314533225521921	-0.370665247238878	0.187289378303929	0.1717274092293	-0.19825576727739	-0.369320171595262	0.280977576924147	-0.369320171595262	0.280977576924147	0.999999612924786
ENST00000348721.4	0.354536915573292	0.24221493066501	-0.11372188620831	0.542549732448513	0.839456103771097	0.727134113748058	-0.111269034246019	0.557864527804885	-0.111269034246019	0.557864527804885	0.999999612924786
ENST00000371614.2	-0.575142102749537	-1.19742556744819	-0.624995932673908	0.0512213172051512	0.764632740036521	0.142348882261951	-0.623502164788702	0.0844009626221317	-0.623502164788702	0.0844009626221317	0.820357394217279
ENST00000341318.9	-0.279960056245131	-0.359337539786853	-0.0796043816320391	0.65849623863803	0.341381214542483	0.262003592467705	-0.0792929132020439	0.706051094607604	-0.0792929132020439	0.706051094607604	0.999999612924786
ENST00000003302.8	0.0884881724019859	0.428042600372838	0.338128776803774	0.159387633647655	-0.698761381684132	-0.359207187140747	0.342057431208843	0.261779973450923	0.342057431208843	0.261779973450923	0.9999865874904
ENST00000528793.5	-0.120736341029983	0.340045390882261	0.459389812646972	0.0219884304775152	-0.886926133316136	-0.426144511421217	0.462532111719987	0.0484424618921537	0.462532111719987	0.0484424618921537	0.675471558505821
ENST00000379095.5	0.0152404228064853	0.0213944114472211	0.00588920450454755	0.957594774420542	-0.76347720755781	-0.757323374545645	0.00660989173869231	0.972906778434876	0.00660989173869231	0.972906778434876	0.999999612924786
ENST00000451256.6	0.0403203629683686	0.495269129689456	0.453479645884657	0.113726904225363	0.19947216491478	0.65442070875677	0.458304041480384	0.178287470901865	0.458304041480384	0.178287470901865	0.963215451028766
ENST00000307180.4	-0.539735539583226	-0.118041777969358	0.414071477463644	0.454580972540142	1.0060966619154	1.42778944041683	0.425364379401127	0.458157943651854	0.425364379401127	0.458157943651854	0.999999612924786
ENST00000368887.7	0.0249909707270071	-0.434153132269106	-0.466825051026822	0.466355715036991	0.49759163484143	0.0384464531635268	-0.45359869091181	0.537843075682586	-0.45359869091181	0.537843075682586	0.999999612924786
ENST00000323348.10	0.184071683330407	-0.203115578172649	-0.388348349509414	0.0866601115246637	0.183349577656024	-0.20383786596393	-0.38621221133462	0.146014124529965	-0.38621221133462	0.146014124529965	0.931270821574165
ENST00000360540.9	-0.134529146221602	0.0912798279979325	0.220158187483059	0.593984935774144	-0.468624323274119	-0.242815885217207	0.232573611526258	0.656277892324676	0.232573611526258	0.656277892324676	0.999999612924786
ENST00000614147.1	-0.0854204322245409	-0.0458722272835674	0.0375979977990499	0.883161411714274	-0.807598240411372	-0.768050375544115	0.0430104020726496	0.915293916125838	0.0430104020726496	0.915293916125838	0.999999612924786
ENST00000229266.8	-0.17294292463413	0.287860796998986	0.459601207073733	0.0242190121881841	0.343304874341601	0.804108530558585	0.4619447554914	0.0347643554105046	0.4619447554914	0.0347643554105046	0.594860518686376
ENST00000369301.3	0.0150879188214534	0.139032592392152	0.122474525150855	0.557215918587291	-0.209122172679944	-0.0851776354200483	0.125366922058197	0.61131454973148	0.125366922058197	0.61131454973148	0.999999612924786
ENST00000581216.6	0.22914298922405	0.315358323113652	0.0831732275948776	0.81218982463875	1.74097263705487	1.82718789332346	0.0888410609119561	0.757943694942858	0.0831732275948776	0.81218982463875	0.999999612924786
ENST00000327247.9	0.338450246400183	0.220706510360263	-0.119370853607171	0.545307371948516	1.25129784604432	1.13355412001234	-0.116590739676831	0.546995532522544	-0.116590739676831	0.546995532522544	0.999999612924786
ENST00000261569.11	0.352181625513767	0.228422342224433	-0.126533794485447	0.68388343175587	-0.233220531268544	-0.356980118683849	-0.120011371938626	0.754535744285392	-0.120011371938626	0.754535744285392	0.999999612924786
ENST00000545121.5	-0.188291233560596	0.0732137325623581	0.261180887410447	0.163122390526483	1.49167787718744	1.75318267694589	0.261993258910311	0.147351152517629	0.261180887410447	0.163122390526483	0.947785607609619
ENST00000454376.6	-0.0976543829600537	-0.170961755519216	-0.0736097727031205	0.391432968531058	1.20984804685788	1.1365406927938	-0.0732981919271996	0.324196624068877	-0.0736097727031205	0.391432968531058	0.999999612924786
ENST00000373087.7	-0.152448543561674	-0.576202393103386	-0.432359457569254	0.405696242282863	-0.120872861360688	-0.544627463439838	-0.421249859975689	0.494446867697665	-0.421249859975689	0.494446867697665	0.999999612924786
ENST00000397498.8	-0.210358438587309	-0.381688899516586	-0.173317520289305	0.479578959909363	-0.204155483215954	-0.375486149778659	-0.170214485712545	0.557315789270677	-0.170214485712545	0.557315789270677	0.999999612924786
ENST00000216294.5	-0.0429957589167195	0.603076863813999	0.64408268010328	0.0364346621045484	-0.151746921721007	0.494324941025493	0.650890439171461	0.0821394160123538	0.650890439171461	0.0821394160123538	0.815052788315137
ENST00000239891.4	-0.237636968158594	-0.069277526545481	0.167424206668839	0.273106135622466	0.291873694200851	0.460233093373496	0.168839385021437	0.304730671391497	0.168839385021437	0.304730671391497	0.999999612924786
ENST00000522800.5	0.0485882914265559	0.641053878173571	0.592737694410043	0.231286526394387	-1.78278887960552	-1.19032485507097	0.602486921256419	0.442903232451855	0.602486921256419	0.442903232451855	0.999999612924786
ENST00000452906.3	0.313356778077821	0.267363305843783	-0.047357282853381	0.810424995512757	2.25890380005955	2.21291042171778	-0.0450026227888776	0.793132917402583	-0.047357282853381	0.810424995512757	0.999999612924786
ENST00000494946.6	-0.0576260055256282	0.445299294197614	0.500710962581037	0.188777864731243	1.16011515736346	1.66304029238567	0.506954612104303	0.200732580236732	0.506954612104303	0.200732580236732	0.971214986309255
ENST00000379370.7	-0.240199729729736	-0.309951717473901	-0.0704137507630502	0.659372189922521	-0.0162565017330979	-0.0860086007450874	-0.0695997208651915	0.710887473837838	-0.0695997208651915	0.710887473837838	0.999999612924786
ENST00000332674.9	-0.565520866819713	-0.765924705329676	-0.209626252909771	0.664047806067456	-0.816398091053294	-1.01680300342285	-0.201265349904558	0.728603878184195	-0.201265349904558	0.728603878184195	0.999999612924786
ENST00000615421.4	-0.0570473023940752	-1.92092450383388	-1.86613472476249	0.000481768184260674	-2.65210666142062	-4.51598516741579	-1.87566165039381	0.00393852517302619	-1.87566165039381	0.00393852517302619	0.166132770329387
ENST00000338272.9	-0.123391379538519	-0.482222744735166	-0.359992042190751	0.464176547679846	-2.58539544697046	-2.94422818520172	-0.3569394148967	0.565694427770275	-0.3569394148967	0.565694427770275	0.999999612924786
ENST00000606389.5	0.459245175639186	0.236827968180523	-0.229475073151129	0.609796831696245	-0.489513957630597	-0.711931528136645	-0.214157327663447	0.704594899737267	-0.214157327663447	0.704594899737267	0.999999612924786
ENST00000534769.5	0.283545911486746	0.122321225201451	-0.161243485945478	0.0808673075860927	2.99064112027144	2.8294164537463	-0.161168173804432	0.0373602930757569	-0.161243485945478	0.0808673075860927	0.810523300023571
ENST00000644916.1	-0.139634514498902	1.24175622849217	1.38205847797912	0.0145072517460385	-1.99857740681598	-0.617187854192963	1.40173483752816	0.143707405176841	1.40173483752816	0.143707405176841	0.930870932293906
ENST00000284957.9	0.232953911958059	0.167016064675575	-0.0677844077470775	0.760308771734778	0.316709672228247	0.250771708127943	-0.064598152606004	0.800238288250872	-0.064598152606004	0.800238288250872	0.999999612924786
ENST00000320246.10	-0.371946900400227	-0.103396288990518	0.263831670700969	0.506986659979575	-0.877914776513909	-0.609364796071674	0.272556560282475	0.594985701514729	0.272556560282475	0.594985701514729	0.999999612924786
ENST00000440685.6	-0.476028810624249	-0.707888505998504	-0.233745551913223	0.319900025377224	0.703726194408774	0.471866368871493	-0.231547989872817	0.366402553330636	-0.231547989872817	0.366402553330636	0.999999612924786
ENST00000523908.5	-0.0579366092215078	-0.137922584460636	-0.0803595815559033	0.446595381767758	-0.166196569243445	-0.246182573241401	-0.0798715700761468	0.499256677480044	-0.0798715700761468	0.499256677480044	0.999999612924786
ENST00000368824.8	-1.16671179107253	-1.38657485341085	-0.224134126553706	0.607226296178583	-0.0418366836870976	-0.261700346347875	-0.223438039702938	0.655936533832525	-0.223438039702938	0.655936533832525	0.999999612924786
ENST00000367941.7	-0.130624791766226	0.258811782737157	0.385952677694925	0.252019858471064	1.15951513600494	1.5489517171319	0.392413112555519	0.208148307775868	0.385952677694925	0.252019858471064	0.995254520297964
ENST00000367669.8	-0.60945328094207	0.489671290517697	1.09773503796717	1.32186521238674e-06	0.477236571963204	1.57636114026842	1.10088673311907	4.17775307221037e-07	1.09773503796717	1.32186521238674e-06	0.000197827088292126
ENST00000551150.5	-0.0607496536488561	-0.103306715816661	-0.0427107546918322	0.546739814967346	0.69205294782693	0.649495898937266	-0.0425596889111362	0.498221500176207	-0.0427107546918322	0.546739814967346	0.999999612924786
ENST00000278826.11	-0.264816919772046	-0.114981651932086	0.14761080750891	0.566893056712714	0.248541944428824	0.3983770871267	0.151316323428664	0.590580792998627	0.151316323428664	0.590580792998627	0.999999612924786
ENST00000304141.5	0.191640945864712	0.041649024342909	-0.150899703011195	0.260873409744723	-0.115775611248176	-0.265767581633136	-0.149469608914098	0.330882150022825	-0.149469608914098	0.330882150022825	0.999999612924786
ENST00000330280.11	0.286460463656432	-0.210566283237182	-0.49742878995188	0.00403762414916747	1.33914532110077	0.842118481808074	-0.496785981220358	0.00798853894594366	-0.496785981220358	0.00798853894594366	0.262086450403707
ENST00000483998.6	-0.199531994700979	-0.0781274025207687	0.117405151282735	0.771914825226457	-1.72226838292015	-1.6008648540886	0.127318275823637	0.837734279224	0.127318275823637	0.837734279224	0.999999612924786
ENST00000313871.9_PAR_Y	-0.180785742379786	-0.476310090383245	-0.29687515021878	0.200576969112882	-1.07739649912293	-1.37292112976426	-0.294926310862203	0.312356089958375	-0.294926310862203	0.312356089958375	0.999999612924786
ENST00000611712.4	0.03988397901212	0.403565701957356	0.36084678584314	0.297059639097985	-0.552441842119384	-0.188760647558125	0.369714720383981	0.405346565950059	0.369714720383981	0.405346565950059	0.999999612924786
ENST00000407818.8	-0.0249829892362942	0.169165983717527	0.193740812631375	0.123771061134667	-0.370187247067727	-0.176038336616984	0.194504182987126	0.194941695938197	0.194504182987126	0.194941695938197	0.967183482345504
ENST00000338179.6	0.162686210422304	0.299535714527467	0.136582448499698	0.213834752796296	1.73252434270425	1.86937388518945	0.136985754248726	0.1062641317375	0.136582448499698	0.213834752796296	0.981688115045887
ENST00000612932.6	0.0399014028982239	-0.126600840784899	-0.168032072278534	0.765241958709689	-3.0574897710706	-3.22399333625125	-0.159918069258817	0.817057679909167	-0.159918069258817	0.817057679909167	0.999999612924786
ENST00000341911.10	0.418254157509383	0.040114500828578	-0.378559406304761	0.00122551218013276	1.37878012462164	1.00064046477156	-0.377963719206895	0.00122425418096858	-0.378559406304761	0.00122551218013276	0.0686601054766687
ENST00000554271.5	-0.0106214263825977	0.028154666413818	0.0371976002240046	0.901841538762294	0.987418007563765	1.02619391466864	0.0410018573119659	0.901668986534586	0.0371976002240046	0.901841538762294	0.999999612924786
ENST00000263795.11	0.158306251598634	0.284804122967001	0.125851993668207	0.331479863947875	0.359974840357341	0.486472688337742	0.126948507478752	0.356858256666057	0.126948507478752	0.356858256666057	0.999999612924786
ENST00000372764.4	2.3928435241852	2.03800292683587	-0.360874841521861	0.490920358498237	1.18314600627819	0.828305327402067	-0.327045633388728	0.640195267834553	-0.327045633388728	0.640195267834553	0.999999612924786
ENST00000676231.1	-0.633573149237627	0.156424927113056	0.790287876627002	0.0160007656017217	6.39487146775191	7.18486996394622	0.790036606355173	4.83288616618244e-14	0.790287876627002	0.0160007656017217	0.416210390949547
ENST00000369984.4	-0.102438831841045	-0.122610682036758	-0.0204393843699635	0.853775692470581	-0.269812593659093	-0.289984473895387	-0.0201773412119406	0.867130570104726	-0.0201773412119406	0.867130570104726	0.999999612924786
ENST00000576409.5	-0.815852301196918	-0.629744439901489	0.184360857115191	0.477708032288118	-1.24585238576978	-1.05974489106249	0.186106579781482	0.576210282414834	0.186106579781482	0.576210282414834	0.999999612924786
ENST00000272067.10	-0.171562588060433	0.0147923448910331	0.185782718147353	0.257125047888195	0.284788123221311	0.471142898259984	0.186730095976323	0.325850452075595	0.186730095976323	0.325850452075595	0.999999612924786
ENST00000391842.5	-0.122547991005617	-0.216751081774158	-0.0949061603774113	0.647759740667712	2.74519781041377	2.6509948457164	-0.0940034600963691	0.560484241346049	-0.0949061603774113	0.647759740667712	0.999999612924786
ENST00000435164.6	-0.0383891899246287	-0.88577700450699	-0.784959614531019	0.987336151501476	-0.752305271836385	-1.59971609928272	-0.800345972493298	0.794452106763292	-0.784959614531019	0.987336151501476	0.999999612924786
ENST00000263382.8	0.2865233587791	-0.0850441674391528	-0.372162812915457	0.0562962601472669	1.1515512732859	0.77998365303918	-0.370916036074013	0.0868047664604167	-0.370916036074013	0.0868047664604167	0.821997959314944
ENST00000329713.5	0.103451658181393	-0.244470782074946	-0.349853101836307	0.0874661388859463	0.400218190346473	0.0522956567558029	-0.347004679231934	0.130243330195922	-0.347004679231934	0.130243330195922	0.906716311354131
ENST00000635259.1	-0.590378024541463	-0.927238630380804	-0.339334390403272	0.393039779321022	-2.74884623202763	-3.08570769330654	-0.337456340604417	0.511695915632605	-0.337456340604417	0.511695915632605	0.999999612924786
ENST00000371113.9	-0.129331992265126	-0.0116749958509257	0.115805824436904	0.685748723336855	-0.613534586861324	-0.495878045339267	0.120510992214095	0.760018903668558	0.120510992214095	0.760018903668558	0.999999612924786
ENST00000318121.8	-0.240599088333397	-0.0558235313732949	0.184477577177852	0.122031046333407	0.0059160049665067	0.190691508063147	0.185053962126127	0.181550062827753	0.185053962126127	0.181550062827753	0.963215451028766
ENST00000304979.8	-0.27862575709653	-0.334416811680044	-0.0561748147406036	0.555494579677059	0.32305582572875	0.26726476978533	-0.0557175093670034	0.560340371867865	-0.0557175093670034	0.560340371867865	0.999999612924786
ENST00000521654.6	-0.394663708010937	0.0920655206284593	0.483685312453719	0.206980474784482	-1.62431019061968	-1.13758157938202	0.49279999703167	0.353007405144098	0.49279999703167	0.353007405144098	0.999999612924786
ENST00000264639.9	0.196698866004444	-0.123128033590188	-0.320050021250643	0.00145253386000601	0.774930384176906	0.455103477903284	-0.319798014207543	0.00180783631043082	-0.319798014207543	0.00180783631043082	0.0940505318640797
ENST00000304430.10	0.596856183604188	0.866269175386221	0.258351025807252	0.713203912959693	1.46782518117121	1.73723810806246	0.28416102095664	0.633460435215264	0.258351025807252	0.713203912959693	0.999999612924786
ENST00000496387.5	-0.429934522998069	-0.607763078566682	-0.179688619740205	0.396202991208989	0.00994923670771319	-0.167879454747389	-0.177486095427561	0.463387927762973	-0.177486095427561	0.463387927762973	0.999999612924786
ENST00000394975.3	-0.0575175752080922	0.167949832673216	0.224011890833404	0.38398739381056	-0.68390973524047	-0.458442629127241	0.228526492147721	0.48951114585696	0.228526492147721	0.48951114585696	0.999999612924786
ENST00000374512.7	0.159189711414563	0.326683976448747	0.169021867776983	0.762295248981338	1.63558647281708	1.80307935863779	0.176825890615404	0.833854166099082	0.176825890615404	0.833854166099082	0.999999612924786
ENST00000216218.8	0.109412398597998	-0.0423807109428528	-0.151846874705151	0.15106422498969	0.0457918537142411	-0.106001311215186	-0.15163896728434	0.226989252590119	-0.15163896728434	0.226989252590119	0.98529678076595
ENST00000322157.9	-0.00770038680672662	0.191229966266964	0.198578136788509	0.100762154318494	0.570821924615075	0.769752282268935	0.199357894221473	0.0867411672637595	0.198578136788509	0.100762154318494	0.856129109109644
ENST00000520329.5	-0.323590268739492	0.0440644346231532	0.361862051937258	0.367166746614746	0.791590541258822	1.15924515034978	0.371156508882708	0.345378215960037	0.361862051937258	0.367166746614746	0.999999612924786
ENST00000334274.9	-0.197773440777963	0.165623222967445	0.361532547144291	0.250222431801217	-0.952774971193886	-0.589378822139539	0.367068515534307	0.383103451936715	0.367068515534307	0.383103451936715	0.999999612924786
ENST00000432425.5	0.0957090643668895	0.620385326295148	0.523532929008597	0.0620821623995528	-1.08245448559244	-0.557778700525372	0.529038123156391	0.177517534496761	0.529038123156391	0.177517534496761	0.963215451028766
ENST00000375847.8	-0.18749806408052	0.2474562685673	0.434222321303905	0.0240624479504113	-0.279268727337614	0.155685466017083	0.43647046877326	0.0610589226486805	0.43647046877326	0.0610589226486805	0.731487104175796
ENST00000304858.7	0.0849781646884402	0.173128826054543	0.0879966204817085	0.304706627778691	0.38470735125688	0.472858004792109	0.0883376064051806	0.32135322476645	0.0883376064051806	0.32135322476645	0.999999612924786
ENST00000356708.12	0.103919927059604	0.103523463162764	-0.000540172956464691	0.991650706134391	1.28335232947808	1.28295586840812	-0.000360115303744357	0.996516766545435	-0.000360115303744357	0.996516766545435	0.999999612924786
ENST00000439351.5	-0.251893463613711	-0.0988819123460931	0.152685965797116	0.173811195347283	-0.968142835733961	-0.815131346959977	0.153251683522768	0.263713881855851	0.153251683522768	0.263713881855851	0.999999612924786
ENST00000247003.9	0.253901734139354	-0.0345728324909702	-0.289110130449643	0.0206567851725703	0.3274004196165	0.0389258333990265	-0.288183497243815	0.0309194817752989	-0.288183497243815	0.0309194817752989	0.563932117521103
ENST00000443166.5	0.101211703039958	0.138218471017698	0.0354389723227388	0.882830324321536	-0.406763613993325	-0.369757237012123	0.039766804739191	0.913046142655134	0.039766804739191	0.913046142655134	0.999999612924786
ENST00000490107.6	-0.466796274106331	-0.275445993514124	0.190723991512939	0.170557340760712	-1.46486695124319	-1.27351677798453	0.191603968713287	0.273888228502972	0.191603968713287	0.273888228502972	0.999999612924786
ENST00000243903.6	-0.541738416257285	-0.333486542880382	0.20684648131438	0.250932006817139	0.327835502050763	0.536087310620269	0.208531163661704	0.282619491007105	0.208531163661704	0.282619491007105	0.999999612924786
ENST00000449733.7	-0.767715231783066	-0.930792013260264	-0.166146457769389	0.591626329738437	1.6647756820033	1.50169886695117	-0.163682827206982	0.584327941207386	-0.166146457769389	0.591626329738437	0.999999612924786
ENST00000392562.5	0.197228184010847	0.163078279634262	-0.0347742561633873	0.766226861031085	-0.0353592312761154	-0.0695091686127125	-0.033682432547691	0.798263507667256	-0.033682432547691	0.798263507667256	0.999999612924786
ENST00000641332.1	-0.427256337985594	-0.0374178928466002	0.377845731186246	0.558713327647163	0.969263684579125	1.35910198827061	0.395810942927351	0.504505955869186	0.377845731186246	0.558713327647163	0.999999612924786
ENST00000216602.10	-0.218262905691351	-0.59381540039193	-0.378697552340422	0.337271483710627	-0.480390675239427	-0.855944079150314	-0.375016769815481	0.436097443384138	-0.375016769815481	0.436097443384138	0.999999612924786
ENST00000295628.4	0.0736678868782092	0.162102440006391	0.0872136040485891	0.648871376241467	-0.854963770653091	-0.766529339759729	0.0895654025239754	0.69569691889076	0.0895654025239754	0.69569691889076	0.999999612924786
ENST00000306270.12	0.0908201063828713	0.307911806852214	0.215575632546158	0.229239235991073	-1.00894893723812	-0.791857319304885	0.218236073899766	0.296489121821036	0.218236073899766	0.296489121821036	0.999999612924786
ENST00000279036.12	1.30855949333562	0.159086761694941	-1.15079165035105	0.00499225264220665	2.93901743457845	1.78954584646377	-1.14896200750914	3.28461111693761e-09	-1.15079165035105	0.00499225264220665	0.192722120551617
ENST00000423085.7	-0.427230733859322	-0.456097974769107	-0.030460780559876	0.967963772052106	-2.12374848079781	-2.15261792568468	-0.0270546704678436	0.960684851493122	-0.030460780559876	0.967963772052106	0.999999612924786
ENST00000373019.5	-0.284664977200301	-0.301466299013925	-0.0170796403890869	0.815909556891492	0.0760783760713591	0.0592770599720507	-0.0168164153289657	0.812941159652102	-0.0170796403890869	0.815909556891492	0.999999612924786
ENST00000307729.12	-0.0469250394298539	-0.0596548873000149	-0.0129429350348826	0.981776212047146	-2.23260361114394	-2.24533390972053	-0.0112189443124384	0.973892244072085	-0.0129429350348826	0.981776212047146	0.999999612924786
ENST00000344641.8	0.230558023571024	0.0609527099172106	-0.170553912719713	0.354641178356222	1.13667700616433	0.967071638378279	-0.168683635560097	0.391765795986897	-0.168683635560097	0.391765795986897	0.999999612924786
ENST00000614971.4	-0.216980245091979	0.0286766028279575	0.245012641444364	0.117397872998555	-0.897992633457975	-0.652335847446966	0.246405138781949	0.174975428363216	0.246405138781949	0.174975428363216	0.961558794469602
ENST00000238561.10	-0.354608034792352	-0.426906133932964	-0.0775644518085636	0.837350382151834	0.342527901644791	0.270229734954923	-0.0708859459447542	0.866619720860583	-0.0708859459447542	0.866619720860583	0.999999612924786
ENST00000311672.10	-0.458038476826325	-0.777188712631975	-0.319378537091769	6.85236047579124e-05	-0.125325170432196	-0.444475418196696	-0.319175944907825	0.000168463023865082	-0.319175944907825	0.000168463023865082	0.0134340039104089
ENST00000380361.7	-0.204209648699338	-1.36201963812488	-1.16188211416275	0.922901938022485	-4.86128254768005	-6.01912069133962	-1.20490968168644	0.712825880626885	-1.16188211416275	0.922901938022485	0.999999612924786
ENST00000374846.3	0.0482873178661319	-0.107301399486092	-0.157349864202874	0.489994934436453	2.26094021545544	2.10535158783984	-0.15512132245277	0.355522619129021	-0.157349864202874	0.489994934436453	0.999999612924786
ENST00000649764.2	0.0700064502906778	-0.0154888423459029	-0.0857224287702405	0.351655497217277	0.5566286010516	0.471133318283691	-0.085421478457232	0.326469155717682	-0.0857224287702405	0.351655497217277	0.999999612924786
ENST00000318130.13	-0.147374523015252	0.139642110953099	0.286141104906435	0.0572843495061112	-0.808107257856568	-0.521090457797989	0.287668010005335	0.0950564629018075	0.287668010005335	0.0950564629018075	0.839524540988074
ENST00000457054.6	0.0127320921047025	-0.0329831476945656	-0.0460417665925442	0.634150023034903	1.04963991314253	1.00392466954735	-0.0455925787028524	0.637757823513301	-0.0455925787028524	0.637757823513301	0.999999612924786
ENST00000356151.7	-0.509597569450731	-0.382014200516964	0.121217263773969	0.788526758464192	0.829770982519385	0.957354213725299	0.129147363572105	0.772020889577893	0.121217263773969	0.788526758464192	0.999999612924786
ENST00000248600.5	0.359294755698921	0.648150726780775	0.286980619221334	0.316450758821338	1.35727523661934	1.64613119033473	0.291378770198841	0.29070756472327	0.286980619221334	0.316450758821338	0.999999612924786
ENST00000369763.5	-0.0762877246477623	0.142545419696022	0.218143368946028	0.164494311317442	0.537786761807287	0.756619889634643	0.219323219868325	0.167870081942268	0.219323219868325	0.167870081942268	0.953547305869785
ENST00000475204.5	-0.420749193470013	-1.44598337248786	-1.02756290140117	0.00828372258420394	1.63069329477644	0.605458610785054	-1.02723132122295	0.0165580319352735	-1.02723132122295	0.0165580319352735	0.421670160589425
ENST00000314332.5	-0.0955757747211954	0.0479827275439621	0.143440124351063	0.127507289236413	2.0572829573841	2.20084150959557	0.143640773308737	0.014612263010549	0.143440124351063	0.127507289236413	0.906322143726619
ENST00000575636.5	0.119511032014075	0.673352050633971	0.550233273294469	0.167636136337012	-1.37529957977949	-0.821459249158431	0.566133344244919	0.307667425968988	0.566133344244919	0.307667425968988	0.999999612924786
ENST00000290429.11	0.0671593494346414	-0.0532793755626598	-0.122596507680717	0.631354419904186	1.39054047562578	1.2701017496161	-0.118997025203522	0.638256472081341	-0.118997025203522	0.638256472081341	0.999999612924786
ENST00000311595.14	0.600952226518174	-1.09579381560372	-1.70695904655118	2.74741769587242e-05	1.15709289358098	-0.539653368921149	-1.69847766484052	0.000115332630349947	-1.69847766484052	0.000115332630349947	0.00976751152382301
ENST00000393915.9	0.262895026478687	0.460336483929628	0.197165523172844	0.0885211385599962	0.142660997145128	0.340102453909695	0.19768506336612	0.0866944791465353	0.197165523172844	0.0885211385599962	0.826741231824741
ENST00000265316.9	-0.0757971688421865	0.0881121420372535	0.163079150965832	0.441554347925668	0.391108172954437	0.555017312747429	0.164864287826862	0.522944780498166	0.164864287826862	0.522944780498166	0.999999612924786
ENST00000380492.8	0.0160551987071418	-0.0580223441625472	-0.0801458194163254	0.832504164130923	0.865215186596707	0.791137476827968	-0.0704559584803217	0.867494293674615	-0.0704559584803217	0.867494293674615	0.999999612924786
ENST00000627916.2	0.196032037062769	0.585437305428687	0.3887714677108	0.0135467587145679	-0.859200043608718	-0.469794671181225	0.390696147760823	0.035539310532756	0.390696147760823	0.035539310532756	0.599975352365102
ENST00000368009.7	0.176075298444996	-0.20713223444829	-0.386023865810849	0.156765881708398	2.21682174839192	1.83361435541767	-0.382558961497649	0.0896323735287918	-0.386023865810849	0.156765881708398	0.942061197835118
ENST00000262948.10	0.069944513994796	-0.216027866801268	-0.286455309424746	0.0765378929186038	-0.185928177181863	-0.471900682639168	-0.28578502710034	0.143705402602651	-0.28578502710034	0.143705402602651	0.930870932293906
ENST00000650114.2	-0.0697324158250332	0.0821251991257949	0.149851363268628	0.619831225263075	-2.11823898373681	-1.96638199398693	0.156671293587907	0.724283431867898	0.156671293587907	0.724283431867898	0.999999612924786
ENST00000270824.1	0.408755213244211	-0.387356392229382	-0.810993729220371	0.181043608748389	1.79526177183724	0.999149162825271	-0.793342069177863	0.196076057143881	-0.793342069177863	0.196076057143881	0.967447653685349
ENST00000282344.11	-0.248718133545202	-0.21847318071861	0.0274202074311134	0.927768727623945	-2.5359717792198	-2.50572771871797	0.0354931106502185	0.946252626308431	0.0354931106502185	0.946252626308431	0.999999612924786
ENST00000360299.10	0.0465354483028266	-0.229201708944861	-0.278688601982785	0.306525116303125	-0.202632421046207	-0.478369822550816	-0.274387001335353	0.402370557938845	-0.274387001335353	0.402370557938845	0.999999612924786
ENST00000618612.4	-0.869245204548314	-0.0163570430892718	0.850645085020504	0.189169380752589	5.27037843377019	6.12326771541708	0.853218515638234	3.03531100337809e-09	0.850645085020504	0.189169380752589	0.963215451028766
ENST00000533683.7	0.0850004604098984	-0.292214498456069	-0.378573534451661	0.051729316810922	0.0413617780739075	-0.335853288689712	-0.37681286184019	0.0902856237297982	-0.37681286184019	0.0902856237297982	0.827185816981966
ENST00000211936.10	-0.0761944301271989	-0.0505677170132498	0.021671359261334	0.940019283901651	-0.204237760292294	-0.178611309591721	0.0282448291251542	0.935224508438427	0.021671359261334	0.940019283901651	0.999999612924786
ENST00000342879.7	0.122464020657335	-0.0176642272237326	-0.141367663583088	0.532988172624622	0.909839490088232	0.76971121029188	-0.139071126935582	0.567187060194266	-0.139071126935582	0.567187060194266	0.999999612924786
ENST00000296597.10	0.154544219603294	0.242766434542049	0.0872096541632772	0.63759083626624	-0.282510915112372	-0.194288835406619	0.0895616647692981	0.694556194727821	0.0895616647692981	0.694556194727821	0.999999612924786
ENST00000373585.8	-0.0498798239607196	0.264968470987646	0.314319624922782	0.0165425469224726	-0.693131364922548	-0.378283115944647	0.315313419275245	0.0349844860673215	0.315313419275245	0.0349844860673215	0.596264446623225
ENST00000370952.4	-0.0623044435105218	0.0129073664414116	0.0742467032313521	0.671117608745357	0.479333260134011	0.554545022333164	0.0758065194288471	0.682107721960254	0.0758065194288471	0.682107721960254	0.999999612924786
ENST00000548446.6	-0.135301379780487	-0.206256086163834	-0.0768695559581509	0.827271068147709	2.4447049791922	2.37375060613862	-0.0692713256154331	0.836958419843429	-0.0692713256154331	0.836958419843429	0.999999612924786
ENST00000468812.6	0.599752905015987	0.577928464219921	-0.0218968196327101	0.697577577116829	2.21995965099465	2.19813523149664	-0.0217805251692142	0.564141949220286	-0.0218968196327101	0.697577577116829	0.999999612924786
ENST00000458198.3	0.159473609595697	-0.0607470013527467	-0.222168357379736	0.35601538287944	-0.0450964707257857	-0.265317254741331	-0.218489134785992	0.444533179999334	-0.218489134785992	0.444533179999334	0.999999612924786
ENST00000470121.5	-0.111573343391461	-0.0180840287563594	0.0907110751604465	0.922593825479202	4.13343468616553	4.22692476949882	0.0944502591675829	0.747966793710822	0.0907110751604465	0.922593825479202	0.999999612924786
ENST00000409262.7	-0.0761093894787903	0.166251992100018	0.241249757034911	0.377691750810452	-3.05987372397169	-2.81751292533356	0.246865581805359	0.543320426292571	0.246865581805359	0.543320426292571	0.999999612924786
ENST00000427926.6	0.238003795698996	0.277764125229282	0.0396750567578907	0.870602297893496	-0.512891421245663	-0.473131557991042	0.0422792913958325	0.921259967801881	0.0422792913958325	0.921259967801881	0.999999612924786
ENST00000650064.2	0.127269746135253	0.211130980560649	0.081869423731713	0.835053730885779	0.170262034771944	0.25412155733813	0.0911987331996906	0.870749773766495	0.0911987331996906	0.870749773766495	0.999999612924786
ENST00000428425.1	-0.199960882430064	0.400470906006376	0.600129469113669	0.234389461562243	-2.9677967784526	-2.36736701400395	0.610630174023713	0.464695970604913	0.610630174023713	0.464695970604913	0.999999612924786
ENST00000429568.1	-0.0387102234863909	0.0750593602825143	0.113028003227007	0.571124157538315	2.33593743618817	2.44970707317767	0.114208934095568	0.48451865196934	0.113028003227007	0.571124157538315	0.999999612924786
ENST00000373479.9	-0.129207985984998	0.726217940446515	0.855514281093029	0.0407864714554255	0.93175199459106	1.78717748728378	0.860507973893607	0.0823831474304515	0.860507973893607	0.0823831474304515	0.815989016933529
ENST00000584164.6	0.388448267937696	-0.337557371345169	-0.72600790253128	1.57284736574026e-15	1.91101103004855	1.18500539854586	-0.726046623156191	2.73516810547922e-17	-0.72600790253128	1.57284736574026e-15	1.22738267647945e-12
ENST00000314218.8	0.15903987819874	0.563841934495037	0.397986741596827	0.384224783521288	0.00626488233415483	0.411066513896449	0.414884410209016	0.441141317177779	0.414884410209016	0.441141317177779	0.999999612924786
ENST00000544440.7	-0.0420852211337082	0.149046789633076	0.190551033550177	0.2448248069964	-2.07436375288205	-1.88323191822852	0.192177793413503	0.383891704072579	0.192177793413503	0.383891704072579	0.999999612924786
ENST00000399395.7	-0.217367503764016	-0.312384091519433	-0.0979704612649055	0.783880582577377	-0.200325601016732	-0.295342475211102	-0.0938930462346308	0.822633314763537	-0.0938930462346308	0.822633314763537	0.999999612924786
ENST00000369049.8	-0.965631127571095	-1.03886593558498	-0.0760289493223185	0.73193486298767	1.43528857201761	1.36205382335949	-0.0733683867166649	0.714474755687457	-0.0760289493223185	0.73193486298767	0.999999612924786
ENST00000286548.9	0.305248728951621	0.0257181948208684	-0.281017980415489	0.256335186316029	-2.2322236693047	-2.51175456878644	-0.277387226384396	0.40993383778036	-0.277387226384396	0.40993383778036	0.999999612924786
ENST00000488383.5	0.157721750158193	0.0309970795183919	-0.129282157520958	0.779328519357412	0.0838133516403804	-0.0429120900724036	-0.122567440631135	0.81432753623359	-0.122567440631135	0.81432753623359	0.999999612924786
ENST00000040738.10	-0.0219194633921368	-0.0731736099151322	-0.0514961861080132	0.816522284763962	-1.40449103780159	-1.45574546043016	-0.0502304347512919	0.853912080163078	-0.0502304347512919	0.853912080163078	0.999999612924786
ENST00000672160.1	0.449646582503497	-0.0955807460973593	-0.557181833445629	0.351042734899726	1.17389702520221	0.628669377273732	-0.538575003994468	0.409064084520283	-0.538575003994468	0.409064084520283	0.999999612924786
ENST00000383678.8	-0.00991303017002409	-0.100486091265972	-0.0927999647289943	0.683783917921228	1.07208234408729	0.981509257983799	-0.0894196271178607	0.701101944711906	-0.0894196271178607	0.701101944711906	0.999999612924786
ENST00000265038.10	-0.193536023655645	-0.351940019431467	-0.159267318298459	0.806237445606325	0.195536942183139	0.0371316663586849	-0.155703609929676	0.820034140475403	-0.155703609929676	0.820034140475403	0.999999612924786
ENST00000449726.6	0.476553224295767	0.461950403402739	-0.0168221261618662	0.984885287094801	-2.59436895661563	-2.608972524249	-0.0057664180688608	0.995229922878814	-0.0057664180688608	0.995229922878814	0.999999612924786
ENST00000393560.5	-0.0721971120998944	-0.749514815766945	-0.691349926577197	0.384233756746051	3.09483348387625	2.41751594656722	-0.676634921365137	0.341272865610292	-0.691349926577197	0.384233756746051	0.999999612924786
ENST00000265560.9	-0.223625870527524	-0.144762158613436	0.077999710663645	0.5994481110043	-0.829832839652231	-0.750969230463971	0.0795457949586669	0.664489246392111	0.0795457949586669	0.664489246392111	0.999999612924786
ENST00000529806.5	-0.233851385147743	-0.238037270965508	-0.00530262320522956	0.984254812602613	-0.954774279763528	-0.958960212466624	-0.00216105329186966	0.995579738595838	-0.00216105329186966	0.995579738595838	0.999999612924786
ENST00000382895.7	-0.166698644528938	-0.280876537011966	-0.114511796074462	0.502603384369974	-2.92217788030672	-3.03635598541625	-0.113528867114741	0.617047372312076	-0.113528867114741	0.617047372312076	0.999999612924786
ENST00000216237.10	-0.0967289074587468	-0.529301566178649	-0.433347840699854	0.0215706362224047	-0.294666111302797	-0.727238941089509	-0.432476044855508	0.0589496565361854	-0.432476044855508	0.0589496565361854	0.726646595121332
ENST00000259874.6	0.360489130760959	-0.313201677541452	-0.678510497330531	0.0343559815678626	0.729519849605566	0.055828873931218	-0.672278278442607	0.0591719100745761	-0.672278278442607	0.0591719100745761	0.726646595121332
ENST00000314400.10	-0.245668390600889	-0.124383710107561	0.118664952745836	0.727779656381732	2.22514822314039	2.34643309126082	0.122401792145984	0.602973859399016	0.118664952745836	0.727779656381732	0.999999612924786
ENST00000371378.6	-0.209213216414624	-0.187954523269793	0.0175166327484764	0.96842083624748	3.90423734996525	3.92549690180608	0.0232797287628466	0.948199583480958	0.0175166327484764	0.96842083624748	0.999999612924786
ENST00000324849.9	-0.16879662855218	0.0635730817302879	0.230620741354587	0.346956323586709	-0.0756682003553952	0.156701334712146	0.234146059193804	0.414817975587747	0.234146059193804	0.414817975587747	0.999999612924786
ENST00000261245.9	-0.179156696158199	-0.0834229717349154	0.0937708776171502	0.68124880314524	0.519256786855351	0.614990432307302	0.0967345856185162	0.688738703179616	0.0967345856185162	0.688738703179616	0.999999612924786
ENST00000361510.7	-0.0273010666986872	-0.210779729082407	-0.183704813856397	0.547255257522434	-0.432103180525937	-0.615582431684449	-0.182714639888086	0.629719944912687	-0.182714639888086	0.629719944912687	0.999999612924786
ENST00000234256.4	-0.100321322344153	0.0123737720107852	0.110759410658407	0.602027092945859	0.762497438246034	0.875192496023484	0.113494605295189	0.595950066727451	0.110759410658407	0.602027092945859	0.999999612924786
ENST00000276689.8	0.0149540657010627	-0.0469501210293499	-0.0620461901246188	0.554161416076613	0.608579064880335	0.546674839285557	-0.0617623542692258	0.601077592268322	-0.0617623542692258	0.601077592268322	0.999999612924786
ENST00000258418.10	0.126115158098739	0.277428060435557	0.150824163021459	0.246322273783275	-0.745355542153277	-0.594042709494635	0.152011390376828	0.336625643449716	0.152011390376828	0.336625643449716	0.999999612924786
ENST00000587708.7	0.483046483174513	0.0994218934510676	-0.385513360171121	0.19250245313741	3.37655288620746	2.99292858442675	-0.382728674412898	0.0463829810171982	-0.385513360171121	0.19250245313741	0.9647198626267
ENST00000370238.8	0.14891956339892	-0.116599149870809	-0.266178455024618	0.0750072513754432	1.24053366671608	0.975014950476412	-0.265138695661901	0.0730333165399312	-0.266178455024618	0.0750072513754432	0.798227877739405
ENST00000300128.9	0.248830804202932	0.414161724367609	0.164561417352932	0.280420543293494	-0.384388670732488	-0.219057832437099	0.166213321780164	0.364100782340006	0.166213321780164	0.364100782340006	0.999999612924786
ENST00000321265.10	-0.236348232040629	-0.477362422529169	-0.241157242620829	0.0111014710770947	-0.746439691428198	-0.987453915196258	-0.240952199105818	0.0251111564960859	-0.240952199105818	0.0251111564960859	0.506161226420182
ENST00000306688.8	0.0797639182169849	-0.272352287132442	-0.356215431261677	0.387928230031588	-1.44774861490516	-1.79986554901798	-0.347830377763072	0.517380743017266	-0.347830377763072	0.517380743017266	0.999999612924786
ENST00000592874.1	-0.169252243944617	-0.597604588040757	-0.430912124124879	0.0933910992900958	2.00011536257821	1.57176311241862	-0.428244873775448	0.0542527168107176	-0.430912124124879	0.0933910992900958	0.834610191871119
ENST00000344387.9	-0.0329062267539567	0.458788730557336	0.491222700143575	0.149603917319772	-3.21942927492868	-2.72773519541164	0.49856413274866	0.339171383205095	0.49856413274866	0.339171383205095	0.999999612924786
ENST00000340368.9	-0.141573900565731	0.110139872854256	0.250969655074427	0.363529844269375	-2.26202317171004	-2.01031003264501	0.254333775795925	0.53777223797953	0.254333775795925	0.53777223797953	0.999999612924786
ENST00000378615.7	-0.540027055853521	-0.529185894946219	-0.0775975167964962	0.801844390326728	3.76179400256262	3.77263763648585	0.0136911283833692	0.979281545915529	0.0136911283833692	0.979281545915529	0.999999612924786
ENST00000302787.3	-0.147687802359647	-0.150002735124692	-0.00260257519028406	0.980000528420608	-0.887594275162476	-0.889909244117292	-0.00208206018118196	0.98591292158619	-0.00208206018118196	0.98591292158619	0.999999612924786
ENST00000344063.7	-0.0777744245494838	-0.486337965081318	-0.408541904637749	8.6323322680649e-05	2.08590490308068	1.67734134969684	-0.408541906650574	9.49329303409392e-05	-0.408541906650574	9.49329303409392e-05	0.0081664745194863
ENST00000380191.9	0.0229227670163793	-0.0139572584189677	-0.0369122116408473	0.693865563911048	0.909416017477056	0.872535997131487	-0.0367412745343648	0.685578833389381	-0.0369122116408473	0.693865563911048	0.999999612924786
ENST00000428708.6	-0.154558650244742	-0.546570202303989	-0.402314129456074	0.43422987323429	1.12437202341626	0.732360182105403	-0.391105027849916	0.471909984561794	-0.391105027849916	0.471909984561794	0.999999612924786
ENST00000380822.9	0.0689586372156374	0.161245636129013	0.0915347320429962	0.55208445258179	0.340013648194816	0.432300808656595	0.0929041288811714	0.550990412566866	0.0915347320429962	0.55208445258179	0.999999612924786
ENST00000401950.7	-0.20192931739445	-0.515611805503312	-0.315606225123084	0.230468173639666	-1.17176882725094	-1.48545166427942	-0.313206843867743	0.348562944383288	-0.313206843867743	0.348562944383288	0.999999612924786
ENST00000349139.6	-0.0481884894326398	-0.00609286805236922	0.0417071492726002	0.703371781467319	0.448436118956199	0.490531723314605	0.0422524792033208	0.713727867273108	0.0422524792033208	0.713727867273108	0.999999612924786
ENST00000261714.11	0.303138532680086	0.179256215325888	-0.124187428756702	0.251776125453381	0.243887582158872	0.12000523621653	-0.123676626168399	0.307111728506361	-0.123676626168399	0.307111728506361	0.999999612924786
ENST00000419585.5	-0.0856200542100808	0.640406085797557	0.725955787447327	0.00968843456056337	-0.744360632221792	-0.0183350997741325	0.727421106402774	0.0798008520428993	0.727421106402774	0.0798008520428993	0.805558535720334
ENST00000615868.2	-0.0207369474174219	-0.00147051742110718	0.0191141162085917	0.84576228343803	2.53445470660482	2.55372117197947	0.0192711980577642	0.775172531747565	0.0191141162085917	0.84576228343803	0.999999612924786
ENST00000395184.6	-0.314197113756358	-0.424728531399433	-0.114915221139137	0.784790820262267	-0.772376607971144	-0.882909030764098	-0.107826095234146	0.831530323664598	-0.107826095234146	0.831530323664598	0.999999612924786
ENST00000305949.6	-0.0780743707930271	0.364674555443622	0.438399900905105	0.353118138134867	0.966314229593503	1.40906350737797	0.448715446700456	0.344188258967648	0.438399900905105	0.353118138134867	0.999999612924786
ENST00000399409.7	-0.233400704334341	-0.131235992061028	0.0994930694047222	0.722600358500305	1.45610700961579	1.5582717455828	0.102900770639647	0.677306278016344	0.0994930694047222	0.722600358500305	0.999999612924786
ENST00000651222.2	0.0521145923290214	0.0721943825107051	0.0193681203294509	0.926178291350861	-2.83369095462725	-2.81361165589527	0.0230525034971798	0.948786894341188	0.0230525034971798	0.948786894341188	0.999999612924786
ENST00000675864.1	0.474442223275995	0.0154810728699675	-0.461779841859788	0.3940356147835	6.30854050745483	5.84958055156083	-0.45848750841081	0.0178999176609405	-0.461779841859788	0.3940356147835	0.999999612924786
ENST00000381995.5	0.556710151762447	0.748028994898263	0.187083282281147	0.608310704082474	-1.10902402097648	-0.917705735118682	0.201646434188156	0.690793712999082	0.201646434188156	0.690793712999082	0.999999612924786
ENST00000323760.11	0.160825635091264	-0.112809237155454	-0.27580442600031	0.295922658204179	1.25248193104274	0.978846992465262	-0.272302986632926	0.319299799274472	-0.272302986632926	0.319299799274472	0.999999612924786
ENST00000432648.8	-0.367094697796336	-0.297858167279617	0.0683338768754869	0.620699137729823	-0.514594212868427	-0.445357729608557	0.0696417012635617	0.650939408032529	0.0696417012635617	0.650939408032529	0.999999612924786
ENST00000251453.8	0.000264737315624871	-0.367423062099837	-0.367797629473697	5.13329874475184e-07	1.22427511920962	0.856587346226704	-0.367659548719365	2.10412235430088e-10	-0.367797629473697	5.13329874475184e-07	8.37034160991251e-05
ENST00000316423.11	-0.192185364146294	-0.291733929918072	-0.10032208696628	0.642593684339508	-0.869213092750279	-0.96876190054914	-0.0988225729436358	0.713130483741278	-0.0988225729436358	0.713130483741278	0.999999612924786
ENST00000300650.9	-0.0731085374621341	-0.0610470413982881	0.0110276380551459	0.9518690524997	-0.0481100928662264	-0.0360487436963142	0.0129090320062915	0.954615668305602	0.0129090320062915	0.954615668305602	0.999999612924786
ENST00000342649.9	0.191758968694783	0.0897732253442103	-0.10695214124231	0.778264560296951	0.62941696465388	0.527430989014536	-0.0977072473103577	0.822445492877156	-0.0977072473103577	0.822445492877156	0.999999612924786
ENST00000336854.8	-0.139543730641195	-0.1479883391875	-0.00947023609301034	0.994374809759852	-0.887932390578112	-0.896377466357875	-0.00630654220726701	0.98600890764738	-0.00947023609301034	0.994374809759852	0.999999612924786
ENST00000301305.8	-0.208910192257005	-0.014835313047443	0.192970441970999	0.338609787230385	1.48730671345089	1.68138160157736	0.194676985242527	0.296648628646001	0.192970441970999	0.338609787230385	0.999999612924786
ENST00000228515.6	-0.151972485628141	0.338536673208652	0.48685666921726	0.308226342759453	-1.42875651743289	-0.938248418843861	0.503837765184912	0.460229727554916	0.503837765184912	0.460229727554916	0.999999612924786
ENST00000278845.8	0.386256052521534	0.273708013078962	-0.112779191058312	0.807014803306893	-0.322090834295619	-0.434639826658925	-0.108339971036774	0.833130083843353	-0.108339971036774	0.833130083843353	0.999999612924786
ENST00000338591.8	-0.316080485904718	-0.111837357359791	0.202211448408557	0.533199824675302	0.224435298103272	0.428677796986246	0.206108006277617	0.610689768806387	0.206108006277617	0.610689768806387	0.999999612924786
ENST00000277746.11	0.0743291675984522	-0.0241455885305186	-0.100634896965825	0.683760274523863	0.0954682311863307	-0.00300668337210315	-0.0971376000210995	0.736391616154815	-0.0971376000210995	0.736391616154815	0.999999612924786
ENST00000233025.11	0.0790679666822219	-0.0592724776084438	-0.138847745300067	0.262620438172547	0.595458512870904	0.457118061563069	-0.138026161362051	0.274631280908876	-0.138026161362051	0.274631280908876	0.999999612924786
ENST00000306735.10	-0.240033649920656	-0.556799076670175	-0.318203029933471	0.195749635643693	-1.13947611796431	-1.45624187553468	-0.316016001236248	0.310609098478254	-0.316016001236248	0.310609098478254	0.999999612924786
ENST00000245564.8	-0.412340469863304	-0.425727542899475	-0.0141643356768377	0.909051111874816	-0.495538771196761	-0.508925894060548	-0.0132602293635371	0.925228310225119	-0.0132602293635371	0.925228310225119	0.999999612924786
ENST00000502935.6	-0.10158021363847	-0.104143845811437	-0.00322211675419659	0.98919126952943	0.765809903906375	0.763246167326564	-0.00184120961559353	0.992361793618854	-0.00184120961559353	0.992361793618854	0.999999612924786
ENST00000296388.10	-0.0146212511473722	-0.13235240967849	-0.118602517617458	0.47172936004726	1.41889362825694	1.30116252719379	-0.117550217531834	0.410390192901289	-0.118602517617458	0.47172936004726	0.999999612924786
ENST00000200135.8	0.035354191302059	0.256716388855419	0.220514650263855	0.177748683477072	0.94159422038961	1.16295642596857	0.222068614003475	0.151677502838385	0.220514650263855	0.177748683477072	0.963215451028766
ENST00000674399.1	0.0106390021570249	0.0343319792103323	0.0225967535225751	0.921607723895003	-0.726995209961436	-0.703302931579372	0.0265842583496285	0.947904955589994	0.0265842583496285	0.947904955589994	0.999999612924786
ENST00000414262.6	-0.0425044090151839	-0.0405726225971942	0.000920478405124214	0.989504361600157	-1.07022848183243	-1.06829684057524	0.00288144712946714	0.98829555252288	0.000920478405124214	0.989504361600157	0.999999612924786
ENST00000574538.2	-0.578307270390474	-0.557415710379211	0.0193511833023461	0.932301939178811	-0.898898382455915	-0.878007735342202	0.0224356686022418	0.964503341597295	0.0224356686022418	0.964503341597295	0.999999612924786
ENST00000368623.7	0.0339397456323725	0.00560259978484428	-0.0303025382601056	0.88320988677945	4.60873070340438	4.58039419637889	-0.0277664706074798	0.846393570660788	-0.0303025382601056	0.88320988677945	0.999999612924786
ENST00000264220.6	-0.134961533151937	0.14917430554928	0.283637020972376	0.0620448692829051	0.278511784551828	0.562647564458191	0.284735626229759	0.0946074213763921	0.284735626229759	0.0946074213763921	0.836234691373045
ENST00000319190.11	0.168577632926171	0.343177392060246	0.172613375990375	0.510941763165788	-1.39962067862485	-1.22502130042099	0.178922580132989	0.621827520263922	0.178922580132989	0.621827520263922	0.999999612924786
ENST00000308924.9	-0.012782685195052	-0.178077198171556	-0.165494347427364	0.0480816735637609	0.350121918054847	0.184827413603025	-0.165297797604159	0.0371431954269788	-0.165494347427364	0.0480816735637609	0.675182883912709
ENST00000587230.6	-0.0443012165846295	0.151258576159746	0.193541206472949	0.548361199252374	-2.02232248857434	-1.8267633483776	0.200828140885276	0.664829858460236	0.200828140885276	0.664829858460236	0.999999612924786
ENST00000441735.2	0.235885512192041	-0.840496225797408	-1.08655065307217	0.0311284351064729	0.318176370499982	-0.75820427404858	-1.07760415908502	0.0571844515576287	-1.07760415908502	0.0571844515576287	0.721164717472557
ENST00000393033.9	0.28840471601294	-0.0316525546202692	-0.321895654438753	0.138148214121116	0.278709017033441	-0.0413483629209631	-0.318639059969457	0.198272448521221	-0.318639059969457	0.198272448521221	0.967732610882539
ENST00000382247.6	-0.0156901014754006	-0.0938456404016431	-0.0790340231329183	0.672784868967715	-1.59530860380273	-1.67346433801592	-0.0772497208244882	0.750303074347835	-0.0772497208244882	0.750303074347835	0.999999612924786
ENST00000309083.8	-0.201229900880695	-0.651281307733094	-0.451220848808238	0.00706359024573354	-0.224942115107596	-0.674993603296716	-0.449945199975918	0.0177799776570634	-0.449945199975918	0.0177799776570634	0.4365084402324
ENST00000254878.8	0.150618477921342	0.0315432428927183	-0.12125652063467	0.610644555764111	0.826024358064545	0.706948956914941	-0.117824735737256	0.639108988374261	-0.117824735737256	0.639108988374261	0.999999612924786
ENST00000541638.6	-0.136509848614816	-0.228133052723711	-0.0953974993052666	0.817973550735533	0.657201962569132	0.565578361279488	-0.0888652258923908	0.847623423080526	-0.0888652258923908	0.847623423080526	0.999999612924786
ENST00000263918.9	0.0486366441612714	0.275660703557901	0.226410069392641	0.205606098926327	-1.14971321404872	-0.922689239363501	0.228443792072951	0.329656560539534	0.228443792072951	0.329656560539534	0.999999612924786
ENST00000320610.13	0.0418089261863403	0.645117068688495	0.602283924397744	0.213712905082312	-2.63669181568015	-2.03338515111674	0.617899165867369	0.426090136882815	0.617899165867369	0.426090136882815	0.999999612924786
ENST00000545947.5	0.108445674182968	0.266187762477095	0.1568110405882	0.468711661064284	0.332104676038457	0.489846645744633	0.158929571321023	0.521905477290403	0.158929571321023	0.521905477290403	0.999999612924786
ENST00000543908.5	-0.227851353601744	-2.50036511486923	-2.19694483209586	0.538489958454645	1.63766090160715	-0.634879692278246	-2.23911657165538	0.454810791149894	-2.19694483209586	0.538489958454645	0.999999612924786
ENST00000523377.2	0.119304632272916	0.0737431397572234	-0.0467691688570113	0.830338086046549	-1.48978078929151	-1.53534251850757	-0.0437233044349563	0.872670986736405	-0.0437233044349563	0.872670986736405	0.999999612924786
ENST00000355387.6	-0.306394729571056	-0.357987733802234	-0.0531438549214571	0.816837013583538	-1.38549983763627	-1.43709308413305	-0.0509726839157159	0.858228445498573	-0.0509726839157159	0.858228445498573	0.999999612924786
ENST00000326080.10	-1.69784902488216	-1.15652394657109	0.538504461037514	0.0535506710073265	-0.343551372176871	0.197773439820765	0.540375543717398	0.0859055809934366	0.540375543717398	0.0859055809934366	0.820357394217279
ENST00000344697.3	-0.372236280662207	0.00998569214020863	0.378750759375502	0.42898913913041	-1.00465879152642	-0.62243785031111	0.388518828824758	0.575735201513042	0.388518828824758	0.575735201513042	0.999999612924786
ENST00000445140.6	0.237375258376907	0.031068247905748	-0.205521099410464	0.754213042643392	-3.64093398333298	-3.84724269222773	-0.201239425806191	0.776661103370689	-0.201239425806191	0.776661103370689	0.999999612924786
ENST00000218348.7	0.244622398300052	0.0465911946464077	-0.19865689764085	0.219568683843421	1.06394950348123	0.865918269578568	-0.197517375900528	0.245023176567159	-0.197517375900528	0.245023176567159	0.995254520297964
ENST00000305510.4	-0.163998781508272	-0.0807446359406423	0.0816033857879095	0.665378982552185	-0.00918706549478173	0.0740669897846167	0.0840003697877845	0.692946484171739	0.0840003697877845	0.692946484171739	0.999999612924786
ENST00000409220.5	0.739853174352844	1.00471693109243	0.26199915626672	0.553527418670537	-1.07420026088158	-0.809337675721823	0.283085577130725	0.667313086901116	0.283085577130725	0.667313086901116	0.999999612924786
ENST00000265097.9	0.157555936430299	0.201862518099021	0.0440911611319784	0.709744837045286	0.0865201592329106	0.130826693098846	0.0447557816259918	0.745843175070011	0.0447557816259918	0.745843175070011	0.999999612924786
ENST00000317677.9	0.697853436377523	0.865712307924537	0.167482852731821	0.531309536369791	-0.145936253977347	0.0219221705883043	0.170324912448514	0.662045243327022	0.170324912448514	0.662045243327022	0.999999612924786
ENST00000264255.8	-0.0341778565245139	0.0338422513525496	0.0678102303607118	0.758080491145606	1.24283694835944	1.31085665467138	0.0686626968335331	0.789895927437003	0.0686626968335331	0.789895927437003	0.999999612924786
ENST00000375730.3	-0.274903679386811	0.586176060695662	0.883532672227538	0.396517256657497	2.07351549563143	2.93457828572622	0.826142440288355	0.783533402734938	0.826142440288355	0.783533402734938	0.999999612924786
ENST00000321169.10	0.0765679903631127	0.186207710296178	0.108698854099549	0.5262955888605	1.24643506237145	1.35607479094719	0.110187318670566	0.491642896848617	0.108698854099549	0.5262955888605	0.999999612924786
ENST00000373173.7	0.147789604006557	0.035485613596755	-0.113157262789139	0.701623567877991	-0.104811729325325	-0.217116319805247	-0.110671026778917	0.756412471145241	-0.110671026778917	0.756412471145241	0.999999612924786
ENST00000374893.11	-0.433919454402013	2.15650868060345	2.59261608425919	3.81430633125679e-05	-3.92128413055421	-1.33085857522894	2.49467031902279	0.0644516565484922	2.49467031902279	0.0644516565484922	0.743251981596349
ENST00000605786.5	0.54759507579368	-0.024478122608304	-0.577104333527354	0.146010145045344	2.78364827140149	2.21157538322478	-0.570236818291878	0.0623731951576727	-0.577104333527354	0.146010145045344	0.931270821574165
ENST00000328599.4	-0.0902123515351305	-0.16629576286047	-0.0771400730503657	0.806383071914236	-0.833908436906893	-0.909992311254655	-0.0744313309027422	0.844980751266364	-0.0744313309027422	0.844980751266364	0.999999612924786
ENST00000420123.6	0.225117068377593	1.13408807231049	0.910776064521774	0.34281405104702	-2.06280003810506	-1.15384064462145	0.860878341650693	0.777912618242793	0.860878341650693	0.777912618242793	0.999999612924786
ENST00000380486.4	0.0226698289097249	0.554112625369886	0.529909668078312	0.111296430446448	-1.96285064060646	-1.4314084961009	0.539958537419514	0.262623044054946	0.539958537419514	0.262623044054946	0.999999612924786
ENST00000650571.1	0.343873642595985	0.135439164071206	-0.209484844803343	0.19298024367786	0.779265927908354	0.570831416629894	-0.207580438908567	0.226830004831365	-0.207580438908567	0.226830004831365	0.98529678076595
ENST00000368633.2	0.0707092776138045	-0.0700216066017961	-0.141259919840473	0.699502616098521	-0.41773029416653	-0.558461791114802	-0.138569293239957	0.752027637165535	-0.138569293239957	0.752027637165535	0.999999612924786
ENST00000340309.7	0.274578883647595	-0.0796117244050989	-0.354833775404669	0.0038452150096052	0.620532388310312	0.266341763640541	-0.353947431578596	0.00633348602255958	-0.353947431578596	0.00633348602255958	0.225385455363073
ENST00000220763.10	-0.104627639110571	-0.204937685001751	-0.102764524081117	0.7385157495872	0.972419465419958	0.872109255012715	-0.0985738280760202	0.766958463791882	-0.0985738280760202	0.766958463791882	0.999999612924786
ENST00000359523.7	-0.0482118517406017	-0.0676938257083136	-0.0203316502452759	0.907169182634283	-1.07536707718822	-1.09484918686284	-0.0184797764163402	0.928320983050825	-0.0184797764163402	0.928320983050825	0.999999612924786
ENST00000358201.9	0.120316098339448	-0.292309310935633	-0.414664618327389	0.284872575147652	-0.33129517907206	-0.743921495600027	-0.410872907315988	0.389128628038906	-0.410872907315988	0.389128628038906	0.999999612924786
ENST00000333651.11	-0.0845512214968739	-0.102467412636207	-0.0189646031293007	0.933291424101828	-1.1214498063075	-1.13936621098393	-0.0168736449380553	0.947779265632163	-0.0168736449380553	0.947779265632163	0.999999612924786
ENST00000267807.11	0.269850563116463	1.00074092559884	0.727627129289235	0.041315097074251	-1.41386075433858	-0.682970068170265	0.741149539948578	0.126229320782292	0.741149539948578	0.126229320782292	0.90548609950528
ENST00000380770.5	-0.158617399560132	1.16327962189434	1.32127131955852	0.212508635449388	-1.90300438238673	-0.58112390006878	1.29814453320251	0.67586356071024	1.29814453320251	0.67586356071024	0.999999612924786
ENST00000322396.7	-0.161881963673577	-0.144903537266393	0.0154022884522225	0.943397401225481	-0.635181351281234	-0.618203171534495	0.0184076818535015	0.948499342936312	0.0184076818535015	0.948499342936312	0.999999612924786
ENST00000410097.5	0.169301103240696	0.153794397219576	-0.0155741214947938	0.979195269849202	-0.126418134903881	-0.141925304951407	-0.0144709107141616	0.965160295674167	-0.0155741214947938	0.979195269849202	0.999999612924786
ENST00000529270.1	0.0798652557042015	0.31135794480309	0.227130194137598	0.538557858426603	1.61500252641348	1.84649528747609	0.234310258790501	0.453186440436626	0.227130194137598	0.538557858426603	0.999999612924786
ENST00000595564.5	-1.14014865090641	-0.0133164806186482	1.12436626754185	0.0384795921883373	3.47049120522663	4.59732401746466	1.12798908307721	1.21301288823952e-07	1.12436626754185	0.0384795921883373	0.620039282187891
ENST00000476287.4	0.219237520211478	0.321930343229225	0.101834236056594	0.528804767492497	0.218981727873518	0.321674486295505	0.10380850763884	0.572296390945324	0.10380850763884	0.572296390945324	0.999999612924786
ENST00000220764.7	0.482889632103383	0.288604780849468	-0.194551402581622	0.120285759702361	2.10365555724581	1.90937073304413	-0.193956466406976	0.0757045656662891	-0.194551402581622	0.120285759702361	0.887387497298732
ENST00000261845.7	-0.0771716863743726	0.100092635086045	0.176801968433532	0.36364154349325	-2.2345891588343	-2.05732512876765	0.178540784547381	0.506457015490279	0.178540784547381	0.506457015490279	0.999999612924786
ENST00000261407.9	0.226518687327203	0.365330704267096	0.137993684683441	0.476642161967995	0.672637996483338	0.811449966808505	0.139808934017994	0.513842107986383	0.139808934017994	0.513842107986383	0.999999612924786
ENST00000477070.6	-0.533336441250715	-0.140756326543012	0.390488357783767	0.339517127774856	-0.988102062424744	-0.595522792102588	0.396655631467136	0.485133699660458	0.396655631467136	0.485133699660458	0.999999612924786
ENST00000456380.5	-0.0345038997026684	-0.0578784329882373	-0.0238886113408761	0.879832455378232	-3.93757802783799	-3.96095273514398	-0.0226568017459741	0.91239535683468	-0.0226568017459741	0.91239535683468	0.999999612924786
ENST00000358731.9	-0.0541293420962168	-0.0469419816398608	0.00661144218490284	0.960025226023609	-3.10964153998905	-3.10245434640415	0.00829376632508527	0.968017690533248	0.00829376632508527	0.968017690533248	0.999999612924786
ENST00000326361.7	-0.140402582428323	0.265034867400618	0.404293201249656	0.088370622323068	-0.935811081235005	-0.530374062402866	0.408080387776429	0.188199697553071	0.408080387776429	0.188199697553071	0.963215451028766
ENST00000401804.5	-0.065254521076685	0.161616050435941	0.22213690523449	0.633375386876223	0.00155315487194261	0.228422956980673	0.233327266193611	0.702940455654579	0.233327266193611	0.702940455654579	0.999999612924786
ENST00000425562.7	-0.248909733425615	0.280800488963603	0.528227105749346	0.0207926354978194	0.0308826708830762	0.56059273024162	0.531115785558738	0.037489279256471	0.531115785558738	0.037489279256471	0.614284716267132
ENST00000546097.5	-0.226727936852882	-0.823571559981807	-0.599023489721329	0.0339950132621869	-0.789132643490438	-1.38597665506035	-0.597540412845394	0.0877240557792681	-0.597540412845394	0.0877240557792681	0.823913360954157
ENST00000262850.7	-0.162452172149724	0.0517987698925	0.211027498003708	0.550756288025894	0.00354261077600729	0.217793251804137	0.218103973089666	0.609009467350283	0.218103973089666	0.609009467350283	0.999999612924786
ENST00000246912.8	-0.0184593435665735	0.0107672569275607	0.0284775778024251	0.837110935570629	0.19838211966642	0.227608684760632	0.0297118555844251	0.841468215339695	0.0297118555844251	0.841468215339695	0.999999612924786
ENST00000356924.9	0.0223261264184405	-0.353727935826554	-0.37893354784132	0.189616576757319	0.942859619113634	0.566805459536554	-0.374651573526642	0.223996334516718	-0.374651573526642	0.223996334516718	0.98529678076595
ENST00000636051.1	0.643044090000754	0.837075872534534	0.192194762727637	0.627487271722565	-2.87592428694925	-2.68189357398265	0.211163811225601	0.747274454770064	0.211163811225601	0.747274454770064	0.999999612924786
ENST00000241014.6	-0.115779228864094	-0.751074545943797	-0.643574997070719	0.16575527749745	-0.320285160413099	-0.955581103322282	-0.635375378357149	0.252849657196091	-0.635375378357149	0.252849657196091	0.995254520297964
ENST00000583363.5	-0.500418764336648	-0.476990670235443	0.00478282109151884	0.932930467429329	2.74053509796914	2.76396349048604	0.0271955193014541	0.96494851134858	0.0271955193014541	0.96494851134858	0.999999612924786
ENST00000229633.7	-0.00381196735947796	0.00395380467617106	0.00594758395322748	0.96954871818489	-0.993940745389055	-0.986175578742429	0.00981185241854732	0.972261143858988	0.00981185241854732	0.972261143858988	0.999999612924786
ENST00000379161.5	-0.160512827916474	-0.31172912394198	-0.153060092075537	0.471358257953754	1.43157550360996	1.28035924286843	-0.150567139335591	0.446439775814533	-0.153060092075537	0.471358257953754	0.999999612924786
ENST00000369159.2	-1.05630860448952	-0.376651326620163	0.679554192165847	0.00022204516646703	3.03608473755939	3.71574235250302	0.67967471001461	3.53789838530237e-63	0.679554192165847	0.00022204516646703	0.0170834045327627
ENST00000357444.10	-0.186397991500763	-0.185279930302742	0.0013402458307028	0.997587026398734	2.47068989542619	2.47180757335785	0.00276049958554481	0.993465592527097	0.0013402458307028	0.997587026398734	0.999999612924786
ENST00000367063.6	0.00140444831014868	-0.464637251115247	-0.471767865298775	0.302900252537065	-1.00762509532064	-1.47366744897614	-0.463334770203762	0.419778380589888	-0.463334770203762	0.419778380589888	0.999999612924786
ENST00000399262.7	-0.0477841881359992	-0.0388554242514373	0.00801508753096858	0.960553631037906	-1.01951769494492	-1.01058910988129	0.010277992110832	0.964816151590725	0.010277992110832	0.964816151590725	0.999999612924786
ENST00000316594.6	0.0910808093505533	-0.0331170123696889	-0.124707843177298	0.266493413444209	0.4541000780831	0.329902242427226	-0.123963397862128	0.292965350347399	-0.123963397862128	0.292965350347399	0.999999612924786
ENST00000525701.5	-0.389934186169555	-0.647353117161042	-0.260159487909652	0.409745085643252	-0.814906279160408	-1.07232565250291	-0.256456162257813	0.509500974318196	-0.256456162257813	0.509500974318196	0.999999612924786
ENST00000263867.9	0.488813750013128	0.34443546604324	-0.147157903185747	0.613125255777869	1.62799143467945	1.48361316785718	-0.142320613491299	0.621268866195846	-0.142320613491299	0.621268866195846	0.999999612924786
ENST00000430082.6	-0.0414877881031643	0.167230808232883	0.208146862674769	0.0760766580399936	1.24596181449003	1.45468042721234	0.208979258804937	0.0458735007392573	0.208146862674769	0.0760766580399936	0.798227877739405
ENST00000432849.7	0.20959978306337	-0.350656088090039	-0.567388645283168	0.266414733606181	2.46763316567036	1.90737799662144	-0.558416166281691	0.216492921970968	-0.567388645283168	0.266414733606181	0.999999612924786
ENST00000409260.5	0.308957493001717	-0.287996100991952	-0.60052144067078	0.134299733002118	-1.35191341972709	-1.94886770030485	-0.59353021451795	0.256106716482886	-0.59353021451795	0.256106716482886	0.996188747002665
ENST00000320330.8	0.428709040503664	0.130332845711191	-0.299993260932064	0.256646322117184	-0.545976335389639	-0.844352818930646	-0.295428823366771	0.379964001143444	-0.295428823366771	0.379964001143444	0.999999612924786
ENST00000592927.5	0.492986004218212	-0.0955548086477663	-0.591203349758976	0.176709738245901	1.45666720107992	0.868125990502309	-0.586684688881805	0.228666456568843	-0.586684688881805	0.228666456568843	0.98529678076595
ENST00000372797.7	-0.568455061057524	-0.706387882975181	-0.138188429045633	0.10219946532883	0.794467984330029	0.656535161128435	-0.137994616473601	0.0969856652470978	-0.138188429045633	0.10219946532883	0.856245928203309
ENST00000619007.4	0.310142588862519	0.379399904670907	0.0662805485391171	0.968749734437433	4.1389951495627	4.20825305079966	0.0713681963628718	0.800443893967016	0.0662805485391171	0.968749734437433	0.999999612924786
ENST00000368309.4	-0.0245998742901628	-0.101470518151872	-0.0775448947147865	0.546432005722718	-0.829678706938023	-0.90654941159934	-0.0764988053830873	0.614715334146006	-0.0764988053830873	0.614715334146006	0.999999612924786
ENST00000375231.5	-0.180969439804738	0.0212384861646066	0.200248727910393	0.596722462323453	-2.49917447032191	-2.29696808932349	0.208328853924073	0.717446698033599	0.208328853924073	0.717446698033599	0.999999612924786
ENST00000532827.1	-0.114783814733759	0.0330111654477665	0.143372430135994	0.879762909183852	3.83218243395354	3.97997825688763	0.149816048874024	0.601117542115005	0.143372430135994	0.879762909183852	0.999999612924786
ENST00000469022.5	0.138738082070216	-0.254239895230734	-0.401032953625741	0.399201081150301	0.694456237075657	0.301477891673724	-0.388649280253878	0.466216331342373	-0.388649280253878	0.466216331342373	0.999999612924786
ENST00000619594.5	-0.0320712810305641	0.0341761653157335	0.0654731311992953	0.699128930427184	1.93133031605251	1.99757780867498	0.0665442250124089	0.627227270790178	0.0654731311992953	0.699128930427184	0.999999612924786
ENST00000014930.9	-0.093822240092775	0.0576214357740767	0.144407486697006	0.749190349656678	0.808247093339716	0.959690619549585	0.15630982988158	0.724468055994863	0.144407486697006	0.749190349656678	0.999999612924786
ENST00000648914.1	-0.694588464527658	0.36177977563602	1.05595293622098	0.000422843811563034	-3.1751427693267	-2.11877541022349	1.06070965565842	0.0233177050728277	1.06070965565842	0.0233177050728277	0.493024243895118
ENST00000467582.1	-0.11281723997475	-0.0864655507355714	0.0185108379419576	0.99333076263258	2.08312932128335	2.10948132117289	0.028881944194088	0.936409338691241	0.0185108379419576	0.99333076263258	0.999999612924786
ENST00000618099.4	-0.168355146988297	-0.198381882682167	-0.0306312663179051	0.849591847601158	-1.56896861049566	-1.59899547208311	-0.0296131493460465	0.879640686992756	-0.0296131493460465	0.879640686992756	0.999999612924786
ENST00000464848.5	-1.5003394521515	1.15666772079778	2.62376095141106	0.547648931631978	1.33119322400213	3.9882112411879	2.66953524353637	0.00107701524167403	2.62376095141106	0.547648931631978	0.999999612924786
ENST00000317578.7	0.238419019467721	0.123847350064721	-0.121403485541763	0.771596057183788	1.35978799629513	1.24521624287636	-0.110127987280864	0.806353989188399	-0.110127987280864	0.806353989188399	0.999999612924786
ENST00000646960.1	1.16496770823716	-0.205366940844667	-1.37301230929878	0.06921562472526	3.39150952862216	2.02117417868356	-1.36877355029679	0.0773927818997346	-1.36877355029679	0.0773927818997346	0.798861222594854
ENST00000349721.8	0.0445340793852062	-0.259953677876783	-0.305580145291951	0.102327660215231	-1.15868846165122	-1.46317639356331	-0.303977556254188	0.19810391459778	-0.303977556254188	0.19810391459778	0.967732610882539
ENST00000358691.10	-0.233104999250949	0.00159959956537143	0.234259194128396	0.230517680173896	-1.89736956041845	-1.6626651162998	0.235980541819221	0.368929774413007	0.235980541819221	0.368929774413007	0.999999612924786
ENST00000254190.4	0.139371974920552	0.0902692877921109	-0.050226343651592	0.914194619985359	-2.09116752855477	-2.14027091320013	-0.0443713886466588	0.929371179691875	-0.0443713886466588	0.929371179691875	0.999999612924786
ENST00000443824.5	0.508459474282202	0.343339429366172	-0.166333498796176	0.434199712599112	0.622052612420157	0.45693250330889	-0.163630894297301	0.502156869973973	-0.163630894297301	0.502156869973973	0.999999612924786
ENST00000328434.8	0.26062790304019	0.0491684638588152	-0.212699971675827	0.251934301225716	0.939347976344958	0.727888485294855	-0.210888852557451	0.290957263754729	-0.210888852557451	0.290957263754729	0.999999612924786
ENST00000265109.8	0.065750542301422	0.243307402303096	0.17709015362742	0.337568409628158	-1.35418065167012	-1.17662400444123	0.179057474123459	0.471624704441255	0.179057474123459	0.471624704441255	0.999999612924786
ENST00000649185.1	-0.253197375964341	-0.276573753478699	-0.0237925064900526	0.78733897759036	0.48349325346169	0.4601168848495	-0.0233415516734034	0.78162393097847	-0.0237925064900526	0.78733897759036	0.999999612924786
ENST00000297990.9	-0.0266562718551425	-0.146521777653992	-0.120230078364145	0.330969267393604	0.902535553814661	0.782670010293301	-0.119726459930369	0.37461862390114	-0.119726459930369	0.37461862390114	0.999999612924786
ENST00000476545.6	-0.709221747608508	-0.327744906226442	0.380588021217317	0.74115938988166	9.97619115790932	10.3576698326841	0.381551038802806	3.26114275632938e-05	0.380588021217317	0.74115938988166	0.999999612924786
ENST00000652515.1	-0.463617038275959	-0.235561926282074	0.224990743884717	0.626113751200448	-0.975210411650208	-0.747156727008393	0.232645881961577	0.723942853139936	0.232645881961577	0.723942853139936	0.999999612924786
ENST00000579002.5	-0.0904103921759994	0.018531825959324	0.108213231856211	0.473050422618073	0.988783331541342	1.09772553799784	0.109206013414406	0.46477181516115	0.108213231856211	0.473050422618073	0.999999612924786
ENST00000368069.7	-0.211554885269289	-0.133975040886289	0.0773897964823169	0.467493810625268	1.56795978810482	1.64553965849181	0.0777092580782814	0.378408617078524	0.0773897964823169	0.467493810625268	0.999999612924786
ENST00000414820.6	-0.00746200338308763	-0.268369322112358	-0.26269591162204	0.263853232402931	0.542842038922227	0.28193460878526	-0.260250314929574	0.312330094182902	-0.260250314929574	0.312330094182902	0.999999612924786
ENST00000306024.4	0.0448013856471916	-0.0781892948679651	-0.123386582935485	0.268874246711235	0.259021540913965	0.136030828789605	-0.122819163033112	0.320318655611819	-0.122819163033112	0.320318655611819	0.999999612924786
ENST00000374259.8	-0.547908305521954	-0.0458456294652111	0.4993644070041	0.133992543099731	-1.6551252811055	-1.15306219392486	0.505916828727024	0.267432518457215	0.505916828727024	0.267432518457215	0.999999612924786
ENST00000574980.5	-0.00970091975534725	-0.113141600044257	-0.107731395194091	0.759080740064216	2.26687297616151	2.16343251034242	-0.101527975272413	0.749355052340171	-0.107731395194091	0.759080740064216	0.999999612924786
ENST00000335999.7	0.476861348378402	0.94772466295099	0.465714017653212	0.296358039411381	0.42216568619636	0.893028767377634	0.482315850182819	0.337784489784638	0.482315850182819	0.337784489784638	0.999999612924786
ENST00000474765.1	-0.41571238359394	0.385952232397667	0.857367734312648	0.324823473330249	-0.309657275252289	0.491955521620657	0.791860960172604	0.910788127781391	0.791860960172604	0.910788127781391	0.999999612924786
ENST00000251595.11	-0.931794755212374	-0.962167766316702	-0.0307595235656821	0.947433341494431	3.15354398816364	3.12316602739556	-0.0314796015130729	0.970560843315321	-0.0314796015130729	0.970560843315321	0.999999612924786
ENST00000311117.8	-0.170496109311849	0.279608507215027	0.448962658812176	0.0261758278020513	-2.58461515173701	-2.1345108310893	0.452152100372786	0.111808913457941	0.452152100372786	0.111808913457941	0.873132508597574
ENST00000643116.3	-0.0187670259637038	-0.145559136102881	-0.12736305865688	0.208899033422512	-1.20966653242629	-1.33645867233206	-0.126535808872515	0.275020350589805	-0.126535808872515	0.275020350589805	0.999999612924786
ENST00000644959.1	0.154611180358771	9.61964100893735	9.51929682640307	3.29709771427501e-38	-11.7780922181308	-2.31292119385719	5.0816182905894	0.521784475063953	5.0816182905894	0.521784475063953	0.999999612924786
ENST00000511208.2	-0.3749604330642	-0.490670351128306	-0.12215260758069	0.787651042780439	1.9830029168816	1.86729250026908	-0.11543178942839	0.799830389992819	-0.11543178942839	0.799830389992819	0.999999612924786
ENST00000585409.2	-0.124292219341012	-0.408008512999088	-0.283526914222442	0.72258218720637	-2.38678790702706	-2.67050659747281	-0.282815237213912	0.747245990159527	-0.282815237213912	0.747245990159527	0.999999612924786
ENST00000420072.5	-0.22927281390546	0.0373899019134371	0.263146260104311	0.600821150427765	0.166682268958222	0.43334400753889	0.275467481697435	0.679511581134182	0.275467481697435	0.679511581134182	0.999999612924786
ENST00000627368.2	-0.587246585542406	-0.441869480093034	0.136821990964135	0.78964751199262	1.23130406768872	1.37668043680947	0.147122669619213	0.724319600761144	0.136821990964135	0.78964751199262	0.999999612924786
ENST00000333167.13	0.248360257563382	0.0420520488979648	-0.207124251512008	0.152832172140613	0.166391318768528	-0.039916943792999	-0.205580128978905	0.211428033449883	-0.205580128978905	0.211428033449883	0.979996294204485
ENST00000378106.10	-0.0697899218217015	0.0440747100599756	0.111777553337914	0.773266699785696	1.96472557427479	2.07859012514428	0.115891828344138	0.748923622418547	0.111777553337914	0.773266699785696	0.999999612924786
ENST00000482934.1	-0.121061425972361	0.788378102266177	0.90929107660598	0.265114188175127	1.14542941501755	2.05486703393713	0.929119414795547	0.337211815469375	0.929119414795547	0.337211815469375	0.999999612924786
ENST00000464451.5	-0.17481487492054	-0.10411001069881	0.0703393031037427	0.545870758611948	1.94999760547246	2.02070250764902	0.0708251901734558	0.433673395512133	0.0703393031037427	0.545870758611948	0.999999612924786
ENST00000249923.7	-0.133061452785744	-0.0202649804736536	0.112694501747872	0.438107247569226	1.35978169856336	1.47257814164119	0.112977656474601	0.450392671617819	0.112977656474601	0.450392671617819	0.999999612924786
ENST00000589334.5	0.0386825533541071	-0.0903057204666191	-0.130315578599864	0.46885489262129	0.973673455065275	0.844685159302358	-0.12842437843607	0.487294234757754	-0.12842437843607	0.487294234757754	0.999999612924786
ENST00000395443.7	0.0599843443263653	-0.0337508794921732	-0.0942378161980284	0.564840061980248	0.242385850934906	0.148650545330667	-0.0933464996177384	0.616389259603793	-0.0933464996177384	0.616389259603793	0.999999612924786
ENST00000294413.13	-1.23446758470595	-1.39445116436815	-0.171797007287182	0.742846615740572	1.22829183370745	1.06830787234475	-0.165260351213975	0.757849689264472	-0.165260351213975	0.757849689264472	0.999999612924786
ENST00000324871.12	-0.336243912385027	-0.28412212398161	0.0493697894977738	0.873201029068705	1.73307248847872	1.78519433973246	0.0528908710442657	0.828083236367362	0.0493697894977738	0.873201029068705	0.999999612924786
ENST00000238647.5	0.484176256610533	0.246822818681808	-0.239506731374442	0.405765382151939	0.0767911955260671	-0.160562486283641	-0.234581890543364	0.50126242040275	-0.234581890543364	0.50126242040275	0.999999612924786
ENST00000379542.10	-0.165337752521213	0.19728074652816	0.361057640491709	0.349357027714761	-3.96181288584043	-3.59919551083808	0.370749610261077	0.527322775522696	0.370749610261077	0.527322775522696	0.999999612924786
ENST00000421249.2	-0.108435644782909	-0.378807524599279	-0.271054551202456	0.471360037855292	0.397119211876837	0.126746751234217	-0.269612198243761	0.541018225032387	-0.269612198243761	0.541018225032387	0.999999612924786
ENST00000313601.11	0.447174817715263	0.448614076064807	0.00040018394422936	0.996232299235369	-0.526969780544502	-0.52553059830229	0.00264112762210766	0.98637458332463	0.00040018394422936	0.996232299235369	0.999999612924786
ENST00000263253.9	0.00786836478263271	-0.120437357209624	-0.129148904315348	0.347770741980185	-0.846406950721584	-0.974712754125259	-0.127737443827596	0.444650773594198	-0.127737443827596	0.444650773594198	0.999999612924786
ENST00000438796.6	0.215215891059253	-2.52120874844163	-2.63931030062257	0.352140260605241	1.0901461266582	-1.64629996441584	-2.65929991057537	0.318626886766799	-2.63931030062257	0.352140260605241	0.999999612924786
ENST00000372850.5	-0.0469689812683145	0.778441782194722	0.823161398193003	0.0181946895888542	-1.89644400053536	-1.07103390719453	0.834754063661455	0.0982222960232229	0.834754063661455	0.0982222960232229	0.847613415524258
ENST00000397728.8	-0.608830799681248	-0.662448230304697	-0.0543598262477221	0.680125536940507	-0.110545891629635	-0.164163380547943	-0.0534436504211124	0.717768947578458	-0.0534436504211124	0.717768947578458	0.999999612924786
ENST00000298048.7	0.213017860706605	0.191540362248332	-0.021953878379821	0.901641637967794	0.10597833606796	0.0845007445871308	-0.0203408310039122	0.920588471780124	-0.0203408310039122	0.920588471780124	0.999999612924786
ENST00000312499.6	0.632844805680851	0.456869663339031	-0.178226749032367	0.486786064058818	-0.025880666304758	-0.201855991481197	-0.17274951236526	0.580377058599209	-0.17274951236526	0.580377058599209	0.999999612924786
ENST00000372733.3	0.173681414313392	-0.408944121237148	-0.590501678444913	0.141997488223398	0.891800288472613	0.309174565930591	-0.581044256593216	0.179305206585289	-0.581044256593216	0.179305206585289	0.963215451028766
ENST00000264649.10	-0.519679637057477	-0.470999515119668	0.0484756938008419	0.659432147063448	0.389141046421411	0.437821138611698	0.0487405877550768	0.68229423002279	0.0487405877550768	0.68229423002279	0.999999612924786
ENST00000374403.4	0.0290300569234149	-0.102639936954134	-0.132231539877865	0.291181441339687	-0.0375946521813701	-0.169264698194819	-0.131230097937757	0.363005493421258	-0.131230097937757	0.363005493421258	0.999999612924786
ENST00000259199.9	-0.184168921461759	-0.854995690321287	-0.672441653362694	0.00865125980399775	-2.32259875976677	-2.99342589363227	-0.670752810105234	0.0420795049201886	-0.670752810105234	0.0420795049201886	0.642963064689594
ENST00000429604.5	0.0467865159052258	-0.237564002710145	-0.288221935677567	0.424437557439591	-1.10531684748675	-1.38966792008446	-0.2816210229519	0.543401504141948	-0.2816210229519	0.543401504141948	0.999999612924786
ENST00000553772.5	-0.146527136470996	0.127180113940645	0.270728544811973	0.517096450232629	-0.320725605539094	-0.0470192332142637	0.279710461924645	0.622244386726273	0.279710461924645	0.622244386726273	0.999999612924786
ENST00000374759.8	0.259372728476507	0.509711171497598	0.249377257051673	0.294516285781363	-0.722934738930414	-0.472596580263078	0.252591722751098	0.426976036318581	0.252591722751098	0.426976036318581	0.999999612924786
ENST00000653738.2	0.129604331483061	-0.0946097706797616	-0.226634022750455	0.435877966764848	-1.51110964632687	-1.7353241666485	-0.2214032888166	0.561188596595668	-0.2214032888166	0.561188596595668	0.999999612924786
ENST00000625464.2	-0.107199177002112	-0.0568518849554894	0.0492893742756244	0.77529949858826	0.702256814526268	0.752604313750838	0.0507251807566769	0.752267541727773	0.0492893742756244	0.77529949858826	0.999999612924786
ENST00000290649.10	-0.237344667558746	-0.118640124107585	0.117964803238204	0.430022184666281	-0.981425433982744	-0.862720999634867	0.119454374033492	0.520975894436599	0.119454374033492	0.520975894436599	0.999999612924786
ENST00000367380.9	0.112471468447859	-0.205250425757775	-0.318277061517631	0.00333448002164039	1.18353858900904	0.865816708600561	-0.317516480767586	0.00161488838303086	-0.318277061517631	0.00333448002164039	0.151158482308802
ENST00000272638.14	0.00110395545390952	0.0692246864305647	0.0675001714671171	0.634574301221814	-0.798828068583054	-0.730707421341644	0.0688594334642434	0.690853284709215	0.0688594334642434	0.690853284709215	0.999999612924786
ENST00000511355.5	0.103312196543838	-0.0817312366338031	-0.185718466051608	0.376579104072147	-1.57628958757891	-1.76133337543613	-0.184357784444447	0.493454495112891	-0.184357784444447	0.493454495112891	0.999999612924786
ENST00000474289.6	0.132390795155351	0.0166822413198492	-0.116022324102928	0.558338493286708	0.686962085658258	0.571253365379916	-0.115114957702033	0.622388939296082	-0.115114957702033	0.622388939296082	0.999999612924786
ENST00000359429.11	0.334475170920167	0.190290469188849	-0.14516051307502	0.38335057949349	-0.109523337280811	-0.253708113118194	-0.143372434846119	0.458490216924415	-0.143372434846119	0.458490216924415	0.999999612924786
ENST00000312838.9	0.0514144318114501	0.312858974339476	0.259666291725244	0.368815929145978	-1.07305474830451	-0.811610220451994	0.265299387738007	0.497543208989268	0.265299387738007	0.497543208989268	0.999999612924786
ENST00000265728.6	-0.0740375262798867	-0.159702665302711	-0.086973571234414	0.688676959272109	0.0647626102765009	-0.0209026640337555	-0.0844876939937773	0.730045523136425	-0.0844876939937773	0.730045523136425	0.999999612924786
ENST00000265563.13	0.0803891667260856	-0.203255022180959	-0.284794046090157	0.100250690667733	-1.16837005671119	-1.45201439479805	-0.28279128630386	0.195666274942199	-0.28279128630386	0.195666274942199	0.967447653685349
ENST00000635647.1	-0.097180881184293	-0.267518826344265	-0.170430448808987	0.0928406288399578	3.3320650006712	3.16172709936384	-0.170323538459614	0.0212220848816676	-0.170430448808987	0.0928406288399578	0.834610191871119
ENST00000371712.4	-0.0633170367351827	0.2169967475408	0.278027145266585	0.435192093557477	-1.13448596370435	-0.854173047553406	0.285179339506041	0.559485807330968	0.285179339506041	0.559485807330968	0.999999612924786
ENST00000644112.2	-0.0238808355876099	0.0090873846184937	0.0312884080775908	0.898274056464257	-0.691734077868887	-0.658766222065233	0.0353354049637113	0.921917171824435	0.0353354049637113	0.921917171824435	0.999999612924786
ENST00000361927.9	0.869938127410226	0.949230305041216	0.0786398672011805	0.58810229285574	-0.176392564150939	-0.0971004603203602	0.0807780614619915	0.651722242428532	0.0807780614619915	0.651722242428532	0.999999612924786
ENST00000544612.6	-0.185561991917827	-0.086891032971467	0.0933312259721699	0.827929073759024	0.0277385806547299	0.126408875740972	0.103952018060849	0.854573490132049	0.103952018060849	0.854573490132049	0.999999612924786
ENST00000370978.9	0.199739706205513	-0.0362611199406948	-0.23881190845367	0.415598118657885	0.845172709614637	0.609171752188907	-0.233684997797007	0.46584417486107	-0.233684997797007	0.46584417486107	0.999999612924786
ENST00000254810.8	0.107372156078687	0.0563723630903221	-0.0511861121938587	0.492215383456389	-0.483397339210442	-0.534397135126052	-0.050855879302131	0.510270539617999	-0.050855879302131	0.510270539617999	0.999999612924786
ENST00000532001.6	-0.107454281998948	-0.240380706051603	-0.135903220780957	0.763760305815129	-1.84266332440855	-1.97559024262839	-0.12906961499908	0.822909625531678	-0.12906961499908	0.822909625531678	0.999999612924786
ENST00000264156.3	0.201063895373465	0.262899374114771	0.0616329176381011	0.466578488757053	0.87251544609124	0.934350926634993	0.061992662690551	0.449864132596445	0.0616329176381011	0.466578488757053	0.999999612924786
ENST00000278422.9	-0.068088126360336	-0.190141596949707	-0.122454730726079	0.180054289988974	0.491605015362853	0.369551553692712	-0.121870376507538	0.158520919811791	-0.122454730726079	0.180054289988974	0.963215451028766
ENST00000330070.5	0.185258001954331	0.184509218645319	-0.00320069446110072	0.99193971206342	-0.204682053525836	-0.205431017437584	0.00144029382216448	0.994839522921631	0.00144029382216448	0.994839522921631	0.999999612924786
ENST00000308027.7	1.06683624111051	1.2047010298054	0.129778031323997	0.846790179076165	1.4504303731655	1.58829516013073	0.152588468972191	0.766224989376457	0.129778031323997	0.846790179076165	0.999999612924786
ENST00000530374.5	0.118652006823326	-0.132283506840391	-0.255273821672394	0.495277250930815	0.152998708469495	-0.0979370515054068	-0.248511280031429	0.567808066265715	-0.248511280031429	0.567808066265715	0.999999612924786
ENST00000368439.5	0.109329150178182	-0.0950163515694722	-0.20491685490468	0.0917324911210655	1.20710517997378	1.00275968291634	-0.204176769862768	0.0821099215712321	-0.20491685490468	0.0917324911210655	0.831513609596619
ENST00000369367.8	-0.0670873414037284	0.00280881980243475	0.069606268054466	0.670384915339737	-0.449545822111597	-0.379649831354521	0.0706314197959412	0.731413995560364	0.0706314197959412	0.731413995560364	0.999999612924786
ENST00000441339.3	0.688691040585518	0.516995976027886	-0.172855136569496	0.490911814604614	-1.61075654193509	-1.78245193008293	-0.168287906092381	0.621609658251352	-0.168287906092381	0.621609658251352	0.999999612924786
ENST00000374852.4	0.22940155663621	0.239354433028023	0.00472445359591633	0.998546672766403	1.17260792619	1.1825606153334	0.0153544739432805	0.96959130582911	0.00472445359591633	0.998546672766403	0.999999612924786
ENST00000564026.1	-0.119143710543279	-0.361224954160589	-0.24457997605048	0.690194217864558	-1.06161884113191	-1.30370185623859	-0.240175347303925	0.734741730108363	-0.240175347303925	0.734741730108363	0.999999612924786
ENST00000292779.4	0.26588577036382	-1.08777667058364	-1.37314949769795	0.0201213584413159	2.13490654163673	0.781244164953886	-1.35588053670399	0.015477342009364	-1.37314949769795	0.0201213584413159	0.465732713922406
ENST00000355072.10	0.0993252623820326	0.175006913887425	0.0750206118806616	0.563567949619821	-1.26592528898116	-1.1902437225315	0.0764618227644291	0.641179637288384	0.0764618227644291	0.641179637288384	0.999999612924786
ENST00000649772.1	-0.768292300049693	0.418878919407524	1.18558906285403	0.0174032098636455	-0.291455921109497	0.895713014910334	1.19507583557508	0.0744983889516279	1.19507583557508	0.0744983889516279	0.797154651612669
ENST00000431561.7	0.365761040381196	0.344605381416882	-0.0248680693497243	0.936602162154309	0.298256863899285	0.277100996989896	-0.0175219483419617	0.966045266677105	-0.0175219483419617	0.966045266677105	0.999999612924786
ENST00000283882.4	0.000116236858238991	0.144604621994466	0.143816947242733	0.367922485222963	-1.37370849286551	-1.22922025713053	0.145670355872651	0.487567936775602	0.145670355872651	0.487567936775602	0.999999612924786
ENST00000260447.6	0.049166092144327	0.273696181449034	0.219752774501138	0.54507844674689	0.446623619412394	0.671153543744307	0.228582140488816	0.55452611306848	0.228582140488816	0.55452611306848	0.999999612924786
ENST00000406217.7	0.208952552919146	0.132230298543477	-0.0822603651987133	0.823924584252236	0.411697095755172	0.334974605750465	-0.0720058967747077	0.867464926994891	-0.0720058967747077	0.867464926994891	0.999999612924786
ENST00000322313.9	0.0152360928651346	-0.125269706815149	-0.14092622344962	0.331742034325658	-0.113182341412917	-0.253688214546532	-0.140282998542365	0.406962730795207	-0.140282998542365	0.406962730795207	0.999999612924786
ENST00000415259.5	0.114858819444611	0.0477702855443469	-0.0689192959906426	0.744317037902384	1.10251213779682	1.03542360059631	-0.0661990240083279	0.758351611756604	-0.0661990240083279	0.758351611756604	0.999999612924786
ENST00000314520.6	-0.285569669635648	0.0385487383132388	0.320581082685018	0.363305917834163	-0.298195762183231	0.0259222663517879	0.32819430127191	0.442029905158268	0.32819430127191	0.442029905158268	0.999999612924786
ENST00000338863.12	0.527537449383627	0.409461716978797	-0.122294677670701	0.755469809091501	-0.136724213899029	-0.254801144938456	-0.111106572264165	0.818182162363392	-0.111106572264165	0.818182162363392	0.999999612924786
ENST00000617859.4	-0.130805055393666	0.298847199564965	0.427642228480119	0.187959862596068	-1.20548013029843	-0.775828420394246	0.435374720396514	0.32898054260037	0.435374720396514	0.32898054260037	0.999999612924786
ENST00000554075.2	-0.319928658736062	-0.571963080828331	-0.251470866860279	0.499042416851851	7.35110547686893	7.09907190077406	-0.251859750744252	0.0335251753537484	-0.251470866860279	0.499042416851851	0.999999612924786
ENST00000441719.5	0.363408006319777	0.000817133473767908	-0.368150205574447	0.514507547072357	4.33490484741537	3.9723151642756	-0.360802974771326	0.238528231738059	-0.368150205574447	0.514507547072357	0.999999612924786
ENST00000274054.3	-0.0978406463639671	-0.0517563587973724	0.0454193005181511	0.846669052250617	1.80075787127275	1.84684198679588	0.0465270602150435	0.831257888832906	0.0454193005181511	0.846669052250617	0.999999612924786
ENST00000044462.12	0.220598835428074	0.368997756658696	0.148198791808833	0.145142709484016	1.13705493712894	1.28545384841113	0.148668517935956	0.153776726791876	0.148668517935956	0.153776726791876	0.938872506064974
ENST00000557342.6	0.131547300809544	0.128809528133137	-0.00320305807848431	0.97887203269665	0.978918957179624	0.976181160730519	-0.00238215467298164	0.987771971643086	-0.00238215467298164	0.987771971643086	0.999999612924786
ENST00000288111.12	-0.246142701872219	-0.0104321000790205	0.230178645946555	0.55951792904126	0.953000877478374	1.18871141439491	0.238747351319121	0.526690256818898	0.230178645946555	0.55951792904126	0.999999612924786
ENST00000382751.4	-0.0174446729396614	0.015230650677954	0.0324415973877705	0.696123723711121	-0.0543642800649222	-0.0216889580134266	0.032729345619591	0.69246493597541	0.0324415973877705	0.696123723711121	0.999999612924786
ENST00000262764.11	0.0384814933937798	-0.320360852506038	-0.360184563782464	0.059351000285904	0.243944328124735	-0.114898114880897	-0.358560164645772	0.0981533191112476	-0.358560164645772	0.0981533191112476	0.847613415524258
ENST00000274364.11	-0.288848931623584	-0.119141619546679	0.167380591612776	0.541386272645402	-1.05392775020439	-0.8842207999794	0.172268336533175	0.629157003981384	0.172268336533175	0.629157003981384	0.999999612924786
ENST00000422424.7	0.112052113474326	0.00871365515160296	-0.103839186910075	0.539730779928601	0.733488700360347	0.630150176611742	-0.102593722465962	0.58311839089726	-0.102593722465962	0.58311839089726	0.999999612924786
ENST00000542061.2	-0.163362618813887	-0.390078017010475	-0.231093154129083	0.614554106214696	-1.6329901213021	-1.85970641972801	-0.22282028042695	0.706710362170061	-0.22282028042695	0.706710362170061	0.999999612924786
ENST00000423828.5	-0.0131362351611552	0.119046883799487	0.132014766009773	0.20492520248953	1.17705380322992	1.30923691433474	0.132248007200363	0.206132422682613	0.132248007200363	0.206132422682613	0.975735146363755
ENST00000379303.10	0.246707616915015	0.143583464637362	-0.10448199399927	0.613924874360591	1.84136586076985	1.7382417457324	-0.102424596397531	0.594388997156852	-0.10448199399927	0.613924874360591	0.999999612924786
ENST00000471859.6	-0.41015436739654	-0.453573886479907	-0.0459505116565078	0.866282073883354	4.39402802963828	4.35060914201869	-0.0431881144663091	0.837499785653394	-0.0459505116565078	0.866282073883354	0.999999612924786
ENST00000281092.9	0.396998235919514	0.93899417468255	0.539087074374065	0.096642458826676	-0.979441319876682	-0.437445765712838	0.550087407344357	0.201458525228291	0.550087407344357	0.201458525228291	0.971909744993204
ENST00000368888.9	-0.00208092406021471	0.100352486008723	0.101254900235292	0.631799286426397	-0.22721143452109	-0.124778205645515	0.103751740064892	0.691737863564555	0.103751740064892	0.691737863564555	0.999999612924786
ENST00000369449.7	0.154709809242767	-0.00856036609264398	-0.164724791072307	0.440650479982332	1.42147518674906	1.25820511245664	-0.162443753908762	0.434413604984212	-0.164724791072307	0.440650479982332	0.999999612924786
ENST00000376148.9	0.3097169990963	0.348336634326244	0.0384481178269036	0.88454185298944	-1.19585799359588	-1.15723921575381	0.044776472102952	0.932118123630513	0.044776472102952	0.932118123630513	0.999999612924786
ENST00000441310.7	0.085295310397496	0.320939341854428	0.234810033827057	0.311591552182136	-0.294557645415351	-0.0589141886714064	0.237904182712961	0.407886509689402	0.237904182712961	0.407886509689402	0.999999612924786
ENST00000367350.5	0.234546395651793	0.308364872479381	0.0732224914611874	0.642636418157113	-0.544034621155775	-0.470216170032849	0.0745583334888984	0.695927901907838	0.0745583334888984	0.695927901907838	0.999999612924786
ENST00000267169.11	0.0121115210325573	-0.333724777446839	-0.348491212093275	0.299670191237923	1.96670002014036	1.6208637724624	-0.34455417543364	0.270034957988118	-0.348491212093275	0.299670191237923	0.999999612924786
ENST00000535273.2	0.162218381647732	-0.0119787233908265	-0.177501714323443	0.506998624206874	1.34449077172018	1.17029367841545	-0.172894808093342	0.509779366899458	-0.172894808093342	0.509779366899458	0.999999612924786
ENST00000436442.2	-0.301658504047992	-0.761575572447865	-0.461186567835861	0.471975335472715	-1.2328691655768	-1.69278823336505	-0.459892467721191	0.548574565292085	-0.459892467721191	0.548574565292085	0.999999612924786
ENST00000304271.11	0.0998398616420143	0.00942474254584426	-0.0924887662464347	0.682117353154001	-0.897285718212524	-0.987701037296474	-0.0889275826297129	0.750422846131043	-0.0889275826297129	0.750422846131043	0.999999612924786
ENST00000259457.8	0.0487881658408552	0.0789485989032246	0.0300176328655094	0.704620451403706	0.882499732321969	0.912660185412622	0.030324016829169	0.63477164451691	0.0300176328655094	0.704620451403706	0.999999612924786
ENST00000379980.8	-0.0346709907412758	0.0357678799286438	0.0701635774614466	0.468754267380121	-0.984249612789185	-0.91381077645613	0.0706616168808134	0.533168773124602	0.0706616168808134	0.533168773124602	0.999999612924786
ENST00000307720.4	0.141160704556793	0.441626019634992	0.299781628136494	0.0143262052038508	-0.496591252200318	-0.196125967372076	0.301032537230059	0.0267020202179583	0.301032537230059	0.0267020202179583	0.520482599422112
ENST00000491268.2	0.108334926383191	1.13039570617543	1.04683733900901	0.371571153409129	1.82378768455048	2.84583639636507	0.935452920654578	0.768682434681162	0.935452920654578	0.768682434681162	0.999999612924786
ENST00000252483.10	-0.0655792280350166	0.510017057016873	0.57279171559958	0.0454125614800589	0.608748403837037	1.18434464579843	0.578410898191907	0.0427062043986826	0.57279171559958	0.0454125614800589	0.653665657667515
ENST00000345122.8	-0.0522197234035698	0.20481145137191	0.255915043297856	0.489873960691393	-1.96253593443618	-1.70550577753079	0.26325302590722	0.637262411248263	0.26325302590722	0.637262411248263	0.999999612924786
ENST00000545683.1	0.413419931573009	-0.316511452300605	-0.729972996018929	5.69172127821824e-11	4.1473031488268	3.41737180034918	-0.729958189854781	8.81601417697565e-16	-0.729972996018929	5.69172127821824e-11	1.88430469589498e-08
ENST00000300456.5	-0.184404456351252	-0.086054714006229	0.0971406029538724	0.593699924812433	-0.000857404118376607	0.0974922649131919	0.0989735900777022	0.623084685073475	0.0989735900777022	0.623084685073475	0.999999612924786
ENST00000261596.8	-0.163605048448411	0.0108885684976463	0.173880373566744	0.351308626107517	-1.27186624110848	-1.09737284392556	0.17556215548991	0.480224691847341	0.17556215548991	0.480224691847341	0.999999612924786
ENST00000521022.6	-0.223567687516478	-0.162496278857154	0.0602387378488702	0.728970915935575	1.3211803029906	1.38225171800355	0.0616132325104816	0.701041940564995	0.0602387378488702	0.728970915935575	0.999999612924786
ENST00000330475.9	0.0752286927073677	-0.0727034629180347	-0.15391330256895	0.710520105792347	0.0111142490407136	-0.136818630048615	-0.144066048138523	0.767227039052094	-0.144066048138523	0.767227039052094	0.999999612924786
ENST00000412756.6	0.501066384567773	0.997291077678787	0.507582452570092	0.490105437342821	0.881915059810577	1.37812410291183	0.456988496031487	0.87913140752199	0.456988496031487	0.87913140752199	0.999999612924786
ENST00000530028.3	0.395943361546377	0.248689018011418	-0.14765706391474	0.136780313085662	-0.0151646162556556	-0.162418966944491	-0.146952817634885	0.158712418239048	-0.146952817634885	0.158712418239048	0.942523781590509
ENST00000342415.6	-0.199944290533375	-0.276011412550834	-0.0761474322657874	0.80106916775479	-0.901008178626624	-0.97707578399788	-0.0753197471835967	0.834172806737455	-0.0753197471835967	0.834172806737455	0.999999612924786
ENST00000262109.8	-0.0893711248829064	-0.497522882092559	-0.409746383585357	0.092106744229959	-0.422976111101119	-0.831128141107071	-0.407214354378784	0.170547469267605	-0.407214354378784	0.170547469267605	0.957247184291834
ENST00000366835.8	-0.221547430505409	-0.119023147799266	0.10176722551171	0.591743209330095	0.333022158358619	0.435546350143527	0.102995579358025	0.627143918063636	0.102995579358025	0.627143918063636	0.999999612924786
ENST00000613151.1	-0.197220030886856	0.229756860598766	0.42725175525131	0.125102389200161	-0.606870313671437	-0.179894028057553	0.428443289038722	0.281681898668803	0.428443289038722	0.281681898668803	0.999999612924786
ENST00000260585.12	0.18565041720391	0.371248306769338	0.185125581711228	0.167466831354637	0.201374243412061	0.386972116744889	0.1860213496436	0.182680401894242	0.1860213496436	0.182680401894242	0.963215451028766
ENST00000311181.5	0.520472896754448	0.416123749844744	-0.111767709605002	0.809867957055575	0.784098563923006	0.679749297004391	-0.096136579112807	0.862013680989112	-0.096136579112807	0.862013680989112	0.999999612924786
ENST00000542129.5	1.17819346180511	-0.334559274818054	-1.5219519781977	0.00701220451846951	1.90011066907602	0.387359817999121	-1.51181345400724	6.25426367678222e-06	-1.5219519781977	0.00701220451846951	0.239271740116765
ENST00000542794.5	0.230842986966588	0.178597933073209	-0.0577625114128217	0.936814808179785	-0.678015856295063	-0.730264911142059	-0.0419034635505646	0.954674226235765	-0.0419034635505646	0.954674226235765	0.999999612924786
ENST00000621317.4	0.0535830364773031	-0.126848427337608	-0.181187950864121	0.238606739498691	0.080795894552744	-0.0996356379579928	-0.179966537601271	0.307463040108448	-0.179966537601271	0.307463040108448	0.999999612924786
ENST00000646673.2	1.03274161772617	0.229671083188926	-0.807061419674788	0.10138706714043	2.02439189013637	1.22132284511827	-0.801879368278918	0.000617078279190531	-0.807061419674788	0.10138706714043	0.856245928203309
ENST00000254193.11	0.163209679054674	0.14483447058801	-0.0188580750794746	0.844605835724057	0.0888695303968395	0.0704943159672663	-0.0181396280710289	0.857784616147406	-0.0181396280710289	0.857784616147406	0.999999612924786
ENST00000474345.5	-0.919303403664617	-0.802415699685768	0.114202649187042	0.686182099037515	-1.21444916292028	-1.09756190953445	0.116693024673853	0.751858432235036	0.116693024673853	0.751858432235036	0.999999612924786
ENST00000315781.9	-0.0447234013413822	-0.572146245256643	-0.529266797457516	0.0191331094235151	0.390669251396567	-0.136753725375417	-0.527000602695299	0.0390761936497895	-0.527000602695299	0.0390761936497895	0.62504746065
ENST00000317502.11	-0.531337867715865	-1.05732545044366	-0.52919837115752	0.05892473318974	0.680369513208448	0.154381731308409	-0.526791200638677	0.0862794193230416	-0.526791200638677	0.0862794193230416	0.821082453052465
ENST00000565740.5	-0.265681296393804	-0.257436160372958	0.00756652824803972	0.954792247113716	-1.68465275522538	-1.676408291853	0.00990841085812111	0.97994429074427	0.00990841085812111	0.97994429074427	0.999999612924786
ENST00000259873.5	-0.0777061683228032	-0.0816335224744443	-0.0041878807609641	0.956911473315571	1.26559899219991	1.26167165464006	-0.00378862627150284	0.961249636474757	-0.00378862627150284	0.961249636474757	0.999999612924786
ENST00000377389.5	0.0389258851228797	0.027746767026206	0	0.474692169887952	-3.02323921949967	-3.03447461292134	0	0.993691195063682	0	0.993691195063682	0.999999612924786
ENST00000366794.10	0.209631589673244	0.156593252924147	-0.0531865217771947	0.434954058245453	-0.227477548554182	-0.280515877035686	-0.0528958847452013	0.408576553064136	-0.0531865217771947	0.434954058245453	0.999999612924786
ENST00000299335.8	0.371513556491127	0.609737664081288	0.236344412671477	0.375189391297801	1.63378082226918	1.87200498839801	0.239934660274728	0.289929881633289	0.236344412671477	0.375189391297801	0.999999612924786
ENST00000537866.5	-0.143111022910502	0.302713750468772	0.444747198584463	0.0494522659376311	-1.30098092223245	-0.855156432048188	0.448283462655358	0.139161076121223	0.448283462655358	0.139161076121223	0.920602135315792
ENST00000389253.9	-0.199088851953914	-0.34490328568795	-0.14612700861407	0.21340466726286	-0.00128908269961947	-0.147103574740405	-0.145537789685783	0.286229079504676	-0.145537789685783	0.286229079504676	0.999999612924786
ENST00000378888.10	-0.443574874444648	-0.691575546487128	-0.249591380509002	0.348857337131368	-2.02135889258106	-2.26935996668411	-0.248021636105267	0.468742766466584	-0.248021636105267	0.468742766466584	0.999999612924786
ENST00000622479.4	0.165432377711136	0.414719831379092	0.246980673080242	0.405027750903317	-1.29740080940856	-1.048113824531	0.254543413279902	0.537261068571123	0.254543413279902	0.537261068571123	0.999999612924786
ENST00000399336.9	-0.0907066825607471	-21.134353846652	-6.14863094625834	0.63955668434922	-1.94479940000382	-12.9151863120864	-6.54232548260994	0.426139378737981	-6.14863094625834	0.63955668434922	0.999999612924786
ENST00000602142.6	1.42689866349978	1.18065900488296	-0.248570877378295	0.36664738074221	-0.502123818736966	-0.74836372979793	-0.239250674861799	0.521926248216377	-0.239250674861799	0.521926248216377	0.999999612924786
ENST00000312090.10	-0.603487554626274	-0.0631466430378614	0.539555717109423	0.0591666714467472	0.364134595658185	0.904475187339935	0.541342238624008	0.116300046713126	0.541342238624008	0.116300046713126	0.880869323875118
ENST00000323460.10	0.105124586020419	-0.0183557059033544	-0.124000623126868	0.511117308388475	-1.37929741424659	-1.50277836806765	-0.122081137193164	0.616814302790694	-0.122081137193164	0.616814302790694	0.999999612924786
ENST00000427197.2	-0.0912909310987266	0.0200024087023645	0.103638615917862	0.81287578186458	0.354776474641728	0.466070479051943	0.116702186857937	0.809016569068207	0.103638615917862	0.81287578186458	0.999999612924786
ENST00000279873.12	0.756148626289737	0.830074813471234	0.0719137854080389	0.826325375802162	-0.691888736632786	-0.617963135508291	0.0851151023164167	0.870744728972634	0.0851151023164167	0.870744728972634	0.999999612924786
ENST00000295321.9	-0.153400147858094	-0.109966361200677	0.0429167080626758	0.72146296818728	-0.743580341063125	-0.700146615591047	0.0437907343673096	0.761896206833715	0.0437907343673096	0.761896206833715	0.999999612924786
ENST00000331479.4	-0.0937826338397468	-0.606061379813573	-0.515554563147105	0.0500266238858414	0.404484559664386	-0.107794312040141	-0.512198097720828	0.0757356625927084	-0.512198097720828	0.0757356625927084	0.798227877739405
ENST00000376874.9	0.357911372704689	0.47094745613712	0.111063216639183	0.743345145314562	-1.39079491514429	-1.27775952633674	0.120807667416083	0.815308896894567	0.120807667416083	0.815308896894567	0.999999612924786
ENST00000228506.8	0.0517224279044072	-0.0187187814786215	-0.0711155532123136	0.677254901290902	-3.00586600387352	-3.07630741855812	-0.0696542776577553	0.760469400261244	-0.0696542776577553	0.760469400261244	0.999999612924786
ENST00000610343.4	0.3564095182802	0.283808121359892	-0.0734858254852844	0.754312622077081	-0.366250928839324	-0.438852574356959	-0.0705584137775199	0.806005064470901	-0.0705584137775199	0.806005064470901	0.999999612924786
ENST00000209884.5	-0.0830645814810758	0.053183088296584	0.134660168014221	0.597361387979017	0.197942278703744	0.334189748429224	0.137743350500752	0.647203094809788	0.137743350500752	0.647203094809788	0.999999612924786
ENST00000433366.6	-1.29278803317413	-0.0249312700179284	1.26148827399048	0.0794598322181786	1.59971344536796	2.86757191953697	1.26909499908982	3.67986656412092e-06	1.26148827399048	0.0794598322181786	0.805558535720334
ENST00000257787.6	0.223123391564821	0.344351512219797	0.119931187383375	0.56500234248995	0.408695187888286	0.529923241904247	0.1229326613139	0.585185237154189	0.1229326613139	0.585185237154189	0.999999612924786
ENST00000349841.9	0.0116881331265029	-0.245589408490856	-0.25930444525131	0.397125835176438	0.0656906208876801	-0.191587271037839	-0.255415239335737	0.48698789735209	-0.255415239335737	0.48698789735209	0.999999612924786
ENST00000494714.5	-0.334207761491541	-1.1397439445684	-0.808011729748203	0.168257723194542	0.262524208089358	-0.543013717029762	-0.805967161323075	0.24740824676653	-0.805967161323075	0.24740824676653	0.995254520297964
ENST00000263549.8	-0.254619732369612	-0.3872455786672	-0.133932223071408	0.613966245097157	0.739551671550319	0.606925632011808	-0.131972667641719	0.659474913693048	-0.131972667641719	0.659474913693048	0.999999612924786
ENST00000308153.9	0.705459276767585	0.801022747357859	0.0954324901079065	0.402172717230275	0.358094662622879	0.453658098056762	0.0961423202884337	0.463196186755699	0.0961423202884337	0.463196186755699	0.999999612924786
ENST00000265689.9	0.136855523451897	0.059880708131167	-0.0778780067733034	0.64289774968329	-0.0799176289675853	-0.156892531621349	-0.0761161849636105	0.701881570497948	-0.0761161849636105	0.701881570497948	0.999999612924786
ENST00000395468.9	0.196093021357497	0.309128776666251	0.112873574778322	0.376801040503312	1.60930118706485	1.72233694315367	0.113416236228136	0.352240757866009	0.112873574778322	0.376801040503312	0.999999612924786
ENST00000359303.4	-0.14661556924304	-0.124511911580958	0.0220278735117128	0.834297733928592	2.01554188123465	2.03764559836385	0.0221870366908845	0.721358362191282	0.0220278735117128	0.834297733928592	0.999999612924786
ENST00000409959.8	-0.234342312173264	-0.0999638175513501	0.132993702380946	0.495800332115452	-0.454410376957614	-0.320032031503482	0.1355067606506	0.567404675768026	0.1355067606506	0.567404675768026	0.999999612924786
ENST00000522648.5	-0.47632909323137	-0.00896885670648799	0.482075983976825	0.47765305031689	-0.975018918317778	-0.50768598847126	0.481115844272169	0.890693601881835	0.481115844272169	0.890693601881835	0.999999612924786
ENST00000296129.6	-0.263722772073478	-0.214803762221452	0.047969527546349	0.805709094817891	0.00141780881107675	0.0503366812637619	0.0493447718782432	0.83023036414564	0.0493447718782432	0.83023036414564	0.999999612924786
ENST00000383432.8	0.133639278586503	0.533311641498439	0.399013755935966	0.0154668149596028	-3.33428662234652	-2.9346144977161	0.401957473984287	0.0962610872987808	0.401957473984287	0.0962610872987808	0.841349203975598
ENST00000531709.6	0.379804083035566	0.693944451773427	0.31373768001171	0.121250670351039	-1.15032530031488	-0.836185273181836	0.316370052364602	0.242777716640776	0.316370052364602	0.242777716640776	0.993032462984422
ENST00000323301.8	0.00710141710450501	-0.432823621725589	-0.444813160536227	0.222017041504252	1.49075145604691	1.0508263934108	-0.438952088390754	0.22259804879188	-0.438952088390754	0.22259804879188	0.98529678076595
ENST00000395686.8	0.389289546263728	0.398465687736645	0.00833551537789456	0.9640521702595	-0.11492701368286	-0.105751140153586	0.0106585000097068	0.962697882524867	0.00833551537789456	0.9640521702595	0.999999612924786
ENST00000337179.9	-0.0831880876436288	-0.216219938080021	-0.134337421105639	0.428123350670584	-0.646037572911451	-0.779069277145448	-0.132838624688241	0.317577043897324	-0.134337421105639	0.428123350670584	0.999999612924786
ENST00000396448.6	-0.224164631446471	-0.346996755258044	-0.124623440572666	0.620299148363189	-0.65920213686237	-0.782033948995095	-0.121854025296066	0.692764785316297	-0.121854025296066	0.692764785316297	0.999999612924786
ENST00000268679.9	0.14488009118314	-0.190527599675127	-0.335846736081766	0.0263070530589267	0.259514084352625	-0.0758937128604464	-0.335001531727432	0.0612785306951768	-0.335001531727432	0.0612785306951768	0.731487104175796
ENST00000300107.7	0.0077682674637726	0.0650241040196854	0.0565648894652309	0.677545502181031	-0.00878352862321086	0.0484722658936197	0.0576591934822961	0.701695177798828	0.0576591934822961	0.701695177798828	0.999999612924786
ENST00000374884.3	-0.177947788261844	-0.212945326259505	-0.0363186097029493	0.830424578023237	0.620975266264922	0.585977699627314	-0.0345184299427328	0.847455425614107	-0.0345184299427328	0.847455425614107	0.999999612924786
ENST00000339365.2	-0.147503263062235	-0.201880017850094	-0.0547868338247275	0.547805437094538	1.04205070223666	0.987673964310092	-0.0543386722884774	0.503641915120903	-0.0547868338247275	0.547805437094538	0.999999612924786
ENST00000358808.6	0.319064674763057	-0.0469490817197513	-0.367025119115991	0.0503543800254828	-1.17514945357635	-1.54116339067145	-0.364925440266493	0.131785096396342	-0.364925440266493	0.131785096396342	0.909527557506946
ENST00000392523.9	-0.093573600274128	-0.211351369850486	-0.119454834264877	0.720663875597917	0.0138776296114978	-0.103900540821354	-0.116483875517963	0.766136779660584	-0.116483875517963	0.766136779660584	0.999999612924786
ENST00000252825.9	-0.0199376075285624	-0.500560135444388	-0.483502790861607	0.0522484672604572	-0.402900731366019	-0.883523444901943	-0.47971668250013	0.100302379452602	-0.47971668250013	0.100302379452602	0.856096480874744
ENST00000449354.6	-0.0974957614651614	0.525525184598049	0.618733502814385	0.235210440953338	0.622618482089658	1.24563887361765	0.632671282870919	0.288028570433792	0.632671282870919	0.288028570433792	0.999999612924786
ENST00000438680.1	-0.0411514639923769	0.603015200442468	0.638885055092277	0.248979143963426	0.302838977030884	0.947005054160599	0.658048453590102	0.317754468925975	0.658048453590102	0.317754468925975	0.999999612924786
ENST00000389857.11	-0.00953779084712105	-0.0477301214845438	-0.0387664998967066	0.84670383825846	-2.23554473023373	-2.27373730428502	-0.0369834078443336	0.882867286499103	-0.0369834078443336	0.882867286499103	0.999999612924786
ENST00000381410.5	-0.254872888052749	0.215249271052077	0.46692371481535	0.139742178984028	-1.21032346329394	-0.740201782906361	0.474519574701787	0.260607299317661	0.474519574701787	0.260607299317661	0.999950336821223
ENST00000375661.6	-0.253620056523687	-0.0472678261665501	0.205726191104288	0.105806325309187	0.69672409021643	0.90307633512686	0.206704403461743	0.0769758341494103	0.205726191104288	0.105806325309187	0.859119355820073
ENST00000218516.4	-0.124780752522478	0.0241276100946231	0.148336669422463	0.529519718158012	1.05271822525747	1.2016264157033	0.150048364683347	0.57820712855058	0.150048364683347	0.57820712855058	0.999999612924786
ENST00000555931.5	-0.00231114237388225	-0.421331538073455	-0.425775320118692	0.497488627112138	2.19071295258825	1.77169193940986	-0.41782404889745	0.514940798453155	-0.41782404889745	0.514940798453155	0.999999612924786
ENST00000261499.10	-0.222785117357547	-0.160522266478276	0.0539646375865726	0.94641900897648	2.01577789360667	2.07804097119111	0.0648725183328569	0.871931213187931	0.0539646375865726	0.94641900897648	0.999999612924786
ENST00000330537.10	-0.438169108866727	-1.30870818455436	-0.87379333853819	0.0820729090121899	1.20520802994491	0.33467025199531	-0.871376613232687	0.0227784391782324	-0.87379333853819	0.0820729090121899	0.815052788315137
ENST00000614370.4	0.0404317028392486	-0.23939717246867	-0.283225755705189	0.542830861095189	3.38494975159562	3.10512130508287	-0.278650358168876	0.444374982800504	-0.283225755705189	0.542830861095189	0.999999612924786
ENST00000332503.6	0.0263020813354094	0.101413150534385	0.0744712244182302	0.747399084100642	0.794688811986852	0.869799611698345	0.0761038735040613	0.795674779537648	0.0761038735040613	0.795674779537648	0.999999612924786
ENST00000389532.9	-0.172159400338477	-0.238549393853414	-0.067416533570348	0.723277681545406	-2.71871326819042	-2.78510349679252	-0.0657367003218168	0.794093344903257	-0.0657367003218168	0.794093344903257	0.999999612924786
ENST00000375856.5	0.426220509703395	0.409984307088404	-0.0210264569496177	0.973574940498179	0.609338008447282	0.593100834880153	-0.00949069137327729	0.988738280761883	-0.00949069137327729	0.988738280761883	0.999999612924786
ENST00000233623.11	-0.193257441339245	-0.27965501995954	-0.0881547044767874	0.746130054790287	0.458153266126172	0.371755472274074	-0.085399872631029	0.780766350272402	-0.085399872631029	0.780766350272402	0.999999612924786
ENST00000379380.9	0.10651328424663	0.0910065970002546	-0.0166174858226693	0.931400702462845	-0.821963247682532	-0.837470122032794	-0.0145464245780738	0.94851202662073	-0.0145464245780738	0.94851202662073	0.999999612924786
ENST00000340026.10	-0.0394875969623786	0.379946946547597	0.411434709589384	0.379379712380571	0.161122665714973	0.580556860714424	0.428015298472832	0.414465362263238	0.428015298472832	0.414465362263238	0.999999612924786
ENST00000647101.1	-0.43676388229967	-0.28582639651895	0.150491329605166	0.212713002289942	1.63769766900654	1.78863519193813	0.151010915201318	0.118929222046476	0.150491329605166	0.212713002289942	0.980553604713583
ENST00000537064.5	0.469504273815295	-0.176702464267733	-0.649227874850734	0.0175101676484474	2.1835992182896	1.53739243744345	-0.64542597764848	0.00548691951772093	-0.649227874850734	0.0175101676484474	0.436460064178514
ENST00000409320.7	-0.0159067318226856	-1.09391803550268	-1.07829703671129	0.0393657070815645	-3.36498430305356	-4.44299683369231	-1.0823131067121	0.102630917860659	-1.0823131067121	0.102630917860659	0.856245928203309
ENST00000347230.9	-0.244724644792755	0.839906668709726	1.08418588324741	0.0455015183621949	-2.39925118214792	-1.31462205822251	1.10246452676872	0.236491250255779	1.10246452676872	0.236491250255779	0.987262861690635
ENST00000532642.5	-0.371089519675476	-0.519387050392383	-0.148929366139524	0.241930743858846	2.06427092092339	1.91597342738212	-0.148192391081562	0.162980462079731	-0.148929366139524	0.241930743858846	0.99261555076137
ENST00000232888.7	0.129067647858308	0.00718138399042538	-0.122497131587213	0.320996262695141	0.642475140986794	0.520588867217511	-0.121680484485935	0.338367439275948	-0.121680484485935	0.338367439275948	0.999999612924786
ENST00000337002.9	-0.137028428080481	-0.230962953133631	-0.0945453754065662	0.461736389989981	-0.855283020197259	-0.949217616296778	-0.0936468118566527	0.545125640520914	-0.0936468118566527	0.545125640520914	0.999999612924786
ENST00000647659.1	-0.211862673015604	-0.0203533130427586	0.190195526167582	0.368155650148886	1.49859957813038	1.69010897219865	0.191990329281255	0.300789391804722	0.190195526167582	0.368155650148886	0.999999612924786
ENST00000264110.7	-0.0900672963716432	0.00869393667458142	0.098519164508323	0.617661676824419	-0.723474192886974	-0.624713228681997	0.10002968278124	0.712613713309187	0.10002968278124	0.712613713309187	0.999999612924786
ENST00000375401.8	-0.0883844533197571	-0.124230719827186	-0.0362977391448751	0.72745511066008	-0.830947385677117	-0.866793690671834	-0.0355874838658155	0.76845624828067	-0.0355874838658155	0.76845624828067	0.999999612924786
ENST00000305544.9	-0.18249257848154	-0.115805799231282	0.0619796439281943	0.875652223631533	0.28685061783257	0.353537047928145	0.0699937806726219	0.87552754957675	0.0619796439281943	0.875652223631533	0.999999612924786
ENST00000313288.9	0.108639268243436	0.0243083814059926	-0.0847571516168308	0.415827693822045	0.424693868079349	0.34036297209443	-0.0840717841506601	0.436829862887208	-0.0840717841506601	0.436829862887208	0.999999612924786
ENST00000389915.4	-0.0429236865662747	0.0568803732222305	0.0994732265734031	0.390567681069067	-1.3235229265801	-1.22371894239205	0.100324073526669	0.494755809223084	0.100324073526669	0.494755809223084	0.999999612924786
ENST00000553430.5	-0.151614168640946	0.167018190977162	0.317283515546923	0.149040646642685	1.18363230554478	1.50226465969104	0.31974307732724	0.130300521502749	0.317283515546923	0.149040646642685	0.935669857285258
ENST00000355774.7	0.19907215120712	0.130708877512462	-0.0705122109043623	0.781890152550869	-0.149165790583087	-0.217529241978745	-0.0661487222799284	0.827729736513429	-0.0661487222799284	0.827729736513429	0.999999612924786
ENST00000373932.3	0.0943007488348634	0.188279063815883	0.0927592075243424	0.609520868283273	1.20262707219594	1.29660541623718	0.0945753031377697	0.556147881769818	0.0927592075243424	0.609520868283273	0.999999612924786
ENST00000350777.7	-0.0972734976257528	-0.0421409126855553	0.0529187862656779	0.837206425677622	-0.572195640117899	-0.517063312830297	0.057419234378095	0.857640730198857	0.057419234378095	0.857640730198857	0.999999612924786
ENST00000276420.9	0.469243672974705	0.578285488019669	0.103888094415378	0.795366040028439	0.261481634359199	0.370523176969479	0.117131278702841	0.800347462286048	0.117131278702841	0.800347462286048	0.999999612924786
ENST00000457139.5	0.0651604200360438	0.167739657873588	0.096420533879872	0.838450413972815	1.43729302463636	1.53987229140427	0.105968194973914	0.782635749401937	0.096420533879872	0.838450413972815	0.999999612924786
ENST00000372289.7	-0.622988087225434	-1.20593399552487	-0.585788983320847	0.0101746266737327	0.855760824821355	0.272814866712219	-0.583476200242429	0.0117920243955834	-0.583476200242429	0.0117920243955834	0.342161287172248
ENST00000309890.11	0.545669930288783	10.5467436249768	9.9978942745601	2.0185213113589e-130	-11.891649932038	-1.89053720572513	5.49082290917087	0.020548525411578	5.49082290917087	0.020548525411578	0.473595109571178
ENST00000340281.9	-0.0207982330486247	0.11173706934564	0.131977286336376	0.301343812546807	-0.195514916797766	-0.0629796610521706	0.132981454849734	0.361248459999689	0.132981454849734	0.361248459999689	0.999999612924786
ENST00000420290.6	-0.216968900430949	-1.00627543558843	-0.707860092544433	0.612092297882039	-1.98973429621411	-2.77911988473141	-0.765004824629852	0.910782309634027	-0.765004824629852	0.910782309634027	0.999999612924786
ENST00000265564.8	0.0170354837878484	-0.0661057110301185	-0.0835713248628238	0.388109304706132	0.137318623700888	0.0541774230022831	-0.0828863142167811	0.406587620115308	-0.0828863142167811	0.406587620115308	0.999999612924786
ENST00000325805.13	0.124786988322114	-0.684861609792702	-0.815251936033878	0.0675292392865156	-1.17406723547116	-1.98371663284671	-0.809535002645893	0.153984726612259	-0.809535002645893	0.153984726612259	0.938872506064974
ENST00000273221.8	-0.150160822472321	-0.162470300999011	-0.0152249105002507	0.96002050975472	1.10107753489972	1.08876794408902	-0.0109370961776718	0.97579991310316	-0.0109370961776718	0.97579991310316	0.999999612924786
ENST00000424196.5	0.00954433036247491	-0.0132703668048543	-0.0229697621605244	0.788721492468806	0.497026120652864	0.474211437035727	-0.0227874622914434	0.77553578135472	-0.0229697621605244	0.788721492468806	0.999999612924786
ENST00000446176.7	1.12482442787663	0.610651133368082	-0.518571621080565	0.862652204208509	-1.9835387406968	-2.49772472372713	-0.573019929753935	0.857034014558454	-0.518571621080565	0.862652204208509	0.999999612924786
ENST00000254037.6	-0.0262138772717948	-0.178184482857122	-0.153616918072106	0.473480119737011	-0.0382794814689443	-0.190250240260628	-0.151028707509885	0.549496549895514	-0.151028707509885	0.549496549895514	0.999999612924786
ENST00000557385.2	-0.255238365034883	-0.067733686941186	0.186048803231496	0.344861837441889	0.336904555397536	0.524409175175242	0.188167748332097	0.36823283767209	0.188167748332097	0.36823283767209	0.999999612924786
ENST00000229281.6	-0.278980913889996	-0.506820513769409	-0.229345315525824	0.249852636679397	0.938863850009418	0.711024222763748	-0.227712480908578	0.26082021717241	-0.227712480908578	0.26082021717241	0.999950336821223
ENST00000264157.10	-0.0470228114198231	-0.0813044002930636	-0.0378814834571628	0.904400870859187	1.10487136146764	1.07058987450465	-0.0321169094901048	0.926192579328456	-0.0321169094901048	0.926192579328456	0.999999612924786
ENST00000335007.10	0.197904753710278	0.293054754194085	0.094436693676625	0.638779187205221	-2.92448770200423	-2.82933794794461	0.0970893803719015	0.740370791502109	0.0970893803719015	0.740370791502109	0.999999612924786
ENST00000366812.6	-0.0326670616535322	-0.0707397375922694	-0.0385873817225941	0.750487870617569	-0.800683141437613	-0.838755875106833	-0.0375654002505881	0.794866672025911	-0.0375654002505881	0.794866672025911	0.999999612924786
ENST00000355190.7	-0.0891478667079929	-0.0267493807442576	0.0615603656044315	0.666771563334913	0.293080961181029	0.355479417980091	0.0629705872749493	0.676588935240416	0.0629705872749493	0.676588935240416	0.999999612924786
ENST00000375759.8	-0.504553199069816	-0.333143279462908	0.171033604594937	0.297564411083694	-2.96960158434885	-2.79819188852484	0.172027978273338	0.448583330110317	0.172027978273338	0.448583330110317	0.999999612924786
ENST00000455335.2	-0.0794941805692337	-0.0917632238557498	-0.0145484467399042	0.95623616029002	0.920537124777973	0.908267962336487	-0.0109007207319798	0.971873622321756	-0.0109007207319798	0.971873622321756	0.999999612924786
ENST00000588234.6	-0.0357246768304664	-0.233215454745658	-0.198241566019729	0.192407049373789	0.292258132431342	0.094767319706055	-0.197162212758622	0.226231289541766	-0.197162212758622	0.226231289541766	0.98529678076595
ENST00000367840.3	-0.172720895022986	-0.391940698883217	-0.2194393752694	0.471724020655108	-2.25805606998456	-2.47727649607485	-0.218517375835924	0.580223205539613	-0.218517375835924	0.580223205539613	0.999999612924786
ENST00000360009.6	-0.190966597332824	-0.729357611170774	-0.541144153264243	0.0403451730151301	2.34452589518852	1.80613497845324	-0.538163620768993	0.0173791264053357	-0.541144153264243	0.0403451730151301	0.634202899554384
ENST00000326448.12	-0.331966298078325	-0.602239687252921	-0.276502833137685	0.600056984675039	-0.82063884038739	-1.09091355452448	-0.268599898287644	0.673612480057012	-0.268599898287644	0.673612480057012	0.999999612924786
ENST00000542674.5	0.174019845103417	-0.352087985525961	-0.533591265420179	0.174355303185997	1.38375893058735	0.857651092987895	-0.524179678440934	0.175060910041193	-0.524179678440934	0.175060910041193	0.961558794469602
ENST00000222644.9	0.712715593678847	0.710514601559213	-0.0033616567609478	0.99413549526618	-1.05460175233901	-1.05680296851339	0.000660286150232281	0.995669705205507	0.000660286150232281	0.995669705205507	0.999999612924786
ENST00000371877.8	-0.428830455414566	-0.385835802460028	0.0421631468030894	0.769548552919985	0.0529533340492025	0.0959479402041866	0.0433860706446172	0.78344895649311	0.0433860706446172	0.78344895649311	0.999999612924786
ENST00000394668.2	0.107197582615431	-0.290818846766993	-0.398110538331315	1.38858781483877e-05	1.7708736453021	1.37285720310062	-0.39787071483271	2.41624513206712e-05	-0.39787071483271	2.41624513206712e-05	0.00246705402503115
ENST00000377674.9	-0.475237486310283	-0.542295454965401	-0.0686323805960969	0.734531068100399	-0.0343412894128024	-0.101399369440081	-0.0666853642327969	0.77025198506292	-0.0666853642327969	0.77025198506292	0.999999612924786
ENST00000674082.1	0.28709318314921	0.241804012271422	-0.0465526216241314	0.853159065707473	-1.45762345446438	-1.50291293808885	-0.0423688000915812	0.898081083563777	-0.0423688000915812	0.898081083563777	0.999999612924786
ENST00000611884.5	0.212756111158381	0.0561267976088425	-0.157725753725866	0.367856781783359	-0.390814005199244	-0.547443431300983	-0.15585231160384	0.460420431761823	-0.15585231160384	0.460420431761823	0.999999612924786
ENST00000475153.6	-0.0225072565723706	-0.142643949875283	-0.121190210428578	0.666084502214116	-1.04770822227281	-1.16784522199966	-0.11856585678169	0.735930862691038	-0.11856585678169	0.735930862691038	0.999999612924786
ENST00000260665.12	0.0433533835664698	-0.0312804026425651	-0.0749700262412885	0.577655893561374	1.03464047433272	0.960006877184578	-0.0746239224079369	0.226549096303077	-0.0749700262412885	0.577655893561374	0.999999612924786
ENST00000370693.5	-0.211241790832601	-0.128641548925446	0.0817449205155398	0.612383377093712	0.709510357269748	0.792110580742461	0.0828667917073067	0.60745395594524	0.0817449205155398	0.612383377093712	0.999999612924786
ENST00000344773.6	-0.234916781815971	0.646746815074757	0.873741363085098	0.350948634497517	-0.340376912911869	0.541265121149446	0.846282211136906	0.790738743836173	0.846282211136906	0.790738743836173	0.999999612924786
ENST00000316461.9	0.174873013369836	-0.00387688914835615	-0.180576304686518	0.467060261098573	1.11258084991779	0.933830948316189	-0.177425364515621	0.488625912443032	-0.177425364515621	0.488625912443032	0.999999612924786
ENST00000302350.4	0.169204723092694	0.272535703372996	0.10229819593563	0.652204859038582	-2.07358211732656	-1.97025148040959	0.1063165944489	0.745077073687941	0.1063165944489	0.745077073687941	0.999999612924786
ENST00000262384.4	0.0942732976287186	-0.00449019425339671	-0.100740908214994	0.684720830944435	-0.368952180554096	-0.4677158896868	-0.0972627890940276	0.747901337111311	-0.0972627890940276	0.747901337111311	0.999999612924786
ENST00000612154.4	0.91008929227948	0.322132165689972	-0.588241712017094	0.148918033761039	-1.11040552252617	-1.69836338655628	-0.581331630869903	0.273872630506744	-0.581331630869903	0.273872630506744	0.999999612924786
ENST00000369258.8	-0.176116712585474	-0.209010861284652	-0.0334763690711104	0.837655573111861	0.0392684517819778	0.0063741986177362	-0.0326697104216724	0.862540886889638	-0.0326697104216724	0.862540886889638	0.999999612924786
ENST00000025008.10	-0.159896338951432	-0.249284439322711	-0.0902600101158755	0.7229020522255	-1.73056062113284	-1.81994904845732	-0.0886262179633519	0.778585234090346	-0.0886262179633519	0.778585234090346	0.999999612924786
ENST00000424062.1	-0.262134898046613	1.16662857214847	1.44333129568581	0.222689549392201	1.29389845353297	2.72264824824642	1.38391088985724	0.650534794225479	1.38391088985724	0.650534794225479	0.999999612924786
ENST00000440191.6	-0.0271938141850729	-0.126599897550166	-0.0997362763539027	0.377019814878503	1.1553383050162	1.05593224523102	-0.0993442762103404	0.342424724133286	-0.0997362763539027	0.377019814878503	0.999999612924786
ENST00000261658.7	-0.0160904112101216	-0.051875841725958	-0.0367649101337788	0.860888411145827	0.00665822423704454	-0.0291273543807206	-0.0347925069538491	0.884877024718657	-0.0347925069538491	0.884877024718657	0.999999612924786
ENST00000651937.1	0.250989663117745	-1.14065038044235	-1.31716715336439	0.412297582222272	-0.568213743856837	-1.95986165332453	-1.32000671931396	0.427356563421241	-1.32000671931396	0.427356563421241	0.999999612924786
ENST00000328195.8	-0.306583459648721	-0.144117321199973	0.160890073160779	0.450627430225171	-0.276282040851011	-0.113816062269976	0.163670400831784	0.519608094353054	0.163670400831784	0.519608094353054	0.999999612924786
ENST00000284551.11	-0.0517773291510155	-0.416992082916524	-0.366469495777472	0.0836107405800716	1.00490254209009	0.63968798668274	-0.364700617673526	0.11084128582628	-0.364700617673526	0.11084128582628	0.871852991035829
ENST00000331710.10	-0.0185239277596379	0.551670178564975	0.570507144243305	0.0858544851382034	-0.0275309450736709	0.54266255594817	0.57278185648623	0.208650998636443	0.57278185648623	0.208650998636443	0.977278767594399
ENST00000344629.11	-0.259973190112724	0.0689956421749481	0.325630990139748	0.497143581475563	0.86492109179507	1.19388981534731	0.33347700957679	0.519790772732274	0.33347700957679	0.519790772732274	0.999999612924786
ENST00000381588.9	0.0115264924692907	0.210379135061493	0.198087338519211	0.39896495528214	-1.50859519991462	-1.3097429347108	0.201230511493408	0.538094867671719	0.201230511493408	0.538094867671719	0.999999612924786
ENST00000542104.6	0.112037087144243	0.306811046390284	0.193220408825498	0.569003124457623	-2.35765849016966	-2.1628853386578	0.202887635569573	0.694831591757385	0.202887635569573	0.694831591757385	0.999999612924786
ENST00000228434.7	0.861300386437377	0.510176671349853	-0.35533733593485	0.32984103248091	0.521551994522573	0.170428605335083	-0.345413130649771	0.424635429830517	-0.345413130649771	0.424635429830517	0.999999612924786
ENST00000269385.9	-0.186656192004681	0.152451839412023	0.333902171316717	0.356481975891071	-0.0660060163803234	0.273101706631009	0.343522334736029	0.414680585432112	0.343522334736029	0.414680585432112	0.999999612924786
ENST00000581287.5	1.64989519558547	3.44027795194334	1.78263157262733	0.0121003938853499	-0.121269819038984	1.66911409843133	1.85690451329484	0.0357619775222765	1.85690451329484	0.0357619775222765	0.599975352365102
ENST00000370025.9	-0.233026100292687	-0.435918569012616	-0.203316151747514	0.0708288244110474	-1.30438322640494	-1.50727576201346	-0.202763373841404	0.139287400346431	-0.202763373841404	0.139287400346431	0.920602135315792
ENST00000489432.6	-0.189491731955725	-0.269942567159699	-0.0823555266496538	0.783842683694868	3.56057973538169	3.48012923584116	-0.0797710499477811	0.725433767221766	-0.0823555266496538	0.783842683694868	0.999999612924786
ENST00000409299.8	0.294251655210041	-0.100327308634743	-0.400249088768665	0.245903661342191	1.15873368383656	0.764154656872263	-0.391951998829455	0.270626239941304	-0.391951998829455	0.270626239941304	0.999999612924786
ENST00000419699.1	-0.186668631447775	-0.167675917895572	0.0148271805321194	0.906066443713882	6.10992338445583	6.12891780709506	0.0194017167467595	0.919444405667149	0.0194017167467595	0.919444405667149	0.999999612924786
ENST00000245414.9	0.502450083668969	0.419380121620523	-0.0893073505073412	0.863556110722738	0.400325825619234	0.317255404026775	-0.0743246352763753	0.902177464223837	-0.0743246352763753	0.902177464223837	0.999999612924786
ENST00000342016.8	0.121925126338978	-0.117346245775791	-0.240820969686269	0.285263096654204	0.21637769610739	-0.0228938265820099	-0.237971095103473	0.365930710873942	-0.237971095103473	0.365930710873942	0.999999612924786
ENST00000380258.6	0.0823756706969382	0.432154991485996	0.349534502673757	0.420731743367209	4.99256577914526	5.34234561029891	0.350264462676019	0.0283305548908218	0.349534502673757	0.420731743367209	0.999999612924786
ENST00000390665.9	0.146521799661955	0.92906601588256	0.779887093401441	0.0872787236721292	-0.984935628516414	-0.202392185864429	0.798661753963376	0.211151403096362	0.798661753963376	0.211151403096362	0.979268505462299
ENST00000292896.3	-1.93293825884921	-2.01160395731816	-0.0787239651623648	0.330966197150387	2.3019001309812	2.22323444882772	-0.0787372942224205	0.248426348293228	-0.0787239651623648	0.330966197150387	0.999999612924786
ENST00000614467.4	-0.0968721100761358	-0.413493617804748	-0.318205614817836	0.390924787175226	-1.75348465535003	-2.07010691204113	-0.314105278073431	0.515015194696108	-0.314105278073431	0.515015194696108	0.999999612924786
ENST00000359479.7	-0.40160414753801	-0.115158407074363	0.28478344635099	0.303841503866425	1.66219911929983	1.94864483951509	0.287308968891049	0.268448713469038	0.28478344635099	0.303841503866425	0.999999612924786
ENST00000675419.1	-0.146721282860046	-0.0891072985260592	0.0563627654869898	0.761432719688168	-0.432949379092896	-0.375335524948555	0.0586741881268869	0.793579373080819	0.0586741881268869	0.793579373080819	0.999999612924786
ENST00000305641.7	-0.193172802656715	-0.26052964794555	-0.0682463005531257	0.834569003475458	1.63244393120939	1.56508684116766	-0.0661589440327455	0.847997765157782	-0.0661589440327455	0.847997765157782	0.999999612924786
ENST00000507756.5	0.0310480272780823	-0.417646713907124	-0.449221577088688	0.103520632114741	7.48596383747911	7.03726960255413	-0.448708908339404	1.11089430040967e-10	-0.449221577088688	0.103520632114741	0.856458169081861
ENST00000343213.2	0.644064120717085	0.492553369310212	-0.159143165923345	0.731883836766841	3.82605640635664	3.67454636604286	-0.14704007268454	0.674644143614884	-0.159143165923345	0.731883836766841	0.999999612924786
ENST00000389682.8	0.183354229611275	0.191506480972047	0.00770685789014358	0.94676413491653	0.142544657999169	0.150696894871951	0.00860776315799594	0.940859240821103	0.00770685789014358	0.94676413491653	0.999999612924786
ENST00000379299.6	0.117738618330102	-0.0533358631921017	-0.172461380457403	0.563181776898019	-0.471102768220138	-0.642177636268479	-0.168673074826792	0.648152086988394	-0.168673074826792	0.648152086988394	0.999999612924786
ENST00000416961.6	-0.0704624591803822	0.376007475336112	0.443442035769488	0.343627528376413	-1.91517050215166	-1.46870175133149	0.458670595200841	0.51514749113245	0.458670595200841	0.51514749113245	0.999999612924786
ENST00000328194.8	0.306229222454972	0.270372180796761	-0.0372292225680604	0.93022313286676	-1.53622381889656	-1.57208144137615	-0.0307763074491918	0.948471704589377	-0.0307763074491918	0.948471704589377	0.999999612924786
ENST00000414645.6	0.101961674246161	0.02061854445814	-0.0830512138620332	0.7719440534249	0.0627585180099128	-0.0185848614838807	-0.0788213159265307	0.813486621499239	-0.0788213159265307	0.813486621499239	0.999999612924786
ENST00000264710.5	-0.0818563407168443	-0.096031963688469	-0.0146408475733983	0.896804597781441	-0.636607974403764	-0.650783643721188	-0.0137908398636419	0.915658823735241	-0.0137908398636419	0.915658823735241	0.999999612924786
ENST00000261425.7	0.901017099060886	0.918165622911957	0.0152003834145775	0.944023035596001	-2.153195685587	-2.13604791790495	0.0306322144265021	0.946230264477563	0.0306322144265021	0.946230264477563	0.999999612924786
ENST00000342711.6	-0.146023672712963	-0.331538153875414	-0.186484592426841	0.547564467918419	-1.69030988586049	-1.87582522292012	-0.1846473230072	0.641101831953173	-0.1846473230072	0.641101831953173	0.999999612924786
ENST00000556051.1	-1.51132328475708	-1.05809782398855	0.455209378631375	0.312521376782206	2.61660417286713	3.06982892460738	0.453355778420538	0.321660312308106	0.453355778420538	0.321660312308106	0.999999612924786
ENST00000306193.8	0.0821495332957065	0.291872855952495	0.209205663696849	0.518260652140543	0.362236618039128	0.571959322088416	0.211884947601292	0.638654995091556	0.211884947601292	0.638654995091556	0.999999612924786
ENST00000645033.1	-0.28857445176273	0.16262274145037	0.45583180858557	0.515436968096679	-1.98705385710679	-1.53586318517707	0.391769534977184	0.809106366759893	0.391769534977184	0.809106366759893	0.999999612924786
ENST00000222511.11	-0.00619679759884684	0.129048489727777	0.133644579652676	0.571322277985348	1.70009962742343	1.83534504253222	0.136063180475127	0.461932201434809	0.133644579652676	0.571322277985348	0.999999612924786
ENST00000427476.4	0.0957007901629722	0.0458384293895441	-0.0511785350023946	0.774883696614602	-0.885954916037271	-0.93581741047798	-0.0489885650525803	0.824503984275047	-0.0489885650525803	0.824503984275047	0.999999612924786
ENST00000373620.7	0.486911696687634	-0.389861474627967	-0.881263222700811	0.042424750159641	-0.570692046747272	-1.4474662973362	-0.874484613196891	0.106299718633936	-0.874484613196891	0.106299718633936	0.859119355820073
ENST00000674460.1	-0.0792298753950383	-0.546840214298569	-0.478211918240079	0.292683597972855	1.61771755191752	1.15010724888714	-0.466267108710875	0.282894517041122	-0.478211918240079	0.292683597972855	0.999999612924786
ENST00000432145.5	-0.145643225911545	-0.14814129225938	-0.0105625550953183	0.952247936345317	1.92555545302105	1.92305753796842	0.00118036782828801	0.998062732347101	0.00118036782828801	0.998062732347101	0.999999612924786
ENST00000231948.8	-0.152973975563976	-0.243934830410848	-0.0922027861271322	0.690612565900686	0.429069626604539	0.33810869984016	-0.0901407162511201	0.733778913322308	-0.0901407162511201	0.733778913322308	0.999999612924786
ENST00000513432.5	-0.143609675942422	-0.106546387723233	0.0341887353146273	0.910306115541899	0.670278780794565	0.70734182383721	0.0386765954833699	0.900439469431864	0.0341887353146273	0.910306115541899	0.999999612924786
ENST00000649063.2	0.663868224794962	-0.244726660186697	-0.910011064286645	0.00249533548383999	2.00123271905265	1.09263754357404	-0.908220274707283	0.00540764743895939	-0.908220274707283	0.00540764743895939	0.20163327054823
ENST00000414294.6	-0.0592913871451499	1.00555378789504	1.06459789892552	0.0032008718228819	-2.45518522773361	-1.39034093977245	1.07768866143335	0.057375386836268	1.07768866143335	0.057375386836268	0.721318873632024
ENST00000342449.7	-0.211196994620093	-0.0438158733528648	0.165977080316186	0.362265946881355	-1.17988854450196	-1.01250752435858	0.16841105768863	0.430394286778841	0.16841105768863	0.430394286778841	0.999999612924786
ENST00000577598.5	0.0915852251511636	-0.774483996046777	-0.82174681003306	0.977071607886286	-0.778984948139929	-1.64507945666712	-0.835414872267057	0.794811620294587	-0.82174681003306	0.977071607886286	0.999999612924786
ENST00000261326.6	-0.39782159466372	-0.541174860923679	-0.145738980529756	0.590014566732303	-0.125776169443224	-0.269129564435861	-0.142881356035456	0.65234301142914	-0.142881356035456	0.65234301142914	0.999999612924786
ENST00000273920.8	0.120553340806335	0.0169565815320616	-0.104386259320651	0.626028010638151	-0.363712727795398	-0.467309705605633	-0.102732860699968	0.697087865643682	-0.102732860699968	0.697087865643682	0.999999612924786
ENST00000243314.5	0.284100122891634	-0.0896265740629634	-0.374165254360885	0.0694101858885921	3.85980944057691	3.48608293758855	-0.37353740251559	0.00202180165102736	-0.374165254360885	0.0694101858885921	0.770636464261045
ENST00000339360.9	0.197549617641263	0.0782372075105844	-0.122244741723355	0.677182346151456	0.305704045075438	0.186391443739338	-0.116929794438684	0.731151669309508	-0.116929794438684	0.731151669309508	0.999999612924786
ENST00000358536.8	0.0648317291589149	-0.122485382398311	-0.191145749427596	0.600367586610464	-0.280514011330415	-0.467831334866231	-0.184605391574559	0.676704406540474	-0.184605391574559	0.676704406540474	0.999999612924786
ENST00000536549.5	-0.255777776039142	-0.00396269995081735	0.248404474237682	0.451053164471629	0.403837178084618	0.655652033452537	0.254381435579397	0.488197109225206	0.254381435579397	0.488197109225206	0.999999612924786
ENST00000359707.8	0.0220055193793063	0.236830511951361	0.214437093100219	0.0597721339134819	-0.0703701422566798	0.144454823053457	0.215280030526196	0.0858761837792273	0.215280030526196	0.0858761837792273	0.820357394217279
ENST00000325421.7	0.483069478566566	0.0874418566292067	-0.401923012569178	0.338088820946123	2.60416993661832	2.20854259249334	-0.392954655170566	0.25117166921311	-0.401923012569178	0.338088820946123	0.999999612924786
ENST00000563281.2	0.149323533639219	-0.109660899469233	-0.259594203310409	0.361726789180169	-2.68728650349497	-2.94627143146018	-0.256499532457882	0.504467652285462	-0.256499532457882	0.504467652285462	0.999999612924786
ENST00000649765.2	0.298144797499155	0.209659452457733	-0.0901989661926952	0.741184356404697	0.817433789193725	0.728948294535005	-0.0864881718520216	0.777630471768477	-0.0864881718520216	0.777630471768477	0.999999612924786
ENST00000025301.4	-0.438046096040712	-0.49854777070783	-0.0620071739952723	0.735446453507544	-0.34830986157236	-0.408811634481988	-0.0602227962139015	0.772095155734894	-0.0602227962139015	0.772095155734894	0.999999612924786
ENST00000366508.5	0.0446310445722245	0.168501487122162	0.123642271770834	0.258780650285198	-0.371734857695699	-0.247864424661867	0.124186843989663	0.276149226023222	0.124186843989663	0.276149226023222	0.999999612924786
ENST00000216513.5	0.443203102587595	0.0705420684646933	-0.375881295597889	0.270348615237497	0.161397714924461	-0.211263488257799	-0.369304532128729	0.366801665670782	-0.369304532128729	0.366801665670782	0.999999612924786
ENST00000270708.12	-0.203473874534862	-0.365152362303999	-0.163402134558908	0.542727593738303	0.906542647522754	0.744863969473042	-0.160944046942277	0.588191761892168	-0.160944046942277	0.588191761892168	0.999999612924786
ENST00000259365.9	-0.548851594106959	-0.443393355433	0.104793505516516	0.444780963167818	-0.390927166594141	-0.285468983783205	0.105785240373987	0.49413353211182	0.105785240373987	0.49413353211182	0.999999612924786
ENST00000451604.7	0.737630096542892	0.578479698467653	-0.161371236916342	0.534809803183386	0.174312209345414	0.0151616403299796	-0.155974523889599	0.623393281267907	-0.155974523889599	0.623393281267907	0.999999612924786
ENST00000254691.10	0.51147781884695	-0.166856799578515	-0.683643753738724	0.157950724035574	-0.0360338989643714	-0.714369106766231	-0.673872129608156	0.254665671793815	-0.673872129608156	0.254665671793815	0.995289771555926
ENST00000409746.5	-0.395723899057956	-0.917929206211634	-0.523138199010401	0.14506990223577	-1.2142481731099	-1.73645423380301	-0.523160471202588	0.24929885901361	-0.523160471202588	0.24929885901361	0.995254520297964
ENST00000565576.5	-0.00314649672410993	0.957044374189356	0.959917450653188	0.204229387198371	0.785593404057791	1.74578331558072	0.983383181061939	0.307157666450703	0.983383181061939	0.307157666450703	0.999999612924786
ENST00000513240.5	-0.408243788347653	-0.482214234748646	-0.0780735413717464	0.80758426005618	-0.360034630825993	-0.434005409130005	-0.0727738377658698	0.845893220023054	-0.0727738377658698	0.845893220023054	0.999999612924786
ENST00000375906.5	-0.0742552441364159	0.00701198228938335	0.0804958734441494	0.631243333940082	-0.524577624922399	-0.443310515715412	0.0819303674478671	0.688234260058619	0.0819303674478671	0.688234260058619	0.999999612924786
ENST00000216271.10	0.364444459733238	0.349343672390702	-0.0177210341505059	0.949185248438356	0.793289189426189	0.77818827489855	-0.0125054120044448	0.970781472493339	-0.0125054120044448	0.970781472493339	0.999999612924786
ENST00000281950.8	-0.0442535274991074	-0.0881267509293154	-0.0465117637403853	0.844599712230455	1.70275450866618	1.65888135539584	-0.043004060262843	0.852799022441472	-0.043004060262843	0.852799022441472	0.999999612924786
ENST00000488673.6	0.217134283961866	-0.470788147608464	-0.698135890937213	0.243625232426973	0.630887692021868	-0.0570354583099784	-0.684838740149998	0.31502295907908	-0.684838740149998	0.31502295907908	0.999999612924786
ENST00000367384.7	-0.0508026052659956	0.152160932104245	0.202674531204989	0.098430208444916	0.619163361865888	0.822126867041726	0.203320961396544	0.127476025155312	0.203320961396544	0.127476025155312	0.906322143726619
ENST00000616577.4	0.165239970238111	-0.473212048365854	-0.638715575743466	1.26645037943131e-12	2.1027075498267	1.46425557636209	-0.638507008789994	7.19432229992608e-23	-0.638715575743466	1.26645037943131e-12	5.76498766470293e-10
ENST00000522012.5	0.450106547989987	0.169522913760735	-0.293379349367497	0.607217622325078	2.69123320956676	2.41065000314046	-0.275007223171486	0.582243307268159	-0.293379349367497	0.607217622325078	0.999999612924786
ENST00000260643.7	-0.0067089019103851	-0.208642027399348	-0.202973667327849	0.213880752850467	-0.921822397693717	-1.12375564279062	-0.201188468147743	0.317275034159789	-0.201188468147743	0.317275034159789	0.999999612924786
ENST00000262067.5	0.725671019822946	0.806867423492177	0.0803488004359967	0.622350065084531	1.15821532697838	1.23941174454246	0.0821644518997021	0.585150265602895	0.0803488004359967	0.622350065084531	0.999999612924786
ENST00000246532.6	-0.163289438903616	0.299311781984727	0.453956934250927	0.589527118268776	1.63608612061609	2.09868718481663	0.475594540312361	0.511305415866047	0.453956934250927	0.589527118268776	0.999999612924786
ENST00000329245.9	0.0455084510009573	-0.18873064309119	-0.234979420012473	0.160984043344758	-1.63649545806328	-1.87073467399902	-0.23351710584028	0.277857224603429	-0.23351710584028	0.277857224603429	0.999999612924786
ENST00000416240.6	-0.180356583092904	-0.147474479688653	0.0325964518413968	0.837692013144327	0.208310641287904	0.241192626617377	0.0332499398839594	0.865186216120346	0.0332499398839594	0.865186216120346	0.999999612924786
ENST00000325327.4	0.0664839198397335	-0.15581787864141	-0.222463658734086	0.0461612579168498	-1.68320959384432	-1.90551145359294	-0.222161402831807	0.10256193102216	-0.222161402831807	0.10256193102216	0.856245928203309
ENST00000330387.11	-0.19041537615488	0.121077608456843	0.310879292261327	0.111416625354355	-1.07212448363986	-0.760631720668642	0.312749242085386	0.225181902017127	0.312749242085386	0.225181902017127	0.98529678076595
ENST00000438121.1	-0.0638848621592861	-1.38795193759958	-1.34137069819976	0.0110654528656554	2.13168294764453	0.807616002751274	-1.3277950723272	0.00620273327455831	-1.34137069819976	0.0110654528656554	0.330300744692037
ENST00000528443.6	0.0718851326961101	0.112078171049846	0.0396820723252882	0.790979504741639	0.279771133219055	0.319964094105836	0.0407101163970396	0.817129144536308	0.0407101163970396	0.817129144536308	0.999999612924786
ENST00000277570.10	0.180410724916087	0.229807840605062	0.0452515107295177	0.899885006958069	0.425636809689056	0.475033693406706	0.0533021940147336	0.890940275413483	0.0452515107295177	0.899885006958069	0.999999612924786
ENST00000368489.5	0.0153467497817198	0.234789026693853	0.2174464306675	0.524945337696106	-3.08595185178976	-2.86651088771077	0.226623997342958	0.663951223044647	0.226623997342958	0.663951223044647	0.999999612924786
ENST00000366621.8	-0.059053660221192	0.466393850065666	0.523165533931891	0.0490527938796844	0.275576545470206	0.801023946276502	0.528217579356069	0.0676472967210761	0.528217579356069	0.0676472967210761	0.762685041930359
ENST00000321437.9	-0.167852860244919	0.436232305789175	0.602321752055656	0.020063627508757	-1.28273235864343	-0.678647506010956	0.60754260909255	0.0740878037522749	0.60754260909255	0.0740878037522749	0.795364752175872
ENST00000405640.1	0.0272389833322983	0.103833148033029	0.0760245870797649	0.569476916791954	-0.757891281892737	-0.681297199184626	0.0772161973566061	0.640014193491312	0.0772161973566061	0.640014193491312	0.999999612924786
ENST00000280551.11	-0.400600817825683	-0.517986639270034	-0.119449699230844	0.736634890361844	0.817735974200795	0.700349844540216	-0.116123723154175	0.767481520899689	-0.116123723154175	0.767481520899689	0.999999612924786
ENST00000374338.5	-0.139014577976849	0.0504729291447489	0.188383411027689	0.437504423547664	-1.19624555825994	-1.00675837664746	0.191274204397074	0.554406076159471	0.191274204397074	0.554406076159471	0.999999612924786
ENST00000305264.8	-0.111607988029703	-0.0556976508830046	0.0553175088532405	0.639311449723836	-0.773860129122848	-0.717949848736919	0.0563328811387906	0.689981550748864	0.0563328811387906	0.689981550748864	0.999999612924786
ENST00000549117.5	-0.141288061476722	-0.0392132773859853	0.101761881644975	0.305599032342925	-0.182367523147218	-0.0802927448044177	0.10222234239266	0.31283017720637	0.10222234239266	0.31283017720637	0.999999612924786
ENST00000505560.5	0.156365595255726	0.25598885901243	0.0980433244690624	0.673911641441513	0.203472012647673	0.303095151653114	0.10126387049454	0.70605761208069	0.10126387049454	0.70605761208069	0.999999612924786
ENST00000264552.14	0.10029661592538	-0.153806981325056	-0.254420837199296	0.118318046546665	0.314807733407915	0.060704298221712	-0.254023101057425	0.0289683200072479	-0.254420837199296	0.118318046546665	0.883071467246979
ENST00000461745.5	0.497215238468494	0.464620620059031	-0.0335844017572451	0.942469981847165	-0.591586866933192	-0.624182009547996	-0.027217690597074	0.95353974125462	-0.027217690597074	0.95353974125462	0.999999612924786
ENST00000356847.8	-0.337903901961074	1.47890551857128	1.82696725774233	0.0960525655629701	-4.50939787729998	-2.69260311060582	1.7794390199422	0.555038028093313	1.7794390199422	0.555038028093313	0.999999612924786
ENST00000558134.5	-0.159444578632419	-0.0840501418914524	0.0743496438101303	0.887870946348246	5.18348219083928	5.25887718448016	0.0756622830718729	0.601774320743161	0.0743496438101303	0.887870946348246	0.999999612924786
ENST00000285243.7	-0.10580366843787	-0.0572446972109279	0.0470791884087975	0.823533305993938	-1.97376802075344	-1.92520935822958	0.0500497714810679	0.865490877338607	0.0500497714810679	0.865490877338607	0.999999612924786
ENST00000374517.6	0.00784556062079893	0.301479376426738	0.293366059147181	0.00884639529802673	2.08946708766783	2.38310094384341	0.293843881364228	0.000436367887474727	0.293366059147181	0.00884639529802673	0.285094007760891
ENST00000567635.5	0.034438364256352	0.0189707082835947	-0.01754042318225	0.952480952749873	-0.828039492832506	-0.843507439714835	-0.0132876242721274	0.969126071711206	-0.0132876242721274	0.969126071711206	0.999999612924786
ENST00000651455.1	-0.0579931280829725	0.49300605553297	0.562577057052614	0.365467172196755	-1.84429710552422	-1.29335420087359	0.558896643988135	0.937092368960427	0.558896643988135	0.937092368960427	0.999999612924786
ENST00000550347.5	-0.0953584408333012	0.178271596102442	0.271643906893974	0.291869878257886	-0.229331384147891	0.0442984430230271	0.275804521074714	0.373151428502449	0.275804521074714	0.373151428502449	0.999999612924786
ENST00000398637.10	0.147369907958391	0.20724290760691	0.0593222431196372	0.714934769391748	-0.821226707026367	-0.761353890210181	0.0605844050591164	0.774599277946625	0.0605844050591164	0.774599277946625	0.999999612924786
ENST00000337755.9	0.0570692476398848	-0.348024830866196	-0.406218914639177	0.265233330161623	-2.08234684698806	-2.48744171336847	-0.403774621892399	0.391417599526894	-0.403774621892399	0.391417599526894	0.999999612924786
ENST00000567159.5	0.0729710968045258	-2.30428325490303	-2.34036885496736	0.566592295037836	-0.364397278930368	-2.74168237560957	-2.36000885185194	0.464558553290525	-2.34036885496736	0.566592295037836	0.999999612924786
ENST00000623205.2	0.446404279175837	0.824379179479544	0.372973987077303	0.353128458226165	-1.04424965397896	-0.666275362840701	0.392028029495332	0.480446742496186	0.392028029495332	0.480446742496186	0.999999612924786
ENST00000346299.10	-0.231657403293092	0.046609054770838	0.276285323851063	0.205156814850862	-0.148817043635451	0.12944932788997	0.279419526900487	0.242215806757958	0.279419526900487	0.242215806757958	0.99261555076137
ENST00000675453.1	0.00123329485224185	0.388230528888742	0.38659517587845	0.000472596765140186	-0.700804801451668	-0.313807614986729	0.3875776156357	0.00336554997456938	0.3875776156357	0.00336554997456938	0.151311248856669
ENST00000215574.9	0.0366305996653126	-0.293688927716966	-0.330857526039955	0.0818839695381337	-0.419013048460156	-0.749332756674688	-0.329912548493044	0.156399618487584	-0.329912548493044	0.156399618487584	0.941854677168942
ENST00000666307.1	0.0525562117349317	0.374535810689074	0.320444067057108	0.307120267989518	-3.86555949607885	-3.54358069086607	0.329394607471588	0.492704294344605	0.329394607471588	0.492704294344605	0.999999612924786
ENST00000229583.9	-0.562471833527254	0.556836300636149	1.11492669822917	0.126571488808494	0.720062400711599	1.83937016055828	1.1338330706848	0.142835436940219	1.1338330706848	0.142835436940219	0.930777454643789
ENST00000652901.1	0.0249181813405221	10.2113172066564	10.1859112206826	1.40898744078937e-163	-10.4543103902035	-0.267881235070087	5.51602142270377	1.32086580774524e-09	5.51602142270377	1.32086580774524e-09	3.43582355943257e-07
ENST00000261637.5	0.0618995198883472	-0.0342991861197291	-0.0968032138670767	0.419976016180117	0.318219904347224	0.222021185062903	-0.0959942738339052	0.444233436041859	-0.0959942738339052	0.444233436041859	0.999999612924786
ENST00000447648.7	-0.379656901244983	-0.413162202641589	-0.0351939837121424	0.950975306385174	-0.822061079072341	-0.855567155898612	-0.0312835429386773	0.94964448150016	-0.0351939837121424	0.950975306385174	0.999999612924786
ENST00000381604.9	0.522013580933615	2.32679234881944	1.80437636712003	0.00278122947789672	-3.39266219288025	-1.5878848686118	1.69404323416486	0.143972534939033	1.69404323416486	0.143972534939033	0.931270821574165
ENST00000401738.3	-0.129325185054191	0.150532897645097	0.279329161393015	0.0608093054364759	-0.598435633878657	-0.318577633106761	0.280722302683375	0.114255300342709	0.280722302683375	0.114255300342709	0.876453576081746
ENST00000294129.7	-0.331846103278487	-0.182599887013922	0.147241356839885	0.491996124732173	0.277214165622357	0.426460297271216	0.149858048235805	0.517587694307767	0.149858048235805	0.517587694307767	0.999999612924786
ENST00000290349.11	0.167175851569525	-0.171510160284947	-0.340215035488315	0.109376414741046	0.873859695611792	0.535173622207328	-0.33815935956597	0.137126975666465	-0.33815935956597	0.137126975666465	0.914598418288236
ENST00000328078.3	-1.15128590719434	-0.849201111223197	0.299415418176635	0.337708272202375	0.876593034280569	1.17867766623327	0.301613963600859	0.352771023097327	0.301613963600859	0.352771023097327	0.999999612924786
ENST00000399215.5	-0.237687742190042	-0.552828306785585	-0.316015918974781	0.192442107901243	-0.165016214549513	-0.480156915678631	-0.314670368938269	0.28825193177886	-0.314670368938269	0.28825193177886	0.999999612924786
ENST00000301215.8	-0.094891604612649	-0.192970259129383	-0.100730292174227	0.701542732608974	-0.0318223132239012	-0.129901137428574	-0.09654352636182	0.748936693839095	-0.09654352636182	0.748936693839095	0.999999612924786
ENST00000379516.7	-0.11932968538187	0.0555690078412803	0.173824665167509	0.266488692714403	0.197278416393378	0.37217707782856	0.175550342791015	0.28761671652894	0.175550342791015	0.28761671652894	0.999999612924786
ENST00000296137.7	-0.0935766192386819	-0.332777326983178	-0.241027088399965	0.30476110261052	-1.57691994987335	-1.81612095185666	-0.238027997668786	0.432743649274605	-0.238027997668786	0.432743649274605	0.999999612924786
ENST00000360982.2	0.0573666348298198	0.123447432530966	0.0658325932305874	0.705175307007172	-0.727869832675102	-0.661789284172996	0.0666928519769234	0.788458783456293	0.0666928519769234	0.788458783456293	0.999999612924786
ENST00000252891.8	0.0530896332913009	0.127387571531287	0.0725079407950076	0.792007191778707	-0.0411335923601428	0.0331640972735516	0.0767134994014604	0.819255991673757	0.0767134994014604	0.819255991673757	0.999999612924786
ENST00000393227.6	-0.0608893692767795	-0.167672619700597	-0.107168220752543	0.725334458886551	-1.42822133493148	-1.53500519152134	-0.106345432750649	0.772020852060553	-0.106345432750649	0.772020852060553	0.999999612924786
ENST00000404554.5	-0.0107049561238125	0.056426213730661	0.0665240955501787	0.613992183849895	0.992834658274284	1.059965835593	0.0673843210990997	0.584152506721991	0.0665240955501787	0.613992183849895	0.999999612924786
ENST00000267163.6	0.351559927910002	0.624091995037134	0.271760215490835	0.155632975653643	0.176302686300138	0.448834686530611	0.273944122424688	0.198200598256037	0.273944122424688	0.198200598256037	0.967732610882539
ENST00000374662.4	0.160493298200798	0.118867457337644	-0.0452126504693626	0.893863160125631	1.03820659690351	0.996580612902277	-0.0388187110039055	0.920036224277673	-0.0388187110039055	0.920036224277673	0.999999612924786
ENST00000415380.6	0.0221025139034809	-1.30295523001135	-1.32643465357662	0.000874676565808878	1.54379764079496	0.218739027439961	-1.32619913771885	0.00275673135876999	-1.32619913771885	0.00275673135876999	0.129526610852363
ENST00000403491.8	0.211566377119265	0.0513372624127244	-0.164266671991323	0.75129372302856	-0.980527417221492	-1.14075743584811	-0.152209107063445	0.809303986758055	-0.152209107063445	0.809303986758055	0.999999612924786
ENST00000332830.9	-0.0294175740674314	-0.395657803083047	-0.367602993482875	0.227497123480309	-1.55036676746419	-1.91660831962032	-0.36485289906572	0.351440680425261	-0.36485289906572	0.351440680425261	0.999999612924786
ENST00000473950.5	-0.0606179447190419	0.196730975212792	0.258313874182647	0.589026878717778	0.0774437936435583	0.334791286273314	0.262622819450135	0.722329414208745	0.262622819450135	0.722329414208745	0.999999612924786
ENST00000371443.6	0.0874839337687997	0.0426210619584316	-0.045108104728637	0.738017309188593	-0.0444118374040616	-0.0892747734968067	-0.0444590681312838	0.77557526254177	-0.0444590681312838	0.77557526254177	0.999999612924786
ENST00000393868.7	-0.217517990310418	-0.218875812017846	-0.00192100679370388	0.980151054942863	1.37736527389912	1.3760074852661	-0.00120079897421393	0.990698158178844	-0.00120079897421393	0.990698158178844	0.999999612924786
ENST00000378364.8	-0.0150134101817595	-0.293626911793858	-0.2790127040997	0.0385440500996154	2.41944017113394	2.14082674921386	-0.278474407599393	0.00337789234632714	-0.2790127040997	0.0385440500996154	0.620039282187891
ENST00000299259.10	-0.0262185615941068	-0.00323257152364273	0.0225939669311581	0.873266932181072	0.627528521256375	0.6505143911257	0.0231894285100147	0.885780814641565	0.0231894285100147	0.885780814641565	0.999999612924786
ENST00000360370.8	-0.635812478839869	-1.11656088292525	-0.426067953922738	0.84674128217437	-0.154622356853868	-0.635398372756803	-0.42570796762538	0.887256316149585	-0.42570796762538	0.887256316149585	0.999999612924786
ENST00000342192.9	0.157221141012485	-0.0157685452300257	-0.173061099487218	0.0162563330941895	0.0915665493775163	-0.0814231333862401	-0.172883782447711	0.0141189956936723	-0.173061099487218	0.0162563330941895	0.417886463818022
ENST00000311489.8	0.351885888199207	-0.120935551796525	-0.482219300522033	0.821734388193917	0.563934944404142	0.0910888935861301	-0.491580280919553	0.884954746711929	-0.491580280919553	0.884954746711929	0.999999612924786
ENST00000616552.4	0.139486116708829	0.0998521277795519	-0.0399240499647617	0.624880223542628	0.677774172528046	0.638140202493447	-0.0395191305908929	0.578432569029184	-0.0399240499647617	0.624880223542628	0.999999612924786
ENST00000421812.3	-0.368283137446442	-0.612906501756366	-0.247405810484351	0.556021469530187	-0.886879240011646	-1.13150339341288	-0.24337203438	0.637977512612553	-0.24337203438	0.637977512612553	0.999999612924786
ENST00000342628.6	0.427359876210513	0.458399777238709	0.0298426638210092	0.88522460339852	-1.68882020285245	-1.65778059913634	0.0343431125279752	0.910502940761866	0.0343431125279752	0.910502940761866	0.999999612924786
ENST00000225174.8	-0.0637303455405565	-0.0126526530607504	0.0508718139548947	0.534682583509629	1.12279398570288	1.17387169901184	0.0511885279653743	0.440958597487565	0.0508718139548947	0.534682583509629	0.999999612924786
ENST00000618911.4	0.83520824378819	-0.705433165579636	-1.54290507815747	0.0482743858804038	-0.633820301356791	-2.17446421726403	-1.53848191906477	0.0952657531441364	-1.53848191906477	0.0952657531441364	0.840014812832679
ENST00000587303.5	0.311972862157502	0.302615744573257	-0.0108179246041122	0.968310951031866	-0.576739944133796	-0.58609726662528	-0.00749104215895668	0.981097367583557	-0.00749104215895668	0.981097367583557	0.999999612924786
ENST00000264669.10	-0.0923081487550427	0.0469303741504636	0.137818536642728	0.550514009593347	1.06156780283768	1.20080626475667	0.140436015149984	0.554684813718765	0.140436015149984	0.554684813718765	0.999999612924786
ENST00000286760.5	-0.252215480730671	-0.0879032957819807	0.163208585902969	0.371212591263516	-2.0674225261499	-1.90311056771019	0.165276592824942	0.504269016055665	0.165276592824942	0.504269016055665	0.999999612924786
ENST00000317096.9	0.0290142838824145	-0.200891978649289	-0.230856720496938	0.349161579139622	0.268068776065303	0.0381622693113318	-0.228754649948007	0.430789338986113	-0.228754649948007	0.430789338986113	0.999999612924786
ENST00000298492.6	0.0392332996513283	-0.337663564436652	-0.378142725630334	0.178599144811711	-0.337163679292956	-0.71406089153011	-0.375749433639734	0.279678239351012	-0.375749433639734	0.279678239351012	0.999999612924786
ENST00000613547.4	-0.179849394329102	1.23013065395941	1.41479808675997	0.133591112483952	0.713752511287592	2.12372963775618	1.33730833054626	0.371598547728047	1.33730833054626	0.371598547728047	0.999999612924786
ENST00000248076.4	0.39101944913094	0.536464419502866	0.144132412175321	0.573044058976199	-0.809707500151702	-0.664262852211816	0.14956205968574	0.66817946140422	0.14956205968574	0.66817946140422	0.999999612924786
ENST00000442396.6	0.445112885675423	1.38158235322387	0.934109804241267	0.0149844876860828	-2.06486471538323	-1.12839601291965	0.954564072904065	0.103835471355745	0.954564072904065	0.103835471355745	0.856479177006903
ENST00000313511.8	0.292931187393188	-0.0323240335637531	-0.325415676240103	4.66962624251733e-06	0.529583286879759	0.204328076759032	-0.325243131420899	5.60939517684308e-07	-0.325415676240103	4.66962624251733e-06	0.000560611721972547
ENST00000249442.11	-0.166641973702054	-0.0297322398506725	0.13643664399932	0.464151860894968	0.296951145066068	0.433860711221147	0.137682944667423	0.552344163044178	0.137682944667423	0.552344163044178	0.999999612924786
ENST00000298746.5	0.00105919218308169	0.275509213681781	0.271954096312577	0.289088106364754	-0.243505745250786	0.0309440853204894	0.277329821696364	0.364056021534432	0.277329821696364	0.364056021534432	0.999999612924786
ENST00000241416.12	-0.0650532873069041	0.251521141361206	0.308129152631289	0.575829478873314	0.150694375596638	0.467267798504263	0.327129545063318	0.605578161436184	0.327129545063318	0.605578161436184	0.999999612924786
ENST00000377093.8	-0.371753960215346	-0.27386961711534	0.0952326544228126	0.711919728923787	-1.26049299835777	-1.16260900023086	0.0996139345704181	0.768737880037277	0.0996139345704181	0.768737880037277	0.999999612924786
ENST00000217455.9	-0.222190196425771	-0.555044354511174	-0.338540485059089	0.378869687519208	2.24946141354194	1.91660751679168	-0.332232080054692	0.294570526772384	-0.338540485059089	0.378869687519208	0.999999612924786
ENST00000288532.11	0.224338843457776	0.123897176952231	-0.102009785141685	0.605111124214255	0.130324240610909	0.0298824744894438	-0.0989584661093672	0.665103005549156	-0.0989584661093672	0.665103005549156	0.999999612924786
ENST00000356530.5	0.0300678568654493	0.0562842554099646	0.0260208735974625	0.873819100794732	1.51715980654212	1.54337638710056	0.0262436591898695	0.62540512632871	0.0260208735974625	0.873819100794732	0.999999612924786
ENST00000561878.2	-0.245506104321419	-0.339258943121552	-0.0959002419928003	0.78659741241845	-0.828527918079203	-0.922281272313827	-0.0916235672094095	0.829528974041016	-0.0916235672094095	0.829528974041016	0.999999612924786
ENST00000394434.7	-0.253666799628473	-0.322961021461115	-0.0697308226728004	0.519484739323378	1.69088886308204	1.62159468804774	-0.0691708015564246	0.406926495111724	-0.0697308226728004	0.519484739323378	0.999999612924786
ENST00000270502.7	0.0416352023635396	-0.255486145885151	-0.298787522793506	0.182750099450055	0.638851083381343	0.341729537469964	-0.296324483773001	0.230053742189099	-0.296324483773001	0.230053742189099	0.98529678076595
ENST00000216479.8	0.138078808282191	0.0571071028849929	-0.0814388337660565	0.423660423754583	0.641525664168034	0.560553965384371	-0.0807544735843001	0.411786256520542	-0.0814388337660565	0.423660423754583	0.999999612924786
[truncated: 9,124 more rows]
