# Supplementary material for: Translational repression of NMD targets by GIGYF2 and EIF4E2
Source: PLoS Genet. 2021 Oct 19;17(10):e1009813. doi: 10.1371/journal.pgen.1009813 (PMC8555832; doi:10.1371/journal.pgen.1009813)
Supplement: S12 Table — For GIGYF2Δ in SMG1i vs WT in DMSO. (TSV) [file pgen.1009813.s020.tsv]

	mRNA_log2FC	RPF_log2FC	log2FC_TE_v1	pvalue_v1	WT_SMG1i_log2TE	GIGYF2_SMG1i_log2TE	log2FC_TE_v2	pvalue_v2	log2FC_TE_final	pvalue_final	pvalue.adjust
ENST00000253047.7	0.072817536176963	-0.0960109621126133	-0.172823475521554	0.622391261314464	2.45929680456603	2.29046856203527	-0.168178820890877	0.556603585785413	-0.172823475521554	0.622391261314464	0.927563322951019
ENST00000270538.8	-0.130485988524684	-0.192070172938886	-0.0620381252597639	0.542264986377882	0.0104045517320828	-0.0511796542810675	-0.0615457597263014	0.577871370649831	-0.0615457597263014	0.577871370649831	0.91568321009171
ENST00000395047.6	-0.231814856522715	-0.202812933436273	0.0287182020126584	0.688291839337108	0.661315446615122	0.690317386554628	0.0290073465172241	0.61989855181428	0.0287182020126584	0.688291839337108	0.949221111025412
ENST00000261438.10	-0.413656872193457	-0.320347988045251	0.092122044329471	0.595140629117998	-1.15914373507431	-1.06583496422029	0.0934061851585111	0.653211225474245	0.0934061851585111	0.653211225474245	0.938083182471435
ENST00000156084.8	-0.387839578052211	-0.453667661229219	-0.0666523673161568	0.565729129773667	-0.120472988337552	-0.186301088066101	-0.0658525393172269	0.589582618418024	-0.0658525393172269	0.589582618418024	0.918867967251437
ENST00000578681.5	0.659716734010922	0.140925375830946	-0.519174816402533	1.27068255948889e-07	-1.23650374957422	-1.75529514693402	-0.518706880068941	1.15835655169446e-05	-0.518706880068941	1.15835655169446e-05	0.000449862813118921
ENST00000382452.6	-0.438394863000803	-0.464264008565074	-0.0261791111547003	0.701634146453357	-0.424400585516063	-0.450269724017279	-0.0258539046926385	0.689672980760051	-0.0261791111547003	0.701634146453357	0.951630352666009
ENST00000638119.2	-1.69415285822983	-0.0446473824768475	1.64794271385659	3.67913737339693e-07	2.03614989506313	3.68565563629495	1.64982065850554	3.10038786023994e-19	1.64794271385659	3.67913737339693e-07	2.01760935456687e-05
ENST00000357988.9	-0.414780631156427	0.612695713366425	1.01828074291455	0.307509983810115	-1.15716716377135	-0.12971959999847	1.0081968861618	0.780341439801923	1.0081968861618	0.780341439801923	0.968037793979825
ENST00000651723.1	-0.188441380925738	0.949599981349522	1.12977587294656	0.037568023084656	-0.324752854917598	0.813288110904593	1.15107638124126	0.0656427145778083	1.15107638124126	0.0656427145778083	0.381651009156964
ENST00000260600.9	0.117047788180321	-0.0434085153585424	-0.162652311644591	0.491022780292293	-0.642186955157326	-0.802643438431021	-0.159663424072577	0.574026442643988	-0.159663424072577	0.574026442643988	0.913910599637031
ENST00000278060.10	0.937407603914667	1.6047612658661	0.670293418397992	0.408375387856613	0.128822105452959	0.796173605390729	0.607339340483572	0.683062354693388	0.607339340483572	0.683062354693388	0.947727752142635
ENST00000371442.4	-0.49619815273465	-0.649133105350421	-0.154010493514102	0.390396375857684	-0.561976059532794	-0.714911141393633	-0.153449257184429	0.467648401363328	-0.153449257184429	0.467648401363328	0.873503592445975
ENST00000572944.1	0.687615716316065	0.503766608001654	-0.181961668045905	0.944060701674449	-0.661729953848592	-0.845581852901363	-0.174864197686643	0.882766118614922	-0.181961668045905	0.944060701674449	0.996513171646127
ENST00000620995.5	0.470771951458334	0.290673984090933	-0.181354191268137	0.338473459535296	0.313118412481241	0.133020378353602	-0.17927160344013	0.398336557751341	-0.17927160344013	0.398336557751341	0.83546147947334
ENST00000333213.11	0.048808202577802	0.0607799915902101	0.0101097432679567	0.959872022619561	0.23093552104545	0.242907273959572	0.0124535690897771	0.949270661479384	0.0101097432679567	0.959872022619561	0.997247085191096
ENST00000373279.6	0.705281402399028	1.182343440457	0.467435666746472	0.392677936847562	0.222466981367859	0.699528910118169	0.491012530893222	0.416126022894154	0.491012530893222	0.416126022894154	0.846154740364019
ENST00000507532.5	9.72353186265613	-1.63010211275678	-11.3898697181323	4.97186200247932e-46	12.2304457173615	0.876835371884031	-11.3626178182473	6.03784878929646e-52	-11.3898697181323	4.97186200247932e-46	6.02865889256187e-43
ENST00000265421.9	0.0518390457688715	-0.273538340515994	-0.328076054600608	0.123182955637852	0.635612691510736	0.310235287165029	-0.32510741942876	0.13309898103279	-0.32510741942876	0.13309898103279	0.540770357412819
ENST00000326735.13	-0.371627756116013	-0.585493943487716	-0.214972148304411	0.380092166372992	-0.417654350216076	-0.631520790086935	-0.213976803892334	0.465003048787002	-0.213976803892334	0.465003048787002	0.872617886441565
ENST00000358595.10	-0.234487175977788	-0.356763282805174	-0.123171786933073	0.452460173876241	0.0279702435811468	-0.0943059301945345	-0.122387255347336	0.504436716215671	-0.122387255347336	0.504436716215671	0.88797023244531
ENST00000612570.4	-0.261187272359738	-0.195261670392612	0.0644219187815818	0.739957801242594	0.680265307906781	0.746190888173809	0.0661284593400731	0.730879155501021	0.0644219187815818	0.739957801242594	0.959358548654073
ENST00000343067.8	-0.873842742525437	-0.645551243223249	0.227977018080422	0.0126209063836653	-0.896593900707846	-0.668302419229091	0.228282227481751	0.0209171359290082	0.228282227481751	0.0209171359290082	0.193941125227924
ENST00000643045.1	0.240856482065124	1.22648989230358	0.984628718062901	0.011728269139589	-1.87313546278571	-0.887502799204251	0.997205092534323	0.0864452405207666	0.997205092534323	0.0864452405207666	0.442634782162016
ENST00000330501.12	-0.92101565409927	-0.772230721417	0.145244354317957	0.618165501266327	-1.71135388846673	-1.56256932709087	0.14699428005912	0.686404470837724	0.14699428005912	0.686404470837724	0.949034839763345
ENST00000395321.6	-2.31707001367095	-2.14256685729101	0.173380741158543	0.249233232507152	2.01238777289026	2.18689102917546	0.173978752044286	0.131363248981523	0.173380741158543	0.249233232507152	0.703903278041034
ENST00000646001.2	0.0941385808837026	0.643019207564742	0.549580519328696	0.0748881371293825	-8.97287955788045e-06	0.548871064528419	0.550809754823437	0.208059849084466	0.550809754823437	0.208059849084466	0.66004567821476
ENST00000308330.3	-0.393238115368438	-0.031306776747165	0.360136666519377	0.137107836954494	0.181069844192728	0.543001046086972	0.362666345142487	0.182521953801211	0.362666345142487	0.182521953801211	0.620907164339148
ENST00000574813.5	-0.141984671781651	0.675621319356567	0.808135691698609	0.146317214318285	0.0888277529836163	0.906433644540594	0.827033207851693	0.163581502442193	0.827033207851693	0.163581502442193	0.592487532742004
ENST00000510994.5	-0.507887270048653	-0.228306809010487	0.277761764760843	0.146569420083762	-0.302745490748136	-0.0231651062313375	0.279627918824695	0.184811548398545	0.279627918824695	0.184811548398545	0.624024884799915
ENST00000378617.4	0.419931742368793	0.653402868298488	0.231558819157626	0.309774145420104	1.50547955554553	1.73895075570077	0.234554081896402	0.206704438363726	0.231558819157626	0.309774145420104	0.76726401474571
ENST00000335154.10	0.365603920203723	-0.840912555561345	-1.20877452101127	0.0510279747887444	-0.413537075227847	-1.6200551060408	-1.21286784012774	0.102675915054485	-1.21286784012774	0.102675915054485	0.480695950660488
ENST00000314754.12	0.0854953102751001	0.389639907936959	0.30368125665079	0.0325524727128034	1.09721427962797	1.40135889096665	0.304547041076432	0.0198618971621799	0.30368125665079	0.0325524727128034	0.253203944914343
ENST00000369541.4	-0.278484899021132	-0.244837652252691	0.0329238829729028	0.787596904624867	0.516131242095661	0.549778497340287	0.033587690891465	0.767436141632053	0.0329238829729028	0.787596904624867	0.96853950205612
ENST00000376693.3	-0.146206079976276	-0.0794215108635207	0.0607800362199198	0.900425496306982	1.81180822647563	1.87859300870032	0.0675878572604158	0.827557027338859	0.0607800362199198	0.900425496306982	0.992183243111845
ENST00000267436.9	0.379458166172251	0.548780499297038	0.167529930354217	0.528157043236188	1.22711011074853	1.39643245870912	0.170995295611951	0.487418875858585	0.167529930354217	0.528157043236188	0.897269884100914
ENST00000298159.11	-0.380221939185363	-0.285117568245871	0.083420926569918	0.878536317260338	0.383421864845883	0.478525963695456	0.0955277294154637	0.860519119572101	0.083420926569918	0.878536317260338	0.98880703358055
ENST00000342374.5	0.0171361857803607	0.0699124673379947	0.0524029977289566	0.719131847071908	-0.128521824144017	-0.0757456407120572	0.0530966776707258	0.769101354501126	0.0530966776707258	0.769101354501126	0.966273748753392
ENST00000568546.6	-0.103150085319372	-0.0529031569726922	0.0498843096770345	0.695792378591495	1.6298811341942	1.6801280718387	0.0503597277880243	0.666319411566488	0.0498843096770345	0.695792378591495	0.949775499153476
ENST00000242591.10	0.642236030534757	0.181783899512447	-0.462587280101452	0.344578486491226	-0.0997261524166991	-0.560179253602795	-0.456963975439687	0.440418459608889	-0.456963975439687	0.440418459608889	0.858639967280507
ENST00000671730.1	-0.438566277310024	0.38063326563241	0.816994002443407	0.0987499745966899	-1.60746839396014	-0.78827052662585	0.824438208751042	0.257817402195533	0.824438208751042	0.257817402195533	0.713786602846474
ENST00000251968.4	-0.347153507243416	0.220782507251618	0.566577958875893	0.00289922564902504	0.849096961607793	1.4170329886523	0.568325309649456	0.00123373442260948	0.566577958875893	0.00289922564902504	0.0469425066881457
ENST00000315891.10	0.260230843083756	-0.423427747489805	-0.686375103381435	0.189434462735571	2.09038089594575	1.40672181558748	-0.685444446256281	0.219630829789437	-0.685444446256281	0.219630829789437	0.672818925085766
ENST00000592741.5	-0.204377218942994	-0.444645332914922	-0.240404809110099	0.00763489018709489	0.974489921503048	0.734221798519239	-0.24018076085995	0.00906502097105695	-0.24018076085995	0.00906502097105695	0.11040912260842
ENST00000281405.9	1.03355861203514	1.04018457745283	0.00500712667808556	0.982189391902559	0.178621338560947	0.185247231238933	0.00901083992300933	0.966857388321697	0.00500712667808556	0.982189391902559	0.999803653378157
ENST00000604567.5	-0.663977737403054	-0.761175644594928	-0.0978759874168258	0.612757108328096	-1.1583017785935	-1.25549989120112	-0.0978759913612022	0.677237594883708	-0.0978759913612022	0.677237594883708	0.945501746048804
ENST00000338560.12	0.117548657627147	0.299672745240481	0.181299981094184	0.217147411154969	1.4211297842417	1.60325390540527	0.182524248640074	0.145773905656673	0.181299981094184	0.217147411154969	0.669663782557947
ENST00000526683.6	-0.320866955639095	-0.33182251650907	-0.011277001060543	0.896417754585657	1.2719329483247	1.2609774249033	-0.0109555931185774	0.877389395132362	-0.011277001060543	0.896417754585657	0.991741910001166
ENST00000366528.3	-0.676990756510834	-0.707288142073252	-0.0317946477649445	0.837091869997354	1.19555020407685	1.16525286247274	-0.0306090640566073	0.827696346362029	-0.0317946477649445	0.837091869997354	0.978237254937656
ENST00000437807.6	0.148300756946438	-0.47295166527698	-0.624189747683758	0.0312880578349856	1.13851467612561	0.517262228304992	-0.621442985930718	0.0330116554785792	-0.621442985930718	0.0330116554785792	0.254598018542569
ENST00000339600.6	0.0287775814969116	0.134139385167739	0.105249099072702	0.304006743126157	2.55917255742385	2.66453440796929	0.105401902553963	0.115302090038629	0.105249099072702	0.304006743126157	0.762390574783951
ENST00000357043.6	1.58498343000156	2.13840252001908	0.553034111355025	2.19830173162153e-05	0.0193827474244196	0.572801805362359	0.554720165845277	0.000273913215828608	0.554720165845277	0.000273913215828608	0.00703344688079435
ENST00000301738.9	0.0920651090960398	0.303088241130219	0.210481175364045	0.158298034372397	0.0203298491330277	0.231352934116209	0.211265977069223	0.20305535743061	0.211265977069223	0.20305535743061	0.654172650155995
ENST00000431635.6	-0.347637464721573	-0.28673393013975	0.0606715223796055	0.454623669985431	-0.102234294585339	-0.0413307575737058	0.0609612559339203	0.440609137685156	0.0606715223796055	0.454623669985431	0.867328439848458
ENST00000448257.6	-0.169648297279536	0.107463581527084	0.276756814240212	0.0754332932642255	3.81645300439043	4.09356499186167	0.27715224409966	0.0012398983002365	0.276756814240212	0.0754332932642255	0.41408628239059
ENST00000262302.14	0.162778306919406	0.0529082376944915	-0.110977589628036	0.524934345427251	1.22975599333334	1.1198859320804	-0.109452112018164	0.517641182584905	-0.110977589628036	0.524934345427251	0.895794919725971
ENST00000540200.6	-0.208415214872966	-0.18531705903791	0.0226755037191348	0.848279808694574	-0.941884999197635	-0.918786894959715	0.0232801834209742	0.868924500591436	0.0232801834209742	0.868924500591436	0.986357949959529
ENST00000246535.4	-0.199312045245513	-0.111701373092026	0.0865013948088873	0.556264824969815	-0.0660086516476393	0.0216019820649087	0.0878965776273188	0.581864624617063	0.0878965776273188	0.581864624617063	0.916951429378485
ENST00000558320.5	-0.488884942108338	-0.233569812310473	0.247641697025256	0.568493489357832	1.08973939654473	1.34505455824635	0.255472245687534	0.506238910859074	0.247641697025256	0.568493489357832	0.912562898934503
ENST00000645843.1	0.272476657076118	0.361258541050885	0.084740491222012	0.77508003064702	0.494831336205527	0.583613172285752	0.090745482050032	0.758398842307796	0.084740491222012	0.77508003064702	0.96729386617811
ENST00000665070.1	-0.243997495558538	-0.349764190860668	-0.107302210873976	0.600816976528867	0.89675958874999	0.790992866182065	-0.105896107591105	0.611555833386222	-0.105896107591105	0.611555833386222	0.923468771238944
ENST00000328666.11	0.321900148359101	-0.22173952507088	-0.545832403186989	0.00645704202235149	-0.224786533277541	-0.76842629167999	-0.543502513680897	0.0172533758797146	-0.543502513680897	0.0172533758797146	0.173057068911145
ENST00000630499.2	-0.107532878132779	-10.8440244697263	-6.02622945453723	1.07941108020357e-15	-1.2739933762661	-12.0104748983252	-6.08013510885874	1.73231788548192e-13	-6.08013510885874	1.73231788548192e-13	2.73982392525568e-11
ENST00000606214.5	-0.188112581729502	-0.118333802889914	0.0679418298194325	0.758824959870797	1.4891103622113	1.55888918332522	0.0700313758038488	0.71170408454352	0.0679418298194325	0.758824959870797	0.962746542136631
ENST00000381237.6	0.433837306468111	0.221479490924946	-0.213000623232835	0.108552382866732	0.55352309948989	0.341165265412651	-0.212036820731171	0.131385287799569	-0.212036820731171	0.131385287799569	0.536403907877553
ENST00000417314.2	-0.381352436421002	-0.0195003628757092	0.358395589366939	0.255881374128632	-0.529058347135466	-0.167206612898309	0.363276174905892	0.340681870831718	0.363276174905892	0.340681870831718	0.796115900725168
ENST00000265663.12	0.732773350107386	-0.159607462296657	-0.89304729385318	0.0125630878489425	-2.62579192908622	-3.5181733248419	-0.891297638631057	0.0550701845165543	-0.891297638631057	0.0550701845165543	0.347714275687569
ENST00000281871.11	-0.271615573192985	0.0130509860061636	0.283408269463949	0.205486411040649	-1.58815175920627	-1.30348541617293	0.285463799227446	0.331424051237115	0.285463799227446	0.331424051237115	0.787238030180264
ENST00000672280.1	-0.247883330201316	-0.228685288113978	0.0182690200493107	0.940257063182482	2.21765840983386	2.23685640376249	0.0192940797788353	0.91662680990283	0.0182690200493107	0.940257063182482	0.996391757086679
ENST00000294742.6	-0.198691209779373	-0.141438985840221	0.0566051328831922	0.629219623824284	0.268515400440727	0.325767615592811	0.0574023880860937	0.629526842288896	0.0574023880860937	0.629526842288896	0.931020686557656
ENST00000247452.4	-0.922718702794623	-0.296218853653469	0.623432828649557	0.0230568722427738	0.976967385095107	1.60346730575008	0.626854776638628	0.00700903049126272	0.623432828649557	0.0230568722427738	0.204716551012539
ENST00000397609.6	-0.374969295705786	-0.27662998557616	0.0976074490139847	0.49111373549908	0.527994842421508	0.62633413724381	0.0982271783637033	0.492223018004622	0.0982271783637033	0.492223018004622	0.881394349950238
ENST00000448666.7	-0.191897977597804	-0.211183752912677	-0.0203307476412125	0.906515437487841	1.47057414698845	1.45128839819905	-0.019184132881872	0.911130778903643	-0.019184132881872	0.911130778903643	0.993765760618026
ENST00000354911.9	-0.101862344224183	-0.222523208429116	-0.121160536757608	0.403303524409369	-1.09372859990742	-1.21438956009792	-0.120376329110759	0.495885943175899	-0.120376329110759	0.495885943175899	0.881790002619632
ENST00000451578.6	0.428646209079799	1.11789247489343	0.68411930875304	0.101339132797957	0.2480169561379	0.937263155124763	0.696869946477204	0.112563477739756	0.696869946477204	0.112563477739756	0.499596247480167
ENST00000262640.11	0.0658743077415661	-0.00871921245809929	-0.0769868249001471	0.775363431436214	2.1786319437741	2.10403872357064	-0.0743334655477898	0.729342452191556	-0.0769868249001471	0.775363431436214	0.96729386617811
ENST00000446526.8	-0.0161637756757478	0.0631214371577955	0.0775934636030311	0.662747464409653	0.506360623202506	0.585645824965248	0.0795332999661329	0.650944457396392	0.0775934636030311	0.662747464409653	0.940760025897834
ENST00000453200.6	0.34346053086478	0.323206933924615	-0.0216614087658833	0.903651111406695	-0.247935965813554	-0.268189639145385	-0.0192829429876262	0.927524541828971	-0.0192829429876262	0.927524541828971	0.994603058364897
ENST00000548125.5	-0.344516342097918	-0.140229505647192	0.201774503562582	0.367879649515309	-0.611910891613632	-0.407624342175947	0.204911806375788	0.428570044015488	0.204911806375788	0.428570044015488	0.853464396047631
ENST00000344417.10	0.288072819186734	-0.0630277761602243	-0.352672796513016	0.0894383833429814	-0.461987749943251	-0.813088487606447	-0.350852230220477	0.159017687869679	-0.350852230220477	0.159017687869679	0.587262276724808
ENST00000398073.7	-0.186529286001603	-0.0549913474312064	0.129781199632659	0.585064785165053	-2.29051794139608	-2.15898032798299	0.132568318827953	0.682854856519414	0.132568318827953	0.682854856519414	0.947727752142635
ENST00000373548.8	-0.634285755299899	-0.465632887472988	0.16839259227635	0.0389195104483771	0.546565097785544	0.715217981980488	0.168569476811459	0.0156952689540005	0.16839259227635	0.0389195104483771	0.282399346757407
ENST00000674955.1	3.07335766427085	2.46746352488192	-0.605397712923368	0.660145200460898	2.34673540824362	1.74084255467614	-0.68828304255708	0.62280742592719	-0.605397712923368	0.660145200460898	0.940264325047121
ENST00000368235.8	0.0332275556779519	0.0248372766375827	-0.00938275300080504	0.949887052843632	1.05938890065457	1.05099861494038	-0.00818095478119218	0.959337713769576	-0.00818095478119218	0.959337713769576	0.997247085191096
ENST00000361523.8	0.506788256229259	0.168607958733011	-0.339286915129505	0.0697268526609754	-1.21751407713404	-1.55569452468192	-0.337406744959522	0.15395150603515	-0.337406744959522	0.15395150603515	0.581847914976327
ENST00000269187.10	-0.583618604701781	-0.247685112376404	0.33271228598796	0.225391944714733	-0.0258442594101213	0.310089133246362	0.336426412185058	0.251365103713485	0.336426412185058	0.251365103713485	0.705676801025779
ENST00000262370.12	0.19425192624368	0.0548279473701582	-0.141248959466377	0.487409292885644	0.337203349576573	0.197779310079419	-0.138811696679538	0.529810881207049	-0.138811696679538	0.529810881207049	0.8979385225365
ENST00000222574.9	0.616747380903856	0.421475976947741	-0.199016012384889	0.502693875618357	0.929122167927778	0.733850725023253	-0.193035888248633	0.533979430054606	-0.193035888248633	0.533979430054606	0.900270869020777
ENST00000526092.6	1.67100300978968	1.82846053550445	0.155159090567922	0.644414122166311	-0.254341142860786	-0.096883978916129	0.168432294927984	0.703721269391897	0.168432294927984	0.703721269391897	0.951740028668835
ENST00000309784.9	-0.155886262803298	0.309191084553892	0.464007485766495	0.0259875643277229	0.444920863207378	0.909998135090584	0.466005939155579	0.0396926794491367	0.466005939155579	0.0396926794491367	0.285729690520072
ENST00000376588.4	0.0778155261528616	0.315474069790165	0.237149217994793	0.0422086309535609	1.15987647514426	1.39753503707298	0.237940596345605	0.0212914978396243	0.237149217994793	0.0422086309535609	0.296397813472842
ENST00000308683.3	-0.572419550577787	-0.223580402821106	0.348530857395446	0.0154324995614152	-0.104821656874473	0.244017412198202	0.348717361535271	0.0375453981009893	0.348717361535271	0.0375453981009893	0.27688173941923
ENST00000376962.10	-0.545308481404177	-0.340584157821584	0.203766200377787	0.343081895816754	-0.0462560316488577	0.158468062580225	0.204781569770189	0.434766546204459	0.204781569770189	0.434766546204459	0.856377576045715
ENST00000357430.8	-0.0927318114319807	0.136721210451853	0.2289911183634	0.115954787104283	0.332023292555084	0.561476277331347	0.229767350671405	0.143488979371724	0.229767350671405	0.143488979371724	0.559848134388137
ENST00000331573.8	-0.319080544757918	-0.20724372860142	0.11167288550891	0.237543289162603	-0.172789874522933	-0.0609530839348597	0.11190409107357	0.288094135128832	0.11190409107357	0.288094135128832	0.746786531273383
ENST00000319285.5	-0.193233077721538	-0.172152879465218	0.0205959450417752	0.868110810072863	1.13088060802258	1.1519608370603	0.0211023724130996	0.832158777595523	0.0205959450417752	0.868110810072863	0.986357949959529
ENST00000621355.4	2.02507860888874	2.83836546212198	0.813011380864413	0.0154254403447299	-1.3445150478706	-0.53122843923276	0.833191775766146	0.121464353849856	0.833191775766146	0.121464353849856	0.519093446859935
ENST00000416247.4	-0.426578667319194	-0.35944198992412	0.0631559903343621	0.839412874276143	-1.22324243666761	-1.1561061667431	0.0676767215616279	0.868679481132616	0.0676767215616279	0.868679481132616	0.986357949959529
ENST00000375256.5	-0.423984067727281	-0.458038387531026	-0.0370760868640385	0.928693865757502	-1.38310847182866	-1.41716334526238	-0.0346724428392715	0.936474044491888	-0.0346724428392715	0.936474044491888	0.996170964706835
ENST00000248633.9	0.677234859151369	0.370858760396873	-0.308938592999427	0.182003421473205	0.292557352341953	-0.0138188175800777	-0.304799490317008	0.238110065222858	-0.304799490317008	0.238110065222858	0.693779410747659
ENST00000270139.8	-0.197994735732425	-0.38429690441448	-0.186666356081559	0.514895507138294	-0.620628204244083	-0.806930841187619	-0.185847654624081	0.597652370960759	-0.185847654624081	0.597652370960759	0.920528127476892
ENST00000322723.9	-0.261246222936197	-0.157944391824932	0.103287164513795	0.126237589155772	-0.653066507005873	-0.549764684697999	0.103230413473204	0.154067604800001	0.103230413473204	0.154067604800001	0.581847914976327
ENST00000618958.2	-0.203801314962893	-0.702508340882366	-0.499207270590392	3.74655833546185e-06	2.34738296687743	1.84867598408862	-0.498869302195392	3.36012959167101e-09	-0.499207270590392	3.74655833546185e-06	0.000164201570742551
ENST00000540386.5	1.45126413508857	10.6150889851194	9.16172064722563	4.55635714191636e-160	-9.83976325593171	-0.6758957970324	4.44129582300263	1.10087769373906e-08	4.44129582300263	1.10087769373906e-08	7.95621077600952e-07
ENST00000367109.7	-0.744738985286017	-0.389291150729867	0.35449514980262	0.03219981722004	-0.356950587655319	-0.00150282716172646	0.355326316153818	0.0550844990307863	0.355326316153818	0.0550844990307863	0.347714275687569
ENST00000246548.9	-0.0848445567067364	-0.105081065673271	-0.0205707296242843	0.789699175089725	-0.214631424695784	-0.234867928155607	-0.0202549817914268	0.788313878838928	-0.0205707296242843	0.789699175089725	0.968921209212606
ENST00000372692.8	-0.33918273379362	-0.340425109494985	-0.0014010097639674	0.988777519351531	0.0596384455469445	0.0583960551726464	-0.00120086552077669	0.988805634031998	-0.00120086552077669	0.988805634031998	0.999803653378157
ENST00000651024.1	0.0793048606270994	-0.0630835904860828	-0.142697340578196	0.106736172564163	0.336065907514503	0.193677468047108	-0.142391311744134	0.0845430567252638	-0.142697340578196	0.106736172564163	0.488889090131656
ENST00000358951.7	0.918094398501114	0.834444634686214	-0.0842750300867965	0.499919073284472	-0.108523072488813	-0.192172852735409	-0.082958474936127	0.54315843330219	-0.082958474936127	0.54315843330219	0.902841707026882
ENST00000262259.7	-0.414165746701215	-0.170968210413631	0.241836573978266	0.295103050807556	-1.8809232589541	-1.63772599367083	0.243718997278529	0.417001006036377	0.243718997278529	0.417001006036377	0.846647810023252
ENST00000426837.6	-0.493707836827421	-0.793998188816436	-0.301968239574053	0.390860708016532	-1.16476512630552	-1.46505606387578	-0.303058393903844	0.485557653442922	-0.303058393903844	0.485557653442922	0.878463307696056
ENST00000555238.5	-0.152898757327585	0.148609479120525	0.300095375720535	0.172796400159299	-0.167773275620944	0.133734839932432	0.302187434259759	0.231368598689623	0.302187434259759	0.231368598689623	0.685934669247449
ENST00000393077.3	0.111974373625408	-0.00713699145802935	-0.120986858025546	0.67348933822573	-1.01652424859634	-1.13563593115782	-0.118143200212394	0.740197130440606	-0.118143200212394	0.740197130440606	0.959358548654073
ENST00000340941.11	0.252380430491788	0.303919258823631	0.0511798173685414	0.666390419248461	0.474719475732917	0.526258275484493	0.0519031964751262	0.691035719790734	0.0519031964751262	0.691035719790734	0.949543290112853
ENST00000370823.7	0.475713924618986	0.303525567753343	-0.173218806165481	0.214815454941856	0.194279509157915	0.0220911267522042	-0.171661554819933	0.258096026283532	-0.171661554819933	0.258096026283532	0.713786602846474
ENST00000290541.7	0.0756334692038154	0.0804843391144714	0.0046116181626108	0.957949704161711	1.8943528777578	1.89920377417052	0.00494038271356345	0.931807956384466	0.0046116181626108	0.957949704161711	0.997247085191096
ENST00000267978.10	0.267971187124548	-0.232613021075625	-0.503958651462481	0.0400332545831755	0.269696212453163	-0.23088808851784	-0.499944927237394	0.0646236097350846	-0.499944927237394	0.0646236097350846	0.37956805868621
ENST00000224950.8	-0.00773136607897863	-0.0229707508518267	-0.0193539381018333	0.955017174530611	-0.839531449681545	-0.854771154496173	-0.0134626818549259	0.97326204185373	-0.0134626818549259	0.97326204185373	0.999803653378157
ENST00000591115.5	-0.250020054911289	0.556424751554123	0.806712684301184	0.073549961737583	-3.10076585934806	-2.29432280420079	0.812142855382604	0.273016249808537	0.812142855382604	0.273016249808537	0.732045782349033
ENST00000333371.8	0.866049140012658	0.210777768259518	-0.657668237796171	0.00479089204991568	1.45893597644971	0.803664601469237	-0.654380336118853	0.00510682869339673	-0.654380336118853	0.00510682869339673	0.0717256390360856
ENST00000344138.9	0.0902499733209566	0.0818887209548501	-0.00913680005950157	0.96344767236256	-1.59357149077016	-1.60193290036587	-0.00801417967332041	0.972661302723202	-0.00801417967332041	0.972661302723202	0.999803653378157
ENST00000324366.13	-0.203840596062342	-0.221961132580935	-0.0183648539042283	0.806613930716615	0.651718281603765	0.633597764016099	-0.0181537580009222	0.779424695164385	-0.0183648539042283	0.806613930716615	0.971794959970179
ENST00000419198.6	0.870381122619071	0.946316254756192	0.0707006484237338	0.870276300536598	0.55775203216362	0.633686998040274	0.0836467549605189	0.85596887285564	0.0707006484237338	0.870276300536598	0.98687444224489
ENST00000430297.7	-0.207897766036762	-0.413483108156453	-0.207649335033887	0.458067760881863	-0.781429555431336	-0.98701499016316	-0.206088064283349	0.541196728230802	-0.206088064283349	0.541196728230802	0.902137994777028
ENST00000533244.6	0.359126377520083	0.258603417207617	-0.102828074916147	0.713238452919182	0.327264493852065	0.226741378334634	-0.0990168068055106	0.754442765543315	-0.0990168068055106	0.754442765543315	0.962373374657044
ENST00000260102.9	-0.361610502765232	-0.240946073370057	0.120222439686639	0.262236004923433	0.960660401976726	1.08132483045375	0.1206866189427	0.245062738162059	0.120222439686639	0.262236004923433	0.717203019204897
ENST00000383463.9	-0.154922606458073	-0.0493735059262981	0.104356885466414	0.472830374861814	0.42346350718992	0.529012603599132	0.105788149900085	0.460626401423107	0.104356885466414	0.472830374861814	0.875022401830634
ENST00000477973.3	-0.62218854199779	-0.854560820227771	-0.236016722488883	0.463882247647208	-1.09508618024443	-1.32745968284386	-0.234889589173643	0.54370665125119	-0.234889589173643	0.54370665125119	0.902841707026882
ENST00000261758.6	0.0422698669418892	-0.0143760035450123	-0.0571649942775327	0.649660634491184	-0.580907637092151	-0.637553564060421	-0.056553605009414	0.701594059861859	-0.056553605009414	0.701594059861859	0.951630352666009
ENST00000217426.7	0.0584557081129291	-0.208633415778205	-0.267316539360701	0.00233251825068909	1.92547546795758	1.65838635912376	-0.267020444607697	0.000531684778956856	-0.267316539360701	0.00233251825068909	0.039221527996564
ENST00000589115.6	-0.220375101826628	-0.143121412463731	0.0772048066364199	0.734467044623359	-1.12220180040475	-1.04494825606897	0.0775480155993513	0.820319995514262	0.0775480155993513	0.820319995514262	0.973743882735673
ENST00000297423.9	0.248100590762875	0.310100697011216	0.0703132313337598	0.450999370857462	-2.4051278358033	-2.34318407130669	0.0699731916956203	0.989105453923879	0.0699731916956203	0.989105453923879	0.999803653378157
ENST00000398868.8	-0.212337535267762	-0.172093164212468	0.0395271295366726	0.776516916598815	0.602497909061075	0.642742382742167	0.0403355050767792	0.75605055647234	0.0395271295366726	0.776516916598815	0.96729386617811
ENST00000264935.6	0.75374365288417	0.79513785362973	0.0403841679632828	0.826487144607652	-0.304123289768532	-0.262729185606272	0.0429837300271334	0.845727507409898	0.0429837300271334	0.845727507409898	0.980788784001533
ENST00000393892.8	-0.348229124658843	-0.180469335659231	0.166720781633644	0.268251384195263	0.624210283163041	0.791970060546499	0.1677312100347	0.263378994689234	0.166720781633644	0.268251384195263	0.72461073161458
ENST00000401867.5	-0.0230101784278508	-0.0818287923288114	-0.0604812724446382	0.736812260617016	0.694670260039298	0.635851649305129	-0.0586599088740467	0.745202023585047	-0.0586599088740467	0.745202023585047	0.960019089066894
ENST00000394894.8	-0.310123982101983	-0.0871719534573357	0.222448576886755	0.0510011675908453	0.635418568510121	0.858370606882898	0.222973220583744	0.0352628619816853	0.222448576886755	0.0510011675908453	0.333478575146132
ENST00000483757.5	0.348356741222221	0.596968286821084	0.242567458011703	0.64703572314825	1.80454904340542	2.05316039263711	0.252397328709662	0.533362046115651	0.242567458011703	0.64703572314825	0.936364522643638
ENST00000262461.7	-0.0403123422145779	0.044599793126003	0.0842265239471927	0.532363496789062	-0.225436284753445	-0.140524195298933	0.0850877318900609	0.571714417538345	0.0850877318900609	0.571714417538345	0.913086409863304
ENST00000600456.1	0.0909709692420356	0.294750508628517	0.20079595366079	0.906738375519967	4.0176347591354	4.22141520547508	0.20626451599474	0.656653299416872	0.20079595366079	0.906738375519967	0.993699331671246
ENST00000612255.4	2.57883689421927	0.170525546745582	-2.40782971438937	0.502510508610127	1.854505759146	-0.553811444415512	-2.45919491356942	0.433558275410045	-2.40782971438937	0.502510508610127	0.887218440456612
ENST00000530292.3	1.67356590461406	9.48786295206533	7.8147691931828	4.85376084733564e-85	-11.4627739244218	-3.64845748675431	3.14815012074266	0.00288681377383829	3.14815012074266	0.00288681377383829	0.0468109936313481
ENST00000305997.8	-0.130513519074981	0.191530460217881	0.320949362386133	0.0932857613251773	-0.754973432275194	-0.43292958341463	0.322548112052155	0.163658881657039	0.322548112052155	0.163658881657039	0.592516379848566
ENST00000648346.1	-0.240414264371593	-0.185133408581423	0.0548088056762688	0.604705190724243	0.166508354587976	0.221789194376632	0.0552493438296278	0.620179907445104	0.0552493438296278	0.620179907445104	0.92623830983282
ENST00000295822.7	-0.250191674501026	0.136933621775586	0.38319578344409	0.236295148193878	-0.0110335332787661	0.376091522077839	0.389308570809379	0.284566607786885	0.389308570809379	0.284566607786885	0.743186587009345
ENST00000333449.9	-0.150039027107809	-0.101814673222702	0.0469517611503547	0.824794084884063	1.26176761878867	1.30999198530542	0.0485835507532764	0.800959819532549	0.0469517611503547	0.824794084884063	0.97423723869897
ENST00000217901.10	-0.209743828588586	-0.560451850367074	-0.351851597602582	0.0188261030952907	1.30515390136761	0.954445898365965	-0.350854213335606	0.0115357627633168	-0.351851597602582	0.0188261030952907	0.183436842034739
ENST00000249344.7	0.636626642724578	-1.46801225899666	-2.10595918798498	1.28966589337804e-11	0.120262073963162	-1.98437719324066	-2.107027990011	5.5445325951773e-09	-2.107027990011	5.5445325951773e-09	4.26109043740633e-07
ENST00000540056.5	0.461106940527928	-0.145561120138564	-0.621548839672633	0.447419967685577	2.94855440139028	2.34188948668667	-0.602156169365111	0.40385735134713	-0.621548839672633	0.447419967685577	0.863847639355792
ENST00000295121.11	0.196228115823031	0.424161381076268	0.224661470573889	0.456316665881983	0.672102184554041	0.900035400036437	0.229871263378678	0.450098908409777	0.224661470573889	0.456316665881983	0.868465953046753
ENST00000326974.9	-0.227741577979688	-0.180525234717192	0.0465476427117899	0.752600769381144	-1.30014153587572	-1.25292531833975	0.0473571654617171	0.805249267561608	0.0473571654617171	0.805249267561608	0.971794959970179
ENST00000235345.6	0.47041593113807	0.31798429430031	-0.154646149098495	0.538099016131094	-0.830422819552255	-0.982854651087614	-0.150739926539129	0.628438055749747	-0.150739926539129	0.628438055749747	0.930675057999319
ENST00000308406.9	1.13491776913101	0.562759302929436	-0.578900756005261	0.154477389973904	0.224524137366682	-0.347634580877773	-0.566459470831595	0.244588342411573	-0.566459470831595	0.244588342411573	0.69961867484835
ENST00000350721.9	0.74581088788094	0.857811874125132	0.111371166703996	0.477868170310999	0.122807703558316	0.234808637404659	0.113091334814256	0.53014338036096	0.113091334814256	0.53014338036096	0.89807475126494
ENST00000252603.7	-0.0378561518397472	-0.381565909686962	-0.345376608032081	0.0708966991670308	1.36022574741113	1.01651602748847	-0.343547890570645	0.0490964579413227	-0.345376608032081	0.0708966991670308	0.398484619650967
ENST00000594466.6	-0.179341783442648	0.63321555232293	0.801239263729268	0.310449322506644	1.17824893751426	1.99080622284877	0.823615679568532	0.229969453547534	0.801239263729268	0.310449322506644	0.767856373279837
ENST00000256442.10	-0.312384831127349	-0.0465272082619745	0.265724697965826	0.000711014508355158	1.03754388861033	1.30340151317905	0.265911302631306	0.000395552438516959	0.265724697965826	0.000711014508355158	0.0152614609914832
ENST00000243997.8	-0.426996540456475	-0.388908154443437	0.037912235203363	0.688542579152666	0.884979950190238	0.923068327827579	0.0381160642682451	0.689617613288961	0.0381160642682451	0.689617613288961	0.949221111025412
ENST00000378814.9	0.166804510801131	0.276505140859814	0.109017608691515	0.680115113812073	-2.70230193945883	-2.59260186700465	0.111217822579254	0.786378225794192	0.111217822579254	0.786378225794192	0.968496530248378
ENST00000590958.5	0.0671017600210399	0.416919190058436	0.349420900042905	0.0149127971321097	0.83841760554161	1.18823503612068	0.350090930588572	0.0118377185236042	0.349420900042905	0.0149127971321097	0.154699006751628
ENST00000374298.4	-0.701092127488152	-0.501306111812581	0.197611629758648	0.337429736953576	-0.28845216488507	-0.088666255610279	0.199511408920956	0.386040063948581	0.199511408920956	0.386040063948581	0.828486768509512
ENST00000634017.1	0.372264287129372	0.213916873080787	-0.158911928696574	0.682985003709787	0.12660674328912	-0.0317413488485723	-0.157348442943436	0.728831232079011	-0.157348442943436	0.728831232079011	0.957102943393029
ENST00000357123.8	0.00499078211298704	-0.465052250327456	-0.471721518428327	0.0111707272118494	0.00928138294641744	-0.46076173595327	-0.470040001122114	0.024878605244541	-0.470040001122114	0.024878605244541	0.215305486941852
ENST00000553821.2	0.334168794914135	1.31476925787276	0.978567140834227	0.029602029258292	-2.71226119561206	-1.73166201393555	1.00228807623835	0.153638739027524	1.00228807623835	0.153638739027524	0.581164491856974
ENST00000296666.13	-0.318226747549042	-0.204546487251705	0.112676396489758	0.443071237932855	1.13629570402794	1.24997599397022	0.113644895797329	0.372829954459727	0.112676396489758	0.443071237932855	0.860821865686532
ENST00000379238.7	0.640617841768125	0.507190640835024	-0.134031702099571	0.204536020435428	-0.286900758201094	-0.420327980229815	-0.133131218834682	0.262114837599773	-0.133131218834682	0.262114837599773	0.717203019204897
ENST00000405837.5	1.48434180025188	-0.0822890467120524	-1.57001586251971	0.0241030820212372	5.94767615702281	4.38104650598714	-1.56591410958866	1.75282098578939e-05	-1.57001586251971	0.0241030820212372	0.210271781106164
ENST00000409248.8	-0.238611794145042	-0.35723194957777	-0.120976229410418	0.708828241951346	2.7556980569177	2.63707812735967	-0.11871309794322	0.658487768025444	-0.120976229410418	0.708828241951346	0.952350246356937
ENST00000322886.12	0.680543823337979	0.193512974435739	-0.488870842138968	0.0497280679819986	-0.135571423516909	-0.622602467663304	-0.486218951523595	0.107450377800116	-0.486218951523595	0.107450377800116	0.489401491207289
ENST00000216330.7	-0.369509499255979	0.0232898007008245	0.39209591788613	0.00225737037238835	0.3520214797926	0.744820787056678	0.393072902014409	0.00120655868273476	0.39209591788613	0.00225737037238835	0.0383121040029145
ENST00000373921.8	-0.669423188570674	-0.654079243552633	0.0072914699085036	0.997903801785156	0.886472176853471	0.901816125395438	0.014647549467468	0.968854181799487	0.0072914699085036	0.997903801785156	0.999803653378157
ENST00000411812.1	0.637261370448895	0.530427002127453	-0.116662492127274	0.790063693398476	0.646483121697392	0.539648630037593	-0.101311389826432	0.841128451184833	-0.101311389826432	0.841128451184833	0.979367153899607
ENST00000433351.7	-0.373819018077348	-0.639019436718278	-0.267110378542563	0.124326036421259	0.00109969069535518	-0.264100780634268	-0.265322001516854	0.157073543214237	-0.265322001516854	0.157073543214237	0.58486342049051
ENST00000424542.7	0.013776325364535	-0.468440530085729	-0.484556522275926	0.0500023608398236	-1.37506764874442	-1.85728474339995	-0.482130984764672	0.114788558323227	-0.482130984764672	0.114788558323227	0.503006222771911
ENST00000531120.6	-0.230681673511884	-0.194296296065898	0.0362330664212671	0.704263400232146	1.28504020743841	1.32142560887569	0.0363313890508128	0.644295650067083	0.0362330664212671	0.704263400232146	0.951874980814006
ENST00000372479.7	0.0895210120806749	0.993129207516545	0.911535225484732	0.349810395993918	-0.248315403237207	0.655277771035875	0.864459381365503	0.77872719082056	0.864459381365503	0.77872719082056	0.968037793979825
ENST00000530721.5	-0.249200611711305	0.134208099010109	0.383401234615164	0.170198359555754	-3.60297212569517	-3.21956408695579	0.384971320996448	0.358931561251842	0.384971320996448	0.358931561251842	0.806427474064188
ENST00000447863.5	1.59220151088288	3.90262565608976	2.30909724924345	8.18596818379003e-09	-4.79031707902119	-2.47989414405032	2.04362235201539	0.0137842693389603	2.04362235201539	0.0137842693389603	0.146472961339896
ENST00000675656.1	0.146826979401976	0.186969822545447	0.0387250152466723	0.845589458620365	-0.187432559501332	-0.147289811228743	0.0408292391849265	0.856410315257544	0.0408292391849265	0.856410315257544	0.984515513579014
ENST00000621426.6	-0.174802184874143	-0.386962259016841	-0.211897510826152	0.643185951325448	-1.41060439615092	-1.6227655586402	-0.213321317336575	0.695663326141831	-0.213321317336575	0.695663326141831	0.949775499153476
ENST00000229595.6	-0.204857842982717	0.0723772824106011	0.275698987314196	0.131635199932107	0.674950844267281	0.952185976925326	0.277637799278244	0.109402578459563	0.275698987314196	0.131635199932107	0.53702240630246
ENST00000613358.4	-0.389149452645202	-0.470121404208715	-0.0822028817581955	0.633446889680705	-0.542994429211328	-0.623966455225946	-0.0812194652642173	0.67303820704043	-0.0812194652642173	0.67303820704043	0.944835115464867
ENST00000279263.13	-0.0874287281708676	-0.259410208498011	-0.174579889447455	0.605042640371605	0.562041684477419	0.390059945626989	-0.17227927731366	0.645739598663167	-0.17227927731366	0.645739598663167	0.936099394289471
ENST00000382044.9	-0.0723428180804205	-0.111877779407947	-0.040124943906569	0.726817723794685	0.213633688633461	0.174098718152102	-0.0393330043606083	0.74174073795513	-0.0393330043606083	0.74174073795513	0.959358548654073
ENST00000398146.4	2.19583358269569	1.89758950222148	-0.298566626077085	0.200142858317487	-0.231582715910314	-0.529826946953106	-0.293960569913869	0.341431456791027	-0.293960569913869	0.341431456791027	0.797301457314299
ENST00000536681.8	0.423126377439428	0.53950178913952	0.112302997369608	0.773021105989365	0.707715858536738	0.824091152682017	0.120092137449343	0.778104770410897	0.120092137449343	0.778104770410897	0.968037793979825
ENST00000367590.9	-0.0843291650405844	-0.0633284683311668	0.0205448592235464	0.86808304894091	-0.445338170815925	-0.424337526690266	0.0211491194208218	0.883709299600398	0.0211491194208218	0.883709299600398	0.98880703358055
ENST00000409138.6	-0.297312231363387	0.412739198043123	0.70683441434292	0.0669831319745289	-1.29253096640509	-0.582480166510824	0.713965895944392	0.170872810066406	0.713965895944392	0.170872810066406	0.604119616290249
ENST00000466593.5	2.10320925822533	5.09693482629821	3.00131487938178	0.00051348069612733	-0.411326261062475	2.58240412655439	2.85067453399659	0.105045503324555	2.85067453399659	0.105045503324555	0.485543146994759
ENST00000221418.9	-0.303668175512167	-0.244780430939761	0.0580140032537142	0.685046766155986	1.10054894168872	1.15943672103175	0.0590332120226174	0.627172777326696	0.0580140032537142	0.685046766155986	0.948352530618854
ENST00000618656.1	-0.593982743470592	-0.472259167834716	0.12151161452089	0.414955461332793	-1.33684913320303	-1.21512535605981	0.121657280821248	0.136975674766777	0.12151161452089	0.414955461332793	0.845404746367041
ENST00000355630.9	-0.153865846878309	-0.366795043789876	-0.215456127649845	0.335844968547995	0.35589589240511	0.142966648702303	-0.212708784021477	0.36459300690556	-0.212708784021477	0.36459300690556	0.812464959311189
ENST00000455809.5	0.427570643953838	0.205215427374399	-0.225258610961167	0.354959734248097	1.1489451989929	0.926590007788697	-0.221254217222854	0.347768205106899	-0.225258610961167	0.354959734248097	0.806427474064188
ENST00000396591.8	0.24213331377549	0.439864469862691	0.196708043683859	0.262503347433717	-0.361320815061771	-0.163589724204302	0.198357507948467	0.319400663726585	0.198357507948467	0.319400663726585	0.776884869888518
ENST00000379245.8	-0.407491879436196	-0.560606221876788	-0.155370123265512	0.775361872636521	0.560266450109547	0.407151239895488	-0.153469941491182	0.792170391232385	-0.153469941491182	0.792170391232385	0.968921209212606
ENST00000644701.1	0.0896264615019237	1.74943516415758	1.65845863475899	2.41971629584629e-08	-3.80832172357772	-2.14851368252774	1.67137238647615	0.000671503812973536	1.67137238647615	0.000671503812973536	0.0145688292464815
ENST00000456284.5	-0.0419462742351378	0.825443534860189	0.86286159279875	0.0178133271984089	-0.865161000088411	0.00222847920451408	0.873783123956386	0.0513699449218739	0.873783123956386	0.0513699449218739	0.335226844879359
ENST00000373731.7	-0.249395136043482	0.106141550574243	0.355233638356946	0.00860679559876897	-1.83106674122282	-1.47553016843841	0.355749505580904	0.0437486340324631	0.355749505580904	0.0437486340324631	0.302382384453909
ENST00000291565.9	-0.204534616384796	-0.141100226512559	0.0629297690153496	0.514061554804896	-0.887756815618829	-0.824322442686206	0.0635629631179735	0.545732015436291	0.0635629631179735	0.545732015436291	0.90372487357134
ENST00000396175.5	0.335486703039244	-2.46113561903958	-2.80331892035447	6.12634623921761e-06	-1.46064095827623	-4.25726449182863	-2.82213443739963	8.74435344573293e-05	-2.82213443739963	8.74435344573293e-05	0.0026603361812246
ENST00000381473.7	-0.203649845974448	-0.160904112588861	0.0426454505458385	0.740320114972451	2.07150294749925	2.11424869146712	0.0428167627285523	0.709676193750853	0.0426454505458385	0.740320114972451	0.959358548654073
ENST00000282032.4	-0.222766989439201	0.142720992909486	0.362869101904066	0.168626410234248	0.0316965459625218	0.397184411148304	0.36672611490456	0.20620489786476	0.36672611490456	0.20620489786476	0.658332086022118
ENST00000258774.10	1.21003166986398	1.53662417840645	0.325494550819286	0.100398158647885	0.0342207707213451	0.360813192717552	0.32955149381237	0.170888714698138	0.32955149381237	0.170888714698138	0.604119616290249
ENST00000376442.8	0.0774344513584987	-0.130574660623454	-0.208661595118068	0.0652619080205382	-0.454570579755413	-0.662579720196447	-0.20781345773841	0.0995023782722629	-0.20781345773841	0.0995023782722629	0.474438728850811
ENST00000449105.8	0.864875827857018	0.635645126073512	-0.229753278750771	0.153387665956718	0.650914016155541	0.421683256982843	-0.228480232068299	0.211895352020936	-0.228480232068299	0.211895352020936	0.664594637125481
ENST00000674971.1	1.22843473638741	2.30446175421378	1.07506441707863	0.12047477395803	-3.49966789405756	-2.42364197556773	1.00609421634192	0.445352754609845	1.00609421634192	0.445352754609845	0.862867175713378
ENST00000321867.6	0.594284418766145	0.591276239388936	-0.00700280600616487	0.992631140369456	-1.03636172855002	-1.03937027506592	0.00232083379268211	0.993091385020491	0.00232083379268211	0.993091385020491	0.999803653378157
ENST00000316024.9	-0.0951331254447126	-0.544153705755294	-0.453052014851213	0.152934400548536	2.64069609395551	2.19167565129517	-0.449407760172788	0.0408282082496067	-0.453052014851213	0.152934400548536	0.579907266569205
ENST00000375464.7	0.238605118065277	0.225806098016793	-0.0167459927373659	0.959666700238357	-0.166656931482273	-0.179456178574302	-0.0105751366854694	0.980317178108373	-0.0105751366854694	0.980317178108373	0.999803653378157
ENST00000228438.2	0.0458557539406007	0.564454731045653	0.510167052925389	0.266327126165988	0.283326797335577	0.801925659881683	0.52454756857623	0.260333794813499	0.510167052925389	0.266327126165988	0.721647691508449
ENST00000322927.3	1.11401273525582	0.155698864664966	-0.959769991221944	3.41098308248441e-06	-0.384907413809319	-1.3432214100628	-0.957657853621136	0.000138302044567636	-0.957657853621136	0.000138302044567636	0.00394070551531752
ENST00000482016.6	-0.282611942407035	-0.224771222837353	0.0563435530473027	0.78983955302393	-1.33377905573374	-1.27593857529254	0.0582037368417874	0.8355252880852	0.0582037368417874	0.8355252880852	0.977512794459431
ENST00000260118.7	-0.603402416467552	-0.261739452452377	0.340420418420632	0.056472134922705	1.24821744552146	1.58988056992973	0.341804671972596	0.0239916495461284	0.340420418420632	0.056472134922705	0.3529329507878
ENST00000225792.10	-0.396168744526189	-0.130888201285817	0.265290880701518	0.00845942870939496	2.34932699860066	2.61460753835411	0.265290880293158	0.00572257224403841	0.265290880701518	0.00845942870939496	0.105046316940114
ENST00000233468.5	-0.0556943592416818	-0.00377214763574166	0.0513397337822852	0.656708955263808	1.86323633287502	1.91515859316474	0.0519188250678366	0.526638416168035	0.0513397337822852	0.656708955263808	0.939070117337459
ENST00000642466.1	-0.40847136173139	0.081374329479462	0.487032132665978	0.313105757233083	0.0334271018800362	0.523273397452753	0.490762192103313	0.168350116061009	0.487032132665978	0.313105757233083	0.770966409901768
ENST00000294119.6	-0.308874653178185	-0.228641694152568	0.078004662414636	0.942352701401328	5.22056261403768	5.30079650814586	0.080401443098209	0.617586730789046	0.078004662414636	0.942352701401328	0.996513171646127
ENST00000427383.6	-0.191512744366615	0.118502136634792	0.30947742840248	0.0183020702827005	1.03657765458019	1.34659257348014	0.310056712393394	0.00410836446706462	0.30947742840248	0.0183020702827005	0.181039673380123
ENST00000618123.4	0.149253864134438	0.0183006910946104	-0.131696995698798	0.551346299507734	-2.54706187493674	-2.67801532088577	-0.129920393546171	0.65807435695006	-0.129920393546171	0.65807435695006	0.939749471001833
ENST00000267812.4	-0.410639987685246	-0.197823117869196	0.212107813638195	0.0571112067669591	-0.0396306759535455	0.173186181838699	0.212965870497118	0.0644259249822022	0.212965870497118	0.0644259249822022	0.379009305985852
ENST00000336174.12	-0.106285546938796	0.384184906534829	0.487052131505189	0.13080861060142	0.654290828923848	1.14476123126912	0.492758923395167	0.124614242773619	0.487052131505189	0.13080861060142	0.535110845211166
ENST00000377619.9	-0.572751074026508	-0.4091374744125	0.159513718884863	0.626800291446479	-0.0993072433055353	0.0643061025881496	0.163581373043874	0.660076141236004	0.163581373043874	0.660076141236004	0.940264325047121
ENST00000592042.5	0.944618785328385	0.844338492220133	-0.101181996163441	0.853510789553318	-0.164486721705	-0.264767647609342	-0.0938210395667927	0.868898395278302	-0.0938210395667927	0.868898395278302	0.986357949959529
ENST00000400521.7	0.459470069541367	0.219987414132416	-0.239978716167763	0.206107436980728	1.07761289756759	0.83813016253544	-0.238957256579814	0.250616139533669	-0.238957256579814	0.250616139533669	0.705066728877339
ENST00000299821.15	0.113670544668401	-0.227480454458292	-0.342345336670614	0.0818218022980378	1.20094486913398	0.859793821687152	-0.340922852596687	0.0958300834408659	-0.340922852596687	0.0958300834408659	0.465125081706712
ENST00000672477.1	0.264394521019962	0.0444826370586671	-0.220430958800447	0.176814284455503	0.632914455332419	0.413002449212838	-0.219509146448774	0.233219812150834	-0.219509146448774	0.233219812150834	0.688199208595344
ENST00000398174.9	0.0729999982331436	-0.214449556958311	-0.288092142473061	0.0235830581437026	2.46455443349572	2.1771049656812	-0.287470538771936	0.00037509796955855	-0.288092142473061	0.0235830581437026	0.20738268615812
ENST00000257749.9	-0.685779949987853	0.088895209978269	0.770081349577064	0.05448506082126	-1.75664115429753	-0.981965971952592	0.777263368300533	0.143629264297962	0.777263368300533	0.143629264297962	0.560195197027757
ENST00000392271.6	-0.424489249986505	-0.41955625902109	0.00312327212179131	0.986431339355304	-0.567663407659103	-0.562730542126174	0.00468490806978661	0.982736422575225	0.00312327212179131	0.986431339355304	0.999803653378157
ENST00000358664.9	-0.431950388899694	-0.379904205535278	0.0507123746361358	0.777802541323524	-0.649138572507209	-0.59709249710053	0.0521081268572403	0.805061826492056	0.0521081268572403	0.805061826492056	0.971794959970179
ENST00000619466.2	-0.40220913318101	-0.46548307049504	-0.063857394541557	0.640069388834635	1.38271907064719	1.31944513716085	-0.0633922588428592	0.627444177540636	-0.063857394541557	0.640069388834635	0.935006579970815
ENST00000272217.7	0.805314626665355	0.484202286161212	-0.325590276222342	0.301690301677654	-0.0493629618649658	-0.370475455874318	-0.317623367123446	0.38778190559901	-0.317623367123446	0.38778190559901	0.829562851158327
ENST00000394056.6	-0.240700596730432	-0.553897750521392	-0.32068458164879	0.397903690390618	0.869180545575835	0.555983327500591	-0.313966904886972	0.413090308424794	-0.313966904886972	0.413090308424794	0.844204969258385
ENST00000444377.5	-0.429577084827339	1.10498907512129	1.53452295550782	0.000542775489651772	-3.55570769674098	-2.0211428475056	1.54853861342348	0.0347920960605738	1.54853861342348	0.0347920960605738	0.26307142242904
ENST00000254821.10	-0.550792048026399	-0.889074870034602	-0.340160227984008	0.439581358118841	0.629868342910374	0.291584340184404	-0.34119887675637	0.499851439477535	-0.34119887675637	0.499851439477535	0.884670573956915
ENST00000361060.5	-0.091875497893117	0.0866549391890648	0.177843732346494	0.172407334272162	0.265293208720696	0.443823643528817	0.178729699058393	0.165745418610438	0.177843732346494	0.172407334272162	0.605845215332882
ENST00000257287.5	0.682100143062404	0.332966552895304	-0.351665026550361	0.161933803902974	-1.04720525315798	-1.39633905586161	-0.347294884412809	0.276123512057033	-0.347294884412809	0.276123512057033	0.733965066440856
ENST00000371554.2	0.0748169268922821	0.0846338839913796	0.00980049740224287	0.84518995636995	1.04271830360354	1.05253527823108	0.0097997653695302	0.775125066244859	0.00980049740224287	0.84518995636995	0.980646401001143
ENST00000329967.11	-0.217078919994243	-0.320149765557911	-0.104888968752945	0.586386374262443	1.31203019577199	1.20895938778203	-0.103051374468382	0.560893790650515	-0.104888968752945	0.586386374262443	0.917571765339806
ENST00000227266.10	-0.126882350608983	-0.112725545563992	0.0139505829300763	0.888492001851652	1.43709266052767	1.45124948577095	0.0141518384207396	0.860137653244779	0.0139505829300763	0.888492001851652	0.9895061350535
ENST00000366472.6	0.160515021121543	-0.111893098505987	-0.274184829379429	0.354640663150782	-1.74856003296557	-2.02096854865327	-0.27152285286533	0.477329114420037	-0.27152285286533	0.477329114420037	0.875094205346928
ENST00000528309.5	-1.48147909653772	0.252768710023127	1.72570521721594	0.0917880933161583	2.51696019254864	4.25120893526295	1.73734166093211	0.000488581967153675	1.72570521721594	0.0917880933161583	0.455517718217024
ENST00000421999.8	-0.188039026689162	-0.0813027936988626	0.105281837200645	0.51054341790147	-0.00812290295415981	0.0986132911968031	0.107135389549918	0.532552435286903	0.107135389549918	0.532552435286903	0.899929502366983
ENST00000457458.6	0.147258137610133	0.36260432857543	0.214577589292814	0.46858160055897	-3.58608028899588	-3.37073468125549	0.21812565559882	0.618165067602771	0.21812565559882	0.618165067602771	0.925724939235358
ENST00000321757.11	-0.331227270758963	0.018664009525984	0.348774766543154	0.0293761282874052	0.950954915291576	1.30084625307685	0.349987926420586	0.00645932587740939	0.348774766543154	0.0293761282874052	0.238382531948595
ENST00000361428.3	0.0731214039054236	0.187194907365731	0.113526450574991	0.527739950306399	-0.999254940501418	-0.885181596012939	0.11479546378733	0.620279683079663	0.11479546378733	0.620279683079663	0.926260561227198
ENST00000301964.6	-0.277748417834319	-0.377973943304157	-0.100937942080559	0.394229970243665	-0.49150647828613	-0.591732036312412	-0.100357840091718	0.446698346334756	-0.100357840091718	0.446698346334756	0.863258199672604
ENST00000399464.7	0.604909171680945	0.321068292402884	-0.284752371071264	0.113288614062468	-0.175042728915469	-0.458883694037839	-0.282932287522143	0.178908451945988	-0.282932287522143	0.178908451945988	0.615558295024195
ENST00000321250.13	-0.623378227266579	-0.461624842606449	0.159677336196724	0.437296213545523	0.32334784269323	0.485101198187991	0.161502219006415	0.431795767510906	0.159677336196724	0.437296213545523	0.856795208384853
ENST00000003100.13	-1.01395635989278	-0.902172563275822	0.110923049586592	0.351309661560587	0.45528425875397	0.567068096757948	0.111670326408233	0.256874351722165	0.110923049586592	0.351309661560587	0.803179635057751
ENST00000309575.5	0.0632695247388376	0.111745379848062	0.0477877380291658	0.808605992282922	-2.63795518841645	-2.58947959732239	0.0496582278742119	0.859749589392452	0.0496582278742119	0.859749589392452	0.98502111173808
ENST00000633192.1	-0.372411517257455	-0.436642281069629	-0.0693593205008347	0.82352317717658	0.625641249128671	0.561410412166695	-0.064198805078381	0.84444131626704	-0.064198805078381	0.84444131626704	0.98015189155735
ENST00000317907.9	0.0277860698296533	-0.0194594894262071	-0.0477392836494261	0.733526452700501	0.444156070193107	0.396910453126876	-0.0470897704245028	0.763745587665977	-0.0470897704245028	0.763745587665977	0.964450217135314
ENST00000303809.7	-0.907509581758914	-1.20802962131798	-0.305301695779632	0.291664339090106	1.55820637514343	1.25768639998845	-0.302005939364108	0.243340386556848	-0.305301695779632	0.291664339090106	0.749566568449091
ENST00000368431.7	-0.55279936135105	-1.0845532819482	-0.534556780169362	0.456942359879738	0.0215634213171356	-0.510192621406318	-0.537370277443761	0.51450208308532	-0.537370277443761	0.51450208308532	0.892365103736505
ENST00000402360.6	-1.04444157320838	0.399613198108659	1.4672992449443	0.264102509217085	0.690969669829033	2.13495369925901	1.45973834029587	0.839185563406916	1.45973834029587	0.839185563406916	0.979367153899607
ENST00000318386.8	-0.16625314560078	-0.319251553880759	-0.15330881755129	0.102497588089862	0.875330602232231	0.722332214126215	-0.152935067295431	0.0636204659903337	-0.15330881755129	0.102497588089862	0.48046801127279
ENST00000435786.6	-0.392942829891362	0.233974164852903	0.623242664095355	0.0889435756049679	0.770709154722562	1.39762609850501	0.629239034885126	0.0760658437935084	0.623242664095355	0.0889435756049679	0.448589326104541
ENST00000354449.7	0.613943991796598	0.493337018400569	-0.122275948205778	0.529712883619884	1.1676405704977	1.04703361320821	-0.119692781995118	0.528070088300763	-0.122275948205778	0.529712883619884	0.897911882408169
ENST00000254250.7	-0.741696865215964	-0.525660964265686	0.21282369373085	0.526495012314058	-0.0659575560088584	0.150077768784689	0.215648773815154	0.585161203348643	0.215648773815154	0.585161203348643	0.917417855943086
ENST00000454652.6	0.609108840643114	1.82567929697967	1.21148594290622	0.00152695636645338	-0.978018239290756	0.23855195440366	1.22914698894265	0.00971342074493541	1.22914698894265	0.00971342074493541	0.116358463874292
ENST00000359315.6	0.419301137220276	0.0472887758807651	-0.375982464268926	0.290334801370774	2.08477448129078	1.71276218373098	-0.371539341757534	0.257565092670354	-0.375982464268926	0.290334801370774	0.749036332709045
ENST00000296755.12	-0.0257679237989639	0.0665579938506518	0.0915482360236892	0.432418568886007	-0.522238751466562	-0.429912865393481	0.0925636847228108	0.478783737631138	0.0925636847228108	0.478783737631138	0.875937456625082
ENST00000376350.8	0.848553893841534	1.18065258507847	0.331414002845175	0.246899837959931	-1.09696117987492	-0.764862923097132	0.337893402336867	0.399473831634767	0.337893402336867	0.399473831634767	0.835598414540316
ENST00000367993.7	-0.179495987210568	-0.195613129757285	-0.0164009069455402	0.844200965711742	0.716867417391623	0.700750292526908	-0.0161627875273999	0.831274996689568	-0.0164009069455402	0.844200965711742	0.98015189155735
ENST00000294811.2	-0.350469667328596	-0.990061761310118	-0.64746525113845	0.0878952130244267	-0.314559201301122	-0.954151649280884	-0.642569760104493	0.137762041477777	-0.642569760104493	0.137762041477777	0.550291785741941
ENST00000553899.5	3.41242266339433	0.517345065111942	-2.90223271424174	9.52468791045469e-09	3.14843089474913	0.253353221973605	-2.88935537780099	1.17302189780356e-07	-2.88935537780099	1.17302189780356e-07	6.9195610652596e-06
ENST00000253814.6	-0.0809808701286319	0.0943404917325903	0.174668830824336	0.198609766510404	0.422914788830967	0.598236130448665	0.175612831474606	0.214538972512958	0.175612831474606	0.214538972512958	0.668168894701457
ENST00000234454.6	0.478038631362859	0.462902422102347	-0.0163376377380378	0.926437166881561	-0.0588209883548847	-0.0739572656449563	-0.0143083532949286	0.946499607899692	-0.0143083532949286	0.946499607899692	0.996513171646127
ENST00000294053.9	-0.422029370710735	-0.530469538227764	-0.109115163570269	0.561234923275086	0.99999886099212	0.891558592406416	-0.108583553123672	0.596555942910184	-0.108583553123672	0.596555942910184	0.920528127476892
ENST00000262947.8	-0.402002442327348	-0.557980004274816	-0.157075457444886	0.281539094748919	0.403177611740771	0.247200028850437	-0.156068564460847	0.299540241772923	-0.156068564460847	0.299540241772923	0.757738214758439
ENST00000413988.2	-0.840700307792019	-0.880838964057015	-0.0474773439563352	0.890641274286604	1.20320016307777	1.16306153509621	-0.0424369091052221	0.90691478040171	-0.0424369091052221	0.90691478040171	0.993699331671246
ENST00000304363.9	-0.246219398654194	-0.108223323448715	0.135453089576876	0.660652271148281	-0.870266213812173	-0.73227055608124	0.138293367676547	0.731340256952689	0.138293367676547	0.731340256952689	0.957102943393029
ENST00000223023.5	-0.474913861752374	-0.242988741407778	0.231655844564695	0.580755560104377	-1.24632406827478	-1.01440016530679	0.233539210317835	0.717639264549774	0.233539210317835	0.717639264549774	0.954814534616192
ENST00000613659.1	-0.665895889670277	-0.948831829464381	-0.285880265798223	0.197142740338288	1.30742930123125	1.02449341671052	-0.283345955609065	0.151950495585599	-0.285880265798223	0.197142740338288	0.64348464188295
ENST00000507747.1	-0.312192677191135	0.66992631391821	0.981888236243025	0.0049612472321174	0.142088530648032	1.12420698724692	0.985278402991993	0.03366007324934	0.985278402991993	0.03366007324934	0.25795813158009
ENST00000302386.10	-0.331618868633834	-0.448320777144694	-0.117512808536179	0.502433324822106	1.65745691015776	1.5407550050826	-0.116716111430503	0.483474896310908	-0.117512808536179	0.502433324822106	0.887218440456612
ENST00000309212.11	-0.604602598735524	-0.542617278850715	0.0445284234821175	0.964609683389122	1.06977527208014	1.13176046509541	0.0611230604816013	0.921124128904475	0.0445284234821175	0.964609683389122	0.998309359850703
ENST00000408901.8	-0.40511369249462	-0.193924439029168	0.210491426081427	0.13626048967997	-0.273131913872671	-0.0619427135626685	0.211275695787714	0.183083057184747	0.211275695787714	0.183083057184747	0.621979874248723
ENST00000509253.5	0.0444081165124357	-0.0910502802169415	-0.136357867267349	0.390460549562744	1.05311447012063	0.917655851690419	-0.135421607246602	0.384077453032397	-0.136357867267349	0.390460549562744	0.831410937866555
ENST00000620094.4	-0.62590262873848	-1.37127965947009	-0.749833309936109	0.0303928196017732	-1.02548462121114	-1.77086207614692	-0.749833338997001	0.0672420984002256	-0.749833338997001	0.0672420984002256	0.387265243001142
ENST00000261880.10	0.248309164961933	0.279959971096882	0.0310565851709095	0.797781514267072	-0.149956901237485	-0.118306120806848	0.0320008539042567	0.809185763475241	0.0320008539042567	0.809185763475241	0.971794959970179
ENST00000611668.4	-0.00177561381728628	-0.123781971794904	-0.122578079065528	0.386829440241241	-0.0361290918614648	-0.158135515322056	-0.121873609612698	0.454061761080445	-0.121873609612698	0.454061761080445	0.867047418840053
ENST00000391771.1	0.303281653516568	0.493603539188776	0.189843136511147	0.185070582374474	1.28656709880242	1.47688899613441	0.190801617211502	0.151536531882041	0.189843136511147	0.185070582374474	0.624450338900522
ENST00000439370.5	0.67471637327282	-0.1297815946534	-0.818077469351725	0.106123576000001	1.80167168331067	0.997174360070066	-0.80278609659002	0.0781637160054664	-0.818077469351725	0.106123576000001	0.488248981824626
ENST00000246071.8	-0.0300786288288837	0.119598401102479	0.149075535385484	0.283325878939998	1.87345536553184	2.02313243959441	0.149936005555435	0.17456825065006	0.149075535385484	0.283325878939998	0.74170731793945
ENST00000366548.8	0.191497505595548	0.0858553508293798	-0.105999263072916	0.288453864278871	-1.0163852347987	-1.12202741680059	-0.105498085670847	0.358169285197055	-0.105498085670847	0.358169285197055	0.806427474064188
ENST00000644711.1	1.43224955253011	9.52053753835825	8.08180863438618	1.50927462332555e-17	-6.71953128669053	1.36882120975927	3.42108745761939	0.000882156470268327	3.42108745761939	0.000882156470268327	0.0178608043785496
ENST00000375888.5	-0.00484586922424986	0.162372616733056	0.164196881837116	0.534075483668697	-0.34302553520172	-0.175807192965879	0.168623546236731	0.574387500213982	0.168623546236731	0.574387500213982	0.913910599637031
ENST00000367854.8	1.92050880654087	1.96345943729401	0.0422766846067452	0.769983230911563	-1.35162285819275	-1.30867233952588	0.0457253568924907	0.825652036671543	0.0457253568924907	0.825652036671543	0.974617704293839
ENST00000360128.11	-0.303877911746001	-0.332576256377183	-0.0294214049246568	0.800456104949857	-0.93260033022189	-0.961298715331022	-0.0285727109606984	0.827783333011391	-0.0285727109606984	0.827783333011391	0.974739064797168
ENST00000527958.6	-0.377142130205428	-0.168047570999992	0.208487504030917	0.0612240314021648	-0.501540790726597	-0.292446251522987	0.209270309075037	0.0799543636447903	0.209270309075037	0.0799543636447903	0.425215385212279
ENST00000408965.4	-0.00334995683109104	-0.677983613564433	-0.67877380979954	0.224015085106878	1.17178993097404	0.497155527775608	-0.676058932572878	0.273793359699981	-0.676058932572878	0.273793359699981	0.733029909724329
ENST00000247026.10	-0.0156214135601035	-0.0676848528446796	-0.0529848534128279	0.762694778984281	-0.924511957714363	-0.976575803862164	-0.051649105525867	0.802101875367794	-0.051649105525867	0.802101875367794	0.971794959970179
ENST00000534928.5	0.0587966821586196	0.0986336763696255	0.0389138049063915	0.781577488928571	-0.295704355375388	-0.255867393192222	0.0401779961306843	0.790954454713209	0.0401779961306843	0.790954454713209	0.968921209212606
ENST00000260810.10	0.398998374279222	0.12625616312509	-0.273501406933411	0.0255592972776877	-1.18676803879704	-1.4595103047161	-0.272319388463311	0.0651119162978868	-0.272319388463311	0.0651119162978868	0.379868561710161
ENST00000451997.6	-0.480153439105766	-0.661826781638991	-0.142370571725683	0.503758086204865	-2.01887265094688	-2.20061840075995	-0.140370386188586	0.978813950093832	-0.140370386188586	0.978813950093832	0.999803653378157
ENST00000395728.7	-0.197671387721507	-0.771690084815824	-0.574652849400102	1.48557320016068e-05	-0.22594905967858	-0.799967812571172	-0.574402253815221	0.00012418644390092	-0.574402253815221	0.00012418644390092	0.00359481873286669
ENST00000406452.8	-0.0992067601352352	-0.220050896864448	-0.121888279282083	0.540472075969237	-0.173729284798257	-0.294573577647462	-0.120864011712412	0.607197891211122	-0.120864011712412	0.607197891211122	0.922472416664824
ENST00000234590.10	-0.829782332697568	-0.663625074733422	0.16614133670211	0.00295901791324752	2.23086624935827	2.39702353177431	0.166195672142772	1.7833240729034e-06	0.16614133670211	0.00295901791324752	0.0473921495633026
ENST00000230901.9	0.231515185459488	0.251513380081875	0.0191779055139836	0.875548672978435	-0.177263122103479	-0.157264952554085	0.0203060174224978	0.878183826955424	0.0203060174224978	0.878183826955424	0.98880703358055
ENST00000548729.5	9.44346879643112	-0.895258616291888	-10.264002425242	0.0108896040960144	11.8639052096092	1.5252069062697	-10.2746075827117	0.0099465365707971	-10.264002425242	0.0108896040960144	0.126021473488658
ENST00000474627.8	0.131817338948255	-0.149668277204747	-0.287579989428996	0.42675421180151	-0.051247726190798	-0.332733595494144	-0.280293336500283	0.499080697859825	-0.280293336500283	0.499080697859825	0.883864704601283
ENST00000269228.10	0.266308362136682	0.169108084099518	-0.0979366419218959	0.482222198107728	1.23829020802056	1.14108994967211	-0.0968391731920286	0.455209334921882	-0.0979366419218959	0.482222198107728	0.877489387353988
ENST00000394126.5	-0.230309651697319	-0.337449440528701	-0.107207069195419	0.521860552768687	0.711234438185185	0.604094526003858	-0.107258509664282	0.58005731336361	-0.107258509664282	0.58005731336361	0.916352846082379
ENST00000366609.3	0.0204830980030651	0.0234138398046186	0.00204196264134504	0.990623592887605	0.313174230681706	0.316104943072447	0.00306294393554518	0.982740235719482	0.00204196264134504	0.990623592887605	0.999803653378157
ENST00000426633.6	0.0904637594276298	-0.167954069546537	-0.260645942095228	0.329771817628604	2.26276274266183	2.00434499838599	-0.25821413265721	0.266979300463605	-0.260645942095228	0.329771817628604	0.787111864699129
ENST00000532972.5	-0.518186478185753	-0.259240083703125	0.258460295111984	0.0634424522980324	1.90856995738356	2.16751641181678	0.258952956947513	0.0139812350674328	0.258460295111984	0.0634424522980324	0.376275805395884
ENST00000406890.6	0.443235609071136	1.19414924805089	0.747402765045376	0.0270750034155874	-0.530838224098707	0.220075176343129	0.758009715300028	0.0667364182226294	0.758009715300028	0.0667364182226294	0.38493368502302
ENST00000338779.11	-0.0889361931630851	-0.290477621027521	-0.202165110624155	0.255109138820635	-1.93539533755422	-2.1369369307184	-0.201684915404436	0.367214459247005	-0.201684915404436	0.367214459247005	0.814518007306042
ENST00000244007.7	0.774729042420987	0.849918698878505	0.0742462556860105	0.618908012920154	-0.859584410721088	-0.784394835437313	0.0765333950768601	0.682739821548829	0.0765333950768601	0.682739821548829	0.947690113528665
ENST00000398558.8	0.170922844264704	-0.590396686771705	-0.773474928185328	0.0974131242631491	1.51894910860282	0.757629667846982	-0.762209720733052	0.0827269827951518	-0.773474928185328	0.0974131242631491	0.469232383470477
ENST00000399728.5	-0.542499548547125	-0.336573038991412	0.20582864274469	0.0218585628595696	0.745970939266564	0.951897429966566	0.205833524934804	0.0316877304695268	0.205833524934804	0.0316877304695268	0.24932098241813
ENST00000575842.5	-0.821600033306491	-1.02319520453162	-0.201580791821553	0.0242620359272575	2.4256667243243	2.22407152739488	-0.201580794410233	0.0312731001146888	-0.201580794410233	0.0312731001146888	0.247127691203185
ENST00000676123.1	-1.56208302767879	-0.45709262987235	1.09606736064563	0.0275822750999037	-0.252704066173606	0.852285538499819	1.10445516482746	0.0369536041713753	1.10445516482746	0.0369536041713753	0.27419750019727
ENST00000369393.8	0.38102691972405	0.419194914620671	0.0378700476996404	0.633877017982517	-0.894075170469037	-0.855907187117131	0.0383213902260384	0.662013177814756	0.0383213902260384	0.662013177814756	0.940451680485867
ENST00000366654.5	0.2706947533431	-0.00239064464847028	-0.275319744045917	0.331430555130571	-1.3221951204892	-1.59528085280721	-0.272013253332742	0.451129044696275	-0.272013253332742	0.451129044696275	0.865441002372393
ENST00000586178.6	1.37535987680271	0.821301012789546	-0.555210488896312	0.0218654129688237	-2.05602772281194	-2.61008686171335	-0.550454037279573	0.0999826003542751	-0.550454037279573	0.0999826003542751	0.47477889867501
ENST00000274764.5	-2.07510252039387	-2.145911464407	-0.104291179527598	0.856626906875727	1.77583407834197	1.70502538272154	-0.0874403022909593	0.871514055621829	-0.0874403022909593	0.871514055621829	0.987112910119463
ENST00000311177.7	-0.635363702606917	-0.623584808372864	0.0109211403544314	0.932327227437515	-0.760307353402803	-0.748528509242606	0.0115635601949964	0.936658156544663	0.0115635601949964	0.936658156544663	0.996170964706835
ENST00000508855.5	0.747750556091275	-0.123519445690558	-0.872311743219935	0.127816763333045	5.79890525847146	4.92763644049237	-0.87116635545284	0.000435896156900177	-0.872311743219935	0.127816763333045	0.530025781515696
ENST00000398752.11	-0.302520766312157	-0.319764805937046	-0.0174058976750666	0.840725015149681	3.18567923811436	3.16843524928291	-0.0172865933007369	0.756466749004233	-0.0174058976750666	0.840725015149681	0.979367153899607
ENST00000273077.9	-0.328265689274328	0.0371938107948161	0.363633349238533	0.160645978559918	-0.519430826356272	-0.153971544578061	0.366099936298007	0.239470336411749	0.366099936298007	0.239470336411749	0.694769286280415
ENST00000323563.8	-0.362436558386235	-0.176558266880684	0.184370744392962	0.33668629039658	1.20610484767041	1.39198319460387	0.186125698775724	0.248343162299518	0.184370744392962	0.33668629039658	0.792274203691474
ENST00000367619.8	0.574388459924007	0.513750829600353	-0.0610604590031403	0.755311469540981	0.640688186486446	0.580050463054585	-0.0597214972862246	0.788348597719794	-0.0597214972862246	0.788348597719794	0.96853950205612
ENST00000317802.9	-0.0238768112188653	0.49365005267344	0.51317508011095	0.199121208040245	-0.0381358142217733	0.479390749589278	0.522742616034238	0.260618580892838	0.522742616034238	0.260618580892838	0.716405685965627
ENST00000356260.10	0.156950020245938	-0.0126505569262015	-0.17031289605029	0.298238765997095	-0.18093924825684	-0.350539899845186	-0.169302716726159	0.36662505275032	-0.169302716726159	0.36662505275032	0.814402726136155
ENST00000280571.9	0.939099988329672	1.22388700479773	0.283880720664917	0.257774404432984	-2.50524293813604	-2.22045629408268	0.29047090243898	0.437308651214481	0.29047090243898	0.437308651214481	0.856795208384853
ENST00000285873.8	-0.141735357305063	-0.114244540094048	0.0271781057805525	0.791424747455465	0.814023566529824	0.841514376241622	0.0276236484052668	0.789718230686509	0.0271781057805525	0.791424747455465	0.968921209212606
ENST00000528838.6	-0.217089389190191	-0.49953961198163	-0.283577024857427	0.0690253697575184	-0.440624004192515	-0.723074538364021	-0.282533830347703	0.101292904586016	-0.282533830347703	0.101292904586016	0.478532237119996
ENST00000340381.11	-0.393700067628871	-1.00622959175135	-0.61445037765088	0.000457037666554021	1.17319821270005	0.560668715389669	-0.612984340292689	0.000162477642059478	-0.61445037765088	0.000457037666554021	0.0105894948091381
ENST00000259727.5	-0.85685547497162	-0.714007280411437	0.141699578211779	0.386292798093423	-0.346473669734676	-0.203625568195796	0.142528227515689	0.44721331328615	0.142528227515689	0.44721331328615	0.863641636505355
ENST00000260327.9	0.218251236979821	0.395353021614226	0.176203229382242	0.260589371579944	-1.07344739231159	-0.89634569985433	0.177728101523917	0.355741343028886	0.177728101523917	0.355741343028886	0.806427474064188
ENST00000374599.7	0.371515844580887	0.621133459809555	0.247806732112004	0.276835746538691	0.160439669616645	0.410057195882273	0.2510842357636	0.325591998620371	0.2510842357636	0.325591998620371	0.782918459904022
ENST00000473341.5	1.49133568668084	9.75024773358692	8.25543826712017	6.97400363336549e-61	-8.63959770114831	-0.38063770069322	3.57983615163262	0.0002460166381063	3.57983615163262	0.0002460166381063	0.00645379704724531
ENST00000541240.5	0.0749114209311179	0.733905506975497	0.657739176337365	0.265303543310421	-3.83688510946209	-3.17789343289163	0.676211487973923	0.518608712597682	0.676211487973923	0.518608712597682	0.893946750999605
ENST00000242592.9	0.595833872348019	0.438746225251913	-0.158911510210874	0.492438635234564	1.55489282641646	1.39780523096895	-0.156163875644161	0.466762068567514	-0.158911510210874	0.492438635234564	0.881394349950238
ENST00000414651.3	0.383250054783989	-0.652696795348852	-1.03925615197463	0.00531240614909485	4.53319150759373	3.49724527009692	-1.03619497236413	2.69583061898015e-07	-1.03925615197463	0.00531240614909485	0.0737891599187665
ENST00000536578.5	0.0980483574005383	0.111100215066031	0.0126469461964489	0.926673403619996	-0.246382764263457	-0.23333097787586	0.0133696285724914	0.936168664878919	0.0133696285724914	0.936168664878919	0.996170964706835
ENST00000458591.7	-0.316420323299915	0.0227718688934662	0.338410450354447	0.0519912035387637	0.612927710494684	0.952119882925374	0.339447702909608	0.0524884091759294	0.339447702909608	0.0524884091759294	0.338616208464282
ENST00000524767.5	0.744224941538382	0.599649456554433	-0.145763916285301	0.576772398945484	-0.906464005207502	-1.0510397450228	-0.141729790851872	0.671973950230975	-0.141729790851872	0.671973950230975	0.944276554065237
ENST00000618691.5	-0.154535498924365	-0.442798353225204	-0.288418506664134	0.00651099231547739	2.90445667925485	2.61619385625316	-0.288209090483282	0.000759442458506925	-0.288418506664134	0.00651099231547739	0.0858145641773004
ENST00000341068.8	0.886860941230031	0.576817645947212	-0.31027237853481	0.00198572440699663	-0.456994774511624	-0.767038097791574	-0.309788930743973	0.00791160949302766	-0.309788930743973	0.00791160949302766	0.10004564820094
ENST00000557659.5	0.464749374215576	1.76943002794595	1.30465182556254	0.217585354893642	-0.809783282605786	0.494890996071817	1.23662217531745	0.652019844027798	1.23662217531745	0.652019844027798	0.937899686463111
ENST00000336097.7	-0.24196385429949	-0.222643236194439	0.0191047769677999	0.811123576725978	0.469261799374067	0.488582427531298	0.019271842659337	0.786548225835014	0.0191047769677999	0.811123576725978	0.972083416737382
ENST00000569871.5	0.907623387112201	0.699093481018116	-0.21267859934805	0.654649053878035	1.00424534035538	0.795715206441877	-0.20161787763577	0.70285345574916	-0.20161787763577	0.70285345574916	0.951630352666009
ENST00000287474.9	-0.894255204950632	0.00679718657215672	0.900583515279819	0.0427597120824562	3.02491014687348	3.92596273707528	0.90158446974289	0.00521027536120235	0.900583515279819	0.0427597120824562	0.29855197565953
ENST00000373014.5	-0.434218112371355	-0.318113270223563	0.115762511116596	0.180863177617597	0.316365957623787	0.432470811475294	0.116191917797527	0.138629027838323	0.115762511116596	0.180863177617597	0.618863178499426
ENST00000582401.6	-0.751266633948933	-0.628140994731044	0.122673301080813	0.234381926007806	0.698916824770224	0.82204246152864	0.123137972545451	0.220872778822924	0.122673301080813	0.234381926007806	0.689247604082719
ENST00000310981.6	0.338322400281768	0.136086495280442	-0.204892038163859	0.434879087056463	0.391154077833908	0.188918066014116	-0.201388337194223	0.490377866819842	-0.201388337194223	0.490377866819842	0.881394349950238
ENST00000376509.4	0.0024583105444929	-0.0384115468237824	-0.0412361289884751	0.650514227300342	0.984364465456547	0.943494632308549	-0.0408617450198872	0.598924015626982	-0.0412361289884751	0.650514227300342	0.937899686463111
ENST00000562050.5	-0.0806972864703464	-0.250765438499198	-0.17517942436442	0.678692852154152	-0.96809683059502	-1.13816552346376	-0.168593738642584	0.741765084028057	-0.168593738642584	0.741765084028057	0.959358548654073
ENST00000355972.8	0.422430814004046	0.276905635269935	-0.145966964989762	0.244153900591439	-0.73960354110614	-0.885128782550523	-0.145210316510337	0.339810508729152	-0.145210316510337	0.339810508729152	0.794920018482835
ENST00000578822.5	0.793849676318567	0.72709219733093	-0.0686744694805208	0.758523838537071	2.14343565421909	2.07667828318122	-0.0656679001442711	0.732436657820998	-0.0686744694805208	0.758523838537071	0.962746542136631
ENST00000672774.1	-0.383316715880324	-0.00114647883479943	0.381165627844491	0.421097543867514	3.14828270526467	3.53045333245905	0.382661216491901	0.202122014259116	0.381165627844491	0.421097543867514	0.849244203354078
ENST00000222305.8	-0.423976378501066	-0.874557557774362	-0.452151308221944	0.106252527306294	-2.10463114010994	-2.5552127129847	-0.452470663327682	0.200684418967323	-0.452470663327682	0.200684418967323	0.650225877729727
ENST00000340934.10	0.16233447529351	0.201209020559279	0.0382225418883249	0.786350128651963	0.10476546221869	0.143639941097181	0.0392070897681915	0.804011104784217	0.0392070897681915	0.804011104784217	0.971794959970179
ENST00000320868.9	-1.05983910019657	-0.923175263143083	0.136648922957919	0.535921803991537	1.67583795730592	1.81250150130865	0.136632249951465	0.596057923817155	0.136632249951465	0.596057923817155	0.920528127476892
ENST00000587896.6	0.0729258948673287	0.166838978971252	0.0939321766754395	0.555214974002611	-0.621049799796958	-0.527136898970719	0.093932172844553	0.65995654061476	0.093932172844553	0.65995654061476	0.940264325047121
ENST00000618853.5	0.164013972034713	0.0333363289954279	-0.131999106151411	0.529535603545703	0.950227529394255	0.819549842808527	-0.130106647045812	0.552581484409249	-0.130106647045812	0.552581484409249	0.904106926846605
ENST00000280700.10	0.00239175614854489	0.259574913124179	0.256523319202176	0.0518298179082889	-0.160210852923668	0.0969722629490031	0.257585900722586	0.0822051465259778	0.257585900722586	0.0822051465259778	0.43130036732596
ENST00000416007.9	-0.727788484448443	-0.411244040726936	0.314421826589944	0.226645195314959	0.649271710387458	0.965816069894198	0.316256969083407	0.235674903304057	0.316256969083407	0.235674903304057	0.690406631454284
ENST00000318663.5	1.92947186440404	2.72876592914014	0.79460446808975	0.0514411460156119	-0.119078184398548	0.680215067785375	0.819332391180406	0.118204761445233	0.819332391180406	0.118204761445233	0.511081046613244
ENST00000521578.6	-0.394363812155346	-0.512742374878244	-0.119462705442214	0.699790207976312	-2.08975042124872	-2.2081295172081	-0.119518231709026	0.755097281335637	-0.119518231709026	0.755097281335637	0.962373374657044
ENST00000336735.9	0.425591926787343	0.39611985006639	-0.0302558549915948	0.845564559055367	-0.556775064305992	-0.586247486099784	-0.0287632887970775	0.877489685886819	-0.0287632887970775	0.877489685886819	0.98880703358055
ENST00000311180.9	-0.587142631197476	-0.27198141765964	0.313222156717545	0.169617855959297	1.7680387204132	2.08320007872911	0.31507719090428	0.0521709411789763	0.313222156717545	0.169617855959297	0.603140978196094
ENST00000652974.1	-0.296170524030552	-0.714051292218383	-0.418573974627456	0.0272039677434914	-4.23076827227884	-4.64864924571923	-0.418347476738038	0.0886069530604728	-0.418347476738038	0.0886069530604728	0.448085115268276
ENST00000373863.3	-0.648999624664754	-0.753411846904617	-0.104553398895537	0.903234711856416	0.0217340636315871	-0.0826801698778551	-0.104553409355185	0.876219006157513	-0.104553398895537	0.903234711856416	0.993140078117179
ENST00000432615.5	1.71110351133575	10.4759993393805	8.76349996280847	2.6303874167963e-38	-7.35856460299408	1.40639965882325	4.09058952935874	3.02438850334271e-05	4.09058952935874	3.02438850334271e-05	0.00102500471232854
ENST00000397500.5	-0.470377864002729	0.0197999019214799	0.486268310563101	0.158486920565701	0.400421665256362	0.890599309341429	0.491675991317036	0.1674060048134	0.491675991317036	0.1674060048134	0.599770758545185
ENST00000369498.8	-0.874655951291459	-0.930360639348458	-0.057596766247034	0.739413356158775	0.237866866134417	0.182162141480456	-0.0563799336660566	0.753674984670916	-0.0563799336660566	0.753674984670916	0.962373374657044
ENST00000421852.6	-0.461377901253677	-0.389493985886504	0.0711775506125183	0.714594509073674	0.03928434964371	0.11116808620122	0.0717047892961116	0.76578963226258	0.0717047892961116	0.76578963226258	0.965133035709402
ENST00000614558.2	0.236518716294649	0.21319216183416	-0.0240893662297241	0.874127353642889	-1.11143148070257	-1.13475812673257	-0.02294225410159	0.899667832340626	-0.02294225410159	0.899667832340626	0.992183243111845
ENST00000269886.7	-0.259904667882631	-0.229133138100845	0.0301384175389428	0.833988312280282	-0.459422821397105	-0.428651369731098	0.0308646438035414	0.857642892365898	0.0308646438035414	0.857642892365898	0.984793854850567
ENST00000519374.6	-0.190112588074419	-0.270297862462913	-0.0816118666744374	0.625708119382863	1.26997348632296	1.18978825110441	-0.0800445241917518	0.596100225066664	-0.0816118666744374	0.625708119382863	0.929299988958107
ENST00000562875.5	-0.155621849689134	0.350514768974526	0.504541383631456	0.0233071996097068	-1.67630626953516	-1.17016990169885	0.507428879551468	0.0855805665489011	0.507428879551468	0.0855805665489011	0.440538076767999
ENST00000373855.5	1.14397099457041	0.688441097919187	-0.456054402118152	0.0107400559549015	-2.04379468467606	-2.49932475005646	-0.453945495989249	0.0602181436376175	-0.453945495989249	0.0602181436376175	0.36692384227656
ENST00000328965.9	0.827404050181081	1.14946111233551	0.315160154264178	0.502771214285481	-0.61368921672162	-0.291632617000417	0.336581854340528	0.565514526882338	0.336581854340528	0.565514526882338	0.910799859919819
ENST00000524782.6	0.348778458704525	0.223377449519099	-0.125816776274559	0.216262650320903	0.55499055504703	0.42958954541764	-0.125351649583982	0.220279021220157	-0.125351649583982	0.220279021220157	0.673529683516365
ENST00000415136.6	-0.467397258630381	-0.383496276645851	0.0836535689570088	0.300001939506531	0.859019122577377	0.94292012297463	0.0838666564854317	0.212788463901749	0.0836535689570088	0.300001939506531	0.758554486986741
ENST00000411651.6	-0.324334943093261	0.691330316429908	1.01468835962566	0.000309725751997967	-3.37926823282137	-2.36360357452835	1.02066248670007	0.0176066271866691	1.02066248670007	0.0176066271866691	0.175792426796084
ENST00000311772.10	-0.611984037264635	-0.49230484626531	0.119041638275806	0.404801338435569	-0.623345654754203	-0.503666569377586	0.119785645113638	0.494850279799074	0.119785645113638	0.494850279799074	0.881703735111645
ENST00000521229.5	-1.21391914757343	-0.383777154017546	0.823907218502749	0.250249691750677	1.71650734405762	2.54664930627328	0.830575900168811	0.160106025940179	0.823907218502749	0.250249691750677	0.704585883920314
ENST00000409031.5	0.794844188327355	0.456566406395508	-0.338640120121721	0.000815851846878007	0.797624861942989	0.45934708344768	-0.338132413336909	0.000750307999669172	-0.338640120121721	0.000815851846878007	0.0169588403904375
ENST00000263960.6	-0.0640045962548099	0.1573298323697	0.219087542927377	0.429809676049771	0.105480819920449	0.326814943053277	0.222662289922977	0.483608253470991	0.222662289922977	0.483608253470991	0.878023197420432
ENST00000272937.10	-0.0585085184926527	-0.366014822819846	-0.309458563398615	0.136339929251435	-0.54311586463667	-0.850622287301445	-0.307349593344029	0.20072258764442	-0.307349593344029	0.20072258764442	0.650225877729727
ENST00000375077.5	0.448779069389623	0.204140098124765	-0.246209829685286	0.302325673900526	-1.23535776847219	-1.47999696644441	-0.243064358765919	0.422380733994485	-0.243064358765919	0.422380733994485	0.849244203354078
ENST00000317135.13	0.842158121599408	0.769408509412554	-0.0766987911948944	0.804861062950722	-0.588174425022595	-0.660924265641024	-0.0686833922076113	0.861282476457393	-0.0686833922076113	0.861282476457393	0.985430488562218
ENST00000247977.9	0.656215194584778	0.299167644046058	-0.360490303069711	0.204715695415387	1.8015891206934	1.44454170836413	-0.356242363366643	0.13964392093576	-0.360490303069711	0.204715695415387	0.656428257048632
ENST00000608443.6	-0.23246762938236	-0.273798151347101	-0.041670395190436	0.732840235459864	-0.169063636578372	-0.210394198846388	-0.0412034134942356	0.759846296433972	-0.0412034134942356	0.759846296433972	0.962746542136631
ENST00000546034.1	-0.258358515023107	0.570760831629867	0.826174592958782	0.164567180051467	3.86267547268137	4.69179551105231	0.830292858569536	0.000313477333419398	0.826174592958782	0.164567180051467	0.593496905453293
ENST00000598523.3	-0.508236499020908	-0.461283410902905	0.0430345533373115	0.89717434390719	-1.89570172348045	-1.84874937525041	0.0462536538190097	0.926350825817366	0.0462536538190097	0.926350825817366	0.994401917641477
ENST00000378616.5	-0.392521318329567	-0.0840078596933277	0.306091606317989	0.177277594658841	-0.927399291451458	-0.61888600411755	0.309185299678329	0.255958309251604	0.309185299678329	0.255958309251604	0.711779565258867
ENST00000489308.6	-0.832258750087197	-1.07952213865349	-0.250152974207113	0.891214666250746	-1.21602591604372	-1.46329438657886	-0.262508412652782	0.830154870998651	-0.250152974207113	0.891214666250746	0.990387205535399
ENST00000454345.5	0.167112204633652	0.330327941906127	0.162508096037775	0.299630643977052	-1.55283522046335	-1.38961958561019	0.164073315201999	0.402899893971885	0.164073315201999	0.402899893971885	0.837269900724015
ENST00000587505.5	0.495401605587941	2.29367299214831	1.85710121572669	0.172686826026988	-1.14743524093367	0.650824354432875	1.74449027205614	0.808246038159522	1.74449027205614	0.808246038159522	0.971794959970179
ENST00000361127.6	1.09945289575354	0.674170876930887	-0.426013238535515	0.00325988151931661	-0.0175506950543474	-0.442832776051803	-0.424709730518283	0.0142362396710836	-0.424709730518283	0.0142362396710836	0.149672527486064
ENST00000354926.9	-0.200707269762226	-0.54337437425721	-0.34286102282148	0.000285404888821966	-0.606910288528166	-0.949577422032216	-0.342785808177164	0.00131163655935501	-0.342785808177164	0.00131163655935501	0.0246366433257164
ENST00000257181.10	-0.749650940498437	-0.616817835903667	0.132660023565228	0.30595852238152	-0.562320205157529	-0.429487197042573	0.132660019724948	0.399045404998677	0.132660019724948	0.399045404998677	0.835530354294632
ENST00000403245.8	1.3450981321476	1.13865419887844	-0.207387636635335	0.455035933353422	-1.09635060767991	-1.30279489613222	-0.201764528514183	0.57998438994755	-0.201764528514183	0.57998438994755	0.916352846082379
ENST00000439502.6	0.294934355444202	-0.533337065066001	-0.830611447361359	0.00104407744202237	2.5495421197986	1.72127082515576	-0.828240997171143	6.96972505014634e-05	-0.830611447361359	0.00104407744202237	0.0206040092672516
ENST00000395131.5	0.00590561571335222	-0.132696286932771	-0.139023025974595	0.126649447635284	0.360792429386097	0.222190552469252	-0.138580427633036	0.0749078215076185	-0.139023025974595	0.126649447635284	0.527327516994984
ENST00000647146.1	-0.879794977017668	0.402980863323425	1.34549182327902	0.250739760638008	0.55504254316061	1.83775711876087	1.29339822605873	0.85637173520391	1.29339822605873	0.85637173520391	0.984515513579014
ENST00000377100.8	-0.757725081539082	0.726433978746175	1.47793212816513	0.000628647247596162	-0.891903546648693	0.592255090921028	1.49167166323412	0.00364479580087402	1.49167166323412	0.00364479580087402	0.0556050986465973
ENST00000404537.6	0.443706687159662	0.234116258141262	-0.217675753779758	0.697680884163592	2.43784571339805	2.22825506276928	-0.205873897433483	0.702824674243159	-0.205873897433483	0.702824674243159	0.951630352666009
ENST00000304735.4	0.154814315395874	0.275916726028004	0.117895475100211	0.786646641088285	1.94923184516332	2.07033432249606	0.12271614728832	0.729124180549718	0.117895475100211	0.786646641088285	0.968496530248378
ENST00000297991.6	-0.761384833947543	-0.757691948130109	0.0027232266313173	0.989143996816548	0.759660727461643	0.763353609090676	0.00352441461125308	0.980591363139307	0.0027232266313173	0.989143996816548	0.999803653378157
ENST00000267615.11	-0.233669582383657	-0.607729811007992	-0.376744633975096	0.115659985492651	-0.817924990330878	-1.19198537719006	-0.374832233970717	0.177148159108112	-0.374832233970717	0.177148159108112	0.614109866692131
ENST00000405940.6	-0.0402842578979811	1.1248559813319	1.16955825518911	0.250326656137792	-4.36045677340357	-3.19532810316844	1.12742094978126	0.694306069718117	1.12742094978126	0.694306069718117	0.949775499153476
ENST00000300030.8	-0.151258238844999	0.253774545090875	0.404148222721402	0.0113502312973216	-0.841103095304857	-0.436070415704381	0.405743953468149	0.03865536447764	0.405743953468149	0.03865536447764	0.280856186780616
ENST00000396478.4	-0.763881880259944	-0.433785592746184	0.327545731247443	0.309907973361385	0.74039631968659	1.07049240168929	0.330114912420552	0.341598223905136	0.330114912420552	0.341598223905136	0.797301457314299
ENST00000261593.8	-0.819195140053777	-0.451696998843045	0.365942931091412	0.0312501951479707	-0.560757636664206	-0.193259702761734	0.367610078778076	0.0480861177078347	0.367610078778076	0.0480861177078347	0.322336488050123
ENST00000357992.9	-0.78663961407606	-1.07903403220525	-0.295346662470644	0.466894827533226	-3.09356171972535	-3.38595694866181	-0.297311551917071	0.564956426840995	-0.297311551917071	0.564956426840995	0.910799859919819
ENST00000674768.1	2.62653237593572	10.1914217301038	7.56900136784519	1.45029662353777e-22	-7.21377098142733	0.351215772691866	3.07513483466408	0.235041929912778	3.07513483466408	0.235041929912778	0.689638344938843
ENST00000271375.7	-0.413082325242069	0.0132277796395659	0.42554175492185	0.000269278235678415	-1.48113990790468	-1.054829854502	0.426560845144349	0.0021281589105646	0.426560845144349	0.0021281589105646	0.0365741703795141
ENST00000314289.13	-0.480692983309288	-0.592931919953796	-0.11369328257245	0.577716762311113	-0.639810893679059	-0.752049974111837	-0.112630731578333	0.636159569014774	-0.112630731578333	0.636159569014774	0.933331975832655
ENST00000265990.11	0.40903740177682	0.100131614047102	-0.309410376596653	0.0738036741734776	-0.240116586312646	-0.549022508872023	-0.308440009103972	0.134917996217808	-0.308440009103972	0.134917996217808	0.544559924407716
ENST00000275034.5	0.75665135415854	0.582633517816361	-0.174429513364835	0.202333768347085	-0.737789327651581	-0.911807247757246	-0.173622186543515	0.294886612889531	-0.173622186543515	0.294886612889531	0.75333669891851
ENST00000643500.1	-0.965831807402206	-1.75509851288923	-0.745901316918687	0.945972623309385	0.592198470475091	-0.197104816132866	-0.76388322851132	0.812117056742493	-0.745901316918687	0.945972623309385	0.996513171646127
ENST00000420124.4	0.378065544947821	0.498122046777284	0.119245483998893	0.459435020026122	-1.36875639313528	-1.24870001724582	0.120845527775548	0.564012010277245	0.120845527775548	0.564012010277245	0.910799859919819
ENST00000262844.10	-0.494952350439829	-0.626709391660717	-0.133431460015605	0.467525623373374	0.39294979946415	0.26119273574532	-0.131816231955826	0.48115018974381	-0.131816231955826	0.48115018974381	0.876885774995692
ENST00000199814.9	-0.599267277562191	-0.366756609277558	0.231722544920175	0.0594612712384018	1.17369006604276	1.40620076444176	0.232571279894934	0.0243322317693138	0.231722544920175	0.0594612712384018	0.3645510410251
ENST00000353275.9	1.75282433261838	10.9080359419015	9.15261184217465	9.39140942941799e-142	-9.3528823874419	-0.19761973798911	4.42341626301337	1.51405471928103e-09	4.42341626301337	1.51405471928103e-09	1.32183033212111e-07
ENST00000540801.6	0.0103693743959833	0.539204472751255	0.525409636274813	0.105751187049132	-1.73746627605726	-1.20863159706598	0.533838429480245	0.216485430625173	0.533838429480245	0.216485430625173	0.669663782557947
ENST00000556143.6	-0.170201057179363	-0.284645042204051	-0.125911253381576	0.778920932958065	0.124309293738107	0.00986503733938008	-0.113658475303839	0.821166850037525	-0.113658475303839	0.821166850037525	0.973743882735673
ENST00000404138.5	-0.291070565195787	-0.438576044409035	-0.14844105012343	0.326115877833729	-1.0209580028673	-1.16846356969719	-0.147651473346773	0.411733692114571	-0.147651473346773	0.411733692114571	0.843029575288907
ENST00000313368.8	-0.45812513552139	-0.338687726288449	0.118550476598512	0.337225905014901	-0.585623242721118	-0.466185867810776	0.119416930326866	0.380708936072871	0.119416930326866	0.380708936072871	0.823734201712854
ENST00000589807.1	1.39208725677077	2.18497501219583	0.781834404881947	0.224038518443948	0.345356498618015	1.13824424563454	0.823480360051274	0.239505365617788	0.823480360051274	0.239505365617788	0.694769286280415
ENST00000369151.8	-0.432145543087406	-0.479570503832487	-0.0502421490186276	0.883967133405855	-1.69539407468318	-1.74281949607213	-0.0482419513020753	0.905998896991027	-0.0482419513020753	0.905998896991027	0.993699331671246
ENST00000272418.7	-0.306766407218829	-0.0723476585871203	0.233971038847392	0.0218743246351392	-0.0477084553358305	0.186710288653794	0.234457970843285	0.0227463855865788	0.234457970843285	0.0227463855865788	0.203348732077899
ENST00000519682.5	-0.220368709326597	-0.0466226605131946	0.172747799024644	0.45593094918651	-0.826245330324169	-0.652499577047956	0.174361079939899	0.569502274522075	0.174361079939899	0.569502274522075	0.913027519003879
ENST00000379188.7	-0.696730236147442	-0.480498348029277	0.215123193634289	0.298910434626789	-0.972660641772426	-0.756428933245479	0.216246545432831	0.39238871316891	0.216246545432831	0.39238871316891	0.832743359440416
ENST00000233078.9	-0.213025927607132	-0.235940367973972	-0.0233356384005357	0.770665693800361	-0.198644387591233	-0.221558816932566	-0.022885381991912	0.760993954290386	-0.0233356384005357	0.770665693800361	0.966698243269349
ENST00000298229.7	0.451620603133161	-0.0513900803817983	-0.503486943111284	0.00292811280908907	-0.940861941723943	-1.44387275488776	-0.502608869236215	0.0162461616029775	-0.502608869236215	0.0162461616029775	0.166005956529301
ENST00000560583.5	-0.457542227051193	-1.56410833674073	-1.11780391900398	0.1569316379465	1.72039445242263	0.613829313128587	-1.11707855709316	0.178205859508341	-1.11707855709316	0.178205859508341	0.615558295024195
ENST00000263256.7	0.308119353932065	0.11465258710564	-0.195015706228052	0.255915530710734	-0.572641905947261	-0.766108755741497	-0.192892483954362	0.340813466440236	-0.192892483954362	0.340813466440236	0.796252913565039
ENST00000359462.9	-0.527301969141597	-0.410142017996732	0.116950287701735	0.135302692903969	0.0295997342507748	0.146759684394534	0.117122020801884	0.132080720038665	0.116950287701735	0.135302692903969	0.545427645752843
ENST00000372622.8	0.040879650911111	0.386040849833279	0.344052461792192	0.049356788258241	0.0776339341501801	0.422795066607259	0.345921354315415	0.0787436865112469	0.345921354315415	0.0787436865112469	0.4228985486699
ENST00000649276.1	-0.816063533105417	-0.929654864772152	-0.116990816732507	0.780596250820799	-0.34326078358098	-0.456852792170164	-0.116302113493806	0.803829666041872	-0.116302113493806	0.803829666041872	0.971794959970179
ENST00000303251.11	0.264287341639788	0.308818778265499	0.042315951651545	0.845387883151249	-1.10441301067723	-1.05988176268997	0.0458518507961916	0.867957180046831	0.0458518507961916	0.867957180046831	0.986357949959529
ENST00000326047.9	0.770525987106437	0.791243703612699	0.0200290986970642	0.872637547755256	-0.457349191105547	-0.43663150284871	0.0212588626287582	0.877351247809258	0.0212588626287582	0.877351247809258	0.98880703358055
ENST00000285599.8	0.173715631739391	-0.370697793490306	-0.544995282458904	0.158005034836551	0.103991015018441	-0.44042308542874	-0.544443106140335	0.246891776206922	-0.544443106140335	0.246891776206922	0.701162799046232
ENST00000325875.7	0.155116604154583	0.157433446816804	-0.000720303714637716	0.983289506570708	1.11240636130561	1.11472327014062	0.00348173831913301	0.987684171795506	0.00348173831913301	0.987684171795506	0.999803653378157
ENST00000354700.10	0.221596693558261	-0.531141032399973	-0.756119989632749	0.00314624861165026	-0.714476031465423	-1.46721394952656	-0.753083278758571	0.0133296379710536	-0.753083278758571	0.0133296379710536	0.143316590323259
ENST00000510979.5	-0.211078933995588	-0.0854868533862485	0.12511718821879	0.345915969931062	0.901042770825737	1.02663484863159	0.125813040649717	0.330401865104871	0.12511718821879	0.345915969931062	0.800971988087774
ENST00000532485.6	0.473386222228892	0.700179325448779	0.224775743084447	0.401725158079363	-0.555772233960606	-0.328979353460167	0.229589235305843	0.487661342046216	0.229589235305843	0.487661342046216	0.879583779127887
ENST00000295694.9	0.764876837337733	0.467328851362029	-0.300129256235321	0.493757934134145	-1.4806548501327	-1.77820345199949	-0.290385893982254	0.61340379018726	-0.290385893982254	0.61340379018726	0.92431557970517
ENST00000261461.7	0.102705126139832	0.214734677744161	0.111215018919754	0.51589183857441	-1.03499700269927	-0.922967582762544	0.112628766013089	0.602993405948984	0.112628766013089	0.602993405948984	0.920990279668179
ENST00000261250.8	-0.220140242283426	-0.318724426555914	-0.101417347101497	0.699478945756127	0.209949076909812	0.11136469184418	-0.0981384380582968	0.732805804733335	-0.0981384380582968	0.732805804733335	0.957102943393029
ENST00000216085.12	1.40704791424395	1.02520685511218	-0.384177105117324	0.45394150173742	-0.49693712877152	-0.878778762947901	-0.372092200269378	0.562604809627139	-0.372092200269378	0.562604809627139	0.909500830510105
ENST00000370203.9	-1.20010542329831	-0.677325026683781	0.519265246095126	0.0547490703522019	-0.402537721975693	0.120242564217719	0.522412269464175	0.0666196349186411	0.522412269464175	0.0666196349186411	0.384463287079392
ENST00000308020.6	-0.334942887058777	-1.11570701751092	-0.783617645680049	0.000172031801875814	0.944454263008406	0.163690129715711	-0.781855493263194	0.000129294466875634	-0.783617645680049	0.000172031801875814	0.00472892456894396
ENST00000445593.6	0.0167693066006577	0.0700686207310848	0.0531831821316913	0.559705398103823	0.402220596981335	0.455519891714874	0.0534085341385987	0.592254143339332	0.0534085341385987	0.592254143339332	0.920167141032309
ENST00000216832.9	-0.357814514466687	-0.194292268031699	0.163056320505316	0.118664803494005	-0.972460468873391	-0.808938260889064	0.163616876400312	0.177796342815487	0.163616876400312	0.177796342815487	0.615184365613637
ENST00000442241.9	0.939779692677013	0.154061230940938	-0.786372361738757	4.03197994323585e-09	1.44231383892243	0.656595392871044	-0.785565236007522	8.70520362675422e-10	-0.786372361738757	4.03197994323585e-09	3.16553936118941e-07
ENST00000399455.2	0.356855222122766	0.0669636135701585	-0.291086068760164	0.0428500987898661	-0.813953118829979	-1.10384477047561	-0.289685463200502	0.0762488062143023	-0.289685463200502	0.0762488062143023	0.415843689263709
ENST00000545197.3	-0.345302487721399	0.109436077387122	0.450406593084768	0.270545836951302	0.904678713700279	1.35941709093463	0.456917758861028	0.262532945541706	0.450406593084768	0.270545836951302	0.728011784631745
ENST00000530704.6	-0.711409542877569	-0.987126420717267	-0.277634260688821	0.406191868268331	-1.74931316995878	-2.02503058963151	-0.27868195155845	0.501338394076828	-0.27868195155845	0.501338394076828	0.885865591735819
ENST00000380084.8	-0.078179931600746	0.0271386197933269	0.105065902304795	0.243630991211564	1.02217071412087	1.12748928392248	0.105399227536493	0.170863589174757	0.105065902304795	0.243630991211564	0.698596872818507
ENST00000372517.8	-0.871839235419721	-1.02206210737531	-0.151082507599686	0.397956376419092	-0.230968688321755	-0.381191713272382	-0.150627444870353	0.470124102111231	-0.150627444870353	0.470124102111231	0.873877988954144
ENST00000302243.12	0.281289152403149	0.0992980929717837	-0.182307548858236	0.204814277948373	1.50804131756839	1.32605025851404	-0.181709860458049	0.194588991163219	-0.182307548858236	0.204814277948373	0.656428257048632
ENST00000358290.9	0.00450432466212775	0.0809122851448997	0.0751041930107357	0.713173043542413	1.56266596750477	1.63907399215473	0.0768446121764019	0.638844115735715	0.0751041930107357	0.713173043542413	0.953682523019213
ENST00000353533.10	0.101121563170006	-0.0207545219345854	-0.124606230154898	0.624195859502952	-0.708669157888076	-0.830545445214661	-0.121144949523168	0.694716650755766	-0.121144949523168	0.694716650755766	0.949775499153476
ENST00000632065.1	0.778518029745451	0.482069285621153	-0.296612550329632	0.0785088716568461	1.04359445078949	0.747145620388179	-0.296054929907641	0.128381768174099	-0.296054929907641	0.128381768174099	0.530885283961877
ENST00000355312.8	-0.150958402949872	-0.497419909430832	-0.34827039433218	0.125438600821457	-0.18555310157979	-0.53201476819214	-0.346695107507688	0.188757932391119	-0.346695107507688	0.188757932391119	0.630329044120039
ENST00000478753.5	-0.342473014959083	-0.495644704543848	-0.153925973149256	0.224113001293072	-0.903770581445965	-1.05694232578938	-0.153255274243918	0.296869705843303	-0.153255274243918	0.296869705843303	0.755183939363163
ENST00000360635.7	0.649821776445971	0.270620173975762	-0.38296781001389	0.227605491788967	1.28808370005717	0.908882070855833	-0.37748198933316	0.242384233825298	-0.37748198933316	0.242384233825298	0.696903474503913
ENST00000315616.12	-0.754401203227556	-0.698431487325881	0.0544793967066055	0.738191082352911	0.116132135487293	0.172101821401453	0.0555762968555809	0.738030533601987	0.0544793967066055	0.738191082352911	0.958224553042078
ENST00000268835.7	-0.226578331468494	-0.00234478525316097	0.222562371342842	0.221591727917106	0.716363058875027	0.94059661178178	0.224504960051632	0.193822902377558	0.222562371342842	0.221591727917106	0.674353186491739
ENST00000264866.9	0.0110474757826326	0.112149950543837	0.0915362094594174	0.869551797077005	1.27314344005072	1.37424603125552	0.103971312784206	0.802989514590039	0.0915362094594174	0.869551797077005	0.986668761291828
ENST00000361524.8	-0.132693069992779	0.508244412826	0.637978484712766	0.145137794441408	-2.03837911146722	-1.39744251679083	0.649392221484339	0.304740855758937	0.649392221484339	0.304740855758937	0.763221454639018
ENST00000383794.7	0.475945825760977	0.137505671342505	-0.339780137085513	0.0619118852030529	-0.658860415227877	-0.997300681031975	-0.337629288392169	0.127199201265938	-0.337629288392169	0.127199201265938	0.528443187153359
ENST00000075430.11	0.187540425524692	-10.6961973259424	-6.18178763750856	1.93820410076622e-10	0.530537259207169	-10.3532072640263	-6.26215423936324	1.80438231073798e-09	-6.26215423936324	1.80438231073798e-09	1.53837688727216e-07
ENST00000394287.7	-0.184448113033385	9.73304788150102	9.91297878014814	1.62579351464625e-27	-8.26838403955695	1.64916334658476	5.26136316673667	4.85460720680361e-07	5.26136316673667	4.85460720680361e-07	2.58430870477306e-05
ENST00000317276.9	0.140855216892875	0.322275376109739	0.18027167316366	0.498723961797186	0.136474369030583	0.317894308539664	0.182730493591528	0.571601674399714	0.182730493591528	0.571601674399714	0.913086409863304
ENST00000337339.7	-0.121127097126135	-1.64737755922621	-1.44409653821198	0.699485524084723	-1.00945921239334	-2.53573048148212	-1.45193010890977	0.588267801269466	-1.44409653821198	0.699485524084723	0.950902692381906
ENST00000300283.10	1.07073623914387	0.722507499709693	-0.348802612830198	0.287905749331861	1.45286172605761	1.10463277579169	-0.34633109348464	0.352082932218058	-0.34633109348464	0.352082932218058	0.803642126705396
ENST00000210444.6	-0.187901993309816	-0.353125285930178	-0.165818734686156	0.0859481745538155	-0.0329999643183748	-0.198223247660228	-0.165223058824866	0.0742537083163763	-0.165818734686156	0.0859481745538155	0.441389378308606
ENST00000394780.8	0.548146630588258	-0.298997036296809	-0.855705338748421	0.0447139284274883	-0.0833209630097023	-0.930464970960691	-0.845909949095027	0.0899473166110654	-0.845909949095027	0.0899473166110654	0.450685190220935
ENST00000443124.5	0.575584858408954	0.557065403644	-0.0284398828978198	0.927386804342114	1.05842672125883	1.03990733416029	-0.0130016714929573	0.979483217831945	-0.0130016714929573	0.979483217831945	0.999803653378157
ENST00000327300.12	-0.206840252190103	-0.0203549835807879	0.186349048420794	0.0114335740680478	0.949807593146463	1.13629287620329	0.186589328220305	0.00272854706726928	0.186349048420794	0.0114335740680478	0.129973535213131
ENST00000265299.6	0.79630493821155	1.16397026667302	0.365832195299449	0.11806531128808	-0.117959080630215	0.249706143353887	0.370905144788808	0.177694940832032	0.370905144788808	0.177694940832032	0.615184365613637
ENST00000333868.10	-0.0813150279864227	0.101133323405277	0.18194651288966	0.653205387763472	1.2141310650225	1.3965792270994	0.18297187847864	0.730315882808693	0.18297187847864	0.730315882808693	0.957102943393029
ENST00000451251.5	0.729484883009495	0.272500221038331	-0.45913426063166	0.173878405183223	1.1718322699046	0.714847529008085	-0.455402937664924	0.210411541774105	-0.455402937664924	0.210411541774105	0.66283283388266
ENST00000419119.1	-0.0751729307849951	-0.153184027040405	-0.0795195328222453	0.688478929071596	-0.261803069960661	-0.339814274463896	-0.0775681349650981	0.732503478829668	-0.0775681349650981	0.732503478829668	0.957102943393029
ENST00000651302.1	0.0928993978801211	6.86201798356779	6.77105420141333	2.24444438177882e-35	-5.95043854907965	0.818685799090306	6.7339371697296	0.0377890645762743	6.7339371697296	0.0377890645762743	0.277722677036527
ENST00000592035.5	-0.2890183392531	1.20267049857126	1.49113096912501	8.28417032161555e-05	0.0958620982798846	1.58755047940288	1.49668697477274	0.00225736741315485	1.49668697477274	0.00225736741315485	0.0383121040029145
ENST00000262375.11	0.188328126054095	0.17053281322095	-0.0179454325135671	0.917665908210098	1.22914266253008	1.21134726892349	-0.0175636151721075	0.924270222504492	-0.0175636151721075	0.924270222504492	0.994401917641477
ENST00000594202.5	1.23208367103876	2.49525398583361	1.26822162483087	0.239416232381616	0.493136615058903	1.75629869989194	1.24699419363502	0.703397314029652	1.24699419363502	0.703397314029652	0.951740028668835
ENST00000377294.3	0.0655105754911894	-0.0850126052577604	-0.154396979457307	0.709271548550837	-0.566559169368685	-0.717082959142389	-0.148110991818512	0.762571762404927	-0.148110991818512	0.762571762404927	0.96419252034816
ENST00000322764.10	-0.851216625866731	-0.838419754001892	0.0122813734351084	0.919805668155618	0.993612790050474	1.00640968179138	0.0126142037032935	0.90326259932615	0.0122813734351084	0.919805668155618	0.993765760618026
ENST00000366899.4	0.420200486351782	0.547393408007407	0.117873014921744	0.826941317545504	0.413859820613386	0.541052454430843	0.135634788969146	0.818161088837769	0.117873014921744	0.826941317545504	0.974663635206187
ENST00000663595.1	-0.210309750160331	-0.147943728057304	0.0601247262848177	0.784967785441857	-1.35883979145308	-1.29647398525705	0.0626299210540653	0.823251453984131	0.0626299210540653	0.823251453984131	0.974053778341696
ENST00000419065.6	0.148820985630682	0.154677072513149	0.00320324836827801	0.997771813285595	1.48169772209226	1.48755387868191	0.00650826382994951	0.973947742491163	0.00320324836827801	0.997771813285595	0.999803653378157
ENST00000488653.6	0.0450741197604664	0.305536062833885	0.257576776087449	0.303328710440794	0.475594775644501	0.736056694323108	0.261402741847251	0.294696339083484	0.257576776087449	0.303328710440794	0.761496714295004
ENST00000595646.6	-0.187840769728755	-0.369861356207429	-0.188784684022032	0.594007220705063	-0.0971712808086679	-0.279192059872297	-0.18202940605444	0.644624377538351	-0.18202940605444	0.644624377538351	0.935191734685118
ENST00000372466.8	-0.13609327522207	0.615459477900435	0.747276713036172	0.107579529742127	-0.137451474080102	0.614100820448554	0.759792229541819	0.173540799266286	0.759792229541819	0.173540799266286	0.60696348169679
ENST00000261590.13	-0.0997151979831969	-0.0901354441659587	0.00872865415148505	0.950276227852047	0.190814390325632	0.200394111897118	0.00963161827085579	0.942705649741921	0.00872865415148505	0.950276227852047	0.996513171646127
ENST00000256496.8	0.0915074234909243	0.0970067057421475	0.00476817581273292	0.971747518508352	0.035318748129245	0.0408179470837744	0.00578992763098585	0.969825633579078	0.00476817581273292	0.971747518508352	0.999803653378157
ENST00000375571.6	-0.429080623271085	-0.302457117978912	0.126399141861353	0.138790087125112	-0.227950482429591	-0.101326990469501	0.12654675244687	0.165203348851798	0.12654675244687	0.165203348851798	0.59450759382013
ENST00000370110.5	-0.00945268351019369	0.045065441068692	0.0538921071396654	0.653995405670923	0.382678066413725	0.437196185993786	0.0547412281894544	0.648035017327837	0.0538921071396654	0.653995405670923	0.93857826315405
ENST00000401607.6	1.22730442913475	0.586375286681309	-0.641610836012157	0.0131022303434785	2.36753201597795	1.72660277747508	-0.640249603552033	0.0203372735252631	-0.640249603552033	0.0203372735252631	0.191493240708539
ENST00000263856.9	-0.365461685230484	0.0645518092379124	0.429103061384293	0.0182061888958061	-1.49866416696254	-1.06865085690894	0.430739092128313	0.0695806259337476	0.430739092128313	0.0695806259337476	0.394402050100958
ENST00000321556.5	-0.767106912098328	-0.626032525610345	0.13680730066847	0.664142743312274	-0.208007807680243	-0.0669336476293844	0.140040479600835	0.689409079404024	0.140040479600835	0.689409079404024	0.949221111025412
ENST00000521264.5	-0.20543303227171	-0.089320039736699	0.114209893278846	0.689227834551595	2.78218257521114	2.89829581560159	0.1163949877557	0.459996610027694	0.114209893278846	0.689227834551595	0.949221111025412
ENST00000321919.14	0.0903632981343813	0.214357712076639	0.123532794654558	0.176737901431358	-0.497397484718596	-0.373403081134498	0.124053678537165	0.202872117777106	0.124053678537165	0.202872117777106	0.653852162227278
ENST00000301838.5	-0.0940795590554719	-0.119700448734838	-0.0266384545607568	0.89666463588426	-0.726411857389713	-0.752032891314602	-0.0250854895117905	0.915493560166839	-0.0250854895117905	0.915493560166839	0.993765760618026
ENST00000524270.5	0.775834211251896	0.236085909142005	-0.547042119317426	0.172992594023763	0.376151628885271	-0.163596880837462	-0.536148322918843	0.24165221708551	-0.536148322918843	0.24165221708551	0.696447795181747
ENST00000394829.6	-0.484601637180333	-1.2698525404948	-0.790780686263889	0.0109672949407476	-0.199788440267038	-0.98503959151233	-0.788173366113458	0.0238629754534425	-0.788173366113458	0.0238629754534425	0.208834523755748
ENST00000441429.1	-1.035859814999	-0.493242628416841	0.537390071002463	0.202862054559249	-0.902383092297834	-0.359766605796154	0.542422023527268	0.300167006375045	0.542422023527268	0.300167006375045	0.758655435731564
ENST00000273130.9	-0.225207597264619	-0.150112005415619	0.0745078280974647	0.482804651917543	0.871604573897008	0.94670018893095	0.0751259738616148	0.407867017755065	0.0745078280974647	0.482804651917543	0.87784857820329
ENST00000328709.8	-0.252286970164869	0.349572437259122	0.600022990729978	0.0211816946812803	-1.7961243388895	-1.19426526564754	0.603867919216321	0.0827739852369404	0.603867919216321	0.0827739852369404	0.432514153437295
ENST00000611055.4	0.541977277958814	0.307228943613909	-0.235216517563486	0.0834368266016062	0.713971253593936	0.479222886610473	-0.234616775142485	0.113682766401459	-0.234616775142485	0.113682766401459	0.501260618076411
ENST00000265866.11	0.582507106696648	0.220027825682439	-0.362702441375563	3.8724320005702e-07	-0.444848620574921	-0.807327905386694	-0.36230990696695	1.55248610161579e-06	-0.36230990696695	1.55248610161579e-06	7.41481500816167e-05
ENST00000468777.5	-0.511955496462194	-0.644715414693423	-0.134459511964215	0.566013906307036	0.833104279911144	0.700344263277665	-0.133352851686035	0.590331888502181	-0.133352851686035	0.590331888502181	0.918919611120891
ENST00000549183.1	-0.166146054725396	-2.70512591103158	-2.54564506987147	2.79317984953156e-12	-0.0192188632654015	-2.55819911157784	-2.54829091182358	2.93688575834243e-10	-2.54829091182358	2.93688575834243e-10	3.02360700762178e-08
ENST00000359114.9	0.204378479392669	0.0623425494290463	-0.142998826875749	0.507185871397764	-0.368065569889481	-0.510101664928145	-0.141268214759427	0.584908815292178	-0.141268214759427	0.584908815292178	0.917417855943086
ENST00000269980.7	0.059506837178844	-0.215481993109036	-0.276581967908582	0.136409430207989	0.742020197762695	0.467031336838692	-0.274909274684882	0.153528791751919	-0.274909274684882	0.153528791751919	0.580949966847674
ENST00000264596.4	0.531218807565041	0.383245970943986	-0.151480955933932	0.590837656113122	0.608740002023158	0.460767120594915	-0.145922022712264	0.626887298055833	-0.145922022712264	0.626887298055833	0.929299988958107
ENST00000221086.8	0.063619479896001	0.0575874717625978	-0.0105100990221025	0.966470800675845	-0.0484048727193411	-0.0544369910378391	-0.00444406367735883	0.988559336253894	-0.00444406367735883	0.988559336253894	0.999803653378157
ENST00000285116.8	-0.49602097681551	-0.262300016320351	0.232365563880909	0.184225650344507	-0.0411403917691274	0.192580501359843	0.233680459113808	0.224513597633898	0.233680459113808	0.224513597633898	0.678073843509332
ENST00000442656.6	0.266409084241996	-0.577073196946563	-0.839903133613147	0.959333460449556	-0.026566073362597	-0.870072856145352	-0.878795802641706	0.794849242798651	-0.839903133613147	0.959333460449556	0.997247085191096
ENST00000429671.6	0.562234276098441	0.163768475837121	-0.401575512338838	0.268808450420692	3.34347974232914	2.94501440453243	-0.397832559759323	0.0656427341717957	-0.401575512338838	0.268808450420692	0.725397284728241
ENST00000503277.6	-0.201641692593838	-0.723062993003005	-0.5215258935204	1.30533760745683e-16	2.06825493015763	1.54683364393998	-0.521470654660795	4.31582722372322e-23	-0.5215258935204	1.30533760745683e-16	2.90717332860743e-14
ENST00000593767.3	-0.110844385658282	-0.438370784934536	-0.328766836303053	0.0467840130038056	0.371239043579641	0.0437126059750121	-0.327758374983306	0.0618939303723058	-0.327758374983306	0.0618939303723058	0.371271242402029
ENST00000336283.7	0.180405405861554	-0.1730149437356	-0.354666817571553	0.0178711235575039	0.372637446067974	0.0192170710502084	-0.353232180507222	0.026105113178466	-0.353232180507222	0.026105113178466	0.222046064003585
ENST00000396252.6	0.022354068102538	-0.195042977111931	-0.220826530944348	0.5662666502629	-2.71733873155483	-2.93473648144219	-0.215779079431018	0.665964646290007	-0.215779079431018	0.665964646290007	0.942257203923276
ENST00000593087.1	-0.269338304016924	-0.138595816341403	0.129592194366957	0.47659184745665	2.04413178645989	2.17487438761243	0.130815652160423	0.280521126224529	0.129592194366957	0.47659184745665	0.875022401830634
ENST00000299237.2	0.084177611414108	0.071413024604228	-0.0187159126367549	0.983846976231463	-0.480454512891354	-0.493219767351812	-0.00890727335456543	0.989464969230824	-0.00890727335456543	0.989464969230824	0.999803653378157
ENST00000226105.11	0.45070500867886	0.293594333126554	-0.161265788672166	0.765660912742232	1.42906389410244	1.27195281344737	-0.154799457428097	0.788254283069999	-0.154799457428097	0.788254283069999	0.96853950205612
ENST00000476279.5	-0.00129595859800559	-0.0670611072613206	-0.0662271499261202	0.631561712355696	0.817037487927945	0.751272298010868	-0.0656484451618494	0.659866907688666	-0.0656484451618494	0.659866907688666	0.940264325047121
ENST00000648994.2	-0.169918446267947	0.012567803435644	0.18128746211223	0.381844277779218	-1.75521590981688	-1.57272989443157	0.18301988804421	0.504200127033111	0.18301988804421	0.504200127033111	0.887853000162073
ENST00000378886.6	0.903091340433673	0.377687176714335	-0.52674923429485	0.0391887835585551	-1.27507921502652	-1.80048366036173	-0.523129006292753	0.114359217131656	-0.523129006292753	0.114359217131656	0.502721887882462
ENST00000258439.8	-0.475253801574728	-0.3720680135665	0.101544950048746	0.642172641677194	-0.950134268928427	-0.84694866050423	0.103316079755399	0.696129178117104	0.103316079755399	0.696129178117104	0.949775499153476
ENST00000349995.10	0.942377962720156	0.731992138439775	-0.212788937073233	0.386785539143237	-0.0503541744661975	-0.26074013542701	-0.207528177262166	0.483033632320879	-0.207528177262166	0.483033632320879	0.877936032396784
ENST00000315580.9	-0.0234201345024725	0.0112494035160293	0.0338946135807134	0.828158812546838	-0.313999333120512	-0.279329873121481	0.0351051348154732	0.849466877445512	0.0351051348154732	0.849466877445512	0.981983893316021
ENST00000473414.6	-0.263687968311981	-0.143558748992649	0.11825953454792	0.5388385938449	0.497762950727342	0.617892150052952	0.120543659027087	0.531436295024178	0.11825953454792	0.5388385938449	0.902137994777028
ENST00000587871.1	0.0521346910128929	0.105926922254966	0.0494254906971623	0.92430292965608	1.99278216764036	2.04657436866693	0.0548990015465194	0.880700401622324	0.0494254906971623	0.92430292965608	0.994401917641477
ENST00000430656.5	0.332486821694961	-0.149388381757952	-0.481433022737547	0.465591749281742	2.21656588335177	1.73468943096152	-0.482855878733307	0.505486394953524	-0.482855878733307	0.505486394953524	0.88797023244531
ENST00000216160.11	0.127571273712054	-0.0947053565447462	-0.22420283685114	0.233226112307363	0.00757203183464867	-0.214704660240737	-0.221891470366655	0.286835000527589	-0.221891470366655	0.286835000527589	0.74494476440101
ENST00000648323.1	-0.370200164143209	-0.444784957437342	-0.0776905772219458	0.777732641150007	0.0757348980261302	0.00114993438726974	-0.0749404701506786	0.806625922714806	-0.0749404701506786	0.806625922714806	0.971794959970179
ENST00000642816.3	-0.762436438129581	0.111304691462086	0.873640050893626	8.25794241681753e-10	-2.84659580454464	-1.97285487447312	0.873785566714988	2.05714386493484e-05	0.873785566714988	2.05714386493484e-05	0.000728883473962141
ENST00000222219.8	0.229428765471718	0.240201028473228	0.00968574477938144	0.959015381128766	0.346358554026811	0.357130762975163	0.0115280833307039	0.952892357677595	0.00968574477938144	0.959015381128766	0.997247085191096
ENST00000371429.4	-0.44321038513822	-0.227551858065495	0.215028633788757	0.067397409600987	0.488819389226784	0.704477925595436	0.215813410591473	0.0501324905408799	0.215028633788757	0.067397409600987	0.387721629401988
ENST00000337702.5	0.658803064527473	0.423237088526748	-0.236856391636782	0.470412306879007	-0.249820985685806	-0.485387400758097	-0.233126236660879	0.565129649038597	-0.233126236660879	0.565129649038597	0.910799859919819
ENST00000297785.8	0.229556730730574	0.228441799065353	-0.00432110106910599	0.969049321725662	1.39677416280199	1.39565932107353	0	0.999803653378157	0	0.999803653378157	0.999803653378157
ENST00000455102.6	-0.139751531239651	0.223828262894564	0.360001541854693	0.353871483462973	-0.415295418656776	-0.0517162656408202	0.366351356827241	0.446640209424733	0.366351356827241	0.446640209424733	0.863258199672604
ENST00000306999.7	1.04991114304434	0.784565086077443	-0.265825751612267	0.0480966595231813	0.504819616550661	0.239473533795182	-0.26477891861438	0.075120352426642	-0.26477891861438	0.075120352426642	0.413344691657042
ENST00000484069.1	0.724204782092018	10.8156576957263	10.0905738990923	5.75771413306323e-117	-9.63586032652402	0.455641472090688	5.42075767828891	1.6727367451757e-08	5.42075767828891	1.6727367451757e-08	1.16271185350971e-06
ENST00000431388.3	-0.428815007202823	-0.392676938179192	0.0353191737382499	0.880712868749446	-2.30408499689571	-2.26794765538417	0.035762829509939	0.934674157348988	0.035762829509939	0.934674157348988	0.996108874347865
ENST00000445090.5	-0.146773488758258	2.41071602190891	2.55952472101173	0.0062818662954888	-0.534244926899126	2.0232438545838	2.44628997400894	0.0678253445489514	2.44628997400894	0.0678253445489514	0.38895322389002
ENST00000370918.8	0.0996466624592721	0.281355745981472	0.181584092617874	0.242489965203353	0.509932964421898	0.691641928853232	0.181859107934694	0.342386090130383	0.181859107934694	0.342386090130383	0.797791037890248
ENST00000389547.7	0.228684235697456	1.70601492444302	1.47681519641002	0.00010289038077766	-3.30594979023975	-1.82862007156844	1.48885075562297	0.0236136047730736	1.48885075562297	0.0236136047730736	0.207484113436837
ENST00000354241.5	1.38206442557462	1.49089138525422	0.107221941886152	0.698124750823553	-1.02375379990147	-0.914927210103776	0.116736118122647	0.765338315270042	0.116736118122647	0.765338315270042	0.965133035709402
ENST00000541515.3	0.665822588431638	0.395462456101013	-0.271450691884216	0.183238007868236	1.67590522735513	1.40554515024954	-0.269791076481908	0.122698958963883	-0.271450691884216	0.183238007868236	0.621979874248723
ENST00000361729.3	0.0415035215584496	-0.282639533424125	-0.326358417478849	0.169607046544745	-0.633946664899689	-0.958089897239359	-0.32428234688197	0.251389192814386	-0.32428234688197	0.251389192814386	0.705676801025779
ENST00000581208.2	-0.360524614903617	-0.181303632180426	0.177775966679886	0.36267136880783	-0.613107607270396	-0.43388674221083	0.179736937711338	0.431326000917535	0.179736937711338	0.431326000917535	0.85572187584174
ENST00000534254.5	-0.186932993597561	0.775380501642726	0.956837329992204	0.0239039322174633	-1.20860082472769	-0.246287972518889	0.972037730204585	0.0751709371822419	0.972037730204585	0.0751709371822419	0.413344691657042
ENST00000299167.12	0.606428838256102	0.487464355759482	-0.119540370753222	0.421697285855621	-0.73876776092615	-0.857732332472057	-0.118226105813949	0.520963618676966	-0.118226105813949	0.520963618676966	0.89423549369971
ENST00000432791.6	0.28720479778148	-0.130227076987955	-0.418676697587223	0.0204349711842017	-0.746908983928649	-1.16434097865395	-0.416914507829335	0.0565347865081187	-0.416914507829335	0.0565347865081187	0.3529329507878
ENST00000584022.5	0.643628609997173	1.23601477270316	0.58849891941097	0.12136279931935	-0.821683928719266	-0.229298151284767	0.602110312172802	0.233667949987446	0.602110312172802	0.233667949987446	0.688280226570322
ENST00000372927.5	-0.341405050798297	0.211186701943966	0.549715940267247	0.0394902689561627	1.07952791488588	1.632119799219	0.553513352175262	0.00917233920142599	0.549715940267247	0.0394902689561627	0.284648153975299
ENST00000373191.9	-0.564672601826403	-0.103750530086562	0.458983429085784	0.0583548958571592	-1.12790082185694	-0.66697909387107	0.4618408059805	0.129255558001675	0.4618408059805	0.129255558001675	0.532892294851637
ENST00000407364.8	-0.0529898781498242	-0.0916288811829528	-0.0442783033439835	0.888422093423705	1.31944542479504	1.28080648217395	-0.0377853815684759	0.911343602848533	-0.0377853815684759	0.911343602848533	0.993765760618026
ENST00000302746.11	-0.241268963281965	-0.31681723395875	-0.0764972337233749	0.532731192420233	0.681279528228127	0.605731268511912	-0.0755117730986544	0.517287617005451	-0.0764972337233749	0.532731192420233	0.899952864223221
ENST00000382368.8	0.165794827463427	-0.0223658189070674	-0.190221092926171	0.384843234078139	0.0855101945866387	-0.102650545685821	-0.187780978971052	0.445746365093058	-0.187780978971052	0.445746365093058	0.863091963164254
ENST00000357460.7	-0.0692435384786625	0.5421134031424	0.609346776124056	0.0383860812057772	-0.228058262653529	0.38329845910882	0.614212984805317	0.0792669247289133	0.614212984805317	0.0792669247289133	0.423623873441053
ENST00000379480.9	-0.0227152696433522	-0.408820169244021	-0.387402523545566	0.539619294135803	-0.46117537257207	-0.847282036805333	-0.386205212480366	0.599102321192296	-0.386205212480366	0.599102321192296	0.920528127476892
ENST00000402301.5	-0.425980008948456	-0.20128524945834	0.224169663857435	0.457230162601973	3.91496806977224	4.13966317028919	0.224783726878719	0.105039604327596	0.224169663857435	0.457230162601973	0.868538340204584
ENST00000617190.4	-0.669539265169201	-0.719760412762337	-0.0511826614634674	0.774325283556781	1.83869925044622	1.78847813258319	-0.0503782661474151	0.757560050439797	-0.0511826614634674	0.774325283556781	0.967260383554229
ENST00000443003.2	-0.242979083286527	-0.454393896566856	-0.211438767379117	0.000296074099484802	0.887311157308685	0.675896371702567	-0.211406830874766	2.78735190783069e-08	-0.211438767379117	0.000296074099484802	0.00744483098543235
ENST00000289119.7	0.493828123168893	0.215625096806235	-0.279964171064238	0.21323746137151	1.14197024489968	0.863767186568655	-0.277661246992911	0.227842465126703	-0.277661246992911	0.227842465126703	0.681720499562961
ENST00000605337.5	-1.38283359738742	0.0537138745501511	1.43470826487432	0.00226587038110093	2.22947261941693	3.66602065692671	1.43696640753984	1.12797770079008e-05	1.43470826487432	0.00226587038110093	0.0383371216572937
ENST00000325418.5	-0.368347065974723	-0.307412813966882	0.0597490752227818	0.821467620356812	0.209477900004782	0.270411580553097	0.0605352428645083	0.857879810989351	0.0605352428645083	0.857879810989351	0.984793854850567
ENST00000337080.8	-0.19991103469554	-0.345885626040699	-0.149100948563584	0.573015329894154	1.08297830365497	0.93700374442483	-0.14596235003945	0.56408305187901	-0.149100948563584	0.573015329894154	0.91344642442529
ENST00000527615.5	-0.420830262643281	-0.695491776056443	-0.275067661607227	0.497372910394376	-1.27257671261544	-1.54723922167878	-0.275717613211621	0.577578466685543	-0.275717613211621	0.577578466685543	0.915577772194558
ENST00000369653.8	-0.325884603032006	-0.334410068753336	-0.0109389973777527	0.950764429876764	1.19183192417589	1.1833064972757	-0.00841789264306469	0.965273540135529	-0.00841789264306469	0.965273540135529	0.998309359850703
ENST00000292431.5	-0.514791967981196	-0.464172079505547	0.0496779643577718	0.731740427145007	-1.71897196610585	-1.66835216346912	0.0504481642309642	0.772483751722796	0.0504481642309642	0.772483751722796	0.966925297722686
ENST00000226299.8	-0.1356993858867	-0.0777775875518843	0.0576275731106859	0.544010743763592	0.363993402177633	0.421915201684184	0.0580391986659513	0.531400313390307	0.0576275731106859	0.544010743763592	0.902841707026882
ENST00000651992.1	-0.0487722015452331	-0.250024018522496	-0.203633035726679	0.450801606488247	0.77149265540653	0.570241187399913	-0.201157307818684	0.316082645168266	-0.203633035726679	0.450801606488247	0.865441002372393
ENST00000341156.9	0.544446199443323	-0.363027796374889	-0.914093586105613	0.0425996738278333	-0.800316495886222	-1.70779105986447	-0.907277989791707	0.104427635772205	-0.907277989791707	0.104427635772205	0.484944165609394
ENST00000320631.8	-0.779211703269664	-0.812244138401185	-0.0336269000153693	0.806530406834775	0.331099963648946	0.298067479240757	-0.0333666939978898	0.821479610608042	-0.0333666939978898	0.821479610608042	0.973743882735673
ENST00000602677.5	0.308393964269544	-0.0769438717768369	-0.38778310250559	0.0654120012830136	1.09467338699848	0.709335577637472	-0.385206896675992	0.0551899886140308	-0.38778310250559	0.0654120012830136	0.381020497737409
ENST00000446108.5	-0.481336720612493	-0.398968526371094	0.0819991938862099	0.45902218057274	-2.23493270880367	-2.15256457896112	0.0823074598127773	0.548619446151523	0.0823074598127773	0.548619446151523	0.90372487357134
ENST00000296861.2	0.767305009517477	0.771420641537383	0.00184100722712666	0.981479569988437	-1.66739567086626	-1.66328041032295	0.00954465820030936	0.976529713929137	0.00184100722712666	0.981479569988437	0.999803653378157
ENST00000370626.4	-0.528864094910927	-0.286282385689754	0.233092747357029	0.633224779243856	0.818180371186804	1.06076191931581	0.242427357388693	0.611092197500834	0.233092747357029	0.633224779243856	0.932171921856398
ENST00000423497.5	0.0334965488742362	-0.0346921972100953	-0.0686388275505261	0.607675695560843	1.74975670077907	1.68156799490083	-0.068128821164356	0.551122507815618	-0.0686388275505261	0.607675695560843	0.922472416664824
ENST00000367448.5	-0.227056433933457	-0.143616461550452	0.0828856879474125	0.547951948327283	-1.01653708322251	-0.933097200487273	0.0836224475828482	0.623045863640747	0.0836224475828482	0.623045863640747	0.927716119645917
ENST00000342782.4	-0.110446964474161	-0.393691994868625	-0.287767220331431	0.338966352711874	1.02472213392867	0.74147710213436	-0.282929663773123	0.338072337055237	-0.287767220331431	0.338966352711874	0.794263537267012
ENST00000394065.2	0.102291800976679	-0.763795815731814	-0.876885286887455	0.117304909408469	0.811279877561019	-0.0548082487573006	-0.869065745450456	0.151949768998122	-0.869065745450456	0.151949768998122	0.578604756036871
ENST00000467766.5	1.00981503198834	-0.03944176831086	-1.05086041181111	0.0542336560576103	5.97419833124471	4.92494264674194	-1.04917169778194	8.92138244636111e-07	-1.05086041181111	0.0542336560576103	0.346238824594471
ENST00000303142.11	-0.274218771453077	-0.0959173669100649	0.169386933581514	0.765791895556466	1.53075219767682	1.70905371887912	0.179795143549351	0.687864244983727	0.169386933581514	0.765791895556466	0.965133035709402
ENST00000284617.7	-0.316162846656499	-0.260980144803641	0.0549241501416846	0.856083730691438	-0.816334175706135	-0.761152462479419	0.0557097433132698	0.919293495382712	0.0557097433132698	0.919293495382712	0.993765760618026
ENST00000553264.5	-0.283677128683251	-0.168412266922196	0.113425736041492	0.673465036480636	-0.468624930322226	-0.353360363634385	0.115740542554573	0.733066991792131	0.115740542554573	0.733066991792131	0.957102943393029
ENST00000527906.5	-0.178583216805959	0.141646355488648	0.319142273379899	0.321241718976253	-2.80295569576663	-2.48272679179082	0.322430331878945	0.491457357892941	0.322430331878945	0.491457357892941	0.881394349950238
ENST00000366481.4	-0.0981797267783197	-0.185257143405534	-0.0878020188679223	0.666983280881891	-1.7136444464069	-1.80072208797425	-0.0864522253743614	0.737479504344917	-0.0864522253743614	0.737479504344917	0.958224553042078
ENST00000319410.9	-0.351933967967777	-0.320512384218908	0.031137280651796	0.695930082608625	0.420707399229609	0.452128992672846	0.0314895857120257	0.663535112359945	0.031137280651796	0.695930082608625	0.949775499153476
ENST00000388837.6	-0.494925508781058	-0.42553462578453	0.0691743801088824	0.447726386673249	0.572881589489825	0.642272458781645	0.0693315272740034	0.465975018241524	0.0693315272740034	0.465975018241524	0.872617886441565
ENST00000324787.10	-0.252015293382909	-0.00316762869098555	0.247814258504996	0.145037821314031	0.0861268063993109	0.334974400497582	0.249160381307634	0.191113332168739	0.249160381307634	0.191113332168739	0.634623708903524
ENST00000647730.1	-0.0550081142744921	1.02554194305724	1.07877502616611	0.00788516623326093	-3.43341203178627	-2.35286295289058	1.09323091844432	0.0857346151514238	1.09323091844432	0.0857346151514238	0.441122986868217
ENST00000375712.4	-0.371422718965195	-0.217901104885068	0.151451069030489	0.582986699490061	-2.29121708037635	-2.1376959251037	0.153794534862067	0.68450372722665	0.153794534862067	0.68450372722665	0.948352530618854
ENST00000588800.5	0.120416734342481	0.0237624603878668	-0.100159309607616	0.934827282773773	0.195366476707394	0.0987107680433121	-0.0919294945045763	0.91673698119125	-0.100159309607616	0.934827282773773	0.996108874347865
ENST00000260187.7	-1.00696857556473	-0.396382705158772	0.607848066851149	0.011991005354914	-0.364571593040116	0.246014160956916	0.610348798660384	0.0200397926449375	0.610348798660384	0.0200397926449375	0.189273894896614
ENST00000359285.9	-0.647245168414401	-0.797981224213956	-0.0847592119769978	0.890246312813326	-2.32369089632935	-2.47443479606664	-0.0825589997997174	0.956382295742655	-0.0825589997997174	0.956382295742655	0.996876129170621
ENST00000381709.6	-0.0925161537217721	-0.153676255067065	-0.0610355607316784	0.696214253803607	6.70491314498395	6.64375325581539	-0.0611484669776656	0.111702633805467	-0.0610355607316784	0.696214253803607	0.949775499153476
ENST00000381006.8	0.46145549603493	0.238870443495573	-0.224437001699293	0.730417687698707	-2.04189288730104	-2.26447917385104	-0.215215763640694	0.779684355783372	-0.215215763640694	0.779684355783372	0.968037793979825
ENST00000374516.8	0.778767760745464	0.210991745357177	-0.568720485314796	0.283186410860015	-0.432025919494738	-0.999802979863537	-0.565505973878267	0.384150734440715	-0.565505973878267	0.384150734440715	0.827477994126118
ENST00000417098.6	-0.361811036880291	-0.234664095996629	0.126320031653819	0.469207299974359	-0.699653558679772	-0.572506739990247	0.127225548159992	0.545845003468112	0.127225548159992	0.545845003468112	0.90372487357134
ENST00000620514.1	-0.398599377713993	-0.445208393807973	-0.0501918740209821	0.828794329113148	0.73875288497969	0.692143915997957	-0.0469381572272529	0.837144481248306	-0.0469381572272529	0.837144481248306	0.978237254937656
ENST00000354968.5	-1.74819768625438	-1.69868773981041	0.047415478081871	0.832036400985313	2.15514984696544	2.204659810476	0.048747524205079	0.731334205558674	0.047415478081871	0.832036400985313	0.977186100296247
ENST00000546954.2	-0.658660112169665	-0.496492837885703	0.161091982713061	0.345500617531697	0.0892670590363609	0.251434276243076	0.162068846068361	0.377109009837328	0.162068846068361	0.377109009837328	0.821610187341787
ENST00000378387.4	1.00045913539585	1.01817067736455	0.0157093921025258	0.95469340228995	0.736856574433221	0.754568069067805	0.0205387306558964	0.935341376703721	0.0157093921025258	0.95469340228995	0.996876129170621
ENST00000322349.13	0.54053441062615	0.161882060306921	-0.379041672341188	0.0195814126453367	-0.852048341975071	-1.23070083437202	-0.37823451932392	0.0568035214402243	-0.37823451932392	0.0568035214402243	0.354025963251501
ENST00000527478.6	-0.39524196167155	-0.0937791978693211	0.299712777050966	0.268854796168457	-2.26235829928769	-1.96089592783604	0.302841174643982	0.404807682988092	0.302841174643982	0.404807682988092	0.838019020874917
ENST00000280987.8	-0.244702120332331	-0.208815416525796	0.0330719747053614	0.896403959194692	-1.0341461162533	-0.998259633439125	0.036183050719143	0.906657432089224	0.036183050719143	0.906657432089224	0.993699331671246
ENST00000237536.9	0.139271248261249	0.159821447593697	0.0200580415416844	0.904186569717819	-2.06411484629032	-2.04356485382393	0.0213602259939716	0.930689241959916	0.0213602259939716	0.930689241959916	0.995300236499749
ENST00000268383.7	-0.446936338054089	-0.519524007828283	-0.0740239368970252	0.750438877014101	-1.03089367814279	-1.10348158170938	-0.0727692966110336	0.794883157603419	-0.0727692966110336	0.794883157603419	0.970086620033379
ENST00000260953.10	-0.743122702729547	-0.327822257713547	0.414001498434079	0.0126126149628028	0.410979864744676	0.826280355609794	0.415342073896588	0.00348591869250071	0.414001498434079	0.0126126149628028	0.13805563399104
ENST00000357681.10	0.621987733697323	0.584487570095075	-0.0380313044719855	0.838880155191452	-0.138930270373964	-0.176430544856387	-0.0362736293392074	0.869233861068494	-0.0362736293392074	0.869233861068494	0.986475574650632
ENST00000396432.7	0.378914373571652	0.15012398540439	-0.229161482802533	0.336112387178103	-2.70401445008711	-2.93280513298901	-0.227729679479358	0.473280529085553	-0.227729679479358	0.473280529085553	0.875022401830634
ENST00000375279.6	0.285230863679762	-0.338541314161464	-0.626736746693219	0.0239191585066712	-0.655381960376389	-1.27915439248801	-0.62342429278334	0.0640190704353159	-0.62342429278334	0.0640190704353159	0.377847547680153
ENST00000305784.7	-0.40028672378968	-0.119199886288037	0.28024249391701	0.102181490504418	0.340409664835711	0.621496445233981	0.281295531025269	0.129140672313771	0.281295531025269	0.129140672313771	0.532619862796742
ENST00000308742.9	-1.17987007718477	-0.947314268394964	0.215940640990238	0.757422691341861	0.888134292174836	1.12068973186098	0.226980807917339	0.736525438332548	0.215940640990238	0.757422691341861	0.962746542136631
ENST00000549920.6	-0.280473526012829	-0.656628261730885	-0.376227195744659	4.68003712965502e-08	1.54948922119408	1.17333448634542	-0.376227195560502	1.46371079678453e-08	-0.376227195744659	4.68003712965502e-08	2.95221070496677e-06
ENST00000373178.5	-0.0329732089169733	-0.296085767166247	-0.264649675207596	0.106970379456233	-0.224507850836514	-0.487620453103006	-0.262909676334275	0.14293696606284	-0.262909676334275	0.14293696606284	0.559294051862236
ENST00000253048.10	0.0819059027744359	-0.0156582189467625	-0.0982284387112453	0.516229557090484	-0.965423498055552	-1.06298772432004	-0.0974488505416664	0.596842119603541	-0.0974488505416664	0.596842119603541	0.920528127476892
ENST00000511473.5	0.790174964760543	0.690030776926948	-0.100900940802298	0.886104687390561	-0.58855807005338	-0.688703361500795	-0.0980106146935746	0.872291624916194	-0.100900940802298	0.886104687390561	0.989448178471404
ENST00000369681.10	-0.101336860054231	0.194111613526564	0.292936697311588	0.184743842698659	-0.775366097623947	-0.479917750256716	0.296570708943466	0.250887532933082	0.296570708943466	0.250887532933082	0.705108330388547
ENST00000375499.8	-0.893744309979545	-0.579484044003175	0.313970080628188	0.00011200908000207	0.250320303574801	0.564580581564071	0.314161527770816	1.32076424386019e-05	0.313970080628188	0.00011200908000207	0.00326832911781442
ENST00000394222.8	0.203024461430614	0.175663856184841	-0.0304442786672761	0.921461639415024	-1.04753268191894	-1.07489359281956	-0.0250218488264942	0.94535867515132	-0.0250218488264942	0.94535867515132	0.996513171646127
ENST00000381647.7	0.126664810517648	0.174729537958419	0.0477621652362346	0.787503106878102	-1.11283561778275	-1.06477109323968	0.0484926235307865	0.839818398258044	0.0484926235307865	0.839818398258044	0.979367153899607
ENST00000366847.9	-0.273637386503064	-0.335699707873456	-0.0633745096643445	0.701901353542771	1.35496448377671	1.29290220491155	-0.0619853818366217	0.676847285818636	-0.0633745096643445	0.701901353542771	0.951630352666009
ENST00000511437.6	-0.152685343236802	0.391193111753611	0.542138913571713	0.00565222508497589	0.128674005421988	0.672552422824733	0.544869888586641	0.00757986396075612	0.544869888586641	0.00757986396075612	0.0965216515796168
ENST00000442415.7	-0.0756715496033022	-0.108966318360087	-0.0338264344553703	0.851677392319578	-1.37294705985741	-1.40624199117841	-0.0328996839807774	0.879524255701243	-0.0328996839807774	0.879524255701243	0.98880703358055
ENST00000398659.8	0.326005475428836	0.236053019346303	-0.0915253300232299	0.674061752484389	0.252196851638942	0.162244309288057	-0.0889461257986643	0.717550239709901	-0.0889461257986643	0.717550239709901	0.954814534616192
ENST00000644146.1	-0.237028120992334	-0.400590554508515	-0.164999493120903	0.755855803218471	-2.92885540007431	-3.0924189817561	-0.163488421077243	0.799381672092893	-0.163488421077243	0.799381672092893	0.971345305372424
ENST00000220751.5	-0.291660920851135	-0.326905530386528	-0.0415627570186112	0.892054846274719	0.859111196373184	0.823866591054597	-0.0352621269366273	0.916734134521395	-0.0352621269366273	0.916734134521395	0.993765760618026
ENST00000596995.1	1.3482715569079	-0.0928148916889174	-1.4420985241046	0.000751333666847894	0.111344253176849	-1.32974283813854	-1.43992037504165	0.00521270664419409	-1.43992037504165	0.00521270664419409	0.0727445877341305
ENST00000357886.8	0.164446420200241	0.113038986515954	-0.0520277217111198	0.702441127136587	0.973572171096374	0.922164736855935	-0.0512687717724166	0.706664964428012	-0.0512687717724166	0.706664964428012	0.952350246356937
ENST00000402673.7	-0.595554755412373	-0.112737722610192	0.482228914465384	0.00308504442365883	0.243521221177828	0.726338137174421	0.483150063130729	0.00692800554607433	0.483150063130729	0.00692800554607433	0.0899378680771659
ENST00000303887.10	-0.0571028945194345	-0.157480511709038	-0.100535353887092	0.0920177238443317	0.798424913541327	0.69804731225729	-0.100399190738201	0.035236585875203	-0.100535353887092	0.0920177238443317	0.455667774587626
ENST00000357002.5	0.138601689796765	-0.201656635128598	-0.343553256637514	0.258371323882253	-0.199183266571088	-0.539441974874415	-0.339482477675713	0.339283939093212	-0.339482477675713	0.339283939093212	0.794464844107548
ENST00000517876.5	-0.359469458197138	-0.10958581239676	0.249218406005422	0.165313600829014	0.038524242495713	0.288407792261355	0.250188753852777	0.224146004126392	0.250188753852777	0.224146004126392	0.677623715406691
ENST00000309117.11	-0.411932701479019	-0.058836487820133	0.351802429539862	0.0345313161851498	-0.512683143526487	-0.159587007738964	0.353355595696681	0.0637759890858601	0.353355595696681	0.0637759890858601	0.377024576865651
ENST00000371142.9	-0.23707797327165	-0.149251247611019	0.0875532061346953	0.529030927020898	-0.444812207839912	-0.356985575153207	0.0877790517631198	0.604651799021263	0.0877790517631198	0.604651799021263	0.921716033345305
ENST00000295025.12	-0.297200827241441	-0.284737596447718	0.0103359894758999	0.963637250701956	-1.62020690451144	-1.6077440501993	0.0126199562770957	0.971493165726653	0.0126199562770957	0.971493165726653	0.999803653378157
ENST00000491415.7	-0.0497051941109371	-0.0181308613221473	0.0306219629574624	0.826938799368883	0.399318460907087	0.430892780662924	0.0318347138288192	0.821325272417783	0.0306219629574624	0.826938799368883	0.974663635206187
ENST00000635248.1	3.32852601254392	4.21974177421221	0.893991760540908	0.298504566579345	-0.808295860482116	0.0829262939638834	0.781287217217514	0.695214605236668	0.781287217217514	0.695214605236668	0.949775499153476
ENST00000372037.8	-0.22212665505484	-0.284838576778636	-0.0669680531043424	0.850130437574038	-0.912115865430177	-0.974828174297824	-0.0626088059646888	0.883217354739743	-0.0626088059646888	0.883217354739743	0.98880703358055
ENST00000672434.1	0.054173070619826	0.0103178389727847	-0.0447491468198935	0.736943982604157	-0.20192795045099	-0.245783214329336	-0.0434720077367434	0.767218586304768	-0.0434720077367434	0.767218586304768	0.965799564659861
ENST00000337502.5	-14.1609062513708	-4.21801449540493	5.86204700426323	2.32734060313049e-05	1.13315633311959	11.0759414821129	10.0047712279382	0.00693097654658632	10.0047712279382	0.00693097654658632	0.0899378680771659
ENST00000525763.5	-0.495889394346256	-0.257402336422441	0.237840373171321	0.183280751520055	3.85327430364485	4.09176154779773	0.238475643130941	0.000678066676673953	0.237840373171321	0.183280751520055	0.621979874248723
ENST00000474859.5	-0.156155452203569	1.18199586330254	1.33541005018987	0.000760783173280326	-2.56116594110731	-1.22301542513182	1.35194179916305	0.0234165560730693	1.35194179916305	0.0234165560730693	0.206751518143532
ENST00000186436.10	0.427758049478375	0.18259648802454	-0.245601346556223	0.221721336476035	-0.407987672400766	-0.653149418105513	-0.244459949583974	0.330427962371956	-0.244459949583974	0.330427962371956	0.787111864699129
ENST00000615891.2	-0.468373527567125	0.0470236308590163	0.511644977697384	0.138421350755221	0.222737739899142	0.73813469602514	0.516737728490491	0.170791223912537	0.516737728490491	0.170791223912537	0.604119616290249
ENST00000319394.8	-0.919948214462745	-0.650288217294974	0.267595199423647	0.294675243425324	-2.46676687406103	-2.19710724089635	0.26846493365413	0.420020500906494	0.26846493365413	0.420020500906494	0.849144817782988
ENST00000244869.3	0.189987286237711	0.499025542483702	0.306318453820911	0.417295517941299	-1.41734680581316	-1.10830981935705	0.314830296731708	0.541009342313612	0.314830296731708	0.541009342313612	0.902137994777028
ENST00000374467.4	0.188064962133402	0.507700639332419	0.317840248771934	0.13774831596486	-0.00936515965920258	0.310270446529653	0.320722901009673	0.173629164126459	0.320722901009673	0.173629164126459	0.60696348169679
ENST00000449592.7	-0.43705584261897	-0.682443248850138	-0.248128575494575	0.43539494723088	-1.57744390356555	-1.8228317549063	-0.246946623656689	0.533141393733114	-0.246946623656689	0.533141393733114	0.900065845926211
ENST00000507488.6	-0.341788411642144	-0.0902536165571135	0.248663897848839	0.68153542868987	4.05977026333644	4.31130582043583	0.251518484139337	0.30830805111008	0.248663897848839	0.68153542868987	0.946773400104319
ENST00000630771.2	0.743348187046168	2.6149632467624	1.88019500190621	0.11255887972216	-2.87442254267401	-1.00282403364171	1.86355174548321	0.61949163352744	1.86355174548321	0.61949163352744	0.926224441250165
ENST00000409341.5	-0.0360732196992198	1.41294114115323	1.44810623689867	0.00275331813399179	-1.52942644483451	-0.0804131822399563	1.46584231367407	0.0549349550258125	1.46584231367407	0.0549349550258125	0.347714275687569
ENST00000591097.5	-0.379281949770407	0.359519051578726	0.738756198778025	0.153321336140519	3.90181651015138	4.64061793109215	0.739630382432533	0.0151380684260915	0.738756198778025	0.153321336140519	0.580567571582748
ENST00000398944.7	0.119832451631251	-0.510809126346612	-0.630296557659244	0.118455529156397	-1.62150809555605	-2.25215121028354	-0.631330774322025	0.214951927780295	-0.631330774322025	0.214951927780295	0.668457256587908
ENST00000556672.1	0.999962756063699	9.74172731577498	8.74052224045106	5.04362079475523e-66	-8.87831449300379	-0.136504060350322	4.07447184744275	6.94207116070408e-05	4.07447184744275	6.94207116070408e-05	0.002170739901913
ENST00000361464.8	0.143831481944932	-0.0251569851952692	-0.169277859551847	0.291407293094731	-0.791002215098336	-0.959990813433996	-0.168659825878344	0.396708102019854	-0.168659825878344	0.396708102019854	0.835045320146684
ENST00000481939.5	1.85744041735104	10.2692475446144	8.40900256201166	6.21837360851667e-130	-9.64386380559667	-1.23201485136079	3.69789099986419	6.35538629769582e-06	3.69789099986419	6.35538629769582e-06	0.000260738085213363
ENST00000326181.11	-0.0247212791429271	0.0500939408214435	0.0742893615875673	0.643420193888528	-1.17653855586894	-1.10172349366695	0.0752720497064225	0.72453703051437	0.0752720497064225	0.72453703051437	0.956592234172122
ENST00000619426.5	-0.2378335614999	-0.0840322189741481	0.153718599526884	0.130489376808124	1.91034163675713	2.06414297107642	0.153718598990949	0.12547156428208	0.153718599526884	0.130489376808124	0.534974046820415
ENST00000361417.6	-0.321988527294928	-0.847922593196376	-0.528556569939698	0.0261253175673454	0.944861786393138	0.418927655174217	-0.526838623934534	0.0311893402442913	-0.526838623934534	0.0311893402442913	0.246644398613008
ENST00000338754.9	-0.267684422610235	-0.284725483044091	-0.0181116795157306	0.919680498672601	-0.975513282238366	-0.992554469516651	-0.016786435155173	0.934399883962277	-0.016786435155173	0.934399883962277	0.996108874347865
ENST00000376259.7	0.125209781189354	0.367107988696337	0.24036890052985	0.260757386477754	-1.05566004246229	-0.813762021539457	0.243528098000684	0.371161372883452	0.243528098000684	0.371161372883452	0.817051654239816
ENST00000249776.12	-0.216463171371233	-0.105846312780101	0.109815756683935	0.41264736333663	0.0329039451995645	0.143520784043787	0.110749034366291	0.427834049382272	0.110749034366291	0.427834049382272	0.853227836506219
ENST00000376585.6	0.417042613661167	0.756091885639157	0.338045742861372	0.0450845562406973	-1.30451736905166	-0.965468232429265	0.340753033061371	0.124599388360762	0.340753033061371	0.124599388360762	0.524403120028987
ENST00000376663.8	-0.467161812632866	-0.313292749808575	0.152634609285946	0.329285205613503	-0.994249386602076	-0.840380406216118	0.153820885425556	0.40090042833608	0.153820885425556	0.40090042833608	0.836845136654867
ENST00000297265.5	-0.16647170804428	-0.204873758633149	-0.0457581840207579	0.909232354766797	-0.400765496467713	-0.439167898575354	-0.0372466123479791	0.935267844390145	-0.0372466123479791	0.935267844390145	0.996108874347865
ENST00000642195.1	-0.474179533773666	-0.38907455667211	0.0845420300320787	0.502018427298802	1.1486108159328	1.23371581526558	0.0849990908862697	0.441527874446705	0.0845420300320787	0.502018427298802	0.886693800991031
ENST00000311575.6	-0.445094895809217	-1.69967958205403	-1.2621511561407	0.00472813748241461	-0.918757667604102	-2.17334297725921	-1.26473321041221	0.0160338998810465	-1.26473321041221	0.0160338998810465	0.164607666417554
ENST00000621413.4	-0.59107537661499	-0.0860349573505414	0.504075219812209	0.000528856981035917	-0.241732595113132	0.263307789727463	0.505418050297287	0.00112825138081932	0.505418050297287	0.00112825138081932	0.0217922253431527
ENST00000296503.10	0.0348098465392519	0.0799411830936614	0.0449165771456499	0.534085701794261	0.268695997376752	0.313827346467477	0.0452456366636613	0.473973182897128	0.0449165771456499	0.534085701794261	0.900289969675745
ENST00000530758.2	-0.473175293263726	-0.183779387514745	0.288679518936217	0.0178560661977948	-0.2868868438603	0.00250902798726817	0.28950534372649	0.0307535851267607	0.28950534372649	0.0307535851267607	0.244794948569175
ENST00000547157.1	-0.877627257724172	-0.487124477453714	0.386143753855226	0.583054553066172	4.74212610675841	5.13263010003655	0.390231862614904	0.0448740795215808	0.386143753855226	0.583054553066172	0.917385624968152
ENST00000354831.11	-0.342432992167208	-0.561785779304986	-0.219699202992409	0.025488777024865	0.864129168973837	0.644776392290118	-0.219293983734725	0.0167311059931984	-0.219699202992409	0.025488777024865	0.219157445206109
ENST00000085068.7	-0.0731578043405855	-0.0628292868829928	0.00955607256661239	0.944739559027995	1.10495067867888	1.11527922460531	0.0103654492924129	0.922648741333121	0.00955607256661239	0.944739559027995	0.996513171646127
ENST00000319974.6	-0.580849707872573	0.156229336172284	0.732984113295773	0.0271239149718852	-1.55237223966938	-0.81529363729497	0.739251450019814	0.0834377853874474	0.739251450019814	0.0834377853874474	0.433119467599388
ENST00000296468.8	0.434439512916933	0.530336608614034	0.0917648651200409	0.782154959200576	0.0249330897944392	0.120829999707381	0.0998777259446975	0.792313752902602	0.0998777259446975	0.792313752902602	0.968921209212606
ENST00000367296.8	-1.34544208587936	-1.18161932850758	0.160485678332961	0.558180332612776	-0.262690281061125	-0.0988677209051947	0.161576841079726	0.59086392346624	0.161576841079726	0.59086392346624	0.919187169891244
ENST00000366600.8	0.541043184608019	0.695943765674087	0.153379819777619	0.535890079195693	-2.01456699104109	-1.85966674216315	0.158479542458937	0.652070509753402	0.158479542458937	0.652070509753402	0.937899686463111
ENST00000555846.2	-0.465991354253958	-0.352357663508592	0.111075636446266	0.786857311233353	-2.68362306053824	-2.56999058898756	0.113378585676491	0.854252816974632	0.113378585676491	0.854252816974632	0.984004748959696
ENST00000324379.10	-0.0265381464907348	-0.0274569692275901	-0.0016006194733158	0.981521753338032	0.94720969971102	0.946290900475835	-0.000780353675138068	0.99422046901165	-0.000780353675138068	0.99422046901165	0.999803653378157
ENST00000356763.8	0.0397196212472031	0.189940160701178	0.148938208158231	0.417533233290978	0.885910923120624	1.03613146784398	0.15051845459942	0.388268035427271	0.148938208158231	0.417533233290978	0.846940552956217
ENST00000330479.8	0.372502679835224	0.108851867126766	-0.264382154044789	0.0548916263784913	0.0149130380795309	-0.248737786501653	-0.263402961839885	0.0677164868030199	-0.263402961839885	0.0677164868030199	0.388737517349477
ENST00000650688.1	-0.293665245806859	-0.0658021481548238	0.227595703827049	0.0491474198684188	0.442623189217088	0.670486262851657	0.227948558590805	0.0639818716792444	0.227948558590805	0.0639818716792444	0.377832340711902
ENST00000613030.4	0.0386370424821024	0.030085513860206	-0.0120140286958024	0.970882798939549	-0.248755991488205	-0.25730775217341	-0.00756845342995938	0.983816654221571	-0.00756845342995938	0.983816654221571	0.999803653378157
ENST00000366808.5	0.269654067707045	0.0805988074494491	-0.191668935221765	0.399913182882955	-0.76227287050588	-0.951328281586555	-0.188166101106963	0.491931079629888	-0.188166101106963	0.491931079629888	0.881394349950238
ENST00000321337.12	-0.394919308901912	-0.286631424662465	0.107397489838935	0.627218853441175	-1.00426817930328	-0.895980660815618	0.108513396657654	0.705889943259701	0.108513396657654	0.705889943259701	0.952350246356937
ENST00000368301.6	-0.3815825610038	-0.526312406942148	-0.145030127376883	0.52842370603851	-0.0579535088577876	-0.202683700275144	-0.145030135531003	0.612628346740196	-0.145030135531003	0.612628346740196	0.924193136297451
ENST00000353704.3	0.102725021038344	0.621145371307652	0.515415972788572	0.0971234139224737	-0.654235092866348	-0.135815003579836	0.5227530140068	0.170627979681814	0.5227530140068	0.170627979681814	0.604119616290249
ENST00000306562.8	-0.829346512987589	-0.455759160025112	0.371117977622259	0.169874717417685	-2.38242668698866	-2.00883970087177	0.373570282293771	0.285546781965249	0.373570282293771	0.285546781965249	0.743894015656902
ENST00000263697.6	-0.226075857469302	0.0245542219119159	0.250295094336625	0.0105425621240611	-0.79881027360056	-0.54818021693706	0.25077468082845	0.0214247754932847	0.25077468082845	0.0214247754932847	0.196985344438432
ENST00000381571.6	-0.427081293917008	0.074779473652306	0.499934802839311	0.140978743871488	1.00853849689929	1.51039910733622	0.503017845067761	0.156307706809085	0.503017845067761	0.156307706809085	0.584373417063221
ENST00000457724.2	0.424569510217615	3.02300305563333	2.601919312256	0.000409085399373461	-1.05467792312429	1.54375554767132	2.46881732783611	0.0297225145737546	2.46881732783611	0.0297225145737546	0.24062448185711
ENST00000323064.12	-0.0194718507469167	1.3352962649032	1.34773433575058	0.200656883358364	-3.36047964008665	-2.00572429222191	1.31626015810298	0.660260427627815	1.31626015810298	0.660260427627815	0.940264325047121
ENST00000353258.8	-0.492935748595195	-0.364795071830513	0.126862937121947	0.620233523391375	-1.36361451180509	-1.23547415499445	0.128299959919048	0.706141105711187	0.128299959919048	0.706141105711187	0.952350246356937
ENST00000341298.3	-0.125090171251002	-0.0963912414953853	0.0262317683607365	0.924244330945471	0.971454922277942	1.00015385153352	0.029283642368068	0.903055547626398	0.0262317683607365	0.924244330945471	0.994401917641477
ENST00000629385.1	-1.30157123296194	0.363655392812884	1.66757672197966	0.00719703416175439	1.93114353011809	3.5963698994951	1.66809424064195	0.00274516452972291	1.66757672197966	0.00719703416175439	0.0927578123394528
ENST00000293861.8	-0.319742603534055	-0.41289484923017	-0.0939464066946556	0.640038577921138	-2.72588305813638	-2.81903555201393	-0.0933929316890874	0.717064143172277	-0.0933929316890874	0.717064143172277	0.954741509637892
ENST00000621737.4	0.402463321042952	-1.02641025439427	-1.43000204765732	5.71243168077733e-25	0.535187955321304	-0.89368562754058	-1.42907618264773	1.17164643784937e-23	-1.42907618264773	1.17164643784937e-23	5.55920764184791e-21
ENST00000273986.10	-0.618671030077254	-0.425016035386786	0.192493393616892	0.336253616427315	0.700392969480146	0.894047880714596	0.193683026716543	0.367973364415271	0.193683026716543	0.367973364415271	0.814518007306042
ENST00000328771.9	0.356987889420526	0.101606662341158	-0.256066553484599	0.0468832990226388	-0.596608437089256	-0.851989711080161	-0.255247416622549	0.087676906454403	-0.255247416622549	0.087676906454403	0.446069035028858
ENST00000356033.8	-0.534592032300859	-0.340839238125618	0.193316966934775	0.207508381554046	2.4978157555217	2.69156864823157	0.193727753201601	0.047168761653071	0.193316966934775	0.207508381554046	0.65987938321073
ENST00000405709.7	0.0648775339720532	0.215795281938237	0.149482249500528	0.582948691886648	1.15217378014814	1.30309147193676	0.151802113045052	0.582356554474151	0.149482249500528	0.582948691886648	0.917385624968152
ENST00000334062.8	0.563014829907497	0.426504244722629	-0.137147109228693	0.527044534354125	-1.04632011757268	-1.18283091606755	-0.135016739240811	0.626414390828749	-0.135016739240811	0.626414390828749	0.929299988958107
ENST00000278505.5	-0.67232017356692	-0.821079092681786	-0.151113587904308	0.501584569403771	-0.646402502877491	-0.79516159814504	-0.149328786169832	0.563386786755969	-0.149328786169832	0.563386786755969	0.910310927430839
ENST00000427635.6	0.919545350355428	9.38467973172829	8.45821909271132	2.60826441290619e-29	-7.68359082484503	0.78159709319818	3.78698621534329	0.000125335881799691	3.78698621534329	0.000125335881799691	0.00360894585245391
ENST00000245407.8	0.924480041637336	0.824943705347847	-0.103955527083748	0.771731277774315	-0.432452869600488	-0.531989485601951	-0.0928256681716286	0.836503334428023	-0.0928256681716286	0.836503334428023	0.977906897548261
ENST00000639028.1	-0.352935305356142	21.5879195940204	21.9451244339218	0	-17.3556083540524	-4.52852147693758	8.18181884622074	0.337234561176832	8.18181884622074	0.337234561176832	0.792301564289079
ENST00000596272.5	-0.231401052213215	-0.336653726182565	-0.105360583258725	0.245334759955115	2.33976064558532	2.23450801029855	-0.105224610058199	0.112554610243968	-0.105360583258725	0.245334759955115	0.699912572409246
ENST00000357590.9	0.333843471893161	0.215623768021753	-0.119671910528159	0.572144128229213	1.72997250337617	1.611752850053	-0.11779286137118	0.541116755791868	-0.119671910528159	0.572144128229213	0.913238097318327
ENST00000278618.9	-0.178478251926842	0.0430591390997793	0.2210534208024	0.12816829635565	1.54838260769705	1.76992002462567	0.221795020472637	0.0777031205249319	0.2210534208024	0.12816829635565	0.530614802021704
ENST00000466681.2	0.0788520598913354	0.227088593246636	0.147283951089262	0.423027978133114	0.906651627023519	1.05488814264992	0.148521719431368	0.419824058716858	0.147283951089262	0.423027978133114	0.849667555031019
ENST00000460680.6	0.0641227404266387	0.116320502144818	0.0515375709266181	0.77032111956197	-1.6985816156022	-1.64638402277459	0.0530525009376523	0.820907368638662	0.0530525009376523	0.820907368638662	0.973743882735673
ENST00000375153.8	0.0963421411584455	-0.0262071342084012	-0.12500270258921	0.568133395759532	0.655969374469327	0.533420078408642	-0.122091431685474	0.587181005663049	-0.122091431685474	0.587181005663049	0.918038153982931
ENST00000566115.5	-0.154153802197639	-0.32102032598366	-0.169871723786107	0.546113933985508	1.44282271622247	1.27595620638914	-0.167138796296113	0.536747805208365	-0.169871723786107	0.546113933985508	0.90372487357134
ENST00000631357.2	0.725334232723724	0.274124562404871	-0.453824051327551	0.120158737138632	0.581986071046698	0.130776235153049	-0.449919315528259	0.178227111646582	-0.449919315528259	0.178227111646582	0.615558295024195
ENST00000324447.7	0.437217931521121	0.435638900671059	-0.00280138546014097	0.982281654179929	0.908804141351665	0.907225098597076	-0.000840399848535789	0.996180100025432	-0.000840399848535789	0.996180100025432	0.999803653378157
ENST00000375541.10	1.47169739699227	0.822569147378162	-0.651542798997871	0.0185360429779682	-1.02378402744908	-1.67291253108612	-0.644495013449391	0.0827940676577622	-0.644495013449391	0.0827940676577622	0.432514153437295
ENST00000297578.9	-0.120540754508391	-0.030899911661233	0.088645741982516	0.561649230759108	0.192509053273554	0.282149857103425	0.0900417369125019	0.584567472483788	0.0900417369125019	0.584567472483788	0.917417855943086
ENST00000559717.6	0.680430005011371	0.638347115412186	-0.0426145908875615	0.823562825851172	-0.734674735168834	-0.776757770759973	-0.0408449570839968	0.859716877341951	-0.0408449570839968	0.859716877341951	0.98502111173808
ENST00000232375.8	-0.2337932164149	-0.274094682786509	-0.0428538530104334	0.892884870757995	-0.307798856003993	-0.348100584916808	-0.0395574040391855	0.911238336153689	-0.0395574040391855	0.911238336153689	0.993765760618026
ENST00000291572.13	-0.250507724510634	-0.156791730027823	0.0931563123495804	0.648373109699714	-2.09571018116565	-2.0019944663813	0.0937857427245596	0.74155351611852	0.0937857427245596	0.74155351611852	0.959358548654073
ENST00000160827.9	-0.167535422213578	-0.0345412880586279	0.132760642297646	0.206373505569657	1.12613089911304	1.25912504004265	0.133112145608569	0.174707307143132	0.132760642297646	0.206373505569657	0.658332086022118
ENST00000338244.6	0.398879823826835	0.215414644081541	-0.189019463484044	0.617351871765826	-0.624380251358441	-0.807845784707401	-0.180333323225887	0.700557461037309	-0.180333323225887	0.700557461037309	0.951603631105322
ENST00000396861.5	-0.289891070258036	-0.396067585850815	-0.106196063955686	0.0736120736595764	1.96706111493615	1.8608846363375	-0.106214504742236	0.000695476218070492	-0.106196063955686	0.0736120736595764	0.408402928239429
ENST00000373699.6	-0.147036602052271	-0.135846531225071	0.0106147738173523	0.920577660673029	0.732840574068902	0.744030651478527	0.0112637908125752	0.908009140932729	0.0106147738173523	0.920577660673029	0.993765760618026
ENST00000286317.6	-0.617439831006776	0.152175552631025	0.765354150727543	0.0601734818610854	1.05295002699351	1.82256531466732	0.771241769870355	0.0318737773118724	0.765354150727543	0.0601734818610854	0.36685654053074
ENST00000535902.6	-0.850296484904608	-0.471243274759491	0.371077283847956	0.369749845151016	-0.424759279815712	-0.0457064339998944	0.378145410891777	0.415228143115657	0.378145410891777	0.415228143115657	0.845407598100964
ENST00000572272.6	1.77103964506354	1.11732123668513	-0.655851072206818	0.0168570053250376	-1.21733692630637	-1.87105560902966	-0.647524235590939	0.0917115559472187	-0.647524235590939	0.0917115559472187	0.455517718217024
ENST00000252934.10	0.244772361363091	0.396620019858595	0.1508393598075	0.34188096826331	1.24255296906073	1.39440065662036	0.152249468255956	0.275698973173914	0.1508393598075	0.34188096826331	0.797364780733709
ENST00000600859.5	0.202210086999946	-10.2248621409819	-5.59934944054011	0.689293679330302	-1.85490766957107	-12.2821318648837	-6.01451107741183	0.458857261580078	-5.59934944054011	0.689293679330302	0.949221111025412
ENST00000615907.4	0.145451340525291	-0.161936169392544	-0.308084871731011	0.0565112805262215	-0.359277308915791	-0.666664909985749	-0.307147450701358	0.105128734314244	-0.307147450701358	0.105128734314244	0.485543146994759
ENST00000393909.7	-0.313019547736907	-0.140607707229431	0.171822586639996	0.210178326519904	0.195322162931434	0.367733987778685	0.172596462917982	0.219408106481185	0.172596462917982	0.219408106481185	0.672818925085766
ENST00000394295.6	0.29930303092621	0.44828015346257	0.145792485095295	0.606881468413229	0.224652362896099	0.373629372528241	0.150994639656608	0.626982054429129	0.150994639656608	0.626982054429129	0.929299988958107
ENST00000381401.11	0.228806217391704	-0.649443167178265	-0.878312380655877	1.1199266640984e-16	0.456940414214609	-0.421309013760236	-0.878345815145163	1.35480741008918e-13	-0.878345815145163	1.35480741008918e-13	2.25411127782484e-11
ENST00000238831.9	0.0510109141763734	0.0440121662733016	-0.00799409703071885	0.957085723989698	1.19504699442026	1.18804821772319	-0.00685328312636735	0.968828012695877	-0.00685328312636735	0.968828012695877	0.999775954956071
ENST00000270142.11	-0.138723415192915	0.0623576344196996	0.200955767303113	0.00429016875033898	0.381575928026768	0.582656991504401	0.201075240133054	0.000880221808567747	0.200955767303113	0.00429016875033898	0.063271528614423
ENST00000357039.9	-0.390860136342057	-0.266027153182423	0.120871831405275	0.676085212488748	-0.187355489788185	-0.0625226684543292	0.125267167961605	0.695479588624253	0.125267167961605	0.695479588624253	0.949775499153476
ENST00000644327.1	-0.157242940617611	-2.70167831872434	-2.4276538456702	0.889041295170858	-3.82336168515192	-6.36789746804696	-2.46028635745422	0.736066746948711	-2.4276538456702	0.889041295170858	0.9895061350535
ENST00000401041.5	-0.109460376932734	-0.410719698287256	-0.302599522626761	0.151277202397988	-0.750739565303158	-1.05199907819755	-0.30158451956086	0.238274098000754	-0.30158451956086	0.238274098000754	0.693779410747659
ENST00000646667.1	0.932535664652576	1.0029068661322	0.0700410918134472	0.638428444574833	-2.2160197776494	-2.14564869935486	0.0719309076965056	0.725335151054041	0.0719309076965056	0.725335151054041	0.956656492616504
ENST00000381867.6	-2.99160731078483	-2.70340377530953	0.280846927977805	0.539012670648332	-1.03324993542578	-0.745047288863578	0.275215169155036	0.589315272871086	0.275215169155036	0.589315272871086	0.918867967251437
ENST00000313899.12	-0.223437607066669	-0.354649997583117	-0.131391162222533	0.0306521737301992	-0.181335529071588	-0.312547907296062	-0.131270667559689	0.013380512401796	-0.131391162222533	0.0306521737301992	0.244701661973419
ENST00000407983.7	-0.901146198111594	-0.184681961524823	0.714364526823973	0.111971899971517	3.27388794806484	3.99035271420814	0.716358740354686	0.00459180606227629	0.714364526823973	0.111971899971517	0.498958490971486
ENST00000401558.7	-0.113375533462622	-0.0510689096750366	0.0619814867144692	0.668799378527082	0.103760199084449	0.166066968887512	0.062342738141429	0.44465215437952	0.0619814867144692	0.668799378527082	0.943094407270455
ENST00000443785.5	1.91567245360259	0.832928498745554	-1.0855172734083	5.40257565525303e-05	0.218426239010526	-0.864317768149439	-1.07953348635461	0.000695217253225263	-1.07953348635461	0.000695217253225263	0.0149643114091663
ENST00000619049.4	0.207313875129258	0.132528917642739	-0.075436968588916	0.711872494463832	-0.612029821090802	-0.686815448135816	-0.0739169976648744	0.765985660104056	-0.0739169976648744	0.765985660104056	0.965154313441354
ENST00000265382.8	-0.134638711700039	0.129687399588414	0.25584778089257	0.554590640516728	-0.774805413996662	-0.510479767923737	0.268383997722907	0.611307767217506	0.268383997722907	0.611307767217506	0.92342045584106
ENST00000350498.8	-0.174063564654562	-0.141154632079168	0.0323804175640996	0.736113701514403	-0.872651215477372	-0.839742297433407	0.0330503570227529	0.750510085030051	0.0330503570227529	0.750510085030051	0.961475953001471
ENST00000366649.7	-0.181721867938464	-0.0647005224970392	0.115964790529474	0.41256799945498	-0.0719341805052643	0.0450871426967388	0.117102562965327	0.429374529394834	0.117102562965327	0.429374529394834	0.854287008073988
ENST00000016171.6	0.287610877235531	0.276731885623262	-0.0122127703527108	0.936347593403426	1.30162568040925	1.29074671606767	-0.0104725962562162	0.948898181211073	-0.0104725962562162	0.948898181211073	0.996513171646127
ENST00000514199.1	-0.367470387339502	-0.340934845829524	0.0256450213685531	0.925569303264335	-4.62873730807425	-4.60220278376834	0.0277705391976699	0.961193886835211	0.0277705391976699	0.961193886835211	0.997364677973077
ENST00000283875.6	-0.188681959631949	0.202172839340278	0.389824742273958	0.0509306275666905	-0.421160523636338	-0.0303058612309165	0.391398966265006	0.102453152143217	0.391398966265006	0.102453152143217	0.48046801127279
ENST00000617312.4	-0.189084615107719	0.128744330584591	0.316744832310924	0.223888298783763	-1.7153385384884	-1.3975099733852	0.319436560556019	0.367795035013202	0.319436560556019	0.367795035013202	0.814518007306042
ENST00000350638.10	-0.353498450550514	-0.16140186534346	0.188185733789414	0.571593426424253	1.63664450020974	1.82874123364078	0.192365541697306	0.453402803540897	0.188185733789414	0.571593426424253	0.913086409863304
ENST00000639435.1	0.824285055265106	1.05386868148454	0.230024631241355	0.568019335660185	-0.917175739146735	-0.687593469863523	0.236619356755572	0.710643561863757	0.236619356755572	0.710643561863757	0.952922114901179
ENST00000320619.10	-0.388191096956859	-0.520657862401069	-0.137081749538084	0.686551942538196	-0.908296037486443	-1.04076317954821	-0.133348134659713	0.742142623457528	-0.133348134659713	0.742142623457528	0.959358548654073
ENST00000321998.10	-0.264463183623093	-0.418361728396455	-0.155814029055811	0.458961570293913	-0.224249214416785	-0.378147879518189	-0.154207702325153	0.520739337072965	-0.154207702325153	0.520739337072965	0.894229486306414
ENST00000262432.13	0.229806328774385	-0.243330806930675	-0.473233647984839	0.0401028340152056	-0.665014370113948	-1.13815181639354	-0.472919148218858	0.104837198597281	-0.472919148218858	0.104837198597281	0.485543146994759
ENST00000414416.2	-0.263699438136869	-0.638686216853764	-0.381717621756799	0.257944531819807	1.20377757528419	0.828790820548808	-0.375569417195439	0.242907573066987	-0.381717621756799	0.257944531819807	0.713786602846474
ENST00000380171.8	-0.0894495337345158	-0.0637080696620098	0.0251312204424066	0.892954201084743	0.573314281636047	0.599055597110339	0.0261313197093425	0.912434586931672	0.0261313197093425	0.912434586931672	0.993765760618026
ENST00000559471.6	0.0513683987792188	0.22377898644324	0.170242458466345	0.4904179753822	-1.08983643769569	-0.917426066118642	0.174006285397758	0.571637676579216	0.174006285397758	0.571637676579216	0.913086409863304
ENST00000415933.5	1.62416759816577	2.17516007912052	0.548699593255158	0.148438667553771	-2.61052151708921	-2.05952918403404	0.562471833605317	0.248779815635779	0.562471833605317	0.248779815635779	0.702986568625907
ENST00000174618.5	-0.048735751469214	0.00497333205260243	0.0507434415703445	0.85770461816765	-0.599214921978785	-0.545506106090587	0.0549546027635497	0.876347510437975	0.0549546027635497	0.876347510437975	0.98880703358055
ENST00000398844.7	0.0979915342043419	-0.108830610300521	-0.207417073431433	0.232292467165328	0.534455909017012	0.327633669539961	-0.206700633094783	0.297494808569828	-0.206700633094783	0.297494808569828	0.755938543682377
ENST00000236959.14	-0.0639729178654035	-0.0581093016131745	0.00559873708409031	0.950141368506621	0.825081477982938	0.830945098163548	0.00595994594119013	0.942272601171305	0.00559873708409031	0.950141368506621	0.996513171646127
ENST00000310015.11	-0.38569718541126	-0.234376896780747	0.150489329892499	0.318339556325463	0.277885433956974	0.42920568741979	0.151301372934809	0.342735750533182	0.151301372934809	0.342735750533182	0.798201705858803
ENST00000532425.6	0.869837049774211	-0.259742080324138	-1.14590399142136	0.0280991939081048	1.42576758468007	0.296188439479804	-1.12839860238258	0.0326694762741998	-1.12839860238258	0.0326694762741998	0.253752309309852
ENST00000377034.9	1.97776685027121	1.38955608579998	-0.590194440163385	0.150252561774025	-2.03306561834492	-2.62127687777109	-0.573881327308426	0.329260235327014	-0.573881327308426	0.329260235327014	0.786778398976067
ENST00000382291.7	-0.11878394196666	0.108107945194583	0.22259607029579	0.51218856026682	0.0232353883398375	0.250127087061815	0.228403200297696	0.543151101490748	0.228403200297696	0.543151101490748	0.902841707026882
ENST00000367409.9	0.409846622017627	0.886028193257128	0.475377814942762	0.00160410819443935	-0.61634426394281	-0.140162709865647	0.476818012952786	0.00269331863705525	0.476818012952786	0.00269331863705525	0.0443990729398549
ENST00000369774.8	-1.12575607359042	-1.03344902003363	0.0888704206490969	0.791756018198637	-1.27222026321598	-1.17991384042239	0.0884996094164521	0.843604815745743	0.0884996094164521	0.843604815745743	0.980014834387194
ENST00000357606.7	-0.597674315605129	-0.307364989182957	0.289050267928231	0.20412786990403	-2.26847349350003	-1.97816445096543	0.290800121607121	0.329749793301125	0.290800121607121	0.329749793301125	0.787111864699129
ENST00000368932.5	0.0885323120814805	-0.154754727963523	-0.24472569958033	0.225095844432557	0.820144264380314	0.576857133569469	-0.242868203761783	0.246643044232465	-0.242868203761783	0.246643044232465	0.700759057982008
ENST00000340553.8	-0.370204099328116	-0.164502950137191	0.20435593903332	0.351891176999317	-0.160679308939604	0.0450215419994302	0.205749796209084	0.409551660473038	0.205749796209084	0.409551660473038	0.842407273129958
ENST00000342462.5	-0.793980233265007	-0.593970472352276	0.197660123261732	0.388226873130721	0.115511299874063	0.315520987173779	0.199820340464136	0.403392329046992	0.199820340464136	0.403392329046992	0.837560975435659
ENST00000265978.8	0.187841242004303	0.125467980987573	-0.0676433771648335	0.854617624255916	0.609471802156341	0.547098383984021	-0.0603802785368877	0.883994591957081	-0.0603802785368877	0.883994591957081	0.98880703358055
ENST00000367242.4	0.0567160392155103	-0.101092325853536	-0.158595372543168	0.257192035609554	-2.00565759535409	-2.16346606541104	-0.157536530761343	0.376136520756413	-0.157536530761343	0.376136520756413	0.821503412745811
ENST00000466995.5	0.228298147644574	0.362594268831775	0.135543013052748	0.804119818752717	0.946872699587182	1.08116512229524	0.146217499018026	0.896327638722019	0.146217499018026	0.896327638722019	0.991741910001166
ENST00000393119.7	-0.0893352044392942	0.00782432264578916	0.0943068819392678	0.685279274118753	0.373612091864737	0.470771588774245	0.0980072514179677	0.674838746348459	0.0943068819392678	0.685279274118753	0.948440420857064
ENST00000647811.1	-0.473041580531761	-0.455749569833744	0.0156055409936822	0.927396119064367	-0.959749178173131	-0.94245724492602	0.0172926261889321	0.93015754428702	0.0172926261889321	0.93015754428702	0.995177380471005
ENST00000342206.10	0.216143743188891	0.136555804687677	-0.0807345136245907	0.600286390678135	0.225778356053857	0.146190386260985	-0.0793425399652741	0.634787900011897	-0.0793425399652741	0.634787900011897	0.932250019182216
ENST00000615808.5	-0.604704370812823	-0.05218494354283	0.547693375468371	0.241288805233508	-1.43825324385096	-0.885734358466822	0.55552263015577	0.370188682336578	0.55552263015577	0.370188682336578	0.81634476059367
ENST00000245960.9	0.0778830754892654	-0.0329234057414496	-0.112523301490271	0.537265891509744	-0.0215828495133937	-0.132389373258089	-0.110367683776242	0.576813863461454	-0.110367683776242	0.576813863461454	0.915010318148306
ENST00000545606.6	-0.223878359766224	-0.335922741905294	-0.11266727336077	0.397144101321617	1.51213443880675	1.4000900968681	-0.112048382488713	0.323020491646357	-0.11266727336077	0.397144101321617	0.835045320146684
ENST00000619979.4	-0.268102919982294	-0.111430512585652	0.155955212446639	0.268883153225152	0.529512688943517	0.686185131654651	0.156870349025166	0.200629218328978	0.155955212446639	0.268883153225152	0.725419493484816
ENST00000330452.8	0.466576471337041	0.638931165340816	0.16997381554867	0.460502218524102	-0.160928343083704	0.0114262480898042	0.174619977795934	0.509274838514267	0.174619977795934	0.509274838514267	0.890303114069976
ENST00000454046.5	3.12771712297402	9.39875061610202	6.24611279214836	0.129665671652355	-6.74891662263046	-0.477840449803667	1.58260787857778	0.108271949911201	6.24611279214836	0.129665671652355	0.533776489906509
ENST00000373842.9	-0.752673394369063	-0.372261298748116	0.378505455607211	0.0588592538792522	0.599094073865222	0.979506178438505	0.380257796456607	0.0425811143383662	0.378505455607211	0.0588592538792522	0.36228484917331
ENST00000265069.13	-0.122005647975326	0.0580361926358951	0.1798469009807	0.0780448628684999	-0.363835304596614	-0.183793502930648	0.180164725220477	0.130495822655177	0.180164725220477	0.130495822655177	0.534974046820415
ENST00000401406.3	-0.099022674302858	-0.39675873492781	-0.301683950971658	0.280851492211934	1.17299849862156	0.875262431602294	-0.297912707240736	0.276321482281883	-0.301683950971658	0.280851492211934	0.738894005426432
ENST00000261854.10	-0.458396901946046	-0.400078599041555	0.057108821765163	0.747287013519468	1.06544310836733	1.12376141476891	0.0584514245206389	0.724365496198611	0.057108821765163	0.747287013519468	0.960560439451586
ENST00000249806.11	-0.210338019894926	-0.200968574148664	0.00842051788785581	0.960454966923586	0.243934979917238	0.253304376337543	0.00952437592864364	0.957486132813613	0.00842051788785581	0.960454966923586	0.997364677973077
ENST00000368223.4	-0.25414621448682	-0.454110844779046	-0.202178941047654	0.358580397612306	-0.173320543869412	-0.373285294554415	-0.199938735473002	0.422568671067918	-0.199938735473002	0.422568671067918	0.849418292017718
ENST00000284320.6	-0.193480384703831	-0.27809629705129	-0.0848423470648862	0.487623648871745	0.733184689477071	0.648568741717538	-0.0845738597403993	0.516757180420065	-0.0845738597403993	0.516757180420065	0.893320173336223
ENST00000552218.5	-0.394925271391096	-0.313552716760683	0.0801153645567445	0.73907450397342	0.965477776371619	1.04685021196239	0.0817592527799897	0.754915916727847	0.0817592527799897	0.754915916727847	0.962373374657044
ENST00000647169.1	0.0174553244455645	-0.0664328037432082	-0.0850656565729915	0.619812612048022	0.0732401723618766	-0.0106480086904453	-0.0837280805196245	0.654685159316757	-0.0837280805196245	0.654685159316757	0.938761916161679
ENST00000316937.8	0.251389365849427	-0.00299524703311025	-0.257038996131242	0.41415073143596	0.231964220244228	-0.0224206469000482	-0.252733311451758	0.487825270024168	-0.252733311451758	0.487825270024168	0.879583779127887
ENST00000305943.8	-0.101736221769827	-0.200864456048575	-0.100111853152519	0.446294278964599	0.260642166797426	0.161513925893578	-0.0991601018490964	0.459202657898401	-0.0991601018490964	0.459202657898401	0.869711663596884
ENST00000456283.7	-0.400374894246878	0.812896600581687	1.21012500821994	4.53235072397529e-05	-1.2142332387248	-0.000962032302728603	1.21743314734548	0.00108670437717867	1.21743314734548	0.00108670437717867	0.0211394026170247
ENST00000536438.5	0.0703469200474249	-0.0139533916543585	-0.0847231129403248	0.391352281794914	-0.899105548779945	-0.983405882665929	-0.0842991122316159	0.446037118693727	-0.0842991122316159	0.446037118693727	0.863091963164254
ENST00000354234.8	0.702375288286111	0.327478990451901	-0.379150571388192	0.439115841120172	-1.07960435836618	-1.45450138798467	-0.368522241331312	0.552314199344853	-0.368522241331312	0.552314199344853	0.90406552534129
ENST00000642445.1	1.64206536169294	0.235155582754037	-1.40797573005693	0.0204935827633973	6.95956193389523	5.55265339888654	-1.40645706914132	3.53920261499009e-09	-1.40797573005693	0.0204935827633973	0.192147672076016
ENST00000468764.5	0.117716459027864	0.293441717282041	0.168998427167004	0.750705930764717	0.482072236884232	0.657796316180379	0.179977086830278	0.781209404327602	0.179977086830278	0.781209404327602	0.96812834765241
ENST00000296135.11	0.186814298445561	-0.0485914456062284	-0.246991191023931	0.584534801259286	1.509745632544	1.27434005515797	-0.233776462579705	0.580785239498695	-0.246991191023931	0.584534801259286	0.917417855943086
ENST00000509148.1	-0.721914350501929	1.28008841078853	2.00011129545989	4.86223202532979e-06	0.774983630610005	2.77698629474562	2.00695316420429	1.11831873771555e-07	2.00011129545989	4.86223202532979e-06	0.000206465128764296
ENST00000595635.5	-0.436138977880401	-0.954268120444848	-0.5189827841018	0.461828285415456	-2.65269029318738	-3.17082191608194	-0.522722267763456	0.534804191535045	-0.522722267763456	0.534804191535045	0.900854462552425
ENST00000266671.9	-0.595603309068439	-0.574092077014053	0.0120805681656657	0.980210607607903	-0.366153404082258	-0.344642582175513	0.019534219654826	0.968062191333992	0.0120805681656657	0.980210607607903	0.999803653378157
ENST00000507469.5	0.250277664763428	0.201652477933028	-0.0492129097438094	0.899805102580562	-2.14820322466094	-2.19682889548374	-0.0472781310330523	0.907661509015581	-0.0472781310330523	0.907661509015581	0.993765760618026
ENST00000505490.3	-0.163901784510052	-0.158362902118189	0.00541715836301193	0.949534117589285	0.463016428695649	0.468555309775021	0.00559773030437649	0.946589272404923	0.00541715836301193	0.949534117589285	0.996513171646127
ENST00000368715.5	0.256340914267798	0.051056757858617	-0.219854298578309	0.670623796899464	1.95911631154807	1.75383247311642	-0.202965366335383	0.67187151958355	-0.202965366335383	0.67187151958355	0.944254203891214
ENST00000600228.6	-0.479410850596421	-0.720434217559091	-0.247343657785742	0.495583096635073	-0.821356335010229	-1.06238010159095	-0.242863218693278	0.571299179069377	-0.242863218693278	0.571299179069377	0.913086409863304
ENST00000400788.9	0.225227953707512	0.238006324334704	0.0116382210969286	0.949468541431636	0.658400640782213	0.671178981681	0.0134822389147675	0.94116342773189	0.0116382210969286	0.949468541431636	0.996513171646127
ENST00000398712.7	0.381518376165919	0.383802201972169	-0.000660294412021756	0.993080687184828	0.725783627198271	0.728067419674825	0.00396176645213098	0.987214554832629	-0.000660294412021756	0.993080687184828	0.999803653378157
ENST00000372159.7	0.448333053647934	0.0990761057554676	-0.349991734235621	0.016901931615131	0.397041953629794	0.0477849686781604	-0.349090734372434	0.0300967716382667	-0.349090734372434	0.0300967716382667	0.24203837058836
ENST00000456324.5	-0.859092670302782	-0.23283202045851	0.625340813002116	3.20385217522939e-05	-2.96387686229447	-2.33761613658265	0.626378530541277	0.000863921116315144	0.626378530541277	0.000863921116315144	0.0176553766710621
ENST00000537817.5	0.0362844326105361	0.259303300530228	0.220444384060858	0.374772079392716	0.272807355744312	0.4958261607156	0.224078707415674	0.390127646200585	0.224078707415674	0.390127646200585	0.83103849984356
ENST00000262177.9	0.158520389222832	0.170672813394813	0.0119212951292804	0.921810809226722	-0.609718482439598	-0.59756614972157	0.01228254618586	0.940285272975976	0.01228254618586	0.940285272975976	0.996391757086679
ENST00000487273.7	0.666791194711478	0.881189036201971	0.213667986859696	0.21108201123346	-1.28509035012924	-1.07069265000421	0.216056073842373	0.341770674144521	0.216056073842373	0.341770674144521	0.797364780733709
ENST00000381554.8	0.0807041969569537	0.219445211287383	0.136136182107685	0.626754832431449	1.41499246501516	1.55373357285152	0.139273811403506	0.541940188207792	0.136136182107685	0.626754832431449	0.929299988958107
ENST00000393295.8	0.177791374792935	0.559639286949428	0.380772222632128	0.132624037918636	-2.44847402714227	-2.0666265090326	0.385359794506356	0.288469005727386	0.385359794506356	0.288469005727386	0.74722579147946
ENST00000397149.4	-0.212202879111976	-0.0656755729830261	0.145968595300751	0.160916956168266	0.62518782051404	0.771715139224068	0.146622478115706	0.122891901748575	0.145968595300751	0.160916956168266	0.589094609043798
ENST00000441802.7	-0.303880404984771	-0.338801416470169	-0.0353832247407737	0.796843303290127	-1.09207897723487	-1.12700007484533	-0.0350396991655435	0.831806901175735	-0.0350396991655435	0.831806901175735	0.97702171052963
ENST00000445771.6	-0.392066683396111	0.168043109259692	0.559501878991313	0.0733209160406911	-0.573809592898461	-0.0137004259912167	0.561213710716723	0.192026777270114	0.561213710716723	0.192026777270114	0.635604555762436
ENST00000287169.8	-0.380244958046722	-0.50629954789545	-0.127071168630705	0.374870683393648	-1.10843698969475	-1.23449166254765	-0.126325885998313	0.458467378023974	-0.126325885998313	0.458467378023974	0.868987387055225
ENST00000432901.4	0.00332900025053623	0.666760351064092	0.661376215000876	0.0789749091367362	-2.32147812680998	-1.65804726421598	0.671090234511178	0.217166693528138	0.671090234511178	0.217166693528138	0.669663782557947
ENST00000420578.7	-0.177766636785515	-0.129590622794709	0.0358151159381768	0.952021139020537	0.100673797756744	0.148849529657392	0.0514352179979314	0.936252875012167	0.0358151159381768	0.952021139020537	0.99668137856208
ENST00000344051.8	0.253357549043371	0.6586737792645	0.395370847971259	0.469083940652329	0.0012004212168099	0.406516349466549	0.417256018059176	0.49660783983325	0.417256018059176	0.49660783983325	0.881790002619632
ENST00000372718.8	-0.233468354873473	-0.370529786968101	-0.137666685018875	0.174612228804349	-0.272579047522015	-0.409640498245261	-0.137015019841039	0.210720648843738	-0.137015019841039	0.210720648843738	0.66283283388266
ENST00000372158.6	-0.226006640610621	-0.043264749729755	0.181888267843936	0.322919428450717	-0.471721373775881	-0.288979623225273	0.182969080702507	0.421507404418991	0.182969080702507	0.421507404418991	0.849244203354078
ENST00000482604.5	-0.113992996251324	-0.0268003345429696	0.0869421988220909	0.73826769695491	3.78816675090003	3.87535961475305	0.0873762956766084	0.536943717890631	0.0869421988220909	0.73826769695491	0.958224553042078
ENST00000556147.5	-0.836641307809212	-0.328563590691484	0.506379084300189	0.0364875484387461	2.52932215435626	3.03740009855032	0.508171589387147	0.000170006680584776	0.506379084300189	0.0364875484387461	0.272358834549956
ENST00000395425.6	-0.0769993448552836	2.5664019676072	2.64447322016369	0.0118446247947745	-0.0278677162921769	2.61553326338378	2.51735551581626	0.0391279787796261	2.51735551581626	0.0391279787796261	0.283063688019335
ENST00000373337.3	0.423242811457594	0.378349876923105	-0.0492808178086275	0.857693887681242	1.46951828513674	1.42462545637769	-0.0431851004627319	0.876204728513643	-0.0431851004627319	0.876204728513643	0.98880703358055
ENST00000380909.8	0.0665954801569233	-0.215854661595704	-0.283954839882187	0.118021790460099	0.0789072142296963	-0.203542991148795	-0.282422605199365	0.160818277846269	-0.282422605199365	0.160818277846269	0.589094609043798
ENST00000374389.8	0.464029287745644	-0.291794298940723	-0.756175291003473	3.48950504629932e-12	-0.221739914214918	-0.977563539078934	-0.755807061025479	1.00767533028598e-09	-0.755807061025479	1.00767533028598e-09	9.08823213174456e-08
ENST00000565488.6	0.292727953291315	0.215821696754897	-0.0782382145935288	0.61901496127078	0.0847469844436327	0.00784069374537268	-0.0763826921959754	0.657275247895528	-0.0763826921959754	0.657275247895528	0.939099866494356
ENST00000285814.9	-0.193503230499715	0.00500857606608672	0.198136888911226	0.0735880761806333	0.431977415263139	0.630489228558037	0.198616639804798	0.059914069435551	0.198136888911226	0.0735880761806333	0.408402928239429
ENST00000432899.5	-0.782368428799898	-0.0714269922223851	0.710964123817387	0.48059119955246	6.35893955843341	7.06988271117522	0.711080573225783	5.34253366977301e-07	0.710964123817387	0.48059119955246	0.876589320908403
ENST00000367534.5	-0.339016830535346	-0.24240857602287	0.094768775931743	0.711240938837386	-1.0455874465578	-0.948979539700122	0.0971379910534544	0.777180449781534	0.0971379910534544	0.777180449781534	0.967751055279083
ENST00000317615.11	-0.0347413094084359	0.160063394161482	0.193819359240854	0.253784522366977	1.86701912719146	2.06182388698731	0.194981287991509	0.151307156946096	0.193819359240854	0.253784522366977	0.709281963792133
ENST00000261507.11	0.0153301504427301	0.435949205936053	0.41772323452665	0.306321087564593	1.89067051800991	2.3112896486756	0.422757356095027	0.221054368781907	0.41772323452665	0.306321087564593	0.763906198745589
ENST00000225929.5	-0.35013894070526	-0.232633949071232	0.112891570604355	0.812671681465928	-0.00322867829774537	0.114275599943899	0.120059284592679	0.847493731382971	0.120059284592679	0.847493731382971	0.981341236018761
ENST00000351298.9	0.800197507828616	0.9016385689866	0.0995860418111407	0.65136284792224	-0.499632922105175	-0.398191998856677	0.10388272258261	0.701290015874477	0.10388272258261	0.701290015874477	0.951630352666009
ENST00000310118.9	-0.0375495244327935	0.000891962460787998	0.0383433651298228	0.575657074110715	0.161646063156959	0.200087560555449	0.0385193825073438	0.526912411113984	0.0383433651298228	0.575657074110715	0.914707359300505
ENST00000345080.5	-0.044072494627366	0.178080964388904	0.221435472345587	0.0851290832170467	-1.86696704990573	-1.64481366287705	0.222422460209582	0.162286069080799	0.222422460209582	0.162286069080799	0.590145908656699
ENST00000648921.1	0.0576942553572	-0.113778766796973	-0.172332243485462	0.61837579634434	-2.08549168977467	-2.25696531601354	-0.170217747157161	0.695761977232862	-0.170217747157161	0.695761977232862	0.949775499153476
ENST00000429815.6	-2.66973824063572	-0.289228214369853	2.37868792460627	6.45632907396921e-06	2.63307824538256	5.01358897052159	2.38059221649406	1.10047388522759e-29	2.37868792460627	6.45632907396921e-06	0.000263887337768637
ENST00000319121.4	-0.831595787899528	-0.621617979635146	0.207898904440193	0.310687646398494	-0.724037526678747	-0.514059859253986	0.209387074436782	0.379086859268706	0.209387074436782	0.379086859268706	0.82307570467453
ENST00000598361.4	0.694734358556948	0.887261794573718	0.189700860009686	0.880956659734358	4.7850591033866	4.97758695998931	0.19500166315346	0.563017551498838	0.189700860009686	0.880956659734358	0.98880703358055
ENST00000374023.8	-0.0135600311230936	-0.0561877076761855	-0.0431036966909915	0.808139139390467	-2.73715241208548	-2.77978027524946	-0.0421350759171188	0.854099081081513	-0.0421350759171188	0.854099081081513	0.983931518193027
ENST00000473835.7	-0.130580848362667	0.101822404604319	0.232123663855215	0.00784934145987776	0.0459687571075707	0.278372009508979	0.232416420217008	0.0073604023995034	0.232123663855215	0.00784934145987776	0.099488807609345
ENST00000310850.9	-0.0184071379702574	0.559507368603127	0.574479546362355	0.208605997166486	-1.57900893433317	-1.00109531092103	0.586529191186365	0.367378534401602	0.586529191186365	0.367378534401602	0.814518007306042
ENST00000551671.5	-0.468994526826527	-0.335392253746842	0.132504408401271	0.688330398649026	2.17450087245085	2.30810322560045	0.133652374888946	0.637788431745671	0.132504408401271	0.688330398649026	0.949221111025412
ENST00000285848.9	-0.240361928067979	-0.308731683692525	-0.0686275419605584	0.509853623347987	1.26572735157331	1.19735761635421	-0.068263027564987	0.460137900443349	-0.0686275419605584	0.509853623347987	0.890303114069976
ENST00000326291.11	0.77498136243158	0.543608292624145	-0.233725354932502	0.328250233721217	0.160078310001419	-0.0712950625863251	-0.229622991700553	0.400251728325688	-0.229622991700553	0.400251728325688	0.83613076401574
ENST00000309822.7	-0.123505247397924	0.016199398238394	0.13840895913924	0.523817664008119	-0.471068879145095	-0.331364651889357	0.140191038867122	0.597172606986655	0.140191038867122	0.597172606986655	0.920528127476892
ENST00000262225.8	-0.327732492311593	-0.180773557374279	0.146620669867767	0.0892511442680505	-1.46029126460735	-1.31333234914885	0.147081393848292	0.130114203318742	0.147081393848292	0.130114203318742	0.534614571090901
ENST00000394818.8	0.0768793260797107	0.0567096277253084	-0.0206370309837185	0.888154036857078	-0.557072593430514	-0.577242368077963	-0.0199129250530663	0.905182720080964	-0.0199129250530663	0.905182720080964	0.993488788518914
ENST00000614623.4	0.674054555227672	0.321879952013574	-0.353490196642432	0.0239690795169814	-0.940524586832952	-1.29269924669094	-0.351724366126585	0.0552343346114401	-0.351724366126585	0.0552343346114401	0.348020954742867
ENST00000469858.5	0.614248580975019	1.27371225256893	0.657954719594201	0.0270432384620629	-3.52987051014226	-2.87040738574416	0.668486501618382	0.142391450305132	0.668486501618382	0.142391450305132	0.558160164216918
ENST00000480945.6	-0.197541695728948	-0.264811415288251	-0.0676185213835447	0.610120746235977	-1.46014145003385	-1.52741125323458	-0.0672717613582301	0.675621324988049	-0.0672717613582301	0.675621324988049	0.94514235605622
ENST00000378875.7	0.52340916343951	0.251544685391436	-0.275447479509877	0.335386684898087	1.59803141165467	1.32616702412874	-0.270720020266973	0.294767129778848	-0.275447479509877	0.335386684898087	0.79102547920744
ENST00000418458.6	-0.0893634030505676	-0.0592813851845624	0.0296502937188011	0.744459957309133	-0.026433021474794	0.00364899879540522	0.0300482187218711	0.734278022115886	0.0296502937188011	0.744459957309133	0.960019089066894
ENST00000359611.4	-0.390422675523964	-0.309290176535876	0.0810386903202578	0.284036495153792	0.927538021024148	1.00867054239535	0.081103798982695	0.184697416245888	0.0810386903202578	0.284036495153792	0.74265970267757
ENST00000293288.12	-0.209702753606447	-0.252945655796012	-0.0457148389916346	0.826203023206413	1.52680246371872	1.48355964979852	-0.0432670248114272	0.818320089565639	-0.0457148389916346	0.826203023206413	0.974663635206187
ENST00000320676.11	-0.411783301359897	0.618859065427362	1.03052566763733	4.43211665100177e-42	0.892623857551914	1.92326623474007	1.03078876225854	1.19702039501754e-56	1.03052566763733	4.43211665100177e-42	4.03064075103186e-39
ENST00000438773.4	0.60644406978693	0.516669278539933	-0.0920512864963474	0.679408797012193	0.254990121325307	0.165215262504723	-0.0883554584281514	0.72565144528535	-0.0883554584281514	0.72565144528535	0.956751748507796
ENST00000311635.12	-0.0607890330141568	-0.431686846674132	-0.372759503895452	0.100051866423993	-0.685208828981821	-1.05610683230805	-0.370908060805987	0.171765180317739	-0.370908060805987	0.171765180317739	0.604863960247656
ENST00000311895.8	-0.0617263300217646	0.00955756386421993	0.0680539011077479	0.796408892618508	-0.274476776559222	-0.203193168581283	0.0721556934531136	0.808464692076966	0.0721556934531136	0.808464692076966	0.971794959970179
ENST00000216214.7	-0.0264849171054889	0.518027904504554	0.543229256355964	0.0132905184216643	-1.43389814401521	-0.889385517015545	0.546587802525127	0.0585307987202707	0.546587802525127	0.0585307987202707	0.361691170121356
ENST00000279146.8	-0.202035196088276	-0.362491474497499	-0.161206691200376	0.356930116719718	0.672215668726781	0.51175932859077	-0.16060967569682	0.395406624310751	-0.16060967569682	0.395406624310751	0.83431409340743
ENST00000395366.3	-0.350199132851699	-0.168819492501723	0.180764791181681	0.100960643793304	0.054822098670663	0.236201749857381	0.181479277348163	0.0792671674437084	0.180764791181681	0.100960643793304	0.47778989840257
ENST00000624776.3	-0.282442689062153	0.260370847534515	0.541502748800004	0.0450651615150686	-1.6968454315136	-1.1540322926153	0.544671787337641	0.137262624122173	0.544671787337641	0.137262624122173	0.548899603167929
ENST00000579953.5	1.10529949964649	9.95455308381362	8.84843703364683	1.66642196472631e-127	-11.4848372427033	-2.63556219102521	4.18258636090995	5.3268995914361e-05	4.18258636090995	5.3268995914361e-05	0.0017198951254835
ENST00000330817.11	0.0980926195804745	0.0036588015877396	-0.0989364200395082	0.743866885013116	0.311668420591398	0.21723449211386	-0.0931636367197068	0.779969032309948	-0.0931636367197068	0.779969032309948	0.968037793979825
ENST00000345094.7	-0.273554947059068	-0.127073953382794	0.145731042811578	0.193337155777909	0.0295152252880619	0.175996212746828	0.146691974075033	0.195864106081008	0.146691974075033	0.195864106081008	0.642761098334817
ENST00000333256.11	-0.681708743059505	-0.472058198754458	0.208538523385283	0.455089951468836	0.253755352323917	0.463405553221755	0.209072777521186	0.540905507588069	0.209072777521186	0.540905507588069	0.902137994777028
ENST00000338435.8	-0.0591012374068576	-0.0426918864064441	0.0156488432234241	0.926192152444518	1.63594498863121	1.65235438902436	0.0164850277252493	0.893407400239896	0.0156488432234241	0.926192152444518	0.994401917641477
ENST00000263054.10	2.46983535224129	2.40326619749704	-0.0738204033355152	0.925531936435544	0.614972594868694	0.548403636621514	-0.0258091791886912	0.991756972383375	-0.0258091791886912	0.991756972383375	0.999803653378157
ENST00000305786.7	0.17858185290445	0.320185252787437	0.141533345443803	0.0504816690088077	0.792169740897926	0.933773132124078	0.141606516358322	0.0634805539772287	0.141606516358322	0.0634805539772287	0.376297276237641
ENST00000566605.5	0.58770457005913	1.69698535965699	1.10920580569303	4.3624219066449e-18	-3.57505605522199	-2.46577539990627	1.11086870133577	1.12606362294726e-08	1.11086870133577	1.12606362294726e-08	8.07460967212113e-07
ENST00000429381.5	0.961998985548979	1.98431668777316	1.01718669780223	0.290983472388129	-1.91797373437227	-0.895659993091298	0.967170517132239	0.714697049395581	0.967170517132239	0.714697049395581	0.954062907030807
ENST00000452863.9	-0.247985413599402	-0.0986476473353475	0.147892273280306	0.440531950591364	0.82478524597962	0.974123020045203	0.149694871124198	0.406567171846696	0.147892273280306	0.440531950591364	0.858639967280507
ENST00000393600.8	-0.321757368152012	-0.522630747302907	-0.201678858964837	0.105470450465996	-0.601805338495637	-0.802678750954162	-0.201078626497371	0.143022648009857	-0.201078626497371	0.143022648009857	0.559397652541353
ENST00000275159.10	0.925783654723393	0.626212575980938	-0.307401389655551	0.462538979178849	1.85938450207953	1.55981358021317	-0.295866499766901	0.440614356707061	-0.307401389655551	0.462538979178849	0.872616612194914
ENST00000371145.8	-0.143537323427349	0.0375270516227507	0.180670568184855	0.142058288065125	-0.39118226841802	-0.210117963526787	0.181338799258726	0.203410693279087	0.181338799258726	0.203410693279087	0.654529900175045
ENST00000317178.10	-0.452290471607365	0.0239037348620799	0.472866487955337	0.182813958497392	-1.2841591424799	-0.807965496676452	0.478819434129748	0.306206119775901	0.478819434129748	0.306206119775901	0.763906198745589
ENST00000381298.7	-0.548155712794711	0.160628167679225	0.705368181283863	0.0198134335950197	-0.154691587727552	0.554092273930877	0.710400506331912	0.0292207131619592	0.710400506331912	0.0292207131619592	0.23797436025109
ENST00000447944.7	0.253064787280289	0.164447676695107	-0.089269961492061	0.490147263052215	1.41218786694199	1.32357073010102	-0.0883494564277045	0.407180471586033	-0.089269961492061	0.490147263052215	0.881394349950238
ENST00000322875.8	-0.0838713436974919	0.114746443308673	0.198307679249647	0.216585613097089	1.78128592344679	1.979903675077	0.198654027779014	0.141728517093331	0.198307679249647	0.216585613097089	0.669663782557947
ENST00000308893.9	-0.0836467482774727	-1.07542531325863	-0.993863200476081	0.000182450910883561	-0.870747529023704	-1.86252638167243	-0.993762151041395	0.00177043218834325	-0.993762151041395	0.00177043218834325	0.031466981223762
ENST00000621421.4	-0.0431984043367659	-0.283501082316125	-0.240555629526872	0.0357449761992068	0.516496634042336	0.276193923469287	-0.240313640678548	0.0551804517826065	-0.240313640678548	0.0551804517826065	0.348020954742867
ENST00000286428.7	-0.399134960554056	-0.279368750270933	0.119137673777779	0.293617346305685	0.912839095194689	1.03260532302664	0.119711908546984	0.235368661787471	0.119137673777779	0.293617346305685	0.753046912050627
ENST00000199708.3	-0.892205288724727	-0.69665111169979	0.193117057777351	0.570177477297129	1.11557428088253	1.31112826244534	0.194796332005458	0.581094263830477	0.194796332005458	0.581094263830477	0.916664021564324
ENST00000281828.8	-0.120355080227329	-0.13967480385301	-0.0197372117865584	0.865613592724502	1.46161711760568	1.44229739557559	-0.0193564934255833	0.863596528450131	-0.0197372117865584	0.865613592724502	0.986052644781725
ENST00000366960.8	0.348792601782236	0.0744192713730457	-0.275429636131732	0.12712250673018	-1.56330372452841	-1.83767720176746	-0.273536084031588	0.235082437750618	-0.273536084031588	0.235082437750618	0.689638344938843
ENST00000620676.6	0.207204467906985	0.347771575175866	0.139983760170583	0.27509103204272	-1.50380029052812	-1.36323326145094	0.141033480344244	0.38457046137445	0.141033480344244	0.38457046137445	0.827743862208032
ENST00000296149.9	-0.037331847562022	0.0974082203223884	0.134015664892825	0.299140757464951	0.065207051199037	0.199947100973391	0.135011543443965	0.318155836517268	0.135011543443965	0.318155836517268	0.775527059171979
ENST00000330597.5	-1.15736144543735	-1.3790930721201	-0.221806140061103	0.00531915012733331	1.95836988160874	1.73663825272537	-0.221726911926299	0.00369859351547812	-0.221806140061103	0.00531915012733331	0.0737891599187665
ENST00000366627.4	-0.289339349781928	-0.0989617309202799	0.186502560681236	0.63247816064607	0.706305895950744	0.896683259124296	0.191705000773519	0.65248184913662	0.191705000773519	0.65248184913662	0.937899686463111
ENST00000221801.8	-0.183684713444318	-0.399950081416059	-0.216439576729089	0.00104000471587968	0.291336385849788	0.0750710384753503	-0.216285347078785	4.38424480723783e-05	-0.216439576729089	0.00104000471587968	0.0205608178702806
ENST00000370094.7	-0.678633482562658	-0.234564928061723	0.445114015128977	0.385249762388649	-0.745965627623214	-0.301899011538942	0.445549620819429	0.590439321284678	0.445549620819429	0.590439321284678	0.918919611120891
ENST00000398970.5	-0.0780488540387093	0.354124078867456	0.430223600573439	0.246702478214286	-3.42637058884702	-2.99419846810903	0.438317519980957	0.421495097319628	0.438317519980957	0.421495097319628	0.849244203354078
ENST00000650072.1	-0.0342661862247029	-0.731898280032999	-0.699090274970821	0.116695727357156	-0.960014381011396	-1.65764736011733	-0.699171744319574	0.204746614006393	-0.699171744319574	0.204746614006393	0.656428257048632
ENST00000265073.9	-0.235121621613214	-0.0947634924135691	0.140286893902882	0.056563706673496	0.874325693331433	1.01468383828566	0.140349532729981	0.0229010683457065	0.140286893902882	0.056563706673496	0.3529329507878
ENST00000247815.9	0.623646008978527	0.306815545205358	-0.324311607987014	0.453626006565218	-0.0700558457603827	-0.386886635864131	-0.312013161777471	0.54649803533924	-0.312013161777471	0.54649803533924	0.90372487357134
ENST00000375940.9	0.0828382402783262	0.557180618747281	0.472976007274034	0.0210830335774322	-0.681891247666425	-0.207549392246528	0.475668534132791	0.0542942340620692	0.475668534132791	0.0542942340620692	0.34629630410249
ENST00000368273.8	-0.672888618910888	-0.847307041878564	-0.178209446235358	0.634086723035679	3.02588080184289	2.8514626577884	-0.175772914521626	0.560239727724789	-0.178209446235358	0.634086723035679	0.932250019182216
ENST00000425753.7	0.543085782831088	0.499382668683665	-0.044418654183095	0.695447471543329	0.14468249837681	0.1009793785389	-0.043361067272069	0.71559347999948	-0.043361067272069	0.71559347999948	0.954347862684113
ENST00000275428.9	0.459331106501287	0.289846628999257	-0.170397738156908	0.270757933657827	-0.836663995013426	-1.00614855025193	-0.168881012588419	0.364981825119252	-0.168881012588419	0.364981825119252	0.812464959311189
ENST00000676004.1	0.855180992942165	9.67078769398987	8.81488601025781	2.18544267009779e-133	-12.0896575454542	-3.27403996168458	4.12145680156709	3.76849381679682e-06	4.12145680156709	3.76849381679682e-06	0.000164502292090815
ENST00000555135.1	0.31197883880755	-0.0484171831149212	-0.378986809352774	0.564581969333404	1.97211344834654	1.61171765977077	-0.357795576592602	0.566850649983206	-0.357795576592602	0.566850649983206	0.911086934930833
ENST00000258739.9	0.170553137415767	0.268051312318366	0.0971196462611197	0.416910299705067	0.559958469706836	0.65745661786204	0.0976591988831067	0.451307879418837	0.0976591988831067	0.451307879418837	0.865441002372393
ENST00000361204.9	-0.667796097898141	-0.69979880236221	-0.0328545168234657	0.784640854301531	-0.526548846494517	-0.558551565874104	-0.032288059806908	0.798488181406395	-0.032288059806908	0.798488181406395	0.970897758475693
ENST00000271732.8	0.068941728830643	0.232102205817044	0.161487288898729	0.452947256916287	0.206039304955463	0.369199718669064	0.164204921648258	0.477606115704974	0.164204921648258	0.477606115704974	0.875094205346928
ENST00000267750.9	-0.195057631632421	-0.363277511809694	-0.169101548139713	0.228499111769814	0.716039415889999	0.547819542257376	-0.168249300219914	0.216368393245681	-0.169101548139713	0.228499111769814	0.682380772909122
ENST00000357182.9	-0.726678775424215	-0.853863647023998	-0.130440527202996	0.639028558127651	-0.0361566030042246	-0.163341919606782	-0.128302165915438	0.675619705926458	-0.128302165915438	0.675619705926458	0.94514235605622
ENST00000443868.6	0.100672301651202	-0.33982587921671	-0.441904100856522	0.0112685521174055	0.109411227610857	-0.331087002704869	-0.440427324789441	0.0204741842521989	-0.440427324789441	0.0204741842521989	0.192147672076016
ENST00000648566.1	0.0533436416047858	-0.273115471852995	-0.328188226119764	0.312911219478006	1.49023068653311	1.16377143933145	-0.325903606173404	0.333754422309058	-0.325903606173404	0.333754422309058	0.789735908642401
ENST00000381685.10	0.138654725603529	-0.14290912085426	-0.282034875050586	0.0350382163892067	-0.403681679833443	-0.685245608335677	-0.281338499272908	0.0774324558109329	-0.281338499272908	0.0774324558109329	0.419034125241807
ENST00000472947.5	-0.372902680107025	-0.515182635112546	-0.143343656642376	0.349494984731639	1.7955619678545	1.65328207243675	-0.142420588997119	0.258599367688855	-0.143343656642376	0.349494984731639	0.802162798996764
ENST00000568269.5	0.33006690156097	1.26773569835341	0.938440695411841	0.0485212534067378	0.478121119602261	1.41578928766507	0.945495357038006	0.131085264696745	0.945495357038006	0.131085264696745	0.535395116447631
ENST00000381125.9	-0.223310706794695	-0.36063791783389	-0.137790646624091	0.193231196634911	0.360814313330775	0.223487096304348	-0.137283130754205	0.201633156550309	-0.137283130754205	0.201633156550309	0.651945512212609
ENST00000234179.8	0.473025532795313	0.498068997940015	0.0234774781432483	0.91844433569504	-2.12288029100806	-2.09783716155584	0.0282429623104781	0.932595785494456	0.0282429623104781	0.932595785494456	0.995930894128682
ENST00000455841.6	0.858936977448566	1.15546163591496	0.295201717439475	0.575891039619687	-1.62042555639206	-1.32390253863942	0.310473579198165	0.755411140655203	0.310473579198165	0.755411140655203	0.962373374657044
ENST00000216373.10	0.653970948373699	0.09791640862449	-0.560053535935198	0.0861428286631789	-1.05975871132735	-1.6158135942054	-0.553560347151569	0.18028096214644	-0.553560347151569	0.18028096214644	0.618098064688689
ENST00000543927.6	-0.821343999931266	-0.99592110751789	-0.178482614265023	0.524522896876639	1.55841552586182	1.38383849236908	-0.175564698288008	0.483719614947317	-0.178482614265023	0.524522896876639	0.895512886986039
ENST00000265643.4	-0.00578132114853098	-0.0653168679576485	-0.0603074383598046	0.665111152723671	0.776573097823963	0.71703755062255	-0.0593609257082782	0.668566838409607	-0.0593609257082782	0.668566838409607	0.943010198728712
ENST00000355628.9	0.0542412771488186	-0.334181431533492	-0.391808218445031	0.147226459196268	1.58488312620557	1.19646050249738	-0.388434215769296	0.107641575008773	-0.391808218445031	0.147226459196268	0.568938508926655
ENST00000263092.11	0.0995272123151258	-0.0261857917494234	-0.126551482941372	0.530658783647127	-1.31746028440032	-1.44317349457841	-0.125405659868887	0.623080690488234	-0.125405659868887	0.623080690488234	0.927716119645917
ENST00000485050.5	0.0468405066622879	0.239528445507631	0.191205690580406	0.267771140131333	-0.272828167000478	-0.0801402955726602	0.193371496536765	0.323082336860966	0.193371496536765	0.323082336860966	0.780348372277221
ENST00000612478.4	0.459624258146052	1.07160241593228	0.610573793002611	0.0246485535520889	-1.23612090357713	-0.624143049817265	0.616189399365944	0.0963407258210641	0.616189399365944	0.0963407258210641	0.466444694270307
ENST00000598441.6	0.176274460902009	-0.242753475404442	-0.419348307433406	0.000126675501788674	-0.14499291267346	-0.564020895231627	-0.419082992278301	0.000879137414609079	-0.419082992278301	0.000879137414609079	0.0178327632074886
ENST00000255390.10	-0.172979408457601	0.0861467628536953	0.25821607046572	0.0592928496394373	-0.233550556408111	0.0255755829879375	0.259460406495353	0.0805918145327103	0.259460406495353	0.0805918145327103	0.427237361087828
ENST00000246792.4	-0.707875397183729	-0.705063650237997	-0.0109230605289152	0.970637812971703	0.707879066895454	0.710690696106857	0.00132041320424126	0.999125624682847	0.00132041320424126	0.999125624682847	0.999803653378157
ENST00000296754.7	-0.375431816907604	21.7586289019616	22.1329856419404	6.57766363655911e-108	-8.94044406588897	2.67277489492753	7.26204517516513	0.386232650616299	7.26204517516513	0.386232650616299	0.828574192289301
ENST00000367478.9	0.191824583036554	-0.0990910753409569	-0.29108456810296	0.000717759801871801	-0.285189999676976	-0.57610565851815	-0.290875455690376	0.000872619186058337	-0.290875455690376	0.000872619186058337	0.0177998003316909
ENST00000370495.6	-0.445550882629951	-0.419468627638444	0.0209290409630807	0.949786149430057	-0.407986053110364	-0.38190423583762	0.025139893987399	0.955015739248609	0.025139893987399	0.955015739248609	0.996876129170621
ENST00000338370.7	-0.492879553736555	-0.804956638151844	-0.312533642665529	0.00229215829944622	0.706833642391309	0.39475655854285	-0.31228240976334	0.00180597672238894	-0.312533642665529	0.00229215829944622	0.0386620147169344
ENST00000372530.9	0.70551864571737	0.546049853843051	-0.160571552521601	0.364536982123986	0.615235812349692	0.455766997339758	-0.158700534919854	0.399789492818285	-0.158700534919854	0.399789492818285	0.835645036415618
ENST00000498926.7	-0.252983798452634	-0.264536234616732	-0.0120705216691515	0.891642018642904	-0.581120501857361	-0.592672946921868	-0.0114669956364313	0.90306059425501	-0.0114669956364313	0.90306059425501	0.993140078117179
ENST00000519632.5	0.718846571548679	2.11674523041785	1.40152544315638	0.181978833014388	-2.40803227464048	-1.01013991180843	1.34952125248364	0.633362376579984	1.34952125248364	0.633362376579984	0.932171921856398
ENST00000274496.10	-0.179899795209568	0.0541913013779341	0.232968536144873	0.149550925627553	0.146215840572136	0.380306901551372	0.234286392465078	0.171699583928239	0.234286392465078	0.171699583928239	0.604863960247656
ENST00000616056.4	-0.997056844371484	-0.488558666803817	0.506306272192496	0.0761080010830898	-1.39507675775733	-0.886578927442379	0.507835159843936	0.161152586472822	0.507835159843936	0.161152586472822	0.589343107446683
ENST00000361272.9	-0.394376989870563	-0.0890349380744379	0.304819402432472	0.0913550599831949	-1.4713066995007	-1.16596482821429	0.305618253611458	0.188996550310102	0.305618253611458	0.188996550310102	0.630547035626457
ENST00000343150.10	-0.237771075990095	-0.143277846290265	0.0939024472911743	0.501592745402767	0.0628160068471149	0.157309172267601	0.0947102358064758	0.556926053779958	0.0947102358064758	0.556926053779958	0.906936395431433
ENST00000341372.8	1.79718980115513	0.206254484850129	-1.59216668380048	3.99865215700734e-08	2.06499195913548	0.474056275975069	-1.5903412290759	6.59496628282344e-07	-1.5903412290759	6.59496628282344e-07	3.39485221907793e-05
ENST00000610761.2	1.62655611310472	1.23849002223221	-0.389612963549349	0.19955407828052	-2.00736724622185	-2.39543370201615	-0.380399459569487	0.376312010147686	-0.380399459569487	0.376312010147686	0.821503412745811
ENST00000270815.5	-0.605246300469591	-0.988362436496138	-0.38562307167725	0.147756253533668	-1.58554453602262	-1.96866099593727	-0.38452440556034	0.240615563823998	-0.38452440556034	0.240615563823998	0.696139355252197
ENST00000250111.9	-0.974423845977309	-1.1463019778312	-0.176063270788438	0.696412435903216	-0.292719252785726	-0.464598226806932	-0.176452071869463	0.72927366436892	-0.176452071869463	0.72927366436892	0.957102943393029
ENST00000482587.5	-0.717367927499536	-0.333305174686999	0.382985449129542	0.00869355850184185	-1.12910507745128	-0.745042407812475	0.384135366609504	0.0264896905530644	0.384135366609504	0.0264896905530644	0.223401849308803
ENST00000366722.5	-0.398464193291751	-0.880582515115632	-0.485704431175878	0.238073839616577	-0.419038343699719	-0.90115696809298	-0.485395140479038	0.323852082657705	-0.485395140479038	0.323852082657705	0.780348372277221
ENST00000541455.1	-0.518699371781929	-0.518055138215675	-0.000360100433399957	0.994717377650724	0.17554978283749	0.176194019804389	0.000680196867079985	0.996468279567195	0.000680196867079985	0.996468279567195	0.999803653378157
ENST00000372685.8	-0.516135989549897	-0.388976184765233	0.126074437177305	0.482909558475343	1.040163714543	1.16732352204745	0.127108860321934	0.451968808956319	0.126074437177305	0.482909558475343	0.877893055412531
ENST00000025399.10	-0.256819675641472	-0.17060140070328	0.0860317554884102	0.452643204216302	1.05636171068219	1.14257996405726	0.0862362295562954	0.471016829468914	0.0862362295562954	0.471016829468914	0.874310322755438
ENST00000545237.1	-0.359758822505196	-0.0542322347033124	0.304663667469244	0.133122898500504	0.479522852034161	0.785049346156914	0.305851622160169	0.173209671556523	0.305851622160169	0.173209671556523	0.60665158583345
ENST00000407010.7	0.828257877186393	0.568104138974488	-0.261824823973152	0.267888194720027	-0.17593775748321	-0.436091643328376	-0.257967582866065	0.36835405511707	-0.257967582866065	0.36835405511707	0.81472391639493
ENST00000474904.5	-0.329539447745366	3.66389450881701	3.99260476922096	1.96263112318332e-18	-5.95860076044428	-1.96516844900618	3.80872770225945	0.000463732696185178	3.80872770225945	0.000463732696185178	0.0107218536302306
ENST00000327044.7	-0.515115974229243	-0.429576362918955	0.0852968340157021	0.212785157542798	-0.0117621053147818	0.0737775220774792	0.0854969349150768	0.138209899272709	0.0852968340157021	0.212785157542798	0.665811370163636
ENST00000543879.6	0.561330433909698	11.0579792009089	10.4965318777798	0	-11.7908003754921	-1.29412374017113	5.78826147809784	1.02649535348838e-13	5.78826147809784	1.02649535348838e-13	1.75033496759667e-11
ENST00000237163.9	0.379894237081046	0.912733090736081	0.530136332050066	0.0834518708309522	-0.870826306149283	-0.337987743530495	0.538281878737694	0.173090221978542	0.538281878737694	0.173090221978542	0.60665158583345
ENST00000368086.5	0.40287836266271	-0.181791655004317	-0.591985389545975	0.109876635561182	0.762513976493864	0.177843890860626	-0.583764784693534	0.131089136914512	-0.583764784693534	0.131089136914512	0.535395116447631
ENST00000421832.3	-0.684179490915187	-0.681019290813132	0.000860402060216092	0.978281092976108	2.8073526166444	2.8105130923768	0.00264216050148958	0.988040036008633	0.00264216050148958	0.988040036008633	0.999803653378157
ENST00000392876.8	0.716670824159089	1.04571378872326	0.32777862329798	0.0835334760491379	-1.30920804344042	-0.980165235188095	0.331614377364188	0.18854899723935	0.331614377364188	0.18854899723935	0.630035568496878
ENST00000396667.7	0.3281884500279	0.540896345870529	0.210441069936497	0.369857285901825	1.06023660457499	1.27294457040286	0.21358973779161	0.279946618728434	0.210441069936497	0.369857285901825	0.816064003446547
ENST00000402615.6	0.349321108540642	-0.573207961576106	-0.923181562393284	2.74905203487185e-05	-2.47373939467951	-3.39626872079329	-0.923172117876134	0.0010615600559545	-0.923172117876134	0.0010615600559545	0.0208359800191214
ENST00000593066.5	0.0902746202005174	2.02133333025748	1.93158143725136	0.0176044651033986	-1.08082237546256	0.850234419996144	1.858476056133	0.206205944254382	1.858476056133	0.206205944254382	0.658332086022118
ENST00000381042.9	-0.621102097972091	-0.531460885658791	0.086502273017524	0.75553840175331	0.0882268277357875	0.177867853616762	0.0893384107671769	0.774884085929928	0.0893384107671769	0.774884085929928	0.96729386617811
ENST00000308448.11	0.233096555863379	0.582424795331534	0.348365587279819	0.0516079197452238	0.910357526665629	1.25968559392307	0.349823338403643	0.0439455041555069	0.348365587279819	0.0516079197452238	0.335843832702298
ENST00000562879.5	-0.0830105782299283	1.57112116804307	1.64787123029914	0.144643943378088	-4.32840263630279	-2.6742900019987	1.63220413000908	0.635825302888106	1.63220413000908	0.635825302888106	0.933256426418009
ENST00000334678.8	-0.283086748624853	-0.331089301747554	-0.0489329213764873	0.771024097107311	-0.966249935153042	-1.01425261304294	-0.0480432332445355	0.810241073021548	-0.0480432332445355	0.810241073021548	0.971794959970179
ENST00000473276.5	0.0266348355915457	-0.198108624560785	-0.228393991301415	0.53399187530207	3.93191832923693	3.7071754732557	-0.224356898488097	0.254226163243729	-0.228393991301415	0.53399187530207	0.900270869020777
ENST00000575977.1	-1.12266750857971	-0.723882676062066	0.396914822528526	0.0545978848725196	0.793127646403698	1.19191251951767	0.398504534912007	0.0281388250398028	0.396914822528526	0.0545978848725196	0.347016143048227
ENST00000428468.6	-0.888707013675122	-0.569285304720118	0.318540762523243	0.0191700906998873	0.338395004567489	0.657816733070635	0.319416678766121	0.00969814915929694	0.318540762523243	0.0191700906998873	0.185463829616906
ENST00000266546.11	0.0925566962103652	-0.683394082063082	-0.77931227072852	0.00254730384806561	0.425375628288662	-0.350575260082827	-0.77660163197057	0.00544455982272325	-0.77660163197057	0.00544455982272325	0.0751737539522708
ENST00000358739.4	-0.629231202300961	-0.503660188236401	0.125461558878381	0.106847460932999	1.66390164063701	1.78947267161431	0.125567052554687	0.054648184070479	0.125461558878381	0.106847460932999	0.488889090131656
ENST00000374202.7	0.0438905662626716	0.501719967769555	0.456973210975553	0.0218780114988474	1.2334438863961	1.69127330753562	0.458310695562698	0.0116046028611351	0.456973210975553	0.0218780114988474	0.198881906617329
ENST00000485972.6	-0.401597850840563	-0.480727823167745	-0.0816472013078058	0.732622125181473	0.640213194048831	0.561083151200032	-0.079455331154423	0.750712629615802	-0.079455331154423	0.750712629615802	0.961475953001471
ENST00000397641.8	-0.0956864566872844	-0.440506746188752	-0.345889006835135	0.0112462399078148	-0.692728443833122	-1.03754878313267	-0.344945513565202	0.0264313476131278	-0.344945513565202	0.0264313476131278	0.223082209204999
ENST00000624069.3	0.166286989807691	-0.162495711736355	-0.328822506382736	0.0469354563039652	-2.88182074584633	-3.21060365006208	-0.328683280171012	0.123689658971177	-0.328683280171012	0.123689658971177	0.523734942435642
ENST00000320996.14	0.318285037957956	0.792547284928478	0.474381664037375	0.0243664173405289	-0.965703719449129	-0.491441753150491	0.475437947930061	0.106945999944672	0.475437947930061	0.106945999944672	0.488889317177403
ENST00000265081.7	0.567569513385759	0.300787698075264	-0.267994779278945	0.11060743907515	0.00465599312603935	-0.262125869706142	-0.26627381562229	0.157411321148651	-0.26627381562229	0.157411321148651	0.584933823186263
ENST00000419617.7	0.218399435498206	0.0217817149708427	-0.199050363732571	0.363895650219457	0.555109392976424	0.358491641296312	-0.195887004566317	0.391679808398909	-0.195887004566317	0.391679808398909	0.832495528993373
ENST00000223369.3	0.265356683202447	0.575521546760069	0.30982974908197	0.0226246437132922	-2.17990288900103	-1.86973813465494	0.310793958184172	0.0867300992057159	0.310793958184172	0.0867300992057159	0.443111223142311
ENST00000543227.5	-0.339313169267692	0.152678299676266	0.489510537297512	0.115778371865251	-2.56967102659687	-2.07768008261172	0.494752271328871	0.249943876305039	0.494752271328871	0.249943876305039	0.704472294055303
ENST00000421763.5	0.699095469180662	0.391762432480927	-0.311826643042338	0.479287531320395	-1.83852517998053	-2.14585878928257	-0.301715843356423	0.602897143758116	-0.301715843356423	0.602897143758116	0.920990279668179
ENST00000492132.1	0.360549300526009	1.7403915473924	1.37221890483554	0.0304610498295136	0.902684927101821	2.28252724299186	1.39422091774185	0.00815054621161308	1.37221890483554	0.0304610498295136	0.243710730784078
ENST00000372876.2	-0.505417575029701	-0.562416027033886	-0.0582183024803005	0.76563237490049	0.417685671109911	0.360687132509462	-0.0570552868227681	0.786301681237093	-0.0570552868227681	0.786301681237093	0.968496530248378
ENST00000357137.9	0.422107878881109	0.177257476369493	-0.247846441710664	0.298901619560792	0.43957368275133	0.194723373535242	-0.24388192155029	0.330243276174602	-0.24388192155029	0.330243276174602	0.787111864699129
ENST00000324685.10	-0.118279294794735	-0.0933870019573886	0.0244762628474955	0.799911631310951	-1.13192210585226	-1.10702983645964	0.0249788882635702	0.81807256210871	0.0249788882635702	0.81807256210871	0.973743882735673
ENST00000323701.11	0.57324177196593	0.297625263823974	-0.276059888426462	0.00212936705006773	-0.081678331615579	-0.35729484898965	-0.275377136315894	0.00428832047153649	-0.275377136315894	0.00428832047153649	0.063271528614423
ENST00000270792.10	-1.00053452320505	-0.773428479004037	0.226565500852996	0.126748248067439	0.727430753479615	0.954536757921417	0.226897107204768	0.14100519818987	0.226897107204768	0.14100519818987	0.556392417624608
ENST00000357582.3	0.022843540755417	-0.314312272975406	-0.341437992164095	0.359815911248735	0.0149414616275099	-0.322214698862242	-0.337180421481526	0.433981538627082	-0.337180421481526	0.433981538627082	0.856377576045715
ENST00000634258.3	0.731686940741043	-0.0717792301258363	-0.804778740906695	0.00140580372585138	-0.684931466986098	-1.48839788666575	-0.803006354553627	0.0101449474087799	-0.803006354553627	0.0101449474087799	0.119947790977265
ENST00000400137.9	-0.472210026172367	0.0360800879367787	0.50713355864542	0.00389818771540975	-1.56806070832008	-1.0597707297746	0.508836565519681	0.0198948707044741	0.508836565519681	0.0198948707044741	0.18813927556146
ENST00000524238.3	0.469131147742224	-0.282611474341023	-0.756573673036297	0.0414513208124726	0.982706695116531	0.230963853522414	-0.75161169146888	0.0642644168141251	-0.75161169146888	0.0642644168141251	0.378779889715352
ENST00000505986.5	2.25916850772061	1.01954529757084	-1.23793513337437	0.172434718321565	2.75370001547711	1.51407632094621	-1.23063932320168	0.223665960752473	-1.23063932320168	0.223665960752473	0.677453963278306
ENST00000529372.5	-0.188892796787571	0.321685354378869	0.50959929302629	0.00204568705173289	-0.582759085296313	-0.0721809984126102	0.511099607204644	0.0063775299243248	0.511099607204644	0.0063775299243248	0.0848326600456782
ENST00000499247.3	-0.0678563797273541	0.318302195276762	0.383660679590732	0.14145199506606	0.364452344962677	0.750610860921298	0.387304851223489	0.151209084691482	0.387304851223489	0.151209084691482	0.576973685747602
ENST00000323374.8	-0.501329829377781	-0.792982902741046	-0.293257642849489	0.129045354473408	0.505765718124969	0.214112594120365	-0.291986651725472	0.147846360976922	-0.291986651725472	0.147846360976922	0.569921348407331
ENST00000397809.10	0.848248720108095	-0.0567896100214212	-0.907863107824696	0.00248335949845661	-1.70561568233256	-2.61065449285375	-0.903629476207144	0.019688170800609	-0.903629476207144	0.019688170800609	0.18715767242774
ENST00000381967.9	-0.0604123655243953	-0.0576593642055076	0.00224242664371954	0.989224065181315	1.06271349067878	1.06546649138974	0.00286331463224529	0.980948705957108	0.00224242664371954	0.989224065181315	0.999803653378157
ENST00000336431.10	0.48626998109146	0.159210801757339	-0.330453768231061	0.237261616414935	0.728327934332337	0.401268707126507	-0.325622228819644	0.266369913006524	-0.325622228819644	0.266369913006524	0.721647691508449
ENST00000612800.1	-0.106038001394754	0.0141886450937762	0.119449214762857	0.373641191770992	0.572905644776539	0.693132297555376	0.120325370631551	0.346457429306196	0.119449214762857	0.373641191770992	0.81985621315461
ENST00000370763.6	0.412744187156352	1.10715963355612	0.693118539064114	0.000950572914276412	0.21620425236615	0.910619678877836	0.696212055744605	0.00108530627995115	0.696212055744605	0.00108530627995115	0.0211394026170247
ENST00000438552.6	-0.021527938310013	0.105139703692906	0.126549379637137	0.130921465840174	1.53140290336547	1.65807056136732	0.126750081105447	0.0736948878321512	0.126549379637137	0.130921465840174	0.535110845211166
ENST00000379257.7	2.33393721460988	4.99090852763482	2.65578511125371	7.64511554099365e-17	-3.03961928393548	-0.382647871952282	2.37160986857626	0.000286112291385815	2.37160986857626	0.000286112291385815	0.00726126380440326
ENST00000262186.10	-0.441632465361256	-0.650552728738985	-0.20924252542477	0.113730114758195	-1.11523584651311	-1.32415617445903	-0.208987714874573	0.168492755579803	-0.208987714874573	0.168492755579803	0.601098869448314
ENST00000404760.5	0.23642728829186	0.667860234414551	0.430423317937523	0.0688983165403959	-1.01886526344208	-0.587432587879044	0.433508726844665	0.173266310523404	0.433508726844665	0.173266310523404	0.60665158583345
ENST00000377698.4	-0.695049780956915	-0.651782121592793	0.0426100082319207	0.741875094722254	-0.0670688935031488	-0.0238012519385284	0.0432219903508173	0.744426913963216	0.0432219903508173	0.744426913963216	0.960019089066894
ENST00000537400.1	2.62273601969199	1.24036663460662	-1.38494073044466	0.000169504485772162	0.354252597639628	-1.02811698609097	-1.37458048184228	0.00315073008547709	-1.37458048184228	0.00315073008547709	0.0497596489476287
ENST00000261973.12	-0.280807563614168	-0.1903094685865	0.0897965049755822	0.428449369745902	0.0661541154547012	0.156652215201313	0.0906631971504916	0.409047176887697	0.0897965049755822	0.428449369745902	0.853379808730978
ENST00000533655.6	-0.495582837671058	-0.663400019137831	-0.169062895285663	0.734380810799508	-0.754119842563651	-0.921938240939396	-0.169062908673	0.76448870104641	-0.169062908673	0.76448870104641	0.964827708398228
ENST00000242209.9	0.805123719121206	0.655066756302051	-0.151816685486974	0.498674725345682	-0.600710251914582	-0.750767363550721	-0.14804609533251	0.595114527642373	-0.14804609533251	0.595114527642373	0.920528127476892
ENST00000393593.8	0.560915785754059	0.547113840187476	-0.017303813494256	0.971408657483035	0.575549058264289	0.561746886545672	-0.00961200293766851	0.984766476672876	-0.00961200293766851	0.984766476672876	0.999803653378157
ENST00000619387.5	-0.0337509276017875	-0.17505287642158	-0.141729215185363	0.0780442601074143	-0.747819098080422	-0.889121052942183	-0.141340916405577	0.0962452523535986	-0.141340916405577	0.0962452523535986	0.466189276047413
ENST00000354193.5	-0.270668872797638	0.354689006778587	0.622456111021803	0.0521692184256058	-2.29580271948191	-1.67044537975588	0.62898908777645	0.158096995379993	0.62898908777645	0.158096995379993	0.585481390057718
ENST00000432667.5	1.18673927535947	1.32063703668075	0.132740385831231	0.674673742128541	-0.844926721145175	-0.711029327397163	0.142287100041233	0.756721044536579	0.142287100041233	0.756721044536579	0.962746542136631
ENST00000263991.9	-0.0997644659851796	-0.16595556204855	-0.0692294045858164	0.800838344616156	-1.45863903207288	-1.52483042051216	-0.0652959181158579	0.847371089831895	-0.0652959181158579	0.847371089831895	0.981341236018761
ENST00000448549.1	1.18866019649907	2.24272101986504	1.05363246167845	0.00130066117682055	-2.17047985346494	-1.11641948692124	1.07033986726225	0.0430857006741163	1.07033986726225	0.0430857006741163	0.299658713238332
ENST00000578049.4	-0.0356237400768672	0.193756810511057	0.228891704443839	0.140420087459173	-0.424709070742254	-0.19532892394989	0.229678309801806	0.231671160049041	0.229678309801806	0.231671160049041	0.686068016978642
ENST00000175091.5	-0.574671150513105	-0.383736482635415	0.189165424859047	0.322157099516898	1.52152664894833	1.71246143086748	0.190836983657131	0.190108520737984	0.189165424859047	0.322157099516898	0.779862901673474
ENST00000300093.9	-0.258434849455942	-0.342291485161928	-0.0841962277052923	0.322740797541982	1.05634668744831	0.972490075843862	-0.0838644457024715	0.235120035921897	-0.0841962277052923	0.322740797541982	0.779909283342704
ENST00000424442.5	0.3204469100594	0.0951141197173539	-0.225660008287187	0.189841512618797	3.8962780531801	3.6709453977549	-0.225335937282729	0.0297116345378506	-0.225660008287187	0.189841512618797	0.632399397804924
ENST00000373464.5	-0.578930747599273	-0.0393325710797464	0.537123834951353	0.0523057904379024	-1.86490013509993	-1.32530233619311	0.541118301525436	0.136834415215356	0.541118301525436	0.136834415215356	0.548395414079524
ENST00000225296.8	0.117265173997241	0.0662687428011159	-0.0519936511862664	0.737667926689696	-0.972927654114545	-1.02392417733871	-0.0505919178181493	0.788478523841826	-0.0505919178181493	0.788478523841826	0.96853950205612
ENST00000410115.5	1.81548873478529	1.35237434535607	-0.473056639934354	0.349881177674437	1.37986899693983	0.916754604344741	-0.45051127109162	0.41927897021647	-0.45051127109162	0.41927897021647	0.848117034656597
ENST00000355485.7	-0.609652752325462	-0.738246597482233	-0.130382071417371	0.57991359981139	-0.721114240282229	-0.849708292709057	-0.12932626713292	0.640050931636027	-0.12932626713292	0.640050931636027	0.935006579970815
ENST00000215567.10	-0.301283768367282	-0.295876524696024	0.00495076883985934	0.968567654174397	1.56570071797356	1.57110799191531	0.00541514115375807	0.950625804319539	0.00495076883985934	0.968567654174397	0.999775954956071
ENST00000312635.10	-0.241130296703012	0.395288094797865	0.635597091259847	0.0116248754064651	-1.7432399054376	-1.10682190256366	0.638053185126012	0.0698480548315787	0.638053185126012	0.0698480548315787	0.394949130765294
ENST00000229758.8	-0.195521276788368	-0.397028793268192	-0.202355510592584	0.121846906560889	0.357559227752801	0.156051711223095	-0.201421296488792	0.121241458121945	-0.202355510592584	0.121846906560889	0.519826149843232
ENST00000238789.10	0.698547031942752	0.679206095684653	-0.0206265037061644	0.894903961592043	-0.643826255200604	-0.663167242851391	-0.0184908176249561	0.920935168833757	-0.0184908176249561	0.920935168833757	0.993885037330181
ENST00000353383.6	-0.419314123995863	-0.509800984637071	-0.093064197433502	0.738246825237004	-0.739381297081552	-0.829868425786883	-0.091393082278433	0.780151417174514	-0.091393082278433	0.780151417174514	0.968037793979825
ENST00000262498.8	-0.226694277936747	-0.0653724159685953	0.160351087924673	0.253085625829974	-0.131610467350726	0.0297113545047344	0.161359583407403	0.294417057702316	0.161359583407403	0.294417057702316	0.753046912050627
ENST00000469257.2	-0.310126464996948	-0.317043733589875	-0.00761459599678549	0.961808375952715	-1.55774568962621	-1.56466306246044	-0.00685313658475994	0.968491501602657	-0.00685313658475994	0.968491501602657	0.999775954956071
ENST00000523613.5	-0.0134554861937813	1.23216843548995	1.2420676041047	0.00845793633422433	0.167208606505345	1.41283204269862	1.25509888603511	0.0161664697583206	1.25509888603511	0.0161664697583206	0.165501580180631
ENST00000637944.2	0.627793152964273	-0.413236641573166	-1.04838422979454	0.00241035349095809	1.43165686792411	0.390626494142547	-1.04069334432852	0.00226054716958604	-1.04838422979454	0.00241035349095809	0.0402204704079902
ENST00000267294.4	-0.354462492623478	-0.193819307271449	0.147572352947858	0.802236668518249	0.668697126360118	0.829340014375507	0.160918263551303	0.783796927915532	0.147572352947858	0.802236668518249	0.971794959970179
ENST00000303088.9	0.119340029766459	-0.0387580409037935	-0.158853924135116	0.262354481138637	0.952763273876604	0.794665223084296	-0.157978233735683	0.233795306451678	-0.158853924135116	0.262354481138637	0.717203019204897
ENST00000162044.14	0.263574579228499	0.209990591818734	-0.0543234577770686	0.73364772107601	1.87105820948948	1.81747427848643	-0.0534430630988633	0.698154468164624	-0.0543234577770686	0.73364772107601	0.957140542441204
ENST00000397676.8	0.0129704268139346	-0.287094319124486	-0.300665964951485	0.021472616777032	1.4312256164801	1.1311608988042	-0.300007190852877	0.00982204616777767	-0.300665964951485	0.021472616777032	0.196985344438432
ENST00000367559.7	0.16824740245074	1.0299556517398	0.863601849515186	0.130143524742242	-0.714731990137571	0.146974598874774	0.871543867018824	0.337161317224638	0.871543867018824	0.337161317224638	0.792300054882099
ENST00000351328.8	-0.032240291144343	-0.185905649915929	-0.153945108974559	0.121957964244815	1.11062884542426	0.956963484443083	-0.153709719043975	0.118253149418223	-0.153945108974559	0.121957964244815	0.520096625167515
ENST00000285737.9	0.0304510791782889	0.00956488490809559	-0.021553738397742	0.88125490736543	0.0365827812633827	0.0156965250299653	-0.020527370274428	0.89828653049077	-0.020527370274428	0.89828653049077	0.991863577787006
ENST00000635550.1	-0.0182525989956808	0.769842154667349	0.784119124599533	0.379652183034402	-3.37533517861531	-2.58725630587334	0.761638016194381	0.809102122495591	0.761638016194381	0.809102122495591	0.971794959970179
ENST00000397061.3	0.0608446671283211	0.112702387691072	0.0512014839348651	0.785711873198685	0.824536707335697	0.876394347842199	0.0521060161752904	0.80336667851853	0.0521060161752904	0.80336667851853	0.971794959970179
ENST00000392750.7	-0.276962059040177	-0.19829790998093	0.07796894629072	0.636226005596122	1.783665492805	1.86232968596356	0.0787606033391958	0.53406978397748	0.07796894629072	0.636226005596122	0.933331975832655
ENST00000399451.6	0.950284708503152	0.748117684574366	-0.202822285675758	0.154224732227423	-0.978430312447756	-1.18059741784964	-0.201329138315546	0.262825321576973	-0.201329138315546	0.262825321576973	0.717950621869713
ENST00000533524.5	0.0092367611698403	-0.111622538318554	-0.121113177318519	0.202860759620544	1.3593404678125	1.23848118472552	-0.120834132319403	0.154289064306249	-0.121113177318519	0.202860759620544	0.653852162227278
ENST00000400288.7	0.596468449945009	0.918793699873309	0.318558867309171	0.303439429148776	-1.14575917461906	-0.823434241446345	0.328794859974496	0.421512629391855	0.328794859974496	0.421512629391855	0.849244203354078
ENST00000437048.7	0.64258815521687	0.0308240811358559	-0.613061252422129	0.0231661742676683	0.157865618715032	-0.453898728981561	-0.610941066096483	0.0618096629047848	-0.610941066096483	0.0618096629047848	0.371271242402029
ENST00000289416.10	-0.907145887586827	-0.896596622659918	0.00902727588990615	0.955008170872163	0.19915926328571	0.209708504865807	0.0102326709918394	0.947993765165702	0.00902727588990615	0.955008170872163	0.996876129170621
ENST00000373644.5	0.155307818766743	0.174997478689158	0.0180851257644057	0.935109767849505	-2.23566958473132	-2.21598028810418	0.0215513783794057	0.949368366529329	0.0215513783794057	0.949368366529329	0.996513171646127
ENST00000367188.5	-0.277834026841326	-0.206527094382874	0.0703401330611628	0.591200293340776	-0.898317560862467	-0.827010682025762	0.0713216221208524	0.637700621145335	0.0713216221208524	0.637700621145335	0.933617670195413
ENST00000629575.2	1.57221852429988	2.12282139894061	0.544366004074465	0.467181783296999	-0.970506814027329	-0.419908678384365	0.526014036929228	0.857496092384097	0.526014036929228	0.857496092384097	0.984793854850567
ENST00000287916.8	-0.477187810417242	-0.351083006595574	0.123958181846847	0.776690292085577	0.435444281246739	0.56154826332125	0.127263727034677	0.829131839948633	0.127263727034677	0.829131839948633	0.975244208812183
ENST00000523373.5	-0.147384200633233	0.770070262980206	0.913066137281224	0.0419368516710442	-0.186845953827148	0.73060810716827	0.924278726659197	0.0823705710708733	0.924278726659197	0.0823705710708733	0.431728948532497
ENST00000649812.1	-0.508879522448153	0.159571768337176	0.667656828151453	0.00804536840083248	0.307689074919063	0.976140179140636	0.66949129582839	0.0218591805804264	0.66949129582839	0.0218591805804264	0.198881906617329
ENST00000441173.1	-0.680809121544333	-0.000382776213313311	0.676274022582223	0.493133837464052	4.15770676824175	4.83813462885931	0.681230481249264	0.0151563694452316	0.676274022582223	0.493133837464052	0.881394349950238
ENST00000610402.5	0.0144996995729863	0.180716703499599	0.165864363105019	0.0284458816158282	0.115087679140995	0.28130469265143	0.166217642735606	0.0159708521557111	0.165864363105019	0.0284458816158282	0.234818385834745
ENST00000263921.8	-0.430747427252433	-0.510103591548218	-0.0877969810674522	0.854402864518742	-0.384828819072926	-0.464185545699043	-0.0810925069197985	0.879724431464033	-0.0810925069197985	0.879724431464033	0.98880703358055
ENST00000306480.11	0.639723747292562	1.12781532561673	0.486951808195935	0.0696412324592334	-1.57388676897113	-1.08579553184593	0.493465099242472	0.193885180896579	0.493465099242472	0.193885180896579	0.639460108218882
ENST00000264254.11	-0.29396558477292	-0.0542951426358027	0.23878759034454	0.0913604977232839	0.260577820073065	0.500248254505235	0.239759588106791	0.0892326228634494	0.23878759034454	0.0913604977232839	0.454903016693725
ENST00000394997.5	-0.122031854572142	-0.134816236590461	-0.0139584705549085	0.944547666016457	0.571654824957958	0.558870276813668	-0.0125144912743025	0.954729443424093	-0.0125144912743025	0.954729443424093	0.996876129170621
ENST00000327892.13	-0.325299663395975	-0.288082273946859	0.0371685515956546	0.541900923597668	1.72422773026347	1.76144514734961	0.0371761709357181	0.346027445109747	0.0371685515956546	0.541900923597668	0.902344225328648
ENST00000263026.10	0.365050328060254	-0.0380319584388848	-0.403789119432424	0.0323528134410464	-1.02510915321979	-1.42819160088178	-0.402569899340752	0.0890369880414117	-0.402569899340752	0.0890369880414117	0.448803995610128
ENST00000284061.8	0.673496730658976	0.742580294674672	0.103317965222126	0.621155150066125	-1.40858048381304	-1.33951066121885	0.12934746965826	0.967438379411174	0.12934746965826	0.967438379411174	0.999634544597571
ENST00000450169.7	0.303366416425187	0.178746130395814	-0.125159757586345	0.417217009575282	0.630019211523877	0.505398861819734	-0.124414761156234	0.474388479298874	-0.124414761156234	0.474388479298874	0.875022401830634
ENST00000323906.9	0.828708534087231	0.74024855385877	-0.0969812300399635	0.855914920052441	1.87669939739941	1.7882395181989	-0.0803684143219945	0.897556044062847	-0.0803684143219945	0.897556044062847	0.991741910001166
ENST00000611971.4	-0.0431204373240858	-0.268344273749769	-0.226234831016009	0.391481784716456	0.0268352541592417	-0.198388861548071	-0.225449537363805	0.474794146740933	-0.225449537363805	0.474794146740933	0.875022401830634
ENST00000348721.4	-0.293672882184003	-0.0234477790318971	0.268687346285363	0.112572818890656	0.458794971718064	0.729020086535949	0.270522643226401	0.0905290348604864	0.268687346285363	0.112572818890656	0.499596247480167
ENST00000371614.2	-1.1231090573558	-1.53360288877016	-0.412530018664524	0.158727603704464	0.5567842635825	0.146290123023073	-0.413216461681762	0.206159370118056	-0.413216461681762	0.206159370118056	0.658332086022118
ENST00000341318.9	0.019785775302819	0.122805332398616	0.102659680319651	0.533014236524114	0.159238778635549	0.262258247980989	0.103406431270632	0.591217058774523	0.103406431270632	0.591217058774523	0.919474385407777
ENST00000003302.8	0.549444132737534	0.285157699815254	-0.266399533459213	0.222435841820303	-0.0926137628078001	-0.356900285677539	-0.263332798156667	0.294125405999037	-0.263332798156667	0.294125405999037	0.753046912050627
ENST00000528793.5	0.411365756418086	0.256756395989768	-0.155684771162051	0.464699013866224	-0.26861768249721	-0.423227163000609	-0.153692661356583	0.533960300930167	-0.153692661356583	0.533960300930167	0.900270869020777
ENST00000379095.5	0.625605731305387	0.485157090957195	-0.140923948280686	0.322016317591183	-0.615263681739471	-0.755712408610484	-0.139906773062282	0.426436288102028	-0.139906773062282	0.426436288102028	0.852660290562993
ENST00000451256.6	-0.285930023445372	-0.271570866860531	0.0124299613093006	0.961262940690846	0.638091803941053	0.652450839310517	0.0144359052754142	0.958095290296746	0.0124299613093006	0.961262940690846	0.997364677973077
ENST00000307180.4	-0.428535807435861	0.709360749752339	1.12970753324685	0.039297437928063	0.288306813327553	1.42620318017796	1.14681026506228	0.0371649498004743	1.12970753324685	0.039297437928063	0.284008569608577
ENST00000368887.7	0.405517926100453	-0.0756233177611044	-0.487111313406284	0.530934968657373	0.520077966982882	0.0389353835965819	-0.478601798739038	0.583644834251868	-0.478601798739038	0.583644834251868	0.917417855943086
ENST00000323348.10	0.88657728007424	0.360644052707731	-0.527852768108832	0.0111586816995851	0.324427890895003	-0.20150539004849	-0.52465689386232	0.0234066927961328	-0.52465689386232	0.0234066927961328	0.206751518143532
ENST00000360540.9	0.15379051216918	0.730011526407704	0.57060084884128	0.17364204607469	-0.816457363897001	-0.240236748552851	0.584342927983548	0.257629744766986	0.584342927983548	0.257629744766986	0.713582082396478
ENST00000614147.1	-0.100541211834514	0.160350026781028	0.259330887770012	0.391664958438117	-1.02740417172765	-0.766513342202361	0.263312116359962	0.511295154007964	0.263312116359962	0.511295154007964	0.890691196190375
ENST00000229266.8	-0.453209211993831	0.0587890518709309	0.510591653606949	0.00519761006093384	0.295167879066799	0.807166108286059	0.512245432059339	0.00649814777060444	0.512245432059339	0.00649814777060444	0.0858145641773004
ENST00000369301.3	-0.0472828484621505	0.0883761008127505	0.134054103986474	0.520008781526964	-0.219761339982157	-0.0841025058036018	0.136606526807652	0.572350598008002	0.136606526807652	0.572350598008002	0.91327937834586
ENST00000581216.6	-0.255448577207267	0.124540803735851	0.376589144952142	0.216683903171477	1.45003977204564	1.83002926435206	0.380939401483142	0.124552786873834	0.376589144952142	0.216683903171477	0.669663782557947
ENST00000327247.9	0.385174053144154	0.192958674175423	-0.193810870079488	0.300528493417717	1.32690395964506	1.1346886220929	-0.1919052866088	0.261851779997235	-0.193810870079488	0.300528493417717	0.758655435731564
ENST00000261569.11	0.31472175730678	0.323798375499638	0.00624788608316251	0.978567309718486	-0.363998373264291	-0.354921979956844	0.0111929186031601	0.970936116140675	0.00624788608316251	0.978567309718486	0.999803653378157
ENST00000545121.5	0.270175560987224	0.611346593355288	0.340551232319833	0.0614902964248791	1.41334657636545	1.75451742657728	0.341680763218798	0.0533515312438141	0.340551232319833	0.0614902964248791	0.370333115278535
ENST00000454376.6	0.111500228381833	-0.210114157578697	-0.321807934687598	9.91958351787961e-05	1.45942823951788	1.13781387743742	-0.321518234599521	1.93847370174552e-06	-0.321807934687598	9.91958351787961e-05	0.00293792850452707
ENST00000373087.7	-1.09490489817418	-0.592673219073319	0.494669764868164	0.282066785252268	-1.04075101049502	-0.538520027755078	0.500772137956296	0.376318920961108	0.500772137956296	0.376318920961108	0.821503412745811
ENST00000397498.8	0.607558820522932	0.270213480297947	-0.338958541881795	0.252812631675079	-0.0336087551452471	-0.37095428238134	-0.336028627610376	0.344524624889507	-0.336028627610376	0.344524624889507	0.800218143476197
ENST00000216294.5	-0.272313998348456	0.33730648174354	0.606823842456691	0.0275965664373209	-0.11133623113804	0.498284101362244	0.61155442747752	0.0473635387925521	0.61155442747752	0.0473635387925521	0.318667261925476
ENST00000239891.4	0.00129468055137082	-0.137771100947104	-0.140161021049445	0.336166681201406	0.601248523179418	0.46218273185371	-0.13907452200793	0.348340417044428	-0.13907452200793	0.348340417044428	0.802075529271492
ENST00000522800.5	-0.114812121689851	9.96567286574795	10.0816670694018	6.68949285016264e-132	-11.2676173193054	-1.1871078268123	5.43867527822398	1.951107895394e-06	5.43867527822398	1.951107895394e-06	9.13838646456425e-05
ENST00000452906.3	0.0821127452080879	-0.169394149693772	-0.252975217445191	0.224616237490566	2.46549721491257	2.21399041727705	-0.251528546740273	0.132243574151978	-0.252975217445191	0.224616237490566	0.678073858847731
ENST00000494946.6	-0.337299841090911	-0.220544493064255	0.114987695967957	0.753648334101375	1.54824076967588	1.664995992699	0.116816201608671	0.750293241708965	0.114987695967957	0.753648334101375	0.962373374657044
ENST00000379370.7	0.180895720690316	-0.523838521997048	-0.705451945002174	3.07154323345699e-06	0.6189579011493	-0.0857764149608988	-0.704755483095549	3.52490651245256e-05	-0.704755483095549	3.52490651245256e-05	0.00117278368202423
ENST00000332674.9	-0.80139634096305	-0.772435510800578	0.0216369166878634	0.946959487287851	-1.04379123633464	-1.01483133927079	0.0246830121571051	0.967764122612291	0.0246830121571051	0.967764122612291	0.999735883194617
ENST00000338272.9	0.0904946708600845	1.32035231775071	1.22895487017751	0.000439629041703445	-4.17668101055061	-2.94682415261976	1.24418454165139	0.0274190169026366	1.24418454165139	0.0274190169026366	0.22841506218204
ENST00000606389.5	0.0244780738781184	0.428810303726813	0.396978329188078	0.324701666087635	-1.11628840944849	-0.711956643160599	0.410546242669987	0.416294622156833	0.410546242669987	0.416294622156833	0.846232272263339
ENST00000534769.5	-0.138617404991627	-0.0866667394999544	0.0519195437913185	0.545765347256847	2.77926880613796	2.83121948298895	0.0520416504858547	0.482906216163283	0.0519195437913185	0.545765347256847	0.90372487357134
ENST00000644916.1	0.147316199770707	1.25244907054359	1.10313170366481	0.00530331927523125	-1.73183819657107	-0.626706568552687	1.11739195278363	0.0498116694664642	1.11739195278363	0.0498116694664642	0.328257698603577
ENST00000284957.9	0.382137171218576	0.240325258503636	-0.143326878156549	0.502070695391918	0.393126625768228	0.25131463971314	-0.141037940225877	0.551571438742641	-0.141037940225877	0.551571438742641	0.903737782418706
ENST00000320246.10	-0.364060703172578	-0.266545828233085	0.0919503080803485	0.806759574090642	-0.706114832472551	-0.608600155808499	0.0975693772863737	0.83660695859787	0.0975693772863737	0.83660695859787	0.97792327968922
ENST00000440685.6	-0.655991828935536	-0.889785204626985	-0.236067688012485	0.273703176007089	0.704202489853248	0.470409053625007	-0.234497395682594	0.291690544791788	-0.234497395682594	0.291690544791788	0.749566568449091
ENST00000523908.5	-0.104909426429068	-0.129811438344258	-0.025366419577791	0.79274374796259	-0.219115188488871	-0.244017214036978	-0.0249213948256213	0.810778419163255	-0.0249213948256213	0.810778419163255	0.971794959970179
ENST00000368824.8	-1.45108864922048	-1.27016950128997	0.177335336923064	0.640863342123438	-0.435701502029911	-0.25478295630904	0.176731451330946	0.700444759029309	0.176731451330946	0.700444759029309	0.951568984848357
ENST00000367941.7	-0.542649086651423	0.0762970235097007	0.616718627734164	0.0641287376155119	0.927682657329717	1.54662864344975	0.619696394217856	0.0688919949142787	0.619696394217856	0.0688919949142787	0.391843349967732
ENST00000367669.8	-0.436088694666674	-0.0239100216033707	0.410538487172602	0.0473344050278249	1.16687419963676	1.57905299336914	0.412493229318621	0.0146442686402852	0.410538487172602	0.0473344050278249	0.318667261925476
ENST00000551150.5	-0.393082416628863	-0.310888223885279	0.0820992865345402	0.248336760393066	0.568893578474101	0.651087787490841	0.0821968684848215	0.172685130519756	0.0820992865345402	0.248336760393066	0.702280141531362
ENST00000278826.11	-0.51818748857821	-0.448899574823292	0.0663996676800798	0.778564651323765	0.333135116762005	0.402422984836826	0.0690345745292331	0.770076450144397	0.0663996676800798	0.778564651323765	0.968037793979825
ENST00000304141.5	-0.159717258832494	-0.171111470216862	-0.0120467815236898	0.923368564296811	-0.252880881669709	-0.264275132356889	-0.011143273054848	0.936109040894309	-0.011143273054848	0.936109040894309	0.996170964706835
ENST00000330280.11	0.155191420151442	-0.23712832442094	-0.392883551221044	0.0231547069291602	1.23528170409123	0.842961865564016	-0.39244038092424	0.0359099966421388	-0.39244038092424	0.0359099966421388	0.269478316589783
ENST00000483998.6	-0.115098095006731	0.611529400636202	0.7240396330534	0.122924831262333	-2.32178427151958	-1.5951593205967	0.736852308611315	0.285832698656876	0.736852308611315	0.285832698656876	0.74395444124125
ENST00000313871.9_PAR_Y	-0.265876027185632	-0.328164034455776	-0.0634239680782334	0.754196256067133	-1.31216342905821	-1.37445161902003	-0.0621012107626258	0.802537108503005	-0.0621012107626258	0.802537108503005	0.971794959970179
ENST00000611712.4	-0.317150286792041	0.00619740956722669	0.32026153029524	0.320387720520358	-0.512957633721097	-0.189610235283284	0.324778624149144	0.399774432889132	0.324778624149144	0.399774432889132	0.835645036415618
ENST00000407818.8	-0.155014890801742	0.128906462584276	0.28345043996156	0.00965223373112927	-0.45687490577528	-0.172953579353045	0.284094660118602	0.0193939222113632	0.284094660118602	0.0193939222113632	0.186801300169997
ENST00000338179.6	-0.0954720271698198	0.20133840525491	0.296547881614194	0.00461065160728086	1.57293983583265	1.8697502850008	0.296777587791305	0.00119689789857062	0.296547881614194	0.00461065160728086	0.0664676895511969
ENST00000612932.6	-0.303820302273268	-0.452552994756065	-0.150452118675192	0.727369740600123	-3.06423072514305	-3.21296427772336	-0.149241753122148	0.784979427355079	-0.149241753122148	0.784979427355079	0.968496530248378
ENST00000341911.10	0.809149390168713	0.0961789576695041	-0.71355565040563	7.22897244741922e-09	1.71496231606376	1.00199189811867	-0.712691206020592	8.57425570192843e-10	-0.71355565040563	7.22897244741922e-09	5.36665145025075e-07
ENST00000554271.5	-0.348470308787591	-0.520583680122358	-0.174060719715275	0.544971558698373	1.20137850894284	1.02926499768533	-0.172228426570718	0.566696938285029	-0.172228426570718	0.566696938285029	0.91107302408729
ENST00000263795.11	0.0701975140491413	0.16957175883309	0.0988069780568981	0.427582631386469	0.387977512804328	0.487351746751411	0.0994584820725922	0.434287987416469	0.0994584820725922	0.434287987416469	0.856377576045715
ENST00000372764.4	2.56131978545037	2.39290830301023	-0.175147929137463	0.716259298179432	0.998068507474631	0.829657054902415	-0.143781688029494	0.840078586839256	-0.143781688029494	0.840078586839256	0.979367153899607
ENST00000676231.1	-0.740546868555642	0.237947167562255	0.978062047292367	0.00238698984657768	6.20704861507484	7.18554306263448	0.978438434802337	1.04212785275207e-23	0.978062047292367	0.00238698984657768	0.0399485007692705
ENST00000369984.4	-0.19556250656423	-0.26205600059541	-0.0668271498012963	0.392449289618076	-0.223630105721387	-0.290123584805893	-0.0664997397894507	0.346929930319401	-0.0668271498012963	0.392449289618076	0.832743359440416
ENST00000576409.5	-0.622765001970218	-1.11375492667392	-0.494013734643416	0.0400084964746278	-0.570913919400507	-1.06190332002665	-0.492755017646534	0.0757288565462463	-0.492755017646534	0.0757288565462463	0.41480076316714
ENST00000272067.10	-0.0900739733459343	0.318531046657479	0.408116802716619	0.0113399512909682	0.0645178021484432	0.473122695912202	0.409117307404578	0.0238964844428853	0.409117307404578	0.0238964844428853	0.208921050564851
ENST00000391842.5	-0.11158075645349	-0.0110673604541586	0.099198852975686	0.648911320594653	2.55382348011357	2.65433704736666	0.10065788657234	0.422641481973658	0.099198852975686	0.648911320594653	0.936963382065289
ENST00000263382.8	0.186820442487312	0.13403878633718	-0.053701260471454	0.744392601790729	0.833765744840823	0.780984069971199	-0.0524030710853354	0.759321961909217	-0.0524030710853354	0.759321961909217	0.962746542136631
ENST00000329713.5	-0.268799695325022	-0.197779539037826	0.069307743196771	0.716940220791661	-0.0175050206349339	0.0535150825848229	0.0710963292741216	0.725402318758996	0.0710963292741216	0.725402318758996	0.956656492616504
ENST00000635259.1	-0.172810035731599	-0.76475507924853	-0.59411923682928	0.237445360405312	-2.49749403657468	-3.08944117273555	-0.595001808538001	0.3467291480772	-0.595001808538001	0.3467291480772	0.801332841293035
ENST00000371113.9	0.0176088121215872	0.416915110948899	0.397605283580075	0.153185601027702	-0.896314714227163	-0.49700873459799	0.401409187610223	0.267776979363422	0.401409187610223	0.267776979363422	0.72386677626778
ENST00000318121.8	-0.267927603404555	-0.102546901170508	0.16518822393683	0.175079621312886	0.0261491045680732	0.191529747176001	0.165565964204815	0.246482311539403	0.165565964204815	0.246482311539403	0.700521341878789
ENST00000304979.8	-0.488652176134902	-0.425345872000836	0.062937135989688	0.496079742084091	0.205431945366235	0.268738250424901	0.063349838549156	0.481885888169434	0.062937135989688	0.496079742084091	0.881790002619632
ENST00000521654.6	-0.612209120384339	-0.220745579203119	0.387452286357042	0.259101126653953	-1.5314073981984	-1.13994434870018	0.392434474314518	0.373703455398882	0.392434474314518	0.373703455398882	0.81985621315461
ENST00000264639.9	-0.0793747804827805	-0.250748721657567	-0.171555696922501	0.0678200133995375	0.627944276819757	0.456570329066561	-0.17133853833156	0.0730333650610238	-0.17133853833156	0.0730333650610238	0.406846918280221
ENST00000304430.10	-0.429737988501167	0.226182496970335	0.64477827217804	0.250678906629165	1.08180338940485	1.73772400647669	0.659574685124298	0.156793585084266	0.64477827217804	0.250678906629165	0.705066728877339
ENST00000496387.5	1.03206155476913	1.26385937261623	0.229976337112269	0.350449947933456	-0.400015937894571	-0.16821826761917	0.235760685943884	0.440443619834833	0.235760685943884	0.440443619834833	0.858639967280507
ENST00000394975.3	-0.62947851010322	-0.825494840975235	-0.198118789991868	0.365740186128152	-0.25514285822933	-0.451159329779643	-0.196999479746546	0.427608859717422	-0.196999479746546	0.427608859717422	0.853107035849401
ENST00000374512.7	0.872698255915423	10.0210817674465	9.14932688654206	9.36038804857942e-24	-7.3444216536	1.80402657972003	4.50519708679812	6.6729223534625e-05	4.50519708679812	6.6729223534625e-05	0.00209257475986598
ENST00000216218.8	-0.0517996399356279	-0.100970300763006	-0.0493777944235333	0.543182567168	-0.0532066254021787	-0.102377298154409	-0.0491928591811275	0.57223307008074	-0.0491928591811275	0.57223307008074	0.913246489293816
ENST00000322157.9	0.226805590396833	0.262858653803203	0.0355902753835243	0.761539769565425	0.735426046815962	0.77147912394722	0.0363008209313489	0.734673315535043	0.0355902753835243	0.761539769565425	0.963338238154272
ENST00000520329.5	0.67176107255011	0.318334515216437	-0.361574842335443	0.368625680399499	1.51499469984064	1.16156824172374	-0.35064581559445	0.357307564518556	-0.361574842335443	0.368625680399499	0.814767738149075
ENST00000334274.9	-0.0423571062917672	-0.211337580186789	-0.171324659517347	0.591795348377865	-0.417088200687297	-0.586069033291361	-0.168633703023259	0.658040131806078	-0.168633703023259	0.658040131806078	0.939749471001833
ENST00000432425.5	1.76803163368004	0.86100685964619	-0.908233507282459	0.00417646987006169	0.350957347272291	-0.556067721414608	-0.902843615749457	0.0207104711699419	-0.902843615749457	0.0207104711699419	0.193237459380773
ENST00000375847.8	-0.0834555317080029	-0.085852233368849	-0.00380277697935871	0.979215277712104	0.160703884583288	0.158307142593526	-0.00228166621181503	0.989857011224977	-0.00228166621181503	0.989857011224977	0.999803653378157
ENST00000304858.7	0.0398463717708371	-0.00951196325434846	-0.0494856986206176	0.534707871875401	0.523911241393016	0.474552901439557	-0.0493828059573531	0.545122339193795	-0.0493828059573531	0.545122339193795	0.90372487357134
ENST00000373935.4	-0.27611829636647	-0.0624609959923788	0.208474295144265	0.640281477846509	-1.14927710941317	-0.935620607517042	0.217796582882559	0.71667586000652	0.217796582882559	0.71667586000652	0.954489096930821
ENST00000356708.12	-0.181573842120336	-0.0565573371756995	0.124903685326524	0.106884927035919	1.16022126319113	1.28523777881454	0.125076205003197	0.067986129553415	0.124903685326524	0.106884927035919	0.488889090131656
ENST00000439351.5	0.111641605484007	0.234778471891788	0.122825755250516	0.243958506400852	-0.936114071973012	-0.81297725179713	0.12336871068249	0.332820918927633	0.12336871068249	0.332820918927633	0.788552906699363
ENST00000247003.9	0.157969959774905	-0.118744378849096	-0.277342996543008	0.0194366679201621	0.316642011148173	0.0399276748869988	-0.276479895704269	0.0193614985482334	-0.277342996543008	0.0194366679201621	0.18688313393192
ENST00000443166.5	-0.0281080906621713	0.689009030755014	0.715341804882916	0.00465456229647594	-1.08735644465842	-0.370239575258171	0.720334354325495	0.0277765255719867	0.720334354325495	0.0277765255719867	0.230864602869072
ENST00000490107.6	0.519668938632961	0.15775679259439	-0.362786599217483	0.00749186347670774	-0.910336374132257	-1.27224858920393	-0.361555919460334	0.0288758323308174	-0.361555919460334	0.0288758323308174	0.236578046716375
ENST00000243903.6	-0.291453747216341	-0.252292198251398	0.0376275459344497	0.833248361877463	0.49771135846092	0.536872887735038	0.0391633639349895	0.824095888131927	0.0376275459344497	0.833248361877463	0.977347310099823
ENST00000449733.7	-0.99711546663506	-1.04467952314056	-0.0506485004342809	0.854461650053341	1.54829186745683	1.50072784821661	-0.0487358729373675	0.854648786752238	-0.0487358729373675	0.854648786752238	0.984253082506033
ENST00000392562.5	-0.19105747129049	-0.143683128457858	0.0468632121893564	0.68175129877236	-0.115398326979882	-0.0680240199872934	0.0473927393691043	0.711998967877097	0.0473927393691043	0.711998967877097	0.953362821397764
ENST00000216602.10	-0.645102480854597	-0.872114128071488	-0.230984883845198	0.481586161357649	-0.623447403462914	-0.850459402243165	-0.22909930150051	0.549526324008788	-0.22909930150051	0.549526324008788	0.903737782418706
ENST00000295628.4	-0.112923029917714	-0.117785932672125	-0.00598692046562732	0.975436973579738	-0.760982805117879	-0.765845812130486	-0.0046053235393666	0.982393505009569	-0.0046053235393666	0.982393505009569	0.999803653378157
ENST00000306270.12	0.669307661630296	1.19401798273653	0.523550258604432	0.00544004801946473	-1.31576391195572	-0.791053694937561	0.526726012566927	0.024817555556257	0.526726012566927	0.024817555556257	0.215118335016229
ENST00000279036.12	-0.249921670127345	0.0974864081289603	0.346235753805685	0.40007537166278	1.446298343343	1.79370724825082	0.347801504672846	0.0431766246935587	0.346235753805685	0.40007537166278	0.83592236855369
ENST00000423085.7	-0.472175388956596	-0.103218683133578	0.367058180592851	0.314106832878924	-2.52568788249355	-2.15673189019417	0.370084671850798	0.463057633849836	0.370084671850798	0.463057633849836	0.872617886441565
ENST00000373019.5	-0.548465565111615	-0.436041856576452	0.112174970406094	0.0966625493008828	-0.0521131601713535	0.0603105603034908	0.112354705943241	0.0573236432411949	0.112174970406094	0.0966625493008828	0.4673807711655
ENST00000307729.12	0.482978207484525	0.267230680074508	-0.215819835031135	0.398827632755798	-2.02815738626011	-2.24390527883958	-0.2140239181733	0.524097073254303	-0.2140239181733	0.524097073254303	0.895486356728387
ENST00000344641.8	0.342488996843011	0.034827100762733	-0.308516260021631	0.0650445119131586	1.27820465337966	0.970542755429006	-0.307395910931203	0.0601986110478573	-0.308516260021631	0.0650445119131586	0.379868561710161
ENST00000614971.4	0.825359349999001	-0.141615069167533	-0.968084966068993	5.29843446592896e-11	0.317857228273432	-0.64911720958144	-0.966834753057636	7.38922150389736e-10	-0.966834753057636	7.38922150389736e-10	6.77635077916234e-08
ENST00000238561.10	0.133782003154137	-0.24539589979185	-0.386079477436467	0.279871084728627	0.648206311903827	0.269028314363329	-0.378959207416951	0.313020999097877	-0.378959207416951	0.313020999097877	0.770931654966177
ENST00000311672.10	-0.86440527158632	-0.967065039949789	-0.102792207376799	0.109605035787337	-0.341688899002346	-0.444348658191282	-0.102659855009589	0.0809664276738457	-0.102792207376799	0.109605035787337	0.493856216163173
ENST00000380361.7	0.479617343551977	-2.20864715569029	-2.70264699229249	0.636937045208086	-3.33018104497351	-6.0184857227481	-2.71651522409009	0.490109645525728	-2.70264699229249	0.636937045208086	0.933464654143504
ENST00000374846.3	-0.499700261005636	-0.392522853144713	0.105623392755708	0.6172776811641	2.00338564460515	2.11056319352296	0.107208346272292	0.450316993547074	0.105623392755708	0.6172776811641	0.925195898165612
ENST00000649764.2	-0.355475024198761	-0.42038185583851	-0.0652782669340846	0.426631301739788	0.53772378758864	0.472816969199944	-0.0649378597031294	0.381205953372996	-0.0652782669340846	0.426631301739788	0.852660290562993
ENST00000318130.13	0.0208974628295735	0.207021285680158	0.18515819283602	0.174420055545066	-0.706085300172501	-0.519961504233184	0.186594080564313	0.207980923051139	0.186594080564313	0.207980923051139	0.659987151281501
ENST00000457054.6	-0.135823240722931	-0.249518601128756	-0.114067650245212	0.155489906509314	1.11925127820525	1.00555593818539	-0.113629363979715	0.0882634004479425	-0.114067650245212	0.155489906509314	0.582656748241398
ENST00000356151.7	-0.786790129794376	-0.725065186233315	0.0543802352356852	0.903824212041837	0.890019241143529	0.951743390044161	0.0598133607188163	0.87439228338548	0.0543802352356852	0.903824212041837	0.993140078117179
ENST00000248600.5	0.316958612279137	0.634524870190593	0.316429013648995	0.284052194536441	1.33081227368189	1.64837847732611	0.319610683611987	0.283245383976516	0.316429013648995	0.284052194536441	0.74265970267757
ENST00000369763.5	-0.166614055733019	0.151725803651303	0.317265017058847	0.0301554836174899	0.440665208369391	0.759005102695884	0.31872620982115	0.0126400661056829	0.317265017058847	0.0301554836174899	0.24215363702551
ENST00000475204.5	1.96675831953975	10.2447331779275	8.27660402011441	1.78530475358269e-43	-7.65698568896121	0.621052473632127	3.60572602278084	0.000295400369471453	3.60572602278084	0.000295400369471453	0.00744483098543235
ENST00000314332.5	-0.487564892347692	-0.25348938755713	0.233931098461418	0.0110055979375072	1.96837474807268	2.20245030824883	0.234064537874535	1.2914887202393e-05	0.233931098461418	0.0110055979375072	0.126425358202122
ENST00000575636.5	1.25000032372276	1.36712565295805	0.113687821020902	0.783666134701085	-0.937701690476201	-0.820576845907194	0.134659640000327	0.827187983302244	0.134659640000327	0.827187983302244	0.974703122265347
ENST00000290429.11	0.0416776837027295	-0.322638724452727	-0.367257782528823	0.13080381012511	1.63507710004262	1.27076075921979	-0.36412071409942	0.0935028187865105	-0.367257782528823	0.13080381012511	0.535110845211166
ENST00000311595.14	0.588156222213163	1.09512582772291	0.499363175549845	0.266833529637208	-1.04675859357716	-0.539789444086437	0.521340301066356	0.374000276203522	0.521340301066356	0.374000276203522	0.8198781251282
ENST00000393915.9	0.209181479002036	0.514480742432223	0.304925412900744	0.00477594052153923	0.0365582292404195	0.341857498204795	0.305458833349413	0.00356351003882983	0.304925412900744	0.00477594052153923	0.0683090942484372
ENST00000265316.9	0.407517753173085	0.250094787885058	-0.158829440218024	0.374772237225776	0.710881265036928	0.553458280025538	-0.156750521587088	0.399655111012827	-0.156750521587088	0.399655111012827	0.835645036415618
ENST00000380492.8	0.211279093801596	0.513377301831033	0.298994381448369	0.512403940747906	0.485014498163521	0.787111765898937	0.307602915373019	0.573517698425356	0.307602915373019	0.573517698425356	0.913693232542469
ENST00000627916.2	-0.0274983554491283	0.447190491482705	0.473994958217324	0.00114276092686321	-0.942225933483963	-0.467537126890669	0.475156230471825	0.0034591945784033	0.475156230471825	0.0034591945784033	0.053319478014287
ENST00000368009.7	0.3429935985523	0.0395025711452724	-0.306629605851385	0.252115866098473	2.1381619870207	1.83467112508767	-0.302935105018989	0.151340902199999	-0.306629605851385	0.252115866098473	0.706377521625837
ENST00000262948.10	-0.255560681844501	-0.337189974012373	-0.0821085440697504	0.586989667224068	-0.389412517764295	-0.471041916577677	-0.0815223696120422	0.64848034216459	-0.0815223696120422	0.64848034216459	0.936509333615116
ENST00000650114.2	-0.731994787284741	-0.746328845173202	-0.0164117426958352	0.957264965752874	-1.95050839231977	-1.96484280462526	-0.0152301918437949	0.961230226074725	-0.0152301918437949	0.961230226074725	0.997364677973077
ENST00000270824.1	0.315701162384314	-0.616448769818557	-0.947616498693914	0.101870906872368	1.92762665006459	0.995476765273672	-0.935128935958009	0.0842653554533236	-0.947616498693914	0.101870906872368	0.480016065068285
ENST00000282344.11	-0.487601736931199	-0.599818652785066	-0.116288911283325	0.754402867665313	-2.39421247547494	-2.50643013859273	-0.113619873319575	0.806762015211267	-0.113619873319575	0.806762015211267	0.971794959970179
ENST00000360299.10	-0.300214817535761	-0.479990244206914	-0.182888405019286	0.49210909391653	-0.297532762563384	-0.477308379001113	-0.180096220526146	0.553597044360138	-0.180096220526146	0.553597044360138	0.90453728778293
ENST00000280357.12	2.00869463664455	2.10599385416692	0.0851977166417535	0.916609281378144	0.98872269301962	1.08602193651454	0.12375022161789	0.830149935854673	0.0851977166417535	0.916609281378144	0.993765760618026
ENST00000618612.4	-0.620760550104849	-0.174214170290896	0.445153912106215	0.527973668607962	5.67627818011027	6.12282585637332	0.446769637217519	0.000464897087729003	0.445153912106215	0.527973668607962	0.897269884100914
ENST00000533683.7	-0.617900378409223	-0.931270950600928	-0.314275084455439	0.0575654783890504	-0.0231109261703345	-0.336481574873324	-0.313881568652903	0.0861732221381411	-0.313881568652903	0.0861732221381411	0.442128995389532
ENST00000211936.10	-0.496006219500657	0.024288503114719	0.516864493866033	0.0680858034699067	-0.699502620920569	-0.179208097124085	0.521375045932328	0.111541646898892	0.521375045932328	0.111541646898892	0.497854393704545
ENST00000342879.7	-0.27080712013544	-0.393453340197097	-0.124385209572653	0.512969237889899	0.89088370721827	0.768237497296191	-0.122791105481109	0.504630097883354	-0.124385209572653	0.512969237889899	0.891295987905997
ENST00000296597.10	-0.090397538448832	-0.254915938630754	-0.165345323018614	0.383938048306224	-0.0288025723403521	-0.193321097760687	-0.164392328359837	0.456876700469048	-0.164392328359837	0.456876700469048	0.868497939358115
ENST00000373585.8	0.709697429943036	0.247298964848332	-0.462980640260965	0.000224457119793472	0.0858092545494907	-0.37658922865334	-0.461930150674325	0.000683565665192988	-0.461930150674325	0.000683565665192988	0.0148010954449426
ENST00000370952.4	0.381647088192813	0.414460473580712	0.0316086373166065	0.857830783868881	0.52353903067716	0.556352394634424	0.0334756984906943	0.849364179329332	0.0316086373166065	0.857830783868881	0.984793854850567
ENST00000548446.6	-0.0767630650644128	0.0618197060357766	0.133232851670849	0.807479442827261	2.23608971462061	2.37467270771478	0.139834303224663	0.710776737354389	0.133232851670849	0.807479442827261	0.971794959970179
ENST00000468812.6	0.367699245845905	0.441218293357915	0.0734893979812411	0.160805234026584	2.1262052121125	2.19972428044081	0.0735576613193754	0.015989888391292	0.0734893979812411	0.160805234026584	0.589094609043798
ENST00000458198.3	-0.241764863607728	-0.409152577498994	-0.170024058192842	0.430669649218626	-0.0974075350785373	-0.26479532524734	-0.16744010841231	0.477555014196128	-0.16744010841231	0.477555014196128	0.875094205346928
ENST00000470121.5	0.35001508663619	2.19002460741429	1.83877663742183	0.00537863411718424	2.39096568173829	4.23097539200713	1.84622630736238	1.52550508876328e-07	1.83877663742183	0.00537863411718424	0.0743942130809019
ENST00000409262.7	-0.464513230895522	-0.611197523847627	-0.147683122600597	0.548530853623802	-2.66379038235015	-2.81047502101448	-0.147236427199205	0.642760619074944	-0.147236427199205	0.642760619074944	0.935133093889292
ENST00000427926.6	1.88742990338294	1.25791439006071	-0.6303174410603	0.16483181724899	0.160880415500298	-0.468635327612195	-0.623610523459422	0.272724937537315	-0.623610523459422	0.272724937537315	0.731804092290317
ENST00000650064.2	-0.411454073103513	0.0114517973171059	0.420530459725348	0.300281072223413	-0.165504266532194	0.257400993637945	0.425788060819323	0.409578906625762	0.425788060819323	0.409578906625762	0.842407273129958
ENST00000428425.1	-0.00953138817619728	1.37272044605612	1.38180038935918	0.00266144699569051	-3.74554111181698	-2.36329069345547	1.40314396052331	0.0739106800340763	1.40314396052331	0.0739106800340763	0.408605497067819
ENST00000429568.1	-0.190630637532144	-0.0551703555140372	0.134716642040142	0.452644891444097	2.31823749063013	2.45369787327982	0.135692404219846	0.269145013290694	0.134716642040142	0.452644891444097	0.865856636540624
ENST00000299824.6	0.522368803773825	0.515205016169931	-0.0088851867912414	0.994943819003433	-3.03857352853068	-3.04573810433385	0	0.996432361686891	0	0.996432361686891	0.999803653378157
ENST00000373479.9	0.00278273209797973	-0.0166904928041765	-0.0216489006298284	0.94872036172725	1.81370550878193	1.79423225597882	-0.0189647376299298	0.959222401877773	-0.0189647376299298	0.959222401877773	0.997247085191096
ENST00000584164.6	0.050792990663271	-0.722424563949721	-0.773250379264028	8.81359060710704e-19	1.96055772019451	1.18734020077798	-0.773271594985405	2.13802095479089e-28	-0.773250379264028	8.81359060710704e-19	2.59953281879349e-16
ENST00000314218.8	-0.0048065072940835	-0.291591720166111	-0.294937980460442	0.451040402359218	0.701035466666091	0.414250168892035	-0.286745448180266	0.481903761065309	-0.286745448180266	0.481903761065309	0.877489387353988
ENST00000544440.7	0.71591565877786	0.622530510271746	-0.0939211417179495	0.568631068825599	-1.78823429315607	-1.881619580917	-0.092199493657839	0.67359328145686	-0.092199493657839	0.67359328145686	0.944835115464867
ENST00000399395.7	0.0469913523369722	-0.3811939063487	-0.432022928373835	0.161202877229115	0.130301691211139	-0.297883776443708	-0.428194641220988	0.220612890924284	-0.428194641220988	0.220612890924284	0.673817094502297
ENST00000369049.8	-0.997041473163681	-1.17506433987788	-0.180719640285626	0.396767872829017	1.54116707458849	1.36314429124339	-0.178837258853056	0.321191765905176	-0.180719640285626	0.396767872829017	0.835045320146684
ENST00000286548.9	0.0209480435375154	-0.179375867632964	-0.201308941277965	0.4215629044905	-2.31019175549769	-2.51051600662795	-0.199828737654283	0.540680718567344	-0.199828737654283	0.540680718567344	0.902137994777028
ENST00000488383.5	0.278855211173777	0.407475523627202	0.127658832132878	0.753733175525058	-0.163008002628127	-0.0343872762184146	0.131979267156866	0.832231757046962	0.131979267156866	0.832231757046962	0.977205203857703
ENST00000040738.10	0.542134072989279	0.343425328469365	-0.199878524091557	0.209218358869116	-1.25329224869714	-1.45200109225694	-0.197961694129604	0.319595685468683	-0.197961694129604	0.319595685468683	0.776954269440797
ENST00000672160.1	-0.320062100714716	-0.387926049054167	-0.0793472544671436	0.875938999665058	0.703909607650822	0.636045405122391	-0.0671853210232278	0.903822824620139	-0.0671853210232278	0.903822824620139	0.993140078117179
ENST00000383678.8	0.0153573279792394	0.0744995462954758	0.0566680596511069	0.806994801708351	0.924529587964124	0.983671830092664	0.0596429849977451	0.77286863436233	0.0566680596511069	0.806994801708351	0.971794959970179
ENST00000265038.10	0.778544833190281	0.391851106736089	-0.389642153135879	0.519665612449111	0.424290461932364	0.0375960086251322	-0.379963818760083	0.58340110302199	-0.379963818760083	0.58340110302199	0.917385624968152
ENST00000449726.6	0.537033138719006	0.853789885762386	0.314438903084593	0.33349807523174	-2.92361181017689	-2.60685567613894	0.325119632339934	0.504786990779	0.325119632339934	0.504786990779	0.88797023244531
ENST00000393560.5	-0.666488577658474	-1.27416576923332	-0.625458392828251	0.327378533758895	3.04220417204043	2.43452793102626	-0.61272282323409	0.193134275018766	-0.625458392828251	0.327378533758895	0.784989431215072
ENST00000265560.9	1.09406623824603	0.920252688627378	-0.174739049821025	0.35415421674693	-0.574738819456743	-0.748552497779451	-0.172248067466918	0.471503000118565	-0.172248067466918	0.471503000118565	0.874467359003404
ENST00000326402.9	0.684897379853576	0.0067290787515011	-0.683423104092068	0.17582796069685	-1.19223329750957	-1.87040385645545	-0.674018090763444	0.295731907457443	-0.674018090763444	0.295731907457443	0.753871129662014
ENST00000529806.5	-0.701567395302435	-1.03531157813655	-0.334556227589856	0.254261843276555	-0.617854895825777	-0.951599576226718	-0.335409706910448	0.352121983565273	-0.335409706910448	0.352121983565273	0.803642126705396
ENST00000382895.7	0.348511159912803	0.114361689374027	-0.235018797494652	0.112310908367201	-2.79949575813887	-3.03364535440299	-0.233748432557035	0.231065383160767	-0.233748432557035	0.231065383160767	0.685934669247449
ENST00000216237.10	0.374304829217452	-0.29579820144088	-0.671160921597762	0.00030169853948359	-0.0566465851685594	-0.726749734892457	-0.669897100039911	0.00210804506093479	-0.669897100039911	0.00210804506093479	0.0362856399841978
ENST00000259874.6	-0.270524075474497	-0.311670480876978	-0.0456237847325087	0.872351006100219	0.0979727068688774	0.0568261741357092	-0.0412786631028892	0.897456441661006	-0.0412786631028892	0.897456441661006	0.991741910001166
ENST00000314400.10	0.117094490320746	0.168764363007998	0.0482083371844233	0.906657085396396	2.29584536134524	2.34751546875987	0.0525426233794501	0.813924650067965	0.0482083371844233	0.906657085396396	0.993699331671246
ENST00000371378.6	-0.696505716077796	-0.77220722861658	-0.0794680424006335	0.825908835425347	4.01095601455926	3.93525556925122	-0.0764209073453694	0.783289444180464	-0.0794680424006335	0.825908835425347	0.974660357343723
ENST00000324849.9	-0.225751870371436	-0.00110204595962241	0.222111733412343	0.304855435198008	-0.0659465626166274	0.15870319565168	0.225204925073871	0.332189342455631	0.225204925073871	0.332189342455631	0.787398413166443
ENST00000261245.9	-0.36973464946818	0.106488774764787	0.474379923830927	0.0394706014931889	0.139084875503068	0.615308207738821	0.477031234703977	0.0568037626366148	0.477031234703977	0.0568037626366148	0.354025963251501
ENST00000361510.7	0.0723133370688403	-0.0734883697113963	-0.145788933711688	0.571386793267675	-0.466001572025153	-0.611803656851285	-0.1454614274223	0.648446368189787	-0.1454614274223	0.648446368189787	0.936509333615116
ENST00000234256.4	0.188631281966726	0.391393854226223	0.201131168521684	0.369348805873165	0.674083825134565	0.87684635125098	0.203968687892553	0.381259181971193	0.203968687892553	0.381259181971193	0.823734201712854
ENST00000276689.8	-0.398685329437794	-0.247480207438716	0.151197609105451	0.123665968488149	0.397192226655147	0.548397309647586	0.151197606597074	0.178825593221784	0.151197606597074	0.178825593221784	0.615558295024195
ENST00000258418.10	0.0166720106439232	0.211143303960866	0.193826388249601	0.0873631505490259	-0.786093390585857	-0.591622124963393	0.194660098275288	0.124448492202356	0.194660098275288	0.124448492202356	0.524351586156196
ENST00000587708.7	0.168900045441334	-0.212068086378991	-0.382781777956065	0.204531780418525	3.37478903193057	2.99382114072754	-0.381082151892221	0.0699434856482049	-0.382781777956065	0.204531780418525	0.656428257048632
ENST00000370238.8	-0.28927315293848	-0.255189004706524	0.0333143981666058	0.81199356761769	0.943379266222572	0.977463385001736	0.0342465181959487	0.785168545485866	0.0333143981666058	0.81199356761769	0.972404597709181
ENST00000300128.9	0.976206870597187	0.756795477800213	-0.219905972894425	0.215313464347548	0.000291668547117942	-0.219119828475469	-0.218341174932617	0.313977076786702	-0.218341174932617	0.313977076786702	0.772417953205102
ENST00000321265.10	-0.449087111012069	-0.540585094284269	-0.091669086239512	0.316973577618209	-0.894246310701878	-0.985744329373633	-0.0914399149364966	0.382553738839694	-0.0914399149364966	0.382553738839694	0.825428495830829
ENST00000306688.8	-0.102351898719272	-0.295618227222088	-0.196563565868669	0.702053465929691	-1.60533903726782	-1.79860635238103	-0.1925838523145	0.752933892061487	-0.1925838523145	0.752933892061487	0.961791425005264
ENST00000592874.1	3.29458347782181	1.04721237883564	-2.25049714603873	2.88946995725008e-12	3.81982244587098	1.57245141937836	-2.24421720309515	2.48667965934827e-13	-2.25049714603873	2.88946995725008e-12	3.84546166383782e-10
ENST00000429635.1	1.08130410546759	0.230814189633752	-0.86247932010929	0.0857212461680201	0.494630040154974	-0.355860139299098	-0.844264278526174	0.145627078840433	-0.844264278526174	0.145627078840433	0.564958518089457
ENST00000344387.9	0.574939299743519	-0.220496410254052	-0.796806529531723	0.00436029855729822	-1.93953058952052	-2.73496665367232	-0.795276075678587	0.0284749194913431	-0.795276075678587	0.0284749194913431	0.234847130851215
ENST00000340368.9	0.745087216159437	0.360585974725622	-0.385509515754421	0.139662695093133	-1.61933691709544	-2.0038384897028	-0.383035780950378	0.26131772586251	-0.383035780950378	0.26131772586251	0.716829790358482
ENST00000302787.3	-0.318412234868425	-0.31435771067894	0.00360644243052732	0.969675811498494	-0.89323320845605	-0.889178706081136	0.00408730138417557	0.969576454298987	0.00360644243052732	0.969675811498494	0.999775954956071
ENST00000620612.5	1.94768859222537	0.768781187157983	-1.14536078792694	0.679144682842717	-2.44534953366274	-3.62427732673536	-1.15304158862781	0.866718395329787	-1.15304158862781	0.866718395329787	0.986252524760862
ENST00000344063.7	-0.269346326832337	-0.908879356160181	-0.639622815287666	5.89567187532268e-11	2.31866395626024	1.67913091028795	-0.639526794632423	1.11580053881527e-10	-0.639526794632423	1.11580053881527e-10	1.20561695842485e-08
ENST00000380191.9	-0.262092249790396	-0.21383047926334	0.0480596119949028	0.545377934256232	0.826549516892911	0.874811302000696	0.0482989001936775	0.485293449057566	0.0480596119949028	0.545377934256232	0.90372487357134
ENST00000428708.6	-0.50453398776668	-1.84141391652331	-1.35003320479459	0.00224718074203542	2.05873633337568	0.72185652757309	-1.34283333311713	0.000844213675184019	-1.35003320479459	0.00224718074203542	0.0383121040029145
ENST00000380822.9	-0.43072497699589	-0.251313516283142	0.178700794171474	0.202695681957442	0.255464245521041	0.434875723124597	0.179378508802614	0.169007680451427	0.178700794171474	0.202695681957442	0.653669615012284
ENST00000401950.7	0.0300341814114952	-0.131535613278237	-0.16266444128235	0.640820907179933	-1.32215911253354	-1.48372947863012	-0.160620402714769	0.708814157962006	-0.160620402714769	0.708814157962006	0.952350246356937
ENST00000349139.6	-0.375805717616052	-0.17793700128304	0.197388349561661	0.027250990002576	0.295363071629294	0.493231798676416	0.197808784856151	0.0156648200333615	0.197388349561661	0.027250990002576	0.227362426527608
ENST00000261714.11	0.282899761103967	0.376952657575061	0.0938361470803758	0.361915810163739	0.0278071564875504	0.121860031323377	0.0942846271315074	0.406090597177779	0.0942846271315074	0.406090597177779	0.839330811932027
ENST00000419585.5	0.501880762052537	0.572204114984509	0.0696094902841651	0.666662675765689	-0.0932851579921435	-0.0229618922140529	0.070894455657482	0.717215329974474	0.070894455657482	0.717215329974474	0.954741509637892
ENST00000615868.2	-0.618596851252403	-0.433287254840059	0.18511423423955	0.0265409093220431	2.36954919539429	2.55485883370791	0.185372966903054	0.000219466887177447	0.18511423423955	0.0265409093220431	0.223488382277358
ENST00000343210.11	0.547690379861373	0.151781089903499	-0.366111293206258	0.782056324480062	-1.06378353695478	-1.45970962511042	-0.361690873001894	0.913107184248974	-0.361690873001894	0.913107184248974	0.993765760618026
ENST00000395184.6	-0.61384362002366	-0.148204962562226	0.461263170925482	0.23728631301356	-1.34811622621016	-0.882478542720427	0.4673043580529	0.355933058994293	0.4673043580529	0.355933058994293	0.806427474064188
ENST00000305949.6	0.11936952524812	0.162463057763426	0.0379573856893662	0.943941114228692	1.36722851145063	1.41032198167303	0.0452812113490468	0.916378455330397	0.0379573856893662	0.943941114228692	0.996513171646127
ENST00000399409.7	-0.034136249676505	0.0414594012963305	0.0721782934692698	0.804646214466007	1.48275271026346	1.55834847836635	0.0760669006724722	0.730132593431091	0.0721782934692698	0.804646214466007	0.971794959970179
ENST00000651222.2	-0.400326882866122	-0.0397255447187058	0.359351777133939	0.144514364577129	-3.17443875446974	-2.81383780535249	0.361550777123607	0.289520824757783	0.361550777123607	0.289520824757783	0.748604617435398
ENST00000675864.1	0.461034722854004	-0.347391548140114	-0.811483378841741	0.144065793697338	6.66232629124656	5.85390149498531	-0.8082285646231	1.96588942371031e-08	-0.811483378841741	0.144065793697338	0.560555970303606
ENST00000381995.5	0.0287092308629844	0.352918836729829	0.321145566057996	0.397092301816372	-1.23929276399448	-0.915083735435444	0.329126983063732	0.52867174351669	0.329126983063732	0.52867174351669	0.897269884100914
ENST00000323760.11	0.625450441142307	0.141366503953374	-0.486753409700228	0.0587164024269233	1.46487027672819	0.980786363539812	-0.483131602433009	0.0519497804082586	-0.486753409700228	0.0587164024269233	0.36181372088369
ENST00000432648.8	-0.616962206527902	-0.328823240776508	0.287225646379518	0.0249139339736058	-0.732588902942056	-0.444449983403697	0.288069776329193	0.0460561427329633	0.288069776329193	0.0460561427329633	0.312958085706618
ENST00000251453.8	-0.308935182453875	-0.670520504124454	-0.361752508566912	9.08916721030844e-07	1.21977146187979	0.858186171847015	-0.361543148957484	9.61024627726841e-11	-0.361752508566912	9.08916721030844e-07	4.50864008027709e-05
ENST00000316423.11	0.570160771259173	0.347855148579717	-0.22377735862819	0.244200420862477	-0.742687664281331	-0.964993420110491	-0.221252200057835	0.350701378950667	-0.221252200057835	0.350701378950667	0.802726452386558
ENST00000300650.9	-0.275742734789841	-0.213086060915674	0.0615908211815817	0.739117254419691	-0.0957525207933728	-0.0330959387662621	0.0629521590732733	0.764461523389769	0.0629521590732733	0.764461523389769	0.964827708398228
ENST00000342649.9	0.218622562581135	0.65831413347902	0.436112970493026	0.315355035856383	0.0849651176966643	0.52465544897114	0.446231054341816	0.384602514436503	0.446231054341816	0.384602514436503	0.827743862208032
ENST00000336854.8	-0.313293367108113	-0.447864438472781	-0.135694734793815	0.633185719633228	-0.758170128979602	-0.892741582722549	-0.134901204834113	0.694457116068294	-0.134901204834113	0.694457116068294	0.949775499153476
ENST00000301305.8	-0.561436165395868	-0.237277555261885	0.323046952872296	0.079176308760113	1.35677046212947	1.68092912582022	0.324406660273492	0.0344447539507132	0.323046952872296	0.079176308760113	0.42334691695204
ENST00000228515.6	-0.428076327010782	-0.699804428322429	-0.278805898818739	0.493978440190115	-0.654956944562102	-0.926685537137193	-0.273736711270749	0.568715791464097	-0.273736711270749	0.568715791464097	0.912562898934503
ENST00000278845.8	0.873191542605511	0.13718353631479	-0.737989102820505	0.00457314930906149	0.310055783474747	-0.425952370677684	-0.735141531199194	0.0146081432437117	-0.735141531199194	0.0146081432437117	0.152407903650694
ENST00000338591.8	0.755191459269116	0.929707177173352	0.171694741691206	0.598427443061846	0.252158696170611	0.426674247800646	0.178891523747205	0.634155011687693	0.178891523747205	0.634155011687693	0.932250019182216
ENST00000277746.11	-0.333554855766647	-0.272147377009859	0.0588845262316937	0.798569133368046	-0.0644316434405441	-0.00302427749733257	0.061715511839965	0.810370931406265	0.061715511839965	0.810370931406265	0.971794959970179
ENST00000233025.11	-0.28002183263472	-0.26757898925286	0.0117571685120696	0.920607777186875	0.445470603267783	0.45791345231907	0.0125459574108078	0.908397329475341	0.0117571685120696	0.920607777186875	0.993765760618026
ENST00000306735.10	-0.0156996166126238	-0.332790675645243	-0.31873231740734	0.144506113385734	-1.13529588256109	-1.45238713840737	-0.316897016754513	0.240248559423151	-0.316897016754513	0.240248559423151	0.696131978269882
ENST00000245564.8	0.914362748242545	0.294958420981633	-0.620341979163046	1.45809290676092e-06	0.111732268872274	-0.507672081995152	-0.61898004200253	1.44687042655445e-05	-0.61898004200253	1.44687042655445e-05	0.000542601270274526
ENST00000502935.6	0.142679064163898	0.0937484043617639	-0.0499953495742467	0.766081904384526	0.810666010001751	0.761735325838328	-0.0485013767581349	0.781743409468329	-0.0485013767581349	0.781743409468329	0.968138743565785
ENST00000296388.10	0.701382557836739	0.196606490226524	-0.505936946087236	0.00235985914314105	1.80695076988862	1.30217477414319	-0.504387704558222	0.000233347753501371	-0.505936946087236	0.00235985914314105	0.0395593591844827
ENST00000200135.8	0.517275151677626	0.143556245247681	-0.374361757161417	0.019059051898817	1.5378104485789	1.16409155913023	-0.373490973044691	0.0133412358772004	-0.374361757161417	0.019059051898817	0.184881274108258
ENST00000674399.1	0.420946347489132	0.33673055317705	-0.0867497939877309	0.741520326233233	-0.612602440095342	-0.696818594402796	-0.0823346111584975	0.796445731560831	-0.0823346111584975	0.796445731560831	0.970262588582646
ENST00000414262.6	-0.307321858680851	-0.121468978544749	0.185101501691913	0.258141379930949	-1.25279289138876	-1.06694017978878	0.186204240515011	0.363014159992485	0.186204240515011	0.363014159992485	0.811373256352207
ENST00000574538.2	-0.691857182394863	-0.635379531133957	0.0531159386758029	0.861379128670032	-0.92405434590993	-0.867577101260235	0.0555444179096893	0.887609715015042	0.0555444179096893	0.887609715015042	0.989448559886257
ENST00000368623.7	-0.434398139965652	-0.105362018696901	0.327168945211128	0.415071807113956	4.25028093950671	4.57931767350074	0.329207585174689	0.00931016804856516	0.327168945211128	0.415071807113956	0.845404746367041
ENST00000264220.6	-0.00148472627381143	-0.018039995876488	-0.0171960846451997	0.8972990034372	0.582284272872508	0.565728984723495	-0.0162910276587706	0.908050903133105	-0.0162910276587706	0.908050903133105	0.993765760618026
ENST00000319190.11	0.456142585384777	0.335930066036625	-0.122320099862123	0.625704521702095	-1.1043493878305	-1.22456212764549	-0.118079147929889	0.710597600366329	-0.118079147929889	0.710597600366329	0.952922114901179
ENST00000308924.9	0.139492501917838	-0.172888276134283	-0.312663621513865	8.77596467736512e-05	0.498292933658559	0.185912170224907	-0.312323010969812	1.36052758140332e-05	-0.312663621513865	8.77596467736512e-05	0.0026603361812246
ENST00000587230.6	-0.16979014821362	-0.515114465326881	-0.348098717692877	0.236326715656952	-1.48198555207448	-1.82731022670153	-0.346218686776745	0.347537089973565	-0.346218686776745	0.347537089973565	0.802003016045996
ENST00000441735.2	-0.206649636265219	-0.469116173560761	-0.269983942913397	0.588538728070422	-0.494918018723307	-0.757385208368258	-0.263450806990877	0.648259568532469	-0.263450806990877	0.648259568532469	0.936509333615116
ENST00000393033.9	-0.0853340149785639	-0.42397274534984	-0.340268287669425	0.0935969752439644	0.298519495178176	-0.0401193045073251	-0.338670163915666	0.12323309661082	-0.338670163915666	0.12323309661082	0.522675003231199
ENST00000382247.6	-0.662634842768838	-0.53158863519941	0.129944380665149	0.414787261942583	-1.80225627741901	-1.67121019274342	0.130810672824485	0.507167051078414	0.130810672824485	0.507167051078414	0.888855888424202
ENST00000309083.8	-0.662439332058156	-0.906486428209491	-0.245274732207676	0.109112685619938	-0.430547147246042	-0.674594300576052	-0.244505849536742	0.1460032661346	-0.244505849536742	0.1460032661346	0.565613646903406
ENST00000254878.8	-0.382452779656253	-0.147253834654983	0.232649456204679	0.303559558350778	0.470462592011366	0.705661295250634	0.235497726620414	0.278541256252972	0.232649456204679	0.303559558350778	0.761900979825676
ENST00000541638.6	-0.0627358612015563	0.231073196875551	0.288302577398784	0.434138414147379	0.274048017842717	0.567856927574883	0.296660218659671	0.44864668979299	0.296660218659671	0.44864668979299	0.865441002372393
ENST00000263918.9	0.0540581367518217	0.000323842189062762	-0.0543254720943505	0.740628079338093	-0.865298615756329	-0.919033036469229	-0.0534501580643614	0.786375359426719	-0.0534501580643614	0.786375359426719	0.968496530248378
ENST00000320610.13	0.277476092684333	0.415251613456242	0.134933021999386	0.682826963381392	-2.17203044299125	-2.03425547016563	0.142677347430389	0.761115045709196	0.142677347430389	0.761115045709196	0.963264302028431
ENST00000545947.5	-0.352576810527339	-0.251032848267193	0.0998895143852985	0.575515738813583	0.389036688696198	0.490580641232309	0.101840481209313	0.562320842222037	0.0998895143852985	0.575515738813583	0.914707359300505
ENST00000523377.2	-0.244334117023837	-0.00197537324686829	0.241120604409761	0.207656334439393	-1.7781091670366	-1.53575060297702	0.242753467303788	0.322690402468002	0.242753467303788	0.322690402468002	0.779909283342704
ENST00000355387.6	-0.652845224486923	-0.703221691878288	-0.0519886623662371	0.806857829051167	-1.38480167036764	-1.43517833112039	-0.050858475794354	0.840036944295577	-0.050858475794354	0.840036944295577	0.979367153899607
ENST00000326080.10	-1.43068176814759	-0.899613921916365	0.527507013799577	0.0559051464634965	-0.332860442924977	0.198207240637372	0.529586529677131	0.0740860858712152	0.529586529677131	0.0740860858712152	0.409272142733986
ENST00000344697.3	-1.10023922767724	-0.894200081889068	0.20421651488842	0.626172571447021	-0.83478363841435	-0.628745556136536	0.202337521205276	0.726471270853109	0.202337521205276	0.726471270853109	0.957102943393029
ENST00000445140.6	0.108121796738006	0.835645346315772	0.726417796457906	0.129533671703917	-4.57806460054444	-3.8505428584062	0.734885840841313	0.365019662646585	0.734885840841313	0.365019662646585	0.812464959311189
ENST00000218348.7	0.0663580546810118	0.0250074650239399	-0.0419886760614223	0.780061161052286	0.907896910598444	0.866546307119357	-0.0413003372754766	0.790352631806405	-0.0413003372754766	0.790352631806405	0.968921209212606
ENST00000305510.4	0.231097081944353	0.416573056968905	0.183769820335562	0.338228852525421	-0.110117506352561	0.075358413234534	0.186652226086506	0.374954344243925	0.186652226086506	0.374954344243925	0.821167320636956
ENST00000409220.5	0.984192801295612	1.15069479393743	0.162447766695729	0.690994920446702	-0.978787220609747	-0.812285716996819	0.180113075892635	0.756405021866977	0.180113075892635	0.756405021866977	0.962746542136631
ENST00000265097.9	0.113759157253832	-0.0361772643365612	-0.150461295003333	0.146795013238428	0.283863204037465	0.133926769007206	-0.149940938648795	0.17148746184169	-0.149940938648795	0.17148746184169	0.604666452690909
ENST00000317677.9	1.05165779191626	1.52957274520785	0.477470079065497	0.0386809952607956	-0.451541990630421	0.0263727747548761	0.480878007214996	0.118347843784923	0.480878007214996	0.118347843784923	0.511374672199472
ENST00000264255.8	-0.266075714826149	-0.055553993005418	0.209704952241897	0.273286998998993	1.10520681153841	1.31572849813151	0.210547139043559	0.277409759838915	0.210547139043559	0.277409759838915	0.73569203137839
ENST00000375730.3	-0.347490225781564	1.08409557049624	1.44290643974013	0.227329692400089	1.50399782339743	2.93556882929529	1.40793021905727	0.649764141632702	1.40793021905727	0.649764141632702	0.937504288351659
ENST00000321169.10	0.331824930158275	0.570503634976014	0.237637975625781	0.15874685771698	1.11912993986241	1.35780866544368	0.239355974897946	0.120387559546911	0.237637975625781	0.15874685771698	0.586659146043144
ENST00000373173.7	0.122992143805858	0.0747155121175455	-0.0502746894909749	0.824130616729388	-0.162783770212629	-0.211060530579456	-0.0471812768585473	0.856342285370421	-0.0471812768585473	0.856342285370421	0.984515513579014
ENST00000374893.11	-0.13763002584376	-1.19048710664866	-1.05408840367142	0.00920269902128165	-0.256514065404891	-1.30937197486734	-1.05615496138894	0.0300390918038685	-1.05615496138894	0.0300390918038685	0.241862280467428
ENST00000605786.5	0.130705894320371	-0.221861593300276	-0.357884597127946	0.344699225565376	2.56450073352432	2.21193363242116	-0.35196741414253	0.19684820116034	-0.357884597127946	0.344699225565376	0.800218143476197
ENST00000328599.4	-0.689758475810235	-0.907711677711027	-0.219447722109995	0.397403980487741	-0.685872979618021	-0.903826519526249	-0.218725864845704	0.485225068671056	-0.218725864845704	0.485225068671056	0.878463307696056
ENST00000420123.6	0.316961138180939	1.02945655384166	0.713217558461247	0.409000602413395	-1.86619994880256	-1.15371721200565	0.675371240513389	0.832703622154675	0.675371240513389	0.832703622154675	0.97724067447594
ENST00000380486.4	-0.0838820330261659	0.140235291159114	0.22188553448827	0.482911713033361	-1.65506214411392	-1.43094525190363	0.226246667713967	0.597953511223223	0.226246667713967	0.597953511223223	0.920528127476892
ENST00000650571.1	0.686689171321089	0.425919606375444	-0.261771201013715	0.0916210579069671	0.832506731997973	0.571737171373217	-0.260275898548837	0.0929482923592341	-0.260275898548837	0.0929482923592341	0.458150277559314
ENST00000554335.6	-0.702619389687048	-0.385806996461043	0.312965425988118	0.489597009438943	-2.06653819259173	-1.74973145527186	0.315367335310361	0.62001437843295	0.315367335310361	0.62001437843295	0.92623830983282
ENST00000368633.2	0.43020606791508	-0.0337008175767173	-0.465558019555865	0.0812031452014863	-0.0853750480060377	-0.549282183852765	-0.462946285633706	0.151289756534656	-0.462946285633706	0.151289756534656	0.577079731933833
ENST00000340309.7	-0.315275423034623	-0.265681122673865	0.0487574108677247	0.682376951030375	0.218339360969026	0.267933664948415	0.0497317375445361	0.665728154854129	0.0487574108677247	0.682376951030375	0.947427438498025
ENST00000220763.10	-0.179066598142237	-0.134472085071456	0.0422717942578505	0.886178069632003	0.829599566891206	0.874193959554096	0.044920977332243	0.886444648853585	0.044920977332243	0.886444648853585	0.989448178471404
ENST00000359523.7	-0.286312838487574	-0.430372911955227	-0.144761480844347	0.343367517064153	-0.948464864487451	-1.09252533300919	-0.144227727077264	0.435299941014632	-0.144227727077264	0.435299941014632	0.856550352739394
ENST00000358201.9	0.434831666649801	0.134762512991564	-0.303212575666825	0.356154887738224	-0.448604598193529	-0.748674062194087	-0.297821914736291	0.456417418043582	-0.297821914736291	0.456417418043582	0.868497939358115
ENST00000374024.4	-0.423048685604356	-0.494980049374521	-0.084015251480376	0.870052417247035	-0.130448514151701	-0.202380362790709	-0.073938280331773	0.898658587236802	-0.073938280331773	0.898658587236802	0.991914752959969
ENST00000451652.5	-0.415775253662641	-1.28753771903408	-0.885166191480542	0.138100671553765	2.33121495605987	1.45945251945524	-0.877706467096568	0.102794979862549	-0.885166191480542	0.138100671553765	0.551442601048752
ENST00000333651.11	-0.0904948650802608	-0.289473910280301	-0.200075596025804	0.26336336880297	-0.941983546357378	-1.14096270405529	-0.198695769189469	0.349645783633081	-0.198695769189469	0.349645783633081	0.802162798996764
ENST00000267807.11	0.923266882314305	0.673794288144001	-0.254890299742079	0.448812190938751	-0.432652628255876	-0.682125454366204	-0.244542118342816	0.55061346323953	-0.244542118342816	0.55061346323953	0.903737782418706
ENST00000380770.5	-0.191027447113569	0.503163969009048	0.708035701252027	0.407724935384802	-1.27394798306927	-0.57978280183471	0.69130454340741	0.845623410711343	0.69130454340741	0.845623410711343	0.980788784001533
ENST00000322396.7	0.663643199372732	0.347908963161236	-0.316654147008121	0.362107843124115	-0.305653176156351	-0.621387958615175	-0.31293074872267	0.468534527042644	-0.31293074872267	0.468534527042644	0.873503592445975
ENST00000410097.5	-0.2461455789834	-0.243141019165074	0.00238234142601534	0.983827591715004	-0.136181609732787	-0.133177104224248	0.00306301035599321	0.98323708117882	0.00238234142601534	0.983827591715004	0.999803653378157
ENST00000529270.1	0.137674957970556	-0.17196589321001	-0.314623825960846	0.330587116997806	2.15787994317425	1.84823931736436	-0.309105115241381	0.227778437996466	-0.314623825960846	0.330587116997806	0.787111864699129
ENST00000595564.5	-2.13897765981605	-0.115168347746227	2.02090444291768	4.68307149342118e-05	2.56797129351333	4.59178133365689	2.02418544359904	1.30791306673931e-24	2.02090444291768	4.68307149342118e-05	0.00152556296142404
ENST00000476287.4	0.423448661949461	0.723666827232889	0.299377587330162	0.0583947470679322	0.0223428353347781	0.322560958479104	0.300986108849679	0.08586487223779	0.300986108849679	0.08586487223779	0.441341901710368
ENST00000220764.7	0.125493203988304	0.193772874562667	0.0679850266952819	0.585271063234286	1.84231466543786	1.91059435755013	0.068378185290039	0.524452252858269	0.0679850266952819	0.585271063234286	0.917417855943086
ENST00000261845.7	-0.429741689339099	0.166712558289651	0.595935090165252	0.00210121122425969	-2.65310535747362	-2.05665138849386	0.597488549557665	0.0257385316491332	0.597488549557665	0.0257385316491332	0.220474565060433
ENST00000261407.9	0.319637972672592	0.607007039865042	0.286144449148386	0.114999671506738	0.524049011000878	0.811418050960089	0.288140013486608	0.126939454845198	0.288140013486608	0.126939454845198	0.527930743416787
ENST00000477070.6	1.36719794264732	1.25779456091525	-0.115532766079409	0.781688678440121	-0.487588660470046	-0.596992352341662	-0.0978662087721069	0.863967140800909	-0.0978662087721069	0.863967140800909	0.985867406645126
ENST00000456380.5	1.37641172502198	2.50851450323558	1.13155893016389	2.53114085880213e-13	-5.09210535647519	-3.96000291359048	1.13698161967725	4.06214206190282e-05	1.13698161967725	4.06214206190282e-05	0.00133524567233571
ENST00000358731.9	0.588211918830298	0.472767541296366	-0.116097063462009	0.449228837612899	-2.9854157091099	-3.1008602137522	-0.114596761138921	0.574393592587068	-0.114596761138921	0.574393592587068	0.913910599637031
ENST00000326361.7	-0.682258529765189	-0.530003792896611	0.151036432486074	0.471994440367303	-0.678200150130663	-0.525945793505999	0.152146984069923	0.547951607556219	0.152146984069923	0.547951607556219	0.90372487357134
ENST00000401804.5	1.48307862335718	1.83871164110301	0.350765413973244	0.507757885622949	-0.121710758145961	0.233921980405573	0.379967981685599	0.588746106338726	0.379967981685599	0.588746106338726	0.918867967251437
ENST00000425562.7	-0.0967482499778317	-0.0592647509299802	0.0357121941620848	0.866051338966119	0.526972400667183	0.564455897520868	0.0377173748594837	0.847344365074984	0.0357121941620848	0.866051338966119	0.986248383818977
ENST00000546097.5	0.0435516679365045	0.134801164575398	0.0895544500087011	0.737330290431579	-1.47505664400875	-1.38380750156631	0.0930056663907735	0.797847013079001	0.0930056663907735	0.797847013079001	0.970777617764649
ENST00000262850.7	1.21906402567617	1.41332883515141	0.19032153391447	0.632519526973016	0.0225755176108567	0.216839369697811	0.205441958969488	0.674844769223507	0.205441958969488	0.674844769223507	0.944903896142691
ENST00000246912.8	-0.244431721549261	-0.287063550124954	-0.0435139865472871	0.731279041774681	0.272384826135003	0.229752992198521	-0.0426437418832355	0.741084541558014	-0.0426437418832355	0.741084541558014	0.959358548654073
ENST00000356924.9	0.704165175163516	1.13239481002916	0.425062408770977	0.175354784774682	0.138260720017187	0.566490234554486	0.433770164199673	0.219635670538798	0.433770164199673	0.219635670538798	0.672818925085766
ENST00000241014.6	-0.250010888690595	-0.0394928238289208	0.201897976447333	0.651267107744375	-1.1644732752409	-0.953955827664386	0.214000230331044	0.706741200278929	0.214000230331044	0.706741200278929	0.952350246356937
ENST00000229633.7	-0.0681814209440492	0.12538868408643	0.19178634911142	0.378551449374975	-1.17683290319168	-0.983263043444872	0.194383962132516	0.473585699412441	0.194383962132516	0.473585699412441	0.875022401830634
ENST00000379161.5	-0.15754180023815	-0.307376273767536	-0.151935310500167	0.463920806594221	1.43137726914822	1.28154284911406	-0.149824004963729	0.421282462937768	-0.151935310500167	0.463920806594221	0.872617886441565
ENST00000369159.2	-1.25901169801006	-0.664366557958844	0.594595456912042	0.00114610773719639	3.12305682598589	3.71770231572799	0.594702773402169	3.40366623187007e-42	0.594595456912042	0.00114610773719639	0.0220980101343185
ENST00000357444.10	0.78934617556983	3.09714922213816	2.30817069606566	0.0387632540082759	0.154459989972066	2.46226159810985	2.2495554541998	0.409958502999646	2.2495554541998	0.409958502999646	0.842407273129958
ENST00000367063.6	-0.0696749246476707	-0.290018908212612	-0.220802109714004	0.842251662995595	-1.25736562931752	-1.47771215822852	-0.219744053578824	0.823180279345222	-0.220802109714004	0.842251662995595	0.979503142470795
ENST00000399262.7	-0.070275709883961	-0.00494077521905782	0.0643361872889732	0.724792718572017	-1.07489928659469	-1.00956449773233	0.0658559378489953	0.774412783113795	0.0658559378489953	0.774412783113795	0.967260383554229
ENST00000316594.6	-0.235966236095269	-0.0594594966963113	0.175993009601909	0.115912494415628	0.154247953660557	0.330754670429451	0.176603487535255	0.14181664015438	0.176603487535255	0.14181664015438	0.556879156484835
ENST00000525701.5	-0.579959723072914	-0.577807481776501	0	0.983535760980703	-1.07522166160336	-1.07306992338326	0.000980313205142913	0.996596418445188	0.000980313205142913	0.996596418445188	0.999803653378157
ENST00000263867.9	0.271343634720656	0.327261911692445	0.0529735007719712	0.866889724556412	1.43103799789729	1.48695635123596	0.0573937392366426	0.816748040115751	0.0529735007719712	0.866889724556412	0.986252524760862
ENST00000430082.6	0.0172733082566031	0.279481661013792	0.261721253201352	0.0262836641347653	1.19401774607256	1.45622611558344	0.262253749771799	0.0124956821857824	0.261721253201352	0.0262836641347653	0.222505571329045
ENST00000432849.7	-0.0143468229676189	0.154952948706796	0.162678475632805	0.784771935317077	1.73880551765654	1.9081057595149	0.17237516099886	0.71036099422906	0.162678475632805	0.784771935317077	0.968496530248378
ENST00000409260.5	1.20813525338334	0.347905656530656	-0.864653435058302	0.0339515965082351	-1.08743840912484	-1.94766847936004	-0.854776890783791	0.109424336499224	-0.854776890783791	0.109424336499224	0.493856216163173
ENST00000320330.8	-0.103214016479963	-0.505797599152567	-0.405107303757605	0.0620763391515943	-0.439881558697035	-0.84246527191868	-0.402739583655948	0.108870747500074	-0.402739583655948	0.108870747500074	0.492785760044924
ENST00000592927.5	4.52724447834889	10.3944684653466	5.86459730516682	2.09664534568069e-22	-4.98942639502279	0.877888812385119	1.18639334790666	0.228601699976526	1.18639334790666	0.228601699976526	0.682380772909122
ENST00000372797.7	-0.804488986402798	-0.911581119168225	-0.107380025077201	0.163004774155481	0.764199657244639	0.657107531940331	-0.107216107079819	0.131650382835599	-0.107380025077201	0.163004774155481	0.591811935502907
ENST00000619007.4	-0.3420518358842	-0.058358340930175	0.280388117090561	0.631571185195368	3.92972426333003	4.21341831246489	0.28421084365758	0.259278308020938	0.280388117090561	0.631571185195368	0.931830972627745
ENST00000368309.4	0.0204785983649183	-0.133301186449805	-0.154498132559066	0.197780867805005	-0.752179194280085	-0.905959009690098	-0.15361191159248	0.251766635792169	-0.15361191159248	0.251766635792169	0.705761442691997
ENST00000375231.5	0.535305622964274	0.0358025328395138	-0.502950617430684	0.193821786986443	-1.80101471087087	-2.30051837515096	-0.496680559130697	0.324164878132285	-0.496680559130697	0.324164878132285	0.780929650123096
ENST00000532827.1	0.142808697085861	-0.0187459786912576	-0.167801486332984	0.710983539168955	4.1431301951956	3.98157656231613	-0.160963403252176	0.556850671193489	-0.167801486332984	0.710983539168955	0.952955460937216
ENST00000469022.5	1.54742172082467	1.15236327752015	-0.40182283361646	0.515943194331306	0.689553254570874	0.294494507126905	-0.375884457907961	0.61074265776355	-0.375884457907961	0.61074265776355	0.923246962300055
ENST00000619594.5	-0.385632414261809	-0.343087856351846	0.0418879244736661	0.791139763822161	1.95754510643587	2.00008972902197	0.0425045268856868	0.712677938429326	0.0418879244736661	0.791139763822161	0.968921209212606
ENST00000014930.9	-0.0334866209857276	0.753560184131107	0.779981482158163	0.0762110622416572	0.174255791496732	0.961302461028034	0.793587910299393	0.0814899643222851	0.793587910299393	0.0814899643222851	0.428947227896652
ENST00000648914.1	-0.39088750478219	10.7995165892101	11.1891244992474	0	-13.308500928844	-2.11808772810953	6.46895076117103	3.27048212542073e-19	6.46895076117103	3.27048212542073e-19	1.04972857160931e-16
ENST00000467582.1	-0.351828989875668	-0.190262038805811	0.15355024105927	0.78776892118191	1.9498885166619	2.11145597264407	0.162431435517597	0.638915089144586	0.15355024105927	0.78776892118191	0.96853950205612
ENST00000618099.4	-0.110178241715165	-0.394940712797943	-0.285170082385715	0.0431864808523927	-1.31424132699195	-1.59900389417865	-0.284781574332218	0.0988393129739514	-0.284781574332218	0.0988393129739514	0.47339344637508
ENST00000464848.5	-1.16813243316641	-0.540420358422789	0.591128393026151	0.894186699781419	3.37610476161583	4.0038333581858	0.627429585140788	0.0395268275086421	0.591128393026151	0.894186699781419	0.991670350351044
ENST00000317578.7	0.141549018277162	-0.248162476522868	-0.397424337164197	0.316962576050394	1.63168298349431	1.24197159896353	-0.389423156650379	0.286185207738588	-0.397424337164197	0.316962576050394	0.773828320455917
ENST00000646960.1	-0.0669551298117414	1.05589315231946	1.13670191780492	0.300596455495123	0.92159420662693	2.0444253489861	1.09100042461187	0.748237952357043	1.09100042461187	0.748237952357043	0.960560439451586
ENST00000349721.8	0.365129243896302	-0.421594845013743	-0.788078006275373	1.08940643823769e-05	-0.675918157446707	-1.46264235567263	-0.786540386979682	0.000218445309670167	-0.786540386979682	0.000218445309670167	0.00585723259073841
ENST00000358691.10	0.297248245709311	0.209974174353403	-0.0875927799768785	0.676436711617217	-1.57454366218221	-1.66181797959391	-0.0865515876247143	0.742221591339351	-0.0865515876247143	0.742221591339351	0.959358548654073
ENST00000254190.4	-0.36449814678046	-0.513924187620592	-0.151139725311737	0.590932287302542	-1.99224303959899	-2.14166946748232	-0.150304706172517	0.674540548896672	-0.150304706172517	0.674540548896672	0.944903896142691
ENST00000443824.5	0.576163145016214	0.688990928942262	0.111982126680649	0.592158950348242	0.344960627807804	0.457788324611885	0.114267980734155	0.640911966485611	0.114267980734155	0.640911966485611	0.935063140408754
ENST00000328434.8	-0.211990569864517	0.197321277812523	0.40801810069628	0.0125440227270533	0.319915348161022	0.729227186281091	0.409792649120783	0.0116759873927453	0.40801810069628	0.0125440227270533	0.137580824141038
ENST00000265109.8	-0.0147430427387246	0.182148823594937	0.196397490095922	0.269587219185123	-1.37159934322154	-1.174707653917	0.197545990427589	0.396329307933175	0.197545990427589	0.396329307933175	0.834917917027369
ENST00000649185.1	-0.617467225222192	-0.44665842288589	0.170425533536753	0.0528674001113291	0.290841816034077	0.461650628855867	0.170886212692918	0.0342429094923237	0.170425533536753	0.0528674001113291	0.339977570662896
ENST00000297990.9	0.626336254375293	0.468854864500769	-0.157812382993557	0.134929903381148	0.940788682491368	0.783307299039941	-0.157259734249635	0.124528400482478	-0.157812382993557	0.134929903381148	0.544559924407716
ENST00000652515.1	0.141400262911753	0.359782389132719	0.212794952837133	0.63242915505825	-0.968762262359362	-0.750380735969911	0.22386134597766	0.699518630481255	0.22386134597766	0.699518630481255	0.950902692381906
ENST00000579002.5	-0.320670802661777	-0.313894678624564	0.00609348398406917	0.968130382595877	1.09194170294742	1.09871782534148	0.00691627670917727	0.959298898574534	0.00609348398406917	0.968130382595877	0.999775954956071
ENST00000368069.7	-0.166003007981193	-0.154642231340842	0.0109654035692544	0.929606253456739	1.63587719737403	1.64723801445236	0.0114659032476713	0.899673284719364	0.0109654035692544	0.929606253456739	0.995141592542436
ENST00000414820.6	-0.156130823282162	0.0175879108224583	0.171784640436317	0.452012431130822	0.110932663460286	0.284651316989644	0.174474841339603	0.472380777222826	0.174474841339603	0.472380777222826	0.874930655436643
ENST00000306024.4	-0.254369796444729	-0.311297102542199	-0.05733168674355	0.535446406983436	0.194060122043924	0.13713282463568	-0.0569825843966481	0.519341563485513	-0.05733168674355	0.535446406983436	0.901266348501426
ENST00000374259.8	-0.886150630908452	-0.384269070447004	0.49969687005077	0.108004122139134	-1.65533451463952	-1.15345344174053	0.502075577953774	0.21472453154794	0.502075577953774	0.21472453154794	0.668365320246055
ENST00000574980.5	-0.560614973090733	-0.370022105136436	0.18747224098689	0.647123726727602	1.9787032233032	2.16929622158076	0.190195132872293	0.57789232571291	0.18747224098689	0.647123726727602	0.936364522643638
ENST00000335999.7	0.235389166835526	0.365163029860504	0.122936602630261	0.766883257836272	0.763136445125265	0.892910291670251	0.133311232820948	0.726687045410146	0.122936602630261	0.766883257836272	0.965799564659861
ENST00000251595.11	-1.22277234855708	-1.47426278873018	-0.250465696191436	0.769945698702285	3.37800823217803	3.12651265645191	-0.251025207835617	0.76023139859984	-0.250465696191436	0.769945698702285	0.966385380571651
ENST00000311117.8	-0.0409832794953371	0.140173951275298	0.180289407494641	0.347717830360223	-2.31415829503999	-2.13300127741078	0.181845357871715	0.479916756530897	0.181845357871715	0.479916756530897	0.876589320908403
ENST00000643116.3	0.444918934559947	0.0919902680691516	-0.353360663508677	0.00115016002604248	-0.981252976249803	-1.33418168487685	-0.352910271708104	0.00597242807959028	-0.352910271708104	0.00597242807959028	0.0802673739317349
ENST00000644959.1	0.830822087989192	10.0244899575032	9.22692100761782	2.90475131895496e-35	-11.5075063574689	-2.31367269655338	4.75243824579022	0.540629800789374	4.75243824579022	0.540629800789374	0.902137994777028
ENST00000511208.2	0.735758125968603	0.502236508524999	-0.242560150012234	0.615875982353918	2.10049467806072	1.86697323528419	-0.229593275317397	0.611934274348529	-0.242560150012234	0.615875982353918	0.92431557970517
ENST00000585409.2	0.226115827073353	0.497638592576054	0.269573444021524	0.597080128629354	-2.93673033440225	-2.66520943807835	0.281161739613449	0.761008468783876	0.281161739613449	0.761008468783876	0.963264302028431
ENST00000627368.2	4.3241366315139	0.840230428226471	-3.48988001318802	7.93500507737349e-06	4.87586574571036	1.39195956248851	-3.47358861598573	1.72510498209418e-05	-3.47358861598573	1.72510498209418e-05	0.000629634470554975
ENST00000333167.13	0.353265503290124	0.142703171789399	-0.21127612902565	0.123419398914339	0.171232445922148	-0.0393299111336467	-0.210312865673722	0.156939382942113	-0.210312865673722	0.156939382942113	0.58486342049051
ENST00000378106.10	0.123926183192448	0.940796871338832	0.814453032249526	0.0348094139088732	1.26372717612234	2.08059740001336	0.820383488275128	0.0213103822867672	0.814453032249526	0.0348094139088732	0.26307142242904
ENST00000482934.1	0.736041078754132	0.603408035080651	-0.10967728425026	0.782178538536873	2.18500831168314	2.05236379031523	-0.182364352052296	0.950364410552105	-0.182364352052296	0.950364410552105	0.996513171646127
ENST00000464451.5	-0.296288916074077	-0.154914173414875	0.140920753848068	0.207739214670904	1.88135393916168	2.02272872704998	0.141346219180187	0.0853682211739637	0.140920753848068	0.207739214670904	0.65987938321073
ENST00000249923.7	-0.157399893916596	-0.109326953604924	0.0478524106383	0.719085752718864	1.42715230485644	1.47522518503179	0.0481997463938307	0.698506111346034	0.0478524106383	0.719085752718864	0.955348912495764
ENST00000589334.5	0.0722933437758501	0.122201109766144	0.0485136892203997	0.786920070898228	0.795617293976246	0.845525066808942	0.0503737646415554	0.763509757454348	0.0485136892203997	0.786920070898228	0.968496530248378
ENST00000395443.7	-0.201779182218767	-0.259175815341935	-0.0584021159042429	0.666229368574373	0.209300229942224	0.151903586624387	-0.0574848053749129	0.680074211530416	-0.0574848053749129	0.680074211530416	0.946384547193835
ENST00000294413.13	-1.06026121726656	-1.21131469967206	-0.161485840622193	0.77927931751201	1.22815751737104	1.07710080887883	-0.157975307907221	0.788078403101019	-0.157975307907221	0.788078403101019	0.96853950205612
ENST00000324871.12	0.139899781866824	0.001920275510912	-0.141310166229758	0.614759433049105	1.9244660462133	1.78648667850366	-0.137199789729111	0.568305690368934	-0.141310166229758	0.614759433049105	0.92431557970517
ENST00000238647.5	-0.132745968704542	-0.409941579823257	-0.27999092334823	0.260803278190459	0.113879895904918	-0.163315858356454	-0.277251703452732	0.320783395511137	-0.277251703452732	0.320783395511137	0.778345897523144
ENST00000379542.10	-0.591884932712335	-0.707151918316719	-0.117164386294673	0.744118045467989	-3.47781766720491	-3.59308540641476	-0.116558913605221	0.79635433808183	-0.116558913605221	0.79635433808183	0.970262588582646
ENST00000421249.2	0.0317399000416732	0.432268841242107	0.399065031210142	0.187048829794748	-0.269061823691788	0.131466828049943	0.402363867119568	0.279614663300486	0.402363867119568	0.279614663300486	0.73768824151294
ENST00000313601.11	0.09239492354285	-0.0556625660140691	-0.148718437986645	0.386560719954233	-0.374577581519064	-0.522635185275021	-0.147848743402043	0.4687410381761	-0.147848743402043	0.4687410381761	0.873503592445975
ENST00000263253.9	-0.134775597755292	-0.149874776159141	-0.015755561530332	0.900021866083703	-0.9576409957352	-0.972740227477244	-0.0151124776369511	0.919551904984812	-0.0151124776369511	0.919551904984812	0.993765760618026
ENST00000438796.6	-0.222439587702372	-2.1749582162559	-1.84431163235161	0.524671073614607	0.306298157504342	-1.64624045707898	-1.87556073469534	0.462940452646841	-1.84431163235161	0.524671073614607	0.895625751033351
ENST00000372850.5	-0.28957562405115	0.546139688851528	0.833144835707393	0.00596993860823113	-1.9085165359572	-1.07280165532759	0.839901892605174	0.0410802689129148	0.839901892605174	0.0410802689129148	0.291867822035572
ENST00000397728.8	-0.251775400364525	-0.442894627701012	-0.191805446107534	0.147865815782041	0.0286438041249685	-0.16247547582108	-0.191167161584927	0.199379380660614	-0.191167161584927	0.199379380660614	0.647760399270402
ENST00000298048.7	0.528149355437556	0.302348214925024	-0.226525593690841	0.191605077790621	0.311611604563865	0.085810372323449	-0.225295812302267	0.266025195566914	-0.225295812302267	0.266025195566914	0.721647691508449
ENST00000312499.6	0.292695192618644	0.320165855697179	0.0253179085757873	0.913427645697756	-0.228109937157607	-0.200639419620303	0.0289265099799159	0.916763119193924	0.0289265099799159	0.916763119193924	0.993765760618026
ENST00000593873.6	-0.31367411650326	-1.27559320908031	-0.984803729520571	0.160412946562309	2.12899622046478	1.16707715793562	-0.969678588078919	0.134664486346615	-0.984803729520571	0.160412946562309	0.589094609043798
ENST00000372733.3	-0.0558280555128249	-0.178348657258269	-0.129581221824524	0.727343659719217	0.433694246647136	0.311173516166859	-0.121543663497353	0.763747711580993	-0.121543663497353	0.763747711580993	0.964450217135314
ENST00000264649.10	-0.0659078359434618	-0.12542464099381	-0.0598831836521994	0.532071192308893	0.500160621487204	0.440643822223473	-0.0595259880975316	0.521613348390221	-0.0598831836521994	0.532071192308893	0.89935658991379
ENST00000374403.4	0.0937624535905262	0.168292448894665	0.0741035832451542	0.549688899199672	-0.242259487526277	-0.167729538108387	0.0747185496258174	0.600670244421817	0.0747185496258174	0.600670244421817	0.920580252079231
ENST00000259199.9	0.0863637288390043	-0.998314545081239	-1.08651088271289	4.35496471961727e-06	-1.90627996827497	-2.9909584834342	-1.08595366955895	0.000206596106708412	-1.08595366955895	0.000206596106708412	0.00560841620027091
ENST00000429604.5	-0.0734729936818434	-0.407765471564685	-0.339454757688398	0.302041597590299	-1.05241328660657	-1.38670608787978	-0.334687146039293	0.398760108270668	-0.334687146039293	0.398760108270668	0.83546147947334
ENST00000553772.5	0.542669241984703	0.469751765454946	-0.0767141340390118	0.886320949194996	0.0268697968238656	-0.046048314314247	-0.0682603739152858	0.904867146018602	-0.0682603739152858	0.904867146018602	0.993393165439614
ENST00000374759.8	0.391536939867864	0.0046819689428938	-0.388016118349798	0.0538387702382736	-0.0847086235228633	-0.471563696432476	-0.386276136341253	0.0956438582515599	-0.386276136341253	0.0956438582515599	0.465014735275184
ENST00000653738.2	0.632194357345786	0.163197910718644	-0.471770279105042	0.104026148720398	-1.2647516754604	-1.73374843741357	-0.466555885267264	0.210418549478545	-0.466555885267264	0.210418549478545	0.66283283388266
ENST00000625464.2	-0.422212164553178	-0.0596291788542478	0.361513822344869	0.0223778159640282	0.391807149324862	0.754390157221968	0.362858992451343	0.0124127455032555	0.361513822344869	0.0223778159640282	0.201492661398878
ENST00000290649.10	-0.22768799095338	-0.254806298812761	-0.0277624345371148	0.836308099188209	-0.835698371619875	-0.862816744614554	-0.0270769428409419	0.86352116474198	-0.0270769428409419	0.86352116474198	0.985867406645126
ENST00000367380.9	-0.0772295277757386	-0.342090645283478	-0.265312670748291	0.0267924291171613	1.13316209984747	0.868300966165303	-0.264739642716504	0.0309918523868255	-0.264739642716504	0.0309918523868255	0.246003629029219
ENST00000272638.14	0.480137158329032	0.166944563935254	-0.313790717760867	0.0198362750989197	-0.415235457840556	-0.728428339021341	-0.312705436968787	0.04587560259784	-0.312705436968787	0.04587560259784	0.31231469192154
ENST00000511355.5	-0.338190362122018	0.164678626557131	0.502103994840229	0.00450427169384995	-2.264941457543	-1.7620726594171	0.503562851313651	0.0329061299651676	0.503562851313651	0.0329061299651676	0.254143380261765
ENST00000474289.6	0.309703815877031	-0.13699978091346	-0.447495280854279	0.00115389760120921	1.02241689632163	0.575713316488438	-0.44646638886595	0.000616338703127435	-0.447495280854279	0.00115389760120921	0.0222089674109279
ENST00000359429.11	0.383115182483326	0.629781970653172	0.245445219365767	0.129483089972952	-0.498839346635474	-0.252172617123117	0.247605430873658	0.183719409046108	0.247605430873658	0.183719409046108	0.622169926864374
ENST00000312838.9	-0.0638567765142056	0.0248107985448241	0.0867438185250551	0.736457821837186	-0.894822952952515	-0.806155632776049	0.0898729951416319	0.782280811732644	0.0898729951416319	0.782280811732644	0.968164771880222
ENST00000265728.6	-0.38462469912819	-0.472982017164631	-0.0899547701288834	0.655108516806034	0.0694150400841867	-0.0189423433384207	-0.0884881174516945	0.684053353601621	-0.0884881174516945	0.684053353601621	0.948237573697226
ENST00000340533.9	0.512886536323644	0.459140148910701	-0.065821567706422	0.900406140454634	0.321906290974833	0.268160009221785	-0.0452535164278505	0.944979012028641	-0.0452535164278505	0.944979012028641	0.996513171646127
ENST00000265563.13	-0.179310556407286	-0.330458587064105	-0.151870253295252	0.363663100235001	-1.29969572702798	-1.45084388945091	-0.151113230315473	0.464580578157263	-0.151113230315473	0.464580578157263	0.872617886441565
ENST00000635647.1	-0.00225118182163846	-0.147853888672809	-0.1456230371356	0.136935535908247	3.30885278489474	3.16325012446396	-0.145597821662093	0.0322327165553169	-0.1456230371356	0.136935535908247	0.548395414079524
ENST00000371712.4	0.669052533568777	0.485701800763687	-0.187957444008173	0.606723066582962	-0.673219220240439	-0.856570280195511	-0.178736485289824	0.690621712382735	-0.178736485289824	0.690621712382735	0.949452601062331
ENST00000644112.2	-0.568598643860691	-0.292226959182339	0.273866307136725	0.227460401695662	-0.93682726283096	-0.660455733996839	0.276502554817434	0.297843129707885	0.276502554817434	0.297843129707885	0.756073988020969
ENST00000361927.9	1.57603663074135	1.50921742131163	-0.0674767702844823	0.622436427979791	-0.0289070939255001	-0.0957263494209306	-0.0654823382473011	0.699480735625326	-0.0654823382473011	0.699480735625326	0.950902692381906
ENST00000544612.6	-0.566592420377204	-0.45190404217519	0.108434507692408	0.789309131547755	0.0216177716935091	0.136305776690819	0.114815423991373	0.806015280543058	0.114815423991373	0.806015280543058	0.971794959970179
ENST00000370978.9	0.317301617313172	0.3476911712347	0.026641183378632	0.929909534740699	0.580507246451285	0.610896759133408	0.0318290525661307	0.908545014441701	0.026641183378632	0.929909534740699	0.995141592542436
ENST00000254810.8	-0.202049004068141	-0.139408877733974	0.0623552402615574	0.357750147335886	-0.594886229849872	-0.532246099254875	0.0626878017036017	0.339174272287468	0.0623552402615574	0.357750147335886	0.806427474064188
ENST00000532001.6	-0.275901235452852	-0.533765653320937	-0.262344532995677	0.48833098114905	-1.71983261739673	-1.97769757277415	-0.259270023542969	0.584272075918193	-0.259270023542969	0.584272075918193	0.917417855943086
ENST00000264156.3	0.0343499137430449	0.236036789152734	0.201448737544558	0.00935383248437381	0.734796955724055	0.936483840820955	0.201809112042057	0.00387069550720011	0.201448737544558	0.00935383248437381	0.113043603435184
ENST00000278422.9	-0.275417754777141	-0.295260238933953	-0.0202022718013208	0.813283807117824	0.391167593011795	0.371325121790383	-0.0197640545543566	0.803333522977894	-0.0202022718013208	0.813283807117824	0.972404597709181
ENST00000330070.5	0.407779553933105	0.196359317847884	-0.212376465336188	0.504273107754307	0.0109983909837091	-0.200422154093157	-0.209732782251054	0.578444179883024	-0.209732782251054	0.578444179883024	0.915813602695578
ENST00000308027.7	1.07545912132337	0.963347963922584	-0.120872020840929	0.792658313691255	1.70206942201167	1.58995835138288	-0.103057505459073	0.840330398675779	-0.103057505459073	0.840330398675779	0.979367153899607
ENST00000530374.5	-0.00385185852216445	-0.0527953979629566	-0.0547382898971871	0.863801910249016	-0.0503169468785416	-0.0992606037669774	-0.0481637952237861	0.894457164704106	-0.0481637952237861	0.894457164704106	0.991670350351044
ENST00000368439.5	0.116090369660289	0.00639094094347846	-0.110186823603028	0.334093534415627	1.11453811704491	1.00483870410876	-0.109490701243298	0.297643638387911	-0.110186823603028	0.334093534415627	0.789798523056934
ENST00000369367.8	-0.0688268739205241	-0.171808240201051	-0.103405470977367	0.513840192851954	-0.274107707344341	-0.377089213131823	-0.102658679470158	0.578507352841156	-0.102658679470158	0.578507352841156	0.915813602695578
ENST00000441339.3	0.891847197752033	0.764159781899227	-0.12926113694758	0.588878459131046	-1.65399971653727	-1.78168737473631	-0.124428214118416	0.696155455101247	-0.124428214118416	0.696155455101247	0.949775499153476
ENST00000374852.4	0.474132430939298	1.08940067402048	0.608547169235604	0.168115260452655	0.569940121211113	1.18520835198201	0.6224531396679	0.140201450548234	0.608547169235604	0.168115260452655	0.600683362905403
ENST00000564026.1	-0.175850059553699	0.426524083648526	0.599361549484004	0.13336622061912	-1.91530829280344	-1.31293484795612	0.6081510060048	0.270286371046566	0.6081510060048	0.270286371046566	0.727817286507608
ENST00000292779.4	-1.12418998332136	-1.70697496867629	-0.597039963469125	0.241062733288058	1.36426557485045	0.78148047867889	-0.589962198335977	0.224275607355712	-0.597039963469125	0.241062733288058	0.696447795181747
ENST00000355072.10	0.679739632467243	0.62127062720056	-0.0589072417089644	0.672623401298495	-1.13067340449505	-1.18914249714745	-0.0578828246722534	0.743792688864545	-0.0578828246722534	0.743792688864545	0.959971467241196
ENST00000649772.1	0.0623915629861887	0.400591339049411	0.335992435615785	0.52778634900452	0.563302083365673	0.901500982629085	0.342491611659454	0.621918643880606	0.342491611659454	0.621918643880606	0.927563322951019
ENST00000431561.7	0.2131071972855	0.281826027263728	0.0645724142432198	0.831518298449127	0.20983184146068	0.278550568534622	0.0705592682159017	0.82362692694329	0.0645724142432198	0.831518298449127	0.976787856940293
ENST00000283882.4	0.355263867017972	0.215992535487554	-0.140236698602251	0.331658585467969	-1.0879066794118	-1.22717809624154	-0.138676221494556	0.437871314840154	-0.138676221494556	0.437871314840154	0.857306576723324
ENST00000260447.6	-0.253350417555523	-0.0962116832010025	0.151996549481119	0.644100070633835	0.517583444770347	0.674722135207971	0.157959994629609	0.622097503590813	0.151996549481119	0.644100070633835	0.935191734685118
ENST00000406217.7	0.267241237674782	0.0853436656708499	-0.187823974808758	0.605421511474858	0.518518286607037	0.336620606761339	-0.180157692150314	0.646947928548806	-0.180157692150314	0.646947928548806	0.936364522643638
ENST00000322313.9	-0.00761858802815171	-0.266561599699639	-0.259424309820724	0.0542441368149681	0.00594676595978173	-0.25299629468943	-0.258754816418203	0.0870418898592146	-0.258754816418203	0.0870418898592146	0.443930708624584
ENST00000415259.5	-0.271461924243956	-0.207278641603621	0.0622677727950758	0.772795698769589	0.972767502798725	1.03695082312297	0.0643956076976658	0.731941913527938	0.0622677727950758	0.772795698769589	0.966925297722686
ENST00000314520.6	-0.480453541847342	0.926388550147737	1.4035811457639	9.04081647087555e-05	-1.37844089388994	0.0284007962540567	1.41322243638482	0.00195909405674606	1.41322243638482	0.00195909405674606	0.0342047618201664
ENST00000338863.12	0.722199850988069	0.609455934928996	-0.117969821541287	0.739231008414128	-0.138408735832357	-0.251152873437316	-0.108046971659455	0.801164709509941	-0.108046971659455	0.801164709509941	0.971794959970179
ENST00000617859.4	0.21855621078195	0.692113379169816	0.471015778509952	0.14123166016251	-1.24814769099588	-0.774590888078438	0.478495168198478	0.265931067624774	0.478495168198478	0.265931067624774	0.721647691508449
ENST00000554075.2	-0.602754422795546	-0.916110762451566	-0.313211804313208	0.376631128456077	7.41805331057074	7.10469782637491	-0.313438972208497	5.41041315153509e-05	-0.313211804313208	0.376631128456077	0.821503412745811
ENST00000441719.5	0.529926012063815	10.6942319414401	10.1599839813949	9.17943804389204e-15	-6.18982038624679	3.9745638527121	5.43389795152389	1.20943863177086e-14	5.43389795152389	1.20943863177086e-14	2.31554452430094e-12
ENST00000274054.3	-0.012459148489493	0.0229043062818678	0.0342438958820335	0.879131734631488	1.81570789808042	1.85107124353729	0.0356724463573846	0.838642551451476	0.0342438958820335	0.879131734631488	0.98880703358055
ENST00000044462.12	-0.123609613229219	0.0802671336816296	0.20365857727229	0.0294354986586334	1.08339043661445	1.2872671824753	0.203878986890817	0.0256679651071201	0.20365857727229	0.0294354986586334	0.238654975380138
ENST00000557342.6	-0.247066047759456	-0.167971831520163	0.078319194601169	0.547620710028954	0.8997148798103	0.978809099118022	0.0790411835879366	0.524052221009368	0.078319194601169	0.547620710028954	0.90372487357134
ENST00000288111.12	-0.427303789148687	-0.33778344185422	0.0836140445301035	0.830391062323513	1.10074439057697	1.19026480907963	0.089670068154398	0.77917398849852	0.0836140445301035	0.830391062323513	0.975755980045212
ENST00000382751.4	0.905837071385339	0.919117444447997	0.013056924378489	0.876242610803813	-0.0335405534385673	-0.0202601847223711	0.0134903275031488	0.873992167483318	0.013056924378489	0.876242610803813	0.98880703358055
ENST00000223398.11	0.238320000907182	-0.296612539179501	-0.53910668449131	0.240818716510664	-1.7429298115276	-2.27786314268545	-0.534205740502912	0.36328498769645	-0.534205740502912	0.36328498769645	0.811373256352207
ENST00000262764.11	0.696713996438441	0.577976453834223	-0.119706130100063	0.64625769542632	0.0102759980329179	-0.108461777654897	-0.117470920390888	0.707900438193461	-0.117470920390888	0.707900438193461	0.952350246356937
ENST00000274364.11	0.0699857032749452	-0.126742360479143	-0.200126435266894	0.449768008515553	-0.68528449050189	-0.882012751086759	-0.195770585746483	0.533285967622062	-0.195770585746483	0.533285967622062	0.900065845926211
ENST00000422424.7	-0.23617720267268	-0.170977938006349	0.0644591522380176	0.672183378523098	0.56519496774926	0.630394190702442	0.0651522606175816	0.688889426941457	0.0651522606175816	0.688889426941457	0.949221111025412
ENST00000542061.2	-0.612540593969169	-0.990218738708706	-0.383368681210308	0.318763169020673	-1.48130822010057	-1.85898690575253	-0.38114177835309	0.414858148821531	-0.38114177835309	0.414858148821531	0.845404746367041
ENST00000423828.5	-0.350406558493862	-0.0446148001092652	0.305547962782237	0.0012358446375219	1.00557163465041	1.31136338813406	0.30577856436837	0.00111629617322035	0.305547962782237	0.0012358446375219	0.0235227583991579
ENST00000379303.10	0.367157266431764	0.140664893358773	-0.227897857251708	0.281504212266337	1.96590222178872	1.73940989773928	-0.226139953331978	0.23241207962288	-0.227897857251708	0.281504212266337	0.739399270983048
ENST00000471859.6	-0.753671258816777	-0.924853542476406	-0.173259986316011	0.61481862597743	4.5199477451747	4.34876615324195	-0.171605923025242	0.302548003887949	-0.173259986316011	0.61481862597743	0.92431557970517
ENST00000281092.9	0.610922948669326	0.899045936922201	0.284380558162288	0.36728047324109	-0.724592470857808	-0.436469736564475	0.293696806240837	0.458501729557774	0.293696806240837	0.458501729557774	0.868987387055225
ENST00000368888.9	-0.0353503475700872	0.210941661392748	0.24502633945251	0.232704709539955	-0.369384613582467	-0.123092675230811	0.247332320131816	0.319425895216646	0.247332320131816	0.319425895216646	0.776884869888518
ENST00000369449.7	-0.0347674055269087	-0.0411036286758651	-0.00783155473482666	0.959098343025988	1.2671285065064	1.26079232460302	-0.00601010528338342	0.972913313415752	-0.00601010528338342	0.972913313415752	0.999803653378157
ENST00000376148.9	-0.20538730345371	-0.463945466772972	-0.261182951664353	0.336331590182346	-0.893313191808711	-1.15187163448867	-0.25888516387897	0.432921229523056	-0.25888516387897	0.432921229523056	0.856266549825594
ENST00000441310.7	0.470621861737052	0.711692621941815	0.239474808590585	0.246141260836126	-0.295909705748121	-0.0548391190220784	0.242590294258646	0.316379763932495	0.242590294258646	0.316379763932495	0.773638327276819
ENST00000367350.5	0.276097063204565	0.549293873033365	0.27267321689325	0.0610740965538298	-0.741046405783562	-0.467849736644448	0.273680519902854	0.107311565020132	0.273680519902854	0.107311565020132	0.489177572708728
ENST00000267169.11	1.88128463910007	-0.0843951738296779	-1.96881310752917	1.1422492265741e-07	3.585721274379	1.62004164576363	-1.96498709442704	1.00293912293556e-08	-1.96881310752917	1.1422492265741e-07	6.77465533130606e-06
ENST00000535273.2	0.0487244183076835	0.065521538064634	0.013476621613651	0.971104626603692	1.15507149382047	1.1718686688699	0.0173354845086091	0.939029963487318	0.013476621613651	0.971104626603692	0.999803653378157
ENST00000436442.2	-0.755621802871889	-0.436497327783528	0.318996692950425	0.505653084691474	-2.00881594935586	-1.68969347749278	0.316328312718305	0.680964254304313	0.316328312718305	0.680964254304313	0.946711748080489
ENST00000304271.11	-0.241021755681628	-0.257923757507708	-0.018782725479122	0.929554235984028	-0.968555772591015	-0.985457918156762	-0.0166957564414547	0.945585435777987	-0.0166957564414547	0.945585435777987	0.996513171646127
ENST00000259457.8	-0.164128200934031	-0.148799834036396	0.0150687323184823	0.84276570937384	0.899054029103286	0.914382421614648	0.0153146692125644	0.781454590798188	0.0150687323184823	0.84276570937384	0.979738841232629
ENST00000379980.8	-0.122145667350721	-0.175909100500352	-0.0540193802298583	0.543373103223576	-0.85942956700806	-0.913193019747809	-0.0536449346686729	0.588866093032639	-0.0536449346686729	0.588866093032639	0.918867967251437
ENST00000307720.4	0.303944230303479	0.487198178662236	0.182654319580922	0.103448847164201	-0.377817942294206	-0.194564013880214	0.183713130588382	0.134086749998609	0.183713130588382	0.134086749998609	0.542921546632574
ENST00000491268.2	1.64951454303236	2.20016943483279	0.575434180647555	0.568382146486928	2.29571229850724	2.84636680867029	0.471913434912793	0.877221818421564	0.471913434912793	0.877221818421564	0.98880703358055
ENST00000252483.10	-0.434042561364646	-0.0316778726336282	0.399822909344502	0.118557558883984	0.783411424564531	1.18577614318593	0.403056713680525	0.0839641850821308	0.399822909344502	0.118557558883984	0.511787866893214
ENST00000345122.8	-0.599905699395697	-0.254617806978158	0.3440847209395	0.336346121618975	-2.04883422318001	-1.70354722082476	0.346794026662961	0.50352481226777	0.346794026662961	0.50352481226777	0.887853000162073
ENST00000545683.1	-0.000706946078058914	-0.479804699662999	-0.479129779174451	1.44052496058425e-05	3.89790907965501	3.4188113695037	-0.479114250098816	2.60528776171496e-08	-0.479129779174451	1.44052496058425e-05	0.000542084444650204
ENST00000300456.5	-0.476134247390115	-0.405944958310466	0.0687166195857358	0.677800993536178	0.0291749964890448	0.0993642669624566	0.0701076258286251	0.674065476602327	0.0687166195857358	0.677800993536178	0.945674081548126
ENST00000261596.8	0.369120239937724	0.421328891375638	0.0515376820128681	0.773385523737762	-1.14734081925028	-1.09513232698788	0.0534369869228639	0.821521115032287	0.0534369869228639	0.821521115032287	0.973743882735673
ENST00000521022.6	-0.152975082386541	-0.315603141813366	-0.163690689654032	0.30804801882186	1.54755640102831	1.3849283839834	-0.162575337609869	0.248905431740118	-0.163690689654032	0.30804801882186	0.764543129752746
ENST00000330475.9	0.511769076268615	0.14213426462056	-0.376079323612286	0.381691592008032	0.233319260149216	-0.136316141229612	-0.367077389597981	0.457732071000649	-0.367077389597981	0.457732071000649	0.86882633984446
ENST00000412756.6	-0.353357490702233	1.97325962499761	2.33008047289681	0.0391345607461423	-0.947800623247423	1.37880493653653	2.30049408667441	0.457067106638103	2.30049408667441	0.457067106638103	0.868497939358115
ENST00000530028.3	-0.119653954899978	-0.0875965358831872	0.031697763125303	0.724828750999583	-0.192634754169743	-0.160577331870078	0.0321097182441592	0.712358815246864	0.031697763125303	0.724828750999583	0.956592234172122
ENST00000342415.6	0.591161703368463	-0.179980278899162	-0.773002301357491	2.91903971952822e-05	-0.201844844264511	-0.972986904817756	-0.770835969286319	0.000298583327213906	-0.770835969286319	0.000298583327213906	0.00749066632157554
ENST00000262109.8	0.362806115619446	0.302457557639285	-0.0620255487114809	0.797737170691968	-0.768814648953597	-0.829163412282484	-0.0590048998546138	0.843426323835164	-0.0590048998546138	0.843426323835164	0.980014834387194
ENST00000366835.8	0.714049608460344	0.340746395475512	-0.374590992242682	0.0559730862778822	0.810145188280151	0.43684192111939	-0.372537668477189	0.0805746858055777	-0.372537668477189	0.0805746858055777	0.427237361087828
ENST00000613151.1	-0.595405454843266	1.28178350391261	1.87756241424007	5.95265363250536e-13	-2.05672114487332	-0.179532744928705	1.88021535392648	7.64230270654301e-06	1.88021535392648	7.64230270654301e-06	0.000308890553468533
ENST00000260585.12	0.931469677899049	0.971384435588886	0.0395228441343813	0.773612345665472	0.349000542140554	0.388915274248904	0.040595053344213	0.786518891354268	0.040595053344213	0.786518891354268	0.968496530248378
ENST00000311181.5	-0.232877657522777	-0.426016438530867	-0.201740788868428	0.607917741152007	0.869731986018417	0.676593173669434	-0.192944129016177	0.626920299767946	-0.192944129016177	0.626920299767946	0.929299988958107
ENST00000542129.5	-0.0342623661366765	10.2636049506613	10.2940779241406	3.8474265875797e-79	-9.89986124985369	0.398044885097513	5.58477635475094	1.94062093231662e-13	5.58477635475094	1.94062093231662e-13	3.02542803348162e-11
ENST00000542794.5	0.394603039033016	0.69261065936351	0.293460257282553	0.557419747143977	-1.0258105026653	-0.727803684627084	0.30915400744426	0.656322675430884	0.30915400744426	0.656322675430884	0.939070117337459
ENST00000621317.4	-0.174737600177798	-0.385493343885405	-0.211829114595702	0.12058867900071	0.112330620535929	-0.0984251462040855	-0.210646642962441	0.144081324722956	-0.210646642962441	0.144081324722956	0.560555970303606
ENST00000635767.1	0.486300735742733	-0.0313483275884166	-0.522179332081148	0.317183103851192	-1.50790596672134	-2.02555591254846	-0.513365530128267	0.436832533954726	-0.513365530128267	0.436832533954726	0.856795208384853
ENST00000646673.2	-0.31509287179447	0.191487267507083	0.50451213552781	0.0387614340291583	0.722492407438015	1.22907257591364	0.507206754192025	0.0230115381452682	0.50451213552781	0.0387614340291583	0.281439474091952
ENST00000254193.11	0.0629499744586703	0.303274654059482	0.239962769462193	0.00921877481641271	-0.168469259079156	0.07185541600237	0.24041087872412	0.0108122672767474	0.24041087872412	0.0108122672767474	0.125525822118239
ENST00000474345.5	-0.895895935515745	-0.523269460715173	0.370107100896275	0.191723599900162	-1.46966075175057	-1.09703464618677	0.372089181899659	0.297511417416934	0.372089181899659	0.297511417416934	0.755938543682377
ENST00000315781.9	-0.504678825094774	-0.695362940359263	-0.192659672816491	0.353517961423728	0.0572432709020388	-0.133440923924528	-0.191036281997818	0.395220689176049	-0.191036281997818	0.395220689176049	0.83431409340743
ENST00000317502.11	-0.0754378770383865	-0.697072986294942	-0.624988023526186	0.0229320682661816	0.778899883995902	0.157264689899335	-0.622179096106567	0.0309247848935426	-0.622179096106567	0.0309247848935426	0.245922045706542
ENST00000565740.5	0.388683575608995	0.256241616511719	-0.134101376585472	0.689155963561467	-1.54095972302928	-1.67340213715659	-0.130201794597464	0.757963023636769	-0.130201794597464	0.757963023636769	0.962746542136631
ENST00000259873.5	-0.12607983932672	0.0502017270440274	0.176078786598053	0.052808830364513	1.08667863337786	1.26296021116505	0.176301946933311	0.0306417693896779	0.176078786598053	0.052808830364513	0.339885046545718
ENST00000377389.5	0.73587210684897	1.93165241025654	1.22411523803964	0.253443726686663	-4.23092337823518	-3.03515420607231	1.16042927360286	0.871927254902814	1.16042927360286	0.871927254902814	0.987245372977136
ENST00000366794.10	-0.115018455598686	-0.00702358014950232	0.1078324168363	0.115820504231705	-0.386550194046573	-0.278555318407587	0.107956071747559	0.115724176686096	0.1078324168363	0.115820504231705	0.505781977863385
ENST00000299335.8	-0.202394085834775	0.0140446774430114	0.214648055170467	0.381071071197851	1.65706169970999	1.87350051742482	0.216761422939461	0.30112691194229	0.214648055170467	0.381071071197851	0.823734201712854
ENST00000340077.9	-0.560202453521168	-0.260356183620577	0.295056723157517	0.506750828749393	-1.48665087161593	-1.18680633865121	0.300627264319797	0.609528378136212	0.300627264319797	0.609528378136212	0.922697429402013
ENST00000537866.5	-0.29559648380739	-0.159274901122144	0.135012576076683	0.535427010027167	-0.990350991765627	-0.854029615620013	0.136853652053253	0.616733824470306	0.136853652053253	0.616733824470306	0.924761778846449
ENST00000389253.9	-0.250069235515287	-0.285547133593671	-0.0358460840222683	0.746456489516044	-0.110814579778837	-0.146292520421277	-0.0355825104497178	0.776537208998444	-0.0355825104497178	0.776537208998444	0.96729386617811
ENST00000378888.10	-0.509871836236414	-1.23495110175142	-0.727119620778709	0.000819106038466151	-1.54406277825438	-2.2691422355078	-0.726966548192851	0.00528199603494226	-0.726966548192851	0.00528199603494226	0.073523498379241
ENST00000622479.4	-0.468680102369286	-0.163352500388314	0.303620269545005	0.250181086147013	-1.34971588354334	-1.04438861483778	0.305966761975103	0.367007689484461	0.305966761975103	0.367007689484461	0.814518007306042
ENST00000602142.6	1.27350721051894	0.764487370629565	-0.51108171520256	0.0341308091563084	-0.236718798068469	-0.745738789295835	-0.505834766869621	0.0946668182229838	-0.505834766869621	0.0946668182229838	0.462650688431448
ENST00000312090.10	-0.0536615078847927	-0.463387863230851	-0.412308458822622	0.0637135206570356	1.31595356573616	0.906227327392299	-0.40964732772363	0.0276699876631104	-0.412308458822622	0.0637135206570356	0.376859431398499
ENST00000323460.10	-0.332971024865827	-0.366717462924922	-0.0345866808849493	0.836125803864765	-1.46546165664683	-1.49920822936454	-0.0336998439370482	0.867652127435627	-0.0336998439370482	0.867652127435627	0.986357949959529
ENST00000427197.2	-0.601616793432969	-0.0836004197538812	0.511226718432647	0.203753031718003	-0.0531325960306376	0.464883545723292	0.519263280147924	0.229975666826092	0.519263280147924	0.229975666826092	0.68496846399376
ENST00000279873.12	0.745431209591624	0.428721911420703	-0.3206420814859	0.293459281700529	-0.302474436773107	-0.619183951358338	-0.314004511092632	0.399512064080368	-0.314004511092632	0.399512064080368	0.835598414540316
ENST00000295321.9	-0.00443777933293351	0.0643606230147642	0.0683280719072918	0.541157414280246	-0.768301355023524	-0.699502990029079	0.068858046564523	0.592207832918626	0.068858046564523	0.592207832918626	0.920167141032309
ENST00000331479.4	-0.196359191482635	-0.420237185224458	-0.227122912655332	0.356109654414198	0.116924628710535	-0.106953461356748	-0.224082019444367	0.403058183127355	-0.224082019444367	0.403058183127355	0.837269900724015
ENST00000376874.9	0.463600844009797	0.546786401072901	0.0809654397763007	0.801667747358004	-1.360709110151	-1.2775240986014	0.0876494675218247	0.856659327571873	0.0876494675218247	0.856659327571873	0.984613277679581
ENST00000228506.8	-0.171397762314704	-0.238199445686639	-0.0674222088181584	0.646622401757296	-3.00970580714777	-3.07650762346434	-0.066702220009593	0.726281728456966	-0.066702220009593	0.726281728456966	0.957102943393029
ENST00000610343.4	0.368747599802885	0.574333142401695	0.204377048804359	0.33422827288988	-0.642048542464663	-0.436463189560585	0.207287279514948	0.441669736125712	0.207287279514948	0.441669736125712	0.860195570186709
ENST00000209884.5	-0.394764468929005	0.264996711035296	0.657730022114063	0.00495358937948241	-0.326667050272717	0.333094002624314	0.660899645675934	0.0130405945168397	0.660899645675934	0.0130405945168397	0.141182547581619
ENST00000433366.6	1.19947939862052	3.1739641858766	1.98506203906573	0.607892069447741	0.903706822271965	2.87819310322077	1.93605122479147	0.494169664977822	1.98506203906573	0.607892069447741	0.922472416664824
ENST00000257787.6	-0.107113603665348	-0.00263287091428125	0.103032769669019	0.581525629857935	0.427941152313291	0.532421864568222	0.104674725635064	0.576578700602166	0.103032769669019	0.581525629857935	0.916814388708414
ENST00000349841.9	0.861396823775978	-0.191729944652399	-1.0566640563162	5.05490417919486e-05	0.866278177960904	-0.186848668599528	-1.0525339588318	0.000208920320882067	-1.0525339588318	0.000208920320882067	0.00565743787043671
ENST00000494714.5	-0.172974170335782	1.58679433786648	1.76186718649583	0.0315745173972967	-2.32886182830289	-0.569096767945342	1.68718816098704	0.299869526469599	1.68718816098704	0.299869526469599	0.758395397998316
ENST00000263549.8	-0.000195404891204137	-0.0763202650966417	-0.0774507934577287	0.774100026784025	0.68421650756059	0.608091515464896	-0.0754477571864001	0.799875734366985	-0.0754477571864001	0.799875734366985	0.971441799975294
ENST00000308153.9	0.228836865496472	0.65464291008322	0.425528933113827	9.68919111563584e-06	0.0310172256456174	0.456823262996044	0.425948334091648	1.88006085435313e-05	0.425948334091648	1.88006085435313e-05	0.000677132148632202
ENST00000265689.9	0.392674356802528	0.255708731291958	-0.137955454940406	0.372734024246116	-0.0195276145140809	-0.156493285783993	-0.136626371430209	0.432334051449814	-0.136626371430209	0.432334051449814	0.856131830790264
ENST00000395468.9	-0.241754774826446	0.0484900399010764	0.289768343380492	0.00903096309202388	1.43537846224713	1.7256233052365	0.290432089299982	0.00142257509939259	0.289768343380492	0.00903096309202388	0.110117206953359
ENST00000359303.4	-0.7084274905586	-0.601257756278284	0.107054927994239	0.221165701821965	1.93307985182147	2.04024961913463	0.107170487504717	0.0991461892544478	0.107054927994239	0.221165701821965	0.674190364533837
ENST00000409959.8	0.121666986266825	-0.455758829697122	-0.579102275947034	0.00141980104495669	0.25787789763959	-0.319547970420095	-0.577648552303646	0.00342497338133195	-0.577648552303646	0.00342497338133195	0.0530919524296527
ENST00000522648.5	-0.937364966886298	0.16791420451235	1.12133325001057	0.286126563835723	-1.60922765780247	-0.503974379508809	1.1261336264758	0.748674441080627	1.1261336264758	0.748674441080627	0.960560439451586
ENST00000296129.6	-0.113928976781815	-0.183321413650748	-0.0705148772844493	0.711201760894767	0.11989279910713	0.0505002710657271	-0.0691139208070934	0.746967884548249	-0.0691139208070934	0.746967884548249	0.960560439451586
ENST00000383432.8	-0.322354654484948	-0.147567934779398	0.174106016813403	0.21960447406898	-3.10587625587129	-2.9310896708949	0.174941052015712	0.355278376000605	0.174941052015712	0.355278376000605	0.806427474064188
ENST00000531709.6	1.24806408193957	2.55601499462482	1.30830240495745	5.95905852537902e-05	-2.14607715805231	-0.838126704440908	1.31731002856188	0.0157191927240788	1.31731002856188	0.0157191927240788	0.161681008669059
ENST00000323301.8	-0.156664971364253	-0.531141547004005	-0.379187191114446	0.282518995120153	1.42807362182235	1.05359700914278	-0.375246001122105	0.271726976383367	-0.379187191114446	0.282518995120153	0.740425022513503
ENST00000395686.8	-0.141615956320444	0.0399626523699415	0.180855178961191	0.362103894749449	-0.286959038182996	-0.105380549647772	0.181891594106997	0.441777456570935	0.181891594106997	0.441777456570935	0.860195570186709
ENST00000337179.9	-0.382343596473464	-0.467651122005139	-0.0866171812593974	0.601004944932124	-0.692593250564136	-0.777900646421608	-0.0854136402814092	0.528490006595405	-0.0866171812593974	0.601004944932124	0.920580252079231
ENST00000396448.6	-0.452795774510525	0.1708441398903	0.622356732089122	0.00986794943340647	-1.40419283673647	-0.780553200055596	0.625200970304863	0.0459745360290219	0.625200970304863	0.0459745360290219	0.312665987680086
ENST00000268679.9	0.293176263537041	-0.101644626028045	-0.395355893011893	0.00142526928263745	0.317788100991926	-0.0770328253600286	-0.394857159450677	0.0040706718442708	-0.394857159450677	0.0040706718442708	0.0606874888477148
ENST00000300107.7	-0.0543404053019696	0.0104838092109007	0.0640612322065397	0.616679137469596	-0.014693868890103	0.0501303203394897	0.0649807708887562	0.635556711859544	0.0649807708887562	0.635556711859544	0.933106123084198
ENST00000374884.3	-0.495357101539033	-0.381617263104812	0.112347015224443	0.478195760123392	0.473918633768036	0.587658479125426	0.113672643960155	0.448801353746305	0.112347015224443	0.478195760123392	0.87567435353758
ENST00000339365.2	-0.101098259383966	-0.0239124735587829	0.0768635604315751	0.389750818345037	0.911779461447737	0.98896526173158	0.0771582626393207	0.325338109119532	0.0768635604315751	0.389750818345037	0.830894838952802
ENST00000358808.6	0.168463381823448	0.315771522184494	0.14623171389451	0.407843910087823	-1.68708761941421	-1.53977963713543	0.148135244633586	0.521725952707507	0.148135244633586	0.521725952707507	0.89423549369971
ENST00000392523.9	-0.17272184122497	-0.110616106034276	0.0618153419307039	0.836662319336335	-0.157571211506076	-0.0954656972089391	0.062981667943999	0.893209862894336	0.062981667943999	0.893209862894336	0.991617419508228
ENST00000252825.9	0.215668229197183	-0.0727447912501501	-0.290306155702985	0.238470147424632	-0.593625065075113	-0.882038282111919	-0.287630531385721	0.334586540368375	-0.287630531385721	0.334586540368375	0.790253762798154
ENST00000449354.6	-0.410145270829025	2.35565453472137	2.76000398405577	1.54927776404033e-07	-1.51885300101548	1.24694646748009	2.79145552613041	3.65712304954565e-06	2.79145552613041	3.65712304954565e-06	0.000161579691658671
ENST00000438680.1	2.71644520171625	3.90002350704105	1.17791582494956	0.0978179602358174	-0.241564951663752	0.942015104860566	0.841657570537087	0.377400972394973	0.841657570537087	0.377400972394973	0.821743178720339
ENST00000389857.11	0.90390915188405	0.566716277125546	-0.337737766410123	0.0547011317988005	-1.93663592217679	-2.27382896190547	-0.335743016500585	0.154624971277877	-0.335743016500585	0.154624971277877	0.582070476562772
ENST00000381410.5	-0.851180306400135	-0.38583350517604	0.463285550097561	0.119954489404721	-1.20571897745911	-0.740372287383189	0.465098795080403	0.217670139422318	0.465098795080403	0.217670139422318	0.670785593220123
ENST00000375661.6	-0.717631827799269	-0.560197473358171	0.156637935125767	0.19666263239622	0.74642104835932	0.903855449259296	0.157292697095318	0.1020697948635	0.156637935125767	0.19666263239622	0.642761098334817
ENST00000218516.4	0.0298066890952568	-0.127497432446841	-0.157391038020812	0.553888130064121	1.35807668226456	1.20077228344208	-0.156785140566738	0.601169602356522	-0.156785140566738	0.601169602356522	0.920651679836756
ENST00000555931.5	1.87174366815234	0.572461406343351	-1.29544581234261	0.865235208624064	3.10175097564018	1.80245794959844	-1.33275967039982	0.684969774104391	-1.29544581234261	0.865235208624064	0.985936288160636
ENST00000261499.10	-0.746588319493601	-0.211512151134575	0.527676032514684	0.28467749804431	1.54533626311047	2.08041266261245	0.535924886140626	0.157609783416058	0.527676032514684	0.28467749804431	0.743226204822383
ENST00000330537.10	-0.1987823798768	-1.00851290814466	-0.809907846473301	0.0743837252719033	1.13449132533636	0.324759488496582	-0.810606579847332	0.137473749349339	-0.810606579847332	0.137473749349339	0.549542500604152
ENST00000614370.4	2.31866415533985	1.13361865449001	-1.19140451053598	0.0290945723894918	4.29351949404696	3.10847433665486	-1.18039634235912	0.000926467757760289	-1.19140451053598	0.0290945723894918	0.237834508229606
ENST00000332503.6	-0.565502090610447	-0.205258437194528	0.359704953138404	0.0860085096271821	0.509231885183772	0.869475380017774	0.360339812446488	0.13976097548774	0.360339812446488	0.13976097548774	0.554316605948715
ENST00000470651.1	0.420514718386693	-0.329390784151728	-0.768673465437926	0.184397989665224	1.32795824186148	0.578051536496689	-0.749430614190345	0.191497835005892	-0.749430614190345	0.191497835005892	0.634623708903524
ENST00000389532.9	0.367442770793571	-0.207984333276682	-0.576212079859321	0.000939831161653809	-2.2083271178698	-2.78375437261318	-0.575228239081449	0.0103044087454122	-0.575228239081449	0.0103044087454122	0.121046299933997
ENST00000375856.5	0.0649720892393577	0.372996143814592	0.302807672509802	0.478539861374495	0.283703416094231	0.591727132077869	0.311438898843901	0.528373556358598	0.311438898843901	0.528373556358598	0.897269884100914
ENST00000233623.11	0.378538977197876	0.380648527427352	0	0.997659628370131	0.369278954311584	0.371388386522176	0.00330138485459086	0.988162883713321	0	0.997659628370131	0.999803653378157
ENST00000379380.9	-0.347670079082367	-0.000905861770858517	0.346037035401536	0.0433985038596478	-1.18327113393792	-0.836507129770667	0.347023151019728	0.100353585961936	0.347023151019728	0.100353585961936	0.475891210297034
ENST00000340026.10	-0.437914847355049	-0.0543539137868806	0.374576885523227	0.3829435785634	0.19934472429228	0.582905524071509	0.385871434735857	0.375249059846406	0.374576885523227	0.3829435785634	0.825575518147449
ENST00000647101.1	-0.498898005164238	-0.179929083553318	0.318423103030942	0.00466178610268969	1.47088820700383	1.78985717413078	0.318936723224928	0.000112690221087345	0.318423103030942	0.00466178610268969	0.0669395680771744
ENST00000537064.5	1.43839690192412	1.13107394327453	-0.310011698497775	0.33136114819457	1.84861666813686	1.5412937718652	-0.3040150339883	0.321146503615023	-0.310011698497775	0.33136114819457	0.787238030180264
ENST00000409320.7	-0.361173570382047	-1.30473246208282	-0.944974296523809	0.0113625056507422	-3.51093437125268	-4.45449390635583	-0.949059904424889	0.0450580516130724	-0.949059904424889	0.0450580516130724	0.308868415360213
ENST00000347230.9	0.536188701857158	1.04339358714068	0.505926678160277	0.326450104922174	-1.82009671879896	-1.31289327201615	0.519003638614491	0.548078851224623	0.519003638614491	0.548078851224623	0.90372487357134
ENST00000532642.5	-0.668217330066295	-0.694336200463873	-0.0267794645707569	0.815431226398237	1.94439066633962	1.9182718618086	-0.0261395465331035	0.757698212641534	-0.0267794645707569	0.815431226398237	0.972759179458238
ENST00000232888.7	0.0582716548925921	-0.0987164346013388	-0.15771549026808	0.167139837865585	0.678343362580316	0.52135527863839	-0.157014769831017	0.156802685756544	-0.15771549026808	0.167139837865585	0.599604553131863
ENST00000337002.9	-0.516271128478531	-0.443930831870086	0.0715926881797948	0.543261078044071	-1.01940279067532	-0.947062533589845	0.0723902134999039	0.587588347463817	0.0723902134999039	0.587588347463817	0.918067725627855
ENST00000647659.1	-0.442195141178929	-0.106853648697627	0.333874962716203	0.0875200130933703	1.35543420642119	1.69077576361731	0.335467218558068	0.0352518277990004	0.333874962716203	0.0875200130933703	0.44547849948132
ENST00000264110.7	0.105309297937507	0.379071245158859	0.272969347398571	0.0858685935750379	-0.893477612682422	-0.619715765415895	0.274377258160361	0.162028347467382	0.274377258160361	0.162028347467382	0.590145908656699
ENST00000375401.8	0.18708649239414	-0.0692576743977374	-0.25679764594551	0.00626160854214994	-0.60905140176886	-0.865395584434733	-0.256222320484099	0.0131881742623644	-0.256222320484099	0.0131881742623644	0.142215954273896
ENST00000305544.9	0.704267635433726	0.439433639007932	-0.270597142029852	0.526944354553767	0.618258182881581	0.353424129300753	-0.259895637446077	0.590424323201908	-0.259895637446077	0.590424323201908	0.918919611120891
ENST00000313288.9	-0.200532553483807	-0.281879179476819	-0.0816803772482746	0.410550983619988	0.423170231599367	0.341823598665722	-0.0812240625386916	0.422162386276155	-0.0812240625386916	0.422162386276155	0.849244203354078
ENST00000389915.4	0.207436258253441	0.37268668892226	0.164884412386425	0.133005971944076	-1.38823294974752	-1.22298257691494	0.165477518555914	0.22808396540046	0.165477518555914	0.22808396540046	0.681818175928911
ENST00000553430.5	-0.376354782311989	-0.25205909834014	0.122627225253424	0.543511656168564	1.37818830535806	1.50248404902478	0.124403918230292	0.457609023419376	0.122627225253424	0.543511656168564	0.902841707026882
ENST00000355774.7	0.41412922653577	1.02646262575461	0.610446117181727	0.0205906043821006	-0.829456731042067	-0.217123536566761	0.616704727197152	0.063578174925655	0.616704727197152	0.063578174925655	0.376466968509861
ENST00000373932.3	-0.176313235267257	0.114836764169908	0.289919666924761	0.0828971265131262	1.00685365593564	1.2980036984294	0.291540182566486	0.0408747926936434	0.289919666924761	0.0828971265131262	0.432642918047702
ENST00000350777.7	0.762435100236874	0.437502468248818	-0.328209533394356	0.224945022339537	-0.191069728146146	-0.516002498819454	-0.32285190105199	0.312473080863651	-0.32285190105199	0.312473080863651	0.770451588672621
ENST00000276420.9	0.34872380390115	0.481946549104849	0.126944523787149	0.740963992814196	0.237770791345929	0.370993397215957	0.136945588435154	0.733960095545873	0.126944523787149	0.740963992814196	0.959358548654073
ENST00000457139.5	-0.0999211561760785	0.0501960556780981	0.144160904681016	0.743801655251057	1.39005428572433	1.54017161307831	0.151152238848992	0.668186117989566	0.144160904681016	0.743801655251057	0.959971467241196
ENST00000372289.7	-0.853834409354002	-1.13730240609929	-0.286392604684063	0.182522696160541	0.557924307723192	0.27445628897894	-0.284246263317247	0.181480479903411	-0.286392604684063	0.182522696160541	0.620907164339148
ENST00000610454.4	-1.38255880124255	-1.37391411913095	-0.0715680212703411	0.479196931091631	2.4184271115551	2.42712301151442	0	0.996060987198441	0	0.996060987198441	0.999803653378157
ENST00000309890.11	0.538714715452319	0.0721070344659074	-0.4659661011304	0.752780463319809	-1.42241540994918	-1.88902841828648	-0.467646313901425	0.715182484383391	-0.4659661011304	0.752780463319809	0.961791425005264
ENST00000340281.9	0.283207277812516	0.327025974408977	0.0430985546099834	0.717535102697613	-0.105419174480814	-0.0616004975701347	0.0440835978519007	0.729252270568124	0.0440835978519007	0.729252270568124	0.957102943393029
ENST00000420290.6	0.488612133282935	-1.02058680077147	-1.4607867916439	0.778668696763424	-1.26603249666248	-2.77525319678927	-1.46281806049688	0.629456375201573	-1.4607867916439	0.778668696763424	0.968037793979825
ENST00000265564.8	0.226085488455178	0.382727414942922	0.156156491126825	0.0984775183008963	-0.100897697140926	0.0557442256623877	0.156803548142615	0.10436682065341	0.156803548142615	0.10436682065341	0.48486807739066
ENST00000325805.13	0.00399409068831987	-0.415760457437577	-0.424011823072082	0.347588171524288	-1.56197577222137	-1.98173030750131	-0.420847555393986	0.461473362789342	-0.420847555393986	0.461473362789342	0.871441219608944
ENST00000273221.8	-0.262563270988847	-0.230925378586214	0.028196716084258	0.938275912296501	1.05553684017924	1.08717472212098	0.0321119092360498	0.915655773949658	0.028196716084258	0.938275912296501	0.99637988808199
ENST00000424196.5	-0.0545550905022174	-0.0838836711671522	-0.0294551356622716	0.718568474438054	0.50527536822278	0.475946796957199	-0.0293308473675172	0.703354831318767	-0.0294551356622716	0.718568474438054	0.955316767433525
ENST00000446176.7	0.849311639096462	0.0737925830029698	-0.777286033500847	0.464766231743811	-1.70855427277916	-2.48407646114773	-0.770730323608584	0.510117995027275	-0.770730323608584	0.510117995027275	0.890303114069976
ENST00000254037.6	-0.420852969428018	-0.378732190406159	0.0406778823320169	0.831754026768134	-0.229051236802207	-0.186930559430467	0.0422475229163743	0.84567367899031	0.0422475229163743	0.84567367899031	0.980788784001533
ENST00000557385.2	-0.689573172827009	-0.4707649755696	0.217311917615708	0.226792704204243	0.304623442736713	0.52343127915192	0.218645010802067	0.211926895179375	0.217311917615708	0.226792704204243	0.681264259284893
ENST00000229281.6	-0.247284625872716	-0.543478698280054	-0.29771837143951	0.138805206613802	1.00843180071134	0.712237705904466	-0.296359483330647	0.141394845704791	-0.296359483330647	0.141394845704791	0.556392417624608
ENST00000264157.10	-0.20942702510599	0.0467376567049882	0.252539784905513	0.425667965547691	0.818763274317442	1.07492792957137	0.257619607222237	0.403421486957828	0.252539784905513	0.425667965547691	0.851882359805971
ENST00000335007.10	-0.234096992748684	-0.760722411222032	-0.527168911236946	0.0315096731206264	-2.30403069599472	-2.83065655396741	-0.526837082896527	0.0919232353127032	-0.526837082896527	0.0919232353127032	0.455667774587626
ENST00000366812.6	0.191659990188966	0.0533147268425656	-0.138997630719357	0.242966524646317	-0.699078906431647	-0.837424213099461	-0.138101003593743	0.318749642809614	-0.138101003593743	0.318749642809614	0.775913750706342
ENST00000355190.7	-0.323098487003225	-0.194970862983463	0.12741630167189	0.331409808501663	0.229279837613649	0.357407447369586	0.128264815788889	0.33848695347051	0.128264815788889	0.33848695347051	0.794047317975854
ENST00000375759.8	-0.39817657136323	-0.299416425851342	0.0983800815004354	0.484006610413627	-2.89847343614515	-2.7997134220051	0.0986484932070635	0.594957146953217	0.0986484932070635	0.594957146953217	0.920528127476892
ENST00000455335.2	-0.0603985478282055	-0.2375648948735	-0.180491856807063	0.468886478781757	1.08675867154502	0.909592356124778	-0.176926464423768	0.455735751395295	-0.180491856807063	0.468886478781757	0.873503592445975
ENST00000588234.6	-0.508094763533745	-0.448166874472256	0.0590625145103378	0.675489651910998	0.035558747508537	0.0954866190626801	0.0599805843408954	0.677907847516814	0.0599805843408954	0.677907847516814	0.945674081548126
ENST00000367840.3	0.146214015758692	-0.963457016372552	-1.10993064117981	1.44551957338514e-05	-1.35987818036052	-2.46954959210961	-1.11032504877333	0.000449956290461804	-1.11032504877333	0.000449956290461804	0.0104538434729525
ENST00000360009.6	-0.212663906331917	-0.449019629661027	-0.238249038893094	0.42736880992561	2.04759933959233	1.81124369181351	-0.23688157599586	0.393013722716624	-0.238249038893094	0.42736880992561	0.853012555477951
ENST00000326448.12	0.256283612122252	-0.514556365132742	-0.777342205178797	0.122201712826235	-0.317048510307847	-1.08788944944779	-0.771342471945008	0.199022972860881	-0.771342471945008	0.199022972860881	0.647373383854187
ENST00000542674.5	-0.290100743648764	-0.241337430214958	0.042209026819104	0.922430795323657	0.809059416399107	0.85782249625202	0.0490233466578864	0.898827353158454	0.042209026819104	0.922430795323657	0.994319169238154
ENST00000222644.9	0.518093264079937	0.645009029423487	0.125621998450762	0.51077434291448	-1.18123116843728	-1.05431557982202	0.128868487592602	0.600815361330796	0.128868487592602	0.600815361330796	0.920580252079231
ENST00000371877.8	-0.134703399591393	-0.16304019594582	-0.0290749407390765	0.826967445394578	0.126584673966268	0.0982478378198926	-0.0281663492110824	0.843410109024203	-0.0281663492110824	0.843410109024203	0.980014834387194
ENST00000394668.2	-0.222722961604238	-0.686973677190546	-0.464217818477041	6.76705157152101e-08	1.83875822133252	1.37450748966309	-0.464217821774412	2.07812373386465e-07	-0.464217821774412	2.07812373386465e-07	1.18117522435755e-05
ENST00000377674.9	-0.23638961408541	-0.058427868786279	0.176324420843622	0.390472558135638	-0.278104978139956	-0.100143318848808	0.17813969504912	0.434410160547984	0.17813969504912	0.434410160547984	0.856377576045715
ENST00000674082.1	-0.0384788751129845	-0.206636609083282	-0.169641301814365	0.440727800074169	-1.33339280029449	-1.50155074421255	-0.167790675142085	0.542817854498659	-0.167790675142085	0.542817854498659	0.902841707026882
ENST00000611884.5	-0.101777251096259	0.211183900029597	0.312616158884724	0.109552545393805	-0.861244422205217	-0.548283506224526	0.313418270374014	0.215170661029225	0.313418270374014	0.215170661029225	0.668457256587908
ENST00000475153.6	-0.351819048374409	-0.536414173148529	-0.185381092328405	0.471034579359847	-0.980032414118802	-1.16462791044269	-0.184662570512575	0.562594290589104	-0.184662570512575	0.562594290589104	0.909500830510105
ENST00000260665.12	0.221072215301977	0.013336417587253	-0.207989511095837	0.0118092234255394	1.16854374693815	0.96080799230818	-0.207661789986919	0.000229151313621603	-0.207989511095837	0.0118092234255394	0.133069984722586
ENST00000370693.5	-0.583946184475356	-0.306840714826101	0.276109785268678	0.0730659002049914	0.5158701211565	0.792975571129225	0.277281479075851	0.0748239485555057	0.277281479075851	0.0748239485555057	0.412192706000118
ENST00000344773.6	-0.221266337772024	-0.061459501490223	0.156779563569159	0.601697077334448	0.401358379143396	0.561165067294681	0.160644062851017	0.62319497343166	0.160644062851017	0.62319497343166	0.927716119645917
ENST00000316461.9	0.312956364018232	0.182490797643631	-0.132386993282582	0.573244624711052	1.06505687565057	0.934591299221276	-0.129543267834015	0.585466408185804	-0.129543267834015	0.585466408185804	0.917510551132136
ENST00000302350.4	2.84862257430432	2.77232520354436	-0.0779831422847521	0.781839098040014	-1.89188716560106	-1.96818483384431	-0.061819002340032	0.913710689553219	-0.061819002340032	0.913710689553219	0.993765760618026
ENST00000262384.4	0.104925695282701	-0.119967073635709	-0.227268394703774	0.313195544115783	-0.239905091954398	-0.464797979806462	-0.224280804262731	0.386534796135366	-0.224280804262731	0.386534796135366	0.828733640515766
ENST00000612154.4	1.46186200642239	0.833220165297237	-0.629746326270184	0.123215393172041	-1.06880158017179	-1.69744392763494	-0.621382252583965	0.243989916740451	-0.621382252583965	0.243989916740451	0.698861407188594
ENST00000369258.8	-0.119796286252565	0.048369097956372	0.167295861872419	0.221263099997076	-0.159516968266047	0.00864838594093008	0.168425110221371	0.25380244374675	0.168425110221371	0.25380244374675	0.709281963792133
ENST00000025008.10	-0.169475291857681	0.232427677573023	0.40067215211468	0.0781735845024809	-2.22019844544617	-1.81829572224644	0.403346887187904	0.18625745462123	0.403346887187904	0.18625745462123	0.62600172537157
ENST00000424062.1	1.21088219120072	2.18261306288096	0.97568470356724	0.374738601477865	1.7571077781549	2.72883567932203	0.93153441062595	0.748513946420725	0.93153441062595	0.748513946420725	0.960560439451586
ENST00000440191.6	-0.319105547266356	0.771378273971477	1.09018711608418	2.8041371040644e-19	-0.0346905308206751	1.05579322434945	1.09064701435421	6.04599799318463e-18	1.09064701435421	6.04599799318463e-18	1.6494994024906e-15
ENST00000261658.7	0.361070459777686	-0.0650950210586899	-0.427730719732615	0.0114961678406947	0.39715579157395	-0.0290097206469153	-0.426040087640627	0.0186416128669227	-0.426040087640627	0.0186416128669227	0.182626041179869
ENST00000328195.8	-0.346713174500662	-0.226759481852988	0.118090697693313	0.557081346281473	-0.233438869328329	-0.113485277627059	0.12033094249923	0.597425454540339	0.12033094249923	0.597425454540339	0.920528127476892
ENST00000284551.11	-0.224695495881932	-0.35551162363091	-0.132313062236494	0.488922883344445	0.77460746744208	0.643791314558829	-0.130803728189893	0.502050856439437	-0.130803728189893	0.502050856439437	0.886693800991031
ENST00000331710.10	-0.0962842682163891	-0.09203899290152	0.00420254289194677	0.966113548522797	0.542363843894084	0.546608708467974	0.00430255268755575	0.988684239901421	0.00430255268755575	0.988684239901421	0.999803653378157
ENST00000344629.11	-0.0171059661497895	0.0261035073101956	0.0391821885339252	0.938557700201205	1.15550214771702	1.19871148611195	0.0450086963555365	0.92118185665703	0.0391821885339252	0.938557700201205	0.99637988808199
ENST00000381588.9	-0.405845835258507	-0.0563552753443301	0.34913571516744	0.142577009951814	-1.65868564920212	-1.30919545039491	0.35033137836249	0.280790091640721	0.35033137836249	0.280790091640721	0.738894005426432
ENST00000542104.6	-0.0773570545530029	0.134388807480204	0.209992360683579	0.479767696988527	-2.36905376517068	-2.15730839012029	0.214503405066545	0.603267928337137	0.214503405066545	0.603267928337137	0.920990279668179
ENST00000228434.7	1.27538579211364	0.729995441643429	-0.550824105632695	0.114560525354376	0.718451347237862	0.173060906950087	-0.54080339080642	0.167966606425006	-0.54080339080642	0.167966606425006	0.60059619132244
ENST00000269385.9	-0.95504418200686	-0.879230655420447	0.0702796751174244	0.820509278667332	0.200222958384615	0.276036376691268	0.0742207189386219	0.811731402562715	0.0702796751174244	0.820509278667332	0.973743882735673
ENST00000581287.5	1.4594128271774	2.02482815652093	0.557735821342671	0.39797754790681	1.10108008142155	1.66649540230173	0.589608177711423	0.358964649330236	0.557735821342671	0.39797754790681	0.83546147947334
ENST00000370025.9	1.00570168109894	0.376113442284975	-0.629929334893477	2.6300854633269e-09	-0.875405392157948	-1.50499367260936	-0.629186715703506	1.01385867534001e-06	-0.629186715703506	1.01385867534001e-06	5.00644331402062e-05
ENST00000489432.6	-0.691835602292344	-0.864301534910104	-0.173967290329629	0.559646066406339	3.65131611272405	3.47885055074934	-0.172729662664268	0.365214186210999	-0.173967290329629	0.559646066406339	0.908238975381549
ENST00000409299.8	-0.16443044051142	-0.385888745115827	-0.226559884382297	0.465499391792639	0.986017317119291	0.764559034897629	-0.221198055695552	0.462734934391749	-0.226559884382297	0.465499391792639	0.872617886441565
ENST00000419699.1	-0.506634415786174	-0.260008496891497	0.243276107572788	0.858050361872113	5.88450247561311	6.13113003225777	0.246868967852111	0.153213629759678	0.243276107572788	0.858050361872113	0.984793854850567
ENST00000245414.9	0.196893294790514	0.128803271492643	-0.0748160217419613	0.866974341039711	0.386977900055318	0.318887595447527	-0.0653469862216616	0.897264049502439	-0.0653469862216616	0.897264049502439	0.991741910001166
ENST00000342016.8	-0.0406877610143576	-0.0999258298550047	-0.061232522919684	0.762058721052949	0.0372979553833282	-0.0219401815310881	-0.0588026617228365	0.792822517438641	-0.0588026617228365	0.792822517438641	0.969358548004518
ENST00000380258.6	-0.237319908341178	-0.0222836396831915	0.214801607608544	0.589820845505437	5.12975986191918	5.34479668340515	0.215090322193747	0.0684291286403875	0.214801607608544	0.589820845505437	0.918874359314894
ENST00000390665.9	0.153400726229523	0.00999283276655408	-0.149281482080418	0.730370452285927	-0.0655240163436451	-0.20893233340548	-0.141097260382012	0.776388130225543	-0.141097260382012	0.776388130225543	0.96729386617811
ENST00000292896.3	-2.15605809502891	-2.08513622210223	0.0708541728293741	0.337628687249987	2.15466334522855	2.22558523812497	0.0707974291772484	0.220339508913934	0.0708541728293741	0.337628687249987	0.792715547323389
ENST00000614467.4	-0.381127597715789	-0.578313137561211	-0.199645926957728	0.553351489463582	-1.86720865272451	-2.06439472197626	-0.197845194262911	0.639013895201768	-0.197845194262911	0.639013895201768	0.934161575176637
ENST00000359479.7	-0.200045931791367	0.0529295612765506	0.251111038657084	0.380224546432146	1.69758679472667	1.95056232982279	0.253843985924408	0.312039752223521	0.251111038657084	0.380224546432146	0.823474439165782
ENST00000675419.1	-0.329957661891504	-0.262410849178307	0.065900848450799	0.695900341710009	-0.441100859155005	-0.3735541120628	0.067528028804611	0.719487102159605	0.067528028804611	0.719487102159605	0.955348912495764
ENST00000305641.7	-0.755177482350441	-0.231970397002261	0.5208639311598	0.028536392449114	1.0451607182784	1.5683678595285	0.52338925804069	0.0102056842062925	0.5208639311598	0.028536392449114	0.235032189280891
ENST00000507756.5	-0.242527844326804	-0.653125561766919	-0.410833741571987	0.114774967652657	7.45040984409599	7.03981260544699	-0.410605016633789	4.63235832759747e-10	-0.410833741571987	0.114774967652657	0.503006222771911
ENST00000343213.2	0.61197249636921	0.408713774707087	-0.208041985889392	0.700073531308639	3.88011327856503	3.67685504829401	-0.200756443027991	0.655247347612806	-0.208041985889392	0.700073531308639	0.951477614887716
ENST00000389682.8	-0.372230717400685	-0.0932948627017413	0.278412337716463	0.00671541853847826	-0.127193279958641	0.151742570782117	0.278908174025738	0.00691242461763284	0.278908174025738	0.00691242461763284	0.0899109533399609
ENST00000379299.6	-0.31650097641524	-0.219945955465133	0.0944577710913608	0.681337947605895	-0.731908892841263	-0.635354066619016	0.0969766419880216	0.729805521363658	0.0969766419880216	0.729805521363658	0.957102943393029
ENST00000328194.8	0.564899813866362	1.18925489605217	0.622069642388503	0.0353839267051428	-2.1943243932477	-1.56996975004533	0.632062341287692	0.142451585230221	0.632062341287692	0.142451585230221	0.558195385859033
ENST00000414645.6	1.00441618234014	0.890517666087017	-0.116818804431126	0.651935605839826	0.0986118033117977	-0.0152868322388598	-0.110465356478243	0.721308546351185	-0.110465356478243	0.721308546351185	0.955599729937135
ENST00000264710.5	-0.390347855513153	-0.349100449926449	0.040794782259904	0.67608729432244	-0.6906738654904	-0.6494264752293	0.041243076288433	0.692382092237776	0.041243076288433	0.692382092237776	0.949775499153476
ENST00000261425.7	0.386539504180817	0.546074127706132	0.157225393419286	0.637759571314152	-2.29752418676153	-2.13799010894158	0.165826712051736	0.727950758370356	0.165826712051736	0.727950758370356	0.957102943393029
ENST00000342711.6	1.04618024782159	0.522256969052248	-0.525670403176694	0.0616067935421456	-1.34940848247255	-1.87333252618046	-0.521028165712293	0.160216264615601	-0.521028165712293	0.160216264615601	0.589094609043798
ENST00000556051.1	-1.45723090894046	-1.06083492457734	0.397511808625754	0.364400861644391	2.67765834005771	3.07405399790257	0.394897118196692	0.329380816801948	0.397511808625754	0.364400861644391	0.812464959311189
ENST00000306193.8	0.145523092515506	0.0722626166424992	-0.0750917642193425	0.727458320351671	0.652227669692511	0.578967164697941	-0.07261884340876	0.74813311220407	-0.07261884340876	0.74813311220407	0.960560439451586
ENST00000222511.11	-0.027311655579785	-0.0450007070408152	-0.0189638080609198	0.90980019010522	1.85503395193043	1.83734522183341	-0.0174319557190667	0.911878863627462	-0.0174319557190667	0.911878863627462	0.993765760618026
ENST00000427476.4	0.672327261761099	0.316041304904145	-0.357248543871972	0.0479208815602214	-0.578312382044328	-0.934598449445268	-0.355401251157763	0.107726791003351	-0.355401251157763	0.107726791003351	0.48967885342268
ENST00000373620.7	-0.22298985119086	-0.178133717404655	0.0398230363183689	0.906959706473715	-1.49311919613831	-1.44826363127736	0.0462461046439637	0.926077099312772	0.0462461046439637	0.926077099312772	0.994401917641477
ENST00000674460.1	-0.623663733943179	-0.630647178835081	-0.0166507435527148	0.946937837240416	1.15859760375622	1.15161427347934	-0.00846713171042035	0.981680851951932	-0.00846713171042035	0.981680851951932	0.999803653378157
ENST00000432145.5	0.321242957372875	-0.292531729209573	-0.624510128326762	0.19650738869508	2.54039942352158	1.92662420914581	-0.612998014378991	0.0957654321867812	-0.624510128326762	0.19650738869508	0.642761098334817
ENST00000231948.8	0.0268080177614672	-0.144200976598386	-0.172211820694252	0.44101873230167	0.511776993961956	0.340767903549978	-0.17081517059216	0.487028952221525	-0.17081517059216	0.487028952221525	0.879230265606866
ENST00000513432.5	0.41446261266646	1.85593967535946	1.44086542951194	0.000428168813599822	-0.737249883775139	0.704226667192439	1.45399108022014	0.0129065500485786	1.45399108022014	0.0129065500485786	0.1401484384877
ENST00000649063.2	1.71973509766555	0.260322183106568	-1.46131769317886	9.881095216567e-08	2.54920582666832	1.08979291526414	-1.45856191009211	8.82291958924754e-08	-1.46131769317886	9.881095216567e-08	6.0241559831506e-06
ENST00000414294.6	1.57985007711742	2.4420114750445	0.859282894865519	0.0115279391667254	-2.25447240719438	-1.39231144764766	0.882919319015549	0.103171300350357	0.882919319015549	0.103171300350357	0.482187751915821
ENST00000342449.7	-0.224746638449008	0.0446773000246056	0.26805173924231	0.145115838129662	-1.28121271907356	-1.01178890729676	0.269720318818408	0.228263477000711	0.269720318818408	0.228263477000711	0.68195781707578
ENST00000577598.5	0.53193666254474	0.879761853067181	0.355909503545627	0.399952174754019	-1.99658892701372	-1.64880074739882	0.356909585048323	0.958301295259592	0.356909585048323	0.958301295259592	0.997247085191096
ENST00000261326.6	-0.121218448624543	-0.0275375535670623	0.0910431644892307	0.722963934611922	-0.360330038407004	-0.26664932364325	0.0944528710793713	0.754565665732835	0.0944528710793713	0.754565665732835	0.962373374657044
ENST00000273920.8	0.600426366844532	0.170765771000307	-0.431045519268453	0.0125921382130536	-0.0374146386574955	-0.467075309441237	-0.429212465428196	0.0322761785440389	-0.429212465428196	0.0322761785440389	0.251952744242559
ENST00000243314.5	-0.136058951904868	-0.169095452206069	-0.0338015991617233	0.840965426329688	3.51933792305502	3.48630161141929	-0.0330522426364723	0.74998909345551	-0.0338015991617233	0.840965426329688	0.979367153899607
ENST00000339360.9	0.153831443597125	-0.218246711674095	-0.375303192985285	0.157664152219072	0.560526133813736	0.188447907188597	-0.372016829309914	0.188058310885905	-0.372016829309914	0.188058310885905	0.629147868392973
ENST00000358536.8	1.44149843996828	0.954627122407987	-0.491524005102922	0.23666007005998	0.0221918763015305	-0.464679654758245	-0.478839895902139	0.358103254330809	-0.478839895902139	0.358103254330809	0.806427474064188
ENST00000536549.5	-0.870039092632647	-0.504945128171656	0.361524529208447	0.213537412765837	0.287352563686518	0.652446412310739	0.36473975087006	0.227237259270218	0.36473975087006	0.227237259270218	0.681274783081288
ENST00000359707.8	-0.143752254301121	-0.0042404374736206	0.139082176311419	0.156565505434942	0.00628829653216949	0.14580011472581	0.139510121558381	0.147796785602304	0.139082176311419	0.156565505434942	0.584833085744942
ENST00000325421.7	-0.398301389669218	-0.222597747237529	0.170071998922422	0.692389306979223	2.03582155690494	2.21152550011865	0.17624649032716	0.534597677706106	0.170071998922422	0.692389306979223	0.949775499153476
ENST00000563281.2	-0.516425351005321	-0.633011557652858	-0.117270471870889	0.638003346966058	-2.82777761507393	-2.94436418077788	-0.117077092760539	0.713601249434323	-0.117077092760539	0.713601249434323	0.953769802213933
ENST00000649765.2	0.046227272582602	0.0217569359264936	-0.02601069428139	0.933280029929825	0.756801262936832	0.732330713097168	-0.0238431371281838	0.939824012789104	-0.0238431371281838	0.939824012789104	0.996391757086679
ENST00000025301.4	-0.700765827222595	-0.710495020251912	-0.0110254255251259	0.953488503788472	-0.398183902953236	-0.407913202815557	-0.0101433917288563	0.959304610455712	-0.0101433917288563	0.959304610455712	0.997247085191096
ENST00000366508.5	0.150606419165465	0.172930730226643	0.0220032110006058	0.823942441276252	-0.267492018307955	-0.245167694545012	0.0224500449982685	0.80564861756086	0.0220032110006058	0.823942441276252	0.974053778341696
ENST00000216513.5	0.356632897904074	0.710630467801662	0.349893489957807	0.276268917347159	-0.56488846534798	-0.210891138605455	0.358471952829294	0.359356200953794	0.358471952829294	0.359356200953794	0.806758737092935
ENST00000270708.12	-0.619000819374012	-0.565618870171856	0.0522776215506924	0.830165332484509	0.693580035942017	0.746961779703008	0.0529230226011002	0.853371221304271	0.0529230226011002	0.853371221304271	0.983716080922522
ENST00000259365.9	-0.362291103601575	-0.309366620952781	0.0522102296762621	0.692403568502816	-0.336925323787228	-0.284000882275089	0.0528208749256525	0.716442100577369	0.0528208749256525	0.716442100577369	0.954410723095805
ENST00000451604.7	0.562617257265656	0.573603206301962	0.00937412055089881	0.961521543913649	0.0051211899406384	0.0161068967928374	0.0134589230232658	0.967097545972831	0.0134589230232658	0.967097545972831	0.99952036359518
ENST00000254691.10	0.0642696692813863	-0.653426671746097	-0.725007537798005	0.056599295112997	0.000420237650842715	-0.717276392205272	-0.719386910642755	0.0953898930625475	-0.719386910642755	0.0953898930625475	0.464322575890475
ENST00000409746.5	-0.619354376317654	-0.617631711520561	0.00132030429690921	0.961012357535998	-1.73232315043766	-1.73060185892562	0	0.999070894102665	0	0.999070894102665	0.999803653378157
ENST00000565576.5	-0.0493652328020866	-0.753267728486399	-0.709788590467923	0.259849026872295	2.46840266731905	1.76449998933503	-0.70468579516328	0.243535239512677	-0.709788590467923	0.259849026872295	0.716035921959394
ENST00000513240.5	-0.567625282630815	-0.811860448412395	-0.248662320769181	0.379070764980802	-0.190807036420111	-0.43504237579124	-0.245604138418523	0.433451120506517	-0.245604138418523	0.433451120506517	0.856377576045715
ENST00000375906.5	-0.552324039283729	-0.340064686101266	0.211220290195328	0.178011276447763	-0.654220510756461	-0.441961237285794	0.212269742540852	0.241435174242072	0.212269742540852	0.241435174242072	0.696447795181747
ENST00000216271.10	0.639172827955616	0.547197048790663	-0.0950355596201045	0.733781117016416	0.872861570788506	0.780885737241056	-0.0900771007961323	0.763625500118263	-0.0900771007961323	0.763625500118263	0.964450217135314
ENST00000281950.8	-0.614794886985929	-0.325783407235875	0.28623458137399	0.24276330986546	1.36909763111333	1.6581092107305	0.289121257853132	0.140888155903965	0.28623458137399	0.24276330986546	0.697125029044887
ENST00000380751.9	-0.271474047022829	-0.122694470892964	0.145017663654825	0.717323484558118	-2.34469852725772	-2.19591971251748	0.150433075692023	0.78500901447239	0.150433075692023	0.78500901447239	0.968496530248378
ENST00000367384.7	-0.459014443785371	-0.117537130917219	0.341187363221212	0.000725406336811049	0.4838333907542	0.825310708439247	0.341421535071987	0.000355065945677294	0.341187363221212	0.000725406336811049	0.0154918969738141
ENST00000616577.4	-0.0436855712117028	-0.85830201996311	-0.814795965027441	5.34334699786212e-23	2.28026331179456	1.46564690625767	-0.81459087184575	6.24450856634414e-45	-0.814795965027441	5.34334699786212e-23	2.33247783150677e-20
ENST00000522012.5	4.90279425974594	-0.329760536633305	-5.25116291716495	1.26608039332234e-17	7.63976528978167	2.40721269877973	-5.23318194952109	1.1475786938622e-29	-5.25116291716495	1.26608039332234e-17	3.21319426333179e-15
ENST00000260643.7	0.111459148823146	-0.0236757000162991	-0.136169282698114	0.384212741578745	-0.987511391788973	-1.12264631973603	-0.134595074043194	0.469487662381719	-0.134595074043194	0.469487662381719	0.87352652939263
ENST00000262067.5	0.0995798801774027	0.271819669461947	0.171326913987053	0.236393663680144	1.06880232825952	1.24104215536862	0.172407150687397	0.158254328593663	0.171326913987053	0.236393663680144	0.690884855849333
ENST00000246532.6	-0.481831615679479	-0.404083338099422	0.0672888744091491	0.956856421736721	2.03580148594377	2.11354997916634	0.0783965821243253	0.889680506261314	0.0672888744091491	0.956856421736721	0.996876129170621
ENST00000329245.9	-0.236763018460936	-0.377870557137414	-0.141802155931432	0.323280555123097	-1.73050560458893	-1.87161324025294	-0.141105763933165	0.42233792134711	-0.141105763933165	0.42233792134711	0.849244203354078
ENST00000416240.6	0.226686936928272	0.0372496870801558	-0.190428446660599	0.164109104547728	0.434404882912436	0.24496762177492	-0.189152544839939	0.181318357362378	-0.189152544839939	0.181318357362378	0.619549311092522
ENST00000325327.4	-0.33872061718139	-0.32527341641283	0.0130685428581285	0.892400464972857	-1.91825444954094	-1.9048072971525	0.0133299134685281	0.911845121477183	0.0133299134685281	0.911845121477183	0.993765760618026
ENST00000330387.11	-0.00997084277124276	-0.160691888333532	-0.151563157669204	0.400488774143252	-0.611382285580328	-0.762103458204934	-0.150612922464446	0.487214434552172	-0.150612922464446	0.487214434552172	0.879262358827765
ENST00000528443.6	0.165613864680382	0.0959207260605826	-0.0703030031747109	0.606723295414778	0.392646270396763	0.322953108272459	-0.0693820036643757	0.633437312144894	-0.0693820036643757	0.633437312144894	0.932171921856398
ENST00000277570.10	0.120429174154774	-0.464405146520171	-0.590399906339991	0.0598247440914631	1.06098252713131	0.476148201800599	-0.584937372303422	0.0594759506549538	-0.590399906339991	0.0598247440914631	0.365957080868911
ENST00000368489.5	0.311776964696395	-0.0219677529395277	-0.336060062498836	0.309385093199171	-2.5286313856692	-2.86237662029487	-0.331325613170475	0.452266872255192	-0.331325613170475	0.452266872255192	0.865856636540624
ENST00000366621.8	-0.0639912107918939	0.327763563552338	0.38866561191969	0.127207940314476	0.409247025896757	0.801001781040286	0.393098421779594	0.1191570775637	0.38866561191969	0.127207940314476	0.528443187153359
ENST00000321437.9	-0.401309324336452	-0.255600858234449	0.143305904623521	0.535116889480126	-0.822721345643268	-0.67701303584622	0.145667853727563	0.589304638030845	0.145667853727563	0.589304638030845	0.918867967251437
ENST00000405640.1	-0.5455119572828	-0.131862147650785	0.413212710171566	0.000604488617101744	-1.0947204080248	-0.681070657086247	0.413775727386491	0.00387269810358377	0.413775727386491	0.00387269810358377	0.0586168577037582
ENST00000280551.11	0.0636590746808826	-0.0857407399734402	-0.152155012350359	0.662998417311649	0.851997709212971	0.702597717436112	-0.148574897353231	0.697323293912659	-0.148574897353231	0.697323293912659	0.950341719503636
ENST00000374338.5	-0.203603809711326	-0.231763684214408	-0.0301438137538907	0.89813434870446	-0.980855488461048	-1.00901554873076	-0.0279779660859032	0.917470315054626	-0.0279779660859032	0.917470315054626	0.993765760618026
ENST00000305264.8	-0.0431071368280215	0.0377362643423426	0.0801652342184158	0.473642008769381	-0.797516471654431	-0.716673102275731	0.0809597946590075	0.522370734271391	0.0809597946590075	0.522370734271391	0.89423549369971
ENST00000549117.5	-0.470667137937703	-0.454467850021066	0.0157279272384736	0.865077896918515	-0.0952335104886877	-0.0790342109856557	0.0161657903446114	0.846623092817608	0.0157279272384736	0.865077896918515	0.985936288160636
ENST00000505560.5	0.578623429231761	0.986164069527578	0.405707986677712	0.0756268834496454	-0.103426675982159	0.304113881347709	0.409738650648836	0.112721936953596	0.409738650648836	0.112721936953596	0.499642288886187
ENST00000264552.14	-0.171761692603968	-0.466194059400567	-0.294621924711149	0.00420766963347737	0.357071479914758	0.0626391100881476	-0.294372456885229	0.00437038661873805	-0.294372456885229	0.00437038661873805	0.0641494429868277
ENST00000461745.5	0.24527697149421	0.358096638644868	0.110434620436019	0.678236310948926	-0.732707538310089	-0.619888100683186	0.114747356581248	0.72824099380554	0.114747356581248	0.72824099380554	0.957102943393029
ENST00000356847.8	-0.244459431766409	-0.602578098342074	-0.357872516582899	0.438911212840723	-2.3360512589975	-2.69417132615971	-0.359415951166713	0.528140299016853	-0.359415951166713	0.528140299016853	0.897269884100914
ENST00000558134.5	-0.25774342643316	-0.26489026419772	-0.00768505660831975	0.933397742742245	5.26616899316796	5.25902274490248	-0.00721787278311536	0.956020665578938	-0.00721787278311536	0.956020665578938	0.996876129170621
ENST00000285243.7	-0.432070392027754	-0.49180554396915	-0.0611551492166655	0.761330812685047	-1.86523242262051	-1.92496776928536	-0.0600630951228256	0.810506488554629	-0.0600630951228256	0.810506488554629	0.971794959970179
ENST00000374517.6	-0.386462200880851	0.0177300300800021	0.403950610083037	0.000151700891774866	1.98115081656686	2.38534309489955	0.404286011140819	3.90689365274874e-08	0.403950610083037	0.000151700891774866	0.00426678307200802
ENST00000567635.5	2.85019149850127	3.05880898104168	0.2137525779851	0.625830275799142	-1.04645142212563	-0.837830420786104	0.142421138914962	0.949903151755976	0.142421138914962	0.949903151755976	0.996513171646127
ENST00000651455.1	1.03022910428749	9.72512815801363	8.74943271172695	1.29087471909293e-23	-9.9885452185497	-1.29346881364356	4.24940884583073	0.578325615443812	4.24940884583073	0.578325615443812	0.915813602695578
ENST00000550347.5	0.592005485416681	0.0289746109165526	-0.566366384468958	0.018566898816929	0.607966555705229	0.0449356384142042	-0.562124632120154	0.0280103449133844	-0.562124632120154	0.0280103449133844	0.232046169134989
ENST00000361725.5	-0.366587488946101	0.0102516900451879	0.371901548585272	0.404257810063238	-1.90382428610632	-1.52698592540837	0.379933915130101	0.538160023842364	0.379933915130101	0.538160023842364	0.902137994777028
ENST00000398637.10	0.0496137485823647	0.419871331358817	0.369667947751263	0.0163756096230453	-1.12903605244754	-0.758778614764303	0.371071963655672	0.05290174521821	0.371071963655672	0.05290174521821	0.339998083372394
ENST00000337755.9	0.0200217776176216	-0.347095503428661	-0.368597363903739	0.120695346367391	-2.12741971116711	-2.4945372725562	-0.367203815866792	0.229971170991449	-0.367203815866792	0.229971170991449	0.68496846399376
ENST00000623205.2	0.159957280113007	0.322387068448009	0.156778423815572	0.666880037233794	-0.82553816649749	-0.66310876362012	0.166641947014122	0.716170714650181	0.166641947014122	0.716170714650181	0.954347862684113
ENST00000346299.10	-0.361618733874415	0.229435239319533	0.589358574560312	0.00412799683448825	-0.461152726619122	0.129901167388274	0.592151822557639	0.00914262826310639	0.592151822557639	0.00914262826310639	0.111106349927929
ENST00000675453.1	-0.186460257565427	0.140243339708363	0.326236467984584	0.00158736274102807	-0.638458917130413	-0.311755348894509	0.326964454276913	0.00516599021393033	0.326964454276913	0.00516599021393033	0.0723702839597198
ENST00000215574.9	-0.382427877896287	-0.565007473967843	-0.183210148130604	0.276259942439643	-0.567271669368138	-0.749851398012048	-0.182771851869638	0.361900216626614	-0.182771851869638	0.361900216626614	0.810453729756937
ENST00000666307.1	0.714735870431375	0.71112489384496	-0.0044818925798924	0.991719651230763	-3.53848076106299	-3.54209235444056	0.00260098241691686	0.991025078930804	-0.0044818925798924	0.991719651230763	0.999803653378157
ENST00000229583.9	-0.455439449575679	-0.310997796406845	0.129610722660646	0.869924523788479	1.70827443832044	1.85271684422572	0.145530084916993	0.763060254203035	0.129610722660646	0.869924523788479	0.986848890655268
ENST00000652901.1	0.0414282380787838	1.35214003352544	1.31405817833367	0.224326266165433	-1.58639470262051	-0.275699911705424	1.29507405083872	0.696795155504376	1.29507405083872	0.696795155504376	0.950040671166824
ENST00000261637.5	0.0782263949189387	0.00896380951318916	-0.0698871198789706	0.518087601991745	0.292787471916098	0.223524897865235	-0.0692194304515965	0.504875507062948	-0.0698871198789706	0.518087601991745	0.893879734046856
ENST00000447648.7	0.248921758821551	0.535072609842222	0.282142596726619	0.414162608427733	-1.13953060867278	-0.853380165549762	0.291305356214886	0.51961227009544	0.291305356214886	0.51961227009544	0.894229486306414
ENST00000381604.9	0.402741835016155	0.569566803819531	0.164099069382835	0.589939557400141	-1.7544584661874	-1.58763392736852	0.171986296527463	0.685795195982118	0.171986296527463	0.685795195982118	0.948784762609311
ENST00000401738.3	-0.139990165238338	-0.0205089884489699	0.118849311060165	0.380474152735299	-0.436364574611132	-0.316883443454026	0.119845253360108	0.432657571567689	0.119845253360108	0.432657571567689	0.856131830790264
ENST00000294129.7	0.0455412813372692	0.0964366373829617	0.0489989429903606	0.823306478170495	0.376111453730116	0.427006778176992	0.051424632902427	0.813669786867644	0.0489989429903606	0.823306478170495	0.974053778341696
ENST00000290349.11	-0.669234121206302	-0.487930671536388	0.17981402973878	0.343821023768301	0.353518897699668	0.534822311777192	0.180965927594161	0.348363490625476	0.180965927594161	0.348363490625476	0.802075529271492
ENST00000328078.3	-1.60516615828082	-1.19816603137223	0.403710779606218	0.139766577885906	0.779402103130262	1.18640219046282	0.405513057200668	0.121105575565023	0.403710779606218	0.139766577885906	0.554316605948715
ENST00000399215.5	2.42406932942214	1.56915228595612	-0.855297743929914	0.0172231273038511	0.368118622907607	-0.48679868543543	-0.848896968974259	0.0628199284009287	-0.848896968974259	0.0628199284009287	0.375234744739647
ENST00000301215.8	-0.605834638381202	-0.690921453009525	-0.0875590928545615	0.702814665785737	-0.0433187421381275	-0.1284056651986	-0.0858533978780009	0.732966832502634	-0.0858533978780009	0.732966832502634	0.957102943393029
ENST00000379516.7	-0.405837352754353	-0.419954760179609	-0.0151078626011589	0.911838510771715	0.387564982896576	0.373447572633818	-0.0141677686050954	0.92044768037766	-0.0141677686050954	0.92044768037766	0.993765760618026
ENST00000320717.8	-0.210642524408465	-2.00815485115118	-1.65385966431799	0.773521663624566	-0.783508977401886	-2.58110691629491	-1.71232546760016	0.810272996271172	-1.71232546760016	0.810272996271172	0.971794959970179
ENST00000296137.7	-0.110764605300901	0.155040488156756	0.264477876110029	0.240155869914	-2.0803169121347	-1.81451208624919	0.267114133831855	0.373861989591952	0.267114133831855	0.373861989591952	0.81985621315461
ENST00000360982.2	-0.219444664198175	-0.120866792219896	0.0984712623529986	0.559440548564832	-0.758357336657986	-0.659779692599967	0.0989222985245779	0.670600477755052	0.0989222985245779	0.670600477755052	0.943734185741192
ENST00000252891.8	-0.226754062983747	-0.369751499326213	-0.145269168209063	0.573306815045025	0.181567786270058	0.0385701928600249	-0.142651612697609	0.618923150878717	-0.142651612697609	0.618923150878717	0.925911651437757
ENST00000393227.6	-0.293775776402334	-0.511825924489827	-0.217898024037706	0.421015218443575	-1.31560137184126	-1.53365209180104	-0.218145429629841	0.526213635540907	-0.218145429629841	0.526213635540907	0.896976687630942
ENST00000404554.5	0.0747521937722423	0.079126282375743	0.00364605092027648	0.98142637846775	1.05697789372133	1.06135199787094	0.00442787876493081	0.967766396534778	0.00364605092027648	0.98142637846775	0.999803653378157
ENST00000267163.6	0.387912937452793	0.188366402154878	-0.200636120675798	0.23663782882859	0.651376794582984	0.451830212575775	-0.199116152512429	0.259966144272574	-0.199116152512429	0.259966144272574	0.716055157104139
ENST00000374662.4	0.135579334050964	-0.147500311406487	-0.286570285328629	0.386238472460776	1.28441965789547	1.00133996793718	-0.28276560915138	0.394411243294444	-0.28276560915138	0.394411243294444	0.834189219210402
ENST00000415380.6	-0.0904395206873176	-1.3435692777902	-1.25662642377884	9.68647471908042e-06	1.48107214190374	0.227942351069876	-1.25505564613987	1.22532231588048e-05	-1.25505564613987	1.22532231588048e-05	0.000472506799759847
ENST00000403491.8	-0.348231795300505	-0.109623069254983	0.233895877057876	0.556044083901974	-1.38206209456378	-1.14345358866565	0.240656549404619	0.649693482545831	0.240656549404619	0.649693482545831	0.937504288351659
ENST00000332830.9	-0.184629327771658	-0.519845918465583	-0.336515573252511	0.199278292890346	-1.57659916620216	-1.91181611462516	-0.335741989760534	0.310505834810219	-0.335741989760534	0.310505834810219	0.767856373279837
ENST00000473950.5	0.334973539091824	-0.879127646944349	-1.21903327063276	0.000546745205195209	1.5703353859053	0.356234094015334	-1.21534393768866	0.000753904341041143	-1.21534393768866	0.000753904341041143	0.0159444923910504
ENST00000371443.6	-0.404291192589139	-0.538794381683078	-0.13494777910754	0.181117364545426	0.0443728574707182	-0.0901303333995509	-0.134480831877315	0.183350980982144	-0.134480831877315	0.183350980982144	0.621979874248723
ENST00000393868.7	-0.381745052406383	-0.423018418169678	-0.0417362928083409	0.699003123268782	1.41987537583775	1.37860203106933	-0.0412378453488569	0.666979541817131	-0.0417362928083409	0.699003123268782	0.950865826262759
ENST00000378364.8	-0.268683466882639	-0.372478254384378	-0.104297934653524	0.421606122297078	2.24659681429265	2.14280207193024	-0.103911534033948	0.323812680272861	-0.104297934653524	0.421606122297078	0.849244203354078
ENST00000299259.10	-0.164907789469362	-0.0616707516518611	0.102740945970721	0.461075524000302	0.549273351852267	0.652510287556302	0.103401656253162	0.490884394250719	0.103401656253162	0.490884394250719	0.881394349950238
ENST00000360370.8	-0.510157570997439	-0.587883501590369	-0.0224900215952193	0.704994792962763	-0.557957011188177	-0.635705627574908	-0.0224300178634245	0.989290746733415	-0.0224300178634245	0.989290746733415	0.999803653378157
ENST00000342192.9	-0.223872010587471	-0.190289058460249	0.033405823366901	0.560370029601864	-0.114189302017125	-0.0806063338245899	0.0335568124160786	0.456832874992761	0.033405823366901	0.560370029601864	0.908395444599694
ENST00000311489.8	0.558042605472225	9.84952584391605	9.288188372279	1.33739907880576e-76	-9.20676649442533	0.084759104629649	4.59147203739614	1.57917268675091e-07	4.59147203739614	1.57917268675091e-07	9.21578156711909e-06
ENST00000616552.4	0.011280173999911	-0.0217079188496659	-0.0331804025208294	0.656735661195646	0.672442122368622	0.639454047662397	-0.0329620219204352	0.605796378493684	-0.0331804025208294	0.656735661195646	0.939070117337459
ENST00000421812.3	-0.390363748401443	-0.533102457078187	-0.146647363432612	0.686476568156838	-0.994062947737113	-1.136802131548	-0.143967101773243	0.741797732827699	-0.143967101773243	0.741797732827699	0.959358548654073
ENST00000342628.6	-0.0662208808428575	-0.156737723597313	-0.09224990794907	0.645362562341537	-1.56840450698177	-1.65892151773724	-0.089947783961239	0.715865082630391	-0.089947783961239	0.715865082630391	0.954347862684113
ENST00000225174.8	-0.281527554125727	-0.158238093077732	0.12305517303613	0.100394149645068	1.05194065756991	1.17523013933338	0.123342913991755	0.036758738228935	0.12305517303613	0.100394149645068	0.475891210297034
ENST00000618911.4	0.372214167465572	0.40944451768066	0.0345216358990417	0.904892110680408	-2.22222506910814	-2.18499629004874	0.0425973316808168	0.940879415080933	0.0425973316808168	0.940879415080933	0.996391757086679
ENST00000587303.5	0.43577163087557	0.0435217296847849	-0.393962338111694	0.0492780952992517	-0.193057210711661	-0.585307210254343	-0.391534803445863	0.0931180478466173	-0.391534803445863	0.0931180478466173	0.458365925191761
ENST00000264669.10	-0.495766200576242	-0.00749656265191871	0.486691057522297	0.0187963995554793	0.712704945759496	1.20097457214897	0.488566551724955	0.0148975655142604	0.486691057522297	0.0187963995554793	0.183311088783687
ENST00000286760.5	1.62490726928447	1.01185300056803	-0.614443103809697	0.00208250072180133	-1.28852786642648	-1.90158231372217	-0.610445970082401	0.0271296154256502	-0.610445970082401	0.0271296154256502	0.226870109685916
[truncated: 9,113 more rows]
