# Supplementary material for: Translational repression of NMD targets by GIGYF2 and EIF4E2
Source: PLoS Genet. 2021 Oct 19;17(10):e1009813. doi: 10.1371/journal.pgen.1009813 (PMC8555832; doi:10.1371/journal.pgen.1009813)
Supplement: S13 Table — For WT in SMG1i vs WT in DMSO. (TSV) [file pgen.1009813.s021.tsv]

	mRNA_log2FC	RPF_log2FC	log2FC_TE_v1	pvalue_v1	WT_DMSO_log2TE	WT_SMG1i_log2TE	log2FC_TE_v2	pvalue_v2	log2FC_TE_final	pvalue_final	pvalue.adjust
ENST00000253047.7	-0.303171404694406	-0.357887568040238	-0.0637380681582069	0.848970291824201	2.42068884172378	2.36597306133613	-0.0564433705801594	0.845713502712223	-0.0637380681582069	0.848970291824201	0.987674101333158
ENST00000270538.8	0.12036614850585	0.0563454403138024	-0.0645310432878021	0.496328020777034	-0.028307000286695	-0.0923277198915039	-0.0641974641261223	0.526001081941772	-0.0641974641261223	0.526001081941772	0.909025621310532
ENST00000395047.6	-0.316226689620222	-0.197701054398001	0.118074518591626	0.100410482578607	0.622503412528071	0.741029063062511	0.118456846426329	0.0480000103393155	0.118074518591626	0.100410482578607	0.503545135627105
ENST00000261438.10	-0.242642472199031	-0.0389704659040897	0.202312790706318	0.311095905238501	-1.19804324806567	-0.994371407097977	0.202873207963827	0.415473291434973	0.202873207963827	0.415473291434973	0.849105339512716
ENST00000156084.8	-0.059903530814987	0.0601546072140427	0.119210670995873	0.285215907700172	-0.159417437111792	-0.0393593086210282	0.11996676359252	0.299771197191471	0.11996676359252	0.299771197191471	0.775283546020364
ENST00000578681.5	0.811635252194786	0.116548955798215	-0.69540180465078	3.67633696291557e-13	-1.27543188137918	-1.97051820898822	-0.695225911772167	1.25723291303384e-09	-0.695225911772167	1.25723291303384e-09	1.59039963498781e-07
ENST00000382452.6	-0.105877645797109	-0.0873870010741811	0.018128908111708	0.77702440876392	-0.463230071218012	-0.444739424496544	0.0184526386364883	0.769454158677582	0.018128908111708	0.77702440876392	0.975439110942319
ENST00000638119.2	-0.124798041458682	-0.114915061322161	0.00576848323243251	0.999325667228081	1.99720568182495	2.00708883570349	0.00926168079122408	0.961814289895456	0.00576848323243251	0.999325667228081	0.999992809557747
ENST00000357988.9	-0.0254395257681693	1.45500101148432	1.47503383823122	0.190728517517039	-1.19310512292081	0.287313368778667	1.47632580873768	0.68720155596867	1.47632580873768	0.68720155596867	0.955281164295289
ENST00000260600.9	0.122273790489481	-0.0529306045923442	-0.178497796140594	0.497711784108146	-0.681010241407133	-0.85621481401146	-0.176527685254592	0.569006598086096	-0.176527685254592	0.569006598086096	0.919032756721252
ENST00000371442.4	-0.495890012667233	-0.474959055302715	0.019011904307098	0.913591005243054	-0.600643743763853	-0.57971285987456	0.0198961785953613	0.919803816056457	0.0198961785953613	0.919803816056457	0.994037071323103
ENST00000620995.5	0.827597814127939	0.535791324251792	-0.293736459912238	0.119427509702981	0.274217076843003	-0.0175894624005503	-0.291580827821698	0.165505570748969	-0.291580827821698	0.165505570748969	0.62801513909995
ENST00000333213.11	-0.0958596259240153	-0.191049601461222	-0.0979708116286013	0.643362835402322	0.192237781016987	0.097047759282919	-0.0959553199579837	0.668252560880954	-0.0959553199579837	0.668252560880954	0.954472760494229
ENST00000265421.9	-0.148166660973154	-0.32459975693166	-0.18050633013096	0.445271815682547	0.596821778746095	0.420388689814103	-0.177440035938349	0.443682250335884	-0.18050633013096	0.445271815682547	0.86907133052868
ENST00000326735.13	0.121113996630836	0.243057680513227	0.121475471753764	0.673167968378049	-0.456422402436536	-0.334479236451174	0.121475465538378	0.77072492429998	0.121475465538378	0.77072492429998	0.974167467001748
ENST00000358595.10	-0.0919553269631054	-0.280016968186885	-0.189850719194171	0.255100773352135	-0.010813272152433	-0.198874954388907	-0.188900471916057	0.293943784165153	-0.188900471916057	0.293943784165153	0.768355596644738
ENST00000612570.4	-0.221391329299967	-0.0415651550677186	0.178090055372625	0.426238373505471	0.641373422889604	0.821199512476673	0.179166125395789	0.45614194691355	0.179166125395789	0.45614194691355	0.874106514441418
ENST00000343067.8	-0.247318479956895	-0.136589166709015	0.110402183301194	0.193333815089696	-0.935499864298315	-0.824770566040956	0.110613276556341	0.236570061858547	0.110613276556341	0.236570061858547	0.71532354530192
ENST00000643045.1	0.215571131301843	0.770592009582762	0.552653276845566	0.258703875201805	-1.91246303565043	-1.35744314152992	0.558240799549434	0.444391365274365	0.558240799549434	0.444391365274365	0.86852538437209
ENST00000330501.12	-0.272669030535649	-0.355750975667033	-0.0867231770458341	0.79119836985088	-1.75024656722288	-1.83332887558084	-0.0867231801698951	0.825072431201448	-0.0867231801698951	0.825072431201448	0.984624776695669
ENST00000395321.6	-0.221521975528393	-0.194078683803139	0.0271461702175841	0.834330647864599	1.97354706185181	2.00099035714988	0.0273281430854085	0.817874401211683	0.0271461702175841	0.834330647864599	0.986238761634838
ENST00000646001.2	0.419273492317782	0.925903385245685	0.506195098139024	0.0678174483776911	-0.03843164517882	0.468197916287738	0.507289995573245	0.171333396669053	0.507289995573245	0.171333396669053	0.637708705452798
ENST00000308330.3	-0.409876117025893	-0.514424669204865	-0.10841225349456	0.68455081429113	0.142439263410952	0.0378905954693042	-0.106340683554657	0.710398889429076	-0.106340683554657	0.710398889429076	0.95913916516372
ENST00000510994.5	-0.425517333813269	-0.301155663536857	0.121407586840987	0.562698978454103	-0.3416950021728	-0.217333401782711	0.123509465515953	0.587345855524729	0.123509465515953	0.587345855524729	0.927898689293841
ENST00000378617.4	0.551920263825757	0.461849507375504	-0.0930724251944335	0.676467902254662	1.46669963352128	1.37662894881847	-0.0898103947335295	0.653515181077518	-0.0930724251944335	0.676467902254662	0.955007016035643
ENST00000335154.10	0.239315371248947	-1.08367402662799	-1.27648868843672	0.831533815922549	-0.452368358617567	-1.77537984545843	-1.30468393501716	0.667653705727077	-1.27648868843672	0.831533815922549	0.985464265589054
ENST00000314754.12	-0.0403890475061916	0.21946215386204	0.25914337939481	0.121057022761458	1.05841394795554	1.3182651225183	0.259793963444418	0.127867792880919	0.259793963444418	0.127867792880919	0.565075137098211
ENST00000369541.4	-0.334022129030721	-0.48444842768168	-0.151119338002959	0.273356225152377	0.477368024676783	0.326941689418359	-0.15078426351298	0.305866824792003	-0.15078426351298	0.305866824792003	0.779887192465375
ENST00000376693.3	-0.173746513742684	0.0933842929724755	0.2573683529696	0.567461454702561	1.77316254352603	2.04029360982765	0.266603239390907	0.405590844616436	0.2573683529696	0.567461454702561	0.91886026383691
ENST00000267436.9	0.49034068376847	0.56050668143436	0.0667083308097398	0.817066644980064	1.18826830836245	1.25843430487542	0.0704209676563161	0.793277267207022	0.0667083308097398	0.817066644980064	0.981685707601364
ENST00000342374.5	-0.0494190905482627	-0.0591348081720203	-0.0101423888176542	0.963363054542376	-0.167291220371141	-0.177007089606612	-0.0101423891512331	0.961575259400641	-0.0101423888176542	0.963363054542376	0.999469573202234
ENST00000568546.6	-0.285677920034891	0.0294350893030246	0.314346337275923	0.0115279271389818	1.59111595650201	1.9062290222419	0.315118400087207	0.0003158608176555	0.314346337275923	0.0115279271389818	0.149759464244538
ENST00000242591.10	0.287612779078639	-0.0341739369715972	-0.329687919201816	0.477722950549397	-0.13993055682524	-0.461717636049096	-0.325327491076188	0.545313328449145	-0.325327491076188	0.545313328449145	0.911256750975124
ENST00000251968.4	-0.168845785853251	-0.00546186215663076	0.160588587250761	0.420258313916174	0.810339805026895	0.973723757636986	0.162911371589434	0.365736198873801	0.160588587250761	0.420258313916174	0.851489553846955
ENST00000315891.10	-0.345305630191823	-0.756979125128021	-0.420180859556322	0.444198436836114	2.05191566866754	1.64024190922554	-0.419239450201842	0.439453897256825	-0.420180859556322	0.444198436836114	0.86852538437209
ENST00000592741.5	-0.234464256831879	-0.211348697552747	0.0227912236133505	0.777935362127004	0.935499908423624	0.958615472719618	0.0230505460676099	0.759283890294414	0.0227912236133505	0.777935362127004	0.975439110942319
ENST00000370554.5	-0.201527366736805	1.8307283778477	2.06352891752933	0.088136311091222	-2.95474712378174	-0.922505622280689	2.08783447395785	0.583556593749279	2.08783447395785	0.583556593749279	0.925217408590116
ENST00000281405.9	0.962409325979528	0.763529831917746	-0.201584862549201	0.431306472962671	0.13988408670229	-0.0589955088924883	-0.197867182950103	0.503152978299444	-0.197867182950103	0.503152978299444	0.9010159098393
ENST00000604567.5	-0.456857800880004	-0.291976256623638	0.163699427852399	0.301969907789198	-1.19751062908793	-1.03262916998563	0.164112740762707	0.380413474058581	0.164112740762707	0.380413474058581	0.827366955455079
ENST00000338560.12	0.0365788999478331	0.011756868892452	-0.0264638472114254	0.852391311529918	1.38231002375537	1.35748804200256	-0.0248609195313779	0.840152578827523	-0.0264638472114254	0.852391311529918	0.987674101333158
ENST00000526683.6	-0.329701555835557	-0.202838427322161	0.126348304664162	0.165793223232401	1.23326362190254	1.36012677792375	0.126764432095166	0.0748342051339985	0.126348304664162	0.165793223232401	0.628399782438913
ENST00000366528.3	-0.333798462097735	-0.470005272820726	-0.138174676524029	0.397871876694625	1.15673094046259	1.02052417282979	-0.13675229029782	0.339819697755027	-0.138174676524029	0.397871876694625	0.838790300491518
ENST00000437807.6	-0.457482393533143	-0.7001149031317	-0.250271527174357	0.427565317790336	1.0995131969968	0.856880931775951	-0.245137644351085	0.374514722819158	-0.250271527174357	0.427565317790336	0.856878359892563
ENST00000339600.6	-0.317775892505119	-0.249052729863652	0.0682824395148185	0.541085146586587	2.52038032610201	2.58910354127878	0.0685913832820932	0.349254147653677	0.0682824395148185	0.541085146586587	0.910257141659515
ENST00000357043.6	1.71284066380369	2.0878117572491	0.37432172643574	0.0089700228215846	-0.019541569174927	0.355429480764834	0.376202511850757	0.0327670398002673	0.376202511850757	0.0327670398002673	0.288099428999744
ENST00000301738.9	0.140392466349745	0.297133245087221	0.15592033435104	0.304905529585907	-0.0186303604721843	0.13811036985461	0.15667175563019	0.357150957392306	0.15667175563019	0.357150957392306	0.815169819681051
ENST00000431635.6	-0.296570127220416	-0.221198678240243	0.0748965934287567	0.33389201070305	-0.141053616600224	-0.065682166386267	0.0752317012847351	0.323945891856963	0.0748965934287567	0.33389201070305	0.804298999694894
ENST00000448257.6	-0.342993660910787	-0.143886767329152	0.198419562856817	0.223399384723831	3.7774619601284	3.97656899867511	0.199001138577124	0.00374445607673059	0.198419562856817	0.223399384723831	0.704511267602618
ENST00000262302.14	-0.139848036825855	-0.0106635429730877	0.126857791449031	0.510452129810187	1.19087356661228	1.32005811301112	0.128828118755433	0.425995418667766	0.126857791449031	0.510452129810187	0.903342593874848
ENST00000540200.6	-0.324356117828528	-0.14992809690757	0.173696563766029	0.113562810517158	-0.980582377728402	-0.806154376359885	0.174251503636306	0.144437372485144	0.174251503636306	0.144437372485144	0.596198847422083
ENST00000246535.4	0.0189948900486065	-0.0758967523325396	-0.095699368722256	0.68026369382648	-0.105143677162954	-0.200035566528526	-0.0956993726002997	0.728412270556268	-0.0956993726002997	0.728412270556268	0.966071326774709
ENST00000558320.5	-0.392474104192363	-0.368592525176777	0.0107401792811403	0.997486002277262	1.05063838996134	1.07452000456706	0.0205674318109317	0.964374155098917	0.0107401792811403	0.997486002277262	0.999992809557747
ENST00000645843.1	0.366528820894801	-0.574145525570497	-0.940483087918508	0.207279844199628	0.455802817470678	-0.484873680514543	-0.946879388777224	0.276545736903294	-0.946879388777224	0.276545736903294	0.753568680061708
ENST00000665070.1	-0.337926068929811	-0.217776287748729	0.117603340104238	0.594030770656166	0.857911823908913	0.978061623735991	0.119343889104345	0.554923498193606	0.117603340104238	0.594030770656166	0.93145202960031
ENST00000328666.11	0.435002671474842	-0.0637388729985544	-0.501535382394213	0.0152631251205415	-0.263591696468036	-0.762333311596876	-0.499335672220921	0.0323056608056077	-0.499335672220921	0.0323056608056077	0.28554936379235
ENST00000630499.2	0.0170813178963593	-1.95138266237576	-1.88343929093574	0.579384319058888	-1.31335021488457	-3.28183773757251	-1.90587546277314	0.491301846188287	-1.88343929093574	0.579384319058888	0.92253785606803
ENST00000606214.5	-0.0612091727684487	-0.00951867398550934	0.0490701215011966	0.838261063778205	1.45049969158166	1.50219024086583	0.0511995612728953	0.797610447615607	0.0490701215011966	0.838261063778205	0.986829997648248
ENST00000381237.6	0.365475015003349	0.376277959152853	0.0101112593695556	0.945420822336774	0.51469898378664	0.525501885494101	0.0108334920543278	0.947847616058249	0.0108334920543278	0.947847616058249	0.997947646833983
ENST00000417314.2	-0.537464166057753	-0.148685004065544	0.383813506606994	0.295975817222511	-0.567966452677637	-0.179187910065366	0.38605146486661	0.383195389942643	0.38605146486661	0.383195389942643	0.829193436241154
ENST00000265663.12	0.537188183247662	-0.184213572705739	-0.723602623354669	0.0194988873975819	-2.66463920502244	-3.38604127527535	-0.723944856919092	0.0698470699701138	-0.723944856919092	0.0698470699701138	0.427723303651485
ENST00000281871.11	-0.397337188563023	0.156178027860944	0.553269681702799	0.0780524685407965	-1.62743361462696	-1.07391905841942	0.55297145603291	0.224556365400197	0.55297145603291	0.224556365400197	0.705045183261353
ENST00000672280.1	-0.266205617802191	0.120238853696003	0.384630598324804	0.0630274655354068	2.17855657703571	2.56500118009146	0.386431972405902	0.00442442249593996	0.384630598324804	0.0630274655354068	0.40497647696401
ENST00000294742.6	-0.394218201465231	-0.269271315179416	0.123997483074312	0.327406245264459	0.229848242899776	0.354795117195469	0.124542526407954	0.332780384339447	0.124542526407954	0.332780384339447	0.803476013859495
ENST00000247452.4	-0.305431850835076	-0.0353578982574841	0.265250653259358	0.327670695723463	0.938212849654129	1.20828686694216	0.269327715054924	0.251085382061476	0.265250653259358	0.327670695723463	0.798910202022414
ENST00000397609.6	-0.474290606030941	-0.29190849506521	0.181095651679118	0.197778850287884	0.489172668167812	0.671554781643122	0.182050461936981	0.177387634408721	0.181095651679118	0.197778850287884	0.670968395698856
ENST00000448666.7	-0.416477761070502	-0.317559765064944	0.0968073914568603	0.645909154601299	1.43169505748101	1.5306130861255	0.0983838710745753	0.595457823465645	0.0968073914568603	0.645909154601299	0.949794111552149
ENST00000354911.9	-0.104250717448108	-0.362713048694966	-0.259361679134588	0.081116542438444	-1.13237464070801	-1.39083704485634	-0.25895579696436	0.139427822233153	-0.25895579696436	0.139427822233153	0.588210424300896
ENST00000451578.6	0.0736708716622393	0.434941727218945	0.346985834544594	0.49496679141211	0.208922853891556	0.570193599410737	0.361957616368792	0.48417193553807	0.346985834544594	0.49496679141211	0.896022518142211
ENST00000262640.11	-0.49475415560488	-0.201597196834345	0.289056506810724	0.378126488356165	2.13987977692569	2.43303685245454	0.292376453780735	0.183553228401851	0.289056506810724	0.378126488356165	0.825774722089856
ENST00000591814.5	-0.405964737546219	1.44485094859927	1.87549440120371	0.132518173657799	0.693844879222483	2.54464912143108	1.80968232174559	0.554827083880967	1.80968232174559	0.554827083880967	0.913125816918138
ENST00000446526.8	-0.429931148345749	-0.426573177475427	0.000480383835470555	0.996802828919764	0.46757965261119	0.470937597496828	0.00240191916435917	0.992667635747149	0.000480383835470555	0.996802828919764	0.999992809557747
ENST00000453200.6	-0.327069122290089	-0.287012553605755	0.0367960359863098	0.876134820648389	-0.286708835210833	-0.246652348544673	0.0389202817861753	0.877691934092481	0.0389202817861753	0.877691934092481	0.990034750462838
ENST00000673310.1	0.156120066972116	0.373076730639456	0.21359301391647	0.552401212618309	-2.27073174840805	-2.05377553648661	0.217483568929095	0.652663493350617	0.217483568929095	0.652663493350617	0.950089386602283
ENST00000548125.5	-0.399658421190697	-0.622874258845034	-0.225991387161248	0.468284309806937	-0.650809534556993	-0.87402572673365	-0.22650537696133	0.538096443121353	-0.22650537696133	0.538096443121353	0.910257141659515
ENST00000344417.10	-0.166997267756928	-0.611994460376745	-0.448392155332131	0.0728301012390935	-0.500710597996328	-0.945707944309172	-0.447402071698035	0.118311641871045	-0.447402071698035	0.118311641871045	0.543492426570574
ENST00000398073.7	-0.389074406796344	-0.193427300614549	0.193958844037203	0.472765426673899	-2.32959406548046	-2.13394725011304	0.193436608503522	0.574441909076681	0.193436608503522	0.574441909076681	0.91968867581965
ENST00000373548.8	-0.30685927468667	-0.154092489385863	0.152330666709311	0.0486795166501773	0.507824104575614	0.660590900548487	0.152681256054843	0.0265602769213423	0.152330666709311	0.0486795166501773	0.356194956552577
ENST00000368235.8	-0.24371101489512	-0.123269000123123	0.11909268349526	0.526721617609416	1.02050371112217	1.14094571029568	0.119916853861335	0.514571131375105	0.11909268349526	0.526721617609416	0.909025621310532
ENST00000361523.8	0.280878578225894	-0.129603684920501	-0.412411687510011	0.0398642566454876	-1.25643551312316	-1.66691788603539	-0.41142329433162	0.0872820780673925	-0.41142329433162	0.0872820780673925	0.473617485380128
ENST00000269187.10	-0.167034572442993	-0.12208122154837	0.0413844098603695	0.886515344898521	-0.064606286040987	-0.0196531695623975	0.0437026217795147	0.902148204658937	0.0437026217795147	0.902148204658937	0.992972255692654
ENST00000262370.12	0.44351094803563	0.447758721370173	0.00270239412607998	0.988264740624657	0.2983698299255	0.302617547560171	0.00432383055716334	0.985123416095958	0.00270239412607998	0.988264740624657	0.999992809557747
ENST00000222574.9	0.200013817473175	0.424460321882668	0.217103094317905	0.537937056670612	0.890080168061806	1.1145267427226	0.224702758747826	0.467554448831259	0.217103094317905	0.537937056670612	0.910257141659515
ENST00000526092.6	1.18175749448246	1.10803458490757	-0.0817242327903034	0.841134842272809	-0.293403429812249	-0.367126813531152	-0.0687228615431206	0.892327083210122	-0.0687228615431206	0.892327083210122	0.991771365434479
ENST00000309784.9	-0.250837548036207	0.259019856763071	0.507751977483103	0.00965659892472437	0.406327541243973	0.916184955003868	0.509664854240292	0.00614553109641277	0.507751977483103	0.00965659892472437	0.134734152085573
ENST00000376588.4	-0.354767159090656	-0.0662549433094401	0.287569244213653	0.0289398447160702	1.12101847730296	1.40953071841156	0.28823733598044	0.0112623810911184	0.287569244213653	0.0289398447160702	0.265910784907859
ENST00000308683.3	-0.537503993085352	-0.239953524324493	0.297102119197082	0.0517548985742288	-0.14387088834117	0.15367949228214	0.297102112806471	0.0964781596069113	0.297102112806471	0.0964781596069113	0.494606195526835
ENST00000376962.10	-0.321706273633318	-0.521486638002199	-0.202291685342484	0.322335645613828	-0.0853855346899131	-0.285165984779913	-0.201251628581341	0.370227751077411	-0.201251628581341	0.370227751077411	0.822059067203146
ENST00000357430.8	0.331337441432499	0.475148301027628	0.142976467956042	0.231635934464754	0.293524353324879	0.437335222989171	0.143739688104843	0.205890529856907	0.142976467956042	0.231635934464754	0.71132218873565
ENST00000331573.8	-0.412759326586306	-0.194621513126439	0.217778847957115	0.00911771862930786	-0.211605649016298	0.00653216120465726	0.21798068157202	0.00987996213803083	0.21798068157202	0.00987996213803083	0.136778682403382
ENST00000319285.5	-0.486765873247395	-0.251783619245185	0.23419295347593	0.0632948171429576	1.09217592482895	1.32715820433133	0.234755767320761	0.0304052233594407	0.23419295347593	0.0632948171429576	0.405463252796921
ENST00000416247.4	-0.331152157082464	-0.314096497503661	0.012119973222859	0.971476169259719	-1.26222417247453	-1.24516886483973	0.0138035522551512	0.97696842455525	0.0138035522551512	0.97696842455525	0.999992809557747
ENST00000375256.5	-0.476184025724734	-0.363148916858108	0.109771775602927	0.764211515393019	-1.4221566008691	-1.30912206334979	0.108874287905208	0.821684290761541	0.108874287905208	0.821684290761541	0.983681983281675
ENST00000248633.9	0.57452692535855	-0.205119583610698	-0.785272915845913	0.00401270119521246	0.253749256756333	-0.525897329082275	-0.781539716971658	0.00870378109742545	-0.781539716971658	0.00870378109742545	0.126192356312243
ENST00000270139.8	-0.142128521723388	-0.231726019259976	-0.0916116808784269	0.665096086816167	-0.658642400446026	-0.748240022525943	-0.0905874195062695	0.711310645592667	-0.0905874195062695	0.711310645592667	0.959795164453039
ENST00000322723.9	-0.323315165061273	-0.143177996147798	0.179987885614879	0.00141016989799254	-0.692100309805091	-0.511963143640535	0.180125912775752	0.00207409940715522	0.180125912775752	0.00207409940715522	0.045432653680543
ENST00000618958.2	-0.548936833914636	-0.523721776662783	0.0245140858436985	0.860075716332568	2.30836165655735	2.3335767956504	0.025115179242678	0.767498098851618	0.0245140858436985	0.860075716332568	0.987674101333158
ENST00000540386.5	1.88116150006304	11.1096000749135	9.22605205740823	1.00242266287733e-89	-9.87867391045018	-0.650165754243616	4.69929666619664	0.0206269696797913	4.69929666619664	0.0206269696797913	0.216315992911386
ENST00000367109.7	-0.419686003239515	-0.219244124425813	0.19891986490887	0.243596032796105	-0.395960257932671	-0.195518436171352	0.199961026818521	0.286425189327524	0.199961026818521	0.286425189327524	0.761592988963359
ENST00000246548.9	-0.0643725011486328	-0.257073002391448	-0.193111989769406	0.0206130006886596	-0.253373136738463	-0.446073646785083	-0.192757650598158	0.0287802124782466	-0.192757650598158	0.0287802124782466	0.265802743192342
ENST00000372692.8	-0.394576994223442	-0.390900527859395	0.00352844107010797	0.957721315293504	0.0207613223674034	0.0244377896408941	0.00368882475720478	0.954799875385269	0.00352844107010797	0.957721315293504	0.998802132500326
ENST00000651024.1	0.187332155520116	0.215745400423205	0.0279775203990572	0.738994995618124	0.297251639261357	0.325664890444139	0.0283372242930097	0.718894417043861	0.0279775203990572	0.738994995618124	0.969513959365752
ENST00000358951.7	0.679119261016166	0.434295101326895	-0.245657754663944	0.0649436807422751	-0.147383457050446	-0.392207655289657	-0.244951495644372	0.108317608093257	-0.244951495644372	0.108317608093257	0.527260314528021
ENST00000262259.7	-0.44368079029931	-0.294808024407082	0.146273886281045	0.57860802888105	-1.91989961712998	-1.77102709129035	0.146468337572126	0.652197304819367	0.146468337572126	0.652197304819367	0.949947715137017
ENST00000426837.6	-0.194911645598703	0.150626625002059	0.342486948157709	0.213354149296146	-1.2043387653622	-0.858800721175898	0.344710914057696	0.305657761911332	0.344710914057696	0.305657761911332	0.779887192465375
ENST00000555238.5	0.0033745908816885	0.154241121597907	0.148625139332693	0.539588037730186	-0.206758283485288	-0.0558918932193391	0.150530586507954	0.592977375791021	0.150530586507954	0.592977375791021	0.93095424185621
ENST00000393077.3	0.0780548237237452	0.164766871629503	0.0835434475950736	0.776474963101617	-1.05545992142439	-0.968748130978755	0.0857243615196532	0.815772097084674	0.0857243615196532	0.815772097084674	0.981685707601364
ENST00000340941.11	0.0127081435707615	-0.119274958418376	-0.132832117731881	0.306214765828811	0.436102065322505	0.304118936721355	-0.1321829063176	0.339211139918617	-0.1321829063176	0.339211139918617	0.806036082399412
ENST00000370823.7	0.287592545191458	0.492070471958588	0.203267658993897	0.186139587653213	0.155475539550697	0.359953450277492	0.204394336971906	0.200002813424132	0.204394336971906	0.200002813424132	0.67445134017068
ENST00000290541.7	-0.242138261395865	-0.105964225223852	0.135874256126153	0.10907111525812	1.8555926298954	1.99176669614931	0.13611863413351	0.0252744218133316	0.135874256126153	0.10907111525812	0.528639696557554
ENST00000267978.10	0.624358587298143	0.582578912196319	-0.0451712884321884	0.837847918023222	0.230770168241766	0.188990454822084	-0.0413616619881885	0.866494122689401	-0.0413616619881885	0.866494122689401	0.988566960266573
ENST00000224950.8	0.221367781892166	-0.159768538741383	-0.388135562089813	0.281247689146235	-0.878424868653583	-1.25956145132129	-0.384669565400309	0.368427707282924	-0.384669565400309	0.368427707282924	0.820891324901628
ENST00000591115.5	0.000601720453730168	0.751981467278731	0.75020064284822	0.00634679152804022	-3.14177673688898	-2.39039736549025	0.752399520429788	0.0509296958363256	0.752399520429788	0.0509296958363256	0.363475685376316
ENST00000333371.8	0.910080193541498	0.0469674011592278	-0.866730612686573	0.000579603427023645	1.42000423957089	0.556891448024718	-0.86376963091731	0.000575568040269827	-0.866730612686573	0.000579603427023645	0.0169037080157905
ENST00000344138.9	0.253023557120337	0.0926877088616625	-0.161723120965329	0.367649402939898	-1.63260259710405	-1.79293856112182	-0.160730958330009	0.470727222494883	-0.160730958330009	0.470727222494883	0.882720242875029
ENST00000324366.13	-0.0546314135516576	-0.0199733273389063	0.0343312529357613	0.61904730088204	0.612847031343645	0.647505125267694	0.0345787179353631	0.579763912965463	0.0343312529357613	0.61904730088204	0.941720736689716
ENST00000419198.6	0.671090174820124	0.234589035371304	-0.449230453810499	0.390610292352399	0.518982422587414	0.0824810140674619	-0.439247561941121	0.451124901599365	-0.439247561941121	0.451124901599365	0.871262153892816
ENST00000430297.7	-0.488365347501273	-0.960244571543408	-0.474593574689643	0.182042454163037	-0.820279452596675	-1.29215918574361	-0.477975498235254	0.261459684349786	-0.477975498235254	0.261459684349786	0.739075149314719
ENST00000533244.6	0.283931299583009	0.206733879134072	-0.0811432477553997	0.792011328559898	0.288498330217927	0.211300787632099	-0.0779920548770874	0.819301362973981	-0.0779920548770874	0.819301362973981	0.982385046599133
ENST00000260102.9	-0.453229445582673	-0.212689359239533	0.239761765415258	0.0191795196783367	0.921801385008948	1.16234149292177	0.240399664678598	0.00559299390367249	0.239761765415258	0.0191795196783367	0.208481996933155
ENST00000383463.9	-0.299558767189859	-0.216354908006768	0.0814069459825446	0.614338406948776	0.384704161943554	0.467908021138915	0.08290854270312	0.596235838880905	0.0814069459825446	0.614338406948776	0.937440391785527
ENST00000477973.3	-0.196875466446713	-0.150243441250463	0.0424680805289945	0.883844526443345	-1.13335416487631	-1.08672239144817	0.0449669819200187	0.902096043514596	0.0449669819200187	0.902096043514596	0.992972255692654
ENST00000261758.6	-0.0499312442177248	-0.00833960951150391	0.0408481394112394	0.744040086352654	-0.619547713002654	-0.577956118686756	0.0413697826609623	0.771463207750457	0.0413697826609623	0.771463207750457	0.974167467001748
ENST00000217426.7	-0.0926522045080105	-0.0766680930353922	0.0157262486943559	0.856009432467091	1.88655839068551	1.90254251619351	0.0159998428268118	0.826352020090757	0.0157262486943559	0.856009432467091	0.987674101333158
ENST00000589115.6	-0.338651663370711	-0.173000281808248	0.165333605024658	0.520918133913714	-1.16142270698428	-0.995771819300481	0.164476944738003	0.652516635835627	0.164476944738003	0.652516635835627	0.950089386602283
ENST00000297423.9	0.228471733464902	-0.140122474766906	-0.284815919275228	0.5376965329618	-2.44120828422375	-2.80986056586628	-0.350219348075639	0.957445194649229	-0.350219348075639	0.957445194649229	0.998802132500326
ENST00000398868.8	-0.21405860178761	-0.138793941397604	0.0739016919412172	0.578778683437892	0.563482904450809	0.638747576431744	0.0750519131300154	0.545509315242012	0.0739016919412172	0.578778683437892	0.922504649525758
ENST00000264935.6	0.676575310651616	0.864300435144886	0.186236875059247	0.39823258316499	-0.342729308688867	-0.155004325733172	0.188744486428792	0.4919509088256	0.188744486428792	0.4919509088256	0.893556984389368
ENST00000393892.8	-0.52305796365231	-0.306605550020996	0.2148805092815	0.169666099368847	0.585417660345716	0.801870085186582	0.216167219671273	0.138695093253298	0.2148805092815	0.169666099368847	0.6356982323631
ENST00000401867.5	0.0764736398185833	-0.0937291578852347	-0.172770942847489	0.361055419919716	0.655771232030727	0.485568452935203	-0.170578351500157	0.348437199721633	-0.172770942847489	0.361055419919716	0.817007465923394
ENST00000394894.8	-0.270397590379619	-0.166267648099982	0.103037654566311	0.391209332549056	0.596634074422214	0.700764025469929	0.103931786147095	0.356390563091472	0.103037654566311	0.391209332549056	0.834711879695645
ENST00000483757.5	0.106780151406092	0.572768425983267	0.456695376402069	0.441054415326826	1.76559653127917	2.23158489153129	0.466502434704471	0.339713497161451	0.456695376402069	0.441054415326826	0.867651607451854
ENST00000262461.7	0.168200083619316	0.236013968957955	0.0668850312035028	0.610540990869243	-0.264340623979926	-0.19652676409864	0.0678054668500614	0.634251965463249	0.0678054668500614	0.634251965463249	0.946504005587976
ENST00000305997.8	0.30256462467172	0.470367919137799	0.166419908072615	0.390683077515527	-0.793984439895742	-0.626181264675211	0.168029042288631	0.479890137802746	0.168029042288631	0.479890137802746	0.887233543670481
ENST00000648346.1	-0.296944915104552	-0.116130649817872	0.180153273640044	0.0591975191536597	0.127731236089274	0.308545504497379	0.180589480372228	0.0504550212944481	0.180153273640044	0.0591975191536597	0.390218839892218
ENST00000295822.7	-0.563053685576216	-0.413121220037753	0.144088645725157	0.725584604277926	-0.050116753040881	0.099815420925572	0.145743774030207	0.759146272503005	0.145743774030207	0.759146272503005	0.973767840930432
ENST00000333449.9	-0.277734557647949	-0.29447481952632	-0.0190655195470923	0.922834395555099	1.22327086327292	1.2065306111054	-0.017545367494986	0.929912012859447	-0.017545367494986	0.929912012859447	0.995000527595902
ENST00000217901.10	-0.109532729384797	0.176762426458344	0.285278947421927	0.0592268911140758	1.26655939888861	1.55285458522889	0.286128176591404	0.0281660106187208	0.285278947421927	0.0592268911140758	0.390218839892218
ENST00000249344.7	0.804902117834316	-0.187295445785256	-0.992837894813082	0.00150684406515729	0.0810256695722415	-0.911171558338045	-0.993028101720276	0.00869982651880118	-0.993028101720276	0.00869982651880118	0.126192356312243
ENST00000295121.11	0.0375660684937071	0.194544550929526	0.150919193844447	0.659606132812368	0.63357255080995	0.790551010259199	0.156445098620462	0.63615481637508	0.150919193844447	0.659606132812368	0.952629468351082
ENST00000326974.9	-0.284552294162292	-0.374507152037435	-0.0905844083942413	0.68958198270714	-1.33916156591982	-1.42911671369952	-0.0912134709899046	0.744143086341094	-0.0912134709899046	0.744143086341094	0.970561813301645
ENST00000235345.6	0.254914900676215	0.0205038655099898	-0.238821802200041	0.40767359818985	-0.86938084499506	-1.10379206824882	-0.235527713756433	0.491706682405192	-0.235527713756433	0.491706682405192	0.893556984389368
ENST00000308406.9	0.797953895666915	0.832898457477701	0.0244358271625194	0.963421510532391	0.185812800725328	0.220757277245671	0.0378756098858535	0.930380261076245	0.0244358271625194	0.963421510532391	0.999469573202234
ENST00000350721.9	0.702157828637677	0.619732117076972	-0.0835156529407279	0.633211438980891	0.0839807909398849	0.00155502006245401	-0.0822307978806347	0.680864141216842	-0.0822307978806347	0.680864141216842	0.955007016035643
ENST00000252603.7	-0.260080650683508	-0.077903975957202	0.179376297919939	0.390070678044862	1.32158220560225	1.50375894897197	0.181605420039663	0.28790459379445	0.179376297919939	0.390070678044862	0.833512513051944
ENST00000256442.10	-0.46874917500186	-0.242891653313567	0.225698559536627	0.00216128804012047	0.998623769089639	1.22448129866189	0.225854196277213	0.000613424367994927	0.225698559536627	0.00216128804012047	0.0469361265365218
ENST00000243997.8	-0.382034452232541	-0.22403090914081	0.157532870748094	0.0579135597257325	0.84613945801304	1.00414301513292	0.157884507880153	0.0281797008873204	0.157532870748094	0.0579135597257325	0.386344907333166
ENST00000378814.9	-0.125628682507029	0.660268146412474	0.78511741374858	0.000315271019732198	-2.74229578429251	-1.95639919838228	0.786676654064847	0.00813508375351994	0.786676654064847	0.00813508375351994	0.119835586005272
ENST00000590958.5	-0.0262548706406059	0.262947432618786	0.288162938059328	0.0531595926167181	0.799529363435249	1.08873167931616	0.289149798545787	0.037544699777215	0.288162938059328	0.0531595926167181	0.368994957794251
ENST00000374298.4	-0.53988203779355	-0.595008380255539	-0.058135026390274	0.800776274575805	-0.327226551993653	-0.382353019222091	-0.0569238811800652	0.822950624106739	-0.0569238811800652	0.822950624106739	0.98407896915517
ENST00000634017.1	0.707846300947558	-0.208474376699521	-0.916425901007044	0.0201952177332412	0.0868713553990666	-0.829450032382141	-0.918442294900734	0.0572178732182603	-0.918442294900734	0.0572178732182603	0.382713071360736
ENST00000357123.8	0.0833654498515056	-0.365804702966604	-0.451440955757515	0.0215842474131106	-0.0293725599760638	-0.478542786185723	-0.450423847793568	0.0385827017088886	-0.450423847793568	0.0385827017088886	0.315393328993499
ENST00000296666.13	-0.0546791795778277	-0.0323514448534553	0.0212205540106922	0.894910377916122	1.09748797594999	1.11981571862151	0.0219140200521715	0.879103880683361	0.0212205540106922	0.894910377916122	0.992211005685279
ENST00000379238.7	0.826452011279622	0.625630738863181	-0.201399189405683	0.0703743853923263	-0.325744390119947	-0.526565688591864	-0.200838970997536	0.116245015799992	-0.200838970997536	0.116245015799992	0.539138203435342
ENST00000409248.8	-0.458563019366855	-0.504715346699012	-0.0521282830685683	0.865478101415086	2.71662735825378	2.67047534246875	-0.0477062955463639	0.858327699612511	-0.0521282830685683	0.865478101415086	0.988566960266573
ENST00000322886.12	0.507134311550741	-0.102658788501603	-0.612810453199324	0.0322862934378203	-0.174436881173872	-0.784230199168735	-0.61145311953018	0.0706645317750329	-0.61145311953018	0.0706645317750329	0.430538869092916
ENST00000216330.7	-0.369196439688409	-0.327668117165076	0.040198971096399	0.775417509237266	0.313187293375731	0.354715610106793	0.041171526775162	0.766352503933541	0.040198971096399	0.775417509237266	0.975420610194146
ENST00000373921.8	-0.739595708360435	-0.956054297231657	-0.232127946382111	0.579314585737891	0.847670570488371	0.631212002209031	-0.222108090460977	0.574483184110245	-0.232127946382111	0.579314585737891	0.92253785606803
ENST00000433351.7	-0.591740282914604	-0.649821091635073	-0.0605611066240286	0.746074637046964	-0.0377581099792368	-0.0958389601425323	-0.0591635431513891	0.763359216866247	-0.0591635431513891	0.763359216866247	0.973938672590739
ENST00000424542.7	-0.598447448616899	-0.348116098600709	0.246525056896198	0.363734897054487	-1.41394205980328	-1.16361092356245	0.24789551836604	0.442162914699922	0.24789551836604	0.442162914699922	0.867863080830971
ENST00000531120.6	-0.332125532959991	-0.292947925541262	0.0389521875204497	0.659067644047483	1.24622590716043	1.28540352453646	0.0389944649348653	0.62078176921216	0.0389521875204497	0.659067644047483	0.952629468351082
ENST00000372479.7	-0.129842635245076	0.539885837273409	0.677289022930827	0.435381006963081	-0.28971192007077	0.379999485597533	0.625669874361027	0.848311010325101	0.625669874361027	0.848311010325101	0.987674101333158
ENST00000530721.5	-0.282501320618761	-0.354672968016314	-0.0722652108881316	0.838546169200761	-3.64254064737241	-3.71471309663054	-0.0745415302775383	0.856083692076259	-0.0745415302775383	0.856083692076259	0.987674101333158
ENST00000675656.1	-0.36086435633808	-0.601928392834995	-0.244934585965186	0.342356016097975	-0.226321273072056	-0.467385454031253	-0.243566241466294	0.396590998319227	-0.243566241466294	0.396590998319227	0.838535449683463
ENST00000621426.6	-0.354499031273495	-0.882537915720519	-0.5313499574968	0.0572995707988353	-1.4503680468305	-1.97840718014327	-0.531590742292978	0.109813495614998	-0.531590742292978	0.109813495614998	0.529358578241841
ENST00000229595.6	-0.375393808340325	-0.504590886958193	-0.132859490285231	0.5262068542713	0.636173437602333	0.50697637475647	-0.130065925820843	0.516304201520658	-0.132859490285231	0.5262068542713	0.909025621310532
ENST00000613358.4	-0.370455679992944	-0.523717270604092	-0.15437100502222	0.378163180772832	-0.581603035854485	-0.734864723095056	-0.154371008298285	0.443911957157562	-0.154371008298285	0.443911957157562	0.86852538437209
ENST00000279263.13	-0.0244913258514282	-0.380039981209012	-0.361831439920976	0.257709198645481	0.522358602390129	0.166809858677356	-0.35806439628862	0.282719089885371	-0.35806439628862	0.282719089885371	0.759664952972526
ENST00000382044.9	0.163440039277121	0.0909359242683155	-0.0735012132840704	0.52366583019065	0.174811310839722	0.102307191316348	-0.0726993819892348	0.538558978679448	-0.0726993819892348	0.538558978679448	0.910257141659515
ENST00000398146.4	2.19977855290528	1.6835104541989	-0.516984005246052	0.0581980580522395	-0.270677576521756	-0.786945852841662	-0.512567831430754	0.151777987767803	-0.512567831430754	0.151777987767803	0.607704075619472
ENST00000536681.8	0.190525922429856	0.0484017564934049	-0.151774879895821	0.730758171890445	0.669244923823621	0.527120537927463	-0.144505730765241	0.759353986056486	-0.144505730765241	0.759353986056486	0.973767840930432
ENST00000367590.9	0.0266927016705185	-0.176900261993124	-0.204730063384445	0.0955994324019915	-0.484243916608689	-0.687836907590623	-0.203768891115562	0.132581805817683	-0.203768891115562	0.132581805817683	0.574721667691129
ENST00000409138.6	-0.85054784379451	-0.471682958931553	0.370206842731854	0.437492146051584	-1.33115703484419	-0.952292806991682	0.370176257792965	0.52462794414161	0.370176257792965	0.52462794414161	0.909025621310532
ENST00000466593.5	2.62843009155698	4.87686165471871	2.2512838974988	0.0131105379126656	-0.449556201630957	1.79888183731431	2.10859305639888	0.260392133187966	2.10859305639888	0.260392133187966	0.737935700885525
ENST00000221418.9	-0.170891590927356	-0.126113500627204	0.043544681159408	0.755295202482398	1.06196204600221	1.1067401633935	0.044436716043778	0.711409841928629	0.043544681159408	0.755295202482398	0.97230922484414
ENST00000618656.1	-0.156108862369909	-0.350670293386833	-0.19495409324295	0.186012042900656	-1.37546464243628	-1.57002583217126	-0.194729362022448	0.0140386905217727	-0.19495409324295	0.186012042900656	0.660042732873295
ENST00000355630.9	-0.0116108029781868	0.0966970980643182	0.105241666928169	0.644333266012438	0.316918405380403	0.425226281701927	0.107796075797964	0.6370438088263	0.105241666928169	0.644333266012438	0.949547459820547
ENST00000455809.5	0.51702748987959	0.400927484636309	-0.120559906087609	0.629850324820967	1.11018568311397	0.994085721231525	-0.11590256942598	0.627121227831514	-0.120559906087609	0.629850324820967	0.945330435130011
ENST00000396591.8	0.210156590107129	0.0433523293319442	-0.168454664367708	0.391919985616233	-0.400247664961834	-0.567052022975416	-0.167421203319972	0.461058689426604	-0.167421203319972	0.461058689426604	0.877592049294647
ENST00000379245.8	-0.326162219950005	-0.563455299601565	-0.245344953077698	0.621108922627611	0.520106709862206	0.282812942419153	-0.243628521884766	0.650174599987471	-0.243628521884766	0.650174599987471	0.949947715137017
ENST00000644701.1	-0.141638389005766	1.77338592538315	1.912711158308	6.80177189714981e-11	-3.84700978612179	-1.93198596759035	1.9232486165827	1.26799737810067e-05	1.9232486165827	1.26799737810067e-05	0.000668340284707228
ENST00000456284.5	0.170573676592942	0.430780511344069	0.250642973474144	0.554755971531091	-0.903897154853135	-0.64369062667254	0.259926040556396	0.606758097883114	0.259926040556396	0.606758097883114	0.93508252068776
ENST00000373731.7	-0.198403324363635	-0.073200321450692	0.124452111213948	0.321577874121772	-1.86983784832309	-1.74463490962064	0.125040134508663	0.416229772559878	0.125040134508663	0.416229772559878	0.849148802029324
ENST00000291565.9	-0.0136368206132308	0.0373755846193844	0.0504959051383056	0.599826466968416	-0.926578778823379	-0.875566392193212	0.0509861562575331	0.633533184501669	0.0509861562575331	0.633533184501669	0.946504005587976
ENST00000381473.7	-0.221888280874711	-0.226150265376228	-0.00512733190839332	0.959963415718233	2.03243605453972	2.02817412548988	-0.00440896475457508	0.963622300067188	-0.00440896475457508	0.963622300067188	0.999476573169408
ENST00000282032.4	-0.258659569343304	0.00242688946936221	0.255944119325645	0.364272446640867	-0.00706637913136602	0.254020023029466	0.259808350519325	0.370071659928467	0.259808350519325	0.370071659928467	0.822059067203146
ENST00000258774.10	0.981975525426255	1.26502112062043	0.28076001047499	0.219874262463277	-0.00463551071616332	0.278410000458966	0.284715001423138	0.271153371235745	0.284715001423138	0.271153371235745	0.749541687218174
ENST00000376442.8	-0.0371069943131516	-0.0890436010357956	-0.0527661038347524	0.654668814174187	-0.493389678676517	-0.545326316639454	-0.0521956600407258	0.692298981795664	-0.0521956600407258	0.692298981795664	0.955281164295289
ENST00000449105.8	0.416222717350607	0.234272867699644	-0.183586246693579	0.270345856615682	0.612239696630722	0.430289831857982	-0.181929981493718	0.29000936269768	-0.181929981493718	0.29000936269768	0.765148805069621
ENST00000321867.6	0.252312591515734	0.277479502123996	0.0164143584196328	0.967823733758537	-1.07525754508987	-1.05009086339266	0.0244527786412583	0.959761649267321	0.0164143584196328	0.967823733758537	0.999673620627481
ENST00000316024.9	0.51411737978091	-0.142740539755759	-0.661005756030522	0.0357804773064385	2.6018131186318	1.94495534736716	-0.657661517911704	0.0112097335856914	-0.661005756030522	0.0357804773064385	0.303519220738607
ENST00000375464.7	0.334672956624589	0.305629772542614	-0.0367769461125311	0.908300004549518	-0.205560283456654	-0.234603590019898	-0.0295358921702196	0.937835802764747	-0.0295358921702196	0.937835802764747	0.996106037361381
ENST00000322927.3	1.24426379243937	0.505340566396682	-0.741116655440269	0.000182486868307299	-0.423631902204108	-1.16255521037226	-0.738673297090951	0.00192657579711922	-0.738673297090951	0.00192657579711922	0.0429870493368939
ENST00000482016.6	-0.278795069448359	-0.333785004361023	-0.0557900196179464	0.870139489421975	-1.37292896617631	-1.42791936590573	-0.0576812095593056	0.881135377027098	-0.0576812095593056	0.881135377027098	0.990034750462838
ENST00000260118.7	-0.580449222095508	-0.290003127068741	0.289429467009853	0.171983098235646	1.20945575301815	1.49990178442343	0.289543359395132	0.181576213881173	0.289543359395132	0.181576213881173	0.652292398011862
ENST00000225792.10	-0.2483244056523	-0.225359002975728	0.0226765147587769	0.782203654315909	2.31047585761109	2.3334412973992	0.0228717408981274	0.639343379715552	0.0226765147587769	0.782203654315909	0.976788937948768
ENST00000233468.5	-0.400416870424644	-0.354491884283081	0.0450841982147165	0.729150075500822	1.82436829234241	1.87029332285244	0.0458214527676815	0.646143352386069	0.0450841982147165	0.729150075500822	0.966343473555307
ENST00000642466.1	-0.15101878489168	0.430727500623788	0.579897297141287	0.0265530262654259	-0.00652659210077086	0.575219545662791	0.581637617037408	0.0509211490583967	0.581637617037408	0.0509211490583967	0.363475685376316
ENST00000294119.6	0.186250006803267	-0.125470080676467	-0.314812518677787	0.44476249574509	5.18206150488317	4.87034245574216	-0.311871838747596	0.0266071212630832	-0.314812518677787	0.44476249574509	0.86852538437209
ENST00000427383.6	-0.222879262235269	-0.0441191718940573	0.177710460096083	0.183261961790728	0.997701943834632	1.17646206736396	0.178468047352965	0.113471561163654	0.177710460096083	0.183261961790728	0.656015992504423
ENST00000618123.4	0.265653254480203	0.00877945714732661	-0.258370544239475	0.273490259096178	-2.5857397561629	-2.84261377935407	-0.25760166201268	0.398369007324525	-0.25760166201268	0.398369007324525	0.839020677237084
ENST00000267812.4	-0.447824003016917	-0.12521421157949	0.321844661814085	0.00557385405050519	-0.0785055879151399	0.244104191251479	0.322396098251903	0.00700466788235433	0.322396098251903	0.00700466788235433	0.109331510868003
ENST00000336174.12	0.217042577482263	0.827143722287546	0.606206894334506	0.0667705204837517	0.615733735264145	1.2258348713818	0.611713706011367	0.0631340837988298	0.606206894334506	0.0667705204837517	0.416082307448009
ENST00000377619.9	-0.434649675189078	-0.622297525902533	-0.195777475621546	0.57527018124841	-0.137800086120523	-0.325448124586222	-0.191782020540596	0.613418119357397	-0.191782020540596	0.613418119357397	0.936883695728472
ENST00000592042.5	1.09010732853114	1.35699331401798	0.266523450915784	0.521428338486724	-0.203822464448684	0.0630629596098049	0.271603818827572	0.656922765496009	0.271603818827572	0.656922765496009	0.950730347691204
ENST00000400521.7	0.667611877740458	0.796179256748407	0.127496880304035	0.40440792637858	1.03811730706603	1.16668468614375	0.128828440414349	0.389731111205142	0.127496880304035	0.40440792637858	0.841893499462775
ENST00000299821.15	0.173849432351017	0.0980819811632809	-0.0778267502866454	0.653688707553868	1.16194323926654	1.08617582065037	-0.0760959951648712	0.63436385859451	-0.0778267502866454	0.653688707553868	0.950151340308216
ENST00000672477.1	0.1547607898833	-0.0250724996740279	-0.180950609236736	0.170820968387716	0.593940622826155	0.414107337254835	-0.179999930441552	0.165325277242001	-0.180950609236736	0.170820968387716	0.636848056469748
ENST00000398174.9	0.24475127792419	-0.0713774965824598	-0.316834886071656	0.0124684269271068	2.42591769492179	2.10978899365815	-0.316183186041092	0.000214633646378058	-0.316834886071656	0.0124684269271068	0.156940896147166
ENST00000257749.9	0.00841218633727908	0.322436319379066	0.307782297090108	0.454112381167922	-1.79506091441503	-1.48103700697131	0.313096847602244	0.554292519826108	0.313096847602244	0.554292519826108	0.912994840598993
ENST00000392271.6	-0.38100866743586	-0.495107418245243	-0.117110866352661	0.600038391157957	-0.606634045434259	-0.720732905570269	-0.115927930451711	0.644837398558932	-0.115927930451711	0.644837398558932	0.949547459820547
ENST00000358664.9	-0.357522184146933	-0.0726006846707931	0.283258453366158	0.147950320991674	-0.68791419790772	-0.40299280750766	0.284275533276691	0.212100281219705	0.284275533276691	0.212100281219705	0.689765570674324
ENST00000619466.2	-0.466680227973824	-0.477310615231545	-0.0115247370614628	0.920223075787786	1.34379293267802	1.33316256542903	-0.010848921544775	0.919055243689113	-0.0115247370614628	0.920223075787786	0.994037071323103
ENST00000272217.7	0.0107570237996357	-0.106345553040541	-0.127742874436474	0.736677292268742	-0.0880572457046752	-0.205159960542438	-0.12004355476166	0.77357026729076	-0.12004355476166	0.77357026729076	0.974986755658059
ENST00000394056.6	-0.0530328928968712	0.294615029370132	0.338965337137432	0.390386366558312	0.830674971779651	1.17832294762535	0.34729688548373	0.326563878470669	0.338965337137432	0.390386366558312	0.833834957697366
ENST00000444377.5	0.0183368229211493	1.28884205853368	1.27002462654687	0.0162461525352324	-3.59467394095003	-2.32417012302645	1.28126712828439	0.147055143338747	1.28126712828439	0.147055143338747	0.599837988951278
ENST00000254821.10	-0.12462391496611	-0.10853075559361	0.0127405858498317	0.964499030661708	0.589819548180389	0.605912393656936	0.0138023009292123	0.97317227141057	0.0138023009292123	0.97317227141057	0.999992809557747
ENST00000361060.5	0.216126241261601	0.0820341350559134	-0.135406319620048	0.297815363959477	0.226490323674969	0.0923982194504262	-0.13439485785927	0.302334453036264	-0.13439485785927	0.302334453036264	0.777738857327654
ENST00000257287.5	0.584039092666586	0.40276862212217	-0.183074286569076	0.596938627941226	-1.08596758541852	-1.26723843976905	-0.180652178083507	0.673099497424226	-0.180652178083507	0.673099497424226	0.955007016035643
ENST00000371554.2	-0.0638195310742098	0.016527325688558	0.0802777992373974	0.0355213458139176	1.00384897282901	1.08419584437153	0.0803220291248221	7.72057768015671e-05	0.0802777992373974	0.0355213458139176	0.30213855746653
ENST00000329967.11	-0.434028728201014	-0.131135091509728	0.300590494250542	0.185204249313057	1.27322861721684	1.57612229134732	0.302426305877178	0.129904690478483	0.300590494250542	0.185204249313057	0.658330524428569
ENST00000227266.10	-0.338795380806375	-0.397024880775341	-0.0587198389830914	0.544051504116714	1.39820209203365	1.33997261503288	-0.0583542410019245	0.476371688058795	-0.0587198389830914	0.544051504116714	0.910953213378746
ENST00000366472.6	0.210719186566306	0.132864308575569	-0.0800186263743621	0.806883256560502	-1.7872301873213	-1.86508539692358	-0.0793663493536743	0.844230666707825	-0.0793663493536743	0.844230666707825	0.98756037446806
ENST00000528309.5	-0.830373617492699	0.90132075631337	1.72356499526295	0.066697852116421	2.47835993687487	4.21005473856717	1.73430850185495	0.000323044424653929	1.72356499526295	0.066697852116421	0.415885559715453
ENST00000421999.8	-0.374381203712139	-0.147455595225596	0.224724921445694	0.206307303840917	-0.0469472530926927	0.17997833122243	0.226335851423652	0.214938668698819	0.226335851423652	0.214938668698819	0.693173781782043
ENST00000457458.6	0.160403708723188	0.514363726824632	0.352576382306174	0.221528744830465	-3.62425207939865	-3.27029244731351	0.354104145059197	0.375804801414346	0.354104145059197	0.375804801414346	0.825458978155169
ENST00000321757.11	-0.782134129864018	-0.135617929705693	0.645079190224259	0.000230695249986346	0.911994526970107	1.55851074764986	0.646293269769533	3.72468209219164e-05	0.645079190224259	0.000230695249986346	0.00805046872366144
ENST00000361428.3	-0.195923973145957	-0.428767105231698	-0.234178907898711	0.298904680167702	-1.03808370098771	-1.27092703175503	-0.234822263799387	0.389557163484201	-0.234822263799387	0.389557163484201	0.833464939425793
ENST00000301964.6	-0.377596781078757	-0.350937066201984	0.0254931610636329	0.845870132693515	-0.530308152521874	-0.503648461035716	0.0261385573567736	0.850022548630115	0.0261385573567736	0.850022548630115	0.987674101333158
ENST00000399464.7	0.626970143822943	0.506730969714557	-0.121842929002757	0.498041888487308	-0.213467984309065	-0.333707220833176	-0.120250388730414	0.559971362582963	-0.120250388730414	0.559971362582963	0.914460253241825
ENST00000321250.13	-0.386024210722128	-0.398174804628873	-0.0151555372166605	0.940283218244996	0.28453118194277	0.272380535751804	-0.0135529469747939	0.951059935994965	-0.0135529469747939	0.951059935994965	0.997947646833983
ENST00000003100.13	-0.251095240219107	-0.260679880671284	-0.0101783979375571	0.926998895991015	0.416358775839425	0.406774120187576	-0.00991741343282027	0.931949364326649	-0.00991741343282027	0.931949364326649	0.995243048054693
ENST00000309575.5	-0.371111899593497	-0.404975570200332	-0.0354091546990789	0.893097949413927	-2.67669390225808	-2.71055786894786	-0.0360393781845918	0.909021318406491	-0.0360393781845918	0.909021318406491	0.994037071323103
ENST00000633192.1	-0.356353543554986	-0.362761654378954	-0.0131702883839919	0.962599700792179	0.586711124048295	0.580302927258052	-0.00920732892968301	0.976761909933302	-0.00920732892968301	0.976761909933302	0.999992809557747
ENST00000317907.9	0.0865728700409748	0.0422492306337413	-0.0452224564795116	0.696372004885642	0.405220323363274	0.360896689970071	-0.0444911392416805	0.696790827765569	-0.0444911392416805	0.696790827765569	0.955878804299846
ENST00000303809.7	-0.80859581554909	-0.503261307223183	0.300243404673504	0.330284992723066	1.51918946603442	1.82452409322451	0.3035645562932	0.218706299907437	0.300243404673504	0.330284992723066	0.800978702697681
ENST00000368431.7	-0.144470833792729	-0.442440080427249	-0.300568937058705	0.69570723987279	-0.0166023313745464	-0.314573338408877	-0.304958785653833	0.712466657597828	-0.304958785653833	0.712466657597828	0.959862679839963
ENST00000402360.6	-11.4743414464396	0.528496230046163	7.91194013831421	0.00110443651851553	0.648550333917789	12.6511400610883	11.9915213646898	0.198292512250159	11.9915213646898	0.198292512250159	0.671632857892644
ENST00000318386.8	-0.239171547087751	-0.374522603503183	-0.135931024585837	0.171826668262857	0.836598744650574	0.701247699860002	-0.135608352179419	0.14019387376182	-0.135931024585837	0.171826668262857	0.637708705452798
ENST00000435786.6	-0.0261571546308096	-1.00607978240929	-0.994227674011343	0.0172046728940154	0.731928068675078	-0.247995250001707	-0.986778566355176	0.0190973632378978	-0.986778566355176	0.0190973632378978	0.208035862182482
ENST00000354449.7	0.611673215144395	0.307100323938643	-0.307165486949508	0.152111123342573	1.12887623840336	0.824303359349785	-0.30460443623285	0.145342144346441	-0.307165486949508	0.152111123342573	0.607963889505072
ENST00000254250.7	-0.386226878038244	0.0366653940748778	0.418761185272463	0.21182668033737	-0.105345875428413	0.317545979651145	0.421528310608197	0.272049615412751	0.421528310608197	0.272049615412751	0.750583998903229
ENST00000359315.6	-0.131121261624055	-0.146014926785416	-0.0244322305533782	0.919649758909527	2.04579619590675	2.03090285214643	-0.0158773317582006	0.950866507592369	-0.0158773317582006	0.950866507592369	0.997947646833983
ENST00000296755.12	-0.00347160674317103	-0.037762001352115	-0.0352572910303406	0.776335876041434	-0.561061406810068	-0.595351832622046	-0.0346103685930474	0.803974341464201	-0.0346103685930474	0.803974341464201	0.979990680891952
ENST00000376350.8	0.616314050634962	0.907831202441974	0.289594832873161	0.369542397660955	-1.13595243108875	-0.844435626880167	0.293954590770604	0.500702892037461	0.293954590770604	0.500702892037461	0.899810538939937
ENST00000367993.7	-0.0777055188528955	-0.130211870898768	-0.0529599598787713	0.555304919156635	0.678120432060089	0.625614085408248	-0.0525494174160288	0.540180063168055	-0.0529599598787713	0.555304919156635	0.913176110150333
ENST00000294811.2	-0.471565223202067	-0.427842814279141	0.0343502300088776	0.935101850080268	-0.353610309523633	-0.309888158429271	0.0389125465683779	0.932446919160694	0.0343502300088776	0.935101850080268	0.995723172221685
ENST00000553899.5	3.29985338944711	0.0728828609403054	-3.24466269463164	1.54838285345397e-10	3.10976122777091	-0.117209284702934	-3.22941858320205	7.80924044630435e-10	-3.22941858320205	7.80924044630435e-10	1.01319888867436e-07
ENST00000253814.6	-0.461756650370104	-0.223723158818352	0.236904197987714	0.118298585536724	0.384189413992599	0.622222880054496	0.237591871692046	0.128334265385534	0.237591871692046	0.128334265385534	0.565654514678399
ENST00000234454.6	0.265772627163474	0.289315558616281	0.0207433089361406	0.92004485529324	-0.0975452601820064	-0.0740023739519225	0.0231553213860431	0.913984342404133	0.0207433089361406	0.92004485529324	0.994037071323103
ENST00000294053.9	-0.0191375484443966	-0.188679614512772	-0.170998164781153	0.278494364464499	0.960746684029599	0.791204615241632	-0.169841904457359	0.272904362745244	-0.170998164781153	0.278494364464499	0.755795915360882
ENST00000262947.8	-0.0431107477147345	-0.257587525441163	-0.215381301471968	0.204407620017322	0.364288374190402	0.149811525691046	-0.214959815254993	0.249188922071509	-0.214959815254993	0.249188922071509	0.726741179067342
ENST00000413988.2	-0.324824182547771	-0.456371125962661	-0.137226512500521	0.75239790972311	1.16444289840877	1.03289568598388	-0.134926285571443	0.764778612637755	-0.134926285571443	0.764778612637755	0.973938672590739
ENST00000304363.9	-0.195353794401073	-0.4272622765478	-0.23778000902778	0.468228982515194	-0.909191012316823	-1.14109974103935	-0.235989408430184	0.537028208541222	-0.235989408430184	0.537028208541222	0.910257141659515
ENST00000223023.5	-0.409436003675948	0.23494957331619	0.639882737316268	0.065892342443789	-1.28370848332361	-0.639323276968257	0.643136356372509	0.137958840348734	0.643136356372509	0.137958840348734	0.583672016860028
ENST00000613659.1	-0.632731279915269	-0.478624070464616	0.150531358511964	0.534975444761323	1.26865437612853	1.42276166671692	0.153033308294599	0.440172516785616	0.150531358511964	0.534975444761323	0.910257141659515
ENST00000507747.1	-0.601454142703617	-0.0744775773105877	0.525150600341552	0.173995309273523	0.104109455607868	0.631085364723192	0.525150571921886	0.26653113585977	0.525150571921886	0.26653113585977	0.745912932965179
ENST00000302386.10	-0.17765322046709	-0.29739214826235	-0.120720422626664	0.485579936392804	1.61835373304157	1.49861480109202	-0.120159583460317	0.470664251715292	-0.120720422626664	0.485579936392804	0.891628542430475
ENST00000309212.11	-0.00291136089068475	0.274500481836855	0.258493497383832	0.694044258782486	1.03027937839139	1.30769130180245	0.276294596927046	0.631156398248873	0.258493497383832	0.694044258782486	0.955281164295289
ENST00000408901.8	-0.396832152197671	-0.228860081121448	0.166640959815241	0.263560159181654	-0.311916227904019	-0.143944400082695	0.167354614186239	0.303805772209952	0.167354614186239	0.303805772209952	0.779344591828824
ENST00000509253.5	-0.253416519441695	-0.235826026400578	0.0156701699398543	0.933962913237783	1.01427973779676	1.03187024594904	0.0170043758258983	0.91725516354858	0.0156701699398543	0.933962913237783	0.995723172221685
ENST00000620094.4	-0.346745709249393	-1.01170026801225	-0.670436976267728	0.0628989857894212	-1.06410293345432	-1.72905782414939	-0.672085195931309	0.110254909032005	-0.672085195931309	0.110254909032005	0.530362608182307
ENST00000261880.10	0.300983232238782	0.126108893943358	-0.175944627510681	0.14567891464099	-0.188740865459192	-0.363615224233537	-0.174940106306562	0.183639326925308	-0.174940106306562	0.183639326925308	0.65607073454983
ENST00000611668.4	-0.24912290392167	0.00843467427581606	0.256786220611525	0.0799820531848133	-0.0750629894641006	0.182494533018401	0.257152009031423	0.119564901879105	0.257152009031423	0.119564901879105	0.546172034609316
ENST00000391771.1	-0.0584330428591917	0.235270919436578	0.292940018211876	0.0719699536150547	1.2477618465738	1.54146581008096	0.293678832982117	0.0577184055803511	0.292940018211876	0.0719699536150547	0.433275389996641
ENST00000439370.5	1.12910947339474	0.397095604787189	-0.748365821837422	0.115417534255154	1.76318586576901	1.03117223938056	-0.73199652897259	0.0790360891631222	-0.748365821837422	0.115417534255154	0.538013595254619
ENST00000246071.8	-0.360083900176623	-0.174667946453119	0.184368193765711	0.240396446065261	1.83459743191981	2.02001343439359	0.18524868903341	0.141048971440072	0.184368193765711	0.240396446065261	0.718095508330326
ENST00000366548.8	0.084246793878868	-0.160237154971609	-0.244933814744226	0.0749522966233352	-1.05517250526262	-1.29965654671426	-0.244918125252995	0.14689376253202	-0.244918125252995	0.14689376253202	0.599429234784977
ENST00000375888.5	-0.22983259644399	0.0713498929088346	0.295754983089457	0.318507811098277	-0.381753622657438	-0.0805712437579475	0.300077302886268	0.350446545270401	0.300077302886268	0.350446545270401	0.813124051138954
ENST00000367854.8	0.172239724163734	0.440908891316754	0.267853385184789	0.371388379783411	-1.3901075570603	-1.12143884230243	0.268860340718107	0.518827330793669	0.268860340718107	0.518827330793669	0.906348386992044
ENST00000360128.11	-0.214899588764707	-0.17592122797303	0.0382949568416593	0.749193489817301	-0.971341394307388	-0.932363072105139	0.0385988845804266	0.776972289682145	0.0385988845804266	0.776972289682145	0.975439110942319
ENST00000527958.6	-0.347872342135903	-0.137325355796548	0.209669685176477	0.0925986185135934	-0.540382281421559	-0.329835330257564	0.21031185648689	0.128914153550904	0.21031185648689	0.128914153550904	0.566729467391462
ENST00000408965.4	-0.525314781435813	-0.318390803970552	0.193990103115106	0.712832636220444	1.1315478247436	1.33847174896741	0.202655202662382	0.660164762098979	0.193990103115106	0.712832636220444	0.959862679839963
ENST00000247026.10	-0.0260948257043871	0.0343458545312068	0.0591935159905912	0.732272765022276	-0.963457034874062	-0.90301645989576	0.0601256959868186	0.775917283050465	0.0601256959868186	0.775917283050465	0.975439110942319
ENST00000534928.5	0.285321438982799	0.0921661900058141	-0.19460832510503	0.20076024569529	-0.334517529069646	-0.527673034721115	-0.193470277816007	0.25917752844661	-0.193470277816007	0.25917752844661	0.736142741476199
ENST00000260810.10	0.291506936461861	-0.216887722191811	-0.509314755498123	0.000382758545050782	-1.22560161149489	-1.73399633637033	-0.509081014513519	0.0028652742882756	-0.509081014513519	0.0028652742882756	0.0574189619749487
ENST00000395728.7	-0.249933242973852	-0.582849304433014	-0.333756071501599	0.0167711880226496	-0.26458884609555	-0.597504970403064	-0.333382748175479	0.0354779929704682	-0.333382748175479	0.0354779929704682	0.30213855746653
ENST00000406452.8	-0.148517489447766	-0.492569359561301	-0.346350421560444	0.0597516117445954	-0.212415403706367	-0.556467324606608	-0.344927067356183	0.0835814969595472	-0.344927067356183	0.0835814969595472	0.463476574920886
ENST00000234590.10	-0.3221427613871	-0.154942409544383	0.167159806364514	0.000164805246972894	2.19196445177597	2.35916481857491	0.167148938276683	9.39737680963002e-10	0.167159806364514	0.000164805246972894	0.00608696751593317
ENST00000230901.9	0.319550995307591	0.430760481719285	0.110345874122415	0.376245389677347	-0.216117389907872	-0.104907925456642	0.111219323474384	0.412120443988995	0.111219323474384	0.412120443988995	0.846743918327444
ENST00000474627.8	0.643372268778013	0.559892934146778	-0.0897321144912246	0.782910919333887	-0.0897178921559053	-0.173197353042447	-0.0826679298870561	0.827364255350938	-0.0826679298870561	0.827364255350938	0.985056957385417
ENST00000269228.10	0.425184523802443	0.411138479901874	-0.0151075271590486	0.907528615866763	1.19954180229961	1.18549578416078	-0.0140716372544196	0.912234953633534	-0.0140716372544196	0.912234953633534	0.994037071323103
ENST00000394126.5	-0.106136829176695	0.0210298661206343	0.126466247861631	0.327892897545757	0.671985287740353	0.79915196482647	0.127051738959433	0.341730929149891	0.127051738959433	0.341730929149891	0.808206824724677
ENST00000366609.3	-0.111573236388232	-0.0185255421324021	0.0911776625863359	0.571054517956597	0.2742613061614	0.367308992488081	0.092575021189776	0.563498688782966	0.0911776625863359	0.571054517956597	0.919032756721252
ENST00000426633.6	-0.0497096059970895	-0.416163325409657	-0.370477145667251	0.210227482112646	2.22413789055271	1.85768434093053	-0.367570295686295	0.140310392883465	-0.370477145667251	0.210227482112646	0.688512012614881
ENST00000532972.5	-0.34086220359106	-0.131769194352871	0.208290965396098	0.0913739126251107	1.86974595120741	2.07883902446801	0.20896657627673	0.0114332675571295	0.208290965396098	0.0913739126251107	0.483631796948808
ENST00000406890.6	-0.163127174905152	0.774061794686702	0.929695040684621	0.0333526970305166	-0.569602834058212	0.367585804752003	0.939196305697711	0.0691040182869162	0.939196305697711	0.0691040182869162	0.425902962888911
ENST00000338779.11	-0.051272575885902	-0.329886589344186	-0.279809098914697	0.0853248925750794	-1.9739131253263	-2.25252722598789	-0.279493469228206	0.15415551675022	-0.279493469228206	0.15415551675022	0.611785815494991
ENST00000244007.7	0.662129884640651	0.638474117343768	-0.0245078263493084	0.890816564162017	-0.898524698076011	-0.92218057053707	-0.0231558637741904	0.914504385730116	-0.0231558637741904	0.914504385730116	0.994037071323103
ENST00000398558.8	0.0385466149098615	-0.304056574331649	-0.361985303590886	0.451791274258422	1.48035721297419	1.13775421047859	-0.345983989975113	0.413509312399778	-0.361985303590886	0.451791274258422	0.871379396892553
ENST00000399728.5	-0.417329163760934	-0.179217785573012	0.237871384973028	0.00649892877533769	0.706933936826781	0.945045294619422	0.237935030836441	0.0122353302598025	0.237935030836441	0.0122353302598025	0.155126571582627
ENST00000575842.5	-0.256182001991562	-0.173039928640725	0.0830275949052897	0.112895220467624	2.3868971806448	2.47003928041069	0.0831119827862488	0.00048056818529691	0.0830275949052897	0.112895220467624	0.534226163359891
ENST00000676123.1	-0.4911568646211	-0.380187721613755	0.0934529663260761	0.866071461505446	-0.291728619722266	-0.18075972686876	0.103702764969331	0.853272014622666	0.0934529663260761	0.866071461505446	0.988566960266573
ENST00000369393.8	0.544673583444467	0.411551316495656	-0.133592107856949	0.0985626926822089	-0.932834180823538	-1.06595646014147	-0.133120142243664	0.142497313153791	-0.133120142243664	0.142497313153791	0.59295756953798
ENST00000366654.5	-0.0605071709380507	-0.208325680854089	-0.152128127481321	0.601774290238088	-1.36108984015518	-1.5089085820303	-0.150456655522555	0.669892466365588	-0.150456655522555	0.669892466365588	0.95500312555922
ENST00000586178.6	1.3553616434861	0.537198961810529	-0.820340076343045	0.00160292070394108	-2.09475724348377	-2.91292014434058	-0.817485366209818	0.0180798341628121	-0.817485366209818	0.0180798341628121	0.201063650250174
ENST00000274764.5	0.226919989032427	-0.182190951921096	-0.427521370649852	0.414829572078589	1.73622288865307	1.32711212306725	-0.412494616113475	0.382867109087861	-0.427521370649852	0.414829572078589	0.848621798597756
ENST00000311177.7	-0.310764865209611	-0.420764595605583	-0.110927084188932	0.404654158376161	-0.79918592478811	-0.909185699486496	-0.110565048979824	0.461343357046207	-0.110565048979824	0.461343357046207	0.877923048760365
ENST00000398752.11	-0.340136496524081	-0.339714767210964	0.000260068179749329	0.994285709801929	3.14693790605073	3.14735968191523	0.000360162549014387	0.994019279250002	0.000260068179749329	0.994285709801929	0.999992809557747
ENST00000273077.9	-0.317653659456513	0.0853352133576263	0.399375384372627	0.121786585600509	-0.558604785755313	-0.155616053834474	0.402096843740896	0.171737536896544	0.402096843740896	0.171737536896544	0.637708705452798
ENST00000323563.8	-0.396430263177175	-0.239597799531892	0.154612516320104	0.476288879462468	1.16722529526387	1.32405778347356	0.155990202098117	0.424499584818458	0.154612516320104	0.476288879462468	0.885609699488183
ENST00000367619.8	-0.182260284340574	-0.443829087919654	-0.264683379157943	0.200408117826072	0.601770643113249	0.340201839832672	-0.262550970474199	0.196071903676436	-0.264683379157943	0.200408117826072	0.674693996141002
ENST00000317802.9	0.0570214393538412	0.589215200934146	0.52286129046501	0.194540570938699	-0.0770027723651266	0.455190875574539	0.533544404459902	0.209829281304271	0.533544404459902	0.209829281304271	0.688436681111506
ENST00000356260.10	0.000169158537948761	-0.044302105540817	-0.0461115835688548	0.774459942876627	-0.220198154953264	-0.264669457720904	-0.0449848127236536	0.797700640511706	-0.0449848127236536	0.797700640511706	0.97790893585695
ENST00000280571.9	-0.000259064745973331	0.582347583703237	0.579762223326034	0.0946618232474745	-2.54420191684703	-1.96159574145091	0.583279078769035	0.218044059669771	0.583279078769035	0.218044059669771	0.696834583144757
ENST00000285873.8	-0.0188012661434816	-0.0316694079052135	-0.0133269602190067	0.906877930049319	0.775179177924294	0.762311010304579	-0.0130656474028389	0.913680601718399	-0.0130656474028389	0.913680601718399	0.994037071323103
ENST00000528838.6	-0.0678750998111154	-0.281690989946351	-0.215347526738584	0.198777397865658	-0.479366603667526	-0.693182546036866	-0.214504681934793	0.248429759797998	-0.214504681934793	0.248429759797998	0.726505245047604
ENST00000340381.11	0.151426634276889	-0.173243061419994	-0.326706510550248	0.0515940129861794	1.13464354186329	0.809973897269508	-0.32500704193574	0.0265577988316653	-0.326706510550248	0.0515940129861794	0.365451023475256
ENST00000259727.5	-0.345330189404138	-0.15185967729555	0.192504529136548	0.223245613120668	-0.385561617109352	-0.192091173993241	0.192903912793787	0.283918437179409	0.192903912793787	0.283918437179409	0.760183748178625
ENST00000260327.9	0.190949555182865	0.452871892321025	0.26104856157874	0.114637176906586	-1.1122128383072	-0.850290596398133	0.261941029703033	0.197875349645275	0.261941029703033	0.197875349645275	0.670968395698856
ENST00000374599.7	0.114634869534174	0.368491071213068	0.249984658277516	0.309683940541634	0.121826894086269	0.375683053861743	0.254082765610817	0.3209450276428	0.254082765610817	0.3209450276428	0.792979008095523
ENST00000541240.5	0.334039134917644	1.57581370084229	1.2426490365599	0.0254225680311087	-3.87459464728638	-2.63282150205493	1.25643010726312	0.191067897759353	1.25643010726312	0.191067897759353	0.665680421416546
ENST00000242592.9	0.541322192843066	0.460171054932232	-0.0842633911319541	0.737278226581595	1.51608503784175	1.43493394408782	-0.0808096927037056	0.734320814281378	-0.0842633911319541	0.737278226581595	0.968655465368729
ENST00000414651.3	0.663024912303304	-0.378805392838591	-1.04496935041703	0.00990606981989633	4.49431284698247	3.45248294027933	-1.04292779934519	0.000174382647233318	-1.04496935041703	0.00990606981989633	0.136952768548293
ENST00000536578.5	-0.0908365230410567	-0.039817184691443	0.0502376635618913	0.751935786193748	-0.285293346691138	-0.234274098886663	0.0506428048780436	0.790194433416371	0.0506428048780436	0.790194433416371	0.97721953884442
ENST00000458591.7	-0.00958908303621182	0.011350111564805	0.0194887387663418	0.916411043344262	0.573827333237637	0.594766521982205	0.0206351351327339	0.906273777792769	0.0194887387663418	0.916411043344262	0.994037071323103
ENST00000524767.5	0.560375891119369	0.594656185187469	0.0321169048373493	0.900017594936125	-0.945155783385124	-0.910875648893185	0.0345840069521124	0.920398658969212	0.0345840069521124	0.920398658969212	0.994037071323103
ENST00000618691.5	-0.143727613933971	-0.254026373868807	-0.11071524683781	0.250016404920046	2.86563932864151	2.75534062426103	-0.110338184727309	0.0505098918661662	-0.11071524683781	0.250016404920046	0.727207481559073
ENST00000341068.8	0.887119428713117	0.386244644916242	-0.501332493122012	2.02863817735364e-06	-0.495705176536239	-0.996579989113057	-0.500841366367793	4.2096553336117e-05	-0.500841366367793	4.2096553336117e-05	0.00191899603496173
ENST00000557659.5	0.662343765740038	2.0487467378909	1.38235761775568	0.193002909126367	-0.84586829081197	0.540530797624606	1.33311946565677	0.6214284879861	1.33311946565677	0.6214284879861	0.94273896071721
ENST00000336097.7	-0.335017385961464	-0.338319533435069	-0.00378731324101866	0.959503330819691	0.430541410642372	0.427239274073262	-0.0033672712139165	0.962613820702061	-0.0033672712139165	0.962613820702061	0.999202759840355
ENST00000569871.5	1.19001108166152	1.01761288675335	-0.179162531703922	0.704683634707974	0.964359809004981	0.791961484702586	-0.168668406899888	0.747922889490516	-0.168668406899888	0.747922889490516	0.971852114155963
ENST00000287474.9	0.329799846736003	-0.15216520070831	-0.481852036034954	0.300467615131727	2.98595898248407	2.50399343461666	-0.482772805996907	0.325434478343013	-0.482772805996907	0.325434478343013	0.798205749110831
ENST00000373014.5	-0.231786869733325	-0.102220076705821	0.129100928546395	0.144310774074536	0.277463380317125	0.4070301742204	0.129486880558966	0.134886269852726	0.129100928546395	0.144310774074536	0.596198847422083
ENST00000595100.1	1.80156025561991	1.31954753063787	-0.499856579077634	0.463224113510953	2.02693567583884	1.54492310768988	-0.471133402407666	0.47353558879537	-0.471133402407666	0.47353558879537	0.884655742774441
ENST00000582401.6	0.016352639116584	0.215398562435271	0.198846897823662	0.0708819537085328	0.660087199829046	0.859133082714161	0.19903206547968	0.11344312800948	0.19903206547968	0.11344312800948	0.53528906781627
ENST00000310981.6	0.178896850428682	-0.0580648941954092	-0.242469199794725	0.405334418970046	0.352445629841138	0.115483811106822	-0.238006578857384	0.44150324622797	-0.238006578857384	0.44150324622797	0.867651607451854
ENST00000376509.4	-0.00931757669155225	0.0337960301525497	0.0426234208721251	0.642219709297602	0.945698792451762	0.98881241817283	0.0430538823821302	0.578552496892807	0.0426234208721251	0.642219709297602	0.949547459820547
ENST00000562050.5	0.0233390610113973	0.391379207816157	0.360958948475156	0.348019803422498	-1.00631803893481	-0.638278171429338	0.367900457832458	0.421130427296454	0.367900457832458	0.421130427296454	0.851489553846955
ENST00000355972.8	0.325154037316947	0.345525715766549	0.0198401397489827	0.876539384683686	-0.778496222690317	-0.758124602039975	0.0201822107829153	0.89566853604985	0.0201822107829153	0.89566853604985	0.992354454217701
ENST00000578822.5	0.996228954397872	1.02496765994608	0.0265176065828512	0.933318278610167	2.1046558622576	2.13339465904632	0.0296268909885466	0.881921217474465	0.0265176065828512	0.933318278610167	0.995723172221685
ENST00000672774.1	-0.177621262437097	0.206910279449786	0.381763512678289	0.388618181753673	3.10822621912743	3.49275826715448	0.384245382021539	0.127575030807628	0.381763512678289	0.388618181753673	0.833053693421954
ENST00000222305.8	-0.461736572533931	-0.712673095189253	-0.253501010821839	0.378345310182466	-2.14314915538643	-2.39408597862604	-0.255261944609818	0.46985527399895	-0.255261944609818	0.46985527399895	0.882272267319296
ENST00000340934.10	0.285661711042486	0.020421208088577	-0.266470272068246	0.0443186999396622	0.0661158551700017	-0.199124667132321	-0.265463970405398	0.060574872363463	-0.265463970405398	0.060574872363463	0.394223606635527
ENST00000320868.9	-0.39783986353778	-0.103681256122523	0.294197783420524	0.0216674580532782	1.63700049017878	1.93115923081856	0.294135370912158	1.78267656186345e-05	0.294197783420524	0.0216674580532782	0.222388109025533
ENST00000587896.6	0.0773623219510713	0.730511629546953	0.653027656219319	5.63181460106305e-06	-0.660357488537776	-0.00720832006891457	0.653299207996708	0.000835317160431044	0.653299207996708	0.000835317160431044	0.0226632966851532
ENST00000618853.5	0.536670181387856	0.534494437890296	-0.00414237240638848	0.976628553907291	0.911956860517799	0.909781117937274	-0.00210129800109038	0.991152798337252	-0.00210129800109038	0.991152798337252	0.999992809557747
ENST00000280700.10	0.213319766502855	0.117933858295865	-0.0964822992964425	0.491172029658178	-0.199169970020388	-0.294555920995857	-0.0954335798196122	0.543497794781395	-0.0954335798196122	0.543497794781395	0.910900139011112
ENST00000416007.9	-0.568995489339893	-0.502239140312798	0.0620470925646246	0.822501647398134	0.610683768276359	0.677440116742121	0.0649207850070845	0.798107853414313	0.0620470925646246	0.822501647398134	0.983976931560512
ENST00000521578.6	-0.175063470411381	-0.63135850002286	-0.457643322014134	0.0776423404573685	-2.12902394853616	-2.58531924555287	-0.459639238799357	0.154936107378996	-0.459639238799357	0.154936107378996	0.612721567494883
ENST00000336735.9	0.599191801793498	0.396779121257167	-0.203446985178224	0.243963714576023	-0.595611115119812	-0.798023887316487	-0.202526414618116	0.335426148368323	-0.202526414618116	0.335426148368323	0.805150052534969
ENST00000311180.9	-0.300445795051534	-0.315250410727764	-0.0172105762893606	0.922931981114005	1.72917869862166	1.7143741691305	-0.0152577829903655	0.927949598720884	-0.0152577829903655	0.927949598720884	0.994603606498061
ENST00000652974.1	-0.432297846575388	-0.649114532333633	-0.217551840831288	0.298403261195728	-4.26956539323387	-4.48638227905403	-0.218853839764846	0.412159336006909	-0.218853839764846	0.412159336006909	0.846743918327444
ENST00000373863.3	-0.0208742278431165	0.685940971158285	0.706639693712807	0.00603969500024604	-0.0182404279593547	0.68857442449921	0.70698495362975	0.0335893038902442	0.70698495362975	0.0335893038902442	0.293037720145924
ENST00000432615.5	2.12419261174206	10.7775841335209	8.64749631349798	1.36571021319992e-44	-7.39713882607205	1.25632567964498	3.92744260766635	4.45462721603051e-07	3.92744260766635	4.45462721603051e-07	3.33932055009102e-05
ENST00000397500.5	0.0228161103285478	0.0326363691368668	0.00264321039868243	0.999817285851093	0.361417812463589	0.37123797777438	0.00881070123543415	0.982397975816257	0.00264321039868243	0.999817285851093	0.999992809557747
ENST00000369498.8	-0.263751794196574	-0.202908270601093	0.0593351523790577	0.74406460940213	0.199112257472079	0.259955712570508	0.0602274093847672	0.76353543830734	0.0602274093847672	0.76353543830734	0.973938672590739
ENST00000421852.6	-0.614214428206934	-0.282744537776987	0.329224634136089	0.0749974463370089	2.7892653240442e-05	0.331497759752718	0.330957393585759	0.0773640937192279	0.330957393585759	0.0773640937192279	0.448667408847327
ENST00000614558.2	0.122679188145659	0.19555021648014	0.0717914124172609	0.641224923547384	-1.15007338931857	-1.07720245210148	0.0725043531177758	0.703186164723608	0.0725043531177758	0.703186164723608	0.957518373981254
ENST00000269886.7	-0.17593251765693	-0.0539169115442985	0.121349843743646	0.39701766248252	-0.498438732017437	-0.376423192359094	0.121722080354863	0.46672151496548	0.121722080354863	0.46672151496548	0.881433627968188
ENST00000519374.6	-0.409439496726221	-0.397125586600431	0.00970806140841773	0.966627989288657	1.23134468195217	1.24365864782183	0.0115605607468576	0.942151723449286	0.00970806140841773	0.966627989288657	0.999673620627481
ENST00000562875.5	-0.182009370445932	0.410437318948205	0.590726531709246	0.0207926753848008	-1.71511258958405	-1.12266617969917	0.592373112745952	0.0772590417876062	0.592373112745952	0.0772590417876062	0.448572290815017
ENST00000373855.5	1.42413908316962	0.972859203381079	-0.452180415691363	0.0151500102493449	-2.08284100383878	-2.53412102718305	-0.450593621159626	0.0709356648527865	-0.450593621159626	0.0709356648527865	0.431411615571033
ENST00000524782.6	0.377945361978251	0.338122794537025	-0.0405448429549817	0.688597996838664	0.516116394499934	0.476293833228651	-0.0397805179965897	0.687040096021084	-0.0405448429549817	0.688597996838664	0.955281164295289
ENST00000415136.6	-0.161601757819993	-0.0932460691887857	0.0680757196681201	0.362623620036787	0.820294141394833	0.888649842778108	0.0682853686511874	0.288067464349497	0.0680757196681201	0.362623620036787	0.81784716876664
ENST00000411651.6	-0.420520004640589	0.087229531641402	0.505345760926475	0.0959381764208236	-3.41854411676518	-2.91079497439483	0.505862840658168	0.208849673245333	0.505862840658168	0.208849673245333	0.687336160404152
ENST00000311772.10	-0.324433930281638	-0.117163814444927	0.20679581755893	0.165178872088069	-0.662276135352802	-0.45500612737452	0.206795811992879	0.261395463748703	0.206795811992879	0.261395463748703	0.739075149314719
ENST00000521229.5	-0.709681166138797	-0.624910329221364	0.055623581115638	0.971440571597378	1.67810252877535	1.76287376454369	0.0769400273051488	0.888219811941695	0.055623581115638	0.971440571597378	0.999992809557747
ENST00000409031.5	0.871949154015336	0.288475059322176	-0.584222650005921	4.34894472704035e-08	0.758950679310956	0.175476585493786	-0.583625895340172	5.87295094583932e-08	-0.583625895340172	5.87295094583932e-08	5.39713192617067e-06
ENST00000263960.6	-0.235817271554363	-0.218717612514058	0.0114267921677769	0.973705877410839	0.0667735565742507	0.0838731157784213	0.0155774668210107	0.962737936594218	0.0114267921677769	0.973705877410839	0.999992809557747
ENST00000272937.10	-0.222781801336892	-0.212158785851522	0.00755456537666843	0.974176457366606	-0.582193902788561	-0.571570980383217	0.00953901286937597	0.970310589538974	0.00755456537666843	0.974176457366606	0.999992809557747
ENST00000375077.5	-0.15929226757417	-0.146038827636089	0.00989821929384904	0.972952064119285	-1.27395612517575	-1.26070286996227	0.0118623914474867	0.972166319308706	0.00989821929384904	0.972952064119285	0.999992809557747
ENST00000317135.13	0.409478451909484	0.388647566051636	-0.0286570260058312	0.93735208721461	-0.627091568554311	-0.647922671454282	-0.0212437865844581	0.960625872740214	-0.0212437865844581	0.960625872740214	0.998802132500326
ENST00000247977.9	0.389767996025515	0.184146502654997	-0.212236701660395	0.491986118282368	1.76296619936588	1.55734486705368	-0.206120169314015	0.424582124866464	-0.212236701660395	0.491986118282368	0.893556984389368
ENST00000608443.6	-0.299329192223938	-0.372982501008094	-0.07443506420393	0.508176099711009	-0.207974593012508	-0.281628064187175	-0.0740676079123295	0.539790005283924	-0.0740676079123295	0.539790005283924	0.910257141659515
ENST00000546034.1	1.01782148354323	0.969868157112204	-0.0509937546874051	0.849735806388842	3.82393283212792	3.77597995179788	-0.0474138607654429	0.816095793277371	-0.0509937546874051	0.849735806388842	0.987674101333158
ENST00000598523.3	-0.125950512409512	0.158655387388242	0.280117026218011	0.446346173137148	-1.93516987369979	-1.65056439872461	0.282881898494259	0.549370747931795	0.282881898494259	0.549370747931795	0.912132699265912
ENST00000378616.5	-0.23828505525254	0.0630946330761879	0.298169419477749	0.229749475013002	-0.966188007145535	-0.664808487868887	0.300251827646358	0.309142183618463	0.300251827646358	0.309142183618463	0.783500851044038
ENST00000454345.5	0.0882260972946759	0.128005201079493	0.0387782431923269	0.827210778227567	-1.59162125177086	-1.55184230740132	0.0393022723100027	0.868422525327911	0.0393022723100027	0.868422525327911	0.988700680725802
ENST00000361127.6	0.997349753595996	0.497727676184051	-0.500761550894783	0.00112412663172443	-0.05622530796578	-0.555847445310539	-0.499666058965357	0.00581546632854033	-0.499666058965357	0.00581546632854033	0.0955398039688768
ENST00000354926.9	0.0267914059946814	-0.219879504107024	-0.24705788463774	0.00474126763476942	-0.645756341820643	-0.892427268540654	-0.246933828229352	0.01067184208033	-0.246933828229352	0.01067184208033	0.143234803518488
ENST00000257181.10	-0.339294675197942	-0.287427777442288	0.0515817087429449	0.662678309432174	-0.600899815507818	-0.549032977443962	0.0515817077340526	0.714660716270205	0.0515817077340526	0.714660716270205	0.96084123246735
ENST00000403245.8	1.537305567736	1.27598898264631	-0.263199434613988	0.217150386963431	-1.13491135491531	-1.39622806776751	-0.259151135243475	0.360799362891702	-0.259151135243475	0.360799362891702	0.817007465923394
ENST00000439502.6	0.263548885813111	0.119222160317763	-0.147187849330137	0.544949957047842	2.51088047353662	2.3665539337281	-0.144545458982507	0.401255946196405	-0.147187849330137	0.544949957047842	0.911256750975124
ENST00000395131.5	-0.472161564924829	-0.147995424750722	0.32355628234047	0.00169571198587074	0.32184151858301	0.646007687195224	0.323967737487111	0.000166685419144754	0.32355628234047	0.00169571198587074	0.0396318829030298
ENST00000647146.1	0.0207723240950608	0.35165850117464	0.428761407847047	0.408179768682011	0.519069703676834	0.849906141514267	0.359801398358767	0.958454881711323	0.359801398358767	0.958454881711323	0.998802132500326
ENST00000404537.6	-0.569892683720158	-0.863569938551474	-0.323046032171215	0.65682371060941	2.39909220479007	2.10541524236484	-0.307132823060017	0.640975882351265	-0.323046032171215	0.65682371060941	0.950730347691204
ENST00000304735.4	-0.345920901983015	0.207123638443087	0.544441787720495	0.250053125676785	1.90997998260959	2.46302491255405	0.552270295621274	0.0666296940023752	0.544441787720495	0.250053125676785	0.727207481559073
ENST00000297991.6	-0.59728018127466	-0.424590709944381	0.171506245248378	0.28335887710464	0.720905658501559	0.893594903385582	0.172220843687779	0.282827687717057	0.171506245248378	0.28335887710464	0.760096726602664
ENST00000267615.11	-0.260406254220251	-0.389290988146621	-0.131899330718029	0.589680321580213	-0.85678322926285	-0.985668113644802	-0.130553422099219	0.644439721273167	-0.130553422099219	0.644439721273167	0.949547459820547
ENST00000405940.6	0.0155960777552577	1.62700115159012	1.61953091266716	0.13509920872406	-4.40192748461093	-2.79053134253836	1.57040365104484	0.589096918412701	1.57040365104484	0.589096918412701	0.928896979485281
ENST00000300030.8	-0.405028919371787	0.0568586203753781	0.460953034071439	0.0104648939730884	-0.87986916562728	-0.417981746661846	0.461690301639811	0.0340547288037427	0.461690301639811	0.0340547288037427	0.295576450517334
ENST00000396478.4	-0.189058342514705	0.0772166773100885	0.264135486601772	0.428027185836147	0.701886131675809	0.968161058207938	0.265082206163516	0.501564352782627	0.265082206163516	0.501564352782627	0.899810538939937
ENST00000261593.8	-0.218129980300108	-0.254793052670505	-0.0380244396374012	0.830764602427785	-0.599560858364186	-0.636224027834492	-0.0375607277454839	0.85471222934345	-0.0375607277454839	0.85471222934345	0.987674101333158
ENST00000357992.9	-0.546154278429687	-0.00215951663864545	0.54046181308101	0.127584767643881	-3.13282707792424	-2.58883278912077	0.541452281942034	0.242049271292741	0.541452281942034	0.242049271292741	0.719420348680057
ENST00000271375.7	-0.336821726186202	-0.0858915067996899	0.250021536024425	0.0470283902432906	-1.51993417245054	-1.26900400407992	0.250671783159691	0.090596995433785	0.250671783159691	0.090596995433785	0.482646290390214
ENST00000314289.13	-0.505228801175997	-0.46029789671005	0.0419301609804856	0.843987628191741	-0.678562123182379	-0.63363128795025	0.0435372796603928	0.849146144325741	0.0435372796603928	0.849146144325741	0.987674101333158
ENST00000265990.11	0.499871767186037	0.0131759062348315	-0.488000285826157	0.00250519195643959	-0.279212844241041	-0.765908769841235	-0.487303907910972	0.00892578739952619	-0.487303907910972	0.00892578739952619	0.128308193868189
ENST00000275034.5	0.804972363801046	0.494867732342657	-0.310849909884931	0.0138410459699064	-0.776890571077088	-1.08699525033064	-0.309973240502138	0.040331132507934	-0.309973240502138	0.040331132507934	0.322649060063472
ENST00000643500.1	-0.416226346976489	-0.371437306426381	0.0420078358498408	0.899876352191735	0.551144794391457	0.595933439192658	0.0420078342271077	0.919717348675727	0.0420078342271077	0.919717348675727	0.994037071323103
ENST00000420124.4	0.325575648022896	0.681766933259654	0.35538989387713	0.0229454560069844	-1.40794865087135	-1.05175746282089	0.356329783883935	0.072244462624343	0.356329783883935	0.072244462624343	0.434411147806507
ENST00000262844.10	-0.394840593370634	-0.248323280100554	0.144318806681235	0.456509085024642	0.354006953182313	0.500524235288336	0.145622891239676	0.459876897795204	0.145622891239676	0.459876897795204	0.876615973947535
ENST00000199814.9	-0.346083688223908	-0.341193689459226	0.00390674767316135	0.98048287667816	1.13486000094297	1.13975001536531	0.0044882728503608	0.969503937356896	0.00390674767316135	0.98048287667816	0.999992809557747
ENST00000353275.9	1.03898425708541	10.7427980665169	9.69889734992522	1.99101758663505e-86	-9.39176492000801	0.31210169647812	4.98207783159961	2.47150968013856e-11	4.98207783159961	2.47150968013856e-11	4.2392674513563e-09
ENST00000540801.6	-0.159217607747473	0.0427611403856575	0.194627363084986	0.632454100594448	-1.77613126480635	-1.57415293962229	0.199709447990042	0.69529155965352	0.199709447990042	0.69529155965352	0.955667058105481
ENST00000556143.6	-0.294656661532831	0.146309990586122	0.428313994323975	0.408263763449889	0.0854121082269638	0.526378491647423	0.43773589534707	0.426155110903159	0.43773589534707	0.426155110903159	0.855199433849687
ENST00000404138.5	0.338615635111307	0.408709027763804	0.0692815998884686	0.619954369543877	-1.059901739677	-0.989808414648055	0.0701057930873614	0.680991182851392	0.0701057930873614	0.680991182851392	0.955007016035643
ENST00000313368.8	-0.317493607907457	-0.169824786009722	0.146888178044371	0.275113728928639	-0.624463004966102	-0.476794230646675	0.147312157285783	0.333640380642478	0.147312157285783	0.333640380642478	0.804298999694894
ENST00000369151.8	-0.387395054876233	-0.377089757510528	0.00560571322000492	0.987665400788342	-1.73390466310199	-1.72359971905395	0.00648683164959341	0.991130586162169	0.00648683164959341	0.991130586162169	0.999992809557747
ENST00000272418.7	-0.275141201932374	0.0555710833048667	0.330037885783514	0.00161778143968814	-0.0864048494594872	0.244307431461833	0.330544078296154	0.00173445334691013	0.330544078296154	0.00173445334691013	0.039892426978933
ENST00000519682.5	-0.309613468533933	-0.741055912532241	-0.397886952361224	0.792432719313531	-0.864840125423578	-1.29631708856919	-0.405987814226132	0.902569140700804	-0.405987814226132	0.902569140700804	0.992972255692654
ENST00000379188.7	-0.458133074809644	-0.35810641847976	0.0984603231806229	0.62495455103041	-1.01102563917428	-0.910999113425008	0.0990103785013372	0.677970172853208	0.0990103785013372	0.677970172853208	0.955007016035643
ENST00000233078.9	-0.124907612490279	-0.260178868737763	-0.135711783416895	0.0772894935913962	-0.237482716273287	-0.372753972360449	-0.135364694444243	0.0794217961791148	-0.135364694444243	0.0794217961791148	0.452306458825347
ENST00000298229.7	0.329334239969055	0.00184851736235773	-0.328580721591652	0.0379368031378488	-0.979517654635574	-1.30700346240465	-0.328056229851881	0.085766541742494	-0.328056229851881	0.085766541742494	0.468153938745436
ENST00000560583.5	-0.822984976945819	0.0297863650295569	0.837572128268508	0.202680952217211	1.68361685336655	2.53638862332506	0.851010788037874	0.0676580843812652	0.837572128268508	0.202680952217211	0.677856229285747
ENST00000263256.7	0.0588734910002392	-0.0100744831328235	-0.0710937497973223	0.707610731259425	-0.611416072662661	-0.680364124280314	-0.0696329204301755	0.749282270995286	-0.0696329204301755	0.749282270995286	0.971852114155963
ENST00000359462.9	-0.302708110167965	-0.432002863987816	-0.129537130774184	0.0545840154874254	-0.00931080532430122	-0.138605555514709	-0.129391274993608	0.0466072417416339	-0.129537130774184	0.0545840154874254	0.372399484823456
ENST00000372622.8	-0.0463288249065319	0.343755309923704	0.388514674802212	0.0494461755532214	0.0388287290264581	0.428912776371546	0.389814293384955	0.0819791711794721	0.389814293384955	0.0819791711794721	0.459628372485462
ENST00000649276.1	-0.646321396415366	-1.29587229070357	-0.657971275955732	0.0791727629201055	-0.382938547324142	-1.03248974482277	-0.657715863047479	0.112876867364113	-0.657715863047479	0.112876867364113	0.534226163359891
ENST00000303251.11	0.260336611485956	0.221926127078303	-0.0412630660677302	0.867042772026182	-1.14322877633498	-1.18163943111097	-0.0389828390161249	0.897736565987415	-0.0389828390161249	0.897736565987415	0.992972255692654
ENST00000326047.9	0.993669770251517	0.941842258884338	-0.0528018961362658	0.676934140533773	-0.496198541642968	-0.548026084426905	-0.0513840135773438	0.726462321786634	-0.0513840135773438	0.726462321786634	0.965182971836778
ENST00000285599.8	0.360271796999706	0.203012950005787	-0.160862075076344	0.507125541414525	0.0650932175835187	-0.0921656824660742	-0.157883149166231	0.549133720786045	-0.157883149166231	0.549133720786045	0.912132699265912
ENST00000325875.7	-0.22414565183926	0.101637633948752	0.320233668112647	0.342859214316777	1.07347229228146	1.39925581040804	0.324968225249097	0.283395597567967	0.320233668112647	0.342859214316777	0.80851147519275
ENST00000354700.10	0.534837850053715	-0.240284710697812	-0.778800479293186	0.00324482114474758	-0.753113588753561	-1.52823629250939	-0.776854636809499	0.0123962586601142	-0.776854636809499	0.0123962586601142	0.156421618005431
ENST00000510979.5	-0.243168299373884	-0.359544414062728	-0.117411455605546	0.408506556317271	0.862132187047269	0.745756070974185	-0.116875791931934	0.4009957644223	-0.117411455605546	0.408506556317271	0.844850185897481
ENST00000532485.6	0.606776823101782	-0.0270690044368042	-0.638735236047967	0.0486614385748589	-0.594403682439404	-1.22824974022813	-0.635329988331986	0.0998057695182746	-0.635329988331986	0.0998057695182746	0.502754797175181
ENST00000295694.9	0.676333025729013	0.752360390284198	0.0707748170409355	0.854953492690936	-1.51903028010298	-1.44300331139165	0.0792584714781892	0.879923103950131	0.0792584714781892	0.879923103950131	0.990034750462838
ENST00000261461.7	0.136122223708374	-0.238480640486438	-0.375350533729766	0.108821392306195	-1.07412080360783	-1.44872392300282	-0.376028075934015	0.198015672605782	-0.376028075934015	0.198015672605782	0.67110469081397
ENST00000261250.8	0.138686389538674	-0.250505938723525	-0.393812536292837	0.128675724963581	0.170980413737153	-0.218211974838311	-0.390778186461171	0.15669316855294	-0.390778186461171	0.15669316855294	0.614625916959593
ENST00000216085.12	1.17723245220023	0.354751403902788	-0.829117039925674	0.10577168279354	-0.534496969073838	-1.35697847292081	-0.823196002070244	0.190979075816202	-0.823196002070244	0.190979075816202	0.665680421416546
ENST00000370203.9	-0.473125123246666	-0.537730318029999	-0.0686522987361418	0.779602932071241	-0.441277267469762	-0.505882564155337	-0.0666527182386796	0.804660512341253	-0.0666527182386796	0.804660512341253	0.980030778302194
ENST00000308020.6	-0.00468042505278023	-0.459747731687577	-0.458271480905414	0.0266522773416311	0.905807894563509	0.450740592151404	-0.455936413337831	0.0233481321021109	-0.458271480905414	0.0266522773416311	0.251840379736048
ENST00000445593.6	-0.376732102444464	-0.310179137009469	0.0661363085247724	0.468207504827099	0.363614200105911	0.430167169106613	0.066455931289554	0.447025808592792	0.0661363085247724	0.468207504827099	0.881433627968188
ENST00000216832.9	-0.401425544351052	-0.254692059386228	0.146337740824947	0.216771837061508	-1.01126087731364	-0.86452744932223	0.146337738175418	0.2989065326139	0.146337738175418	0.2989065326139	0.774187901664409
ENST00000442241.9	1.07117357875203	0.438957917652935	-0.633528601639845	1.3627542586325e-06	1.4035144940453	0.771298853037855	-0.632284607841841	2.43681220958789e-07	-0.633528601639845	1.3627542586325e-06	9.57713409538948e-05
ENST00000399455.2	0.316583066389643	-0.06032619303159	-0.377891311551375	0.0377453786462235	-0.852768513036964	-1.22967789824052	-0.377434437625102	0.0865904963751425	-0.377434437625102	0.0865904963751425	0.47112678672927
ENST00000545197.3	-0.498241643885827	-0.520342564892822	-0.0335586081633341	0.931424583823265	0.86548206679072	0.843381016033942	-0.02777139945161	0.948707874886273	-0.02777139945161	0.948707874886273	0.997947646833983
ENST00000530704.6	-0.306193500438779	-9.91785674490239	-4.86753173059194	8.70797600387302e-12	-1.78805029244822	-11.3996996864818	-4.91302599854458	5.59285747352211e-10	-4.91302599854458	5.59285747352211e-10	7.64861049081672e-08
ENST00000380084.8	-0.26951848888888	-0.188543390025867	0.0805417905050492	0.381606717006388	0.983306457003985	1.06428157343404	0.0808900190083931	0.305094533025702	0.0805417905050492	0.381606717006388	0.828014574636502
ENST00000372517.8	-0.322089226788987	-0.511571685038246	-0.190630030653003	0.204507161723159	-0.269345102871356	-0.458827614365669	-0.190251047181733	0.253763914751008	-0.190251047181733	0.253763914751008	0.731127227206483
ENST00000302243.12	0.276221287701461	0.0482683229381541	-0.22893448074092	0.126795311764413	1.46946595022426	1.24151304593991	-0.228238623238071	0.0630175398192352	-0.22893448074092	0.126795311764413	0.562691035284896
ENST00000358290.9	-0.195928462954677	-0.186600928564182	0.00649184222549115	0.988511260196725	1.52394346609613	1.53327108312007	0.00882140289774247	0.961547148074831	0.00649184222549115	0.988511260196725	0.999992809557747
ENST00000353533.10	-0.0602653916898	-0.284210760192612	-0.229154229446221	0.431881998797501	-0.747530181629939	-0.971475727067926	-0.226181120611606	0.501508016036058	-0.226181120611606	0.501508016036058	0.899810538939937
ENST00000632065.1	0.564647404443024	0.0401383283105569	-0.525348038542834	0.00430088342889927	1.00444682033497	0.479937652298671	-0.525005177830453	0.0113941551426587	-0.525005177830453	0.0113941551426587	0.14878561295962
ENST00000355312.8	-0.127002332612671	-0.856792263946238	-0.732261761140335	0.0114679740983364	-0.224300143962112	-0.954090359911477	-0.733375715711318	0.0300520839944735	-0.733375715711318	0.0300520839944735	0.272271342904272
ENST00000478753.5	-0.683546409982964	-0.543586026218352	0.138766406878355	0.318741488871458	-0.942641101242332	-0.802680766320226	0.139134354597898	0.371311211318857	0.139134354597898	0.371311211318857	0.822653358969918
ENST00000360635.7	0.194114451727834	-0.0375343329329177	-0.239236021256993	0.525905421124744	1.24930916066916	1.01766034696708	-0.233039843377851	0.532346259505323	-0.233039843377851	0.532346259505323	0.910257141659515
ENST00000315616.12	-0.669718882773684	-0.609716844142965	0.057657794728029	0.742962946567137	0.0773570400295933	0.137359054368309	0.0592819576051058	0.739539078193692	0.057657794728029	0.742962946567137	0.970382909579493
ENST00000268835.7	-0.0522960581387129	0.10852706462879	0.158543215298972	0.406601989461196	0.67749909318394	0.838322223997078	0.160429379735906	0.376151808542455	0.158543215298972	0.406601989461196	0.843093795046962
ENST00000264866.9	0.615715635840329	0.00725852897711622	-0.624400724346963	0.181596407287566	1.23427088788236	0.625813695630856	-0.610483908003376	0.178742660434826	-0.624400724346963	0.181596407287566	0.652292398011862
ENST00000383794.7	0.61822715629001	0.44363463797755	-0.175565169073606	0.403369528324037	-0.697776317508656	-0.872368983562813	-0.174475553404122	0.501160975586504	-0.174475553404122	0.501160975586504	0.899810538939937
ENST00000075430.11	0.187269817219417	-1.07110493577691	-1.20786433514908	0.877928915908881	0.492077392417273	-0.766322412670766	-1.22242592157859	0.695885748096089	-1.20786433514908	0.877928915908881	0.990034750462838
ENST00000317276.9	0.24264463565145	0.472295408747275	0.229127032933281	0.501907075074943	0.0971255847707582	0.326775804589867	0.229789298128358	0.624762906213852	0.229789298128358	0.624762906213852	0.94273896071721
ENST00000337339.7	-0.199778683665479	-1.24166436491664	-1.0512172113262	0.0302759803185332	-1.04747109379311	-2.08935736856746	-1.0571355335682	0.0637924189938466	-1.0571355335682	0.0637924189938466	0.406078205357163
ENST00000300283.10	0.0672860018519472	-0.0475656748941622	-0.114916839061589	0.918206689915057	1.41464661365742	1.29979305825967	-0.118428683867676	0.882270195063966	-0.114916839061589	0.918206689915057	0.994037071323103
ENST00000210444.6	0.143060835564597	0.108216980728868	-0.0354098240565474	0.685947421197391	-0.0717497239332376	-0.106593577038992	-0.0350028145548744	0.691615104164867	-0.0350028145548744	0.691615104164867	0.955281164295289
ENST00000394780.8	1.42409889810276	0.304046601358718	-1.12838147686888	0.00564740911464533	-0.122521207149243	-1.24257372716938	-1.12092444635431	0.0226819778356408	-1.12092444635431	0.0226819778356408	0.227719856841949
ENST00000443124.5	0.503351215646461	0.489895606844718	-0.0295471748133247	0.933644934202848	1.01958481472032	1.00612924075364	-0.0128147370476714	0.978491990591994	-0.0128147370476714	0.978491990591994	0.999992809557747
ENST00000327300.12	-0.0503783426596025	0.218668004022758	0.268743336149475	0.00011227068838098	0.91100004242876	1.18004640256853	0.269009289470539	3.2924773435731e-06	0.268743336149475	0.00011227068838098	0.00438679292052325
ENST00000265299.6	0.0944659080845402	0.590129790505969	0.49106904756832	0.0895818451654488	-0.156735491738016	0.33892786745733	0.496419928660966	0.116161501739621	0.496419928660966	0.116161501739621	0.539051132871309
ENST00000333868.10	0.0728383468066405	0.113157725453608	0.0369649740119891	0.91643132096377	1.17664990627739	1.21696910785992	0.0397373463014352	0.918422057887777	0.0397373463014352	0.918422057887777	0.994037071323103
ENST00000451251.5	1.14364002933169	0.708529023092279	-0.437971835451047	0.152248006262107	1.13422715454697	0.699116015808442	-0.434108567942909	0.186245269493739	-0.434108567942909	0.186245269493739	0.660574635085489
ENST00000419119.1	-0.543605662729846	-0.642778979369066	-0.101866381025978	0.658347940918156	-0.300554948339385	-0.399728394252496	-0.101256404842642	0.693609153967599	-0.101256404842642	0.693609153967599	0.955281164295289
ENST00000651302.1	0.418594655162545	7.05381614311829	6.64294736632047	7.04305829522352e-33	-5.99180595352015	0.643423507770013	6.59379116266881	0.0402827927528064	6.59379116266881	0.0402827927528064	0.322649060063472
ENST00000592035.5	0.0282395248998464	0.889419658270993	0.860185491044279	0.0587302456489505	0.0571020950780076	0.918281416933896	0.863928405781578	0.16979104504232	0.863928405781578	0.16979104504232	0.635735451530921
ENST00000509358.6	0.41785632009178	-0.53379029595533	-0.981323578960795	0.162838466588286	2.70942265962139	1.75777647825326	-0.960171063227159	0.091097015427006	-0.981323578960795	0.162838466588286	0.624388869823318
ENST00000262375.11	0.187292316687151	0.236255977973952	0.0484430300416736	0.777526285607038	1.19066773941526	1.23963128973679	0.0488679676254602	0.805772523803311	0.0488679676254602	0.805772523803311	0.980030778302194
ENST00000594202.5	0.409581672900672	1.75606606589767	1.34624028819028	0.223294972608344	0.457032437601691	1.80350432176767	1.31857351114875	0.686075289274954	1.31857351114875	0.686075289274954	0.955281164295289
ENST00000377294.3	0.0447965814502113	0.131920410640128	0.0810595613141896	0.835269676468929	-0.605784336844966	-0.518660919590273	0.0850635209059716	0.864873009331546	0.0850635209059716	0.864873009331546	0.988566960266573
ENST00000322764.10	-0.263860315214932	-0.354820764497861	-0.0916475827295902	0.326000515289125	0.954797647287583	0.863837224979879	-0.0911518819505803	0.237415437519617	-0.0916475827295902	0.326000515289125	0.798910202022414
ENST00000663595.1	0.104305671511879	0.478381349450608	0.371624669634752	0.0881721705217151	-1.39757052468786	-1.02349498687592	0.374195653634924	0.16191484810773	0.374195653634924	0.16191484810773	0.623325226095223
ENST00000419065.6	-0.121269367431862	0.0694508678304816	0.187696567797127	0.546723923954888	1.44268599381579	1.6334062116937	0.189831725447429	0.515711994725874	0.187696567797127	0.546723923954888	0.911372105072421
ENST00000488653.6	0.106987170094533	0.485795597413258	0.374504236513905	0.147932366986635	0.43684565790371	0.815654080135177	0.379094363405816	0.1342571077554	0.374504236513905	0.147932366986635	0.601076302701763
ENST00000595646.6	0.0922293859158165	-1.24059741187656	-1.34683076644524	0.00237169597624868	-0.136186583075166	-1.46901364458734	-1.34327164845032	0.00583797649250375	-1.34327164845032	0.00583797649250375	0.0957541687263177
ENST00000372466.8	0.0521442944320341	0.402790910178766	0.336690222385355	0.478511572553836	-0.17673301868167	0.173913429693174	0.351157117303989	0.488384359722044	0.351157117303989	0.488384359722044	0.893255285106651
ENST00000261590.13	-0.348823831712218	-0.361382329933141	-0.013815383080658	0.917307131210137	0.151892843752046	0.139334339510918	-0.0128515191688814	0.92497562698978	-0.0128515191688814	0.92497562698978	0.994449521421074
ENST00000256496.8	-0.029802618734282	0.19879049968779	0.227535542079272	0.128057286117099	-0.00349230609827996	0.22510076611349	0.228261330375158	0.168697200045196	0.228261330375158	0.168697200045196	0.634416820682788
ENST00000375571.6	-0.325661894949166	-0.127758024731769	0.197429587908661	0.0100415320383913	-0.266845064489102	-0.0689411957951641	0.197789204476781	0.0103980218248112	0.197789204476781	0.0103980218248112	0.140555293990555
ENST00000370110.5	-0.241636712829972	0.101032082046068	0.341678014886597	0.00800432612735136	0.343845328705549	0.686514121079814	0.342560903522717	0.00691021195379164	0.341678014886597	0.00800432612735136	0.118806354870181
ENST00000401607.6	0.851873731326108	0.188636477362862	-0.664717097307673	0.0204317162175937	2.32840626729881	1.66516889995938	-0.663199891627253	0.0240618346884588	-0.663199891627253	0.0240618346884588	0.23504417668649
ENST00000263856.9	-0.258952475023774	-0.26934232145849	-0.0114208827965054	0.958872276881125	-1.53760364517759	-1.5479936811254	-0.0114208831566165	0.962260843841491	-0.0114208831566165	0.962260843841491	0.999202759840355
ENST00000321556.5	-0.0582988190990708	-0.468176156789568	-0.416748872960056	0.184860389767738	-0.246938667473035	-0.65681614814758	-0.412693657980692	0.233602726681287	-0.412693657980692	0.233602726681287	0.713900258386747
ENST00000521264.5	-0.396074420302544	-0.265196256744804	0.127483569544898	0.691081842153687	2.74331110144577	2.87418952959714	0.13037247793515	0.487117038850941	0.127483569544898	0.691081842153687	0.955281164295289
ENST00000321919.14	0.191880083236864	0.231219393369896	0.0387444445097525	0.685736302759982	-0.536182580066775	-0.496843278187686	0.0391923570185859	0.69701802492524	0.0391923570185859	0.69701802492524	0.955878804299846
ENST00000301838.5	-0.344665633396102	-0.340988215773455	0.00174127735302188	0.992267912747588	-0.765422221518415	-0.761744947718865	0.00232170307982793	0.993477869561335	0.00232170307982793	0.993477869561335	0.999992809557747
ENST00000524270.5	0.437675564996458	0.309330397414707	-0.140025799423341	0.749022571616768	0.337133781386148	0.208788461139175	-0.128227614091978	0.789392681735073	-0.128227614091978	0.789392681735073	0.97721953884442
ENST00000394829.6	-0.247599583705486	-0.0829557727485692	0.160386487441031	0.577309092788169	-0.238994896394417	-0.0743512285093529	0.163511440571106	0.608826062930091	0.163511440571106	0.608826062930091	0.93508252068776
ENST00000441429.1	-0.705565071518971	0.391199861509611	1.09083213277291	0.00704051354599605	-0.940378944394431	0.156385491303044	1.09630881414929	0.0228994954863163	1.09630881414929	0.0228994954863163	0.228543288285523
ENST00000273130.9	-0.168124216435324	-0.122498535919825	0.044917005310841	0.67828404740099	0.832755109274811	0.87838080969462	0.045417432292549	0.626934519445114	0.044917005310841	0.67828404740099	0.955007016035643
ENST00000328709.8	-0.264919582319071	0.396880688854174	0.658531334745982	0.0174006153576907	-1.83476756833432	-1.17296755248265	0.661778939133514	0.0582543483833259	0.661778939133514	0.0582543483833259	0.387341659421326
ENST00000611055.4	0.515837710338671	0.422223530915134	-0.0943646689393118	0.474210856552942	0.675326353292193	0.581712162049626	-0.0937458845831081	0.495025879341216	-0.0937458845831081	0.495025879341216	0.896022518142211
ENST00000265866.11	0.731186021246364	0.322714784186085	-0.408764773219089	3.26009407968939e-10	-0.483726965079577	-0.892198200535891	-0.408563905682382	7.16101412500791e-10	-0.408563905682382	7.16101412500791e-10	9.41161856429611e-08
ENST00000468777.5	-0.066540915728856	-0.342574144372678	-0.277274840643632	0.366473920352346	0.79398472508553	0.517951144455799	-0.277194017488341	0.436163006700181	-0.277194017488341	0.436163006700181	0.86517963689367
ENST00000549183.1	-0.442202289927167	-1.49090744165844	-1.01583588625623	0.950631537710922	-0.0586732214571637	-1.10740959732282	-1.02727716777057	0.744232112503443	-1.01583588625623	0.950631537710922	0.997947646833983
ENST00000359114.9	0.330381361820995	0.617443305258024	0.285412716298447	0.160526202284534	-0.407395082422903	-0.120333248399569	0.287550795182341	0.23719891057114	0.287550795182341	0.23719891057114	0.715534043659947
ENST00000269980.7	0.366933497899709	0.169839666789509	-0.198768518017983	0.283526983449146	0.702990938169273	0.50589708840389	-0.197449258780344	0.30167848762614	-0.197449258780344	0.30167848762614	0.777359757019028
ENST00000264596.4	0.417143222875175	0.232361476089952	-0.190724487148811	0.53888026302779	0.569636327766674	0.384854547828225	-0.185087184148913	0.566493190476302	-0.185087184148913	0.566493190476302	0.91852081306197
ENST00000221086.8	0.195506705546621	-0.138793979768814	-0.338998962374584	0.339110209632192	-0.0870551358745775	-0.421356099626468	-0.337131343974458	0.410556879769671	-0.337131343974458	0.410556879769671	0.846198701276796
ENST00000285116.8	-0.236464410531643	-0.0132295883039435	0.221319636648396	0.21067112615401	-0.0801509796645423	0.14308380033397	0.223009097293651	0.237950353915765	0.223009097293651	0.237950353915765	0.715985578832371
ENST00000442656.6	0.191824673472124	-2.14458474021753	-2.19482871111225	0.865569724975582	-0.0634871259195223	-2.39997807192428	-2.32770954198149	0.752716336254156	-2.19482871111225	0.865569724975582	0.988566960266573
ENST00000429671.6	0.352655089622615	-0.259141547249995	-0.618786611871284	0.161157710348268	3.30459051240378	2.69279433156071	-0.613287328929074	0.0476704681888877	-0.618786611871284	0.161157710348268	0.623112064735789
ENST00000503277.6	-0.365313339187654	-0.358056198385809	0.00723338047165556	0.922458352308566	2.02944383473841	2.03670098870789	0.00724426735055195	0.903769232117527	0.00723338047165556	0.922458352308566	0.994037071323103
ENST00000593767.3	0.0604385670362912	-0.170340217118897	-0.232196077575096	0.164887803081526	0.332539649954282	0.101760828093719	-0.231446746230396	0.194840082998195	-0.231446746230396	0.194840082998195	0.668247189537294
ENST00000336283.7	0.318754474497209	0.0476514515593179	-0.272552908105638	0.075548237049757	0.333674475603786	0.0625714384069497	-0.271391462053703	0.0890416689915553	-0.271391462053703	0.0890416689915553	0.478489777837963
ENST00000396252.6	0.101770010885956	-0.163156270490078	-0.267595432608029	0.506132124799774	-2.75644747928729	-3.02137428241099	-0.2690745459927	0.604818947645862	-0.2690745459927	0.604818947645862	0.93508252068776
ENST00000593087.1	-0.294138319698459	-0.0524653746936402	0.240007632945524	0.223664701797752	2.00531308968952	2.24698617299444	0.24156636871779	0.0533906732615757	0.240007632945524	0.223664701797752	0.704511267602618
ENST00000226105.11	0.061353223451569	-0.100426237500751	-0.171331105666185	0.763811238079568	1.39096831658812	1.22918852039117	-0.16454571859497	0.779028851917405	-0.16454571859497	0.779028851917405	0.975835125808162
ENST00000476279.5	-0.466768656889732	-0.0915186659344862	0.37408185712024	0.00754466278565234	0.778503943088527	1.15375396043408	0.374918994084948	0.00230343762990182	0.37408185712024	0.00754466278565234	0.114128531226908
ENST00000648994.2	-0.0165876246563311	-0.169640837246101	-0.154667522569376	0.4949160658815	-1.79429172815633	-1.94734513750002	-0.154667527213232	0.58449683404838	-0.154667527213232	0.58449683404838	0.925537155463872
ENST00000378886.6	0.623945742628192	1.23476539818236	0.609342342444109	0.00627417673417312	-1.31443348174656	-0.703613993439022	0.612980954601601	0.0362813212252889	0.612980954601601	0.0362813212252889	0.304754062947122
ENST00000258439.8	-0.498722636149471	-0.537262794345237	-0.042235464495624	0.864370576573025	-0.988797957531662	-1.02733827491685	-0.0410353454388552	0.8842140217772	-0.0410353454388552	0.8842140217772	0.99006925208954
ENST00000349995.10	0.99801545237816	0.367892247124443	-0.6345959813268	0.022333792911514	-0.0890182412614798	-0.719141570518615	-0.63038796680188	0.0521246498535057	-0.63038796680188	0.0521246498535057	0.366175986467003
ENST00000315580.9	-0.145758039869864	-0.0379671315381767	0.106845329060367	0.538108416018636	-0.352798045205313	-0.245007234038815	0.107296150920855	0.599352390847827	0.107296150920855	0.599352390847827	0.933255975027298
ENST00000473414.6	-0.203383307257768	-0.229968172602773	-0.0294451121898236	0.878750645656771	0.459109771653094	0.432524891485136	-0.0272995807510661	0.890900593788089	-0.0272995807510661	0.890900593788089	0.991195471540838
ENST00000587871.1	-0.33173069823886	0.109825303312668	0.43329000904745	0.373477405818486	1.95456573087378	2.39612156670853	0.440353515976169	0.224363393218082	0.43329000904745	0.373477405818486	0.824302549400977
ENST00000430656.5	-0.745040978478419	-0.967743368886496	-0.237923463899777	0.636633592773123	2.17839487046099	1.95569268150714	-0.229656577466765	0.600064863773926	-0.237923463899777	0.636633592773123	0.946758860007424
ENST00000216160.11	0.186331399246387	0.0571648843182202	-0.131621908139396	0.507181750224804	-0.0312414440983031	-0.16040800185051	-0.129650045473431	0.54648588461021	-0.129650045473431	0.54648588461021	0.911372105072421
ENST00000648323.1	-0.517116333374541	-0.677339852196451	-0.166084944759621	0.594698246336942	0.0367979319502817	-0.123425734835422	-0.163876771546154	0.624369285222551	-0.163876771546154	0.624369285222551	0.94273896071721
ENST00000642816.3	-0.337694261443324	0.0793427202052412	0.416862124608484	0.00193525894666126	-2.88528583983631	-2.46824900316714	0.41668490795371	0.0237816432698311	0.41668490795371	0.0237816432698311	0.233433782629186
ENST00000222219.8	0.0210541126229059	0.022435757059373	-0.00100037636652406	0.995419329166468	0.307496058107244	0.308877644570572	0.001000376354928	0.996770080711243	0.001000376354928	0.996770080711243	0.999992809557747
ENST00000371429.4	-0.0850786172198745	-0.0876746304984092	-0.00364399881847177	0.969516799948545	0.449898423482689	0.447302422586825	-0.00264311991297672	0.977800499241323	-0.00264311991297672	0.977800499241323	0.999992809557747
ENST00000337702.5	0.707610425938127	0.000106780565513408	-0.711367171420743	0.0247215131846969	-0.289307021920191	-0.996810899875625	-0.708718654956242	0.0599644567406649	-0.708718654956242	0.0599644567406649	0.391509872397115
ENST00000297785.8	-0.417951534565757	-0.413357501272717	-0.00282166037602583	0.980785629946685	1.35795510676216	1.36254920988457	0.00222160039097563	0.995311020685437	0.00222160039097563	0.995311020685437	0.999992809557747
ENST00000455102.6	0.270666380033671	1.17997360545579	0.907535289424082	0.0190113780862904	-0.453903440501565	0.455403368884721	0.91302507694654	0.0737921416611675	0.91302507694654	0.0737921416611675	0.440607912681198
ENST00000306999.7	0.583246321502948	-0.0373531499823089	-0.622048943133082	5.65630513728176e-05	0.465954022984269	-0.154645467975908	-0.620912276347877	0.000144858445473042	-0.620912276347877	0.000144858445473042	0.00555290707646659
ENST00000431388.3	-0.547802452008253	-0.0869791948168248	0.459036548377354	0.0947609344499692	-2.34406049427785	-1.88323760002845	0.459468630020744	0.20564259345053	0.459468630020744	0.20564259345053	0.683049076968053
ENST00000370918.8	0.146287094483337	0.152738997947798	0.00624901237574127	0.9570446899979	0.471318753246903	0.477770486937222	0.00624901215501295	0.9767560703032	0.00624901215501295	0.9767560703032	0.999992809557747
ENST00000389547.7	0.121369294943896	0.748477975121433	0.625740291033541	0.198058833675033	-3.34502034866189	-2.71791303893525	0.630489888808155	0.42025180515501	0.630489888808155	0.42025180515501	0.851489553846955
ENST00000354241.5	1.21724163960208	1.20537595799399	-0.0121895249296187	0.977079133500495	-1.06165683984114	-1.07352312124982	-0.0055841182962526	0.992939983476139	-0.0055841182962526	0.992939983476139	0.999992809557747
ENST00000541515.3	0.797561009223068	0.0371990871510486	-0.762112981058415	0.00139496858513576	1.63726988200564	0.87690796362152	-0.761019911409683	0.00111641440710895	-0.762112981058415	0.00139496858513576	0.0337694508203412
ENST00000361729.3	-0.309698082944251	0.0263960598565829	0.332678210318076	0.17360978376143	-0.672410836233162	-0.33631681886522	0.335212894808245	0.228294258770036	0.335212894808245	0.228294258770036	0.707831401124428
ENST00000581208.2	-0.306439531246485	0.122229435291858	0.426179138686744	0.0353487826550502	-0.652028196084675	-0.223359311289965	0.428364811491452	0.0598330806522065	0.428364811491452	0.0598330806522065	0.390907643581521
ENST00000534254.5	-0.156071889202946	1.19532236145349	1.34607531103322	0.00478966658126068	-1.24758625060209	0.103807600189346	1.35960907013988	0.0309187104162165	1.35960907013988	0.0309187104162165	0.278344274816328
ENST00000299167.12	0.477449358274029	0.182978137556424	-0.294726109927984	0.246565860520426	-0.777041178381381	-1.07151274808127	-0.294727733892895	0.36300833278337	-0.294727733892895	0.36300833278337	0.81784716876664
ENST00000432791.6	0.288634823599958	0.154197503947662	-0.136046724261995	0.434149926187103	-0.785684240313131	-0.920121631135027	-0.134686259133324	0.50787776073544	-0.134686259133324	0.50787776073544	0.902740115635648
ENST00000584022.5	0.71719912135474	1.2732041494603	0.548611117545138	0.142429633587832	-0.860926748154305	-0.304921929031502	0.561051113779396	0.220399602985304	0.561051113779396	0.220399602985304	0.70139747868279
ENST00000372927.5	-0.154040674271202	0.127202446953073	0.277658711829296	0.307898063641372	1.04064763245693	1.3218907863416	0.28066771625052	0.253489350235781	0.277658711829296	0.307898063641372	0.782306905360454
ENST00000373191.9	0.19231722209461	0.351441626779367	0.158359637450413	0.559895681597104	-1.16689566064653	-1.00777160767813	0.158556000958824	0.667347999907453	0.158556000958824	0.667347999907453	0.954156086810399
ENST00000407364.8	-0.174435870877639	0.417524871199224	0.584066894828626	0.172093129900355	1.2809637080899	1.87292496704056	0.592263555643808	0.069361536514396	0.584066894828626	0.172093129900355	0.637708705452798
ENST00000302746.11	-0.231582212772323	-0.255624913162881	-0.0251020646197035	0.847654244021086	0.642456039420712	0.618413332105416	-0.0242891962025318	0.853546766848383	-0.0242891962025318	0.853546766848383	0.987674101333158
ENST00000382368.8	-0.382216574843345	-0.525975576402909	-0.148377535787889	0.56505583916502	0.0467509915374185	-0.0970080964041428	-0.145679764275966	0.595266580987831	-0.145679764275966	0.595266580987831	0.931836738804995
ENST00000357460.7	-0.496928484240525	-0.0373801252031085	0.454044177292488	0.196279171977612	-0.267005787575722	0.192542271348326	0.457908368829883	0.246374357989382	0.457908368829883	0.246374357989382	0.723327096853075
ENST00000379480.9	0.210411829873088	0.159305085645426	-0.0561160346501808	0.889387631190577	-0.500903696444662	-0.552010784523443	-0.0526803606412267	0.906080061467103	-0.0526803606412267	0.906080061467103	0.992972255692654
ENST00000402301.5	-0.445561579795527	-0.396987693032922	0.0462474941832314	0.905654041279207	3.87605719532191	3.92463144112127	0.0482848679279839	0.744358747059965	0.0462474941832314	0.905654041279207	0.992972255692654
ENST00000617190.4	-0.309285484771867	-0.244558111489838	0.0635507929411965	0.735055764687791	1.80025315219462	1.86498055966509	0.0644503748164324	0.687654661416669	0.0635507929411965	0.735055764687791	0.968336935516851
ENST00000443003.2	-0.370132868047552	-0.438429009761384	-0.0684294431481793	0.176982079531076	0.84855511458833	0.780258990949839	-0.0683417391042597	0.0487481774289651	-0.0684294431481793	0.176982079531076	0.645194036330868
ENST00000289119.7	0.26624830004499	0.276164610738945	0.00673257283011575	0.988429293201935	1.10333516237415	1.11325152116651	0.00968179253271728	0.962275921716526	0.00673257283011575	0.988429293201935	0.999992809557747
ENST00000605337.5	-0.406112474248816	1.37649962641538	1.78493372339962	0.000162818157613082	2.19033627250764	3.97294837024275	1.78357532596522	0.000226539430884351	1.78357532596522	0.000226539430884351	0.00793279944826863
ENST00000325418.5	-0.62159437156033	-0.41912129928333	0.199340029659297	0.502448797645802	0.171218838932289	0.373691595867299	0.200160351304345	0.558486855168114	0.200160351304345	0.558486855168114	0.914169339799308
ENST00000337080.8	-0.11894173194373	-0.0339295054775098	0.0804221938275638	0.776653600791152	1.04434415080667	1.12935644120538	0.0844776370358438	0.725447290900782	0.0804221938275638	0.776653600791152	0.975439110942319
ENST00000527615.5	-0.128163460422664	-1.45865255702898	-1.29313480787345	0.902974807770527	-1.31158687543871	-2.64211153782418	-1.31047672345048	0.698971391559885	-1.29313480787345	0.902974807770527	0.992972255692654
ENST00000369653.8	-0.583643885488464	-0.131535574139512	0.449111649634851	0.102504575938139	1.15294525653943	1.60505365418284	0.451479723297204	0.0507042348382938	0.449111649634851	0.102504575938139	0.510481314583286
ENST00000292431.5	-0.625622390870392	-0.401396200397035	0.223372462246088	0.174653615482888	-1.75775213698359	-1.53352607148878	0.22337245620902	0.272259722119287	0.22337245620902	0.272259722119287	0.750655299995429
ENST00000226299.8	0.0408117901024678	-0.0545977449399788	-0.0958333094765775	0.371357931133042	0.325223482623198	0.229813912253446	-0.0954270414952387	0.427813854031622	-0.0954270414952387	0.427813854031622	0.856878359892563
ENST00000651992.1	-0.212481499138343	-1.07367142851419	-0.868367527657902	0.00411984260329394	0.732416461711457	-0.128772780183317	-0.862461217633896	2.943977102051e-06	-0.868367527657902	0.00411984260329394	0.0745846281669672
ENST00000320631.8	-0.454525360141731	-0.265941558029852	0.18800072122496	0.135934541451208	0.291983060357792	0.480566833766062	0.18829960768549	0.160671833460696	0.18829960768549	0.160671833460696	0.622511085230567
ENST00000602677.5	0.477339974580102	0.134970579795082	-0.345725210087067	0.121197623706166	1.05581501242427	0.713445632206892	-0.34251605232771	0.112373258884875	-0.345725210087067	0.121197623706166	0.548672153433345
ENST00000446108.5	-0.442681749348063	-0.474226107249877	-0.0319607864281788	0.800015843068145	-2.27368452165818	-2.30522896103133	-0.0322597437044783	0.835044452419521	-0.0322597437044783	0.835044452419521	0.986238761634838
ENST00000296861.2	-0.050418436573595	0.363905386873875	0.408673660245444	0.25510695787046	-1.70624484245721	-1.29192137741568	0.414381379918999	0.361921390289978	0.414381379918999	0.361921390289978	0.817007465923394
ENST00000370626.4	-0.703418733287591	-0.513463288289947	0.17089363044652	0.761224001572586	0.779644595402202	0.969600043741031	0.183460735715814	0.708236707636431	0.17089363044652	0.761224001572586	0.973767840930432
ENST00000423497.5	-0.0606285647951716	0.0826956559765804	0.142455879262951	0.325156615653942	1.71072895657686	1.85405324016939	0.14319143287079	0.177600672532951	0.142455879262951	0.325156615653942	0.797717563737671
ENST00000367448.5	-0.384992302904852	-0.164178934230828	0.220362608864223	0.147529147195412	-1.0552024270812	-0.834389181119202	0.220348486287845	0.249719605096227	0.220348486287845	0.249719605096227	0.727207481559073
ENST00000342782.4	-0.497047357298173	-0.649001896208682	-0.16223308229247	0.634740432514273	0.985905007927629	0.833950563441113	-0.15507861952944	0.621141177084295	-0.16223308229247	0.634740432514273	0.946504005587976
ENST00000467766.5	0.766413380289276	-0.57684944848734	-1.34756923991131	0.027524979288099	5.93539624533517	4.59213469869911	-1.34509804356956	1.12606681406843e-06	-1.34756923991131	0.027524979288099	0.257919250366261
ENST00000303142.11	-0.291751195199643	-0.696859501077908	-0.428386026381379	0.442034610347179	1.49186120904566	1.08675218044729	-0.412681766463102	0.416709832104107	-0.428386026381379	0.442034610347179	0.867863080830971
ENST00000284617.7	-0.644409418588175	-0.469442943870237	0.171286686134891	0.652200707707813	-0.856611098711154	-0.681645137134426	0.169779018383124	0.724339473357198	0.169779018383124	0.724339473357198	0.963881061193274
ENST00000553264.5	0.286944129413694	-0.117207865150359	-0.407623309239557	0.132033473057874	-0.507364099345625	-0.911516277084451	-0.405341845258005	0.202687050377339	-0.405341845258005	0.202687050377339	0.677856229285747
ENST00000527906.5	0.050761824026815	0.121634598051677	0.0688108558975316	0.828127674821654	-2.8424805988488	-2.77160836007045	0.0688650327120639	0.882329250374228	0.0688650327120639	0.882329250374228	0.990034750462838
ENST00000366481.4	-0.456689696883303	-0.500552681181836	-0.0455847582612052	0.826881389369447	-1.75253248085451	-1.79639563160484	-0.0453335069813257	0.856104543199018	-0.0453335069813257	0.856104543199018	0.987674101333158
ENST00000319410.9	-0.243205864155422	-0.19043482037156	0.052398081896138	0.494885781390891	0.381854260005096	0.434625307349665	0.0527286692772195	0.472000248585951	0.052398081896138	0.494885781390891	0.896022518142211
ENST00000388837.6	-0.264383225582661	-0.117440128305589	0.14675789596087	0.0420414307137208	0.533848425918425	0.680791528547788	0.146819582397766	0.0292908423687036	0.14675789596087	0.0420414307137208	0.330069262081345
ENST00000324787.10	-0.363307361818319	-0.0656864015316363	0.295973056492513	0.10810005966692	0.0471549623631399	0.344775864935924	0.296995303898169	0.135363809140004	0.296995303898169	0.135363809140004	0.57954581183786
ENST00000375712.4	-0.365957397926575	-0.0718994106744304	0.291820327449035	0.334461076276155	-2.33029050303018	-2.03623289653161	0.292446218902047	0.456834249609668	0.292446218902047	0.456834249609668	0.874547325777674
ENST00000260187.7	-0.512174830771614	-0.197760720083263	0.310117123381104	0.230720291924266	-0.4033250540689	-0.0889110387876197	0.312723145048007	0.261937571284164	0.312723145048007	0.261937571284164	0.739622829630509
ENST00000381709.6	0.00862257282370744	-0.156343652195897	-0.164853364007052	0.310681487326364	6.66600234507269	6.50103631164598	-0.165040897531044	0.000108647452867265	-0.164853364007052	0.310681487326364	0.785277102791286
ENST00000374516.8	0.631376135542266	0.146755551961705	-0.484090813994356	0.473837065500028	-0.47058207135799	-0.955204159533809	-0.486314140045256	0.539926155571966	-0.486314140045256	0.539926155571966	0.910257141659515
ENST00000417098.6	-0.196342483460531	0.0240800476670192	0.218732858979237	0.18807605480039	-0.738381310321054	-0.517958837300289	0.219939103184554	0.239658572862228	0.219939103184554	0.239658572862228	0.717495553966004
ENST00000620514.1	-0.664228525456946	-0.246257986838584	0.413475923595441	0.117428323377205	0.700091277315998	1.11806185734243	0.416683605964629	0.0774036742994052	0.413475923595441	0.117428323377205	0.540885962289533
ENST00000354968.5	-0.29803193223108	-0.078107369133314	0.218613953763841	0.187333750814629	2.11638190604691	2.33630656624343	0.219833662356725	0.0439656191535645	0.218613953763841	0.187333750814629	0.662041410845547
ENST00000546954.2	-0.620486889145901	-0.556019942144725	0.0625101081006258	0.74498663714909	0.0504304880748607	0.114897360311642	0.0634430937717974	0.761126329078561	0.0634430937717974	0.761126329078561	0.973767840930432
ENST00000378387.4	0.403070618842044	0.489860060958243	0.0808914519526849	0.794328846495474	0.697959611007981	0.784749072456922	0.086931671950611	0.758923702317609	0.0808914519526849	0.794328846495474	0.97721953884442
ENST00000322349.13	0.513015298230113	0.152268385267518	-0.361820035030505	0.012038011466085	-0.891152283007235	-1.25189926338508	-0.360860135926015	0.0369710652429842	-0.360860135926015	0.0369710652429842	0.307181592987685
ENST00000527478.6	-0.308694140516888	-0.355932060175343	-0.05015175719008	0.87240794619024	-2.30122037050997	-2.34845864531546	-0.0502412154955767	0.894866204221578	-0.0502412154955767	0.894866204221578	0.992211005685279
ENST00000280987.8	-0.325501590171574	-0.428457717150172	-0.107425624860833	0.721337461039309	-1.07314233770471	-1.17609868884326	-0.106186686152506	0.762665861348742	-0.106186686152506	0.762665861348742	0.973938672590739
ENST00000237536.9	-0.33630593271784	-0.338071337223642	-0.00348140738344194	0.982778169906112	-2.10298137697373	-2.10474693343559	-0.00290117289552061	0.986473863155766	-0.00290117289552061	0.986473863155766	0.999992809557747
ENST00000268383.7	-0.231233336903725	0.0686460050917135	0.298014094285813	0.189336248160586	-1.06998855869614	-0.770109404540969	0.299274187241095	0.286167226600848	0.299274187241095	0.286167226600848	0.761592988963359
ENST00000260953.10	-0.61042401011931	-0.316982598019786	0.292102902076677	0.116209484334164	0.372072071792765	0.665513424270961	0.293001676349213	0.137393525333797	0.293001676349213	0.137393525333797	0.583672016860028
ENST00000357681.10	0.240606637296807	0.317340538624957	0.0744226121443243	0.686701022883426	-0.177546614935864	-0.10081273908359	0.0766502618922118	0.691343385077339	0.0766502618922118	0.691343385077339	0.955281164295289
ENST00000396432.7	0.126112475294987	-0.0245148377079671	-0.151161470512405	0.577192092658924	-2.74309911429217	-2.89372678405979	-0.151616836341312	0.662684297912234	-0.151616836341312	0.662684297912234	0.9530744293032
ENST00000375279.6	0.148439121955229	-0.680867011236114	-0.834577050492483	0.00736513467871374	-0.694052185761154	-1.52335853467357	-0.833018301011025	0.021343805860154	-0.833018301011025	0.021343805860154	0.220858195608137
ENST00000305784.7	-0.385144130760765	-0.154714299708858	0.229692288849059	0.221403070370309	0.301595155456143	0.532024624292239	0.229951437860384	0.279480433809732	0.229951437860384	0.279480433809732	0.756999888886458
ENST00000549920.6	-0.342325716302977	-0.341751036899207	0.000420214425263632	0.997229529823148	1.51081241395921	1.51138711118397	0.000560458333890734	0.988074853000281	0.000420214425263632	0.997229529823148	0.999992809557747
ENST00000373178.5	0.514297551778343	0.0369679125658713	-0.479134146022068	0.00329195640767274	-0.263322809600896	-0.740652495391702	-0.477778855359415	0.0092232932374068	-0.477778855359415	0.0092232932374068	0.131835773393442
ENST00000253048.10	-0.110647233935619	0.0818201684592497	0.191354296924763	0.155655871111178	-1.00388765024235	-0.811420291546622	0.192372136451693	0.211452823324794	0.192372136451693	0.211452823324794	0.689523432710884
ENST00000511473.5	0.925530012235738	1.02229376807841	0.0962520847762527	0.704306490733185	-0.627247037458076	-0.530483593598742	0.0982832552411348	0.790253135097025	0.0982832552411348	0.790253135097025	0.97721953884442
ENST00000369681.10	0.102788080121541	0.170814876901082	0.0645671327201014	0.788150603144793	-0.814229156649112	-0.746202468286763	0.0673618324240643	0.805539117120989	0.0673618324240643	0.805539117120989	0.980030778302194
ENST00000375499.8	-0.384384957954938	-0.197677135870173	0.186372263069748	0.0152574142989913	0.211545374893419	0.398253203246367	0.186550952375285	0.00916284144822127	0.186372263069748	0.0152574142989913	0.179332209878969
ENST00000394222.8	0.143866895859211	0.641543592249886	0.493470423280971	0.0788947697156072	-1.08650962527691	-0.5888330956939	0.498740233451284	0.137151197637548	0.498740233451284	0.137151197637548	0.583672016860028
ENST00000381647.7	0.129361991490978	0.145541337922186	0.0151284329479453	0.929372390059258	-1.15136910401873	-1.13518988818841	0.015894980910331	0.944805268166062	0.015894980910331	0.944805268166062	0.997947646833983
ENST00000366847.9	-0.11798676152327	-0.0353120841566068	0.0809506464668766	0.655434471771034	1.31609919778598	1.39877392293927	0.0824033759389415	0.585309240201533	0.0809506464668766	0.655434471771034	0.950537379323425
ENST00000511437.6	-0.209831336923909	0.255789394665336	0.463494125256526	0.0488246073836572	0.0898662258559092	0.555486854236782	0.465190234854089	0.0669923596698817	0.465190234854089	0.0669923596698817	0.41669494767007
ENST00000442415.7	0.0746769215242989	0.0169296453072308	-0.0588481488609514	0.719048702528436	-1.41135979471683	-1.46910717997093	-0.0584023309799266	0.770906461286241	-0.0584023309799266	0.770906461286241	0.974167467001748
ENST00000398659.8	0.238694222870356	-0.10199262814818	-0.344526985040644	0.158132890586942	0.213558302281787	-0.127128620094447	-0.341797204836563	0.195252127344342	-0.341797204836563	0.195252127344342	0.668680720380622
ENST00000220751.5	-0.653877270461146	-0.468130697809086	0.174219344496026	0.68256181834472	0.82028853350895	1.00603515972917	0.182101694718144	0.623310158793456	0.174219344496026	0.68256181834472	0.955007016035643
ENST00000596995.1	1.40359555156021	0.307535001185354	-1.09814802195067	0.00573131292218937	0.0719490935302558	-1.02411189067875	-1.09570499559838	0.0233650547478873	-1.09570499559838	0.0233650547478873	0.230912455125605
ENST00000357886.8	0.178605934774815	0.103758235837812	-0.0759840650218406	0.593625450156151	0.934588150101192	0.859740460585662	-0.0750410287992352	0.585040209684161	-0.0759840650218406	0.593625450156151	0.931393729547325
ENST00000402673.7	-0.488785636806797	-0.15358780652484	0.333756050783695	0.0282930534823216	0.204596639585568	0.539794269495944	0.334707178357806	0.02963530660482	0.334707178357806	0.02963530660482	0.268976953220429
ENST00000303887.10	-0.171735312983578	-0.110825909557626	0.0607819114362745	0.29407325124033	0.759535139273652	0.82044455557318	0.0609080156088281	0.190295536382246	0.0607819114362745	0.29407325124033	0.768355596644738
ENST00000357002.5	-0.0465647928022052	-0.116482874255565	-0.0758648164473064	0.799367468465024	-0.238315937502772	-0.308234157732266	-0.0718294551055534	0.829409551007387	-0.0718294551055534	0.829409551007387	0.985464265589054
ENST00000517876.5	-0.215028878250708	-0.19800309698714	0.0150193895952557	0.935642261183352	-0.000436253676906811	0.0165894905278383	0.0164480452069191	0.930969341894017	0.0150193895952557	0.935642261183352	0.995723172221685
ENST00000309117.11	-0.178013469140481	-0.0721582101844861	0.104095666048488	0.557243111952363	-0.551598111800854	-0.445742921790279	0.105504002555515	0.598550510464706	0.105504002555515	0.598550510464706	0.933045466097169
ENST00000371142.9	-0.0853809482466762	-0.188030391306622	-0.102943948911958	0.475083506856659	-0.483359699357547	-0.586009232535586	-0.102943951417491	0.547054386363629	-0.102943951417491	0.547054386363629	0.911372105072421
ENST00000295025.12	-0.245491070529732	-0.0218538908905785	0.219730538826898	0.453931939471917	-1.65924928878993	-1.43561237306449	0.221649633697513	0.540667450117807	0.221649633697513	0.540667450117807	0.910257141659515
ENST00000491415.7	0.183835153875825	-0.026409871262722	-0.211581516624781	0.163493272124859	0.36051595965574	0.150270903096065	-0.210727624390189	0.195107746679601	-0.210727624390189	0.195107746679601	0.66852891146147
ENST00000635248.1	3.15619857787984	4.21570812260637	1.05680341338047	0.239392449815465	-0.844920809522563	0.214595762878746	0.956846348984474	0.643588288411931	0.956846348984474	0.643588288411931	0.949547459820547
ENST00000372037.8	-0.243711386561038	-1.32161179069051	-1.08716251977231	0.025203128862201	-0.950690645502604	-2.02859164017635	-1.09313978156977	0.0536541676910502	-1.09313978156977	0.0536541676910502	0.37063493312862
ENST00000672434.1	0.265727899813829	0.0119032493652983	-0.255062466847992	0.0786384271416338	-0.24075015828665	-0.494574849919152	-0.253992446423224	0.117258963808836	-0.253992446423224	0.117258963808836	0.540866323493809
ENST00000337502.5	-0.108666812305554	-0.124451738745748	-0.0204336132142018	0.909048548216156	1.09320186347658	1.07741749747417	-0.0164663625368636	0.926508965874234	-0.0164663625368636	0.926508965874234	0.994603606498061
ENST00000525763.5	-0.389804875034972	-0.472359997680246	-0.0833622402354059	0.612446477316771	3.81458475987072	3.73202981724733	-0.0826524272238895	0.272754506368138	-0.0833622402354059	0.612446477316771	0.935977722216121
ENST00000186436.10	0.626318138253941	0.302586287719986	-0.324275487175061	0.106907998086624	-0.446366126805847	-0.77009814091753	-0.323995631561877	0.193940998745549	-0.323995631561877	0.193940998745549	0.667149150805975
ENST00000615891.2	-0.0946823756106791	0.17464399119746	0.262163862214039	0.446858318539852	0.184368013471754	0.453694311499854	0.268779982684182	0.444631507129222	0.262163862214039	0.446858318539852	0.869256532033748
ENST00000319394.8	-0.245264272569174	-0.386444806269226	-0.142173098941805	0.649632635519719	-2.50562911806699	-2.64681008784046	-0.144183896742321	0.713785406923585	-0.144183896742321	0.713785406923585	0.960189860171033
ENST00000244869.3	-0.243409022898488	0.0777175388818353	0.317160163818374	0.523761499252163	-1.4568639820482	-1.13573841742425	0.318960892115033	0.648467987149882	0.318960892115033	0.648467987149882	0.949947715137017
ENST00000374467.4	-0.032155991990984	0.128597404623262	0.15682892867739	0.507277637049426	-0.0481775732529361	0.112575782168493	0.160165713207458	0.514231122140366	0.160165713207458	0.514231122140366	0.904961205528594
ENST00000449592.7	-0.0216255407674679	-0.171328576641748	-0.152101230803796	0.665568048814632	-1.61621244670198	-1.76591593023222	-0.153311179887412	0.724040492151531	-0.153311179887412	0.724040492151531	0.963865307908795
ENST00000507488.6	0.435028665665959	0.159768643147116	-0.282584350529634	0.609725658547319	4.02113688027273	3.74588071951267	-0.275558268856926	0.112245352425282	-0.282584350529634	0.609725658547319	0.935763370412324
ENST00000630771.2	0.7150435638168	2.50765478817074	1.80493320515634	0.127219418377556	-2.91608511114273	-1.12348957738797	1.7882129136006	0.635381764081189	1.7882129136006	0.635381764081189	0.946504005587976
ENST00000591097.5	-0.212532482357109	0.637030694719658	0.846609173922292	0.100122809252892	3.86227204161985	4.71183579513617	0.849989370631355	3.8982885369596e-05	0.846609173922292	0.100122809252892	0.503429979340572
ENST00000398944.7	0.149633298674412	-0.880871043709448	-1.03141148184142	0.206173220905262	-1.65960947524125	-2.69011852400235	-1.03139332708331	0.277344051511475	-1.03139332708331	0.277344051511475	0.753568680061708
ENST00000361464.8	0.209618180348494	-0.0663434716708355	-0.276642094304225	0.105860800698821	-0.830059992211354	-1.10602178198132	-0.276376979473353	0.191110190137176	-0.276376979473353	0.191110190137176	0.665680421416546
ENST00000326181.11	0.0356866757046506	-0.0418124188490243	-0.0787063512585744	0.580681497176834	-1.21489626262022	-1.29239542013172	-0.0779707792171656	0.643039834915071	-0.0779707792171656	0.643039834915071	0.949547459820547
ENST00000619426.5	-0.301517225093836	-0.0663142035634359	0.235166874552453	0.00963968910828479	1.87178765297791	2.10699067332739	0.235089457796144	0.00663177648984441	0.235166874552453	0.00963968910828479	0.134734152085573
ENST00000361417.6	-0.193250712816516	-0.48804233526278	-0.298397024801312	0.168628620298776	0.906052670431404	0.611261080535155	-0.295801450308495	0.143153773626868	-0.298397024801312	0.168628620298776	0.634394660752273
ENST00000338754.9	-0.260889710633148	-0.310841380140915	-0.0515146584948285	0.784244896687868	-1.01446949325944	-1.06442127704459	-0.0510096139776279	0.816257656201927	-0.0510096139776279	0.816257656201927	0.981685707601364
ENST00000376259.7	-0.0017724643037981	0.347418447356108	0.346849052322851	0.123738522521575	-1.0944068324479	-0.745216057519893	0.349308966912602	0.196666227831636	0.349308966912602	0.196666227831636	0.670149278697906
ENST00000249776.12	-0.451112417492669	-0.304099370990913	0.145442079114483	0.348911987325384	-0.00589744370408227	0.141115579251231	0.146506288476902	0.361219429460712	0.146506288476902	0.361219429460712	0.817007465923394
ENST00000376585.6	0.708604819474567	1.02283371261913	0.312867349029821	0.0597437936852395	-1.34354286608776	-1.02931407067525	0.315033569142856	0.138787978161327	0.315033569142856	0.138787978161327	0.58644541608421
ENST00000376663.8	-0.371605890170387	-0.459782968434278	-0.0900220021028768	0.592125913743965	-1.03309524220526	-1.12127239117199	-0.0892030049990078	0.641805116880139	-0.0892030049990078	0.641805116880139	0.949547459820547
ENST00000297265.5	-0.221447145027107	-0.128297382722818	0.0824257711033969	0.855239069866217	-0.439423809257268	-0.346274318301376	0.0889716286504605	0.856733733536954	0.0889716286504605	0.856733733536954	0.987674101333158
ENST00000642195.1	-0.556265154915957	-0.323321699952431	0.231825228243709	0.0855875416572823	1.10989743962046	1.34284094304971	0.232612660193856	0.0299467547387712	0.231825228243709	0.0855875416572823	0.467729725416219
ENST00000311575.6	-0.757403066499794	-0.909608536534486	-0.16020373671503	0.713071377194915	-0.957384677750019	-1.1095906399611	-0.162144818277486	0.747396069511806	-0.162144818277486	0.747396069511806	0.971691703938782
ENST00000621413.4	-0.561833082296047	-0.271814962352585	0.288219237091293	0.066299966121826	-0.280471728728629	0.00954636196534682	0.289326350945502	0.0786559220289992	0.289326350945502	0.0786559220289992	0.451491645988689
ENST00000296503.10	-0.285616863337446	-0.121386582429602	0.163913384434782	0.0246983665864986	0.229846265606281	0.394076552550615	0.16408982566839	0.0157725188158459	0.163913384434782	0.0246983665864986	0.239642828241002
ENST00000530758.2	-0.428960202593506	-0.249140656873129	0.178723730842569	0.182182658469991	-0.325646419089593	-0.14582690837033	0.179359756380205	0.219033560178525	0.179359756380205	0.219033560178525	0.6979280947754
ENST00000547157.1	-0.728384583966319	-0.360491300152556	0.361718048524143	0.627164025422802	4.70324213858185	5.07113656065913	0.367164586958647	0.0724392637545859	0.361718048524143	0.627164025422802	0.943880228943793
ENST00000354831.11	0.144891383454907	-0.127807730373605	-0.273205754057593	0.00174158152992183	0.825386615410616	0.552687506195361	-0.272751168222653	0.00112558619886512	-0.273205754057593	0.00174158152992183	0.0399655444054625
ENST00000085068.7	-0.295331643828462	-0.131488494886969	0.162637801635756	0.22288779818157	1.0662119619327	1.23005513548449	0.163635879462213	0.160614095397825	0.162637801635756	0.22288779818157	0.703979097343276
ENST00000319974.6	-0.635070713902191	0.364779283720174	0.993564746243043	0.00486802491426045	-1.59110144294047	-0.591251742970899	0.999986336360871	0.0179428725020355	0.999986336360871	0.0179428725020355	0.200642949967513
ENST00000296468.8	0.606335549131749	0.862082781432583	0.251346689092581	0.480082298400448	-0.0139895083466121	0.2417575397771	0.258282780366692	0.533755716059302	0.258282780366692	0.533755716059302	0.910257141659515
ENST00000367296.8	-0.22603408207468	0.115468163736674	0.33867008693502	0.1681632330361	-0.301715954531032	0.0397861595282212	0.340572720797061	0.223327061620491	0.340572720797061	0.223327061620491	0.704511267602618
ENST00000366600.8	0.818155747453099	0.657778828610718	-0.162407741459109	0.543592557883699	-2.05312831109005	-2.21350547995032	-0.159699173842616	0.654092924668101	-0.159699173842616	0.654092924668101	0.950151340308216
ENST00000324379.10	0.422384223933129	0.238770665238301	-0.184216158532768	0.231522041337558	0.908490660261639	0.724877060921022	-0.183523611929213	0.269146008755849	-0.183523611929213	0.269146008755849	0.748407133282792
ENST00000356763.8	-0.150994165064758	-0.00351782493328855	0.145079003150509	0.483825863834953	0.847082239482997	0.994558585182317	0.146959396424279	0.452969468692744	0.145079003150509	0.483825863834953	0.890563430703842
ENST00000330479.8	0.187545429617015	-0.13103119459959	-0.319942780852566	0.0187874494226192	-0.0239421166830623	-0.342518755157317	-0.318947109668343	0.025807497983012	-0.318947109668343	0.025807497983012	0.246726987855512
ENST00000650688.1	0.0702288542793042	0.1767162406688	0.105878358871165	0.327293517572395	0.403679952790456	0.510167335487345	0.106285693595708	0.326179485477563	0.105878358871165	0.327293517572395	0.798910202022414
ENST00000613030.4	-0.449738814813185	-0.727144471279427	-0.286104379202983	0.429885088220179	-0.287621073532698	-0.565026930048714	-0.28297955315299	0.475734017642114	-0.28297955315299	0.475734017642114	0.885609699488183
ENST00000366808.5	0.276477444578135	-0.0563439932114609	-0.335989488668757	0.176190500479187	-0.80113122892357	-1.13395280694912	-0.334195419602792	0.254656562488186	-0.334195419602792	0.254656562488186	0.73244388654899
ENST00000321337.12	-0.308784132539553	-0.299029806824063	0.00841254644550293	0.961542882793597	-1.0433259862337	-1.03357199974786	0.00817252203598695	0.977930989854978	0.00817252203598695	0.977930989854978	0.999992809557747
ENST00000368301.6	-0.320809376627159	-0.758957307929654	-0.438488758516669	0.0394475061192465	-0.0959898324552363	-0.534138101776566	-0.439017280907751	0.10039385586859	-0.439017280907751	0.10039385586859	0.503545135627105
ENST00000353704.3	0.0675389293259538	0.438323841109952	0.365088137708568	0.302998293008369	-0.692921082002244	-0.322136657726078	0.371311213510438	0.377380436207885	0.371311213510438	0.377380436207885	0.825494826418679
ENST00000306562.8	-0.528304779020624	-0.0567682557012227	0.469177043615941	0.0913453875716877	-2.42112945825431	-1.94959323478485	0.469870244517517	0.184136955832744	0.469870244517517	0.184136955832744	0.656995078793464
ENST00000263697.6	-0.0372994467608009	-0.0148858231430024	0.0218039030028605	0.821161616351323	-0.837689814093464	-0.815276210099859	0.0222884340001412	0.835307861154427	0.0222884340001412	0.835307861154427	0.986238761634838
ENST00000381571.6	-0.288420541321906	-0.273536806679519	0.0103574078488915	0.97486837801296	0.969993394210353	0.984876923853619	0.0122405726458008	0.974232929135986	0.0103574078488915	0.97486837801296	0.999992809557747
ENST00000353258.8	-0.15038604351449	-0.0396345930691961	0.108732468698149	0.672579067325069	-1.40204323420626	-1.29129203922599	0.109667934240136	0.738647481361257	0.109667934240136	0.738647481361257	0.969408962699509
ENST00000341298.3	-0.530602466731985	-0.246664050382876	0.280552016489074	0.360109232599108	0.932895125705753	1.21683346105936	0.282677407321341	0.354091579294734	0.280552016489074	0.360109232599108	0.816668202460023
ENST00000629385.1	0.270916239253026	-1.10187190937861	-1.32836956584835	0.817239174362697	1.89328083055037	0.520469313988357	-1.33337292524022	0.659751551777069	-1.32836956584835	0.817239174362697	0.981685707601364
ENST00000293861.8	-0.355538955048967	-0.343855675867491	0.0106632645569005	0.953751720361248	-2.76473687332865	-2.75305374475993	0.0104244086980074	0.965520985215563	0.0104244086980074	0.965520985215563	0.999476573169408
ENST00000621737.4	0.736112308023934	-0.224039669831241	-0.960637544475943	1.75665302623375e-08	0.496515054429185	-0.463637037560274	-0.960400344353674	1.59332924688664e-06	-0.960400344353674	1.59332924688664e-06	0.000111203392955123
ENST00000273986.10	-0.625178730513135	-0.279623551248616	0.343678339386337	0.0964045654531591	0.661665577708034	1.00722071225824	0.344561758944239	0.10052690424454	0.344561758944239	0.10052690424454	0.503646252467118
ENST00000328771.9	0.5591412266067	0.278395167652492	-0.281608350623477	0.019355733151316	-0.635279500496001	-0.916025592749575	-0.280684037408041	0.0434873029219578	-0.280684037408041	0.0434873029219578	0.335435598757784
ENST00000356033.8	-0.689507976268039	-0.373294065073312	0.315286748526028	0.0424335429257894	2.4589424292089	2.77515643314665	0.316068085703152	0.00152348260531755	0.315286748526028	0.0424335429257894	0.330769005921919
ENST00000405709.7	-0.158482946111243	0.0234743769962597	0.178755983069859	0.55417269474298	1.11300754429044	1.29496482680572	0.181096369080066	0.537189968148329	0.178755983069859	0.55417269474298	0.912994840598993
ENST00000334062.8	0.548091007938969	0.469553451407009	-0.0800753870858091	0.704899675639308	-1.08563720492751	-1.16417491243038	-0.0783716575292925	0.765159124837908	-0.0783716575292925	0.765159124837908	0.973938672590739
ENST00000278505.5	-0.604341046517959	-1.05486941941777	-0.45452768351524	0.0759777368940248	-0.685216800115449	-1.1357453292419	-0.453928478771193	0.113990718592051	-0.453928478771193	0.113990718592051	0.536551661465842
ENST00000245407.8	0.456912882395748	0.667062395550197	0.201088889833656	0.607013171762688	-0.471114995827556	-0.260965668450375	0.211325850343299	0.635246896001017	0.211325850343299	0.635246896001017	0.946504005587976
ENST00000596272.5	-0.239819574657364	-0.1647112006859	0.0749189041907889	0.359659258725011	2.30092312415371	2.37603153720628	0.0751113966684638	0.125376924871411	0.0749189041907889	0.359659258725011	0.816637132218332
ENST00000357590.9	0.353611138779655	0.0868314009977367	-0.269898857823751	0.235747088806065	1.69102076209421	1.42424109001447	-0.26696649389235	0.180954228257864	-0.269898857823751	0.235747088806065	0.715156036785786
ENST00000278618.9	-0.319926680976047	-0.119231227825487	0.199498477952336	0.172782303626508	1.50954933481858	1.71024484706655	0.200533677362054	0.0723556245025701	0.199498477952336	0.172782303626508	0.639092438852435
ENST00000466681.2	-0.578549833081354	-0.459216664287507	0.117756438526111	0.591376686379252	0.867953551419054	0.987286649329138	0.118268421403863	0.602439604576257	0.118268421403863	0.602439604576257	0.93450165516734
ENST00000460680.6	-0.045055417757827	-0.092947507160887	-0.049127206271613	0.813206778506685	-1.73743342098737	-1.78532567647646	-0.0485423599565546	0.847555116807201	-0.0485423599565546	0.847555116807201	0.98756037446806
ENST00000375153.8	0.531743151228564	0.525356817786199	-0.00951308534207462	0.956769196751609	0.616832322821046	0.610445998018566	-0.00598890111235439	0.97623403214224	-0.00598890111235439	0.97623403214224	0.999992809557747
ENST00000566115.5	-0.00376057344104025	0.237021805416857	0.236073112862054	0.412834871576129	1.40405425165755	1.64483674765463	0.240575974163682	0.291293351544832	0.236073112862054	0.412834871576129	0.847098317183784
ENST00000631357.2	0.524402476023752	-0.153540677745191	-0.683390557249502	0.0338279185780853	0.542819358194307	-0.135123924994043	-0.680005952506058	0.0532732210618905	-0.680005952506058	0.0532732210618905	0.36926369667557
ENST00000324447.7	0.209842355249025	0.00289254420457617	-0.209812178300592	0.291967325336974	0.870107160802018	0.663157360956488	-0.207588094382163	0.282851177332542	-0.209812178300592	0.291967325336974	0.76666043913082
ENST00000375541.10	1.89474412589557	1.62570160499393	-0.271162402269859	0.294120227710391	-1.06250529201613	-1.33154798701278	-0.264842530946997	0.460549110608831	-0.264842530946997	0.460549110608831	0.877504526509557
ENST00000297578.9	-0.215785746480294	-0.036284287317613	0.178064568617192	0.306385367796414	0.153697012269775	0.333198425166086	0.178900550527015	0.336927429944638	0.178900550527015	0.336927429944638	0.805218745484265
ENST00000559717.6	1.10346269661326	0.343653324937885	-0.761108294962116	9.02598737215382e-06	-0.77390418860721	-1.53371364639787	-0.760096990813798	0.000282583464055718	-0.760096990813798	0.000282583464055718	0.00954291570730549
ENST00000232375.8	0.237506184114949	0.522842668724242	0.281638426063127	0.292416383096122	-0.345989880343771	-0.0606535014192378	0.285770036729041	0.34228533803495	0.285770036729041	0.34228533803495	0.80851147519275
ENST00000291572.13	-0.349750585911158	-0.0463862655432515	0.302397596991814	0.171974291806012	-2.13414346687848	-1.8307794139472	0.302436672128517	0.303745004169364	0.302436672128517	0.303745004169364	0.779344591828824
ENST00000160827.9	-0.16651770525414	0.0309261021058904	0.196910656205079	0.0584970034087483	1.0871285468405	1.28457236317981	0.197350189726242	0.0389439675123137	0.196910656205079	0.0584970034087483	0.388444668304811
ENST00000396861.5	-0.341419455328549	-0.254461146561294	0.0868783736791576	0.0965264067357212	1.92829331790864	2.01525164880575	0.0869306094888653	0.00617799176532483	0.0868783736791576	0.0965264067357212	0.494606195526835
ENST00000373699.6	-0.118656695915931	0.0192225674529875	0.137247237483504	0.193397056132061	0.693953494608836	0.831832768343629	0.137693194547975	0.156908899516331	0.137247237483504	0.193397056132061	0.667149150805975
ENST00000286317.6	-0.426514214996417	0.0772099820214295	0.495825364635706	0.226004602223303	1.01465146298297	1.51837571982787	0.502255115131464	0.162248480940848	0.495825364635706	0.226004602223303	0.705045183261353
ENST00000535902.6	-0.560310389739014	-0.445058720324712	0.102983160669733	0.827441887720779	-0.463325830354583	-0.348074443485264	0.109732984393394	0.828520441427379	0.109732984393394	0.828520441427379	0.985056957385417
ENST00000572272.6	1.38955172395713	0.600458294199427	-0.793491894817988	0.0231194775190725	-1.256245257948	-2.04533896286966	-0.787590218510618	0.0814695742622566	-0.787590218510618	0.0814695742622566	0.458439073795354
ENST00000252934.10	-0.197691347328734	-0.130976863482052	0.0648605462090905	0.73215738716345	1.20369211723682	1.27040664067859	0.0663741702913253	0.681554555117861	0.0648605462090905	0.73215738716345	0.966910186362275
ENST00000600859.5	0.203366238594487	-9.46982766919516	-4.8784943322709	0.762259902634118	-1.89095680813187	-11.5642908574089	-5.24382305384061	0.50735903864254	-4.8784943322709	0.762259902634118	0.973938672590739
ENST00000615907.4	-0.00155254280329038	0.0654654807300384	0.0658799304401771	0.651428805561608	-0.397886275246441	-0.330868287950134	0.0669201391687355	0.675945335322075	0.0669201391687355	0.675945335322075	0.955007016035643
ENST00000393909.7	-0.496233632940207	-0.3646811572417	0.130285611550213	0.373435912471872	0.156635935694896	0.288188401905243	0.131225170851299	0.370462079827792	0.130285611550213	0.373435912471872	0.824302549400977
ENST00000394295.6	-0.213728059379661	0.143252754522658	0.351190049642447	0.310052854212993	0.185797068813213	0.542777745671223	0.356523483287278	0.334209551280234	0.356523483287278	0.334209551280234	0.804298999694894
ENST00000381401.11	0.150765020131218	-0.13289697635898	-0.284062185026399	1.04797624405193e-05	0.41812596973927	0.134463983931014	-0.283704542140753	7.11188276896398e-07	-0.284062185026399	1.04797624405193e-05	0.000573271329178676
ENST00000238831.9	0.0217016805106991	-0.173448334494258	-0.197100375654269	0.315582266225451	1.15623998499185	0.961089976197692	-0.195933098720559	0.301031969547895	-0.197100375654269	0.315582266225451	0.789123330491303
ENST00000270142.11	-0.227230338867822	-0.120848542965785	0.106147562461353	0.0996853545397622	0.342832518930402	0.449214333146468	0.106350114688657	0.0339013352641837	0.106147562461353	0.0996853545397622	0.502398300768124
ENST00000357039.9	-0.26871797738058	-0.637527654088712	-0.376091829477578	0.255283544338435	-0.226144511740432	-0.594954356590361	-0.373220906039752	0.303974593238502	-0.373220906039752	0.303974593238502	0.779382539542347
ENST00000644327.1	-0.234863443211285	-9.64199156621977	-4.63238458157176	0.791131180796765	-3.85951444429611	-13.2667751971464	-4.98742521133951	0.5262195742717	-4.63238458157176	0.791131180796765	0.97721953884442
ENST00000401041.5	-0.115639267537726	0.00795668306068289	0.123201540222879	0.626010097647978	-0.789827353967969	-0.666231800778722	0.122678560709228	0.727427332957626	0.122678560709228	0.727427332957626	0.965630097540277
ENST00000646667.1	1.02389625926905	0.982338247532458	-0.042419822099576	0.786673434396737	-2.25511560596336	-2.29667372505489	-0.040849796427648	0.842030536646812	-0.040849796427648	0.842030536646812	0.987420454312354
ENST00000381867.6	-0.227121125379417	0.234340035966071	0.458334662837606	0.0781854555330877	-1.07275796409869	-0.611296974418474	0.461148887733467	0.135629509109904	0.461148887733467	0.135629509109904	0.579807640927488
ENST00000313899.12	-0.304853892744986	-0.240925797252261	0.0636872408780214	0.313339406961216	-0.220150006658271	-0.156221913615672	0.0638336482214795	0.322351777818418	0.0638336482214795	0.322351777818418	0.793956614448048
ENST00000407983.7	-0.0270419983665057	0.134347797755312	0.158113878737457	0.709363231359451	3.23547875149484	3.39686890812025	0.161051478034516	0.485009159571592	0.158113878737457	0.709363231359451	0.959035461844708
ENST00000401558.7	-0.155283042254787	-0.303534075966012	-0.148616199485403	0.0448868754648278	0.0648153522381924	-0.0834356681018318	-0.148266513176152	0.0252399174666829	-0.148616199485403	0.0448868754648278	0.342814323634475
ENST00000443785.5	1.8487326945548	1.00398432634988	-0.85285346981589	0.0202142275688932	0.17978792360021	-0.664960084913513	-0.843300035342598	0.00726796546948512	-0.85285346981589	0.0202142275688932	0.213983245812969
ENST00000619049.4	0.0267778848092718	0.0425652720367921	0.0145409225603248	0.934088096244963	-0.651194143442924	-0.635406932806228	0.0151641418829072	0.952428612122447	0.0151641418829072	0.952428612122447	0.997947646833983
ENST00000350498.8	-0.208248704756244	-0.0682639110887692	0.139243019525167	0.149703259461739	-0.911417338479774	-0.771432557717499	0.139945084398024	0.179233768404369	0.139945084398024	0.179233768404369	0.648488368093893
ENST00000366649.7	-0.314198369819868	-0.159537121731117	0.153456202046048	0.342001180333414	-0.110752615251699	0.0439085853780234	0.154247211545714	0.379563451165922	0.154247211545714	0.379563451165922	0.826787290325444
ENST00000016171.6	0.2826133454654	0.320548977037269	0.0359508737031025	0.856703594368206	1.26277581616527	1.30071148899472	0.0378383148289091	0.818279748878873	0.0359508737031025	0.856703594368206	0.987674101333158
ENST00000283875.6	-0.223361950488585	0.183300789080601	0.404764869434916	0.0688190806872195	-0.460034844541703	-0.0533722534930794	0.405956329087489	0.124222987543512	0.405956329087489	0.124222987543512	0.556573013512005
ENST00000617312.4	-0.00540964601184374	-0.0700708069724438	-0.0662810611879783	0.863650330934266	-1.75402497233546	-1.81868665269923	-0.0661275151697724	0.877946669177115	-0.0661275151697724	0.877946669177115	0.990034750462838
ENST00000350638.10	-0.363653023308512	-0.405432092102691	-0.0492138167256435	0.868661666161592	1.59781836205095	1.55603944584334	-0.0437917642401526	0.877514578733446	-0.0437917642401526	0.877514578733446	0.990034750462838
ENST00000639435.1	0.8356623554051	-0.194778733672804	-1.03117720356109	0.22369031344407	-0.956125144940472	-1.98656872337171	-1.03692697982053	0.296004054831098	-1.03692697982053	0.296004054831098	0.771021504686708
ENST00000320619.10	-0.478805762346511	-0.341340750106226	0.130168850530713	0.721791257002451	-0.947287455765305	-0.809822712168735	0.133839186162293	0.750152970261763	0.133839186162293	0.750152970261763	0.971852114155963
ENST00000321998.10	-0.243888173828717	-0.117862042456764	0.123242707000295	0.574649843523727	-0.263329017682246	-0.137302978214148	0.124900678559835	0.608141282893077	0.124900678559835	0.608141282893077	0.93508252068776
ENST00000262432.13	0.397498684306624	0.206075777517263	-0.191689808601572	0.302840403306749	-0.703233007670233	-0.894656047913379	-0.191582668451817	0.408733844876884	-0.191582668451817	0.408733844876884	0.844850185897481
ENST00000414416.2	0.21688885979705	0.0312370731106904	-0.193303669674068	0.538788452997427	1.16529592204492	0.979644209712822	-0.186535554274695	0.523812965498394	-0.193303669674068	0.538788452997427	0.910257141659515
ENST00000380171.8	-0.158094862383967	-0.135305800111529	0.0209205951833349	0.910446421740326	0.534104635457002	0.556893697040117	0.0221743939965817	0.896403138485623	0.0209205951833349	0.910446421740326	0.994037071323103
ENST00000559471.6	0.00184245498545366	-0.249379307895124	-0.255035314545741	0.44637911132802	-1.12878758485393	-1.38000969827034	-0.254321351604596	0.530840692244322	-0.254321351604596	0.530840692244322	0.910257141659515
ENST00000415933.5	0.721739246526241	0.847899883423197	0.121561736058677	0.785678240361947	-2.6487389899272	-2.52257887659267	0.130833124049079	0.845830136304185	0.130833124049079	0.845830136304185	0.98756037446806
ENST00000174618.5	-0.14200418334605	0.0465754862572046	0.182889325729924	0.551989864657306	-0.637774139602474	-0.449194638089335	0.187084031286871	0.591883479634525	0.187084031286871	0.591883479634525	0.930391552330132
ENST00000398844.7	0.105767852815006	-0.220089575527147	-0.327062040245301	0.0837699925982323	0.495846417571811	0.16998888880466	-0.326617015858848	0.126133165038458	-0.326617015858848	0.126133165038458	0.560838150346745
ENST00000236959.14	0.0494639568944577	0.0376478225687209	-0.0121403821381962	0.881560824333288	0.786298169812964	0.774482041080315	-0.0119286322158432	0.880708521778831	-0.0121403821381962	0.881560824333288	0.990034750462838
ENST00000310015.11	-0.294850742875661	-0.274924087789031	0.0187195125611805	0.906122515571479	0.239213526799267	0.259140138472325	0.0194835740769403	0.909100737785426	0.0194835740769403	0.909100737785426	0.994037071323103
ENST00000532425.6	0.56556503996903	0.312723771190685	-0.27274591584697	0.599435144910919	1.38741898534914	1.13457786751762	-0.253250442730205	0.611974365863128	-0.253250442730205	0.611974365863128	0.935977722216121
ENST00000377034.9	1.71031976504528	1.56993349849171	-0.144421193197929	0.693176613334713	-2.07149494796531	-2.21188154462046	-0.131940518783113	0.808938760862611	-0.131940518783113	0.808938760862611	0.980030778302194
ENST00000382291.7	-0.562539037722598	-0.482601466898654	0.069810587754966	0.869841753778408	-0.0158216169076243	0.0641151865253056	0.0761671743414647	0.859363866018847	0.069810587754966	0.869841753778408	0.988700680725802
ENST00000367409.9	0.224333300924159	0.467116820552516	0.241350940126674	0.124664924579495	-0.655308933701596	-0.412525464962882	0.2429955860298	0.175732792084325	0.2429955860298	0.175732792084325	0.643431168074493
ENST00000369774.8	-1.07883373683686	-0.882744632603326	0.19172402877257	0.624742557510693	-1.3105719607272	-1.11448347270863	0.188722937672433	0.700563208718349	0.188722937672433	0.700563208718349	0.956774584646382
ENST00000357606.7	-0.554682509629436	-0.486298722364938	0.0661536856666824	0.808137977165123	-2.30732677057064	-2.23894324127155	0.0653604426315857	0.846194741008452	0.0653604426315857	0.846194741008452	0.98756037446806
ENST00000368932.5	0.0800217169645358	-0.0606114712457724	-0.143292691727272	0.467486536620175	0.781313131539145	0.64067996107954	-0.141084686508588	0.457471469124812	-0.143292691727272	0.467486536620175	0.881433627968188
ENST00000340553.8	-0.250669786532673	-0.0119430237290745	0.236968841755348	0.325007685261336	-0.199444681851864	0.0392819218529142	0.237719255526705	0.395693206866805	0.237719255526705	0.395693206866805	0.837878171347234
ENST00000342462.5	-0.578468071055315	-0.530264563246885	0.0443666815735972	0.865417054140601	0.0768056025368645	0.125009033148995	0.0462413295194817	0.864495131909325	0.0443666815735972	0.865417054140601	0.988566960266573
ENST00000265978.8	0.302839487686305	-0.695565009294587	-1.01079497854708	0.0341174547961706	0.570902347921426	-0.427502470124935	-1.00645903281283	0.0531181904453495	-1.00645903281283	0.0531181904453495	0.368994957794251
ENST00000367242.4	0.0617436918168137	-0.218859634771629	-0.281691868076327	0.0581542654637878	-2.04455113196933	-2.32515454731842	-0.281263770765512	0.12608988614336	-0.281263770765512	0.12608988614336	0.560838150346745
ENST00000393119.7	-0.0523253579851815	0.0167724723519781	0.0655528118488262	0.805089657413322	0.334907348044166	0.404005116976838	0.0685876635552947	0.80228095541047	0.0655528118488262	0.805089657413322	0.980030778302194
ENST00000647811.1	-0.290333044127747	-0.0249058913539913	0.26362299643136	0.138735326783683	-0.99854408454614	-0.733117010140609	0.265022760102244	0.195482092557741	0.265022760102244	0.195482092557741	0.669241805373592
ENST00000342206.10	0.203854691539227	0.250734034343251	0.0452258264334133	0.783968779512526	0.186879611998573	0.233758936077851	0.0466847238205967	0.781967049530246	0.0452258264334133	0.783968779512526	0.976827070180267
ENST00000245960.9	-0.266789479770604	-0.475095439052923	-0.209332735235223	0.478006647375906	-0.0606020096033825	-0.268908325888823	-0.210153657062614	0.546534004319214	-0.210153657062614	0.546534004319214	0.911372105072421
ENST00000545606.6	-0.301483677183891	-0.37131085219656	-0.0709623459323681	0.620804773209379	1.47322877357291	1.40340162212133	-0.0700307855739759	0.587606327714355	-0.0709623459323681	0.620804773209379	0.94273896071721
ENST00000619979.4	0.102435680337267	-0.143899884010579	-0.247816308707481	0.0742019082475086	0.490907936808904	0.244572419518822	-0.246517307528074	0.0413823757901629	-0.247816308707481	0.0742019082475086	0.441377745851029
ENST00000330452.8	-0.251856407874305	-0.229506318736702	0.0164285780449935	0.963631223156466	-0.199743421575399	-0.177393432068957	0.0203401439871156	0.951406440141599	0.0164285780449935	0.963631223156466	0.999476573169408
ENST00000373842.9	-0.443598857952478	-0.0947887045616458	0.34665399908829	0.0947592740742723	0.560384820215652	0.909194951968255	0.348122594916958	0.0903688144312332	0.34665399908829	0.0947592740742723	0.490919587097928
ENST00000265069.13	-0.0220850587962865	-0.0485847969779024	-0.0267929766271151	0.801800136705794	-0.402477180503595	-0.428976958939913	-0.0267929770377542	0.828072614515319	-0.0267929770377542	0.828072614515319	0.985056957385417
ENST00000401406.3	-0.299452277877719	0.249566758062932	0.544809731511829	0.0671525507586021	1.1340666158477	1.68308573742825	0.548554418451573	0.0275150904732059	0.544809731511829	0.0671525507586021	0.417394151674957
ENST00000261854.10	-0.0672568749715988	-0.275194797173043	-0.209397991103679	0.265194094849127	1.02661464962025	0.818676702135542	-0.208516316547681	0.272337468491269	-0.208516316547681	0.272337468491269	0.750655299995429
ENST00000249806.11	-0.1691435637784	-0.109244258474356	0.0579042800075613	0.735933885706262	0.205255842466568	0.265155130700838	0.0594483938781956	0.732238679773116	0.0579042800075613	0.735933885706262	0.968655465368729
ENST00000368223.4	-0.549586758422659	-0.484679005028616	0.0607756827762	0.806310656166801	-0.212259461548775	-0.147351788422569	0.0630813479353063	0.809092038268895	0.0630813479353063	0.809092038268895	0.980030778302194
ENST00000284320.6	-0.154479888527739	-0.194380623642603	-0.040506402843191	0.704777539698628	0.694069233515648	0.654168504302119	-0.0400183737964815	0.697760995041747	-0.040506402843191	0.704777539698628	0.957518373981254
ENST00000552218.5	-0.25571357524946	-0.0802408642058766	0.172360477325484	0.451160019684155	0.926497879194918	1.10197064190434	0.175036414149792	0.381109222803957	0.172360477325484	0.451160019684155	0.871262153892816
ENST00000647169.1	-0.13622497686319	-0.233213007224696	-0.0992703505364045	0.582045148598862	0.0342876109000081	-0.0627004440348724	-0.0975513839854205	0.60419571376667	-0.0975513839854205	0.60419571376667	0.93508252068776
ENST00000316937.8	0.171186780894474	0.146828217620754	-0.0304429144008624	0.910509209371528	0.192752542004208	0.168393930035057	-0.0252877839202839	0.933825741142042	-0.0252877839202839	0.933825741142042	0.995723172221685
ENST00000305943.8	-0.420835140991586	-0.360353679807904	0.059180151001341	0.691015675378483	0.221863810650223	0.282345257048762	0.059998858499583	0.688766650808969	0.059180151001341	0.691015675378483	0.955281164295289
ENST00000456283.7	-0.502210595666747	0.48510250432693	0.982823402869742	0.00720278196488905	-1.25324576442714	-0.265933070112929	0.987271055344986	0.0319084819482165	0.987271055344986	0.0319084819482165	0.283739497374494
ENST00000536438.5	0.040964663314675	-0.132182694703989	-0.173649170625352	0.135764513440467	-0.937910257797902	-1.11105767792688	-0.173271176256668	0.217113364306957	-0.173271176256668	0.217113364306957	0.695924247340576
ENST00000642445.1	2.49828587373656	-0.173758303315101	-2.67553336340936	3.33595314252559e-08	6.91980310686325	4.24775947799403	-2.67296459294694	5.16665958284167e-24	-2.67553336340936	3.33595314252559e-08	3.27765493226786e-06
ENST00000296135.11	0.624149415338507	0.149865295741545	-0.490272980414192	0.319462325341125	1.47108437762835	0.99680033886251	-0.476565306811537	0.310138159291764	-0.490272980414192	0.319462325341125	0.792511154786221
ENST00000509148.1	-0.699085005952819	0.842060269738849	1.54033939930356	0.00317459546513676	0.736718786377781	2.2778635220078	1.54309275653983	0.0096363216812218	1.54309275653983	0.0096363216812218	0.134734152085573
ENST00000595635.5	-0.326149389146019	-0.048676565388826	0.274317602906319	0.458183158638879	-2.68990518088375	-2.41243285771825	0.274531844294071	0.571701972494548	0.274531844294071	0.571701972494548	0.919032756721252
ENST00000266671.9	-0.00449907647049065	0.241100276471622	0.235245352305837	0.57932557273041	-0.404908738200102	-0.159309620283128	0.244550117105425	0.607083979052089	0.244550117105425	0.607083979052089	0.93508252068776
ENST00000507469.5	0.489421916091872	-0.319069690546493	-0.792104685288426	0.921524572117156	-2.1862408057362	-2.99475944944645	-0.786704226353748	0.817617603415796	-0.792104685288426	0.921524572117156	0.994037071323103
ENST00000505490.3	-0.329237005591001	-0.190272410272322	0.138609339180817	0.0458049940879828	0.424144567194559	0.563109173906757	0.138828490374478	0.0217446761668155	0.138609339180817	0.0458049940879828	0.346706462356309
ENST00000368715.5	0.0727891129673297	0.361308338617191	0.26667841586578	0.728605296596712	1.92027396647937	2.20879363487823	0.288735309340386	0.531685473324151	0.26667841586578	0.728605296596712	0.966071326774709
ENST00000600228.6	-0.22005869670343	-0.542440473536436	-0.330815007698428	0.395635401473343	-0.860289680016143	-1.1826717834003	-0.328119223030968	0.467787591617079	-0.328119223030968	0.467787591617079	0.881433627968188
ENST00000400788.9	0.500956862739922	0.411983688705588	-0.0907842828918515	0.604817870455561	0.619284925726629	0.530311746408408	-0.0890663924456319	0.619765232018486	-0.0890663924456319	0.619765232018486	0.942028258940684
ENST00000398712.7	0.281888680497059	0.410633192875131	0.124036930464614	0.677456790303466	0.687032678160842	0.815777200428916	0.128486362438286	0.646889372281435	0.124036930464614	0.677456790303466	0.955007016035643
ENST00000372159.7	0.535301146985258	0.106271199025396	-0.430445996427682	0.00258915492031018	0.358270666961706	-0.0707592926216556	-0.429357179936705	0.00409718037277353	-0.429357179936705	0.00409718037277353	0.0744406918715764
ENST00000456324.5	-0.578848734819474	-0.259087359385646	0.318832420370149	0.057299638828	-3.00274751060367	-2.68298627382773	0.319087768382892	0.135483369044637	0.319087768382892	0.135483369044637	0.57954581183786
ENST00000537817.5	-0.188309016363669	0.0126685842862695	0.195408477827021	0.485726102215337	0.233948080455149	0.434925654829796	0.200370635141441	0.472338792565354	0.195408477827021	0.485726102215337	0.891628542430475
ENST00000262177.9	0.184154293807935	0.0897194430019645	-0.0950581337552978	0.486674016734737	-0.648827372682348	-0.743262300348445	-0.0947086574054916	0.56470179232712	-0.0947086574054916	0.56470179232712	0.91792829034831
ENST00000487273.7	0.299548212439255	0.236629948531045	-0.0652667131437763	0.741398846814697	-1.32382611510079	-1.38674448613309	-0.0631613365860462	0.791191561729822	-0.0631613365860462	0.791191561729822	0.97721953884442
ENST00000381554.8	0.168915532381661	-0.200986097693828	-0.372288146462779	0.294221706126661	1.37567335339682	1.00577151784613	-0.371418166156419	0.324333867249126	-0.371418166156419	0.324333867249126	0.796238801985597
ENST00000393295.8	0.0298855786574303	-0.0669804231253188	-0.0991713977559989	0.770248835160285	-2.48724453165338	-2.5841109589066	-0.0997302040793135	0.814623108105647	-0.0997302040793135	0.814623108105647	0.981543737829402
ENST00000397149.4	-0.274052400454472	-0.122665789870581	0.150503793456715	0.178012502217301	0.586351609890517	0.737738225705762	0.151209280324953	0.154398217979154	0.150503793456715	0.178012502217301	0.646532007352913
ENST00000441802.7	-0.405957673338653	-0.399970017977998	0.00576596548637331	0.957119144480937	-1.13127162036033	-1.12528428708793	0.00496528639525762	0.98517740468735	0.00496528639525762	0.98517740468735	0.999992809557747
ENST00000445771.6	-0.256922739479715	-0.00937506541135512	0.246037069395683	0.420813094809712	-0.61358910193792	-0.366041834638354	0.245660795029292	0.532983453594291	0.245660795029292	0.532983453594291	0.910257141659515
ENST00000287169.8	-0.29257647571011	-0.552856760935493	-0.261607370249863	0.0920308944265431	-1.14728437029096	-1.40756473321469	-0.261102137549751	0.149790747572222	-0.261102137549751	0.149790747572222	0.604329622994323
ENST00000372718.8	-0.134190673114362	-0.237181172665489	-0.103634170098426	0.298342089097896	-0.311324987959681	-0.414315497773636	-0.103184293268992	0.32663378521982	-0.103184293268992	0.32663378521982	0.798910202022414
ENST00000372158.6	-0.539712234527479	-0.0505061420684609	0.487726206236362	0.0074119970975105	-0.510005575048065	-0.0207995692238994	0.488480528034638	0.0183140362615269	0.488480528034638	0.0183140362615269	0.202776856637475
ENST00000482604.5	-0.0574618721817975	-0.111715866771541	-0.0558633420925503	0.788581813162212	3.74959541786211	3.69534168031001	-0.0544898819618531	0.63877746680434	-0.0558633420925503	0.788581813162212	0.977199313127691
ENST00000556147.5	-0.00755133499512365	0.208972311343065	0.214651187668646	0.328603369556079	2.49038109435242	2.70690490506993	0.216306387867232	0.0925078233594959	0.214651187668646	0.328603369556079	0.799198774310868
ENST00000373337.3	0.111577867894022	0.247572087770128	0.128187144150817	0.742158401090931	1.43102466026921	1.56701900248846	0.135308613745313	0.639494255033837	0.128187144150817	0.742158401090931	0.970382909579493
ENST00000380909.8	-0.204402375719692	0.0367585142140975	0.23904369020061	0.230155389860016	0.0402023723338615	0.281363222834887	0.240900338174821	0.247785731132679	0.240900338174821	0.247785731132679	0.726314164382609
ENST00000374389.8	0.934120404618226	0.0592376948521677	-0.875201817034492	1.44129572521091e-19	-0.260786592020456	-1.13566932999099	-0.875136181203847	4.59786670790442e-15	-0.875136181203847	4.59786670790442e-15	1.32944031668551e-12
ENST00000565488.6	-0.0612364107810931	-0.392347314980453	-0.333576676413696	0.0790846459059416	0.0458927007941923	-0.285218245689635	-0.331896956394001	0.100901692793917	-0.331896956394001	0.100901692793917	0.505257363223375
ENST00000285814.9	-0.211239422692985	-0.149907092485734	0.0606097674262969	0.566551210214767	0.393255218279971	0.45458755745372	0.0612882352151302	0.537236843831634	0.0606097674262969	0.566551210214767	0.91852081306197
ENST00000432899.5	-0.597148840515713	-0.311436602759122	0.279182194513133	0.887653270630357	6.32006488906865	6.60577938046393	0.285302831917186	0.0649052792265131	0.279182194513133	0.887653270630357	0.990977623699585
ENST00000367534.5	-0.519358758943285	0.0113974297463387	0.527744059599227	0.031904724861258	-1.08467036385568	-0.553914323363834	0.52969728461235	0.0632058167249826	0.52969728461235	0.0632058167249826	0.405350358210915
ENST00000317615.11	-0.270502604039268	-0.158772833464387	0.11009721612364	0.556883307949688	1.82825140542133	1.93998126033172	0.111411069912784	0.422160194100096	0.11009721612364	0.556883307949688	0.913693105779969
ENST00000261507.11	-0.0132143220775609	0.205110606452153	0.210341720421312	0.633367778847576	1.85180870543774	2.07013383604954	0.21790588932443	0.504027187326176	0.210341720421312	0.633367778847576	0.946504005587976
ENST00000351298.9	0.223875591651171	0.601485228075265	0.374037280240356	0.161634208514381	-0.538435433865011	-0.160825921158833	0.378509218923719	0.218782575568343	0.378509218923719	0.218782575568343	0.697787477072686
ENST00000310118.9	-0.266965552687638	-0.190055642595938	0.0766592902627855	0.236574307307884	0.122855418639329	0.199765337250914	0.0768776648669041	0.185982587432035	0.0766592902627855	0.236574307307884	0.71532354530192
ENST00000345080.5	-0.214461552018584	-0.069442255182805	0.1442630129251	0.385370450591761	-1.90592514300727	-1.76090599879079	0.14426300828501	0.505044671588826	0.14426300828501	0.505044671588826	0.901261166721728
ENST00000648921.1	-0.303183838546796	-0.664538963546518	-0.363378622524746	0.382883273980853	-2.12419852739869	-2.48555444175021	-0.366815799761681	0.477910321162487	-0.366815799761681	0.477910321162487	0.885797152044757
ENST00000429815.6	-2.37418019654872	0.0959719961954824	2.46701506309255	1.16417178238572e-06	2.59397249896428	5.06412523338585	2.47006691471602	2.83289274794979e-32	2.46701506309255	1.16417178238572e-06	8.29677354770671e-05
ENST00000319121.4	-0.596695785189283	-0.432192512342774	0.161998741841171	0.451514422313669	-0.763108078112171	-0.598604919644216	0.163056248167928	0.504102481061185	0.163056248167928	0.504102481061185	0.901261166721728
ENST00000374023.8	-0.0637523146421668	-0.13008834664013	-0.0668694521227882	0.728503463837393	-2.7760273001751	-2.84236351131261	-0.0672426596629574	0.784627988636426	-0.0672426596629574	0.784627988636426	0.976827070180267
ENST00000473835.7	-0.268148003414226	-0.0388401676997663	0.228725865671587	0.00838999842064263	0.00713136344807203	0.236439200591113	0.229131767990248	0.00696727241479948	0.228725865671587	0.00838999842064263	0.123231907136289
ENST00000551671.5	-0.572783117252987	-0.149175560514314	0.422083965881042	0.201488843876414	2.1361920812859	2.55979966926855	0.42286346314287	0.151456305088048	0.422083965881042	0.201488843876414	0.676231558646611
ENST00000285848.9	-0.0470615027259615	-0.108858726296985	-0.0624318465552158	0.516378212126171	1.2270855991658	1.1652883948779	-0.061860102138851	0.459559493975572	-0.0624318465552158	0.516378212126171	0.906336100059834
ENST00000326291.11	0.85476589655802	0.438724951732101	-0.417922132998048	0.185833290340442	0.121530206744382	-0.294509834369109	-0.415681013996732	0.268166216574647	-0.415681013996732	0.268166216574647	0.747616779504946
ENST00000309822.7	-0.210398124011928	-0.47456997184813	-0.267042989179746	0.285299269897747	-0.509734274392036	-0.773906301771343	-0.266356510313349	0.357178074504152	-0.266356510313349	0.357178074504152	0.815169819681051
ENST00000262225.8	-0.393619010792551	-0.284272750279133	0.109219348531796	0.340107458245313	-1.49923037616208	-1.3898841964415	0.109148965804773	0.45249885777125	0.109148965804773	0.45249885777125	0.872245417265723
ENST00000394818.8	-0.20749301956004	-0.0208563038743118	0.185944950186165	0.173300882910818	-0.596201129510015	-0.409564466075521	0.186523758874481	0.233578975751781	0.186523758874481	0.233578975751781	0.713900258386747
ENST00000614623.4	0.915251778869951	0.315474733169752	-0.601468219766245	0.000225322909829428	-0.979135381913791	-1.57891247864099	-0.599870920505278	0.00171656679638857	-0.599870920505278	0.00171656679638857	0.0397520731795248
ENST00000469858.5	0.516646993056058	1.04753317255177	0.52948571119189	0.195663255686729	-3.56765218523185	-3.03676680317659	0.537449421021705	0.394602719260847	0.537449421021705	0.394602719260847	0.837564892228788
ENST00000480945.6	0.420903069735503	0.440013767536736	0.0188212577543418	0.876944212191537	-1.49882317785253	-1.4797125782407	0.0191832044983924	0.910703323840766	0.0191832044983924	0.910703323840766	0.994037071323103
ENST00000378875.7	0.0990566011102006	-0.0565397685780958	-0.162934752849079	0.621845418859499	1.55912251240722	1.4035262751355	-0.156516566995313	0.593208644331717	-0.162934752849079	0.621845418859499	0.94273896071721
ENST00000418458.6	-0.0197841983571745	-0.215456091077078	-0.196312698479007	0.0295221945711674	-0.0652905869938211	-0.260962472752546	-0.195873519561634	0.0248295424911072	-0.196312698479007	0.0295221945711674	0.268431814070273
ENST00000359611.4	-0.363619814386367	-0.237356098080832	0.126202497911726	0.0529404742384243	0.888652859106095	1.01491659353733	0.126272934811335	0.013815932456003	0.126202497911726	0.0529404742384243	0.368994957794251
ENST00000293288.12	-0.300115277160574	-0.257010921568314	0.03933549098933	0.886590297712295	1.4880491579596	1.53115363091362	0.0422137138644497	0.827486835486077	0.03933549098933	0.886590297712295	0.990538067216651
ENST00000320676.11	-0.509282777771456	0.610568890314663	1.1196820643371	1.30936433835289e-67	0.853623996108388	1.97347568087686	1.11990439867761	2.10118591131496e-136	1.1196820643371	1.30936433835289e-67	6.62538355206562e-64
ENST00000438773.4	0.324364692522577	0.10949384222955	-0.219635675797308	0.39812744554814	0.216235235288451	0.0013643322579155	-0.215561218463673	0.438394315546159	-0.215561218463673	0.438394315546159	0.866059959906
ENST00000311635.12	0.259689089126011	0.100120633412443	-0.161875154878038	0.430799739224388	-0.723738213728055	-0.883306765393099	-0.160267126407426	0.504021231258054	-0.160267126407426	0.504021231258054	0.901261166721728
ENST00000311895.8	0.196012859406332	-0.0346346533359911	-0.234942919674237	0.414722945833206	-0.313345721401253	-0.543993394734226	-0.231810352165873	0.482722086129005	-0.231810352165873	0.482722086129005	0.889664453036885
ENST00000216214.7	0.202106269211525	0.926147650848003	0.722910220943144	0.00114075706650473	-1.47231102940476	-0.748270040193447	0.72529990269198	0.0125756933755664	0.72529990269198	0.0125756933755664	0.15809443100712
ENST00000279146.8	-0.30173885680184	-0.316623408757593	-0.0163367065128877	0.928151122655513	0.63323231887578	0.618347709930063	-0.0155966327163708	0.934839234578646	-0.0155966327163708	0.934839234578646	0.995723172221685
ENST00000395366.3	-0.307563332042001	-0.30852304883312	-0.00196086788854255	0.983745816132132	0.0159179829855579	0.0149582583349379	-0.00112049593945418	0.989970565739629	-0.00112049593945418	0.989970565739629	0.999992809557747
ENST00000624776.3	-0.257847304261775	0.112155308640862	0.367686886269246	0.172139008922986	-1.73613853595759	-1.36613622326616	0.369321036637317	0.287445958355613	0.369321036637317	0.287445958355613	0.762504088744116
ENST00000330817.11	0.416712123030585	0.751178262405793	0.329348329048353	0.268149872196745	0.272585953004187	0.607052056536921	0.335218622793725	0.270796164230265	0.335218622793725	0.270796164230265	0.748963427715299
ENST00000345094.7	-0.257856261252385	-0.249662008893912	0.007302035259658	0.953948453957728	-0.00931884314702523	-0.00112460499682712	0.00786373023984455	0.949761559388275	0.007302035259658	0.953948453957728	0.998237861033213
ENST00000333256.11	-0.585433163188377	-0.213116551994024	0.368887920247344	0.139293506366036	0.215549713929457	0.587866264402433	0.371197073902803	0.14988807843041	0.371197073902803	0.14988807843041	0.604329622994323
ENST00000338435.8	-0.00759518322525708	-0.0913012160044885	-0.0850616682846936	0.582335213471631	1.59697967686099	1.51327370535933	-0.083924236194318	0.508680070122089	-0.0850616682846936	0.582335213471631	0.924428605542416
ENST00000305786.7	-0.247719067220261	-0.123504474112275	0.124091316505869	0.0476440523480844	0.753542379931363	0.877756977427771	0.124223751620325	0.0330030224290862	0.124091316505869	0.0476440523480844	0.352984955973972
ENST00000566605.5	0.535438377518552	1.55535438743746	1.0197512600638	8.14306813597701e-09	-3.61339576090256	-2.59348003502418	1.02104348851284	0.000193393361320407	1.02104348851284	0.000193393361320407	0.0069649139379449
ENST00000452863.9	-0.336591233230115	-0.312292070844662	0.0214217687426546	0.928119046165973	0.785988739754068	0.810287874365291	0.0236165675894318	0.915901700175281	0.0214217687426546	0.928119046165973	0.994603606498061
ENST00000393600.8	-0.15659560793394	-0.174370957479587	-0.0187120783750205	0.873693461469046	-0.640432222993911	-0.658207601507511	-0.0180355659790847	0.890275595365902	-0.0180355659790847	0.890275595365902	0.991195471540838
ENST00000275159.10	1.12175728706365	0.691346402005114	-0.441726088275525	0.317445190985703	1.82041962067822	1.3900088841447	-0.428648772990161	0.284712844912917	-0.441726088275525	0.317445190985703	0.789846990178327
ENST00000371145.8	-0.149206536478324	0.0901176698737212	0.238833723174183	0.0194814029031796	-0.430268070903866	-0.190943878312019	0.239146686517473	0.0281203524626943	0.239146686517473	0.0281203524626943	0.261619200412581
ENST00000317178.10	-0.194167901454864	0.146382168720995	0.335223014533046	0.339644142382719	-1.32250248346109	-0.981952715754698	0.339439646484794	0.425494945961364	0.339439646484794	0.425494945961364	0.854875690515983
ENST00000381298.7	-0.312526796796534	0.081430533909826	0.388545180790409	0.21567096584715	-0.193622341572284	0.200334853412104	0.392542552528986	0.24973444455764	0.392542552528986	0.24973444455764	0.727207481559073
ENST00000447944.7	0.255775448010481	0.0245359248451336	-0.23202620038331	0.112761848360409	1.37327777063898	1.14203823093071	-0.231379889032015	0.118206866953217	-0.231379889032015	0.118206866953217	0.54329438453741
ENST00000322875.8	-0.0484140817997169	0.0891344611893938	0.136434165235626	0.361203671227797	1.74214002509538	1.8796886382732	0.13754888972321	0.199674353247445	0.136434165235626	0.361203671227797	0.817007465923394
ENST00000308893.9	-0.167778244578423	0.000453068481841028	0.165942016522973	0.456146634873964	-0.910160388559659	-0.741929213969535	0.167295433606474	0.525624713508141	0.167295433606474	0.525624713508141	0.909025621310532
ENST00000621421.4	-0.236247951886534	-0.357677016775549	-0.122049371677796	0.241693071967	0.477339907032454	0.35591084234009	-0.121655048494729	0.236248959979294	-0.122049371677796	0.241693071967	0.719420348680057
ENST00000286428.7	-0.414717575272392	-0.352030367967158	0.0618724688344492	0.638250580343813	0.874061507381765	0.936748700369611	0.0624850672436765	0.636752960253232	0.0618724688344492	0.638250580343813	0.948193757058043
ENST00000199708.3	-0.45725843630753	-0.40526618213904	0.0455461096851457	0.894060435540806	1.07740162619266	1.12939393621627	0.0503305730754917	0.858513062272916	0.0455461096851457	0.894060435540806	0.99210750790478
ENST00000281828.8	-0.075440844569608	-0.145622016518016	-0.0709005650036261	0.540050900075652	1.42268816273649	1.3525070304559	-0.070393197817322	0.455839792198532	-0.0709005650036261	0.540050900075652	0.910257141659515
ENST00000366960.8	0.277820645350993	0.178949495659261	-0.100688620706213	0.60118039027351	-1.60211337476205	-1.70098464228682	-0.0990988025829713	0.675735606722212	-0.0990988025829713	0.675735606722212	0.955007016035643
ENST00000620676.6	0.707850898955563	0.732483593753835	0.0240975957368028	0.856705337518109	-1.54260234862881	-1.51796973869877	0.0248625982243675	0.888166622191219	0.0248625982243675	0.888166622191219	0.991195471540838
ENST00000296149.9	0.0394202161619641	0.12428831130449	0.0836451988033009	0.562393194312832	0.0264211489968294	0.111289213356198	0.0846907630402367	0.585706977611568	0.0846907630402367	0.585706977611568	0.926025075495254
ENST00000330597.5	-0.355708425179242	-0.255729094575427	0.099908614279642	0.155674164547085	1.91945043716495	2.01942975831147	0.0999687809615122	0.167121897791415	0.0999687809615122	0.167121897791415	0.631307803527106
ENST00000366627.4	-0.276660664909156	0.248728184806676	0.520142389964106	0.199000587918535	0.668194105405576	1.19358281923415	0.52458220488298	0.203716160720433	0.52458220488298	0.203716160720433	0.679869768909117
ENST00000221801.8	-0.333794415203433	-0.215988689483439	0.117641707914091	0.0742386265443322	0.252490305430849	0.370296035618602	0.117793504012971	0.0576596111697863	0.117641707914091	0.0742386265443322	0.441377745851029
ENST00000370094.7	-0.269008107684331	0.685214049140709	0.954789698183769	0.0401181210114193	-0.782690811413096	0.171530124949474	0.955105809687285	0.170386565348059	0.955105809687285	0.170386565348059	0.636537325449842
ENST00000650072.1	0.0801465024520382	-0.352089706307498	-0.437119084731553	0.258927840567967	-1.00009699779217	-1.4323335651961	-0.43711909714189	0.351013557464988	-0.43711909714189	0.351013557464988	0.813124051138954
ENST00000265073.9	-0.3876885124084	-0.281524668287614	0.105963371057006	0.121228353268474	0.835432954949111	0.941596811264498	0.106071112244034	0.0676580503509557	0.105963371057006	0.121228353268474	0.548672153433345
ENST00000247815.9	0.659304355317108	0.611471659581088	-0.0594507587458342	0.884689392168831	-0.109017351689221	-0.156850215082358	-0.0469768959978154	0.926748231054802	-0.0469768959978154	0.926748231054802	0.994603606498061
ENST00000375940.9	-0.105966252016343	0.0611131655530701	0.164142532915631	0.523133797096865	-0.720822783131392	-0.553743557341492	0.166292867325058	0.5918233282072	0.166292867325058	0.5918233282072	0.930391552330132
ENST00000368273.8	0.062860609379811	-0.332650406637364	-0.401244805634758	0.245456535444885	2.98774282445596	2.59223218596121	-0.396609692898655	0.0789343348526635	-0.401244805634758	0.245456535444885	0.72275427055207
ENST00000425753.7	0.476615721193745	0.489828479242259	0.0123793740728207	0.921135488099725	0.105882951582095	0.119095704281482	0.013223422279915	0.913148836497633	0.0123793740728207	0.921135488099725	0.994037071323103
ENST00000275428.9	-0.222730014149958	-0.226462005134428	-0.00480346593938163	0.987032184101225	-0.875684293063305	-0.879416473023838	-0.00464345008897737	0.983406620123354	-0.00480346593938163	0.987032184101225	0.999992809557747
ENST00000258739.9	-0.277890377211661	-0.183347639325236	0.0937794652249702	0.442433394114471	0.521418095267186	0.615960821908104	0.0943184272751597	0.44582818643243	0.0943184272751597	0.44582818643243	0.869256532033748
ENST00000361204.9	0.161577634604449	0.209663216799765	0.047405472468543	0.650932816716946	-0.565191105803122	-0.517105548515329	0.0479351421011192	0.684402039340625	0.0479351421011192	0.684402039340625	0.955281164295289
ENST00000271732.8	0.155336627679335	0.458840118475125	0.300626418249697	0.187935830412518	0.167007729628802	0.470511193620405	0.303390737214041	0.194808963356685	0.303390737214041	0.194808963356685	0.668247189537294
ENST00000267750.9	-0.372351255368154	-0.43704867170576	-0.0665288432780098	0.654707582153641	0.677366864323994	0.612669465522397	-0.0653004780238343	0.640963385729567	-0.0665288432780098	0.654707582153641	0.950457715018626
ENST00000357182.9	0.36884859828808	-0.31508545482636	-0.686796781983945	0.0257723725820186	-0.0750720219114705	-0.759006371481512	-0.686151363569583	0.0597599420524574	-0.686151363569583	0.0597599420524574	0.390907643581521
ENST00000443868.6	0.28588919940893	-0.234257218809286	-0.522129124216625	0.00387582785068694	0.0706437822602143	-0.449502686616468	-0.521095620616102	0.00858202973672051	-0.521095620616102	0.00858202973672051	0.124964231562031
ENST00000648566.1	-0.4145523836932	-0.382545736686554	0.0252985497959997	0.955493400356283	1.45136058753837	1.48336739742775	0.0307663113615719	0.907166312493556	0.0252985497959997	0.955493400356283	0.998512310161667
ENST00000381685.10	0.258526736650959	-0.223506775762957	-0.48300295169043	1.98879654212006e-05	-0.442334187135225	-0.924367713843359	-0.482386485578381	7.58175250708885e-05	-0.482386485578381	7.58175250708885e-05	0.00315750351324029
ENST00000472947.5	-0.0252388382049801	-0.141563609029636	-0.117819277162858	0.420957825055409	1.75681039108362	1.64048568747182	-0.116517485525779	0.301391907351428	-0.117819277162858	0.420957825055409	0.851489553846955
ENST00000568269.5	0.566109465726659	1.1393639685289	0.572514768315102	0.249236556686283	0.438167945205411	1.01142188398094	0.577468738067685	0.371223038154646	0.577468738067685	0.371223038154646	0.822653358969918
ENST00000381125.9	-0.216515339966993	-0.105405006602854	0.11048212214702	0.29795292848241	0.321868663424484	0.432978996221261	0.110944390413287	0.287378149715326	0.11048212214702	0.29795292848241	0.773744838655888
ENST00000234179.8	0.235334809478847	0.0402413372606653	-0.198824205128767	0.528840987196381	-2.1617163688876	-2.35681015189549	-0.196923039829239	0.624857704849157	-0.196923039829239	0.624857704849157	0.94273896071721
ENST00000216373.10	0.538575194688657	-0.492239753043951	-1.03740875839829	0.00911366520389885	-1.09861530499532	-2.12943062014834	-1.0369809498848	0.031744956188479	-1.0369809498848	0.031744956188479	0.283008121832217
ENST00000543927.6	-0.808779346814911	-0.5626246238544	0.241642653510903	0.446485105474436	1.51968116880934	1.76583597290726	0.244249077748004	0.363395068959164	0.241642653510903	0.446485105474436	0.869256532033748
ENST00000265643.4	-0.455156211775792	-0.302897254864798	0.15069304744509	0.334352666158674	0.737735388202669	0.88999418800994	0.151954069557666	0.30120457794468	0.15069304744509	0.334352666158674	0.804298999694894
ENST00000355628.9	0.342704767695188	-0.349583285444117	-0.698280482122542	0.0167647422672072	1.54591778170327	0.853629782424117	-0.694059671492398	0.0102637861310544	-0.698280482122542	0.0167647422672072	0.192680412648392
ENST00000263092.11	0.185552158749572	-0.057926955633831	-0.244433168585963	0.307356742627334	-1.35624667929702	-1.5997260618148	-0.244433177891157	0.418631734172183	-0.244433177891157	0.418631734172183	0.85105066413708
ENST00000485050.5	-0.00295726299359086	-0.0143779504102282	-0.0139545154450529	0.937527446214105	-0.311705386225186	-0.323126125904763	-0.0120297548246815	0.952505345540464	-0.0120297548246815	0.952505345540464	0.997947646833983
ENST00000612478.4	0.607980593016532	0.864374429826524	0.253988556763779	0.407203452258819	-1.27498009525491	-1.01858656022522	0.2584751613664	0.527265707581976	0.2584751613664	0.527265707581976	0.909025621310532
ENST00000598441.6	0.00887656111542735	-0.267782937131557	-0.277061964264989	0.00722090654451491	-0.184022061719732	-0.460681603124004	-0.276762324115503	0.0209310238863512	-0.276762324115503	0.0209310238863512	0.2181482613078
ENST00000255390.10	-0.108272281200776	0.240415982140084	0.34753815582728	0.0240497021566275	-0.272257091724641	0.0764311146758592	0.348524661803822	0.0459846332453144	0.348524661803822	0.0459846332453144	0.347066019188461
ENST00000246792.4	-0.154467806449796	-0.420199135503438	-0.285059365397546	0.571857280122136	0.669008953000691	0.403277513567546	-0.271982949356278	0.59220227331585	-0.271982949356278	0.59220227331585	0.930748098455724
ENST00000367478.9	0.214500730362199	-0.272992330003539	-0.487742294699445	4.23325623316246e-09	-0.324227100915004	-0.81172017312996	-0.487597401894321	5.37935753059844e-08	-0.487597401894321	5.37935753059844e-08	5.08776618781834e-06
ENST00000370495.6	-0.548496884445022	-0.769555554677582	-0.232772851210981	0.580415260456029	-0.447042133244268	-0.668101123797592	-0.228856676708967	0.624584550235979	-0.228856676708967	0.624584550235979	0.94273896071721
ENST00000338370.7	-0.485409584235405	-0.360761346090073	0.123916142707417	0.19591648097988	0.66808247659704	0.792730747052716	0.124532058332733	0.0988294830096847	0.123916142707417	0.19591648097988	0.670099945918817
ENST00000372530.9	0.598289135171441	0.549899269199082	-0.0507167161436992	0.785372259543219	0.576354583077461	0.527964721179555	-0.0484364880744437	0.800928186791706	-0.0484364880744437	0.800928186791706	0.979503716052213
ENST00000498926.7	-0.278630630563903	-0.188553452237543	0.0895509727698376	0.352738314697899	-0.619895880013381	-0.529818713284344	0.0900090335558068	0.378943167247282	0.0900090335558068	0.378943167247282	0.826787290325444
ENST00000519632.5	1.12673804912411	2.39512361109605	1.26039002948716	0.219813934844132	-2.44953778667376	-1.18115554324685	1.23008646388259	0.667030582737522	1.23008646388259	0.667030582737522	0.954156086810399
ENST00000274496.10	-0.0313685400438695	0.0231169061304674	0.0527135821584823	0.759231508969954	0.107504656865188	0.161990075745241	0.0539681926835891	0.761187232315364	0.0539681926835891	0.761187232315364	0.973767840930432
ENST00000616056.4	-1.01172432390359	-1.15412950367929	-0.145895287024213	0.701931417431783	-1.43406543140406	-1.57647109623933	-0.150375424387495	0.737403330553428	-0.150375424387495	0.737403330553428	0.968655465368729
ENST00000361272.9	-0.375078088082132	-0.494855418983049	-0.121367572040673	0.56365950722136	-1.51004905431294	-1.62982656003082	-0.121367575624779	0.632019588162948	-0.121367575624779	0.632019588162948	0.946186315748736
ENST00000674449.1	-0.85958234241779	1.0412413676315	1.89410664235846	0.0538977494548958	1.78403827577904	3.68486211239569	1.90747648981099	0.00686563184096499	1.89410664235846	0.0538977494548958	0.370798928948705
ENST00000343150.10	-0.277750068728822	-0.270485288457157	0.00641226487492208	0.962186658449976	0.0241366480740593	0.0314013425949464	0.00681303128381394	0.97009426125767	0.00681303128381394	0.97009426125767	0.999673620627481
ENST00000341372.8	1.77593417546677	0.539210971275435	-1.23833824732259	4.8167795415391e-05	2.02562005810354	0.788896739777211	-1.23690246943127	0.000225555923292272	-1.23690246943127	0.000225555923292272	0.00793279944826863
ENST00000610761.2	1.90998012279949	1.75429116738123	-0.157174047677468	0.543679909595565	-2.04579219981815	-2.20148138479843	-0.150345941287331	0.695963990604722	-0.150345941287331	0.695963990604722	0.955878804299846
ENST00000270815.5	-0.251424776265418	-0.522173769582541	-0.273789170595856	0.314045124953282	-1.62419096966271	-1.89494020321457	-0.273625761593568	0.405287468671193	-0.273625761593568	0.405287468671193	0.841893499462775
ENST00000250111.9	-0.762554182560292	-0.621906309997902	0.135237808144669	0.744394755579149	-0.3307875412286	-0.190140530492125	0.133843595662636	0.792711072756564	0.133843595662636	0.792711072756564	0.97721953884442
ENST00000482587.5	-0.489384205602755	-0.275447144423531	0.212759940236523	0.162941004810289	-1.16799856405346	-0.954061569288941	0.213161370559052	0.225104020704157	0.213161370559052	0.225104020704157	0.705045183261353
ENST00000366722.5	-0.193564188038551	-1.23096315775545	-1.04326924232548	0.0256291849660287	-0.458320163864885	-1.49571973018173	-1.04960877416253	0.054658073114631	-1.04960877416253	0.054658073114631	0.372399484823456
ENST00000541455.1	-0.329087312466845	-0.268098675812214	0.0598810915232775	0.689648765437857	0.136736222179486	0.197724840573403	0.0605733581577093	0.692389789706596	0.0605733581577093	0.692389789706596	0.955281164295289
ENST00000372685.8	-0.363299460113712	-0.110250780167581	0.25124389832232	0.176829275425216	1.00148560117997	1.25453428823248	0.252785272397884	0.147171533707465	0.25124389832232	0.176829275425216	0.645101754615423
ENST00000025399.10	-0.234897050884733	-0.436566799781134	-0.202300785948915	0.0715095820352256	1.0178009807081	0.816131237401155	-0.201909763056924	0.0586121447380962	-0.202300785948915	0.0715095820352256	0.431530691828553
ENST00000545237.1	-0.345387992680235	-0.154868338363397	0.188372130383231	0.343813041177591	0.440344348323097	0.630863984163012	0.189689417210005	0.336900091632928	0.188372130383231	0.343813041177591	0.80851147519275
ENST00000407010.7	0.111131190766962	0.0285588043939382	-0.0875900842130739	0.757664252629583	-0.21476481755322	-0.297337338116296	-0.0838131935496613	0.79302746246969	-0.0838131935496613	0.79302746246969	0.97721953884442
ENST00000327044.7	-0.272283192117397	-0.0825754351600927	0.189436110884369	0.00130765184796542	-0.0505691875967222	0.139138575682374	0.189714081095706	0.000425763191650441	0.189436110884369	0.00130765184796542	0.0326017839190533
ENST00000543879.6	0.628123646385499	10.4724234519892	9.8439177341315	8.9682383112573e-154	-11.8297558944632	-1.98542995922663	5.16447653705937	5.81781531096391e-08	5.16447653705937	5.81781531096391e-08	5.39713192617067e-06
ENST00000237163.9	0.598694263584498	0.879040051124731	0.2774765652388	0.420426213152647	-0.909755191168057	-0.62940984801744	0.282444739915497	0.529527020506515	0.282444739915497	0.529527020506515	0.910257141659515
ENST00000368086.5	-0.126522203131945	-0.0768178859857614	0.0379778811712699	0.943368862866926	0.723817796902153	0.773522102749836	0.0471533551424139	0.910648317327979	0.0379778811712699	0.943368862866926	0.997947646833983
ENST00000421832.3	-0.503719350381647	-0.287508043499326	0.212491941690033	0.504061049378264	2.76841941718928	2.98463102781156	0.215692132703686	0.221962804081896	0.212491941690033	0.504061049378264	0.901261166721728
ENST00000392876.8	0.881180253710526	0.89431783603732	0.0114261040168226	0.95307159551376	-1.34808645184783	-1.3349490177455	0.0142916452629613	0.95706840862053	0.0142916452629613	0.95706840862053	0.998802132500326
ENST00000396667.7	-0.30397669587895	-0.185406266065087	0.113555195783433	0.688109358558639	1.02129128670916	1.13986179650621	0.117552163482863	0.620102240177973	0.113555195783433	0.688109358558639	0.955281164295289
ENST00000402615.6	0.138741686061549	-0.509244450793447	-0.649254011174971	0.00430845616090806	-2.51284642926372	-3.16083277322394	-0.649889329846117	0.022887807544729	-0.649889329846117	0.022887807544729	0.228543288285523
ENST00000381042.9	-0.364339850149705	-0.128085528400844	0.231772198727159	0.403761961290555	0.049484705807281	0.285738940608572	0.234946894601426	0.421364302885057	0.234946894601426	0.421364302885057	0.851489553846955
ENST00000308448.11	0.251202514926539	0.38803259642956	0.135286777628172	0.447281092811858	0.871759339138955	1.00858942889065	0.136781659450857	0.417869628524373	0.135286777628172	0.447281092811858	0.869307597322067
ENST00000562879.5	-0.202660073964187	2.03962431087298	2.24867274142217	0.053623744587029	-4.37000604074841	-2.12773809232465	2.2297064750039	0.526760414382718	2.2297064750039	0.526760414382718	0.909025621310532
ENST00000334678.8	-0.221871060546226	-0.232738148978842	-0.0120283705581374	0.952624032156519	-1.00488437697539	-1.01575160476244	-0.011547236070296	0.956428632297961	-0.011547236070296	0.956428632297961	0.998802132500326
ENST00000473276.5	-0.850267724287832	-0.114497113126177	0.730231991000737	0.218109946046189	3.89332376350992	4.62909528233549	0.735002404584398	0.00029459913935375	0.730231991000737	0.218109946046189	0.696834583144757
ENST00000575977.1	-1.2400797956423	-0.480542198710201	0.753913081000462	0.0381468644675194	0.754233864235512	1.51377206258168	0.758783034508253	4.51298792839046e-05	0.753913081000462	0.0381468644675194	0.313095108200565
ENST00000428468.6	-0.0288088007378028	-0.228691831505958	-0.200953182436642	0.173557780645597	0.29930102557386	0.0994179643117832	-0.200173515557727	0.200114314320264	-0.200173515557727	0.200114314320264	0.674602551939063
ENST00000266546.11	0.285318498164322	-0.27904685579724	-0.568940020270194	0.0246496395320998	0.386800592791798	-0.177564811745189	-0.565557503569649	0.0341274770726399	-0.565557503569649	0.0341274770726399	0.295693551348558
ENST00000358739.4	-0.349168565123084	-0.333713425321028	0.015348358663986	0.801257910721823	1.62506751904012	1.64052268297846	0.0154136439628307	0.68408225714463	0.015348358663986	0.801257910721823	0.979647459597533
ENST00000374202.7	-0.251447351898063	0.00984938094807925	0.259164309152638	0.279536421419831	1.19463128333335	1.4559280133408	0.260682849880372	0.248926807869179	0.259164309152638	0.279536421419831	0.756999888886458
ENST00000485972.6	-0.548304923156798	-0.390323488279272	0.154580792094635	0.55288027641579	0.601666959635225	0.759648336504711	0.156428369809466	0.550187150691891	0.154580792094635	0.55288027641579	0.912994840598993
ENST00000397641.8	-0.146854023031487	-0.218881673908815	-0.0734478978073272	0.603727590310108	-0.731610515460025	-0.803638206392349	-0.0725726360040859	0.646275761610017	-0.0725726360040859	0.646275761610017	0.949798243899705
ENST00000624069.3	0.169203659711669	0.438915770323321	0.269469335715864	0.0852616623026553	-2.92017984046565	-2.65046796153036	0.269809018994914	0.226455814545376	0.269809018994914	0.226455814545376	0.705582771920939
ENST00000320996.14	0.262564181106277	0.796803438222345	0.533986016519702	0.0221753406155557	-1.00409738304525	-0.469858447112612	0.5348211864005	0.104450434015847	0.5348211864005	0.104450434015847	0.515880132864993
ENST00000265081.7	0.680851917390253	0.0451638783264534	-0.637891041456661	0.00058195081601893	-0.0342610581803934	-0.669949156957685	-0.63607101397697	0.00238616781374818	-0.63607101397697	0.00238616781374818	0.0509451862344548
ENST00000419617.7	0.295869974092412	0.0824091768689539	-0.21726265911846	0.346991016632185	0.516418610174936	0.302957789423638	-0.213853087728449	0.36929944111731	-0.213853087728449	0.36929944111731	0.821567453090169
ENST00000223369.3	-0.264942768626583	0.0818421487358966	0.346044936704955	0.0309618700226002	-2.21880772821474	-1.87202293630806	0.346549944803668	0.0919409219660678	0.346549944803668	0.0919409219660678	0.485110599737542
ENST00000543227.5	-0.0884588695085898	0.181558198357306	0.266814092744843	0.422902102384502	-2.60831695700295	-2.33830027294877	0.268911311569322	0.535801590612713	0.268911311569322	0.535801590612713	0.910257141659515
ENST00000372876.2	-0.502477612250593	-0.357829905946181	0.14282817877764	0.466748237872942	0.379066370730582	0.523714007691535	0.143625227850751	0.494266951567745	0.143625227850751	0.494266951567745	0.895402860068645
ENST00000357137.9	0.242258555132092	-0.0774181790924664	-0.323920810670691	0.2300837881567	0.400899327828528	0.0812225293721904	-0.320560639350302	0.26253875782305	-0.320560639350302	0.26253875782305	0.740287609130473
ENST00000324685.10	-0.0637580396646824	0.0588844556699026	0.122183213575957	0.195136583854487	-1.17061517736919	-1.04797270533968	0.122415499825938	0.254563124832914	0.122415499825938	0.254563124832914	0.73244388654899
ENST00000323701.11	0.532287047100013	0.226438261891319	-0.306245346087111	0.00189602278198853	-0.120494817963573	-0.426343625974554	-0.305791494454686	0.0059267665702523	-0.305791494454686	0.0059267665702523	0.0968964098399891
ENST00000270792.10	-0.255077720967545	-0.159509532218849	0.0946239058156608	0.399656716438207	0.688799191696869	0.784367411625318	0.095357889795724	0.307391612729561	0.0946239058156608	0.399656716438207	0.840243833486382
ENST00000357582.3	0.141774494309945	-0.197057150022908	-0.347711060808764	0.315670989952996	-0.0237653925016451	-0.362597161501517	-0.341524329763172	0.366481385869661	-0.341524329763172	0.366481385869661	0.819466296385527
ENST00000634258.3	1.4039090666007	0.659857856074139	-0.745962413199244	0.000647946292808085	-0.724230434202168	-1.46828178066338	-0.743268785258551	0.00703508927716141	-0.743268785258551	0.00703508927716141	0.109362678164168
ENST00000400137.9	-0.353848216895448	0.00994110094936153	0.362017832964217	0.0575819643263742	-1.60662597430367	-1.24283678030047	0.363050685406966	0.116172976362878	0.363050685406966	0.116172976362878	0.539051132871309
ENST00000524238.3	0.585631299546307	0.101045657544915	-0.492299224742347	0.149284171521197	0.943810087045169	0.459224416120555	-0.485516890693756	0.162760944386723	-0.485516890693756	0.162760944386723	0.624388869823318
ENST00000505986.5	1.99656390014432	1.25916519430727	-0.735952870050826	0.432101703269619	2.71291331149459	1.97551322323807	-0.731241285752494	0.470776098814033	-0.731241285752494	0.470776098814033	0.882720242875029
ENST00000529372.5	-0.207709021351117	-0.0818306535791793	0.124263986979349	0.551936075504704	-0.621541389995496	-0.495663175680206	0.124897337377263	0.62108928711871	0.124897337377263	0.62108928711871	0.94273896071721
ENST00000499247.3	-0.445472494364687	-0.410811446946932	0.0273205796191824	0.939838807849532	0.325651396354514	0.360312407450654	0.0320687831249162	0.920718267179536	0.0273205796191824	0.939838807849532	0.9967750338845
ENST00000323374.8	-0.50223195754218	-0.519228993892422	-0.0198550727635824	0.912012488784382	0.466826911557547	0.449829881576461	-0.0181114989728197	0.921735166956831	-0.0181114989728197	0.921735166956831	0.994037071323103
ENST00000397809.10	1.10585259518704	0.119164962946462	-0.989779722327274	0.00181491143047888	-1.7446344876618	-2.73132239383141	-0.987836765322156	0.0147238151656177	-0.987836765322156	0.0147238151656177	0.175894254134233
ENST00000381967.9	-0.0699082483692188	-0.156175364323343	-0.0874626398773977	0.489648903900239	1.02385650376371	0.937589414404008	-0.0865307477844961	0.442431321539436	-0.0874626398773977	0.489648903900239	0.893413394921041
ENST00000336431.10	1.03643087288434	0.542044310311354	-0.498513999874015	0.0560424858417698	0.690039163684596	0.195652564432236	-0.494272247427848	0.0768788358439465	-0.494272247427848	0.0768788358439465	0.447544066376944
ENST00000612800.1	-0.179747346701273	-0.0827455226326333	0.0957069270564266	0.516996043472593	0.534114864623251	0.631116699477764	0.0966361208595468	0.485278175184203	0.0957069270564266	0.516996043472593	0.906336100059834
ENST00000370763.6	0.341408664931819	0.798999471802644	0.454715971120221	0.0418750095037008	0.177119789067409	0.634710591658357	0.457981957101382	0.0392414522031711	0.454715971120221	0.0418750095037008	0.329991698645973
ENST00000438552.6	-0.272450104999802	-0.0653747821448562	0.20682364011552	0.0153965803575608	1.49270815445944	1.69978350339152	0.207012006143066	0.00138790214619895	0.20682364011552	0.0153965803575608	0.180439090785631
ENST00000379257.7	2.33278039097661	5.27927845528834	2.9438219919486	4.32177191331282e-20	-3.07958688096802	-0.133088464868588	2.65221921516662	1.67774854447448e-05	2.65221921516662	1.67774854447448e-05	0.000853440524980765
ENST00000262186.10	-0.196048744238233	-0.503283067195794	-0.307919166775866	0.00161219542588978	-1.15390557266201	-1.46113989982476	-0.30741767027718	0.00262481127622536	-0.30741767027718	0.00262481127622536	0.054413558610693
ENST00000404760.5	0.264517329519008	0.51676234816364	0.249982717541777	0.263418958185512	-1.05823610460136	-0.805991228234198	0.252615954600694	0.356720574750204	0.252615954600694	0.356720574750204	0.815169819681051
ENST00000377698.4	-0.616494077552938	-0.515872522825886	0.0998499990621173	0.448807666040751	-0.10597018442175	-0.00534866717054557	0.100160091016316	0.483264297991962	0.100160091016316	0.483264297991962	0.890339467627646
ENST00000537400.1	2.70727914788131	1.82633267125645	-0.882323601242678	0.0573287608278668	0.315008003477263	-0.565938634858034	-0.872832224424378	0.135298217694972	-0.872832224424378	0.135298217694972	0.57954581183786
ENST00000261973.12	-0.251659460113999	-0.18945307383617	0.0613150705253704	0.581123563587795	0.027170117264186	0.089376495797096	0.0620538061196414	0.584072883462318	0.0620538061196414	0.584072883462318	0.92530018482133
ENST00000533655.6	-0.457085983449369	-0.350698125228074	0.103567847508742	0.758511599520355	-0.793934244647236	-0.687546903919423	0.102417089041381	0.819206310732948	0.102417089041381	0.819206310732948	0.982385046599133
ENST00000242209.9	-0.104620913051662	-0.408605948247406	-0.308725529330538	0.29479372003766	-0.639497726625605	-0.943482939572008	-0.306447699127635	0.363174907523762	-0.306447699127635	0.363174907523762	0.81784716876664
ENST00000393593.8	-0.0386938386810558	-0.342428811224771	-0.317958447207735	0.475200505761725	0.53722599233454	0.233490912765081	-0.308731635597097	0.502868107055205	-0.308731635597097	0.502868107055205	0.9010159098393
ENST00000619387.5	-0.233485125345321	-0.150978098970933	0.0820589827374247	0.33344369536024	-0.786620428484083	-0.704113414213534	0.0824755253176455	0.369799541018296	0.0824755253176455	0.369799541018296	0.821957249089646
ENST00000354193.5	-0.502653685369456	-0.235275703072063	0.264463640502052	0.552264531843807	-2.33468283837408	-2.06730567543537	0.26249038191486	0.6644029821087	0.26249038191486	0.6644029821087	0.9530744293032
ENST00000432667.5	1.30675912678622	1.3301435671124	0.0189156757803284	0.948415468158662	-0.883468402636318	-0.86008413321282	0.0270658441118545	0.936592730598532	0.0189156757803284	0.948415468158662	0.997947646833983
ENST00000263991.9	-0.00397195945101272	-0.0823408107261651	-0.0816429519905277	0.803520232360342	-1.49739091863725	-1.57576011741153	-0.0803384981996462	0.838621916224569	-0.0803384981996462	0.838621916224569	0.986829997648248
ENST00000606923.1	0.260594285584634	-0.316456329704323	-0.594127955609731	0.380377416076472	4.34227592406313	3.76522643000401	-0.579129736048735	0.102766895897772	-0.594127955609731	0.380377416076472	0.827366955455079
ENST00000448549.1	0.820425339523987	1.91568165404249	1.09209487920026	0.00116323015138013	-2.21048692049931	-1.11523095256623	1.10508324517722	0.0223550455140424	1.10508324517722	0.0223550455140424	0.226007053548561
ENST00000578049.4	-0.17459531955219	0.326713004616387	0.500466932120804	0.000932382192025202	-0.463144002392217	0.0381642636019288	0.501229993103795	0.00374146642203167	0.501229993103795	0.00374146642203167	0.0694745691577257
ENST00000175091.5	-0.402033731640969	-0.347939424641055	0.0516726612273217	0.795890709693992	1.48271094962743	1.53680533520311	0.0535438173581589	0.72446949493896	0.0516726612273217	0.795890709693992	0.977714734414081
ENST00000300093.9	-0.437392758574811	-0.467970483769609	-0.0311229336216738	0.697353365691129	1.01763809202106	0.987060390507871	-0.0306579265811061	0.634945300418868	-0.0311229336216738	0.697353365691129	0.956003259386917
ENST00000424442.5	0.706716220064936	0.0782616811174113	-0.629122575079843	0.000213591911320659	3.85761014279785	3.22915572421378	-0.628467138570052	5.78981617869504e-09	-0.629122575079843	0.000213591911320659	0.00763798636948786
ENST00000373464.5	-0.358227368555768	0.195224626839717	0.550177482671536	0.0630068781142479	-1.90387902794663	-1.35042734488728	0.552923774034189	0.142368857759675	0.552923774034189	0.142368857759675	0.592666738185072
ENST00000225296.8	0.354322763824791	0.360743794014013	0.0052088682260687	0.973517177182953	-1.01188508569833	-1.00546412496412	0.00641091462863752	0.972001322612926	0.0052088682260687	0.973517177182953	0.999992809557747
ENST00000355485.7	-0.786785977592472	-0.543636684844799	0.240195410423738	0.335263884865958	-0.760070369250387	-0.516921268255636	0.24090293864888	0.405603568027016	0.24090293864888	0.405603568027016	0.842336981004187
ENST00000215567.10	-0.256591413001853	-0.130083209879998	0.125977276711901	0.245513442117584	1.52701645776895	1.65352470381048	0.126391580098335	0.11120552802534	0.125977276711901	0.245513442117584	0.72275427055207
ENST00000312635.10	0.12485872402403	0.620938943186238	0.494498401554086	0.0341481287965408	-1.78272910351854	-1.28664956088493	0.497039777654374	0.108616757916917	0.497039777654374	0.108616757916917	0.527772685441075
ENST00000229758.8	-0.0946919687805912	-0.378996440117164	-0.285136461842289	0.0671562314035261	0.318580994176097	0.0342764701446059	-0.284747996411149	0.0942680136197325	-0.284747996411149	0.0942680136197325	0.489550858656103
ENST00000238789.10	0.917637098712531	0.739616996855885	-0.179672831663002	0.26485716197213	-0.682863889995186	-0.86088404501687	-0.177835284457915	0.350232461930857	-0.177835284457915	0.350232461930857	0.813124051138954
ENST00000353383.6	-0.40353744143829	-0.180003059418439	0.219858612018423	0.394376564487008	-0.777952523742219	-0.554418283615299	0.221787041508276	0.449073496592632	0.221787041508276	0.449073496592632	0.87066134497098
ENST00000262498.8	-0.100027126241286	-0.168711221910822	-0.0704213292750191	0.63191009577023	-0.170435604332537	-0.239119711247225	-0.0690337170993123	0.650399514969824	-0.0690337170993123	0.650399514969824	0.949947715137017
ENST00000469257.2	-0.173899303786466	-0.537263342173018	-0.364377334938771	0.0201986495920711	-1.5963845391569	-1.95974867874231	-0.364192877626679	0.0554097184973048	-0.364192877626679	0.0554097184973048	0.376384604725579
ENST00000637944.2	0.574816595027093	0.232546066513371	-0.350638034720087	0.311374289812472	1.39288476725522	1.05061435263312	-0.34245332215606	0.275580310819322	-0.350638034720087	0.311374289812472	0.786008434248495
ENST00000303088.9	-0.294441100476838	-0.265943803052479	0.0270878374333958	0.86534027504206	0.913965633647997	0.942462782733642	0.0280907342704722	0.845499219010694	0.0270878374333958	0.86534027504206	0.988566960266573
ENST00000162044.14	0.0493893164028215	0.0223615061801276	-0.0278930645108542	0.877522519784983	1.83242864015647	1.80540084131525	-0.027174614833256	0.877328880373524	-0.0278930645108542	0.877522519784983	0.990034750462838
ENST00000397676.8	0.0319878459637644	-0.208225217953204	-0.241527109797951	0.0844607538266759	1.39248115900822	1.15226813396626	-0.240590102231277	0.0456438386331947	-0.241527109797951	0.0844607538266759	0.466176524465579
ENST00000367559.7	0.0574246800056492	0.572990927231799	0.513643961731506	0.392708349155491	-0.755315922424787	-0.23975156573116	0.515732587123761	0.592615172187961	0.515732587123761	0.592615172187961	0.93094408670836
ENST00000351328.8	-0.126454070991985	-0.12524627884963	0.000880571173974332	0.995329534243921	1.0719876558008	1.07319544897351	0.00110071396798316	0.990437481350164	0.000880571173974332	0.995329534243921	0.999992809557747
ENST00000285737.9	-0.0807470635709932	-0.0403386816826694	0.0392128627071193	0.776716013976938	-0.00196827275782015	0.0384400815950017	0.0401850821021852	0.78597934200308	0.0401850821021852	0.78597934200308	0.97683753138171
ENST00000397061.3	-0.0284941619140189	0.105814835933883	0.133239666908584	0.514366893504869	0.785983592964988	0.920292369336308	0.134226621379438	0.547269351397785	0.134226621379438	0.547269351397785	0.911372105072421
ENST00000392750.7	-0.498171932706547	-0.238893784421998	0.257712099181133	0.1203769069657	1.74476480662925	2.00404305257657	0.259039605115781	0.0219415710599317	0.257712099181133	0.1203769069657	0.547266081982429
ENST00000399451.6	0.480486020129187	0.507947816423538	0.0262128844254674	0.861960842715275	-1.01715540858797	-0.989693688685812	0.0273894786431992	0.882766114564008	0.0273894786431992	0.882766114564008	0.990034750462838
ENST00000533524.5	0.054029760909148	-0.102048200946659	-0.156459222589485	0.0987114921810627	1.32067825718017	1.16460030649531	-0.156115655195103	0.0716020123722458	-0.156459222589485	0.0987114921810627	0.5004811126615
ENST00000400288.7	0.782306439927322	0.983962914573872	0.196610968467667	0.560675506688791	-1.1846870451848	-0.98303082695514	0.20525033696183	0.636072708137295	0.20525033696183	0.636072708137295	0.946568221138478
ENST00000437048.7	0.6323842327154	0.16441785471847	-0.471003294522378	0.0272389493134718	0.119251498566464	-0.348714937586367	-0.468220849711195	0.0473982507885291	-0.468220849711195	0.0473982507885291	0.352984955973972
ENST00000289416.10	0.0489222231241127	0.0113929291287125	-0.0391780222595703	0.780882940889683	0.160230879850998	0.122701588185282	-0.0378828810005889	0.789985143226026	-0.0378828810005889	0.789985143226026	0.97721953884442
ENST00000373644.5	0.0273293194289703	-0.462801892925793	-0.49297592660268	0.145562871401223	-2.27452370325452	-2.76465529404127	-0.4945572193984	0.245604944840951	-0.4945572193984	0.245604944840951	0.72275427055207
ENST00000367188.5	-0.300679584554861	-0.260462292677616	0.038954220445131	0.788535689837074	-0.937099820633427	-0.896882576737907	0.0396823361920804	0.807556044149633	0.0396823361920804	0.807556044149633	0.980030778302194
ENST00000629575.2	1.77647515578494	2.19205782626729	0.410090616135523	0.519730685830303	-1.00669715908139	-0.591117464859301	0.379504435923764	0.89561744171149	0.379504435923764	0.89561744171149	0.992354454217701
ENST00000287916.8	-0.278902241075782	-0.11766952529731	0.150691710834093	0.721054479131591	0.395981668330126	0.557213733571705	0.158399429780319	0.694202607428401	0.150691710834093	0.721054479131591	0.962327767932553
ENST00000523373.5	-0.167429680264612	0.587950333902899	0.745309987724149	0.129311526210989	-0.22509294145242	0.530286770595551	0.757622754252162	0.167299995684781	0.757622754252162	0.167299995684781	0.631744759824623
ENST00000649812.1	-0.139187686176963	0.810600428584152	0.947484193584636	5.12880435621922e-06	0.268705218967732	1.21849334192721	0.950230931779201	1.17602628517041e-06	0.947484193584636	5.12880435621922e-06	0.000303529240262798
ENST00000610402.5	-0.121706114336639	-0.0701666443104523	0.0510376733911483	0.512874947088972	0.0762367622973004	0.127776236633105	0.0515331849177689	0.491014696433889	0.0510376733911483	0.512874947088972	0.904547658511746
ENST00000263921.8	-0.257400739319544	-0.487985791939691	-0.245370839420602	0.59406568589958	-0.423671150815771	-0.654256518206911	-0.237506999504731	0.644242565777929	-0.237506999504731	0.644242565777929	0.949547459820547
ENST00000306480.11	0.268763694178407	0.879299707321334	0.607987783685231	0.0391383222922382	-1.61228788820562	-1.00175212410615	0.612706059368825	0.113202024900376	0.612706059368825	0.113202024900376	0.534829361340711
ENST00000264254.11	-0.399810927110259	-0.231762568403935	0.166287682283943	0.290760414827199	0.221829443950468	0.38987779064587	0.167715043799064	0.28819504792399	0.166287682283943	0.290760414827199	0.765477470877018
ENST00000394997.5	0.0293205237516217	0.0257438022581705	-0.00598524826276758	0.968514223509253	0.532426000104387	0.528849270197166	-0.00396361541845835	0.981915419286763	-0.00396361541845835	0.981915419286763	0.999992809557747
ENST00000327892.13	-0.406412212800978	-0.231729091451716	0.17460221663302	0.000163925642129144	1.6854578690981	1.86014101091459	0.174680687082225	1.35732844672536e-13	0.17460221663302	0.000163925642129144	0.00607665750310233
ENST00000263026.10	0.543855451373947	0.144652278822885	-0.400660941497438	0.0394283503120509	-1.06365232313809	-1.46285562924953	-0.399823098366193	0.0960249999737836	-0.399823098366193	0.0960249999737836	0.49352934274481
ENST00000284061.8	0.522310582334359	1.73878601186077	1.21320786349877	0.00306081630792175	-1.44052029280901	-0.22404523473666	1.22767789929111	0.0293395804850898	1.22767789929111	0.0293395804850898	0.267733592884679
ENST00000450169.7	-0.330437774442886	-0.398611030994933	-0.0691513218883322	0.693401584536939	0.591390203380875	0.523216882370044	-0.0687244629145658	0.71543697581445	-0.0687244629145658	0.71543697581445	0.96113396989808
ENST00000611971.4	-0.0896636828316904	0.0518363942440232	0.139563007896257	0.572395549655272	-0.0124353854905024	0.129064507566996	0.140911438908792	0.632797421631428	0.140911438908792	0.632797421631428	0.946504005587976
ENST00000348721.4	-0.638299957486254	-0.259396764946766	0.376441886202856	0.0479130702769695	0.420013980007999	0.798917184716936	0.378228562882447	0.0337820308326627	0.376441886202856	0.0479130702769695	0.354185734991184
ENST00000371614.2	-0.53842610576541	-0.332938272282436	0.203847458683212	0.462408214900293	0.518343196033188	0.723830744355078	0.203847451040131	0.53557967501135	0.203847451040131	0.53557967501135	0.910257141659515
ENST00000341318.9	0.30875411883182	0.487254646682009	0.177726900454965	0.228798030583122	0.120186529866628	0.298687017325206	0.178585032827466	0.276304058772276	0.178585032827466	0.276304058772276	0.753568680061708
ENST00000003302.8	0.469858667950687	-0.136293938857506	-0.609596236415955	0.021203941868811	-0.131437880702547	-0.737590621833122	-0.607792383254659	0.0444937554766471	-0.607792383254659	0.0444937554766471	0.340602727249371
ENST00000528793.5	0.541426731790453	-0.0788966460183933	-0.622094547235608	0.00695226516005852	-0.307545370439657	-0.927868875388111	-0.620907373665883	0.0197298474431896	-0.620907373665883	0.0197298474431896	0.211215404014855
ENST00000379095.5	0.619335141151947	0.468150283784094	-0.151459980804695	0.423792996058404	-0.653804395811658	-0.804989436492399	-0.150944816173563	0.526083219322139	-0.150944816173563	0.526083219322139	0.909025621310532
ENST00000451256.6	-0.317257350150308	-0.755116383513675	-0.443340732461703	0.108121789499544	0.599539426735803	0.161680344315018	-0.440614039963537	0.114631680253611	-0.440614039963537	0.114631680253611	0.537817618992371
ENST00000307180.4	0.120223809099925	0.839726894329396	0.706299722201298	0.197078956215232	0.249424461151955	0.968927405385879	0.723626591616608	0.198971883590351	0.723626591616608	0.198971883590351	0.672768279964703
ENST00000323348.10	0.711188910543784	0.570076353309364	-0.143542168147675	0.537886666473967	0.285697449619976	0.144584818711139	-0.140671326589926	0.589620910994226	-0.140671326589926	0.589620910994226	0.929417077068347
ENST00000614147.1	-0.00640348014453595	0.212206481359311	0.215686794882618	0.509465896167976	-1.06604025086665	-0.847430813102779	0.217678148839254	0.605743375498654	0.217678148839254	0.605743375498654	0.93508252068776
ENST00000229266.8	-0.271313547919867	-0.225112487453077	0.0432139912614673	0.833342578760958	0.25645379054114	0.302654850699547	0.0453557863922549	0.816378015946347	0.0432139912614673	0.833342578760958	0.985860904293763
ENST00000369301.3	-0.0536617748816973	-0.0442691516294611	0.00697196834473734	0.976012712186835	-0.258440940334886	-0.249048420153403	0.0087149602762997	0.97340467857523	0.00697196834473734	0.976012712186835	0.999992809557747
ENST00000581216.6	-0.475868158699246	-0.184823484475381	0.28454188376354	0.417891212081817	1.41133880217513	1.70238358660291	0.289529550340514	0.300639283166782	0.28454188376354	0.417891212081817	0.850062123872962
ENST00000327247.9	0.0560884194062211	-0.0204838856591802	-0.0799659522491796	0.701984336384975	1.28809268370309	1.21152044866805	-0.0770549207342357	0.677285804964205	-0.0799659522491796	0.701984336384975	0.957294365208995
ENST00000261569.11	-0.0284888985432978	0.101668524273036	0.124103504073864	0.713555620978732	-0.402956216481796	-0.272798989813531	0.128748091705194	0.737286471975752	0.128748091705194	0.737286471975752	0.968655465368729
ENST00000545121.5	0.466962130272291	0.543246926381596	0.0748197785427638	0.656350462582758	1.37459456421115	1.45087942278473	0.0762291716693666	0.554135602733258	0.0748197785427638	0.656350462582758	0.950637075649617
ENST00000454376.6	0.218254773118645	-0.0328839409992461	-0.251494755826436	0.00162953931595758	1.42070258242018	1.16956388317611	-0.251224643951816	0.000271209108777581	-0.251494755826436	0.00162953931595758	0.0382620368387256
ENST00000373087.7	-0.931869168543849	-0.0140075943809375	0.907843208122741	0.0445725281383428	-1.07909648933278	-0.161235316272113	0.914494928562942	0.0775084312250455	0.914494928562942	0.0775084312250455	0.448989882082118
ENST00000397498.8	0.826752020050463	0.655261480433679	-0.174161698581044	0.54100307843081	-0.0729603478088267	-0.244451048104908	-0.170375578314493	0.610685314024426	-0.170375578314493	0.610685314024426	0.935896669052565
ENST00000216294.5	-0.220686242271334	-0.260587454579642	-0.0461081069934721	0.885625300597209	-0.150146082846324	-0.190047483073346	-0.0424357702981197	0.90435308296726	-0.0424357702981197	0.90435308296726	0.992972255692654
ENST00000239891.4	0.24777490228709	-0.0632421964525248	-0.312498889602836	0.0390951682545505	0.562465474317585	0.251448371912313	-0.311458362819629	0.0411926952725266	-0.311458362819629	0.0411926952725266	0.327270474149787
ENST00000452906.3	-0.22228201928773	-0.429813764824596	-0.209835556554802	0.363808121074989	2.42652512364795	2.21899351212728	-0.208293644134687	0.239899615683985	-0.209835556554802	0.363808121074989	0.818364527450932
ENST00000494946.6	-0.27008099401738	-0.65541166290209	-0.390133458485932	0.363565960013839	1.50929691870034	1.12396647176103	-0.390133451138805	0.389738753598993	-0.390133451138805	0.389738753598993	0.833507224518556
ENST00000379370.7	0.430093805410825	-0.206588461332944	-0.637912019909635	1.63130270061786e-07	0.580172493169241	-0.0565097702677195	-0.637042773721766	1.50937193516149e-07	-0.637912019909635	1.63130270061786e-07	1.32070266642022e-05
ENST00000332674.9	-0.227824208249881	-0.00063403173453896	0.221789246307588	0.622308596216163	-1.08378158395451	-0.856592061858501	0.224403093618706	0.699398400761843	0.224403093618706	0.699398400761843	0.956371942990377
ENST00000338272.9	0.222752059478966	1.81505433239181	1.59105404996552	0.000167515004297893	-4.21623597455535	-2.6239345760097	1.60614095849768	0.0218807277827709	1.60614095849768	0.0218807277827709	0.223796099642934
ENST00000534769.5	-0.412987745656368	-0.203746259231447	0.209015146130411	0.00710912396931903	2.74053544660794	2.94977697027246	0.209152357347548	2.56351143797133e-06	0.209015146130411	0.00710912396931903	0.110006627782123
ENST00000284957.9	0.157843487225892	0.0799887154565417	-0.0810803586580522	0.717689078181546	0.354077933027932	0.276223131881479	-0.0786479013272148	0.739805819122938	-0.0786479013272148	0.739805819122938	0.969922903164158
ENST00000320246.10	0.017058824353691	-0.155638579929047	-0.180534928969857	0.667888886486629	-0.744488630266837	-0.917187073059695	-0.176531812314656	0.720410052469079	-0.176531812314656	0.720410052469079	0.962067792423737
ENST00000440685.6	-0.170864731745033	-0.174983711569003	-0.00690686915665184	0.965787973609213	0.665228544443576	0.661109563080541	-0.00484501538103754	0.978212003448425	-0.00484501538103754	0.978212003448425	0.999992809557747
ENST00000523908.5	-0.0380075752964094	0.0130257107650699	0.0504963353263992	0.606339933688291	-0.257950525906026	-0.206917249676718	0.050878439886771	0.619928142272079	0.050878439886771	0.619928142272079	0.942134374499691
ENST00000368824.8	-0.275419569973779	0.122701076729802	0.393064587052566	0.185800233043504	-0.474376188884275	-0.0762556738677032	0.397421445079875	0.225899327280284	0.397421445079875	0.225899327280284	0.705045183261353
ENST00000367941.7	-0.404398714151385	-0.172505235853776	0.226840618628068	0.524952613717412	0.888184464873693	1.12007787238167	0.230516067016925	0.509910245798692	0.226840618628068	0.524952613717412	0.909025621310532
ENST00000367669.8	0.182031582160714	-0.507221480210289	-0.692645424677298	0.000969313249512679	1.12802239824187	0.438769352131121	-0.69017173022564	0.000493370730984768	-0.692645424677298	0.000969313249512679	0.0257465881497856
ENST00000551150.5	-0.32318489817536	-0.201543450941718	0.121470996100382	0.0531615265280651	0.530055068687572	0.651696527199358	0.121603174500534	0.0245392785810818	0.121470996100382	0.0531615265280651	0.368994957794251
ENST00000278826.11	-0.243929968201882	-0.328714961080881	-0.0892600503932397	0.702694970738453	0.294301627099586	0.209516617442498	-0.0861197366252791	0.717301440247765	-0.0861197366252791	0.717301440247765	0.96160728116724
ENST00000304141.5	-0.342267596423369	-0.206324840930463	0.134732892273507	0.32861257214283	-0.291802668134348	-0.155859947974	0.135452819720482	0.366759082563629	0.135452819720482	0.366759082563629	0.81948368623417
ENST00000330280.11	-0.122610067349919	-0.0212955145389679	0.100369999405393	0.53438660393866	1.19682407576711	1.29813862375146	0.101030328201141	0.516476098544224	0.100369999405393	0.53438660393866	0.910257141659515
ENST00000313871.9_PAR_Y	-0.0759111925611209	0.154593361865036	0.228647106451986	0.257227345173957	-1.35094799368449	-1.12044357631488	0.230276414937965	0.352373020115001	0.230276414937965	0.352373020115001	0.813124051138954
ENST00000611712.4	-0.348843166434026	-0.389241189224344	-0.0457580882954325	0.909124943247866	-0.551889780506349	-0.592288484335931	-0.0449980148760396	0.917683177398765	-0.0449980148760396	0.917683177398765	0.994037071323103
ENST00000407818.8	-0.121217539323759	-0.0372485864255945	0.0832754892771781	0.481545256266832	-0.495706903956812	-0.411737983588276	0.0836434630369913	0.526982985880382	0.0836434630369913	0.526982985880382	0.909025621310532
ENST00000338179.6	-0.249678807283064	-0.0914029698593744	0.158020283135701	0.127839804481968	1.53425283603442	1.69252869407382	0.158244513780962	0.0729621275399961	0.158020283135701	0.127839804481968	0.565075137098211
ENST00000612932.6	-0.334330138293108	-0.320950591803401	0.00972900062795645	0.976185640951828	-3.10282478403812	-3.08944589153925	0.00780747019326888	0.992806342011392	0.00780747019326888	0.992806342011392	0.999992809557747
ENST00000341911.10	0.399822821280558	0.0623759275664925	-0.33811718205144	0.0103456502196578	1.67617014070777	1.33872327324058	-0.33756095485419	0.00397704705250422	-0.33811718205144	0.0103456502196578	0.140157938718791
ENST00000554271.5	-0.32925787544351	-0.544572743533097	-0.220302917149728	0.420677152158306	1.16188962042816	0.946574781861385	-0.217174583130574	0.396665206508703	-0.220302917149728	0.420677152158306	0.851489553846955
ENST00000263795.11	-0.0793832065889837	-0.108388790683279	-0.0302733870885179	0.809700182941514	0.348976512795228	0.319970928862284	-0.0291416716816775	0.816297061691465	-0.0291416716816775	0.816297061691465	0.981685707601364
ENST00000676231.1	-0.0987281529530631	0.0896538663051866	0.188104376659422	0.513660909856983	6.16828862774776	6.35667101388747	0.18840099109528	0.00257854114996894	0.188104376659422	0.513660909856983	0.90484863614077
ENST00000369984.4	-0.0838333459116818	-0.130585944983293	-0.0469823481369886	0.632337602403136	-0.262478248017691	-0.309230998815841	-0.0469618286745488	0.674417771756327	-0.0469618286745488	0.674417771756327	0.955007016035643
ENST00000576409.5	0.202038447095584	-0.474508780056917	-0.679425922587908	0.00215192606049446	-0.60983551421064	-1.2863828502202	-0.678162322312432	0.00784134094213178	-0.678162322312432	0.00784134094213178	0.117214727229503
ENST00000674652.1	0.480659288347088	-2.72682176065803	-2.99661033333435	0.976775216450058	0.179457076436172	-3.02811100732193	-3.06381816776866	0.679761572585781	-2.99661033333435	0.976775216450058	0.999992809557747
ENST00000272067.10	0.0903082839501763	0.307863498828885	0.216241334573307	0.11951739515153	0.0257922796102001	0.243347487713232	0.217528484916257	0.122957564474278	0.217528484916257	0.122957564474278	0.55254465030182
ENST00000391842.5	0.02034192924994	0.211752086522828	0.190126958043082	0.387112305103619	2.51508931070552	2.70649958751621	0.191184594040365	0.19739777358829	0.190126958043082	0.387112305103619	0.831838269337397
ENST00000263382.8	-0.0905919477937744	0.22528152500936	0.315139003507032	0.126929779031095	0.795130375318763	1.11100375532063	0.31568095564168	0.165445474311982	0.31568095564168	0.165445474311982	0.62801513909995
ENST00000329713.5	-0.362995484509832	0.0544509937064659	0.414823624136837	0.0408003981464219	-0.0561830921481527	0.361263344914105	0.41699149806968	0.0488867065515387	0.41699149806968	0.0488867065515387	0.356721108608855
ENST00000635259.1	0.426869521502109	0.175956661229754	-0.252378748206851	0.600701828720702	-2.53507349493148	-2.78598718705195	-0.253119200040235	0.67095654124327	-0.253119200040235	0.67095654124327	0.95500312555922
ENST00000371113.9	0.155724834583706	0.434439231054797	0.275708760278515	0.34113934129475	-0.935370916767598	-0.65665675007745	0.27897759384349	0.43515814918802	0.27897759384349	0.43515814918802	0.864677099898441
ENST00000318121.8	-0.0182687624082263	-0.0398346016929372	-0.02202335538553	0.842132854356702	-0.0129556808861287	-0.034521545729982	-0.0217611727954836	0.857511363158266	-0.0217611727954836	0.857511363158266	0.987674101333158
ENST00000304979.8	-0.200944665938691	-0.0844499363310808	0.11595952709397	0.196152268969564	0.166719034732549	0.283213762112656	0.116418851891095	0.1947274894729	0.11595952709397	0.196152268969564	0.670099945918817
ENST00000521654.6	-0.208010977530336	-0.298567552427883	-0.0955706200587576	0.808924777537661	-1.57015367103486	-1.66071069095551	-0.0951886965190569	0.840021485449599	-0.0951886965190569	0.840021485449599	0.98710939109965
ENST00000264639.9	-0.266838532531231	-0.121877932156035	0.144497187429809	0.0625999863389057	0.589073446252312	0.734034063728647	0.14493179909919	0.025689466935827	0.144497187429809	0.0625999863389057	0.403228378776452
ENST00000496387.5	1.47129238774926	1.87953045178295	0.405516163646001	0.0739514815630067	-0.438353398845888	-0.0301154192208263	0.411424711875179	0.139982494487938	0.411424711875179	0.139982494487938	0.588872068612917
ENST00000394975.3	-0.562653219510041	-0.994238703430407	-0.435461883449754	0.0635367798146146	-0.293984331746217	-0.725569903941397	-0.434175443667542	0.0854743307843924	-0.434175443667542	0.0854743307843924	0.467567690561109
ENST00000216218.8	-0.15217057296279	-0.0555906033293954	0.0964660053251352	0.274094455671145	-0.0920273662057021	0.00455256995074909	0.0964660039189629	0.351463511751231	0.0964660039189629	0.351463511751231	0.813124051138954
ENST00000322157.9	0.243198121043058	0.0781155973207839	-0.165921543577694	0.136455370947929	0.696431128592533	0.531348621360427	-0.165207834249173	0.108779127000168	-0.165921543577694	0.136455370947929	0.582178901346141
ENST00000520329.5	1.00589881761286	0.280447716179745	-0.737130437190678	0.0791478584100071	1.47651746909376	0.751066445749073	-0.725951802121344	0.071448024577836	-0.737130437190678	0.0791478584100071	0.451491645988689
ENST00000334274.9	0.164323160055527	-0.37175510778388	-0.540686803884673	0.0823513240145623	-0.455405635585932	-0.991484116806567	-0.538745602926723	0.134987650098358	-0.538745602926723	0.134987650098358	0.57954581183786
ENST00000432425.5	1.68128489347826	0.246206111660787	-1.44001194925117	2.56066171212495e-06	0.311279985272218	-1.12379892517106	-1.43577033468952	5.96336552703786e-05	-1.43577033468952	5.96336552703786e-05	0.00256805358015418
ENST00000375847.8	0.113020129143902	-0.329390705264757	-0.444280822593663	0.02561427564439	0.121781401638939	-0.320629513788119	-0.443552318676997	0.0444222084079509	-0.443552318676997	0.0444222084079509	0.340312451997323
ENST00000304858.7	-0.03628157323848	-0.175835247268368	-0.139874102802283	0.036474968390298	0.48518642711602	0.345632762025867	-0.139595451447539	0.0211790721759019	-0.139874102802283	0.036474968390298	0.30543443932493
ENST00000356708.12	-0.276490258663398	-0.155545221551529	0.120650312132755	0.110265111424464	1.12136003432491	1.24230508240198	0.120927224044531	0.0667038231918932	0.120650312132755	0.110265111424464	0.530362608182307
ENST00000439351.5	0.372466734633299	0.33810937239179	-0.0348147917592295	0.716311440940915	-0.975018638610031	-1.00937602426414	-0.0343278719249152	0.756681557510612	-0.0343278719249152	0.756681557510612	0.972519350013639
ENST00000247003.9	-0.0867966779975136	-0.0773157566793381	0.00842928569252388	0.94995658223896	0.277927873954625	0.287408798924335	0.00927221427382752	0.938765912739761	0.00842928569252388	0.94995658223896	0.997947646833983
ENST00000443166.5	-0.120302590010504	0.559876754315188	0.677680322135012	0.0289373592275531	-1.12582081313482	-0.44564182614407	0.680615910529841	0.0924925230263745	0.680615910529841	0.0924925230263745	0.486442960715344
ENST00000490107.6	0.995388219695726	0.44013530570576	-0.556208577419656	7.70531374167123e-05	-0.949112728390917	-1.50436570906198	-0.555350290064568	0.00138309530393058	-0.555350290064568	0.00138309530393058	0.0337087333440825
ENST00000243903.6	0.259269729972364	0.0875004150366854	-0.173562959797304	0.309828838861818	0.458828411404629	0.287059082074726	-0.171994811441129	0.32910851403654	-0.171994811441129	0.32910851403654	0.799960751949606
ENST00000449733.7	-0.219621862439898	-0.101700254294627	0.114365817689198	0.663730431452216	1.50939334489889	1.62731506943194	0.11747771260912	0.558332451167355	0.114365817689198	0.663730431452216	0.9530744293032
ENST00000392562.5	-0.379345757751763	-0.300016905079971	0.0785307388170124	0.531947295431002	-0.154336973575774	-0.0750081609480547	0.0788387014734169	0.57216595904785	0.0788387014734169	0.57216595904785	0.919032756721252
ENST00000216602.10	-0.417147752237139	-0.271531314696061	0.142380059912796	0.67543233605722	-0.66220193167681	-0.516585844851021	0.142380055177666	0.734909121806916	0.142380055177666	0.734909121806916	0.968336935516851
ENST00000295628.4	-0.178319103605576	-0.272964909067942	-0.0961659181874102	0.642907760516955	-0.799822888438713	-0.894468821907385	-0.0956164008824429	0.690960183291478	-0.0956164008824429	0.690960183291478	0.955281164295289
ENST00000306270.12	0.587198266665444	0.893546176107429	0.304531492541396	0.132844692775801	-1.35461737375368	-1.04826959395481	0.307160800629604	0.231681562179508	0.307160800629604	0.231681562179508	0.71132218873565
ENST00000279036.12	-1.54864708859602	-0.0549213856594313	1.49114584905958	0.000143764760329365	1.4076274960856	2.90135392022161	1.49341463220362	9.78284192022659e-25	1.49114584905958	0.000143764760329365	0.00553193678529723
ENST00000423085.7	-0.036091508669524	0.370523501508384	0.403462610603039	0.24800216667225	-2.56447365235796	-2.15785910770315	0.406188159152041	0.386636128006462	0.406188159152041	0.386636128006462	0.831838269337397
ENST00000373019.5	-0.254847390932741	-0.128425888621853	0.126095025593439	0.0506718420844554	-0.0909673426270329	0.0354541649524571	0.126400340861668	0.0370147355811525	0.126095025593439	0.0506718420844554	0.36315151535927
ENST00000307729.12	0.538903797515387	0.331585606135707	-0.208503573427874	0.287895014465451	-2.06623460703887	-2.27355295437319	-0.20749152800417	0.414275349022157	-0.20749152800417	0.414275349022157	0.848621798597756
ENST00000344641.8	0.12088064636755	-0.0237304532989199	-0.146428036862446	0.423502283165112	1.23943895351523	1.09482786449971	-0.145176205696341	0.406684834188716	-0.146428036862446	0.423502283165112	0.852564771360838
ENST00000614971.4	1.05119226482951	-0.164209522247757	-1.21668662441294	2.11065830509869e-19	0.278982325707813	-0.936419475412331	-1.21568168401678	6.43062557886958e-17	-1.21568168401678	6.43062557886958e-17	2.16926436193867e-14
ENST00000238561.10	0.49735689012648	0.193013900819967	-0.312255423911963	0.386754480193205	0.609409425078565	0.305066400746625	-0.305025993914512	0.418763824396237	-0.305025993914512	0.418763824396237	0.85105066413708
ENST00000311672.10	-0.397313069099129	-0.182759734100211	0.214434126300486	0.00087343781947206	-0.380534973814592	-0.165981650913335	0.214501652932222	0.00263464858885767	0.214501652932222	0.00263464858885767	0.054413558610693
ENST00000380361.7	0.69290787895628	-0.843251364585634	-1.47085301971345	0.740361816141375	-3.36634991038847	-4.90258324118118	-1.496889402268	0.831494910225796	-1.496889402268	0.831494910225796	0.985464265589054
ENST00000374846.3	-0.536856517389163	-0.281160359075513	0.252991373176467	0.263688609438256	1.96463581241678	2.22033215108334	0.255272120163474	0.0690801353514037	0.252991373176467	0.263688609438256	0.741463942071452
ENST00000649764.2	-0.41625717146072	-0.398750369512161	0.0171505228688495	0.847255171772363	0.498963656277194	0.516470463193106	0.0173522937688537	0.834337600605578	0.0171505228688495	0.847255171772363	0.98756037446806
ENST00000318130.13	0.176859022509331	0.0739768706294718	-0.104061394607285	0.487327296051312	-0.744933838431934	-0.847816051668394	-0.10332074582388	0.55015509084492	-0.10332074582388	0.55015509084492	0.912339418870305
ENST00000457054.6	-0.139616045829963	-0.211123176717903	-0.0718884862904405	0.428481733682046	1.08041434632428	1.00890721663193	-0.0716813148188369	0.41468351911815	-0.0718884862904405	0.428481733682046	0.857641444790804
ENST00000356151.7	-0.269592952290919	-0.32792833913083	-0.0687377208639139	0.837583678119788	0.850999246646685	0.792663907450006	-0.0609061050527213	0.855431837520169	-0.0609061050527213	0.855431837520169	0.987674101333158
ENST00000248600.5	-0.0332067119120245	-0.00253881913746267	0.0276208993468132	0.936589809918796	1.29193441138718	1.32260207918046	0.0293472047909762	0.935888665811253	0.0276208993468132	0.936589809918796	0.995723172221685
ENST00000369763.5	-0.0816325899947372	0.0136457421196795	0.094032390372915	0.547157041652515	0.401650888466958	0.496929222692409	0.0950810787988121	0.530650872419599	0.094032390372915	0.547157041652515	0.911372105072421
ENST00000475204.5	2.39443988717458	11.6808206351657	9.28175180815724	1.45027819102699e-63	-7.69629870492518	1.59016084345728	4.54183653971828	3.55549556185528e-12	4.54183653971828	3.55549556185528e-12	6.91954136268758e-10
ENST00000314332.5	-0.382648158977101	-0.29510343450963	0.0872680962923695	0.275810289809977	1.92970170272743	2.01724645289723	0.087476378947879	0.142212572638086	0.0872680962923695	0.275810289809977	0.753563750776718
ENST00000290429.11	-0.0161026453982543	-0.262924846636812	-0.250618754440775	0.34183337229451	1.59619179752608	1.34936966009038	-0.247855192772602	0.294683815374389	-0.250618754440775	0.34183337229451	0.808260216733748
ENST00000311595.14	-0.00327065896786002	2.19949474703767	2.1943023685125	1.52640440372999e-06	-1.08615201304432	1.11661323748637	2.21456158197347	8.38045868877309e-06	2.21456158197347	8.38045868877309e-06	0.000471168010724354
ENST00000393915.9	-0.0450619338117059	0.0595274741928827	0.103716895049711	0.312951171370878	-0.00234331599513301	0.102246098725669	0.10439807477763	0.290025660443393	0.103716895049711	0.312951171370878	0.786964927041857
ENST00000265316.9	0.492294701126149	0.17251742941205	-0.321283165530314	0.151673237731561	0.671922074960477	0.352144694180474	-0.320339567280408	0.203881504527654	-0.320339567280408	0.203881504527654	0.680053007850976
ENST00000380492.8	0.204056921257634	0.583124459433402	0.372469748936923	0.441269396543186	0.445215538967713	0.82428274966044	0.381032690257413	0.489085447450914	0.381032690257413	0.489085447450914	0.893258388053284
ENST00000627916.2	-0.214958543831378	-0.133088381870867	0.0803627486274454	0.601209745933697	-0.981130345797871	-0.899260230669563	0.0813774672910648	0.635604877674851	0.0813774672910648	0.635604877674851	0.946504005587976
ENST00000368009.7	0.176207909028018	0.253982079316571	0.0729005930897331	0.831177507380954	2.09926088752489	2.17703526321506	0.0776588205185086	0.71417282390194	0.0729005930897331	0.831177507380954	0.985464265589054
ENST00000262948.10	-0.316238935418173	-0.111488355708704	0.20392575972085	0.0892574997642274	-0.428457093549374	-0.223706535650858	0.204486764347237	0.112129585011521	0.204486764347237	0.112129585011521	0.533498542697033
ENST00000650114.2	-0.652651810216024	-0.824362056789338	-0.173441879157746	0.598628086406572	-1.98934697647684	-2.16105768585955	-0.177373990529497	0.659582483711398	-0.177373990529497	0.659582483711398	0.952629468351082
ENST00000270824.1	-0.0833714597936214	-0.214147742449514	-0.153313066630864	0.766779930282764	1.8897171639796	1.75894129673725	-0.134654301689316	0.779733181050213	-0.134654301689316	0.779733181050213	0.97623404580331
ENST00000282344.11	-0.230450773588555	-0.372432964355193	-0.145442150094365	0.695234633981375	-2.43282327486505	-2.57480591383015	-0.147553357419945	0.753418866768372	-0.147553357419945	0.753418866768372	0.97230922484414
ENST00000360299.10	-0.337584568224642	-0.243590744894036	0.0901027318294818	0.744759624657928	-0.33654609037427	-0.242552396878482	0.0922311411295582	0.761405625027916	0.0922311411295582	0.761405625027916	0.973767840930432
ENST00000618612.4	0.256492632458984	-0.150733831558005	-0.41001685920944	0.351979727504412	5.63777478592491	5.23054923332975	-0.407358381017688	0.00189109457166348	-0.41001685920944	0.351979727504412	0.813124051138954
ENST00000533683.7	-0.693023562150084	-0.632071817906699	0.0590784695338771	0.719898100545655	-0.0621066376384167	-0.00115491074595691	0.0600456128823246	0.716844391910391	0.0590784695338771	0.719898100545655	0.961874951937818
ENST00000211936.10	-0.411754516276944	0.0813105335221778	0.487680993027491	0.110269860615152	-0.738414299835263	-0.245349414078612	0.492107555809585	0.152226975887704	0.492107555809585	0.152226975887704	0.608185635480868
ENST00000342879.7	-0.383561577647363	-0.362729214497993	0.0183209950794754	0.937653399118276	0.852105416564771	0.872937782017609	0.01987156632808	0.922861399842762	0.0183209950794754	0.937653399118276	0.996070663729861
ENST00000296597.10	-0.236161017762885	-0.490643989484168	-0.256386338304731	0.211169097409451	-0.0679732570865527	-0.322456344071183	-0.255918918227974	0.269337824052957	-0.255918918227974	0.269337824052957	0.748407133282792
ENST00000373585.8	0.768450030086457	-0.0114146977541855	-0.780998152587135	5.66777280913478e-09	0.0470301221442701	-0.732834633676037	-0.780131505291309	1.51935013348739e-07	-0.780131505291309	1.51935013348739e-07	1.23998575410423e-05
ENST00000370952.4	0.452773918818978	0.407527297013918	-0.0475515173159482	0.78509039160655	0.48473809321151	0.439491470282668	-0.0453112933061337	0.801498790344366	-0.0453112933061337	0.801498790344366	0.979647459597533
ENST00000548446.6	0.0675358528766093	0.275406064032534	0.199376741271345	0.716131836147778	2.19768089369728	2.40555134562479	0.207197804948864	0.591817682569093	0.199376741271345	0.716131836147778	0.96145642278419
ENST00000468812.6	-0.223077242145419	-0.130619246617592	0.0924199886791076	0.0646353913922849	2.08739643737947	2.17985444602322	0.0924678964851413	0.0101688438021149	0.0924199886791076	0.0646353913922849	0.408308464974983
ENST00000458198.3	-0.392242175076094	-0.34261157385535	0.0456316818577074	0.853863531606666	-0.136109626462383	-0.0864790804565858	0.0485567892107692	0.848896041314087	0.0456316818577074	0.853863531606666	0.987674101333158
ENST00000470121.5	0.469187203026426	2.21078048885607	1.73607274735406	0.0112886742900683	2.35168843966394	4.09328206218143	1.7452359094216	1.18225840829295e-10	1.73607274735406	0.0112886742900683	0.147981067118512
ENST00000409262.7	-0.379282386640507	-0.775548647966498	-0.398378378138257	0.126446820547334	-2.70253362857382	-3.09880013029434	-0.400017807064668	0.215341648300295	-0.400017807064668	0.215341648300295	0.693942033452909
ENST00000427926.6	1.65774071932672	0.989586367410965	-0.66858856987787	0.196266479634446	0.121375215042381	-0.546779784675023	-0.664652783268266	0.296485036515986	-0.664652783268266	0.296485036515986	0.771330586164026
ENST00000650064.2	-0.530228625330837	-0.198045577870192	0.326608159726884	0.473308629644355	-0.203893325114365	0.128289755864782	0.326887843333483	0.551607556632544	0.326887843333483	0.551607556632544	0.912731928240901
ENST00000429568.1	-0.14286255671216	-0.127660293410783	0.0139654831118854	0.9541512002031	2.2793275327142	2.29452988375373	0.0147914099557774	0.918654157344634	0.0139654831118854	0.9541512002031	0.998346789294394
ENST00000373479.9	0.141109021164434	-0.738243432490582	-0.885146588835686	0.0394767386763539	1.77498855025427	0.895635903017674	-0.884297043482067	0.0461762171399537	-0.884297043482067	0.0461762171399537	0.347769682350633
ENST00000584164.6	-0.328788730674177	-0.38022251015929	-0.0516601684644811	0.52375180815465	1.92148967270607	1.87005591832027	-0.0515298861254496	0.421578939724463	-0.0516601684644811	0.52375180815465	0.908530733377624
ENST00000314218.8	-0.154845237257837	-0.847600535445319	-0.710477209549936	0.136757962630294	0.662178542544008	-0.0305768721091332	-0.701519514020615	0.14725408599981	-0.701519514020615	0.14725408599981	0.5999240540733
ENST00000544440.7	0.766898810231256	0.480024374500317	-0.287865690833636	0.0971559169643181	-1.82715501279617	-2.11402956533036	-0.286928417604689	0.200786117307295	-0.286928417604689	0.200786117307295	0.675462825067268
ENST00000399395.7	0.273266198251778	-0.055519352176735	-0.333077008731857	0.306584521282642	0.0916322944909134	-0.237153446307108	-0.330495093326221	0.372239693353619	-0.330495093326221	0.372239693353619	0.823680178481396
ENST00000369049.8	-0.0222211652634508	-0.12951353154718	-0.109934342438999	0.568307747382429	1.50217297407926	1.39488069342126	-0.107684641480349	0.498590906872212	-0.109934342438999	0.568307747382429	0.919032756721252
ENST00000286548.9	-0.275617087933071	-0.198718483868547	0.0753273100279896	0.77150789981648	-2.34930687731979	-2.27240859555235	0.0753273070947929	0.829545829209026	0.0753273070947929	0.829545829209026	0.985464265589054
ENST00000488383.5	0.131017380813195	0.374098211154844	0.239996974741018	0.603333277539734	-0.202967179365109	0.0401130123002662	0.243605943181801	0.698618313335696	0.243605943181801	0.698618313335696	0.956371942990377
ENST00000040738.10	0.572991644184641	0.419689954763155	-0.154205934349451	0.465936544388543	-1.29208265652717	-1.44538453878228	-0.153232540122164	0.567866079540221	-0.153232540122164	0.567866079540221	0.91886026383691
ENST00000672160.1	-0.759681013633357	-0.288772848814243	0.447875675358375	0.462264809017703	0.664546292344348	1.13545445055631	0.465720907652946	0.393269365350988	0.447875675358375	0.462264809017703	0.878520162865569
ENST00000383678.8	0.0339578260080597	0.179598319821763	0.141982594901121	0.565349361397339	0.885641912591573	1.03128245129452	0.14523112359667	0.507268227732506	0.141982594901121	0.565349361397339	0.918205029263533
ENST00000265038.10	0.979914458966152	0.754112891166353	-0.2372042708424	0.556815891513376	0.384184386964934	0.158382860387031	-0.224226834894283	0.603302285070694	-0.224226834894283	0.603302285070694	0.93508252068776
ENST00000393560.5	-0.586999739861476	-0.526544122451993	0.0463632286254949	0.995192448845649	3.00311095324961	3.0635671042164	0.0546110120144885	0.923205775483651	0.0463632286254949	0.995192448845649	0.999992809557747
ENST00000265560.9	1.32667586076419	1.06872234710076	-0.258993119211489	0.179788489716698	-0.613175295640875	-0.871128937164735	-0.257095326048379	0.293369678604258	-0.257095326048379	0.293369678604258	0.768355596644738
ENST00000529806.5	-0.458648586316071	-0.788869689954037	-0.332683881362759	0.172396807440023	-0.657292333297041	-0.987513630030609	-0.332683890632275	0.23904770607116	-0.332683890632275	0.23904770607116	0.716235807938614
ENST00000382895.7	0.524264006524107	0.398900796916997	-0.126179815678078	0.439176999569535	-2.83822174140857	-2.96358507963969	-0.125234651928317	0.557034532241958	-0.125234651928317	0.557034532241958	0.913793072830057
ENST00000216237.10	0.480093776856653	0.241336553826528	-0.240545907032994	0.115776559120934	-0.0953123286683204	-0.33406957524756	-0.238794580195248	0.148887090701464	-0.238794580195248	0.148887090701464	0.602556767292702
ENST00000259874.6	-0.62236785839025	0.00699462502380877	0.622618240470635	0.0544051485083698	0.0592262425962116	0.688588669580323	0.627977664410567	0.0521116846006521	0.622618240470635	0.0544051485083698	0.37226511352583
ENST00000314400.10	0.371539979263301	0.300177282100001	-0.0767257104180645	0.786321050514776	2.25691441039948	2.1855519424057	-0.0715133621349259	0.753582140347443	-0.0767257104180645	0.786321050514776	0.97683753138171
ENST00000371378.6	-0.477129739209597	-0.592366659727179	-0.123846187681615	0.762815985983375	3.97214404312572	3.85690798958449	-0.116812689891627	0.641048631378526	-0.123846187681615	0.762815985983375	0.973938672590739
ENST00000324849.9	-0.0484237819615561	-0.0612233387467726	-0.0161548943370753	0.943536971782899	-0.104719218327025	-0.117518864435756	-0.0136695261740565	0.956851820555537	-0.0136695261740565	0.956851820555537	0.998802132500326
ENST00000261245.9	-0.182012935679738	0.196782920006449	0.376048445517801	0.108474621932065	0.100497102415169	0.479292891513002	0.378548979083817	0.129172571678023	0.378548979083817	0.129172571678023	0.567126431835831
ENST00000361510.7	0.108463880919818	0.137224025818441	0.0285065192749916	0.881807995446213	-0.50444064986486	-0.475680776118375	0.0282893723817228	0.922082051914267	0.0282893723817228	0.922082051914267	0.994037071323103
ENST00000234256.4	0.29796058658819	0.385323804643666	0.0846062721160994	0.722892735758107	0.635065674635825	0.722428860612269	0.0872502175903704	0.717380936382062	0.0846062721160994	0.722892735758107	0.963730007360301
ENST00000276689.8	-0.404509809776844	-0.194973196738803	0.209203352802478	0.00612901345954126	0.358132308434729	0.567668925644653	0.209384325043693	0.00371987408117444	0.209203352802478	0.00612901345954126	0.0993532994128348
ENST00000258418.10	-0.100677114619483	-0.0620229214555842	0.0378289790227051	0.767370917804135	-0.824945131972659	-0.786290992129081	0.0382199408442387	0.798990994446659	0.0382199408442387	0.798990994446659	0.978553656517026
ENST00000587708.7	-0.305386994975748	-0.304102349329998	-0.00228048497762678	0.964999071798589	3.33604542100779	3.33733042231016	0.000520180518182034	0.998401368571808	0.000520180518182034	0.998401368571808	0.999992809557747
ENST00000370238.8	-0.429722705900889	-0.135061708511989	0.293403202872755	0.0338014077737848	0.904591836708306	1.19925285719362	0.2944164674301	0.0158330734009432	0.293403202872755	0.0338014077737848	0.294127469192349
ENST00000300128.9	0.736283773378269	0.35029927212295	-0.38744974072161	0.047233055488371	-0.0387512732632621	-0.424735877283977	-0.386213717480033	0.0942820774229985	-0.386213717480033	0.0942820774229985	0.489550858656103
ENST00000321265.10	-0.203604935943492	-0.0578764858468867	0.145622182217322	0.0275687702204409	-0.933269971524268	-0.787541530743668	0.145608312792381	0.0441745670642944	0.145608312792381	0.0441745670642944	0.33918559839959
ENST00000306688.8	-0.172817019062729	-0.0186655872849156	0.150519093649943	0.728610201499922	-1.6432933171565	-1.48914274783424	0.150829947777085	0.810137632369262	0.150829947777085	0.810137632369262	0.980030778302194
ENST00000592874.1	3.47234868301094	1.65272605862689	-1.82337101356376	6.81826152930394e-09	3.78044326983908	1.96082078566166	-1.81669967019492	2.53631980205782e-10	-1.82337101356376	6.81826152930394e-09	7.58250622819295e-07
ENST00000344387.9	0.616593776138914	-0.670862564970304	-1.29008324836142	0.000483901594539731	-1.97832275356933	-3.265779530761	-1.2931700465912	0.00465343091762735	-1.2931700465912	0.00465343091762735	0.0816590593651975
ENST00000340368.9	0.89576641692589	0.257143640667314	-0.63969558810151	0.0162496729517589	-1.65816104442552	-2.29678409044847	-0.639381086480029	0.0610841960617072	-0.639381086480029	0.0610841960617072	0.396340780188977
ENST00000302787.3	-0.161494630385008	-0.157532382591043	0.00336588373528501	0.97043415504391	-0.932065966654441	-0.928103731419504	0.00380790903785022	0.968514755075214	0.00336588373528501	0.97043415504391	0.999673620627481
ENST00000344063.7	-0.182348880106829	-0.415039111498137	-0.232774936880384	0.00109014567170996	2.27998873093656	2.04729852126722	-0.232692159266229	1.66842074547588e-05	-0.232774936880384	0.00109014567170996	0.0283725873215192
ENST00000380191.9	-0.27634641589924	-0.195456760204872	0.0806907725505848	0.320738522159252	0.787704787201693	0.868594446639787	0.080858878506823	0.294753706103262	0.0806907725505848	0.320738522159252	0.792979008095523
ENST00000428708.6	-0.340480995971219	-1.28090996008861	-0.957338501211047	0.0284608936514061	2.02028423856475	1.07985551571271	-0.946243852526215	0.00954967956709385	-0.957338501211047	0.0284608936514061	0.264242425460761
ENST00000380822.9	-0.491248985741125	-0.408977511176111	0.0809999284281198	0.542000148468765	0.216455092675854	0.298726577490958	0.0818646966384129	0.512297732168305	0.0809999284281198	0.542000148468765	0.910257141659515
ENST00000401950.7	0.240996716190182	0.39453482945397	0.152715512759622	0.616759166473417	-1.36167775388683	-1.20814013114533	0.153041599689721	0.723117475717439	0.153041599689721	0.723117475717439	0.963784075125811
ENST00000349139.6	-0.318920772772982	-0.16811577942915	0.150466566230628	0.133141926126453	0.25649241196079	0.407297396148549	0.150701669653401	0.142267527936975	0.150701669653401	0.142267527936975	0.592488634865099
ENST00000261714.11	-0.0113259280637642	0.203682575909676	0.214232677570201	0.0353182081899763	-0.0109299781891139	0.204078522736105	0.214957252307575	0.0364843036051171	0.214957252307575	0.0364843036051171	0.30543443932493
ENST00000419585.5	0.596366726452586	-0.0557022278514508	-0.652272191994127	0.0509811814297547	-0.131765322462495	-0.783834860039682	-0.652274366581475	0.115683555659491	-0.652274366581475	0.115683555659491	0.538013595254619
ENST00000615868.2	-0.588975349706796	-0.424451939586641	0.16430375720384	0.056492944344139	2.33068825698985	2.49521170080105	0.16444785873043	0.00526257878397527	0.16430375720384	0.056492944344139	0.380053570229183
ENST00000395184.6	-0.291359462989968	0.283011817239424	0.569805197057478	0.153894538624474	-1.38646608167119	-0.812095281325498	0.573817889123743	0.258825449597234	0.573817889123743	0.258825449597234	0.735685468215225
ENST00000305949.6	0.205830622250125	-0.19143191250663	-0.405807490427049	0.441226247899979	1.32867142172015	0.931408580355377	-0.401908751034724	0.465736866142254	-0.401908751034724	0.465736866142254	0.881433627968188
ENST00000399409.7	0.208115635474497	0.181588610305962	-0.0310771739256173	0.893127051678363	1.44413021941033	1.41760330808028	-0.0266579530430875	0.906236983016621	-0.0266579530430875	0.906236983016621	0.992972255692654
ENST00000651222.2	-0.443073826292828	-0.101667583850505	0.34036341103275	0.198255629089954	-3.21348208978232	-2.87207616165311	0.339530580261014	0.327313763491604	0.339530580261014	0.327313763491604	0.798910202022414
ENST00000675864.1	-0.00366806268827426	-0.361824832138181	-0.362133098819371	0.534457744013513	6.62374486433963	6.26558969246929	-0.358644723043758	0.0288289484509861	-0.362133098819371	0.534457744013513	0.910257141659515
ENST00000381995.5	-0.518502837662073	-0.388603686791546	0.12230956535228	0.793796417412961	-1.2782344278949	-1.14833601196795	0.122822601646876	0.844927987855766	0.122822601646876	0.844927987855766	0.98756037446806
ENST00000323760.11	0.473802835591695	0.260212869009333	-0.217239910011864	0.450668793327025	1.42602914020504	1.21243920062751	-0.21359390437837	0.443420272221822	-0.217239910011864	0.450668793327025	0.871262153892816
ENST00000432648.8	-0.241248550143602	-0.0244543951025756	0.215868474650718	0.0992358767318071	-0.771548895726536	-0.554754770468533	0.216511895819445	0.131366843140052	0.216511895819445	0.131366843140052	0.573031229559191
ENST00000251453.8	-0.300017236605491	-0.296137220445332	0.00368929296646492	0.952794227918821	1.18095896349003	1.18483899965791	0.00381512565000297	0.925875121697117	0.00368929296646492	0.952794227918821	0.997947646833983
ENST00000316423.11	0.771438588699682	0.642008986690036	-0.131060587626391	0.525730837072463	-0.781446175107407	-0.910875903847831	-0.1289250614028	0.612547475715155	-0.1289250614028	0.612547475715155	0.935977722216121
ENST00000300650.9	-0.1936474775637	-0.14848376378048	0.0428881803851957	0.827292943242368	-0.134727366856991	-0.0895637270121648	0.0445799634829207	0.838415733224119	0.0445799634829207	0.838415733224119	0.986829997648248
ENST00000342649.9	0.0354333908292189	0.580060640245336	0.536420881164995	0.256102040526643	0.0451760308041704	0.589803029860986	0.546037205884182	0.296478174112743	0.546037205884182	0.296478174112743	0.771330586164026
ENST00000336854.8	-0.164458724819365	-0.297116809231736	-0.135545298195333	0.548392776642251	-0.796239447406442	-0.928897665721716	-0.134318646845789	0.608464235169448	-0.134318646845789	0.608464235169448	0.93508252068776
ENST00000301305.8	-0.343127554116785	-0.211814858054193	0.12908602694536	0.499123635342637	1.31802171636416	1.44933446870255	0.131024805592314	0.409832825235383	0.12908602694536	0.499123635342637	0.898920339660603
ENST00000228515.6	-0.26708567277708	-1.03279943133215	-0.776325037511162	0.101808700948178	-0.693719949729521	-1.45943420399359	-0.778061804771507	0.155030495216338	-0.778061804771507	0.155030495216338	0.612721567494883
ENST00000278845.8	0.495402382260405	-0.1391997794467	-0.63664802878099	0.132883049768646	0.271660955209188	-0.362941825362419	-0.63783897208156	0.207929241518433	-0.63783897208156	0.207929241518433	0.685198282047068
ENST00000338591.8	1.07996813081281	1.05354643950011	-0.0306929030407672	0.927458286291944	0.213284144542767	0.186862318305208	-0.0235857709600662	0.953598175180039	-0.0235857709600662	0.953598175180039	0.998077726013238
ENST00000277746.11	-0.399454966018756	-0.239866590301613	0.155853171222766	0.529137739013252	-0.103538018085815	0.0560502750161623	0.158540902686781	0.548947998198552	0.158540902686781	0.548947998198552	0.912132699265912
ENST00000233025.11	-0.34980384351718	-0.200477631438159	0.14838562410541	0.210580133444183	0.406692740633219	0.55601896737214	0.149197135111433	0.170078009621511	0.14838562410541	0.210580133444183	0.689099043569322
ENST00000306735.10	0.233392131621129	0.225332360495412	-0.00961305096178489	0.967277663256234	-1.17398929431856	-1.18204923401784	-0.00841212512809175	0.974083339439823	-0.00841212512809175	0.974083339439823	0.999992809557747
ENST00000245564.8	1.33567526762187	0.727612475743767	-0.609081729081526	8.88406906242544e-07	0.0730189629856624	-0.535043846103233	-0.608019385270006	1.12030886251674e-05	-0.608019385270006	1.12030886251674e-05	0.000599869084056583
ENST00000502935.6	0.253405563437138	0.204874590064666	-0.0501376792537205	0.780606187882628	0.771824333179156	0.723293336063589	-0.0485872306884556	0.794148574495546	-0.0485872306884556	0.794148574495546	0.97721953884442
ENST00000296388.10	0.724861311400322	0.334933414851875	-0.391451071758579	0.0118997400654088	1.76821927280101	1.37829142618262	-0.389848167673535	0.00292554422499072	-0.391451071758579	0.0118997400654088	0.151885245166216
ENST00000200135.8	0.49055953416805	-0.106542411593646	-0.598945179530696	0.000248834782498939	1.49871662887853	0.90161471751587	-0.597343865043851	5.51664695393028e-05	-0.598945179530696	0.000248834782498939	0.00862399999619611
ENST00000674399.1	0.419426298100348	0.306042395520561	-0.115600828523552	0.731245341587552	-0.651309918257	-0.764694138855482	-0.11365796117712	0.778007147355771	-0.11365796117712	0.778007147355771	0.975439110942319
ENST00000414262.6	-0.25669922948719	-0.0753772428027296	0.179575579157385	0.269539887697793	-1.29127330078319	-1.10995136297418	0.180770092985828	0.320678136255576	0.180770092985828	0.320678136255576	0.792979008095523
ENST00000574538.2	-0.104492320591139	-0.0864319273534511	0.0151049890101103	0.951797347246803	-0.96279844212845	-0.944738513143687	0.0157068545860373	0.973163276160056	0.0157068545860373	0.973163276160056	0.999992809557747
ENST00000368623.7	-0.461606996679507	-0.103941439732805	0.35529249928749	0.376232061740579	4.21155946268608	4.56922557628606	0.357483552414759	0.00721189518993986	0.35529249928749	0.376232061740579	0.825458978155169
ENST00000264220.6	0.142306108704245	-0.16422887097663	-0.307904561672148	0.0328782296364947	0.543415667081443	0.236880678930992	-0.306852496712836	0.0362212310648276	-0.306852496712836	0.0362212310648276	0.304754062947122
ENST00000319190.11	0.296362061747915	-0.00100794246939822	-0.301651008243791	0.307228517026601	-1.1432410945729	-1.44061132093572	-0.299219457732654	0.405061358990409	-0.299219457732654	0.405061358990409	0.841893499462775
ENST00000308924.9	0.161415480392535	0.0114497683053606	-0.150337088377126	0.0333437690296281	0.459550570725049	0.309584868194634	-0.149987059412798	0.0196032964698925	-0.150337088377126	0.0333437690296281	0.291649907156298
ENST00000587230.6	-0.116542885502536	-0.661060477864869	-0.548365102054433	0.104006075531199	-1.52077560431277	-2.06529352978047	-0.549469746833163	0.178652659749848	-0.549469746833163	0.178652659749848	0.648480960067597
ENST00000441735.2	-0.436301489816563	0.374555604577749	0.800869512445284	0.0754939693477372	-0.534867507264272	0.275989357497467	0.810657448419499	0.0996164974194999	0.810657448419499	0.0996164974194999	0.502301421965789
ENST00000393033.9	-0.364279816255645	-0.384863602418717	-0.0233108413646375	0.912572907614521	0.259891010065164	0.239307155010217	-0.0216845038706071	0.923412928476166	-0.0216845038706071	0.923412928476166	0.994037071323103
ENST00000382247.6	-0.637878621532002	-0.433052722910431	0.203264461957888	0.245337894646287	-1.84110023766579	-1.63627444365356	0.203744988164935	0.328365031420461	0.203744988164935	0.328365031420461	0.798910202022414
ENST00000309083.8	-0.451691159376365	-0.246965637928475	0.203520422654206	0.141230930903747	-0.469122221793245	-0.26439672468719	0.204481934908857	0.163158197688622	0.204481934908857	0.163158197688622	0.624493555449641
ENST00000254878.8	-0.524979046814605	-0.171604904233133	0.349433710238048	0.133195024073885	0.431563120510031	0.784937278799726	0.352715511621388	0.105644843541214	0.349433710238048	0.133195024073885	0.576040018644324
ENST00000541638.6	0.0827170455213027	0.464810494443055	0.376275361832326	0.368940063333196	0.234901425333353	0.616994617123883	0.382555981820405	0.417795039797691	0.382555981820405	0.417795039797691	0.850037354795462
ENST00000263918.9	0.0141164323752843	-0.268881628713052	-0.284250502123213	0.0852806983775486	-0.9042581417895	-1.18725627928217	-0.283802162319518	0.140666746984199	-0.283802162319518	0.140666746984199	0.590193814046473
ENST00000545947.5	-0.4514745827348	-0.507342200618094	-0.0581482924349013	0.783748960499336	0.350201061994549	0.294333374081685	-0.0571370185752729	0.799105646631282	-0.0571370185752729	0.799105646631282	0.97857564664915
ENST00000543908.5	-0.713312994344723	1.09332608563605	1.81373116621644	0.126104129841218	-0.208753092228825	1.59786973211786	1.76278396273153	0.583989522798491	1.76278396273153	0.583989522798491	0.92530018482133
ENST00000523377.2	-0.355020353878518	-0.067578378143009	0.285924319367757	0.147711319204332	-1.81684717368069	-1.52940533533092	0.286608008439402	0.235089898200328	0.286608008439402	0.235089898200328	0.71444737831451
ENST00000355387.6	-0.33682475084295	-0.339181629626743	-0.00434208402355107	0.984315871800158	-1.42381825986117	-1.42617530005019	-0.00348176240035336	0.985627871828282	-0.00348176240035336	0.985627871828282	0.999992809557747
ENST00000326080.10	0.275821987947613	0.262521935480346	-0.0162788680337118	0.937939384938113	-0.371528425574214	-0.384828565004645	-0.0134732676613991	0.956552854428628	-0.0134732676613991	0.956552854428628	0.998802132500326
ENST00000344697.3	-0.717921805743065	-0.88130214678376	-0.170631711877549	0.646950519185299	-0.874354042605745	-1.03773472747691	-0.169896995424713	0.689436233156979	-0.169896995424713	0.689436233156979	0.955281164295289
ENST00000445140.6	-0.120535962669348	0.818080965329868	0.9381627355279	0.00776495894486987	-4.619801827693	-3.68118566182445	0.941226941143833	0.0802927740469299	0.941226941143833	0.0802927740469299	0.454379238937602
ENST00000218348.7	-0.169050157773554	-0.0149180292380755	0.152487517065879	0.336391553649057	0.869009622489275	1.02314178229315	0.153937043102739	0.269809378444441	0.152487517065879	0.336391553649057	0.805218745484265
ENST00000305510.4	0.404180376679029	0.503854521738484	0.0968229696851932	0.631143264612856	-0.148872210832947	-0.0491981042054413	0.0999633481100122	0.643856305907118	0.0999633481100122	0.643856305907118	0.949547459820547
ENST00000265097.9	-0.0347714084853363	-0.231967453197543	-0.197781538515005	0.0840726449299165	0.245022514069172	0.0478263002349816	-0.197534983990072	0.109543303608334	-0.197534983990072	0.109543303608334	0.52902824442074
ENST00000317677.9	0.362670642351441	0.664663984790416	0.301000664388779	0.284418422175384	-0.490256805465036	-0.18826375726679	0.302698033442085	0.408646462412468	0.302698033442085	0.408646462412468	0.844850185897481
ENST00000264255.8	-0.223492288550779	-0.0904852621809966	0.131736587260367	0.503975379953147	1.06631823048201	1.1993252049153	0.132603273745033	0.516984389760494	0.132603273745033	0.516984389760494	0.906336100059834
ENST00000375730.3	-0.0639346151639454	0.499728828093963	0.641731470245977	0.375365347038804	1.46732758344439	2.03094237787796	0.579228814717039	0.933286421547046	0.579228814717039	0.933286421547046	0.995723172221685
ENST00000321169.10	0.264289615787365	0.389698072037188	0.123662732645134	0.486490287433677	1.0804659702717	1.20587446361521	0.125380438242874	0.417360363247456	0.123662732645134	0.486490287433677	0.891935850485755
ENST00000373173.7	-0.0159433142076488	0.0435063325613857	0.0574516175125188	0.830278410267464	-0.201706335472022	-0.14225690970269	0.0581895244734483	0.858858592381558	0.0581895244734483	0.858858592381558	0.987674101333158
ENST00000374893.11	0.304971942569313	-3.38677025696404	-3.55278956908587	0.147154374090457	-0.295723168709266	-3.98748618331316	-3.60189332538159	0.144488950678107	-3.55278956908587	0.147154374090457	0.5999240540733
ENST00000605786.5	-0.40840623688707	-0.190832604145596	0.207605703069397	0.694023747507472	2.52527128214354	2.74284542563999	0.21613871422026	0.451667562174868	0.207605703069397	0.694023747507472	0.955281164295289
ENST00000328599.4	-0.590569889494224	-0.743843966001728	-0.155983521373016	0.503593720125912	-0.724194986739489	-0.877469219314208	-0.155670785776658	0.559382896127288	-0.155670785776658	0.559382896127288	0.914378402357707
ENST00000380486.4	-0.0974735285168885	-0.406380837972044	-0.313965373923915	0.431422545384195	-1.69391042561484	-2.00281824279815	-0.314789031043476	0.521398920810424	-0.314789031043476	0.521398920810424	0.906860064049628
ENST00000650571.1	0.351881360010412	0.296912129216877	-0.0567752467557852	0.741919520136573	0.793765327445338	0.738796103714679	-0.0551955548338163	0.748611478368641	-0.0551955548338163	0.748611478368641	0.971852114155963
ENST00000554335.6	-0.208241265581926	0.0208226425707424	0.223517965683151	0.600314290358525	-2.10451798650827	-1.87545459049717	0.225458496789846	0.684460033058388	0.225458496789846	0.684460033058388	0.955281164295289
ENST00000368633.2	0.368787558257505	0.0298795580492744	-0.340851497157837	0.267475406308487	-0.124166532912147	-0.46307357397438	-0.339977481645485	0.352539049388572	-0.339977481645485	0.352539049388572	0.813124051138954
ENST00000340309.7	-0.580772311848101	-0.180230110183895	0.399412108252331	0.00161127950803295	0.179706752404948	0.580248960729821	0.400312361826721	0.000871016451595018	0.399412108252331	0.00161127950803295	0.0380984780871342
ENST00000220763.10	-0.0653507894391417	0.074527531010341	0.134957195976093	0.651130150747708	0.791389973676007	0.931268303421608	0.139389177002925	0.617081644711847	0.134957195976093	0.651130150747708	0.949947715137017
ENST00000359523.7	-0.229134589474247	-0.358008082639838	-0.130072522286945	0.416083546382478	-0.987460126455023	-1.11633369823264	-0.129659596113429	0.48506136758142	-0.129659596113429	0.48506136758142	0.891556883163597
ENST00000358201.9	0.323709754538157	0.444070681426196	0.116631741648	0.730268018277489	-0.487402980712038	-0.36704233715574	0.120760295559164	0.774186013688388	0.120760295559164	0.774186013688388	0.975309994982984
ENST00000451652.5	-1.56136756391197	-2.18295333211686	-0.47745034376217	0.987204249714936	2.29157563898209	1.66996907665339	-0.52835981632485	0.822295552291033	-0.47745034376217	0.987204249714936	0.999992809557747
ENST00000333651.11	0.00321871731911735	-0.18033587230745	-0.185142076826231	0.307392916686785	-0.98068724025156	-1.1642419276119	-0.184409964428776	0.389066121831492	-0.184409964428776	0.389066121831492	0.833248493067904
ENST00000267807.11	0.662520221533455	-0.319447906349735	-0.99313134264311	0.0216769937257872	-0.471508941425483	-1.45347815125611	-0.987410511979037	0.0519308888770866	-0.987410511979037	0.0519308888770866	0.36613662937921
ENST00000380770.5	-0.0231230583042813	-0.658190582953481	-0.563924446464382	0.586319631621807	-1.31004373393347	-1.94518570677182	-0.628474475223094	0.928275833822362	-0.628474475223094	0.928275833822362	0.994603606498061
ENST00000322396.7	0.834484460525101	0.505690190736988	-0.330637203791726	0.34387990989014	-0.345321326917153	-0.674115969708679	-0.328333949464367	0.445882616537257	-0.328333949464367	0.445882616537257	0.869256532033748
ENST00000410097.5	-0.406149225146962	-0.398492224947234	0.00720837783798345	0.950595427521375	-0.175145332611198	-0.167488741178961	0.00700835742717487	0.982484803834574	0.00700835742717487	0.982484803834574	0.999992809557747
ENST00000529270.1	0.0667842831552361	-0.475958979065309	-0.551798307764919	0.129723729133435	2.11913363699252	1.57639061885693	-0.544886020547716	0.0600117835827706	-0.551798307764919	0.129723729133435	0.568313480013144
ENST00000595564.5	-0.996865378134858	-0.0957404298241175	0.896789100260765	0.0312821800300671	2.52840762414401	3.42953335156277	0.90075133622207	2.28636567825199e-05	0.896789100260765	0.0312821800300671	0.280901208433256
ENST00000476287.4	0.213221931475701	0.409042714663654	0.193816689653581	0.267583909888992	-0.0164837542526955	0.179337003207291	0.195964425815963	0.287384817505001	0.195964425815963	0.287384817505001	0.762504088744116
ENST00000220764.7	-0.348582889860772	-0.0876532385594999	0.260248210994941	0.0637879464072983	1.80341941238933	2.06434908463744	0.260656758817685	0.0330500042557086	0.260248210994941	0.0637879464072983	0.406078205357163
ENST00000261845.7	-0.343919146301171	0.0734665421352357	0.41663862330309	0.0234143635447111	-2.69143472649955	-2.27404921339503	0.416851690241379	0.0834863201717729	0.416851690241379	0.0834863201717729	0.463476574920886
ENST00000261407.9	0.10225902035247	0.250670641476717	0.146473501550356	0.473363541615618	0.485261440027468	0.63367303201946	0.14816525819597	0.478534000887444	0.14816525819597	0.478534000887444	0.886303823019937
ENST00000477070.6	1.90985852530712	1.40722678734648	-0.507810785912595	0.301989590087632	-0.52651964500057	-1.02915164535575	-0.491644174826256	0.444499494463659	-0.491644174826256	0.444499494463659	0.86852538437209
ENST00000456380.5	1.4198072418417	2.57224756676198	1.15220087673985	5.91799643528596e-12	-5.13097785884164	-3.97853783316322	1.1569469343372	5.57485007413718e-05	1.1569469343372	5.57485007413718e-05	0.00246364553494621
ENST00000358731.9	0.651099928541831	0.525359272847041	-0.126662515824203	0.442313103941926	-3.02433271919801	-3.15007350234944	-0.125717276559484	0.564725448192547	-0.125717276559484	0.564725448192547	0.91792829034831
ENST00000326361.7	-0.533435356970646	-0.794038726618495	-0.263244381126738	0.20597508923714	-0.717231753366349	-0.977835224392405	-0.262681295085862	0.260150136907475	-0.262681295085862	0.260150136907475	0.737717402918001
ENST00000425562.7	0.161442034015056	-0.333646525930739	-0.498370086003857	0.0262164670428549	0.488083278923837	-0.00700530739326705	-0.496091825050725	0.0320848614745703	-0.496091825050725	0.0320848614745703	0.284324691876227
ENST00000546097.5	0.279263355331797	0.966113766032314	0.684431161445049	0.00405345326777722	-1.51406460252359	-0.827214371908308	0.688810661729303	0.0238281403887734	0.688810661729303	0.0238281403887734	0.233663547223243
ENST00000262850.7	1.38996906661534	1.37191525336459	-0.0247367759227686	0.956935987012988	-0.0159549478438066	-0.0340090187819886	-0.0107937172213788	0.987893423516293	-0.0107937172213788	0.987893423516293	0.999992809557747
ENST00000246912.8	-0.216819975899056	-0.291643294216505	-0.0762632446187346	0.565762792515141	0.233585253149946	0.158761931351615	-0.0750331923711163	0.572465466934064	-0.0750331923711163	0.572465466934064	0.919032756721252
ENST00000356924.9	0.690405281865865	1.4944767727505	0.799011429482054	0.0122028953127364	0.0993936293669654	0.903465086633968	0.807745984315282	0.0138489374601414	0.807745984315282	0.0138489374601414	0.167991058935109
ENST00000229633.7	-0.0557429681048583	0.127548821033964	0.180665224155044	0.438818257835343	-1.21565563904397	-1.03236400357158	0.182580398814392	0.515796789797043	0.182580398814392	0.515796789797043	0.906226304296193
ENST00000379161.5	0.0116684586885285	0.0107130455262318	-0.00364103289250295	0.973178949249382	1.39267821432676	1.39172286856423	-0.00120040664439325	0.992490708164738	-0.00120040664439325	0.992490708164738	0.999992809557747
ENST00000369159.2	-0.193267819114239	-0.281481270007673	-0.0882598836263433	0.109067571661218	3.08424753330391	2.99603411031704	-0.0882084137439709	0.00142261213745416	-0.0882598836263433	0.109067571661218	0.528639696557554
ENST00000357444.10	0.985456689408592	3.30583119975553	2.33602235851724	0.0411115852800931	0.118210232942206	2.43858518912596	2.25560987298339	0.411833468020984	2.25560987298339	0.411833468020984	0.846743918327444
ENST00000367063.6	-0.0628080774738484	0.19643843164289	0.257468623124306	0.64143058472676	-1.29814230163891	-1.03889794219063	0.254748336477896	0.795307368980917	0.254748336477896	0.795307368980917	0.977354046640787
ENST00000399262.7	-0.0137461296205554	0.0403121405663655	0.0525880007128094	0.78883494758351	-1.1136016916281	-1.05954356799234	0.0534551151231426	0.82811051164363	0.0534551151231426	0.82811051164363	0.985056957385417
ENST00000316594.6	-0.31827240006822	-0.0193817877019644	0.29825723839031	0.00848128465921356	0.11520479271778	0.414095388822417	0.298615592958073	0.0118273402832935	0.298615592958073	0.0118273402832935	0.151701753696997
ENST00000525701.5	-0.180721882402374	0.0791026562694954	0.257324749373219	0.389645780372916	-1.11481697462745	-0.854992737277248	0.258230813845866	0.492314107787861	0.258230813845866	0.492314107787861	0.89383185698119
ENST00000263867.9	-0.208058263100474	-0.0133628787748939	0.188242653182048	0.582166917685172	1.39229476173885	1.58699025829968	0.193778651410934	0.486688820190112	0.188242653182048	0.582166917685172	0.924428605542416
ENST00000430082.6	0.067685637745538	0.118707294880634	0.0501093202518785	0.685002542763012	1.15506607249466	1.20608774614646	0.0509863494469021	0.644736571392449	0.0501093202518785	0.685002542763012	0.955281164295289
ENST00000432849.7	-0.213783564862569	0.514422181813199	0.715489008423856	0.211110066920493	1.6990933397746	2.42729939342459	0.729244271814871	0.0688473217728715	0.715489008423856	0.211110066920493	0.689172505265334
ENST00000409260.5	0.907711928477329	0.642580474337682	-0.272022857659387	0.50861639741515	-1.12595720377823	-1.39108898720182	-0.263044268776899	0.616583161690048	-0.263044268776899	0.616583161690048	0.939590663499967
ENST00000320330.8	-0.522836436813381	-0.633396711670714	-0.11449146957216	0.654413600860495	-0.478674722636937	-0.589235147622922	-0.113069217679045	0.692472144208739	-0.113069217679045	0.692472144208739	0.955281164295289
ENST00000592927.5	4.04517665459239	10.4871734652805	6.43190800118676	9.95234110563289e-19	-5.02762363856845	1.41446600787023	1.71482381255754	0.0489469885076308	1.71482381255754	0.0489469885076308	0.356721108608855
ENST00000372797.7	-0.227141473755716	-0.198887810502073	0.0280087638843511	0.687321964504515	0.725258604916165	0.753512273314867	0.0281394112085753	0.662077838685286	0.0280087638843511	0.687321964504515	0.955281164295289
ENST00000619007.4	-0.641191589015243	-0.431927993612784	0.201940787358737	0.771454147083044	3.89057188463561	4.09983638309381	0.208124525345334	0.380690584771301	0.201940787358737	0.771454147083044	0.974167467001748
ENST00000368309.4	0.0542226634782923	-0.0252384896132863	-0.0803819742931196	0.501677607631131	-0.790897847725066	-0.870359028767468	-0.0797690516200364	0.551970275294731	-0.0797690516200364	0.551970275294731	0.912792892603175
ENST00000375231.5	0.725414182659148	0.031109944522694	-0.697737833571112	0.0824025166146427	-1.84015745139501	-2.53446212507573	-0.697631831258745	0.175366721635037	-0.697631831258745	0.175366721635037	0.643011312661802
ENST00000532827.1	0.266764391543709	-0.0457145046173704	-0.321156904652075	0.547735027181357	4.10505363018515	3.7925757239815	-0.313857882729919	0.271897235242587	-0.321156904652075	0.547735027181357	0.911661215967144
ENST00000619594.5	-0.344805517233511	-0.372402905701415	-0.0290926494172978	0.839233089720081	1.9187488235337	1.89115151359943	-0.0278553170170049	0.802919200956422	-0.0290926494172978	0.839233089720081	0.986874142222545
ENST00000014930.9	0.069883389620245	0.70240647572276	0.620410139912472	0.197198228479234	0.135690574384681	0.768213575335291	0.633901241869721	0.192353360823523	0.620410139912472	0.197198228479234	0.670543061336341
ENST00000648914.1	0.312708004146941	10.4512056429449	10.1373522269894	1.39008520586181e-154	-13.3472180136578	-3.20871039599371	5.45685614267416	4.39531958010903e-09	5.45685614267416	4.39531958010903e-09	5.05461751712539e-07
ENST00000467582.1	-0.228898001360398	-0.0972615091412233	0.118220113807693	0.853930390332369	1.91125787442926	2.04289474838386	0.13011440086201	0.720465207451073	0.118220113807693	0.853930390332369	0.987674101333158
ENST00000618099.4	0.067511755832444	-0.189337893909471	-0.257968289088468	0.0478800904889147	-1.35307435155419	-1.60992403546491	-0.257215338016759	0.0820331819025287	-0.257215338016759	0.0820331819025287	0.459645041938259
ENST00000464848.5	0.336048188700809	-1.70067044674521	-2.04820840522	0.00492892146062308	3.33711329232691	1.30039414806871	-2.04800186447528	0.00443719348874731	-2.04820840522	0.00492892146062308	0.0848310972474585
ENST00000317578.7	-0.0883019318080301	-0.36432171970972	-0.290614253225776	0.503039771521367	1.59288563351493	1.31686605382612	-0.279664932346241	0.460921151866128	-0.290614253225776	0.503039771521367	0.9010159098393
ENST00000646960.1	-1.2185659583735	1.25038181919525	2.48448550543721	0.0546578037862816	0.880166170913066	3.34909628516814	2.43893319446195	0.458362150112086	2.43893319446195	0.458362150112086	0.875677175110255
ENST00000349721.8	0.329641604118974	-0.155340359687088	-0.486592862881372	0.0068618994279942	-0.714490046573064	-1.19947209863097	-0.485664352406771	0.0216589667124645	-0.485664352406771	0.0216589667124645	0.222388109025533
ENST00000358691.10	0.539226100248898	0.215751828889678	-0.324232006326409	0.0909864567116507	-1.61285877899694	-1.93633320918303	-0.323707972406146	0.184793836825629	-0.323707972406146	0.184793836825629	0.657807844686208
ENST00000254190.4	-0.494834834957909	-0.590902638741354	-0.0987472374951519	0.78931088133225	-2.0312585128891	-2.1273268475351	-0.100596247302686	0.818252286573724	-0.100596247302686	0.818252286573724	0.981877588331456
ENST00000443824.5	0.076330849248974	0.35259450074004	0.273865470059392	0.236756383530184	0.30650833400085	0.582771936017251	0.276031288670494	0.255041164072635	0.276031288670494	0.255041164072635	0.732618955553524
ENST00000328434.8	-0.463482439728411	0.155756108885612	0.617429368178197	0.00116368563474099	0.281127062841567	0.900365584071576	0.618852111337067	0.0013214982579873	0.618852111337067	0.0013214982579873	0.0326981965057005
ENST00000265109.8	-0.0716744043410005	-0.0547841512525454	0.0155539151760919	0.930688593785286	-1.41073911272861	-1.3938489753965	0.0163790643733663	0.941549751130039	0.0163790643733663	0.941549751130039	0.997707986598506
ENST00000649185.1	-0.355065309036499	-0.163661898581444	0.190982701824691	0.0188361597594572	0.251979911379932	0.443383328780195	0.191341019080256	0.0116194029679241	0.190982701824691	0.0188361597594572	0.20697278693345
ENST00000297990.9	0.662061166565817	0.622644819631077	-0.0398203361784629	0.756199430615213	0.901851130899226	0.862434755040338	-0.0392123924878284	0.777818758691931	-0.0392123924878284	0.777818758691931	0.975439110942319
ENST00000579002.5	-0.221223464974227	-0.324772763684447	-0.104766600691505	0.469903483931685	1.0529801859231	0.949430896086349	-0.103979299139445	0.450053125536906	-0.104766600691505	0.469903483931685	0.882272267319296
ENST00000368069.7	0.0546918345397015	-0.0147209848462179	-0.0700206748605026	0.518008695923526	1.5970709240633	1.52765814928653	-0.0695392231548151	0.40615925355226	-0.0700206748605026	0.518008695923526	0.906336100059834
ENST00000414820.6	-0.139278249134294	0.291262043436332	0.427545570449545	0.052124488740833	0.0721087693905312	0.502649042413494	0.430516516121402	0.0523403081961644	0.430516516121402	0.0523403081961644	0.367325879989725
ENST00000306024.4	-0.290392757257668	-0.227317684415107	0.0625885230641066	0.552564604730973	0.155224385307006	0.218299433808647	0.0628548566303018	0.583308700766272	0.0628548566303018	0.583308700766272	0.925103283459437
ENST00000374259.8	-0.328582360735042	-0.327199221104001	-0.00208048467639355	0.998833932104648	-1.69448580062774	-1.69310307299353	-0.00208048459398658	0.994072317666199	-0.00208048467639355	0.998833932104648	0.999992809557747
ENST00000574980.5	-0.540035810000714	-0.252501002847623	0.282015353040569	0.496086588877087	1.94041645779994	2.22795135238015	0.285948548717889	0.409665976412432	0.282015353040569	0.496086588877087	0.896659453373124
ENST00000335999.7	-0.23216759892053	-0.572588349331158	-0.358353175976714	0.466110026627761	0.724283950982545	0.383863091997892	-0.347889142045227	0.48376650075608	-0.347889142045227	0.48376650075608	0.890563430703842
ENST00000251595.11	-0.281089249091514	-0.508323937516016	-0.227363017714121	0.21856996984364	3.33953843698717	3.11230414333331	-0.227238423392033	3.01502872754979e-07	-0.227363017714121	0.21856996984364	0.697547040846989
ENST00000311117.8	0.138273332087235	-0.133367131637674	-0.27289738470482	0.228806067370889	-2.35309731946737	-2.62473799449756	-0.27289739334807	0.344527146441337	-0.27289739334807	0.344527146441337	0.808976142712981
ENST00000643116.3	0.472813476075988	0.243254866028023	-0.23006612160906	0.0291435453612242	-1.02023511729371	-1.24979376619722	-0.229500156441719	0.0677031563060222	-0.229500156441719	0.0677031563060222	0.419568855980983
ENST00000511208.2	1.12040337340461	1.0028921714241	-0.127578838538113	0.772267023971043	2.06219514003839	1.94468425571993	-0.114521814289909	0.793853481718368	-0.114521814289909	0.793853481718368	0.97721953884442
ENST00000627368.2	4.92586801392432	1.27523213595376	-3.65606225967749	1.29652673367919e-06	4.83526609456809	1.18463028435297	-3.64350626588299	4.36978294195704e-06	-3.64350626588299	4.36978294195704e-06	0.000263227401027412
ENST00000333167.13	0.113977217158841	0.107250693902706	-0.00801761806994739	0.950151544161823	0.132456660300826	0.125730123690208	-0.00705550393093635	0.961769777250895	-0.00705550393093635	0.961769777250895	0.999202759840355
ENST00000378106.10	0.202783093407396	0.905401594095205	0.698950883183233	0.104255467340649	1.22480617091685	1.92742516100615	0.704223585441107	0.101331472243138	0.698950883183233	0.104255467340649	0.515338321401356
ENST00000464451.5	-0.112269008163887	-0.0452879406676314	0.0664144700276594	0.533892023239641	1.84252185937999	1.90950296730221	0.06685262769045	0.386832587290536	0.0664144700276594	0.533892023239641	0.910257141659515
ENST00000249923.7	-0.0156890939308834	-0.085891425447033	-0.0709010876972187	0.569989762163279	1.38813522877452	1.31793290043898	-0.0705003915072092	0.556000466201427	-0.0709010876972187	0.569989762163279	0.919032756721252
ENST00000589334.5	0.0426824566355987	0.218804665597281	0.173744058298636	0.355213463958082	0.756856623005852	0.932978850552408	0.175762178675425	0.312960879379192	0.173744058298636	0.355213463958082	0.814137751045408
ENST00000395443.7	-0.252436329087653	-0.21918071886758	0.032202567382587	0.834451753400341	0.170412200443307	0.20366775442426	0.0329692946937057	0.848731833357771	0.0329692946937057	0.848731833357771	0.987674101333158
ENST00000294413.13	0.182852904747087	0.179791156672657	-0.0120639619694636	0.970566605942198	1.19071761668426	1.18765578430969	-0.00480170490344012	0.99086299974927	-0.00480170490344012	0.99086299974927	0.999992809557747
ENST00000324871.12	0.485407551630078	0.293420656938739	-0.196622539863393	0.484911949052139	1.88560815876755	1.6936214057088	-0.192122722135387	0.410168858804816	-0.196622539863393	0.484911949052139	0.891556883163597
ENST00000238647.5	-0.607683042519463	-0.644046090486854	-0.0417059851911201	0.869652485613431	0.0749259395696977	0.0385628314441556	-0.0389711668329991	0.88521454627864	-0.0389711668329991	0.88521454627864	0.990107939450321
ENST00000379542.10	-0.418369202794328	-0.898961574499595	-0.483667618842306	0.220872892173551	-3.51687385790501	-3.99746677983956	-0.489873324554811	0.322775984650777	-0.489873324554811	0.322775984650777	0.794380584792282
ENST00000421249.2	0.1507276733112	0.812580433182572	0.657757976974186	0.145038424499952	-0.307935043484758	0.353917871331598	0.663347809580315	0.113749469344892	0.657757976974186	0.145038424499952	0.597147622432677
ENST00000313601.11	-0.345183914958521	-0.497556531053387	-0.153556059565584	0.428471431770828	-0.4135842364384	-0.565956977806557	-0.153556063299101	0.492173182558157	-0.153556063299101	0.492173182558157	0.893736337248976
ENST00000263253.9	-0.133542926700124	-0.0235699006724235	0.108909003456657	0.409854000667188	-0.996460915306066	-0.886487934354396	0.109571062775778	0.469453314468626	0.109571062775778	0.469453314468626	0.882272267319296
ENST00000438796.6	-0.428118773491612	0.334908821065722	0.753579720604681	0.0900063398194089	0.2678929651963	1.03092050856804	0.762006614925829	0.0776183512203197	0.753579720604681	0.0900063398194089	0.480667102360115
ENST00000372850.5	-0.233911884005259	-0.223807610659875	0.00432346362836622	0.988532348684865	-1.94749192989397	-1.93738816163764	0.00560460196749979	0.994950957325641	0.00560460196749979	0.994950957325641	0.999992809557747
ENST00000397728.8	0.36604479690487	0.226015163792138	-0.14054747120991	0.239605468313494	-0.00991104638904875	-0.149940709552888	-0.140253440276943	0.294186859523019	-0.140253440276943	0.294186859523019	0.768355596644738
ENST00000298048.7	0.324052659069424	0.118445488456462	-0.207357169228142	0.231100721052981	0.272406873457208	0.0667996583457611	-0.206095363076769	0.275128306788018	-0.206095363076769	0.275128306788018	0.753327506681478
ENST00000312499.6	-0.330658022548788	-0.129954982436512	0.196117750209918	0.499768443167365	-0.26678960175681	-0.0660866892843366	0.199098818227332	0.529680432953035	0.199098818227332	0.529680432953035	0.910257141659515
ENST00000593873.6	-0.294654077104186	-0.871397661570349	-0.60924602963248	0.393726317634238	2.08971352027929	1.51296953681268	-0.589505456481059	0.353643895711262	-0.60924602963248	0.393726317634238	0.836570967161524
ENST00000372733.3	-0.220023367131874	0.237716242612428	0.447383610282493	0.282298285414303	0.39507963476718	0.852819216654393	0.457444861085675	0.254346101124498	0.447383610282493	0.282298285414303	0.75899539011497
ENST00000264649.10	0.462779626481259	0.351534257161667	-0.111510445442334	0.264200759211162	0.46136406560125	0.350118681342878	-0.111182021184946	0.300754773683941	-0.111182021184946	0.300754773683941	0.776475467866731
ENST00000374403.4	0.0736518770203533	0.277062249248677	0.202750475172929	0.107277941291418	-0.281314132900164	-0.0779037960677017	0.203436900078869	0.150317998153651	0.203436900078869	0.150317998153651	0.605237284524665
ENST00000259199.9	0.279743450233332	-0.138503975639359	-0.419773678614268	0.0502490616205856	-1.94491238633615	-2.36315996890549	-0.419151802245398	0.116842143277699	-0.419151802245398	0.116842143277699	0.540864147779527
ENST00000429604.5	-0.111279057678392	-0.167395496170987	-0.0627429729282483	0.850975243495655	-1.0913270921322	-1.14744377286938	-0.0584657116513672	0.880623811684761	-0.0584657116513672	0.880623811684761	0.990034750462838
ENST00000553772.5	0.697631505138903	0.342468218483415	-0.35880262347816	0.551100010500757	-0.0121650214559555	-0.367329099040348	-0.355695776857828	0.612408277942947	-0.355695776857828	0.612408277942947	0.935977722216121
ENST00000374759.8	0.141262338677647	-0.498783917763958	-0.6413799217691	0.0221206387793433	-0.123827931709973	-0.76387447554946	-0.641963822147311	0.0554163103795565	-0.641963822147311	0.0554163103795565	0.376384604725579
ENST00000653738.2	0.511905585487136	0.264392464029264	-0.251546019378467	0.405098207851088	-1.30377397339202	-1.55128733752503	-0.247926658843129	0.509758323119495	-0.247926658843129	0.509758323119495	0.902957498110034
ENST00000625464.2	-0.306702332062777	0.00212034934747873	0.307420369139927	0.0377229467380444	0.352868637960487	0.661691336259387	0.308744032154503	0.0241685622900328	0.307420369139927	0.0377229467380444	0.311383540774069
ENST00000290649.10	0.0187513814785651	-0.129713846406838	-0.149405326626638	0.287099112614632	-0.874471473340069	-1.02293675326873	-0.148828954508619	0.357240923941251	-0.148828954508619	0.357240923941251	0.815169819681051
ENST00000676426.1	-0.00536523834328248	1.79781129888334	1.85763402239909	0.16763250442262	-2.83577590650559	-1.03262907268746	1.74618248533312	0.804961532769504	1.74618248533312	0.804961532769504	0.980030778302194
ENST00000367380.9	-0.180838441516849	-0.131543399478533	0.0487519039639015	0.690869331891217	1.09402104980675	1.14331608622173	0.0490168598596632	0.682805821548507	0.0487519039639015	0.690869331891217	0.955281164295289
ENST00000272638.14	0.487730126135151	0.101838883320194	-0.387046073661116	0.00535632359072605	-0.453982144166492	-0.839873426880752	-0.386199530789933	0.0142762373634913	-0.386199530789933	0.0142762373634913	0.171994669188729
ENST00000511355.5	-0.432175777313581	0.258789831890923	0.690110052119195	2.91714805646171e-05	-2.30357492873146	-1.61260946201011	0.690540047411877	0.00133445720804861	0.690540047411877	0.00133445720804861	0.0328301097702694
ENST00000474289.6	0.186088270189527	-0.151256583389031	-0.337806468707022	0.0832213965697127	0.983401177709766	0.646056204333523	-0.337748170996035	0.12608581649512	-0.337748170996035	0.12608581649512	0.560838150346745
ENST00000359429.11	0.0574404254897312	0.445926145044858	0.386664258318639	0.026259940779165	-0.537700276028013	-0.149214615762163	0.388683603784896	0.0483996176462413	0.388683603784896	0.0483996176462413	0.355457440425098
ENST00000312838.9	-0.106036285888116	-0.282813340110857	-0.180988094653565	0.533087813614611	-0.933639281624919	-1.11041654252713	-0.179280961479455	0.600321061363558	-0.179280961479455	0.600321061363558	0.933474169553527
ENST00000265728.6	-0.302316793086588	-0.309671711093392	-0.00951492583679681	0.961004511189774	0.030734544718002	0.023379551656675	-0.00851335482368665	0.96779646677403	-0.00851335482368665	0.96779646677403	0.999673620627481
ENST00000265563.13	-0.250870482594935	-0.121053831193339	0.128663879306054	0.460125766185822	-1.33831982508119	-1.20850328438178	0.129136905251619	0.541140558182743	0.129136905251619	0.541140558182743	0.910257141659515
ENST00000635647.1	0.104004334615496	0.127303239858521	0.0231246210766352	0.787723106364565	3.2699343766384	3.293233323063	0.0232450044825159	0.618425040243062	0.0231246210766352	0.787723106364565	0.977170610003603
ENST00000371712.4	0.741417309466831	0.281330225507057	-0.467334164524468	0.222610011574965	-0.7117726767949	-1.17186000030329	-0.460217409893115	0.31700997500229	-0.460217409893115	0.31700997500229	0.789793438459668
ENST00000644112.2	-0.536549724069729	-0.289184285238792	0.244664375778038	0.36696728394769	-0.975657160029654	-0.728291991237344	0.245647094492648	0.460603166484068	0.245647094492648	0.460603166484068	0.877504526509557
ENST00000361927.9	0.714901416055256	0.56505096823532	-0.151525172429647	0.420626291943833	-0.0675840207064766	-0.217434812778079	-0.149635263476603	0.488078936703681	-0.149635263476603	0.488078936703681	0.893174335106094
ENST00000544612.6	-0.371862699167479	-0.359907381381039	0.00124131966374463	0.995401812818776	-0.0171237375883618	-0.00516864450582087	0.00732790584643439	0.990155195164277	0.00124131966374463	0.995401812818776	0.999992809557747
ENST00000370978.9	0.126513635975986	0.389548851883907	0.25824684315473	0.420848750784504	0.54163224660096	0.804667403019573	0.262868392704429	0.420342752710249	0.25824684315473	0.420848750784504	0.851489553846955
ENST00000254810.8	-0.300375998730803	-0.189383144235894	0.11061573852288	0.0854722337523727	-0.633675673156	-0.522682817168911	0.110917967426195	0.0816041563091392	0.11061573852288	0.0854722337523727	0.467567690561109
ENST00000532001.6	-0.159300150182503	-0.279621919317812	-0.125751567609719	0.745291465221898	-1.75856686167595	-1.87888905018161	-0.124655526343439	0.792841597285353	-0.124655526343439	0.792841597285353	0.97721953884442
ENST00000264156.3	-0.157823218105301	-0.0220949307859998	0.13540034644555	0.078247146263676	0.695917662500158	0.831645959529052	0.135747527580418	0.0488794682068727	0.13540034644555	0.078247146263676	0.451491645988689
ENST00000278422.9	-0.19814640979445	-0.0990497748034047	0.0985729726533006	0.234931559487373	0.352481874693713	0.451578515805252	0.0990672409008929	0.204774583041997	0.0985729726533006	0.234931559487373	0.71444737831451
ENST00000330070.5	0.231496022083828	0.0128776921169455	-0.221250346623901	0.510911839129516	-0.0271574091274002	-0.245776073336185	-0.220288396250006	0.576925284574478	-0.220288396250006	0.576925284574478	0.921041785753861
ENST00000530374.5	-0.113306750041011	0.0915894365263197	0.19811675616965	0.590147518439906	-0.0889028138758545	0.115993197162514	0.203644159849999	0.612515029199659	0.203644159849999	0.612515029199659	0.935977722216121
ENST00000368439.5	0.0158347872762977	0.107943662503097	0.0912716180319917	0.453414236234437	1.07568066575965	1.16778955837712	0.0919680149390787	0.397563661434009	0.0912716180319917	0.453414236234437	0.872680119949127
ENST00000369367.8	0.00700429158850197	-0.16984799646372	-0.177921520282953	0.165838918055408	-0.312891817747973	-0.489744129334073	-0.177286087595264	0.202995489565372	-0.177286087595264	0.202995489565372	0.678663480145874
ENST00000441339.3	0.212239707782808	0.25421926495879	0.0388369896619758	0.885293277038848	-1.69277094185016	-1.65079164272897	0.0412140178973956	0.90718960514633	0.0412140178973956	0.90718960514633	0.993266126158267
ENST00000374852.4	0.253849840153079	0.85498683665054	0.589406125967241	0.245698669466555	0.530997356108627	1.13213431809327	0.604550253960324	0.219007793902733	0.589406125967241	0.245698669466555	0.72275427055207
ENST00000564026.1	-0.0478787484624842	0.807931457746741	0.85314747769725	0.069032765814802	-1.95407751564442	-1.09826816909391	0.860946373172613	0.204489722342928	0.860946373172613	0.204489722342928	0.680996684350429
ENST00000292779.4	-1.3861595030637	-0.61759871691947	0.755469874137397	0.152766687376475	1.32634555897439	2.0949064972964	0.764005968778104	0.0714097572468959	0.755469874137397	0.152766687376475	0.60842143890198
ENST00000355072.10	0.589473817096441	0.453383068051385	-0.136918295622954	0.367791414174539	-1.16937789634355	-1.30546873193698	-0.136090997590783	0.471408475334196	-0.136090997590783	0.471408475334196	0.882855011201452
ENST00000649772.1	0.840758069745927	-0.0144607205068166	-0.862958616326399	0.136975929236657	0.523560611063627	-0.331657788454263	-0.85920509328908	0.196152063456241	-0.85920509328908	0.196152063456241	0.670099945918817
ENST00000431561.7	-0.143524641059496	-0.0570692665663287	0.0781513313537765	0.831702389925928	0.170998549682796	0.257453834344727	0.0844297681811064	0.81879657063611	0.0781513313537765	0.831702389925928	0.985464265589054
ENST00000283882.4	0.364163377982122	0.0764141202036523	-0.289039956196553	0.0880136655019878	-1.1267535385588	-1.41450289285747	-0.288325417831151	0.161360501277782	-0.288325417831151	0.161360501277782	0.623112064735789
ENST00000260447.6	-0.292904252817956	-0.363688089735591	-0.0805743281281543	0.812090452612821	0.47868357728207	0.407899730379609	-0.0736348694162317	0.832322078510564	-0.0736348694162317	0.832322078510564	0.985464265589054
ENST00000406217.7	0.0665922623172286	-0.0408827006373251	-0.118257322858127	0.766077977426846	0.479344378510236	0.371869353195582	-0.110298022562997	0.793670992771623	-0.110298022562997	0.793670992771623	0.97721953884442
ENST00000322313.9	-0.0137635754172083	-0.134867051665646	-0.121896687247042	0.383834630310065	-0.0330907213391636	-0.154194235566747	-0.121564545075237	0.428430449361479	-0.121564545075237	0.428430449361479	0.857641444790804
ENST00000415259.5	-0.376825035715333	-0.248964072584965	0.124619483352403	0.585720010696158	0.934165733080309	1.06202672896609	0.127192180007328	0.535245089329485	0.124619483352403	0.585720010696158	0.926025075495254
ENST00000314520.6	-0.185624278904904	0.893040203320977	1.07252197407687	0.00450166336073534	-1.41674694340331	-0.338082771669418	1.08171369837223	0.0197440486361712	1.08171369837223	0.0197440486361712	0.211215404014855
ENST00000338863.12	0.203446073309778	0.202739210845629	-0.0111617523514527	0.970869210424619	-0.177159283277436	-0.177866346703475	-0.00244038545123004	0.994073099871927	-0.00244038545123004	0.994073099871927	0.999992809557747
ENST00000617859.4	0.358239712874673	0.403188699264722	0.0416835102088298	0.901584778402312	-1.28723975709064	-1.24229148327564	0.0450373278637572	0.930171864243797	0.0450373278637572	0.930171864243797	0.995000527595902
ENST00000554075.2	-0.272504135630309	-0.341696406479655	-0.0687182370425266	0.807368373570754	7.3791413378621	7.30994978623363	-0.0693248494645005	0.454910855275092	-0.0687182370425266	0.807368373570754	0.980030778302194
ENST00000441719.5	0.173094030944656	10.698526065819	10.5166656773564	4.21311762985465e-11	-6.22852411187716	4.29698787123297	5.79684775888484	1.37988051075775e-16	10.5166656773564	4.21311762985465e-11	6.66199225220767e-09
ENST00000274054.3	0.0940031185604773	0.0803799107547453	-0.01554378632283	0.933112400719207	1.77680539199965	1.76318222410277	-0.0139063470887686	0.9407491207189	-0.0139063470887686	0.9407491207189	0.997307157533214
ENST00000044462.12	-0.335469261115594	-0.284790005814993	0.0503435100951859	0.521413638809413	1.04458063374481	1.09525990463825	0.0505158372730664	0.442889654546257	0.0503435100951859	0.521413638809413	0.906860064049628
ENST00000557342.6	-0.369482446367806	-0.290804466186753	0.0775904441449771	0.592739406600413	0.860887801237715	0.939565769308457	0.0782062410130981	0.586054334770274	0.0775904441449771	0.592739406600413	0.93094408670836
ENST00000288111.12	-0.171677549794346	-0.322041516700051	-0.160381570454012	0.653543024010201	1.06202116158254	0.911657250748847	-0.152826942262483	0.652896250700211	-0.160381570454012	0.653543024010201	0.950151340308216
ENST00000382751.4	0.932242786810704	0.910282478360546	-0.0224460040241992	0.785373787372177	-0.0723255112566583	-0.0942858262065589	-0.0218393553369927	0.807209882675765	-0.0218393553369927	0.807209882675765	0.980030778302194
ENST00000262764.11	0.667064316302725	0.898234726923628	0.230258926592888	0.329239321441227	-0.0277971656094367	0.203373071487814	0.232283016362943	0.434367624484638	0.232283016362943	0.434367624484638	0.864124308980644
ENST00000274364.11	0.367918285118917	-0.00338301668539833	-0.375100239776796	0.183995710292624	-0.724113692737818	-1.09541518543663	-0.372648612928359	0.268166888300687	-0.372648612928359	0.268166888300687	0.747616779504946
ENST00000422424.7	-0.338968528351788	-0.173962346734961	0.163650148751088	0.29541604853212	0.526521783076343	0.691527956649105	0.16456525841355	0.286269384579492	0.163650148751088	0.29541604853212	0.770121177523197
ENST00000542061.2	-0.439578946973344	-0.595357779400071	-0.162685614550576	0.67309701003108	-1.52002465004327	-1.6758038811683	-0.161621090805694	0.724939747755908	-0.161621090805694	0.724939747755908	0.964172722734892
ENST00000423828.5	-0.328219776490074	-0.156718535782688	0.171131410908833	0.0479907044606098	0.966746699539794	1.13824796349126	0.171498472197721	0.0135146173870524	0.171131410908833	0.0479907044606098	0.354500678205381
ENST00000379303.10	0.129567663896209	0.00343934191253206	-0.128609845571603	0.57601718404393	1.92730384874886	1.80117560562618	-0.126335578257008	0.523063078650308	-0.128609845571603	0.57601718404393	0.920872902855332
ENST00000471859.6	-0.333784858312666	-0.464445643191749	-0.133288474146791	0.688108359527266	4.4812186545911	4.35055850868709	-0.131353692796909	0.391878307733501	-0.133288474146791	0.688108359527266	0.955281164295289
ENST00000281092.9	0.222575862653987	-0.0326780214859869	-0.263742502709898	0.519346045446984	-0.763541371237682	-1.01879557955732	-0.258519885313261	0.594736808126182	-0.258519885313261	0.594736808126182	0.931836738804995
ENST00000368888.9	-0.02423297785263	0.11867373040906	0.141615202393735	0.556933746788474	-0.408220819302804	-0.265314311245946	0.142289556275627	0.630557360376505	0.142289556275627	0.630557360376505	0.945816592810631
ENST00000369449.7	-0.18117251664412	-0.0262160126030403	0.15264936871659	0.464649150106399	1.22836238028925	1.38331893412541	0.154654266681662	0.387571025049025	0.15264936871659	0.464649150106399	0.880571048516247
ENST00000376148.9	-0.506025831907793	-0.813770365188527	-0.31050910728292	0.46872035288272	-0.931591719542314	-1.23933705853251	-0.314801877645549	0.540621527573479	-0.314801877645549	0.540621527573479	0.910257141659515
ENST00000441310.7	0.393829801929529	0.395916896998157	-0.000620270736580331	0.999424691182743	-0.334752117474123	-0.332665156779435	0.00186081216942524	0.993048899217141	-0.000620270736580331	0.999424691182743	0.999992809557747
ENST00000367350.5	0.0501051560204183	0.247873530543726	0.196750463931293	0.166901768772219	-0.779799767462684	-0.582031446698461	0.197537234533409	0.22579546428743	0.197537234533409	0.22579546428743	0.705045183261353
ENST00000267169.11	1.87982581440167	0.256712939731996	-1.62948724853535	1.16748223664485e-05	3.54760094983593	1.92448832129183	-1.62323800855533	3.30927657707457e-08	-1.62948724853535	1.16748223664485e-05	0.000621837907097152
ENST00000535273.2	-0.10491745200106	0.0839763246952069	0.183826288956007	0.531442767550671	1.11618773560022	1.30508159257141	0.188364559435873	0.447442558773158	0.183826288956007	0.531442767550671	0.910257141659515
ENST00000436442.2	-0.444606715939539	0.331212804707835	0.77500770149208	0.1407010087915	-2.046651386606	-1.2708337439562	0.775007649466345	0.351654951005099	0.775007649466345	0.351654951005099	0.813124051138954
ENST00000304271.11	-0.331354413007003	-0.260562027729493	0.0686068146350993	0.759373575611952	-1.00749042354662	-0.936698180247819	0.0692139529689033	0.791881535841501	0.0692139529689033	0.791881535841501	0.97721953884442
ENST00000259457.8	-0.203767162502586	-0.221726675906478	-0.0182847709785618	0.787101643291346	0.860286823654081	0.84232732692375	-0.0180276033119401	0.748897122062105	-0.0182847709785618	0.787101643291346	0.97711833048435
ENST00000379980.8	-0.078435974124862	-0.204916094012676	-0.126963559513254	0.1395028297639	-0.898219039187136	-1.02469917217409	-0.126538221734897	0.179295499399873	-0.126538221734897	0.179295499399873	0.648488368093893
ENST00000307720.4	0.171456764878119	0.0514310707249789	-0.121069103843526	0.332735937693216	-0.416646841086913	-0.536672551830314	-0.120317090991727	0.371416927792245	-0.120317090991727	0.371416927792245	0.822653358969918
ENST00000252483.10	-0.358452623740305	-0.533265374667717	-0.180700982495971	0.516603247258669	0.74459208878215	0.569779339368531	-0.176599973156073	0.51383565727047	-0.180700982495971	0.516603247258669	0.906336100059834
ENST00000345122.8	-0.539650984349005	-0.452853153949767	0.0838620103629504	0.804414037398865	-2.08658822945032	-1.99979103675837	0.0824018596926201	0.85329212907669	0.0824018596926201	0.85329212907669	0.987674101333158
ENST00000545683.1	-0.405445194091577	-0.158234701059897	0.24700943994385	0.00633368062553204	3.85886516500912	4.10607571418741	0.247221853032441	5.83541973925536e-09	0.24700943994385	0.00633368062553204	0.102227827640166
ENST00000300456.5	-0.282201320081711	-0.312160559535554	-0.031839861977883	0.846849396683378	-0.00962249309472794	-0.0395817667277957	-0.0306307535549668	0.86205646720765	-0.0306307535549668	0.86205646720765	0.988364077321115
ENST00000261596.8	0.541775933715913	0.415372893386125	-0.128099288977472	0.475556864529561	-1.18618623614271	-1.31258937394823	-0.126621222763879	0.567733114290528	-0.126621222763879	0.567733114290528	0.91886026383691
ENST00000521022.6	0.0795248040562672	-0.147282395315888	-0.228745523476686	0.151278796975189	1.50861326121019	1.28180611515931	-0.22718994207619	0.089054871392855	-0.228745523476686	0.151278796975189	0.607049595844944
ENST00000330475.9	0.445542788764946	0.220529007399298	-0.233666099515031	0.610318923148993	0.194804885328542	-0.0302091715035008	-0.226752905822628	0.661743682188168	-0.226752905822628	0.661743682188168	0.952969467829443
ENST00000412756.6	-0.845847085637919	0.978648862386455	1.85144883434836	0.16494681842979	-0.984273772014251	0.840171716152753	1.79574068778926	0.800282811884787	1.79574068778926	0.800282811884787	0.979069397518622
ENST00000530028.3	-0.50640824732636	-0.330343793246834	0.175371093820451	0.0660628365485319	-0.231464181828853	-0.0553997303164279	0.175843592041408	0.0658378454732263	0.175371093820451	0.0660628365485319	0.413710337791549
ENST00000342415.6	0.800001617617895	0.0984732900643971	-0.702449628435723	0.0113049043777187	-0.240836253262554	-0.942364876300015	-0.702379559464916	0.0389949947591099	-0.702379559464916	0.0389949947591099	0.316915394934909
ENST00000262109.8	0.46127773590914	0.803803420254074	0.339946463790909	0.133165639530247	-0.807473366736877	-0.464947798321558	0.343164949746243	0.206450370639275	0.343164949746243	0.206450370639275	0.684111902707749
ENST00000366835.8	0.94439864794186	0.467299391157304	-0.478982862180957	0.00661005673490085	0.771007466577255	0.293908204049613	-0.476944262198052	0.00870099394396373	-0.476944262198052	0.00870099394396373	0.126192356312243
ENST00000613151.1	-0.38957203164081	1.05541984569905	1.44356877991379	1.59733602847589e-13	-2.09466863335823	-0.649676905073458	1.44648144996186	7.25883749392327e-09	1.44648144996186	7.25883749392327e-09	7.9847212433156e-07
ENST00000260585.12	0.754562181475937	0.606266612101041	-0.149014054242607	0.30014195654862	0.310300107084865	0.162004503145502	-0.148333589603626	0.354131449512797	-0.148333589603626	0.354131449512797	0.813502588148121
ENST00000311181.5	-0.745062412904064	-0.827646538780346	-0.100378576263235	0.820195117614818	0.830929060551277	0.748344903957989	-0.0902788585663501	0.83799480231432	-0.0902788585663501	0.83799480231432	0.986829997648248
ENST00000542129.5	-1.19475802648804	10.6042307774267	11.7872493854704	5.34704436434703e-25	-9.93870456658184	1.86032853490326	7.06852901757135	6.72293481209342e-25	7.06852901757135	6.72293481209342e-25	4.00212354696385e-22
ENST00000621317.4	-0.219184850175662	-0.250623085159286	-0.032686212736126	0.822449366649429	0.0735215667653309	0.0420833002258175	-0.0319598527308207	0.838270392444808	-0.0319598527308207	0.838270392444808	0.986829997648248
ENST00000646673.2	-1.33311963971078	-0.0313913579370022	1.29407705562578	0.0474761381287313	0.683567454099158	1.98529741710501	1.30112627822529	1.47353621729425e-07	1.29407705562578	0.0474761381287313	0.352984955973972
ENST00000254193.11	-0.0911697360196528	0.164964520987384	0.25546350907964	0.00866955941430902	-0.207321093606244	0.0488131605540645	0.256096847531948	0.00932526923619355	0.256096847531948	0.00932526923619355	0.132987564464905
ENST00000474345.5	0.0322332500238164	0.286761454527007	0.251871844085172	0.316244679839834	-1.50822670788126	-1.2536986947084	0.253933873848435	0.413743728586572	0.253933873848435	0.413743728586572	0.84793165923372
ENST00000315781.9	-0.451085765682381	-0.118546288228608	0.329417689399722	0.108683624156047	0.0182110284803519	0.350750487763717	0.331815069926535	0.106878995183805	0.329417689399722	0.108683624156047	0.527772685441075
ENST00000317502.11	0.464699719410413	0.362090079438637	-0.10625759927942	0.655821668391582	0.740306706891845	0.637697059791424	-0.102909091309909	0.673612604478362	-0.102909091309909	0.673612604478362	0.955007016035643
ENST00000565740.5	0.663310859097016	0.518307649901455	-0.146636204377221	0.692542039371207	-1.57961136748405	-1.72461502425291	-0.144095956036568	0.753866824392869	-0.144095956036568	0.753866824392869	0.97230922484414
ENST00000259873.5	-0.039426908362933	0.138386586105394	0.177509550754244	0.0511356813254455	1.04775686133743	1.22557036481862	0.177823216284587	0.031995469172562	0.177509550754244	0.0511356813254455	0.364175295576009
ENST00000366794.10	-0.315613100695466	-0.15753541178563	0.157849054792046	0.0127159703298932	-0.425515574161244	-0.267437886995813	0.158004877966371	0.0142428689337045	0.158004877966371	0.0142428689337045	0.171797179510237
ENST00000299335.8	-0.564741246635162	-0.589293538383884	-0.0288035447506449	0.904473774058337	1.61835786655854	1.59380566027204	-0.025875527701688	0.910377095712361	-0.025875527701688	0.910377095712361	0.994037071323103
ENST00000537866.5	-0.143449365656576	-0.455232242122048	-0.31402392662892	0.223396028773087	-1.02897985601825	-1.34076295793636	-0.313706865758863	0.309627195628445	-0.313706865758863	0.309627195628445	0.784140945885851
ENST00000389253.9	-0.041899156182517	0.0648065665183513	0.106119075151755	0.257923655893323	-0.149777235158334	-0.043071524587713	0.10658046187455	0.28612462693635	0.10658046187455	0.28612462693635	0.761592988963359
ENST00000378888.10	-0.0568891571877857	-0.539820992932598	-0.48509084680418	0.0271681594667024	-1.58289198558126	-2.06582397795351	-0.485090858897028	0.066254587836285	-0.485090858897028	0.066254587836285	0.414542801075353
ENST00000622479.4	-0.625388101410996	-0.576108198204268	0.0452262821926492	0.888016473619893	-1.38863344505037	-1.33935388074489	0.0453112171175167	0.910882928529681	0.0453112171175167	0.910882928529681	0.994037071323103
ENST00000399336.9	0.746914637346677	10.7222442947867	9.99753683592238	1.19614012222293e-43	-11.9606644829978	-1.98515306765896	5.52058063797134	0.486434369820818	5.52058063797134	0.486434369820818	0.891935850485755
ENST00000602142.6	-0.145468160605528	-0.41091227162996	-0.274286774963976	0.430758783602914	-0.275549943507625	-0.540994202592485	-0.269353563629379	0.479905149905341	-0.269353563629379	0.479905149905341	0.887233543670481
ENST00000312090.10	0.558078344328795	-0.394164336105266	-0.953943644903312	0.00103731325515536	1.27776472981343	0.325521817458748	-0.953092505704833	0.00335832441857911	-0.953092505704833	0.00335832441857911	0.06424620626847
ENST00000323460.10	-0.429388047174445	-0.34627572819323	0.081962661848356	0.633158846391026	-1.50444117094782	-1.42132896117916	0.081962659936945	0.691689704716222	0.081962659936945	0.691689704716222	0.955281164295289
ENST00000427197.2	-0.50237991474366	-0.0941566051686815	0.396806938255012	0.366548409703837	-0.0918247680546202	0.316398353941712	0.405353543004579	0.382868960724746	0.405353543004579	0.382868960724746	0.829193436241154
ENST00000279873.12	-0.00184840324312392	-0.393713667146458	-0.399191669922918	0.389854061199499	-0.340949718299547	-0.732815517278201	-0.398689193112859	0.462018847852608	-0.398689193112859	0.462018847852608	0.878217644678512
ENST00000295321.9	0.157956304028893	0.180650634842791	0.0220678754024817	0.850548151832785	-0.807092637700112	-0.784398342312451	0.0225838127443758	0.8661137496066	0.0225838127443758	0.8661137496066	0.988566960266573
ENST00000331479.4	-0.0929877522202493	0.193255311697765	0.282065862556589	0.254690715095444	0.0781309424577375	0.364373989808334	0.28604662994473	0.248158141979613	0.282065862556589	0.254690715095444	0.73244388654899
ENST00000376874.9	0.114788485568404	0.0818493332522695	-0.0391660279749777	0.917870498868776	-1.39898632770379	-1.43192585397366	-0.0354790725334357	0.938678460110383	-0.0354790725334357	0.938678460110383	0.99644528930512
ENST00000228506.8	-0.214172496606103	-0.21299793090376	0.00046016347291733	0.994659206897043	-3.04856164988689	-3.04738721211994	0.00046016346012312	0.998822411337309	0.00046016346012312	0.998822411337309	0.999992809557747
ENST00000610343.4	0.0211872104230037	0.294262304888318	0.270396949361523	0.209836328767226	-0.680728478227519	-0.407653476117585	0.27290219782127	0.268348610340001	0.27290219782127	0.268348610340001	0.747917360683231
ENST00000209884.5	-0.302915108414369	0.218495215072426	0.517851764861338	0.0423259253502237	-0.36537520273951	0.156035005384873	0.520961387268366	0.066948137074083	0.520961387268366	0.066948137074083	0.4166759822815
ENST00000433366.6	2.49591057010869	3.19816366736867	0.708576715724431	0.91947136922447	0.86054084284723	1.56279888434893	0.669644415978546	0.808703455372601	0.708576715724431	0.91947136922447	0.994037071323103
ENST00000257787.6	-0.320816746382757	-0.340547914657419	-0.0230930726813314	0.907767818463516	0.3891815566723	0.369450376665782	-0.0207269167657045	0.920007044537384	-0.0207269167657045	0.920007044537384	0.994037071323103
ENST00000349841.9	0.85831657400744	0.0542958592898518	-0.807686458760881	0.00858390787817086	0.827524581179454	0.023503733092979	-0.805416893070201	0.017654010814859	-0.805416893070201	0.017654010814859	0.198951658626251
ENST00000494714.5	0.170129350596214	2.76529110303439	2.60324436394967	0.0106689531364092	-2.36763024780587	0.227529252626698	2.5230616348698	0.328021436590789	2.5230616348698	0.328021436590789	0.798910202022414
ENST00000263549.8	0.263339851128424	0.315865156256646	0.0506505200235408	0.836531345682895	0.645900197040704	0.698425425422398	0.0520569226563483	0.849551338948571	0.0520569226563483	0.849551338948571	0.987674101333158
ENST00000308153.9	-0.467539034059542	-0.142574313392103	0.324303232082634	0.0055240278620256	-0.00780627596232018	0.317158420826154	0.32470355169869	0.00933015521443503	0.32470355169869	0.00933015521443503	0.132987564464905
ENST00000265689.9	0.264649749183259	0.20397199503105	-0.0622121164222644	0.720395346271139	-0.0584221123141487	-0.119099920659478	-0.0609337860379422	0.753512868503772	-0.0609337860379422	0.753512868503772	0.97230922484414
ENST00000395468.9	-0.428859878159612	-0.254645026217605	0.173405768823258	0.158407821581211	1.39650693097338	1.57072168725305	0.174047346369937	0.102506503346652	0.173405768823258	0.158407821581211	0.618566607496579
ENST00000359303.4	-0.552139559779077	-0.470638150128921	0.0811866736437206	0.334378683223537	1.89414699024549	1.97564844166314	0.0813834805130722	0.130129206749241	0.0811866736437206	0.334378683223537	0.804298999694894
ENST00000409959.8	0.364954278164197	-0.347233822985163	-0.714755372077888	0.00019014550468774	0.219104427005247	-0.493083719428246	-0.712966945945969	0.000573229696932046	-0.712966945945969	0.000573229696932046	0.0167661402686483
ENST00000522648.5	-0.452037055790331	0.154045794299047	0.602994122114177	0.275195759497465	-1.64634419995679	-1.0402628219792	0.601357574899783	0.456365245197661	0.601357574899783	0.456365245197661	0.874213957636659
ENST00000296129.6	0.158770723202507	0.0399589906670029	-0.120938822393233	0.504374631645785	0.0812742221644047	-0.0375375446498297	-0.119211125876661	0.539161200645615	-0.119211125876661	0.539161200645615	0.910257141659515
ENST00000383432.8	-0.447028043671413	-0.677641962270028	-0.231431383393876	0.177412583730245	-3.14472692743547	-3.37534097066997	-0.231934500843195	0.277231876534077	-0.231934500843195	0.277231876534077	0.753568680061708
ENST00000531709.6	0.877525754988836	1.86216719993115	0.985207724579111	0.011580057705463	-2.18458144978001	-1.19994104246393	0.991928206326921	0.112619240033788	0.991928206326921	0.112619240033788	0.534226163359891
ENST00000323301.8	-0.154191685249135	-0.0917710848171126	0.0555800816107532	0.890310531899978	1.38855490726877	1.45097561688294	0.0614492050941526	0.839191342893739	0.0555800816107532	0.890310531899978	0.991195471540838
ENST00000395686.8	-0.522776419080796	-0.352410703803238	0.168053691115632	0.41357254235557	-0.325404460463559	-0.155038832691422	0.169506418548885	0.455941568476083	0.169506418548885	0.455941568476083	0.874098888845535
ENST00000337179.9	-0.29026059079901	-0.244611619949598	0.0447755174232287	0.717296505629933	-0.731728854654227	-0.68607991899864	0.0453847076120293	0.743178954648547	0.0453847076120293	0.743178954648547	0.970382909579493
ENST00000396448.6	-0.219841830065037	0.523888372710762	0.741664552111667	0.00255302668094387	-1.44268577876895	-0.698956203395929	0.744246836877035	0.0177017698453	0.744246836877035	0.0177017698453	0.199046567593818
ENST00000268679.9	0.157502773882521	0.0999442750842741	-0.0580994214193087	0.661609285333404	0.279034975152862	0.22147643009333	-0.0577936358652116	0.697168127918692	-0.0577936358652116	0.697168127918692	0.955878804299846
ENST00000300107.7	-0.0533974451095644	-0.04895461870443	0.00320476330273545	0.981825949578738	-0.0536424155013543	-0.0491996123267522	0.00416619226335335	0.976896090331915	0.00320476330273545	0.981825949578738	0.999992809557747
ENST00000374884.3	-0.308994827048279	-0.164339941991059	0.142863878255632	0.379033111337972	0.435123721138021	0.579778607243842	0.144281882052712	0.35831927845413	0.142863878255632	0.379033111337972	0.826787290325444
ENST00000339365.2	0.0553048577161516	0.184283805185881	0.128603188746046	0.145825109901883	0.873028174368292	1.00200713652963	0.128994730050241	0.0945986227755786	0.128603188746046	0.145825109901883	0.597552464565355
ENST00000358808.6	-0.141770869319495	0.368955087021938	0.509242002566205	0.00845386226358989	-1.72582314564958	-1.2150973244896	0.510589947406443	0.0340217889874357	0.510589947406443	0.0340217889874357	0.295576450517334
ENST00000392523.9	-0.069823568733449	0.101866045640078	0.169535677012051	0.595281620487727	-0.197642798817466	-0.0259535740630383	0.170532939037205	0.677554077167909	0.170532939037205	0.677554077167909	0.955007016035643
ENST00000252825.9	0.245221607798199	0.434634601346645	0.185950513163576	0.457131835387562	-0.632783388359239	-0.443370495480567	0.189784541372634	0.504781941370361	0.189784541372634	0.504781941370361	0.901261166721728
ENST00000389857.11	0.922445007708424	0.620568638593493	-0.302571525841099	0.0913588229810006	-1.9754048012061	-2.2772813066145	-0.301706943852124	0.202425122623497	-0.301706943852124	0.202425122623497	0.677856229285747
ENST00000381410.5	-0.5879556917776	-0.594422979257596	-0.0106075280402838	0.97406602959701	-1.24419230689906	-1.25065992509693	-0.0114482592059382	0.973117355761268	-0.0106075280402838	0.97406602959701	0.999992809557747
ENST00000375661.6	-0.454770438038001	-0.50601620230019	-0.0522347650324684	0.642593156160849	0.707775374640516	0.656529639890657	-0.0515586831940912	0.599461060119745	-0.0522347650324684	0.642593156160849	0.949547459820547
ENST00000218516.4	0.163295870713907	-0.143070000747328	-0.307131182251196	0.241372970227837	1.31986098247752	1.01349491164648	-0.307182284272489	0.29144930741329	-0.307182284272489	0.29144930741329	0.765979173521866
ENST00000555931.5	1.88514282894014	0.977616259126151	-0.90109871083636	0.965798558203917	3.05990305270819	2.15236869852831	-0.940622692815145	0.763834498198587	-0.90109871083636	0.965798558203917	0.999476573169408
ENST00000261499.10	-0.513358558125576	-0.0451729745253172	0.45649894731126	0.374988832293051	1.506864471579	1.97505024863945	0.465824951172371	0.247471259655309	0.45649894731126	0.374988832293051	0.824812660853815
ENST00000330537.10	0.246469828474114	0.313947500625673	0.0648359076760827	0.950854619087283	1.09703503907187	1.16451356736499	0.0669985624373197	0.877087150168984	0.0648359076760827	0.950854619087283	0.997947646833983
ENST00000614370.4	2.287118859952	1.37789680246875	-0.916851747195746	0.121789078556788	4.25494241725842	3.34572052312288	-0.904802439178492	0.0204133998035764	-0.916851747195746	0.121789078556788	0.549734823815652
ENST00000332503.6	-0.582481080183036	-0.297969531820088	0.284120152820707	0.23824380172537	0.470581224411519	0.75509254775253	0.283451625272186	0.32986083482704	0.283451625272186	0.32986083482704	0.800321644216055
ENST00000389532.9	0.548671735457501	0.0364401355064388	-0.513319384573544	0.00386977230280978	-2.24712659111182	-2.75935831520751	-0.512688819222821	0.0239749083578007	-0.512688819222821	0.0239749083578007	0.234421326165162
ENST00000375856.5	-0.351974406208239	-0.0238673395044225	0.31547736016359	0.508554563277271	0.245330457066718	0.573437388334399	0.325872124652918	0.501962303443987	0.31547736016359	0.508554563277271	0.902957498110034
ENST00000233623.11	0.580443043794181	0.665241887726991	0.081806884619128	0.74804253490612	0.330694503140839	0.415493294552647	0.0853381162871001	0.750156240502324	0.0853381162871001	0.750156240502324	0.971852114155963
ENST00000379380.9	-0.445759342568512	-0.0854208872671818	0.358934529885203	0.0367692171056554	-1.22241787657409	-0.862079512749319	0.359846681573932	0.0752848365184344	0.359846681573932	0.0752848365184344	0.442937651219765
ENST00000340026.10	-0.389070073314727	-0.429041793228004	-0.0563975322888997	0.89018086892381	0.160385678577759	0.120413816013699	-0.0456764747939404	0.918861656912803	-0.0456764747939404	0.918861656912803	0.994037071323103
ENST00000647101.1	-0.0534531247777519	0.111522275911194	0.164431366320793	0.13227052651486	1.43204757759994	1.59702300798855	0.164987626558268	0.061132582573041	0.164431366320793	0.13227052651486	0.57400417166826
ENST00000537064.5	0.975969139215463	1.30998688273989	0.330713398322508	0.411439386435893	1.80926472801244	2.14328262424248	0.336050803252185	0.27509872131673	0.330713398322508	0.411439386435893	0.846743918327444
ENST00000409320.7	-0.336678899544506	-0.184167254628981	0.152151838619966	0.671189673616551	-3.54978573152848	-3.39727486114616	0.14854197159729	0.777840147433053	0.14854197159729	0.777840147433053	0.975439110942319
ENST00000532642.5	-0.288000357597373	-0.170553525843678	0.116915947785542	0.34060439548947	1.90572258770404	2.02316947102414	0.11731828916485	0.186473552617489	0.116915947785542	0.34060439548947	0.807173240614631
ENST00000232888.7	-0.0616270233436047	-0.0980786528471419	-0.0374413572746777	0.749982051539603	0.639548494162349	0.603096877634006	-0.0365504292908543	0.743085121745645	-0.0374413572746777	0.749982051539603	0.971852114155963
ENST00000337002.9	-0.370256197533596	-0.207016321273867	0.162290434695594	0.172941615933435	-1.05809989886561	-0.894860054019656	0.162994490915619	0.220769583910022	0.162994490915619	0.220769583910022	0.701912720442797
ENST00000647659.1	-0.221304342831363	-0.0802896555942001	0.138362247467387	0.503106900835641	1.31660905231429	1.45762380403996	0.140676222287114	0.408269079485011	0.138362247467387	0.503106900835641	0.9010159098393
ENST00000264110.7	0.204307862306762	0.372011824213919	0.167112422175618	0.410770989208334	-0.932182643451103	-0.764478875099376	0.167856965355571	0.527353374639943	0.167856965355571	0.527353374639943	0.909025621310532
ENST00000375401.8	0.284514391158102	0.0621015826706903	-0.222884266807523	0.0247535283498252	-0.647847564872278	-0.870260398864341	-0.222665116117538	0.049637189393662	-0.222665116117538	0.049637189393662	0.358838142298483
ENST00000305544.9	0.895518440414578	0.562175253990109	-0.34470140776745	0.416909981785919	0.580045976697726	0.246702845491986	-0.332193501528878	0.472573044053035	-0.332193501528878	0.472573044053035	0.883999853200872
ENST00000313288.9	-0.300024523473765	-0.299797665574139	-0.000440089380517872	0.994853754752902	0.384534398388389	0.38476125690082	0	0.999486793027331	0	0.999486793027331	0.999992809557747
ENST00000389915.4	0.259308737811314	0.32399961617135	0.0641754932245873	0.543975857807995	-1.42710143177942	-1.36241059272317	0.0647484878114524	0.611705811662786	0.0647484878114524	0.611705811662786	0.935977722216121
ENST00000553430.5	-0.215902440772161	-0.410237072656204	-0.196912905354303	0.353044584654258	1.33944555836666	1.14511096371975	-0.195127968799203	0.312882893391554	-0.196912905354303	0.353044584654258	0.813124051138954
ENST00000355774.7	0.22351124054411	0.903402655053064	0.675898034280216	0.0214051313176201	-0.868157724631985	-0.188266478212553	0.682043852110223	0.0517900636361917	0.682043852110223	0.0517900636361917	0.366002405026718
ENST00000373932.3	-0.261050603748056	-0.0666508076202379	0.192122722934948	0.280964327669405	0.968072208193867	1.1624720501636	0.194179088869556	0.202445553787075	0.192122722934948	0.280964327669405	0.757564660387244
ENST00000350777.7	0.868222729384804	0.485824277803015	-0.387614680176061	0.170693530837044	-0.229714867664649	-0.612113421084298	-0.382153984371342	0.242933209459272	-0.382153984371342	0.242933209459272	0.720329352396083
ENST00000276420.9	-0.111301145617819	-0.0884283766640769	0.00925693663193083	0.993377103341164	0.199100123966343	0.221972733597921	0.0195362625407016	0.969793262968978	0.00925693663193083	0.993377103341164	0.999992809557747
ENST00000457139.5	-0.156811631572071	-0.110712667339564	0.0341186592765093	0.962702084877622	1.35087264121391	1.39697177116118	0.0434564016379211	0.910225481090843	0.0341186592765093	0.962702084877622	0.999202759840355
ENST00000372289.7	-0.221459300626246	0.0761925883471605	0.295278212593732	0.130192028958747	0.518996880018801	0.816648778403579	0.29751927975071	0.107854488711492	0.295278212593732	0.130192028958747	0.569379141340761
ENST00000309890.11	0.00246668490526918	-10.4665450360458	-5.71334533773454	0.00539387045291131	-1.46270031430371	-11.9317191789096	-5.95630101488673	0.00689433365707692	-5.95630101488673	0.00689433365707692	0.108468665382511
ENST00000340281.9	0.312888152406924	0.222206456918828	-0.0918192012242403	0.480893188622847	-0.144243973261008	-0.234925695535455	-0.0908318987246473	0.526247588231245	-0.0908318987246473	0.526247588231245	0.909025621310532
ENST00000420290.6	0.714296619394243	-0.00850658699896422	-0.694685597858314	0.930046508362387	-1.30449593272693	-2.0273175037538	-0.689465129068873	0.826618915019663	-0.694685597858314	0.930046508362387	0.995000527595902
ENST00000265564.8	0.218114468030417	0.455289816350051	0.236493083625748	0.0147350570542774	-0.139624577730481	0.0975507669248468	0.237164302963761	0.0168578819566891	0.237164302963761	0.0168578819566891	0.193426037870401
ENST00000325805.13	-0.111940077688698	0.27522450371987	0.381672894529344	0.35799694167317	-1.6016515425467	-1.21448741104835	0.386079203602314	0.464896920602581	0.386079203602314	0.464896920602581	0.880710751871607
ENST00000273221.8	-0.102865501318099	-0.0564397568545848	0.0406422652255012	0.914031101000878	1.01678033651184	1.06320612330442	0.0454277400734422	0.888067768751126	0.0406422652255012	0.914031101000878	0.994037071323103
ENST00000424196.5	-0.0548917689897409	-0.0643610189519904	-0.00959114613941381	0.902711584214019	0.466404152683732	0.45693489061525	-0.00959114620358331	0.908784915665449	-0.00959114620358331	0.908784915665449	0.994037071323103
ENST00000446176.7	-0.265953952834541	-0.542175831866043	-0.192560233526574	0.763952069743456	-1.74689592134425	-2.02313924398275	-0.214830102000571	0.942749439122614	-0.214830102000571	0.942749439122614	0.997947646833983
ENST00000254037.6	-0.385972096268578	-0.195804372322304	0.187793354114105	0.338729190882735	-0.26786871608032	-0.0777010405969434	0.189230546236217	0.36306124017554	0.189230546236217	0.36306124017554	0.81784716876664
ENST00000557385.2	-0.426044651724846	-0.393606033208776	0.0302463142702978	0.870663437604057	0.265781012982684	0.298219618682226	0.0318594509301193	0.860686879156298	0.0302463142702978	0.870663437604057	0.988700680725802
ENST00000229281.6	0.0407747586114524	-0.0300142603337296	-0.0728811491237189	0.707152796005473	0.969862338453356	0.899073306384881	-0.0713293097665202	0.714050721412966	-0.0713293097665202	0.714050721412966	0.960291468531457
ENST00000264157.10	-0.152984960465129	0.134269194267235	0.280655784747688	0.395663457102924	0.779989597773681	1.06724379423669	0.286538428415703	0.338015474640284	0.280655784747688	0.395663457102924	0.837878171347234
ENST00000335007.10	-0.423346850752897	-1.04458480917572	-0.621441703490769	0.00951646717614213	-2.34353174390589	-2.96477012458883	-0.623446368614229	0.0381223804690528	-0.623446368614229	0.0381223804690528	0.313095108200565
ENST00000366812.6	0.233378331493086	0.130377534701757	-0.103960922784788	0.394851246360096	-0.737759562894715	-0.840760398590876	-0.103063932466967	0.46438457119912	-0.103063932466967	0.46438457119912	0.880234474720939
ENST00000355190.7	-0.22493087516837	-0.161984873694129	0.0616758470125645	0.660390845295431	0.190374973469125	0.253320972011444	0.0624903474050038	0.650167879675179	0.0616758470125645	0.660390845295431	0.952727353761415
ENST00000375759.8	0.115440315865494	0.0405654678568675	-0.0752453218571376	0.612291005633251	-2.93723437706483	-3.01210934545911	-0.0752453239761373	0.694570036563235	-0.0752453239761373	0.694570036563235	0.955337528768255
ENST00000455335.2	0.0283034261046595	-0.14093267395796	-0.173551334024962	0.537258870778947	1.04809173694924	0.878855598129875	-0.170160232018624	0.546483343125076	-0.170160232018624	0.546483343125076	0.911372105072421
ENST00000588234.6	-0.462861886520262	-0.207674285110954	0.254137110236452	0.0485514628878685	-0.00310172349819193	0.252085871972032	0.254993751650656	0.0477155812030947	0.254137110236452	0.0485514628878685	0.356044061177702
ENST00000367840.3	0.32780571461802	-0.579704070991843	-0.908726430512142	7.06474682464107e-06	-1.39902225520608	-2.30653220104605	-0.909190058439687	0.000226049387530482	-0.909190058439687	0.000226049387530482	0.00793279944826863
ENST00000360009.6	-0.0131796859833954	0.281498845896256	0.292132318911438	0.34672793689021	2.00902088863334	2.30369947847325	0.294763405832579	0.252811879289488	0.292132318911438	0.34672793689021	0.811490916126023
ENST00000326448.12	0.597158531854145	0.089490939214991	-0.516318560468597	0.296509338286847	-0.355150674701328	-0.86281899366952	-0.51066264949779	0.383706804537285	-0.51066264949779	0.383706804537285	0.829193436241154
ENST00000542674.5	-0.456564992725934	0.117486037638083	0.565768306955171	0.176965839944169	0.769791080957801	1.34384198325434	0.572585502507584	0.142809795543913	0.565768306955171	0.176965839944169	0.645194036330868
ENST00000222644.9	-0.186394377388937	-0.0610597303867217	0.122035961495091	0.604494065396737	-1.22005042552506	-1.09471590453943	0.124356726448653	0.649884500731032	0.124356726448653	0.649884500731032	0.949947715137017
ENST00000371877.8	0.302821807152904	0.226797163403338	-0.0770851689693852	0.544472099654177	0.0876643651453707	0.0116397142454091	-0.0762222754763966	0.56442202793948	-0.0762222754763966	0.56442202793948	0.917877377912186
ENST00000394668.2	-0.320908931610729	-0.390925335176506	-0.0701477037201346	0.325999147257787	1.80010066294285	1.73008426786713	-0.0701477033635167	0.269074632071399	-0.0701477037201346	0.325999147257787	0.798910202022414
ENST00000377674.9	0.247797451796803	0.491021389227421	0.241007423094959	0.204431386312509	-0.317045537589291	-0.0738216544661534	0.243329264402093	0.248215474380045	0.243329264402093	0.248215474380045	0.726414285924248
ENST00000674082.1	-0.316550776416215	-0.441959261568856	-0.127944738721467	0.610076670139683	-1.37214009648431	-1.49754878014171	-0.127474858581497	0.670988308126014	-0.127474858581497	0.670988308126014	0.95500312555922
ENST00000611884.5	-0.305860301765436	0.165360584731564	0.470331826191029	0.0231302993022405	-0.900387005768419	-0.429166312315267	0.47056666040866	0.0741358033729896	0.47056666040866	0.0741358033729896	0.441377745851029
ENST00000475153.6	-0.320169812066932	-0.385504026082232	-0.0670457806680305	0.765977324231538	-1.01947793009749	-1.08481232671732	-0.0670457826220945	0.801968477446792	-0.0670457826220945	0.801968477446792	0.979701064335968
ENST00000260665.12	0.185908301351759	0.0508454060343767	-0.135348440678824	0.0506982212928784	1.12966844136818	0.994605572550061	-0.135121874511844	0.00600618196602221	-0.135348440678824	0.0506982212928784	0.36315151535927
ENST00000370693.5	-0.36433079547272	-0.172033534192667	0.191129327232822	0.218954434605556	0.47720387843706	0.669501111866803	0.191847857050853	0.232641863180644	0.191847857050853	0.232641863180644	0.713002924103004
ENST00000344773.6	0.0226182755287258	-0.719558207195374	-0.703442656065492	0.930019326880168	0.362299839135922	-0.379903566184051	-0.717364126288043	0.82295917125929	-0.703442656065492	0.930019326880168	0.995000527595902
ENST00000316461.9	0.147621130176201	0.193949783999073	0.0425500241176429	0.883783708588506	1.02639055026726	1.0727192557481	0.0457398364980446	0.856270153346521	0.0425500241176429	0.883783708588506	0.990034750462838
ENST00000302350.4	2.68821911857199	2.50223576622628	-0.188459537972193	0.56196747186175	-1.93053198304633	-2.11651559838376	-0.172665889634608	0.747652354648929	-0.172665889634608	0.747652354648929	0.971752428924447
ENST00000262384.4	0.0194092728123246	-0.109368445069473	-0.132284682772007	0.581254058315195	-0.278758254735853	-0.407536065951816	-0.12975292042197	0.628092904660977	-0.12975292042197	0.628092904660977	0.943911522894132
ENST00000612154.4	0.560467438700147	0.515165310065792	-0.0502070011304214	0.882723899739186	-1.10656419784262	-1.15186659513199	-0.0450838389319665	0.915762501902439	-0.0450838389319665	0.915762501902439	0.994037071323103
ENST00000369258.8	0.0652637585569202	0.263383206016247	0.19752685338983	0.217739829892248	-0.198564183550587	-0.000444811979867165	0.198171051443282	0.290167070571408	0.198171051443282	0.290167070571408	0.765148805069621
ENST00000025008.10	-0.000995561427832724	0.488638069553596	0.488718284241326	0.0273601575459033	-2.25875531831444	-1.76912188590379	0.489901927237121	0.0971353988094744	0.489901927237121	0.0971353988094744	0.496219200379546
ENST00000440191.6	-0.283265079685159	0.905273121681672	1.18814030742995	7.98519714661425e-32	-0.0732248342819862	1.11531335277361	1.188642711824	1.50990180363836e-28	1.188642711824	1.50990180363836e-28	1.01868041685468e-25
ENST00000261658.7	0.386036626021097	-0.00402390836993342	-0.391888759222445	0.0535162432069506	0.358390594305632	-0.031670022339095	-0.390331591530837	0.0841369394147295	-0.390331591530837	0.0841369394147295	0.465281872610417
ENST00000328195.8	-0.0313307592204486	-0.0741498724639933	-0.0451799166315845	0.826833648158393	-0.272392945137687	-0.315212145076278	-0.0435197513346237	0.851434942975518	-0.0435197513346237	0.851434942975518	0.987674101333158
ENST00000284551.11	-0.163792907763944	0.0679055088909375	0.229804204444805	0.241531122500025	0.735601604228054	0.967300008161035	0.231497052400374	0.23090305960675	0.229804204444805	0.241531122500025	0.719420348680057
ENST00000331710.10	-0.0697017360666618	-0.631254378631973	-0.563969887378685	0.0320829639680918	0.503549198494444	-0.0580036750737443	-0.563670578207637	0.0511267210307059	-0.563670578207637	0.0511267210307059	0.364175295576009
ENST00000344629.11	0.251740173324758	-0.035127598438616	-0.298575491511706	0.44807193001621	1.11695133119491	0.830083618729663	-0.288429621421086	0.442021667951726	-0.298575491511706	0.44807193001621	0.869876387467307
ENST00000381588.9	-0.408457033338405	-0.260270601527932	0.146455369098128	0.559763113035127	-1.69703690569422	-1.54885073480196	0.146449456660976	0.651931305631484	0.146449456660976	0.651931305631484	0.949947715137017
ENST00000542104.6	-0.180622256060603	-0.174098926372078	0.0040223592348303	0.987593991260602	-2.40784556983768	-2.40132275427859	0.00260156471958339	0.998234050592169	0.00260156471958339	0.998234050592169	0.999992809557747
ENST00000228434.7	0.422474361054676	0.225499271461968	-0.210353544261031	0.622983141021164	0.679668118995482	0.482693016416811	-0.198206279943637	0.655383856506938	-0.198206279943637	0.655383856506938	0.950537379323425
ENST00000269385.9	-0.758951007202813	-1.02845796506944	-0.278113020038003	0.403898607701405	0.161338694873178	-0.108168364579851	-0.273926505846066	0.421958509144514	-0.273926505846066	0.421958509144514	0.851489553846955
ENST00000370025.9	1.24770542477756	0.816555645059472	-0.431551719045671	2.73697019900536e-05	-0.914221866095774	-1.34537168302706	-0.431072611228752	0.000709525785259199	-0.431072611228752	0.000709525785259199	0.0198353617315555
ENST00000489432.6	-0.493092005490178	-0.583017047899912	-0.0933696698444311	0.737854108705552	3.61255410284804	3.52262949323241	-0.0907471145614627	0.552878687879045	-0.0933696698444311	0.737854108705552	0.968744626375219
ENST00000409299.8	-0.44913713670427	-0.277808674794072	0.162140196410688	0.656708626840335	0.947119189554207	1.11844773258216	0.169557512240867	0.587759917439466	0.162140196410688	0.656708626840335	0.950730347691204
ENST00000419699.1	-0.308444142878771	-0.0855578792875692	0.219971851250364	0.882228731918269	5.84596683388363	6.06885457267594	0.22248794074929	0.193535037739587	0.219971851250364	0.882228731918269	0.990034750462838
ENST00000245414.9	-0.2960087224416	-0.286892183074623	-0.00190110176411284	0.998419951311856	0.348630139441018	0.357746143070801	0.00372219542026819	0.997532071700665	-0.00190110176411284	0.998419951311856	0.999992809557747
ENST00000342016.8	-0.153767479643152	0.0229911105341967	0.173897823346673	0.450970047093292	-0.00159300321625701	0.17516551237587	0.175837587218584	0.479089384528497	0.175837587218584	0.479089384528497	0.886845540777097
ENST00000380258.6	-0.311542024248835	-0.449176700563159	-0.13957525041766	0.677563769642704	5.0910077727345	4.95337372960406	-0.13798152583467	0.373481936852205	-0.13957525041766	0.677563769642704	0.955007016035643
ENST00000390665.9	0.0159673661579041	-0.910118973991221	-0.941184518964187	0.0514181638662	-0.104122441897427	-1.03020911096012	-0.936890629860715	0.0799929006807184	-0.936890629860715	0.0799929006807184	0.453263244618628
ENST00000292896.3	-0.214242033901334	-0.067416658433078	0.146808408972835	0.0107014755503036	2.11589507788527	2.26272047019403	0.146772613069165	0.000312639938682707	0.146808408972835	0.0107014755503036	0.143279412889016
ENST00000614467.4	-0.275026383777014	-0.166623001426596	0.104602897495604	0.7337181280244	-1.90548982039739	-1.79708674932585	0.105553829471841	0.784891337673521	0.105553829471841	0.784891337673521	0.976827070180267
ENST00000359479.7	0.2103665634076	0.17516068566816	-0.0391516298416468	0.863206991689217	1.65809483080974	1.62288907670387	-0.0356946537719924	0.863761335646222	-0.0356946537719924	0.863761335646222	0.988566960266573
ENST00000675419.1	-0.174118802917139	-0.165824462325012	0.00599138178094805	0.975302904262764	-0.479860076691685	-0.471565793953523	0.00749484976563153	0.970652059293045	0.00599138178094805	0.975302904262764	0.999992809557747
ENST00000305641.7	-0.552907252036811	0.0319369725896837	0.583332854159194	0.0512185622771887	1.00617300186179	1.59101702072931	0.583750472826499	0.0760833385513185	0.583750472826499	0.0760833385513185	0.445599292539043
ENST00000507756.5	-0.26332317832695	-0.229892515573704	0.0337203793575722	0.947800203766769	7.41177978108715	7.44521090833429	0.0334293264810457	0.480487048361565	0.0337203793575722	0.947800203766769	0.997947646833983
ENST00000343213.2	-0.0208311269229775	-0.0747061137084275	-0.0633617611576156	0.85702349198001	3.84093706265912	3.78706287102962	-0.056137272751282	0.90755165996719	-0.056137272751282	0.90755165996719	0.99336875435285
ENST00000389682.8	-0.546868240913252	-0.278566544287345	0.26765742591417	0.0147119914840368	-0.165960612668716	0.102341066167646	0.267926169420258	0.0205926997498298	0.267926169420258	0.0205926997498298	0.216315992911386
ENST00000379299.6	-0.425234405355735	-0.161321587858744	0.261263074919887	0.326674281367275	-0.770697471593465	-0.506784876893832	0.26275599893332	0.411072908029462	0.26275599893332	0.411072908029462	0.846300551987167
ENST00000328194.8	0.267572205539443	0.926333596733117	0.655048317556723	0.0811126520855826	-2.23277809198525	-1.57401719278686	0.66227747693098	0.203759388251122	0.66227747693098	0.203759388251122	0.679869768909117
ENST00000414645.6	0.910949588331611	0.873810154825345	-0.0415409930968931	0.890737798658374	0.0598207289698721	0.0226811810411124	-0.0354232423803316	0.919648615866219	-0.0354232423803316	0.919648615866219	0.994037071323103
ENST00000264710.5	-0.299534951920571	-0.247740732017259	0.0511847469188258	0.627665755054011	-0.729443919198883	-0.677649724740518	0.051449952367729	0.659856831406293	0.051449952367729	0.659856831406293	0.952629468351082
ENST00000342711.6	1.20087273530859	0.857874156786392	-0.343882040015904	0.29587615485652	-1.38840995349424	-1.73140888583143	-0.340587124867576	0.427852326278926	-0.340587124867576	0.427852326278926	0.856878359892563
ENST00000556051.1	0.062994868303389	-0.00736477515269129	-0.0737054275121278	0.794002638648708	2.6388357769008	2.56847630396772	-0.0711569685814548	0.764403478606148	-0.0737054275121278	0.794002638648708	0.97721953884442
ENST00000306193.8	0.0720424454269395	-0.217762781538004	-0.290581955141996	0.441319977885471	0.612864003717441	0.323058207203164	-0.291306120162085	0.512262773312402	-0.291306120162085	0.512262773312402	0.904098232633677
ENST00000222511.11	-0.0131251143863748	-0.170424722281991	-0.160066235330927	0.447514898714017	1.81618712865047	1.65888748448169	-0.157822367291818	0.34416572519805	-0.160066235330927	0.447514898714017	0.869428062005348
ENST00000427476.4	0.585691330535343	0.276647442912633	-0.310660934460907	0.107579634166158	-0.61699932722133	-0.926043306045451	-0.309017261293693	0.176593267491854	-0.309017261293693	0.176593267491854	0.6446758603473
ENST00000373620.7	-0.701750481139411	0.217194130722826	0.912620023303032	0.0266119655771201	-1.53173348149552	-0.612789490830051	0.918028099776164	0.0713649432371616	0.918028099776164	0.0713649432371616	0.431530691828553
ENST00000674460.1	-0.535664845839108	-0.0765564062355529	0.446876642078847	0.341672939770223	1.11981672648202	1.57892535196679	0.457445710670015	0.224793850690601	0.446876642078847	0.341672939770223	0.808206824724677
ENST00000432145.5	0.47567206247585	-0.135898265230495	-0.626490915955556	0.227089594329234	2.5014900100921	1.88991992074424	-0.614158596934653	0.134809661433068	-0.626490915955556	0.227089594329234	0.705660916139583
ENST00000231948.8	0.188670461307487	0.106707423003324	-0.0843690233381831	0.687490922015638	0.473165276868747	0.391202218390663	-0.0824107909083052	0.704881483089416	-0.0824107909083052	0.704881483089416	0.957518373981254
ENST00000513432.5	0.567822879543476	1.98139163976011	1.41316928972858	0.000897239386146971	-0.776778804021427	0.636789555581296	1.4243295577777	0.0180770209602137	1.4243295577777	0.0180770209602137	0.201063650250174
ENST00000649063.2	1.06484937387365	0.518858418484293	-0.549303162314683	0.0792341070430742	2.51030228958675	1.96431141009217	-0.545805242675379	0.0496256431353405	-0.549303162314683	0.0792341070430742	0.451491645988689
ENST00000342449.7	-0.00527254711359057	0.095211501912619	0.0985988631982075	0.606759074410606	-1.32036624331982	-1.21988230635119	0.09997987030119	0.665572062675027	0.09997987030119	0.665572062675027	0.953680498217433
ENST00000577598.5	0.4488962294909	1.66907904187359	1.21243830414222	0.240895354121545	-2.03901612436867	-0.818840415403701	1.1629272591252	0.683983404232891	1.1629272591252	0.683983404232891	0.955281164295289
ENST00000261326.6	0.285715406473238	0.520981888073825	0.231975110626605	0.349568386167679	-0.399188137770407	-0.163921746167531	0.235554305363201	0.397075345518639	0.235554305363201	0.397075345518639	0.838739823971743
ENST00000273920.8	0.488942684756261	0.161637148663252	-0.328456422376823	0.143112641773624	-0.0764546273546477	-0.403760331599628	-0.32778721420131	0.223953828841662	-0.32778721420131	0.223953828841662	0.704511267602618
ENST00000243314.5	-0.411540239683268	-0.0714444593170835	0.339229047154306	0.140002588644533	3.48040584798867	3.82050184797701	0.339805884587013	0.00208135234081305	0.339229047154306	0.140002588644533	0.588872068612917
ENST00000339360.9	-0.035225281607665	-0.292555497584545	-0.263246886923918	0.385342251065695	0.521732646291505	0.264402363295575	-0.259541047953054	0.409105899184636	-0.259541047953054	0.409105899184636	0.844928918316024
ENST00000358536.8	1.38516710005874	1.07903612494488	-0.312022827807911	0.478178525652151	-0.0170784856139049	-0.323209693962139	-0.301133963805015	0.576300066751577	-0.301133963805015	0.576300066751577	0.920872902855332
ENST00000536549.5	-0.605981327480088	-0.493222365851606	0.106691846439769	0.732014524268222	0.248395090548735	0.361153981751464	0.110448600560736	0.722707905114603	0.106691846439769	0.732014524268222	0.966906787028031
ENST00000359707.8	-0.156992399338183	-0.23567240523363	-0.0793256927579302	0.470138334616092	-0.0325634735907218	-0.111243495605557	-0.0788299076908408	0.498253277979534	-0.0788299076908408	0.498253277979534	0.898329444709226
ENST00000325421.7	-0.87247706905699	-0.303991889430776	0.558304570246896	0.243105299016772	1.99706763731955	2.56555322725916	0.566693211187475	0.0643151405632336	0.558304570246896	0.243105299016772	0.720417460043847
ENST00000563281.2	-0.656406798556332	-0.515743240278052	0.139488300339175	0.607534571998438	-2.86664742457901	-2.72598430398288	0.13724213520688	0.705588951144451	0.13724213520688	0.705588951144451	0.958078650956909
ENST00000649765.2	-0.242548795887441	-0.181803234794559	0.0580431723571047	0.844779080407933	0.718398107684199	0.779143417620938	0.0589614859731227	0.862489474738864	0.0589614859731227	0.862489474738864	0.988364077321115
ENST00000025301.4	-0.254327947329831	-0.20506607266998	0.0480568339297194	0.775955167983264	-0.437293159320853	-0.388031366722204	0.0484464290785325	0.803404809879543	0.0484464290785325	0.803404809879543	0.979990680891952
ENST00000366508.5	0.114705126014509	0.0107434615573956	-0.104366935250598	0.255859900848219	-0.306404503771767	-0.410366175649656	-0.104156518409797	0.28165946132402	-0.104156518409797	0.28165946132402	0.758350707240862
ENST00000216513.5	-0.077824364526208	0.647941179527314	0.718745156381764	0.0528653855802765	-0.603572529454717	0.122192810103815	0.727697822989428	0.0867515726743041	0.727697822989428	0.0867515726743041	0.471496195200837
ENST00000270708.12	-0.405950393193798	-0.191691525098824	0.21162288652226	0.344927085567341	0.654055386689999	0.868314221138821	0.213628789226443	0.340823091912498	0.21162288652226	0.344927085567341	0.809145730961951
ENST00000259365.9	0.195500867595007	0.140067721159421	-0.0563246258959251	0.661022155646927	-0.375884848722456	-0.431318023648904	-0.0556734746387062	0.696833684690289	-0.0556734746387062	0.696833684690289	0.955878804299846
ENST00000451604.7	-0.166021835352305	0.0034663591719669	0.165510055034606	0.628694801261613	-0.0335596344339974	0.135928289954803	0.168051997499237	0.677086925686105	0.168051997499237	0.677086925686105	0.955007016035643
ENST00000254691.10	-0.438371811263469	-0.470035944380735	-0.0398526448372118	0.929267864037007	-0.0385983057672543	-0.0702628446333821	-0.0378892831832571	0.937387370804972	-0.0378892831832571	0.937387370804972	0.996052204094315
ENST00000409746.5	-0.214855095947656	0.301519195394103	0.515985166768788	0.112213162965291	-1.77019124549851	-1.25381745079368	0.51557200416743	0.26226427585656	0.51557200416743	0.26226427585656	0.739719752415939
ENST00000565576.5	-0.0374411417019109	-1.69929851316653	-1.68833326071099	0.0200581267246212	2.42966534496705	0.767807655945864	-1.68331609715645	0.0155557989444725	-1.68833326071099	0.0200581267246212	0.212986019756597
ENST00000513240.5	-0.149999629057206	-0.322467638403193	-0.177694248450083	0.518230627658684	-0.229574045714518	-0.402042163519331	-0.174744968888863	0.563231073562195	-0.174744968888863	0.563231073562195	0.917133288997716
ENST00000375906.5	-0.468985014463013	-0.340971698018983	0.126797052565689	0.462532385222108	-0.693048805452004	-0.565035573016538	0.127256314665069	0.519785014145918	0.127256314665069	0.519785014145918	0.906348386992044
ENST00000216271.10	0.283682790005311	0.203706251082208	-0.086464395406018	0.768032198081838	0.833881197812688	0.753904684309682	-0.0805037755855436	0.785736009497019	-0.0805037755855436	0.785736009497019	0.97683753138171
ENST00000281950.8	-0.562565072017535	-0.230844431680781	0.327466628856869	0.200886991439901	1.33020855867233	1.66192930596403	0.330848699422237	0.102750578914019	0.327466628856869	0.200886991439901	0.675462825067268
ENST00000367384.7	-0.399459337641193	-0.266593511406802	0.132283934383183	0.241427111716997	0.445013081009315	0.577878887316263	0.13255724733062	0.263370371948787	0.13255724733062	0.263370371948787	0.741084826528011
ENST00000616577.4	-0.20015564686212	-0.379155284195533	-0.179349605113051	0.0303590667645542	2.24144418192021	2.06244458711068	-0.179012048611138	0.000594697356939297	-0.179349605113051	0.0303590667645542	0.274315853265436
ENST00000260643.7	0.127181410943534	0.191948562983416	0.0630101918758057	0.697642062413796	-1.026180598423	-0.961413508687767	0.0646362603528257	0.731545099242063	0.0646362603528257	0.731545099242063	0.966906787028031
ENST00000262067.5	-0.617822032559033	-0.529292157770016	0.0863339966199783	0.623210306842332	1.02992171629575	1.11845164386762	0.0878125303192008	0.545635533481186	0.0863339966199783	0.623210306842332	0.94273896071721
ENST00000246532.6	-0.306483481001066	-0.696293854987782	-0.420078334106623	0.517824215252978	1.99649399309695	1.60668397126088	-0.399300465559704	0.476599155806994	-0.420078334106623	0.517824215252978	0.906336100059834
ENST00000329245.9	-0.27308875060455	-0.178120602941303	0.0941936867649311	0.525516329650566	-1.7693269221595	-1.67435887759418	0.0946032221516742	0.611637227316642	0.0946032221516742	0.611637227316642	0.935977722216121
ENST00000416240.6	0.415951560595749	0.187496262201793	-0.229242030681684	0.162018849664328	0.395561534387828	0.167106170960474	-0.228782313392759	0.217166874812405	-0.228782313392759	0.217166874812405	0.695924247340576
ENST00000325327.4	-0.396076024848965	-0.161305227314026	0.234227402321894	0.00581169973224572	-1.95696975755611	-1.72219898011859	0.234674399070846	0.0158578075894733	0.234674399070846	0.0158578075894733	0.184885959453306
ENST00000330387.11	0.189477626755448	-0.269475538663747	-0.460674827564496	0.0103890533649618	-0.650274938167405	-1.10922819017387	-0.459904841091497	0.028059914141544	-0.459904841091497	0.028059914141544	0.261619200412581
ENST00000438121.1	2.90627655404317	2.10149711007437	-0.820980223953092	0.176049346504659	2.89790126438038	2.09312177266809	-0.791484666610289	0.168388518743184	-0.820980223953092	0.176049346504659	0.643695954912216
ENST00000528443.6	0.102571899018281	-0.0123132975740318	-0.115916009734654	0.450379378195059	0.353767026788144	0.238881782688877	-0.115172959863064	0.493726095423768	-0.115172959863064	0.493726095423768	0.895229817036055
ENST00000277570.10	-0.051183941834998	-0.684468408456506	-0.643561453462664	0.0766385345264513	1.02213645920733	0.3888519819223	-0.637160344967164	0.0720050094583751	-0.643561453462664	0.0766385345264513	0.446763807262492
ENST00000368489.5	0.305418717058317	-0.250642498711765	-0.558551940554321	0.148030037773924	-2.56736617157765	-3.12342785514986	-0.559921339665499	0.25863936508	-0.559921339665499	0.25863936508	0.735611289237783
ENST00000366621.8	0.00378485822342525	-0.130342196690009	-0.13984287456376	0.606359306445609	0.370281355882324	0.236154273628705	-0.13526995759841	0.627522799509282	-0.13526995759841	0.627522799509282	0.943880228943793
ENST00000321437.9	-0.22502305704323	-0.68500399453181	-0.463475194237483	0.0836066855026433	-0.861539077001034	-1.32152019307298	-0.462999187655403	0.135264833783358	-0.462999187655403	0.135264833783358	0.57954581183786
ENST00000405640.1	-0.563576837218941	-0.226742298306921	0.335988577975275	0.0059286837346373	-1.13344371392054	-0.796609215628365	0.336386556083459	0.0152264224039292	0.336386556083459	0.0152264224039292	0.179332209878969
ENST00000280551.11	0.473142206655431	0.43402028269595	-0.0431194825300301	0.887173874280629	0.813842981626319	0.774720982155008	-0.0389634185391574	0.906482638267655	-0.0389634185391574	0.906482638267655	0.992972255692654
ENST00000374338.5	-0.0553784512363707	-0.275440006579467	-0.222798415811987	0.332591777021733	-1.01942819600356	-1.23948988286027	-0.221514279624519	0.409069755984997	-0.221514279624519	0.409069755984997	0.844928918316024
ENST00000305264.8	0.0775448864208531	0.0994642939292535	0.0211555514076995	0.858819429327031	-0.836237895772477	-0.814318522784187	0.0217309522672364	0.872116621497826	0.0217309522672364	0.872116621497826	0.988998230564545
ENST00000549117.5	-0.320508744762091	-0.40944866326407	-0.0894155700688917	0.310333187757453	-0.134014836014472	-0.222954755944768	-0.0892066552465482	0.315670775712536	-0.0892066552465482	0.315670775712536	0.789123330491303
ENST00000505560.5	0.431189715993723	0.735646115407485	0.301754920146396	0.25394920423618	-0.14204214370948	0.162414123105005	0.305356807633609	0.32033003393283	0.305356807633609	0.32033003393283	0.792979008095523
ENST00000264552.14	-0.261774877486356	-0.303383180401234	-0.0424693156997549	0.721080184212703	0.31816528793422	0.276557095911506	-0.0417010181791949	0.58448580813286	-0.0424693156997549	0.721080184212703	0.962327767932553
ENST00000461745.5	-0.243053219628538	-0.10181548721615	0.137337967719515	0.701412529624132	-0.771856643257912	-0.630619356089104	0.138560456034195	0.763007254774965	0.138560456034195	0.763007254774965	0.973938672590739
ENST00000356847.8	0.10218372458968	-2.07242903037913	-2.1270191392596	0.623796600847195	-2.37473785653665	-4.54938263904054	-2.14269846632388	0.50577953013651	-2.1270191392596	0.623796600847195	0.94273896071721
ENST00000558134.5	-0.0898637622866677	-0.173987179301089	-0.085055307741368	0.764820467182507	5.22729890508596	5.14317607519455	-0.0842925616791614	0.408478258631157	-0.085055307741368	0.764820467182507	0.973938672590739
ENST00000285243.7	-0.317054084350257	-0.425935674940816	-0.111047420736468	0.602905579792158	-1.90399913756993	-2.0128808890467	-0.110581817883518	0.670046123524968	-0.110581817883518	0.670046123524968	0.95500312555922
ENST00000374517.6	-0.384988110598872	-0.278561164476454	0.106032463067285	0.289745293632659	1.94250978888383	2.04893677714322	0.106321033471907	0.126835345515725	0.106032463067285	0.289745293632659	0.765148805069621
ENST00000567635.5	2.8244249382723	3.04830173568834	0.218192859122552	0.62035982743239	-1.08272885722144	-0.858847740425555	0.161317624767593	0.946347755934854	0.161317624767593	0.946347755934854	0.997947646833983
ENST00000550347.5	0.696547676308304	-0.140570606437524	-0.841965986205448	0.00214541728148397	0.569251081020751	-0.267867257390373	-0.838639457503292	0.00415740652387184	-0.838639457503292	0.00415740652387184	0.0751302750385411
ENST00000398637.10	-0.0890486422969354	0.215195695360138	0.303390124048359	0.0418565910105135	-1.1677255503074	-0.863481294413253	0.304154914853242	0.0930965736030264	0.304154914853242	0.0930965736030264	0.487824309762664
ENST00000337755.9	-0.0276925516181577	0.01268690925719	0.0396774096922954	0.875997534994633	-2.1662294931114	-2.12585054580982	0.0391613940338793	0.926647780387783	0.0391613940338793	0.926647780387783	0.994603606498061
ENST00000567159.5	0.0782002434711254	1.83483240143334	1.7536327573236	0.114338518135419	-2.16087664261989	-0.404254397923474	1.73387937922206	0.574254976522194	1.73387937922206	0.574254976522194	0.919680386517582
ENST00000346299.10	-0.121818263554482	0.18946135897413	0.308111342033553	0.16345918709002	-0.49993022450017	-0.188650663112511	0.310740928434022	0.194861408727723	0.310740928434022	0.194861408727723	0.668247189537294
ENST00000675453.1	-0.178831357302615	-0.241618498394253	-0.0635602305552898	0.556856955148015	-0.677419063511182	-0.740206230671804	-0.0631143672984367	0.600148897817118	-0.0631143672984367	0.600148897817118	0.933474169553527
ENST00000215574.9	-0.409677310029458	-0.258747429842087	0.149864227366644	0.276765962833077	-0.605918062695295	-0.45498841490974	0.150574474513559	0.327863599237625	0.150574474513559	0.327863599237625	0.798910202022414
ENST00000666307.1	0.671197275847901	0.342536868433935	-0.331286585947633	0.406843413954965	-3.57728385313501	-3.90594478380488	-0.329230722756884	0.540690093479187	-0.329230722756884	0.540690093479187	0.910257141659515
ENST00000229583.9	0.116024053405925	-0.863352803932572	-1.00549624706091	0.137848518163163	1.66945834424161	0.690081236023722	-0.993591951956782	0.136772387928357	-1.00549624706091	0.137848518163163	0.583672016860028
ENST00000261637.5	0.0251204992087986	0.0501840281438122	0.024415532372333	0.831324179733108	0.253985921048061	0.27904944020726	0.024980652312571	0.830611062873146	0.024415532372333	0.831324179733108	0.985464265589054
ENST00000447648.7	0.637173829588034	0.952602145835304	0.31312844996056	0.423621290987051	-1.17813782447755	-0.862710033353355	0.319222076937752	0.552793958511899	0.319222076937752	0.552793958511899	0.912994840598993
ENST00000401738.3	-0.00195935929585457	-0.164634082099974	-0.163692719713951	0.286550485249458	-0.475246433839858	-0.637921213517882	-0.163316417079734	0.348273458417655	-0.163316417079734	0.348273458417655	0.813124051138954
ENST00000294129.7	0.386187784554804	0.286511006921597	-0.102513754605888	0.617874158627112	0.337300613822242	0.237623818018448	-0.0999634029746947	0.643521291764115	-0.0999634029746947	0.643521291764115	0.949547459820547
ENST00000290349.11	-0.826904014563801	-0.308780586892473	0.515569440041303	0.0094995799314752	0.314830108905661	0.832953544472683	0.517362923873317	0.00561732859744009	0.515569440041303	0.0094995799314752	0.133726802648929
ENST00000328078.3	-0.444655945262721	-0.353266706985406	0.0876561598854591	0.72600687791504	0.740476595646672	0.831865831949894	0.0900677902543983	0.700911161429362	0.0876561598854591	0.72600687791504	0.964942758264416
ENST00000399215.5	2.66994780130103	2.13544057768681	-0.535167119632575	0.0820758231431667	0.328050302603026	-0.206457132879365	-0.529074195551736	0.184864945392931	-0.529074195551736	0.184864945392931	0.657807844686208
ENST00000301215.8	-0.500953613064744	-0.492022607308727	0.00512765757036204	0.986337875590287	-0.0822813133029985	-0.0733503962787584	0.00683050705943256	0.98029229739965	0.00512765757036204	0.986337875590287	0.999992809557747
ENST00000379516.7	-0.277992060656089	-0.469107181806454	-0.192503020795739	0.194953632398894	0.348826285726329	0.157711143227244	-0.191784727082159	0.21164785321349	-0.191784727082159	0.21164785321349	0.689523432710884
ENST00000296137.7	-0.00808655281574658	0.494195092582849	0.500040214768212	0.0285966932896035	-2.11897950856858	-1.6166980670017	0.502181516070386	0.0893932910068072	0.502181516070386	0.0893932910068072	0.479163191201742
ENST00000360982.2	-0.267860161298895	-0.237409294010254	0.0297231202910846	0.809419739705885	-0.796766889002773	-0.766316060141007	0.0300461973281472	0.828145623372085	0.0300461973281472	0.828145623372085	0.985056957385417
ENST00000252891.8	-0.270351513230307	-0.492563896810986	-0.227164601216939	0.382596984128649	0.142423624731336	-0.0797888180257719	-0.223853165881779	0.409394795498443	-0.223853165881779	0.409394795498443	0.845180605965777
ENST00000393227.6	-0.224021419406941	-0.342731962211831	-0.119382546678705	0.375416518529201	-1.35507275030063	-1.47378336791693	-0.119382549080391	0.45987096201525	-0.119382549080391	0.45987096201525	0.876615973947535
ENST00000404554.5	0.094469761796872	0.0292673627980984	-0.0662149933177052	0.612338461725123	1.01821888803431	0.953016504842778	-0.0653331476515321	0.593109554453507	-0.0662149933177052	0.612338461725123	0.935977722216121
ENST00000267163.6	0.0445610266291982	-0.432648150969451	-0.480352023403173	0.0138609223528474	0.612413645194223	0.135204485780058	-0.478058581950323	0.0111110083814811	-0.480352023403173	0.0138609223528474	0.167991058935109
ENST00000374662.4	-0.014842353345426	-0.264352467943541	-0.258313486236496	0.458093144057066	1.24528452456804	0.995774528993299	-0.251694048259235	0.424118673280808	-0.258313486236496	0.458093144057066	0.875524573721909
ENST00000415380.6	-0.102181022108342	-0.0397440935722359	0.0621395666064379	0.846164060027075	1.44217852555422	1.50461508966218	0.0618457785881497	0.878833936442325	0.0618457785881497	0.878833936442325	0.990034750462838
ENST00000403491.8	-0.551155646934171	-0.152726239973491	0.391604607413877	0.407488825907278	-1.42111305256432	-1.02268401849357	0.392163398316645	0.515209594793971	0.392163398316645	0.515209594793971	0.905931672622499
ENST00000332830.9	-0.145765703338973	-0.118326483711326	0.0258849061494981	0.915674538905576	-1.61553453955222	-1.58809566551135	0.0255076112706538	0.942429274271883	0.0255076112706538	0.942429274271883	0.997947646833983
ENST00000473950.5	0.404689358099382	-1.0829236905803	-1.49142066335097	0.00816107405051821	1.53150418619312	0.0438900920977182	-1.49569814969094	0.0186038069465455	-1.49569814969094	0.0186038069465455	0.205311370009859
ENST00000371443.6	-0.482499416667801	-0.570839050864902	-0.0886442119226492	0.460133940670273	0.00562008117867191	-0.0827196049675689	-0.0886808964543351	0.513922031016178	-0.0886808964543351	0.513922031016178	0.904961205528594
ENST00000393868.7	-0.155113954736484	-0.198230123144729	-0.0440727078811158	0.694106645512812	1.38107059699762	1.33795448515941	-0.043318393410311	0.602329810877915	-0.0440727078811158	0.694106645512812	0.955281164295289
ENST00000378364.8	-0.244114435384321	-0.0731242866385104	0.170252027714435	0.234024021489243	2.20795073423993	2.37894093762872	0.170965490213353	0.115367712661376	0.170252027714435	0.234024021489243	0.71444737831451
ENST00000585494.5	0.00010005883335034	0.31484589951269	0.312098245399146	0.419686225024444	-3.28994410208686	-2.97519887646813	0.313378681876923	0.560700728605077	0.313378681876923	0.560700728605077	0.914832123958179
ENST00000299259.10	-0.1299891051149	-0.0547317814673628	0.0742651462240485	0.513186524965676	0.510506711893694	0.585764051026418	0.075091001291509	0.467868304967473	0.0742651462240485	0.513186524965676	0.904596411943949
ENST00000360370.8	0.134667022110971	0.558140633027287	0.419363987087991	0.336826865715953	-0.596726158866963	-0.173253122560614	0.42466450191231	0.460111772036425	0.42466450191231	0.460111772036425	0.876898518457367
ENST00000342192.9	-0.372031074781174	-0.16788245746126	0.204068110934187	0.000978883950470506	-0.15301730623156	0.0511313077914718	0.204068110514781	0.00132550890679404	0.204068110514781	0.00132550890679404	0.0327174393579407
ENST00000616552.4	-0.119048205816098	-0.114377565488581	0.0043330440332876	0.95356739403181	0.633649756783682	0.638320410925335	0.00457820630636892	0.937550551413682	0.0043330440332876	0.95356739403181	0.998077726013238
ENST00000421812.3	-0.0131895347610665	0.0865316957711733	0.0952370426560023	0.779344789277306	-1.03268867356225	-0.932967766310212	0.0976571701544593	0.817550710164139	0.0976571701544593	0.817550710164139	0.981685707601364
ENST00000342628.6	-0.48412419201636	-0.603533433844424	-0.121793782034377	0.599083395752541	-1.60718614444748	-1.72659556437735	-0.121633473848116	0.659975861464951	-0.121633473848116	0.659975861464951	0.952629468351082
ENST00000225174.8	-0.208679866704925	-0.139301499887499	0.0691191763038719	0.347625093599837	1.01317594889697	1.08255433156517	0.0693615958215213	0.252518401968601	0.0691191763038719	0.347625093599837	0.812650946461158
ENST00000618911.4	-0.453391536206889	1.1321676417546	1.58381222502482	0.00544491243522202	-2.26046044842981	-0.674902976524596	1.59068315800096	0.0876339075694465	1.59068315800096	0.0876339075694465	0.473747406304914
ENST00000587303.5	0.13304738343947	-0.250788218985604	-0.387168250247619	0.110286793909918	-0.231845389951122	-0.615681118099171	-0.3851929093876	0.161825170155412	-0.3851929093876	0.161825170155412	0.623325226095223
ENST00000264669.10	-0.39471096354965	-0.0472421832619609	0.344946230951651	0.139653167145832	0.673783470150828	1.02125220005566	0.346550628760709	0.1446935533261	0.346550628760709	0.1446935533261	0.596455706582537
ENST00000286760.5	1.88608403573351	1.10593619853921	-0.78155414300297	0.000146271791664393	-1.32723916153742	-2.10738713776053	-0.778438831553569	0.00550600372481215	-0.778438831553569	0.00550600372481215	0.0924058999918722
ENST00000317096.9	-0.285747721177903	0.379297727701805	0.663380001055164	0.0066090995248377	-0.436643720337199	0.228401518372416	0.664887245687144	0.0218052073516986	0.664887245687144	0.0218052073516986	0.223348885019423
ENST00000298492.6	-0.16539416658486	-0.0650504556239544	0.0970349966484627	0.686998932344731	-0.47745399786323	-0.377110391954943	0.099445545330838	0.711601373477701	0.099445545330838	0.711601373477701	0.959803531866498
ENST00000248076.4	-0.0665893283161133	-0.000342147603947163	0.0629566506481209	0.829594709480463	-0.91580698312671	-0.849560066821968	0.0651966209176384	0.859365151814383	0.0651966209176384	0.859365151814383	0.987674101333158
ENST00000313511.8	-0.396963082741335	-0.0851514161481232	0.311615546039465	3.77568960240119e-07	0.178049798068066	0.489861473401143	0.311766744128093	7.08435246369089e-09	0.311615546039465	3.77568960240119e-07	2.87293073506015e-05
ENST00000249442.11	0.0739399905552776	-0.189678174730119	-0.265339685429404	0.0659673804651428	0.520824463547614	0.257206303192988	-0.264053114484138	0.0621362978959424	-0.265339685429404	0.0659673804651428	0.413624467352692
ENST00000298746.5	-0.0990954740470856	-0.539578383465798	-0.445359973400498	0.0878909376142105	0.156546363282843	-0.283936615544942	-0.442623511081266	0.108944709242681	-0.442623511081266	0.108944709242681	0.528639696557554
ENST00000377093.8	-0.285893602222413	-0.445825303330372	-0.162878689674894	0.504642650036608	-1.13968128637888	-1.29961315659953	-0.162182630839225	0.573459596223228	-0.162182630839225	0.573459596223228	0.919488728614054
ENST00000217455.9	-0.0309460363882639	0.298393628788591	0.322589099702334	0.438904500380038	1.88049958792817	2.20983912085065	0.329120257053925	0.290653932176359	0.322589099702334	0.438904500380038	0.866675813433363
ENST00000402789.5	-0.0701361068662726	-0.483917712185908	-0.389759648372808	0.80664292422472	0.0603794357742579	-0.353427432706202	-0.393960106313344	0.903866560537086	-0.393960106313344	0.903866560537086	0.992972255692654
ENST00000288532.11	0.191630002778265	0.107485463568928	-0.0874560316775685	0.67571833484969	0.174228241039293	0.0900836712774788	-0.0845041514720264	0.702485167918011	-0.0845041514720264	0.702485167918011	0.957518373981254
ENST00000356530.5	-0.46323841911909	-0.375488980017329	0.0874341643619074	0.223172929431345	1.38952604180195	1.47727551100328	0.0877045093035403	0.0654421497933594	0.0874341643619074	0.223172929431345	0.704463520226206
ENST00000561878.2	-0.201569932642891	-0.311858174224748	-0.113889992018975	0.714865047104685	-0.754043628616505	-0.864332159005042	-0.113171981534088	0.757331184236396	-0.113171981534088	0.757331184236396	0.972689031342892
ENST00000394434.7	0.376213136618926	0.00533366426953527	-0.371612098451898	0.000378610994151227	2.02138412282595	1.65050470029281	-0.370956602981035	5.59554800607466e-07	-0.371612098451898	0.000378610994151227	0.0120111074006596
ENST00000270502.7	-0.407965071288424	-0.0759384345431856	0.329492328567439	0.124238976039883	0.268764576503607	0.600791188673745	0.331274990350945	0.124084058267421	0.329492328567439	0.124238976039883	0.556573013512005
ENST00000216479.8	0.0340292638643733	0.037903488432561	0.00330614195104739	0.976408935519143	0.59816503794501	0.602039269880217	0.00380774181485838	0.966711491029849	0.00330614195104739	0.976408935519143	0.999992809557747
ENST00000298510.4	-0.403138694060492	-0.167539490209333	0.235118960879611	0.0385715043115405	1.82116564895593	2.05676487972911	0.235432142214638	0.0114912368812092	0.235118960879611	0.0385715043115405	0.315393328993499
ENST00000380455.10	0.267827086725369	-0.190605321855834	-0.45948491810176	0.000260409384770374	-0.489834084179082	-0.948266524137703	-0.458634004939007	0.00113209184361893	-0.458634004939007	0.00113209184361893	0.0290780950696031
ENST00000260803.9	-0.544179464949391	-0.0599802735466287	0.481308286868646	0.0581282732044321	0.213785359137235	0.697984480149745	0.483133723580751	0.0666020911716687	0.483133723580751	0.0666020911716687	0.415596621508088
ENST00000320912.8	-0.391552249535272	-0.233421331336102	0.157645303445378	0.041155545495231	-0.885981955013416	-0.727851041429933	0.158036968423029	0.0493137080690505	0.158036968423029	0.0493137080690505	0.358001955278903
ENST00000313117.11	-0.122591871465698	0.275648713361604	0.397990440466329	2.23620918714842e-09	0.528867669746373	0.92710826622605	0.398161548737961	1.1080769319787e-12	0.397990440466329	2.23620918714842e-09	2.72655867155928e-07
ENST00000481889.6	0.412694457813239	0.351706354698868	-0.0703695584363988	0.85334579906797	0.383729945478874	0.322741736903756	-0.0606797995896944	0.884995217497098	-0.0606797995896944	0.884995217497098	0.990107939450321
ENST00000373116.6	-0.307286774650455	-0.252827618498628	0.0535125608601958	0.613857212126077	-0.149876045058336	-0.0954168918485025	0.0542489721831556	0.610268078563384	0.0535125608601958	0.613857212126077	0.937130032692095
ENST00000267970.9	-0.352797935525805	-0.425350950432736	-0.0747683250710178	0.676432036593759	-0.307647084701997	-0.380200162687537	-0.0733572061995829	0.708521233609788	-0.0733572061995829	0.708521233609788	0.959011613537448
ENST00000621474.4	2.96544671143598	2.45960942736419	-0.500565233461928	0.930246018775485	-1.61161115342228	-2.1174453880759	-0.563712707127737	0.835737839617475	-0.500565233461928	0.930246018775485	0.995000527595902
ENST00000320583.9	-0.196439067255364	0.263659180722013	0.455764964744373	0.0785055160352668	-0.168596132296653	0.291502059819975	0.459537161017463	0.0898612786798314	0.459537161017463	0.0898612786798314	0.480667102360115
ENST00000511912.6	0.252702223363137	-0.00846248571936281	-0.265869002305394	0.34829606066791	-0.312289506998531	-0.573454349297982	-0.262804234514323	0.416133520453603	-0.262804234514323	0.416133520453603	0.849148802029324
ENST00000298786.4	-0.395098126219749	-0.690752735073253	-0.298180364582834	0.186524575722514	-1.41025598069888	-1.7059107232759	-0.297814250748968	0.256138554178543	-0.297814250748968	0.256138554178543	0.733283059801881
ENST00000546591.6	-0.378383365314805	-0.229010157330802	0.149061503470584	0.0401184094728536	0.500167353066048	0.649540571020662	0.149374515662391	0.0215278640778016	0.149061503470584	0.0401184094728536	0.322649060063472
ENST00000361731.4	-0.218655785444945	-0.264163368000466	-0.0469325812157657	0.78679901110528	0.80626673134248	0.760759117054969	-0.0461507064420943	0.79684841137353	-0.0461507064420943	0.79684841137353	0.977857116321019
ENST00000613533.4	0.33962721236602	-0.0220803609269305	-0.362974299148466	0.00914170958968087	-0.129022646343555	-0.490730246735846	-0.361905682768134	0.01738615812387	-0.361905682768134	0.01738615812387	0.197030145815861
ENST00000614314.4	0.211596913946916	-0.220664586814122	-0.436043817428927	0.12696845908403	0.59003895198672	0.157777331937322	-0.434087487359621	0.156220873154747	-0.434087487359621	0.156220873154747	0.614169427636549
ENST00000647960.1	-0.175785726245933	-0.331540351945376	-0.156058195914615	0.239751530053676	-0.241280468407852	-0.39703516453746	-0.156113242484338	0.313307234784667	-0.156113242484338	0.313307234784667	0.787157203580147
ENST00000374399.9	-0.120481496112937	-0.393281989830162	-0.276214350025683	0.532964830753412	-1.77846907873954	-2.05127015315635	-0.27853827316682	0.610049361885906	-0.27853827316682	0.610049361885906	0.935896669052565
ENST00000389561.7	0.437330147279567	0.26643928728573	-0.17121556660038	0.214743927976568	-1.30033690925989	-1.47122785886869	-0.171162516179757	0.323875770926054	-0.171162516179757	0.323875770926054	0.795662922514012
ENST00000281081.12	0.332850218040389	0.330281394757782	-0.00920348917219993	0.972791389652007	0.137383237171711	0.134814288962923	-0.0027010407885415	0.992526581678161	-0.0027010407885415	0.992526581678161	0.999992809557747
ENST00000290277.10	-0.122577460510874	-0.102778775593516	0.0185650109777509	0.911624946120855	-1.02752059265923	-1.00772198654028	0.0194490587728007	0.921222004172634	0.0194490587728007	0.921222004172634	0.994037071323103
ENST00000359576.9	0.650345633974659	0.101365043484957	-0.549744956562937	6.447348281996e-07	-0.464282398515512	-1.01326301488547	-0.548952818304866	1.25289490811837e-05	-0.548952818304866	1.25289490811837e-05	0.000663837511526591
ENST00000260363.9	-0.29067468081578	-0.250927163614094	0.0385851822005581	0.797225048637917	-0.0134127865936864	0.0263346884113933	0.03931320405046	0.809467792428456	0.03931320405046	0.809467792428456	0.980030778302194
ENST00000274787.3	-0.31347508396479	-0.279032540737657	0.033382206196118	0.821168812474202	0.913942706202846	0.948385258682329	0.0339891555033205	0.801005978158993	0.033382206196118	0.821168812474202	0.983575379599826
ENST00000377044.9	-0.526148930227238	-0.458181738768563	0.0658561755107847	0.735319840484895	-0.935733018670018	-0.867765928818679	0.0669098730284148	0.765596770944397	0.0669098730284148	0.765596770944397	0.973938672590739
ENST00000262815.13	0.713679559518695	0.466738452584964	-0.248381527534941	0.0974243203823106	0.154649747495159	-0.0922913757075413	-0.246922606301453	0.12345692388273	-0.246922606301453	0.12345692388273	0.554050585229815
ENST00000375687.10	0.210170978557159	-0.114303565875658	-0.32579474667383	0.0578065177401709	-1.04448377403184	-1.36895841708482	-0.325076363078353	0.115055039984033	-0.325076363078353	0.115055039984033	0.538013595254619
ENST00000629305.2	0.208088540027688	-0.0541355757979591	-0.262961559891536	0.0378611690680323	-0.564568029783185	-0.826792186188245	-0.262462837339238	0.0703109794261011	-0.262462837339238	0.0703109794261011	0.429412193296564
ENST00000429572.5	-0.200053550215236	-0.613710640817593	-0.416640147821768	0.252204776511897	-0.678044927351383	-1.09170250069411	-0.417781645348879	0.337922430728139	-0.417781645348879	0.337922430728139	0.805616013822883
ENST00000559973.5	-1.31519157518769	-0.0508201579903171	1.2636500798567	2.20446564089515e-07	2.59051587073733	3.85488743542407	1.26398998896171	8.21190389115626e-18	1.2636500798567	2.20446564089515e-07	1.75662931384716e-05
ENST00000588734.5	-0.401810232274927	-0.204563682536533	0.19633728034951	0.181720306567558	2.67046825340215	2.8677149172406	0.197177676790757	0.0114864428670544	0.19633728034951	0.181720306567558	0.652292398011862
ENST00000602390.5	-0.565541558875232	-0.452352511498557	0.110127076324547	0.750457109978544	-1.63918441202627	-1.52599595862882	0.109029599040481	0.818490052881834	0.109029599040481	0.818490052881834	0.981877588331456
ENST00000433197.4	0.564524422338074	0.0195118064759937	-0.549673678902511	0.0917287074698039	-0.598759647306151	-1.14377251624678	-0.547030410832818	0.163126939449838	-0.547030410832818	0.163126939449838	0.624493555449641
ENST00000507675.1	0.583261422442449	0.702514275861824	0.110355374519207	0.894950796432334	2.29752551339113	2.4167785399687	0.120741500783961	0.813382664557769	0.110355374519207	0.894950796432334	0.992211005685279
ENST00000309428.10	0.363960362000225	0.319528532863554	-0.0459089205371974	0.817044585255239	-0.239413031231481	-0.283844952116393	-0.0443954404478322	0.846046702086649	-0.0443954404478322	0.846046702086649	0.98756037446806
ENST00000344683.10	-0.237614240220372	-0.854847385647526	-0.621793842247182	0.0126170663700317	1.346578729486	0.729345323207096	-0.619015535981673	0.00695819375085112	-0.621793842247182	0.0126170663700317	0.158203209106665
ENST00000367306.5	-0.287535630962456	-0.378460838131721	-0.0951442645575056	0.732914820901247	0.0154433298510563	-0.0754820198692569	-0.092896764012933	0.76060946055021	-0.092896764012933	0.76060946055021	0.973767840930432
ENST00000314340.10	-0.124136562740018	-0.201897115704527	-0.0810789640802829	0.706918344315448	1.30735354466116	1.22959307194407	-0.0782908457352962	0.679186278678898	-0.0810789640802829	0.706918344315448	0.958820021550241
ENST00000262055.9	1.04875584256807	1.72387422655435	0.671625923007285	0.0474852882889419	1.39699536156384	2.07211382606179	0.677864135312435	0.0152909935133642	0.671625923007285	0.0474852882889419	0.352984955973972
ENST00000380821.7	0.354888857642462	0.875932017724852	0.519385750999141	0.0104710592401615	-0.907927396949245	-0.386884345603646	0.522177189998779	0.0343316267841012	0.522177189998779	0.0343316267841012	0.296855955323373
ENST00000372546.9	0.573340860867304	0.613763737898963	0.0388806665771154	0.798155097583012	0.20210870110333	0.242531584426039	0.0405093369752314	0.781761264983296	0.0388806665771154	0.798155097583012	0.978003340300288
ENST00000368003.6	-0.150741547258343	-0.2216133839167	-0.0720660897090957	0.541345165592867	0.480364099908078	0.409492271602906	-0.0711682254777367	0.529918937859986	-0.0720660897090957	0.541345165592867	0.910257141659515
ENST00000379215.9	-0.335399018624582	-0.500066872564094	-0.171475172449975	0.573448595104618	0.606544441696512	0.441876580633373	-0.167194679914125	0.578844320601637	-0.167194679914125	0.578844320601637	0.922504649525758
ENST00000474879.7	0.907013814874861	0.291257450735853	-0.617569283519346	0.024003613853769	1.74785071395705	1.13209429016577	-0.616206001310862	0.0301689309176509	-0.616206001310862	0.0301689309176509	0.273085492742958
ENST00000412731.5	0.00439429496248098	-0.106786183224181	-0.113549868055585	0.733315387818685	-2.31228804383014	-2.42346893511558	-0.113434333237464	0.78461100259217	-0.113434333237464	0.78461100259217	0.976827070180267
ENST00000409018.7	0.133182167482314	0.0444826242141941	-0.096207916681081	0.805097093044123	0.480816007080125	0.392116295081447	-0.0908630338553742	0.831193764569016	-0.0908630338553742	0.831193764569016	0.985464265589054
ENST00000528919.5	0.582197965375967	0.972524645870342	0.381402476060761	0.343987808737932	-0.415409615004798	-0.0250831019824785	0.39405178829294	0.392361521336012	0.39405178829294	0.392361521336012	0.835327253404405
ENST00000507142.6	0.803287877549355	0.0786415901319925	-0.728034871552464	0.0236741128456486	-1.47316245475942	-2.19780901374202	-0.726131185161639	0.0743302077758603	-0.726131185161639	0.0743302077758603	0.441377745851029
ENST00000301740.13	0.439304690073181	-0.127179597424703	-0.567025640602256	6.47795031290922e-14	-0.790514875698694	-1.35699916239136	-0.566592300200153	3.71024986245072e-13	-0.566592300200153	3.71024986245072e-13	8.73202990883751e-11
ENST00000291568.7	-0.375065006517802	-0.112683834688855	0.261089649320835	0.0759605120940575	1.144568808532	1.40695003449678	0.262270777835314	0.0237638880074259	0.261089649320835	0.0759605120940575	0.445493026986363
ENST00000409028.8	-0.521465808381552	-0.366451616222099	0.155017157393506	0.215991404061506	4.62203052030269	4.77704480610677	0.154894912357323	0.0089253133962552	0.155017157393506	0.215991404061506	0.694672241128551
ENST00000372457.9	-0.314014012852261	-1.52865082259376	-1.21754508590833	1.23427873562754e-06	-1.60020169519596	-2.81483868039857	-1.2194028394398	3.15905122349833e-05	-1.2194028394398	3.15905122349833e-05	0.00147325338164991
ENST00000210313.8	-0.0666338292232373	-0.252113960503673	-0.186002959467912	0.0489628117413897	0.329213154949973	0.143733021041897	-0.185565819950791	0.0510320156202783	-0.185565819950791	0.0510320156202783	0.363949258687256
ENST00000610726.4	-0.426826624270369	-0.407297494075921	0.0191874454813954	0.814284525919412	-1.93084862146684	-1.91131950978889	0.0193894184139496	0.83512998849626	0.0193894184139496	0.83512998849626	0.986238761634838
ENST00000421967.5	-0.0479948821677458	0.268690541019079	0.313172465145548	0.179208883492989	0.208814578487589	0.525499977833056	0.316374418702926	0.179190360216497	0.313172465145548	0.179208883492989	0.648488368093893
ENST00000508342.5	0.146814587666047	0.0991202752658562	-0.0509418792558871	0.837298495295816	-0.0495013466189909	-0.0971957664115518	-0.0481120582382264	0.862233510625071	-0.0481120582382264	0.862233510625071	0.988364077321115
ENST00000639401.1	0.753214428302407	-0.486088080752787	-1.25260385372486	0.00673130086388099	3.28094652151516	2.04164457053531	-1.24204612872554	8.10417669112751e-05	-1.25260385372486	0.00673130086388099	0.106939976047842
ENST00000643122.1	-0.775727711456761	-0.448339680367112	0.320204489759903	0.407687475916968	2.06920033308287	2.39658867860786	0.326038962900164	0.196741707643396	0.320204489759903	0.407687475916968	0.844239258497998
ENST00000368194.8	-0.218201725738926	-0.0252363743634428	0.190177415817537	0.640099247456447	-2.87144079533921	-2.67847616264294	0.189534529045259	0.743315602175512	0.189534529045259	0.743315602175512	0.970382909579493
ENST00000607690.1	-0.589848955453937	0.517967194131274	1.09447140493833	0.0622720798832454	0.0116209679377779	1.11943689231362	1.10862013887982	0.0633836824036293	1.10862013887982	0.0633836824036293	0.405463252796921
ENST00000366329.6	-0.162274021272782	0.11605455891615	0.277199503206936	0.204493623007583	-0.76410330452442	-0.485774995965363	0.277529864224733	0.305150145822165	0.277529864224733	0.305150145822165	0.779434496648235
ENST00000543847.1	-0.136219797193874	0.438737994688661	0.574848424421542	0.00290610914829021	-1.76295115178254	-1.18799361893088	0.575078677330953	0.0334835386589436	0.575078677330953	0.0334835386589436	0.292619526104067
ENST00000675105.1	-0.517077686189762	-0.42824441254448	0.0830477041257813	0.788647134915479	0.22143306253683	0.310266241291411	0.086879152788832	0.785037334728465	0.0830477041257813	0.788647134915479	0.977199313127691
ENST00000315872.11	0.00057378354240813	-0.0102937028629268	-0.0119894544100947	0.947192190337267	-1.32053158253802	-1.33139916749651	-0.0115283217945756	0.955118359578027	-0.0115283217945756	0.955118359578027	0.998500916802497
ENST00000437553.6	1.70174720307782	0.544466319976358	-1.15975280755468	0.00278203197644404	-1.64094406343677	-2.79822532657817	-1.15655174692065	0.0211093004817322	-1.15655174692065	0.0211093004817322	0.219342495424447
ENST00000308375.10	0.586648625586576	0.742452327887491	0.154580818051505	0.532821676935667	-0.416713974803566	-0.260910408352929	0.156694285393938	0.624205969463312	0.156694285393938	0.624205969463312	0.94273896071721
ENST00000371060.7	0.162126514956988	-9.48578563769668	-4.91435473564057	3.56082991408566e-09	-0.638951391507774	-10.2868574123875	-4.97108403353089	5.95584703629758e-08	-4.97108403353089	5.95584703629758e-08	5.39713192617067e-06
ENST00000436324.5	0.1517937508379	-0.634775093996259	-0.728987232795706	0.987198719286879	-4.33431044166163	-5.12089824177002	-0.72802585988636	0.800102028021952	-0.728987232795706	0.987198719286879	0.999992809557747
ENST00000266735.9	-0.374414474998067	-0.181072922690834	0.19303335993903	0.0270670022048666	-0.781687018257976	-0.588345496960691	0.193161976966387	0.0589512717197235	0.193161976966387	0.0589512717197235	0.390218839892218
ENST00000233893.10	-0.216483606043717	-0.105089658008587	0.11106309469031	0.183198529518688	-0.253801810101535	-0.142407874120357	0.111254252499355	0.213523812877527	0.111254252499355	0.213523812877527	0.69075291222625
ENST00000294168.8	-0.140812190130879	-0.20571964975367	-0.0685403083245699	0.759422676825866	1.6756078486965	1.61070051470144	-0.0656861415576797	0.724537322177682	-0.0685403083245699	0.759422676825866	0.973767840930432
ENST00000434935.7	-0.552109512815702	-0.243253750451167	0.306999139105596	0.324693563109689	-0.23526039495546	0.0735950191294038	0.306999127367397	0.418968462686148	0.306999127367397	0.418968462686148	0.851106441032934
ENST00000247470.10	-0.569044768967874	-0.226344212251918	0.32144681347746	0.610458621245305	1.38113522996987	1.72383605853196	0.338989741013854	0.474070927587364	0.32144681347746	0.610458621245305	0.935896669052565
ENST00000270776.13	-0.0514045764820677	-0.0604933030556946	-0.00930091568695468	0.879427093987651	0.503034501345134	0.49394578475222	-0.00906907228167501	0.869017008528886	-0.00930091568695468	0.879427093987651	0.990034750462838
ENST00000368404.9	0.119432801260998	0.506243823949687	0.385020312982865	0.0830258760611349	0.837908128130688	1.22471914629811	0.386974799435233	0.0728859267914949	0.385020312982865	0.0830258760611349	0.463344536020186
ENST00000307106.3	-0.102029739025822	-0.167655912551727	-0.078468790833476	0.836210145164047	1.77401100217212	1.70838506825796	-0.0682721469058296	0.84925221013139	-0.0682721469058296	0.84925221013139	0.987674101333158
ENST00000403017.2	0.397035136158754	0.0611159575320541	-0.345609607005304	0.360144848773121	1.05040898158282	0.714489840928641	-0.336917843387001	0.358178340325458	-0.345609607005304	0.360144848773121	0.816668202460023
ENST00000594247.5	0.0488448402211461	0.435189961542547	0.385225343494591	0.317717625011944	-2.29095970360684	-1.9046154378391	0.386579995790619	0.499801192511368	0.386579995790619	0.499801192511368	0.899373017361003
ENST00000295240.8	0.784699959314891	0.508953401374199	-0.284177230983204	0.448353048895072	1.20325800522383	0.927511584855124	-0.275489307592742	0.449374279672998	-0.275489307592742	0.449374279672998	0.870700308307628
ENST00000326674.10	-0.362528508540152	-0.179117898207461	0.181061897973946	0.443988256817529	-1.23076050995935	-1.04735008247701	0.182378706711932	0.524388149832498	0.182378706711932	0.524388149832498	0.909025621310532
ENST00000316562.8	0.150260535002791	0.601975430283538	0.449400598944015	0.0279671976804118	0.135625393499821	0.587340250371131	0.452173697059688	0.0362874155979528	0.452173697059688	0.0362874155979528	0.304754062947122
ENST00000551812.5	0.0780577188111403	-0.174587145607607	-0.253529385017255	0.0780940656660827	-0.89216873056634	-1.14481366734267	-0.25314408675488	0.138788218529811	-0.25314408675488	0.138788218529811	0.58644541608421
ENST00000354611.9	1.29043873817254	1.29984799046106	-0.00600342311799817	0.955964219161017	1.56663545164005	1.57604482178023	0.0156319134985043	0.96707744718124	0.0156319134985043	0.96707744718124	0.999673620627481
ENST00000013125.8	0.280855340234056	0.0623089862536571	-0.22090960939274	0.358645779933372	-1.76516940450213	-1.98371594656469	-0.21970247701426	0.467237750666743	-0.21970247701426	0.467237750666743	0.881433627968188
ENST00000374825.9	0.858070758403549	0.31008195557315	-0.548380755401994	7.76763965746926e-07	-0.905514300605737	-1.4535031489767	-0.54812058653698	4.11287077937326e-05	-0.54812058653698	4.11287077937326e-05	0.0018833598320026
ENST00000287380.6	0.414035343703065	-0.174034148479028	-0.591680433870978	0.00970959494673117	-0.16685974870547	-0.754929308660679	-0.589038917319602	0.0199428356667153	-0.589038917319602	0.0199428356667153	0.212220291216781
ENST00000479209.1	-0.214995145922875	-0.358683927145041	-0.144696977525029	0.377230175869594	-1.99659029321609	-2.14027917647684	-0.144503756863378	0.468985706460533	-0.144503756863378	0.468985706460533	0.881908961425506
ENST00000533626.5	-0.0989258311815089	-0.194897895054747	-0.096670090898153	0.311187099360546	0.74881017344761	0.652838125605238	-0.096005120303211	0.262144053696341	-0.096670090898153	0.311187099360546	0.785927987404224
ENST00000352957.9	-0.295125211054786	-0.0100429298806212	0.284899188741387	0.291511670672196	-0.920359069898074	-0.635277220938621	0.284278669807123	0.436244891044626	0.284278669807123	0.436244891044626	0.86517963689367
ENST00000398145.7	-0.677450342715644	-0.104033368155234	0.565381807578064	0.120870343287147	0.745619341884652	1.31903651661187	0.571877396067238	0.058476464172811	0.565381807578064	0.120870343287147	0.548277845838606
ENST00000395095.7	0.214453956553423	-0.263249177387206	-0.481510547011821	0.0430005258118831	1.92084360620526	1.4431406198977	-0.478576873186582	0.00966711546369397	-0.481510547011821	0.0430005258118831	0.332949748443961
ENST00000300087.7	-0.14032691954822	0.133096609165355	0.272691016105626	0.0435798484510867	-0.556021949046533	-0.282598467976856	0.273330039995583	0.0764123474034935	0.273330039995583	0.0764123474034935	0.446075942251536
ENST00000460843.6	0.156943239994985	0.449482447999116	0.291370480559582	0.0518269606656943	-0.873325283236725	-0.580786120564009	0.292748219854974	0.0860515885092869	0.292748219854974	0.0860515885092869	0.469203704587275
ENST00000403593.9	-0.26100352843017	0.0634064071946885	0.311937976355632	0.536997783667595	0.602685919469385	0.927095731105484	0.321909523111359	0.50550073064845	0.311937976355632	0.536997783667595	0.910257141659515
ENST00000253108.9	-0.29256579618659	-0.267973884063987	0.0242694993811687	0.754246124660283	0.722402055826198	0.746993979271749	0.0245337914231701	0.717018563305769	0.0242694993811687	0.754246124660283	0.97230922484414
ENST00000646974.2	-0.25413479805163	-0.328911147624709	-0.0771203413396084	0.76334721586086	-1.223166966292	-1.29794352105039	-0.0763176515229702	0.798711223761763	-0.0763176515229702	0.798711223761763	0.978351050734533
ENST00000404125.6	0.32019516231998	0.400196601527945	0.079464001377882	0.396343477472137	-0.0925309167493593	-0.0125294770073492	0.080088064236491	0.393400035946668	0.079464001377882	0.396343477472137	0.838488278252965
ENST00000340067.4	0.281810599902169	0.20223639568626	-0.0872549797352589	0.896245669151209	-0.339584215060194	-0.4191590172325	-0.0814384855770296	0.905169477370953	-0.0814384855770296	0.905169477370953	0.992972255692654
ENST00000538862.6	-0.217307086777422	-0.432943480231192	-0.218813591654698	0.303895509437394	1.73020353851572	1.51456724878422	-0.216464442460774	0.206239333596256	-0.218813591654698	0.303895509437394	0.779377231501882
ENST00000305632.11	0.762281180936039	0.239963936811201	-0.524764123517015	0.0251635939876382	2.70684160485087	2.18452453221883	-0.522349808083288	0.00128492927559575	-0.524764123517015	0.0251635939876382	0.242529115385617
ENST00000529768.5	-0.426054069514794	-0.434721514136409	-0.0167442746608533	0.865212840176321	5.22000497423323	5.21133941048439	-0.0100966076755156	0.963910826678968	-0.0100966076755156	0.963910826678968	0.999476573169408
ENST00000375349.7	0.347689883508425	0.644471812124093	0.288545184662474	0.476728522008514	1.44704307088096	1.74382518195857	0.297652015011282	0.334473494369313	0.288545184662474	0.476728522008514	0.885609699488183
ENST00000446868.7	-0.160149734267732	-0.0892935534817799	0.0669264564738565	0.813984875757724	-1.38475790580797	-1.31390194814247	0.0694163028662098	0.841352011608247	0.0694163028662098	0.841352011608247	0.987420454312354
ENST00000558319.5	0.591516694728189	2.03019862899872	1.43140041790653	0.200622133303154	-1.24833796611906	0.190326118765083	1.4403373541598	0.698719963753371	1.4403373541598	0.698719963753371	0.956371942990377
ENST00000376936.9	-0.138398569122276	-0.132538792715728	0.00553403088882387	0.955655121065521	0.322485437161978	0.328345200191998	0.00573580896477455	0.955266040603326	0.00553403088882387	0.955655121065521	0.9985781956823
ENST00000369870.7	-0.0466899149373682	-0.336828078066047	-0.294223705427532	0.416691689744515	0.88180071274697	0.591662315807618	-0.292671446732242	0.454811125197401	-0.292671446732242	0.454811125197401	0.873594603195653
ENST00000351870.8	-0.471953795061672	-0.322238196539755	0.14480387767865	0.63630031393557	0.795365308493883	0.945080899179068	0.148038376187104	0.606151259359078	0.14480387767865	0.63630031393557	0.946568221138478
ENST00000271638.3	-0.316576385268087	-0.350730452697267	-0.0348635813875176	0.782556462063935	1.65584619522746	1.62169215064956	-0.0343250045290014	0.76145280793342	-0.0348635813875176	0.782556462063935	0.976788937948768
ENST00000504325.5	1.28942041670671	1.03405068479068	-0.25532504879215	0.383153714406048	1.54890533852015	1.29353547280648	-0.254575145271079	0.461838933749913	-0.254575145271079	0.461838933749913	0.878205563613137
ENST00000590864.2	-0.866701934176253	-0.138899059863764	0.720520314837758	0.0715784959869795	1.69306497384924	2.42086812459328	0.726675407821138	0.00835286075478841	0.720520314837758	0.0715784959869795	0.431689141470937
ENST00000291458.9	-0.415343869602626	-0.462533357957532	-0.0489758903981343	0.757094622456981	-0.140796722007327	-0.187986252538186	-0.0477616126215263	0.778082586289226	-0.0477616126215263	0.778082586289226	0.975439110942319
ENST00000417268.3	-0.0634110504455383	0.0810910575962961	0.14400055313856	0.215601774988018	-0.644774205565156	-0.500272141256892	0.144347079459695	0.286925034389024	0.144347079459695	0.286925034389024	0.761909823910932
ENST00000252542.9	0.539602701457656	0.0322009514848011	-0.507799634332937	4.53744300829486e-08	-1.21688110737225	-1.72428288510878	-0.507392349449969	3.64242354937341e-06	-0.507392349449969	3.64242354937341e-06	0.000228952337389186
ENST00000569584.6	-0.0189292385556414	-0.0953861015988369	-0.076126400483961	0.966120016375433	-0.171861123567821	-0.248320328127158	-0.0814222279955654	0.922428314813699	-0.076126400483961	0.966120016375433	0.999670691465096
ENST00000376004.5	0.115001772008514	-0.19309941031174	-0.312705622061647	0.335179029500224	0.203682077148034	-0.104419312176085	-0.310032931641643	0.393840576806831	-0.310032931641643	0.393840576806831	0.836621880202588
[truncated: 8,322 more rows]
