# Supplementary material for: Translational repression of NMD targets by GIGYF2 and EIF4E2
Source: PLoS Genet. 2021 Oct 19;17(10):e1009813. doi: 10.1371/journal.pgen.1009813 (PMC8555832; doi:10.1371/journal.pgen.1009813)
Supplement: S15 Table — Same as S14 Table, for SMG1i treated HEK293T cells. No p-values were computed for this single-replicate experiment. (XLSX) [file pgen.1009813.s023.xlsx]

## Sheet: Sheet1
id	Gene names	Protein names	Majority protein IDs	Protein IDs	Peptides	Razor + unique peptides	Unique peptides	Sequence coverage [%]	Unique + razor sequence coverage [%]	Unique sequence coverage [%]	Mol. weight [kDa]	Q-value	Score	Intensity	iBAQ peptides	MS/MS count	N: log2(LFQ intensity GIGYF2-4EHP-UT)	N: log2(LFQ intensity GIGYF2-4EHP-SMG1i)
2	RPL17;RPL17-C18orf32	60S ribosomal protein L17	P18621;A0A0A6YYL6	P18621;A0A0A6YYL6	6	6	6	27.7	27.7	27.7	21.397	0	26.146	1397300000	9	33	28.0556	28.5457
5	PWP2	Periodic tryptophan protein 2 homolog	Q15269;A0A0B4J2E5	Q15269;A0A0B4J2E5	4	4	4	4.1	4.1	4.1	102.45	0	5.1329	21890000	39	5	22.0569	22.3483
8	CTSD	Cathepsin D;Cathepsin D light chain;Cathepsin D heavy chain	P07339;A0A1B0GU03	P07339;A0A1B0GU03	2	2	2	6.8	6.8	6.8	44.552	0	5.6742	11984000	19	5	22.2974	22.3232
9	RAD50	DNA repair protein RAD50	Q92878;A0A1W2PQ90	Q92878;A0A1W2PQ90	5	5	5	3.7	3.7	3.7	153.89	0	6.5951	17283000	73	7	21.7817	21.5698
16	ANXA2;ANXA2P2	Annexin A2;Putative annexin A2-like protein	P07355;A6NMY6	P07355;A6NMY6	2	2	2	5.9	5.9	5.9	38.604	0	3.0646	13585000	23	3	21.4722	22.6206
17	SNRPG;SNRPGP15	Small nuclear ribonucleoprotein G;Putative small nuclear ribonucleoprotein G-like protein 15	P62308;A8MWD9	P62308;A8MWD9	2	2	2	17.1	17.1	17.1	8.496	0	6.0515	102390000	3	12	23.8325	25.4967
18	TSNAX;DISC1	Translin-associated protein X	Q99598;C4P0D8	Q99598;C4P0D8	3	3	3	13.4	13.4	13.4	33.112	0	5.1775	14933000	18	5	22.662	22.3793
54	NACA	Nascent polypeptide-associated complex subunit alpha, muscle-specific form	E9PAV3	E9PAV3	3	3	3	2	2	2	205.42	0	57.715	307270000	106	17	26.7887	26.1718
55	NEDD8;NEDD8-MDP1	NEDD8	Q15843;E9PL57	Q15843;E9PL57	2	2	2	33.3	33.3	33.3	9.0714	0	3.4493	7072800	3	4	21.2693	21.479
59	RPS17	40S ribosomal protein S17	P08708;H3BNC9	P08708;H3BNC9	3	3	3	9.6	9.6	9.6	15.55	0	9.8575	603140000	5	18	27.1312	27.921
60	ANKHD1-EIF4EBP3		H7C0V5	H7C0V5	1	1	1	3.3	3.3	3.3	66.134	0	9.5126	88774000	11	4	24.7487	26.0651
72	PSMD11	26S proteasome non-ATPase regulatory subunit 11	O00231	O00231	7	7	7	16.4	16.4	16.4	47.463	0	8.145	73590000	27	5	23.9234	23.4775
73	PSMD12	26S proteasome non-ATPase regulatory subunit 12	O00232	O00232	5	5	5	13.8	13.8	13.8	52.904	0	16.618	66923000	25	12	23.9946	23.5158
76	PGRMC1	Membrane-associated progesterone receptor component 1	O00264	O00264	5	5	4	33.8	33.8	29.2	21.671	0	13.086	59230000	8	8	23.7002	22.2546
78	DFFA	DNA fragmentation factor subunit alpha	O00273	O00273	3	3	3	13.9	13.9	13.9	36.521	0	17.572	23028000	18	6	22.7116	21.4668
79	CLIC1	Chloride intracellular channel protein 1	O00299	O00299	5	5	5	22	22	22	26.922	0	15.861	119850000	15	11	25.067	24.1107
80	EIF3F	Eukaryotic translation initiation factor 3 subunit F	O00303	O00303	7	7	7	24.1	24.1	24.1	37.563	0	21.588	170940000	15	14	25.0364	25.8603
81	IPO5	Importin-5	O00410	O00410	7	7	7	8.5	8.5	8.5	123.63	0	43.303	53903000	56	16	23.7815	22.638
82	POLRMT	DNA-directed RNA polymerase, mitochondrial	O00411	O00411	4	4	4	4.8	4.8	4.8	138.62	0	10.183	8886700	59	8	20.9401	22.022
83	IGF2BP3	Insulin-like growth factor 2 mRNA-binding protein 3	O00425	O00425	8	6	6	15.5	11.6	11.6	63.704	0	13.028	109960000	29	11	25.2144	26.1376
84	PLOD2	Procollagen-lysine,2-oxoglutarate 5-dioxygenase 2	O00469	O00469	3	3	3	4.7	4.7	4.7	84.685	0	8.4793	20694000	40	8	22.5603	22.4185
86	KPNA3	Importin subunit alpha-4	O00505	O00505;O00629	3	3	3	6.3	6.3	6.3	57.81	0	7.6639	29924000	17	3	23.3119	23.2814
89	NOP56	Nucleolar protein 56	O00567	O00567	8	8	8	19.7	19.7	19.7	66.049	0	12.526	39760000	31	11	22.3406	23.0902
90	DDX3X;DDX3Y	ATP-dependent RNA helicase DDX3X;ATP-dependent RNA helicase DDX3Y	O00571;O15523	O00571;O15523;Q9NQI0	21	21	20	30.8	30.8	29.2	73.243	0	69.984	929550000	39	60	25.666	26.7548
92	NME4	Nucleoside diphosphate kinase, mitochondrial	O00746	O00746	4	4	4	27.3	27.3	27.3	20.658	0	10.936	245480000	12	8	25.5189	25.789
97	COPE	Coatomer subunit epsilon	O14579	O14579	3	3	3	13.3	13.3	13.3	34.482	0	3.2765	13428000	15	7	21.9574	22.2219
98	EIF1AX;EIF1AY	Eukaryotic translation initiation factor 1A, X-chromosomal;Eukaryotic translation initiation factor 1A, Y-chromosomal	P47813;O14602	P47813;O14602	3	3	3	18.1	18.1	18.1	16.46	0	7.7743	11755000	7	4	22.1452	21.9939
100	IRS4	Insulin receptor substrate 4	O14654	O14654	6	6	6	6	6	6	133.77	0	12.558	44227000	59	11	23.0919	22.5827
101	PDCD5	Programmed cell death protein 5	O14737	O14737	4	4	4	36	36	36	14.285	0	11.023	62356000	10	9	25.088	24.1723
102	PRMT5	Protein arginine N-methyltransferase 5;Protein arginine N-methyltransferase 5, N-terminally processed	O14744	O14744	11	11	11	19.3	19.3	19.3	72.683	0	26.677	937520000	32	39	26.5392	27.2143
108	PSMA7	Proteasome subunit alpha type-7	O14818	O14818;Q8TAA3	8	8	8	33.1	33.1	33.1	27.887	0	34.919	500140000	14	28	26.0927	26.1467
111	GEMIN2	Gem-associated protein 2	O14893	O14893	3	3	3	13.6	13.6	13.6	31.585	0	8.7293	32370000	13	4	22.9126	23.3211
113	MYL12A;MYL12B;MYL9	Myosin regulatory light chain 12A;Myosin regulatory light chain 12B;Myosin regulatory light polypeptide 9	P19105;O14950;P24844	P19105;O14950;P24844	4	4	4	24.6	24.6	24.6	19.794	0	10.734	54318000	9	11	24.171	23.8195
116	HNRNPDL	Heterogeneous nuclear ribonucleoprotein D-like	O14979	O14979	3	3	3	9.8	9.8	9.8	46.437	0	6.3087	32394000	20	8	23.5253	23.6555
118	U2SURP	U2 snRNP-associated SURP motif-containing protein	O15042	O15042	18	18	18	22.1	22.1	22.1	118.29	0	45.591	388030000	39	37	25.1262	26.0344
119	PFAS	Phosphoribosylformylglycinamidine synthase	O15067	O15067	4	4	4	4	4	4	144.73	0	16.26	36586000	58	5	23.413	22.425
120	ARPC2	Actin-related protein 2/3 complex subunit 2	O15144	O15144	4	4	4	12	12	12	34.333	0	4.6518	20485000	20	4	22.8276	22.1521
121	POLR1C	DNA-directed RNA polymerases I and III subunit RPAC1	O15160	O15160	5	5	5	19.4	19.4	19.4	39.249	0	6.9589	26936000	17	8	22.8581	23.1017
123	PFDN6	Prefoldin subunit 6	O15212	O15212	3	3	3	23.3	23.3	23.3	14.582	0	4.9873	14471000	8	5	21.8134	21.7069
124	NKRF	NF-kappa-B-repressing factor	O15226	O15226	13	13	13	22	22	22	77.672	0	22.606	197750000	40	23	24.5116	24.9626
130	PPM1G	Protein phosphatase 1G	O15355	O15355	11	11	11	31	31	31	59.271	0	40.32	115970000	25	28	24.5713	23.3974
131	EIF3D	Eukaryotic translation initiation factor 3 subunit D	O15371	O15371	9	9	9	15	15	15	63.972	0	21.916	547820000	25	17	27.4507	28.0204
132	EIF3H	Eukaryotic translation initiation factor 3 subunit H	O15372	O15372	8	8	8	20.7	20.7	20.7	39.93	0	14.966	88817000	20	22	24.4601	24.8678
133	NVL	Nuclear valosin-containing protein-like	O15381	O15381	6	6	6	9.1	9.1	9.1	95.05	0	11.353	26785000	47	9	22.6221	22.9955
137	DHX15	Pre-mRNA-splicing factor ATP-dependent RNA helicase DHX15	O43143	O43143	6	6	6	8.7	8.7	8.7	90.932	0	19.098	92485000	39	14	24.4338	24.6031
139	PRPF4	U4/U6 small nuclear ribonucleoprotein Prp4	O43172	O43172	7	7	7	14.2	14.2	14.2	58.449	0	29.155	405190000	30	20	25.9509	26.8548
140	PHGDH	D-3-phosphoglycerate dehydrogenase	O43175	O43175	9	9	9	18.8	18.8	18.8	56.65	0	62.799	665120000	24	23	27.0449	25.9483
142	PSMD3	26S proteasome non-ATPase regulatory subunit 3	O43242	O43242	11	11	11	27.7	27.7	27.7	60.977	0	28.235	116900000	34	24	23.9013	23.3272
144	SART1	U4/U6.U5 tri-snRNP-associated protein 1	O43290	O43290	30	30	30	39.6	39.6	39.6	90.254	0	201.9	998250000	38	90	25.7393	26.8184
146	HNRNPR	Heterogeneous nuclear ribonucleoprotein R	O43390	O43390	11	11	8	17.5	17.5	13.1	70.942	0	26.405	237770000	34	31	25.3056	25.9048
147	PRPF3	U4/U6 small nuclear ribonucleoprotein Prp3	O43395	O43395	17	17	17	26.8	26.8	26.8	77.528	0	79.208	746870000	33	58	26.5918	27.3934
151	PPIH	Peptidyl-prolyl cis-trans isomerase H	O43447	O43447	5	5	5	29.4	29.4	29.4	19.208	0	9.7504	60104000	11	7	24.0351	24.4559
153	EPB41L2	Band 4.1-like protein 2	O43491	O43491	5	5	5	6.8	6.8	6.8	112.59	0	14.883	42323000	55	10	23.1639	22.6741
155	DENR	Density-regulated protein	O43583	O43583	6	6	6	31.3	31.3	31.3	22.092	0	39.479	87619000	9	12	24.3022	23.2292
163	BUB3	Mitotic checkpoint protein BUB3	O43684	O43684	5	5	5	18.6	18.6	18.6	37.154	0	40.707	126490000	15	13	24.9565	24.1746
164	ACTN4	Alpha-actinin-4	O43707	O43707	11	11	7	16.7	16.7	11.5	104.85	0	33.296	115590000	55	24	24.2726	23.6212
166	HTATSF1	HIV Tat-specific factor 1	O43719	O43719	7	7	7	15	15	15	85.852	0	67.554	44570000	51	7	23.8691	23.3823
167	TRAF3IP2	Adapter protein CIKS	O43734	O43734	3	3	3	5.4	5.4	5.4	64.665	0	6.097	33197000	29	7	23.029	23.7142
176	CALU	Calumenin	O43852	O43852	4	4	4	12.7	12.7	12.7	37.106	0	6.0453	44659000	16	6	23.7384	22.9289
182	ZFC3H1	Zinc finger C3H1 domain-containing protein	O60293	O60293	3	3	3	2.4	2.4	2.4	226.35	0	4.3555	9710900	90	6	21.298	21.795
184	TBC1D4	TBC1 domain family member 4	O60343	O60343	6	6	6	5.3	5.3	5.3	146.56	0	9.1576	22149000	63	6	22.415	22.347
186	MGEA5	Protein O-GlcNAcase	O60502	O60502	3	3	3	3.5	3.5	3.5	102.91	0	4.7269	24904000	46	5	22.5361	23.2593
187	SYNCRIP	Heterogeneous nuclear ribonucleoprotein Q	O60506	O60506	8	5	5	14	9.5	9.5	69.602	0	13.112	44177000	32	12	23.7702	23.9813
189	EIF4E2	Eukaryotic translation initiation factor 4E type 2	O60573	O60573	16	16	16	50.6	50.6	50.6	28.362	0	323.31	12381000000	13	190	30.2272	30.6673
191	DIAPH1	Protein diaphanous homolog 1	O60610	O60610	6	6	6	7	7	7	141.35	0	10.898	42866000	60	10	23.8509	23.2538
196	SNX2	Sorting nexin-2	O60749	O60749	6	6	5	13.1	13.1	11	58.47	0	11.976	42802000	27	8	23.3031	23.1323
197	USO1	General vesicular transport factor p115	O60763	O60763	5	5	5	8	8	8	107.89	0	63.431	71522000	43	7	24.116	23.9474
198	HIST1H2BL;HIST1H2BH;HIST1H2BN;HIST1H2BC;HIST1H2BD;HIST1H2BK;HIST2H2BF;HIST1H2BM;H2BFS;HIST1H2BB;HIST2H2BE;HIST1H2BO;HIST3H2BB;HIST1H2BJ;HIST1H2BA	Histone H2B type 1-L;Histone H2B type 1-H;Histone H2B type 1-N;Histone H2B type 1-C/E/F/G/I;Histone H2B type 1-D;Histone H2B type 1-K;Histone H2B type 2-F;Histone H2B type 1-M;Histone H2B type F-S;Histone H2B type 1-B;Histone H2B type 2-E;Histone H2B type 1-O;Histone H2B type 3-B;Histone H2B type 1-J;Histone H2B type 1-A	Q99880;Q93079;Q99877;P62807;P58876;O60814;Q5QNW6;Q99879;P57053;P33778;Q16778;P23527;Q8N257;P06899;Q96A08;A0A2R8Y619	Q99880;Q93079;Q99877;P62807;P58876;O60814;Q5QNW6;Q99879;P57053;P33778;Q16778;P23527;Q8N257;P06899;Q96A08;A0A2R8Y619	2	2	2	14.3	14.3	14.3	13.952	0	3.3068	69436000	7	8	24.5841	24.9336
201	DKC1	H/ACA ribonucleoprotein complex subunit 4	O60832	O60832	4	4	4	5.8	5.8	5.8	57.673	0	12.458	30867000	31	6	22.988	23.3867
202	EIF5B	Eukaryotic translation initiation factor 5B	O60841	O60841	10	10	10	8.9	8.9	8.9	138.83	0	25.363	116790000	50	12	24.2252	24.2138
203	EDF1	Endothelial differentiation-related factor 1	O60869	O60869	3	3	3	25	25	25	16.368	0	5.9878	45581000	9	9	23.7593	23.9275
204	DNAJA2	DnaJ homolog subfamily A member 2	O60884	O60884	2	2	2	6.1	6.1	6.1	45.745	0	3.6182	9356200	22	5	22.17	21.2305
205	PFDN1	Prefoldin subunit 1	O60925	O60925	5	5	5	32	32	32	14.21	0	10.311	45535000	8	9	23.8774	23.2188
208	ROCK2	Rho-associated protein kinase 2	O75116	O75116	5	5	4	4.9	4.9	4.2	160.9	0	10.601	21743000	80	9	22.1877	22.3281
211	OBSL1	Obscurin-like protein 1	O75147	O75147	4	4	4	2.9	2.9	2.9	206.94	0	4.7261	21063000	92	7	21.9359	22.7349
212	RNF40	E3 ubiquitin-protein ligase BRE1B	O75150	O75150	6	6	5	7.6	7.6	6.2	113.65	0	12.4	30334000	50	6	22.452	22.3585
213	ZC3H11A	Zinc finger CCCH domain-containing protein 11A	O75152	O75152;A0A1B0GTU1	7	7	7	12.6	12.6	12.6	89.13	0	32.711	46866000	42	14	23.1359	23.3791
214	CLUH	Clustered mitochondria protein homolog	O75153	O75153	7	7	7	7.6	7.6	7.6	146.67	0	14.519	26652000	68	13	22.3304	22.0804
216	ANKRD17	Ankyrin repeat domain-containing protein 17	O75179	O75179	5	5	5	2.6	2.6	2.6	274.25	0	6.0459	13612000	88	6	21.215	21.9068
222	FLNB	Filamin-B	O75369	O75369	19	18	17	10	9.6	8.9	278.16	0	32.757	68019000	142	33	22.8548	22.6184
223	CS	Citrate synthase, mitochondrial	O75390	O75390	5	5	5	12	12	12	51.712	0	13.882	107780000	19	9	24.9633	24.4072
226	VPS26A	Vacuolar protein sorting-associated protein 26A	O75436	O75436	3	3	3	13.8	13.8	13.8	38.169	0	8.357	15282000	19	7	22.251	21.7763
227	PMPCB	Mitochondrial-processing peptidase subunit beta	O75439	O75439	2	2	2	4.3	4.3	4.3	54.366	0	2.7235	14542000	26	3	22.7334	21.2769
229	SRSF10;SRSF12	Serine/arginine-rich splicing factor 10;Serine/arginine-rich splicing factor 12	O75494;Q8WXF0	O75494;Q8WXF0	2	2	2	8.8	8.8	8.8	31.3	0	5.671	34163000	9	4	23.3047	24.4003
231	SF3B1	Splicing factor 3B subunit 1	O75533	O75533	22	22	22	17.4	17.4	17.4	145.83	0	69.297	730020000	62	58	25.8022	26.2311
232	CSDE1	Cold shock domain-containing protein E1	O75534	O75534	8	8	8	10.8	10.8	10.8	88.884	0	10.131	51643000	46	9	23.4353	22.5442
233	PRKRA	Interferon-inducible double-stranded RNA-dependent protein kinase activator A	O75569	O75569	2	2	2	8	8	8	34.404	0	5.8173	29267000	14	4	22.9777	23.1121
235	MYCBP2	E3 ubiquitin-protein ligase MYCBP2	O75592	O75592	13	13	13	3.9	3.9	3.9	513.63	0	18.13	39690000	218	16	22.4752	22.9741
236	NPM3	Nucleoplasmin-3	O75607	O75607	2	2	2	14.6	14.6	14.6	19.343	0	6.748	49312000	8	8	24.4255	24.5082
237	SNRNP200	U5 small nuclear ribonucleoprotein 200 kDa helicase	O75643	O75643	34	34	34	17.3	17.3	17.3	244.5	0	117.58	562780000	118	84	24.8322	25.4509
239	WDHD1	WD repeat and HMG-box DNA-binding protein 1	O75717	O75717	6	6	6	5.4	5.4	5.4	125.97	0	24.681	45933000	59	7	23.3531	23.4669
242	EIF3G	Eukaryotic translation initiation factor 3 subunit G	O75821	O75821	9	9	9	24.7	24.7	24.7	35.611	0	102.06	445610000	19	38	26.0032	26.1686
243	EIF3J	Eukaryotic translation initiation factor 3 subunit J	O75822	O75822	6	6	6	20.2	20.2	20.2	29.062	0	13.033	104000000	14	12	24.4911	24.7959
244	IDH1	Isocitrate dehydrogenase [NADP] cytoplasmic	O75874	O75874	4	4	4	11.1	11.1	11.1	46.659	0	7.2733	22784000	25	6	22.7623	21.5345
245	CCNK	Cyclin-K	O75909	O75909	2	2	2	6	6	6	64.239	0	35.213	34011000	20	8	22.537	23.4822
248	BCAS2	Pre-mRNA-splicing factor SPF27	O75934	O75934	4	4	4	15.1	15.1	15.1	26.131	0	6.9295	16227000	13	7	21.4445	22.393
249	DNAJC8	DnaJ homolog subfamily C member 8	O75937	O75937	2	2	2	9.5	9.5	9.5	29.841	0	4.6744	29506000	13	5	23.8887	23.0244
253	GLRX3	Glutaredoxin-3	O76003	O76003	6	6	6	17.3	17.3	17.3	37.432	0	9.3027	31017000	18	9	22.8596	21.6449
254	RSL1D1	Ribosomal L1 domain-containing protein 1	O76021	O76021	4	4	4	10.2	10.2	10.2	54.972	0	8.0626	37283000	22	4	23.7157	23.996
256	SRP72	Signal recognition particle subunit SRP72	O76094	O76094	5	5	5	9.2	9.2	9.2	74.605	0	18.215	90126000	33	10	25.3541	25.0187
258	MTA2	Metastasis-associated protein MTA2	O94776	O94776	3	3	2	5.4	5.4	3.9	75.022	0	4.765	10508000	45	6	21.3183	21.3528
262	ERLIN2	Erlin-2	O94905	O94905	2	2	1	7.1	7.1	3.5	37.839	0	5.1894	14829000	21	4	22.3171	21.8816
263	PRPF6	Pre-mRNA-processing factor 6	O94906	O94906	16	16	16	18.4	18.4	18.4	106.92	0	71.297	331850000	56	53	25.312	25.9574
266	SEC31A	Protein transport protein Sec31A	O94979	O94979	4	4	4	3	3	3	133.01	0	6.0326	29937000	47	6	22.7789	22.1535
268	IKBKAP	Elongator complex protein 1	O95163	O95163	4	4	4	4.8	4.8	4.8	150.25	0	12.28	17638000	63	7	22.3111	22.046
269	LETM1	LETM1 and EF-hand domain-containing protein 1, mitochondrial	O95202	O95202	4	4	4	6.8	6.8	6.8	83.353	0	8.1931	23511000	39	5	23.6419	22.3528
272	SMC2	Structural maintenance of chromosomes protein 2	O95347	O95347	7	7	7	6.7	6.7	6.7	135.65	0	20.807	55339000	65	11	23.7672	23.3425
273	IPO7	Importin-7	O95373	O95373	5	5	5	5.6	5.6	5.6	119.52	0	12.166	19893000	42	8	23.1682	22.5639
278	AHSA1	Activator of 90 kDa heat shock protein ATPase homolog 1	O95433	O95433	2	2	2	6.5	6.5	6.5	38.274	0	5.9187	14066000	20	3	22.7014	21.6965
281	CPSF4	Cleavage and polyadenylation specificity factor subunit 4	O95639	O95639	4	4	4	21.2	21.2	21.2	30.255	0	9.495	17154000	16	9	22.1953	23.1638
282	HSPA4L	Heat shock 70 kDa protein 4L	O95757	O95757	11	10	10	17.3	15.6	15.6	94.511	0	53.096	212160000	52	27	24.4222	23.6592
283	LSM8	U6 snRNA-associated Sm-like protein LSm8	O95777	O95777	2	2	2	20.8	20.8	20.8	10.403	0	7.8546	198960000	7	6	25.8708	27.0297
285	STAU1	Double-stranded RNA-binding protein Staufen homolog 1	O95793	O95793	12	12	11	22.7	22.7	21.5	63.182	0	26.29	216600000	32	29	24.8926	25.796
287	BAG3	BAG family molecular chaperone regulator 3	O95817	O95817	4	4	4	10.3	10.3	10.3	61.594	0	5.9932	9630200	34	7	21.5043	20.7538
289	AIFM1	Apoptosis-inducing factor 1, mitochondrial	O95831	O95831	5	5	5	10.4	10.4	10.4	66.9	0	19.312	123100000	31	11	25.2703	24.4121
293	LDHA	L-lactate dehydrogenase A chain	P00338	P00338	10	9	9	32.5	28.9	28.9	36.688	0	32.08	718580000	18	26	27.3807	26.4854
294	GLUD1;GLUD2	Glutamate dehydrogenase 1, mitochondrial;Glutamate dehydrogenase 2, mitochondrial	P00367;P49448	P00367;P49448	8	8	8	17.2	17.2	17.2	61.397	0	13.38	88991000	33	10	24.6148	23.4505
295	PNP	Purine nucleoside phosphorylase	P00491	P00491	2	2	2	9.7	9.7	9.7	32.118	0	4.5143	36288000	18	4	24.4482	23.6878
296	HPRT1	Hypoxanthine-guanine phosphoribosyltransferase	P00492	P00492	4	4	4	23.4	23.4	23.4	24.579	0	13.799	112310000	13	9	25.179	24.5331
297	GOT2	Aspartate aminotransferase, mitochondrial	P00505	P00505	3	3	3	9.3	9.3	9.3	47.517	0	4.3547	14774000	26	4	22.3569	21.8182
298	PGK1	Phosphoglycerate kinase 1	P00558	P00558;P07205	10	10	10	27.8	27.8	27.8	44.614	0	30.342	175540000	27	28	24.7608	24.2334
299	AK1	Adenylate kinase isoenzyme 1	P00568	P00568	2	2	2	10.8	10.8	10.8	21.635	0	3.5799	15099000	11	3	22.9925	21.5391
302	TFRC	Transferrin receptor protein 1;Transferrin receptor protein 1, serum form	P02786	P02786	5	5	5	7.2	7.2	7.2	84.87	0	21.638	57466000	39	6	24.025	23.5228
303	ALDOA	Fructose-bisphosphate aldolase A	P04075	P04075	11	11	11	27.2	27.2	27.2	39.42	0	108.28	2563600000	23	57	28.7816	27.6661
304	OAT	Ornithine aminotransferase, mitochondrial;Ornithine aminotransferase, hepatic form;Ornithine aminotransferase, renal form	P04181	P04181	6	6	6	13.7	13.7	13.7	48.534	0	19.805	84757000	20	15	24.643	23.6318
307	GAPDH	Glyceraldehyde-3-phosphate dehydrogenase	P04406	P04406;O14556	8	8	8	30.4	30.4	30.4	36.053	0	59.539	584730000	17	27	26.6085	25.7578
308	TP53	Cellular tumor antigen p53	P04637	P04637	7	7	7	17.8	17.8	17.8	43.653	0	12.223	39515000	18	12	23.2867	23.682
309	RPN1	Dolichyl-diphosphooligosaccharide--protein glycosyltransferase subunit 1	P04843	P04843	6	6	6	10.5	10.5	10.5	68.569	0	12.457	66721000	37	10	24.329	23.3784
311	ATP1A1	Sodium/potassium-transporting ATPase subunit alpha-1	P05023	P05023;P13637;A0A2R8YEY8;P50993;Q13733	11	11	11	14.4	14.4	14.4	112.89	0	62.868	98553000	45	19	24.7216	23.765
312	ALDH2	Aldehyde dehydrogenase, mitochondrial	P05091	P05091	3	3	3	7.5	7.5	7.5	56.381	0	5.7478	14028000	23	4	22.2838	21.6202
313	SLC25A5	ADP/ATP translocase 2;ADP/ATP translocase 2, N-terminally processed	P05141	P05141;P12235	7	7	3	22.8	22.8	11.1	32.852	0	9.5069	71176000	19	12	23.6448	23.1697
314	EIF2S1	Eukaryotic translation initiation factor 2 subunit 1	P05198	P05198	6	6	6	21.3	21.3	21.3	36.112	0	17.95	105110000	22	12	25.0112	25.1418
316	RPLP2	60S acidic ribosomal protein P2	P05387	P05387	7	7	7	64.3	64.3	64.3	11.665	0	98.399	2562800000	5	43	28.7388	29.645
317	RPLP0;RPLP0P6	60S acidic ribosomal protein P0;60S acidic ribosomal protein P0-like	P05388;Q8NHW5	P05388;Q8NHW5	9	9	9	32.5	32.5	32.5	34.273	0	44.898	1545800000	13	39	27.2201	27.8754
318	POLR3D	DNA-directed RNA polymerase III subunit RPC4	P05423	P05423	3	3	3	10.3	10.3	10.3	44.395	0	4.3329	10646000	22	5	21.3505	21.8734
319	SSB	Lupus La protein	P05455	P05455	11	11	11	22.1	22.1	22.1	46.836	0	77.715	560030000	22	22	27.8391	27.1917
322	PTMA	Prothymosin alpha;Prothymosin alpha, N-terminally processed;Thymosin alpha-1	P06454	P06454	4	4	4	36	36	36	12.203	0	28.801	1724200000	3	15	29.4836	28.1059
324	ATP5B	ATP synthase subunit beta, mitochondrial	P06576	P06576	5	5	5	11.7	11.7	11.7	56.559	0	13.915	73083000	29	15	24.1246	23.9577
326	ENO1	Alpha-enolase	P06733	P06733;P13929	16	16	15	34.6	34.6	30.4	47.168	0	157.23	2744300000	22	82	29.2685	27.8402
327	PYGL;PYGB;PYGM	Glycogen phosphorylase, liver form;Glycogen phosphorylase, brain form;Glycogen phosphorylase, muscle form	P06737;P11216;P11217	P06737;P11216;P11217	4	4	4	4.5	4.5	4.5	97.147	0	4.688	10379000	51	5	21.7362	21.0244
329	NPM1	Nucleophosmin	P06748	P06748	8	8	8	34.4	34.4	34.4	32.575	0	117.2	6145600000	12	37	31.0985	31.0995
330	TPM3	Tropomyosin alpha-3 chain	P06753	P06753;P07951;P09493;CON__Q3SX28	8	8	5	27.7	27.7	18.2	32.95	0	28.708	215370000	16	16	25.7803	24.6861
331	LDHB	L-lactate dehydrogenase B chain	P07195	P07195;P07864;Q6ZMR3	11	11	10	31.7	31.7	28.1	36.638	0	96.71	2305000000	17	34	29.5315	28.2373
333	P4HB	Protein disulfide-isomerase	P07237	P07237	10	10	10	19.3	19.3	19.3	57.116	0	46.878	318100000	35	26	25.8022	25.1003
334	CAPN1	Calpain-1 catalytic subunit	P07384	P07384	3	3	3	4.3	4.3	4.3	81.889	0	2.1471	13708000	36	3	21.7986	22.0857
335	TUBB;TUBB3	Tubulin beta chain;Tubulin beta-3 chain	P07437;Q13509;A0A0B4J269	P07437;Q13509;A0A0B4J269	10	3	2	25.5	9.5	6.1	49.67	0	13.382	737330000	20	17	27.8928	27.465
336	PFN1	Profilin-1	P07737	P07737;CON__P02584	4	4	4	38.6	38.6	38.6	15.054	0	13.28	57396000	9	11	23.9939	23.6169
337	APRT	Adenine phosphoribosyltransferase	P07741	P07741	3	3	3	20	20	20	19.608	0	33.777	73844000	12	11	24.6033	23.6316
338	EPRS	Bifunctional glutamate/proline--tRNA ligase;Glutamate--tRNA ligase;Proline--tRNA ligase	P07814	P07814	23	23	23	17.7	17.7	17.7	170.59	0	61.15	401590000	82	30	26.0624	25.1168
339	HSP90AA1	Heat shock protein HSP 90-alpha	P07900	P07900;Q14568;Q58FG0	30	17	17	33.2	21	21	84.659	0	109.98	2631200000	33	90	28.7672	28.3362
340	HNRNPC	Heterogeneous nuclear ribonucleoproteins C1/C2	P07910	P07910;O60812;B7ZW38;B2RXH8;P0DMR1;A0A0G2JPF8	9	9	9	27.8	27.8	27.8	33.67	0	37.75	147330000	17	19	24.4381	24.6338
341	FH	Fumarate hydratase, mitochondrial	P07954	P07954	4	4	4	11.2	11.2	11.2	54.636	0	12.021	73825000	25	10	24.9275	23.9452
342	ANXA6	Annexin A6	P08133	P08133	3	3	3	5.2	5.2	5.2	75.872	0	3.6099	10846000	43	3	21.516	21.6034
344	HSP90AB1	Heat shock protein HSP 90-beta	P08238	P08238;Q58FF7;Q58FF8;Q58FF6	37	37	22	37.2	37.2	24.9	83.263	0	305.6	7936800000	33	162	30.0539	29.4151
345	ASNS	Asparagine synthetase [glutamine-hydrolyzing]	P08243	P08243	5	5	5	10.5	10.5	10.5	64.369	0	13.618	72311000	29	19	23.8542	22.6857
346	PDHA1	Pyruvate dehydrogenase E1 component subunit alpha, somatic form, mitochondrial	P08559	P08559	4	4	4	10.8	10.8	10.8	43.295	0	6.5213	25432000	22	10	23.2429	22.8446
348	SNRNP70	U1 small nuclear ribonucleoprotein 70 kDa	P08621	P08621	13	13	13	33.4	33.4	33.4	51.556	0	111.94	5120200000	17	82	28.6456	29.3876
349	VIM	Vimentin	P08670	P08670	2	2	2	5.2	5.2	5.2	53.651	0	3.6071	8662700	34	3	21.6419	21.3398
350	ANXA5	Annexin A5	P08758	P08758	4	4	4	12.2	12.2	12.2	35.936	0	9.5953	63907000	22	10	24.2459	23.3027
351	RPSA	40S ribosomal protein SA	P08865	P08865	9	9	9	30.8	30.8	30.8	32.854	0	91.619	2902800000	13	53	28.9675	29.5604
352	SNRPA	U1 small nuclear ribonucleoprotein A	P09012	P09012	8	8	6	35.8	35.8	30.5	31.279	0	26.761	545960000	12	25	26.8564	27.8153
357	SNRPC	U1 small nuclear ribonucleoprotein C	P09234	P09234	2	2	2	13.2	13.2	13.2	17.394	0	16.878	449310000	6	10	28.3069	27.3809
359	HMGB1	High mobility group protein B1	P09429	P09429;B2RPK0	8	8	7	31.2	31.2	27	24.893	0	28.531	231040000	6	21	25.6283	25.2203
360	CLTA	Clathrin light chain A	P09496	P09496	2	2	2	6	6	6	27.076	0	2.5239	12608000	7	3	22.2829	21.6715
363	HNRNPA1	Heterogeneous nuclear ribonucleoprotein A1;Heterogeneous nuclear ribonucleoprotein A1, N-terminally processed	P09651;A0A2R8Y4L2	P09651;A0A2R8Y4L2;Q32P51	10	10	10	27.7	27.7	27.7	38.746	0	35.776	553380000	18	34	26.6425	27.0198
364	SNRPA1	U2 small nuclear ribonucleoprotein A	P09661	P09661	5	5	5	22.7	22.7	22.7	28.415	0	17.791	90952000	10	14	24.1967	24.3545
365	PARP1	Poly [ADP-ribose] polymerase 1	P09874	P09874	16	16	16	18.1	18.1	18.1	113.08	0	73.804	711330000	51	45	26.7674	26.2745
366	UCHL1	Ubiquitin carboxyl-terminal hydrolase isozyme L1	P09936	P09936	3	3	3	13.9	13.9	13.9	24.824	0	6.0242	50591000	10	4	24.6911	23.2239
367	LTA4H	Leukotriene A-4 hydrolase	P09960	P09960	10	10	10	20.5	20.5	20.5	69.284	0	23.5	98116000	35	18	23.5588	22.9143
368	ALDOC	Fructose-bisphosphate aldolase C	P09972	P09972	1	1	1	6.3	6.3	6.3	39.455	0	21.161	65324000	23	5	24.7587	23.6202
369	HSPA1A;HSPA1B	Heat shock 70 kDa protein 1A;Heat shock 70 kDa protein 1B	P0DMV8;P0DMV9	P0DMV8;P0DMV9	16	15	9	29.6	27.6	15.3	70.051	0	112.26	2889300000	32	92	28.7329	27.9817
370	U2AF1;U2AF1L4	Splicing factor U2AF 35 kDa subunit;Splicing factor U2AF 26 kDa subunit	Q01081;P0DN76;Q8WU68	Q01081;P0DN76;Q8WU68	2	2	2	7.1	7.1	7.1	27.872	0	2.8956	52822000	11	4	25.0003	23.8953
371	CBS	Cystathionine beta-synthase	P35520;P0DN79	P35520;P0DN79	3	3	3	7.1	7.1	7.1	60.586	0	17.566	89800000	26	4	25.0932	24.1228
372			P0DP25;P0DP24;P0DP23	P0DP25;P0DP24;P0DP23	3	3	3	28.9	28.9	28.9	16.837	0	33.288	152430000	9	13	25.6702	24.6681
377	TXN	Thioredoxin	P10599	P10599	3	3	3	22.9	22.9	22.9	11.737	0	5.7095	58822000	7	8	24.6417	24.0357
381	HSPD1	60 kDa heat shock protein, mitochondrial	P10809	P10809	18	18	18	38.7	38.7	38.7	61.054	0	134.11	1615300000	32	75	28.5166	27.9857
382	HSPA5	78 kDa glucose-regulated protein	P11021	P11021	20	19	19	35	32.6	32.6	72.332	0	128.68	1227000000	30	76	27.2523	27.1417
384	HSPA8	Heat shock cognate 71 kDa protein	P11142	P11142	21	21	15	35.4	35.4	25.4	70.897	0	110.33	3860500000	33	133	29.6565	29.1828
387	PDHB	Pyruvate dehydrogenase E1 component subunit beta, mitochondrial	P11177	P11177	3	3	3	8.4	8.4	8.4	39.233	0	4.0328	23239000	21	2	22.9759	21.8061
389	TOP1	DNA topoisomerase 1	P11387	P11387;Q969P6	17	17	17	23.9	23.9	23.9	90.725	0	40.107	529280000	38	47	25.2827	25.9737
390	TOP2A	DNA topoisomerase 2-alpha	P11388	P11388	22	22	18	16.4	16.4	13.7	174.38	0	67.539	342650000	81	40	24.3859	25.2325
391	G6PD	Glucose-6-phosphate 1-dehydrogenase	P11413	P11413	5	5	5	9.9	9.9	9.9	59.256	0	10.581	47535000	35	6	23.5833	22.7282
393	PC	Pyruvate carboxylase, mitochondrial	P11498	P11498	12	12	12	12.4	12.4	12.4	129.63	0	42.935	131050000	59	19	24.0341	24.5873
394	MTHFD1	C-1-tetrahydrofolate synthase, cytoplasmic;Methylenetetrahydrofolate dehydrogenase;Methenyltetrahydrofolate cyclohydrolase;Formyltetrahydrofolate synthetase;C-1-tetrahydrofolate synthase, cytoplasmic, N-terminally processed	P11586	P11586	19	19	19	22	22	22	101.56	0	55.164	400800000	52	37	25.9013	24.7648
397	PABPC1	Polyadenylate-binding protein 1	P11940	P11940;Q9H361;Q4VXU2;Q96DU9;Q5JQF8	23	23	17	33.2	33.2	23.4	70.67	0	58.902	1574800000	36	83	26.7917	27.5078
398	PCNA	Proliferating cell nuclear antigen	P12004	P12004	6	6	6	28.4	28.4	28.4	28.768	0	53.081	225070000	16	25	25.4292	24.3813
399	HARS	Histidine--tRNA ligase, cytoplasmic	P12081	P12081;P49590	7	7	7	15.3	15.3	15.3	57.41	0	18.095	70053000	28	9	24.2162	23.3481
400	IMPDH2	Inosine-5-monophosphate dehydrogenase 2	P12268	P12268	6	6	5	12.6	12.6	11.1	55.804	0	12.237	82673000	22	13	24.85	23.5687
401	TPR	Nucleoprotein TPR	P12270	P12270	9	9	9	5.1	5.1	5.1	267.29	0	26.218	71594000	108	10	24.6985	25.1039
402	CKB	Creatine kinase B-type	P12277	P12277	8	8	8	26.5	26.5	26.5	42.644	0	123.19	924040000	17	44	27.7875	26.695
403	ACTN1	Alpha-actinin-1	P12814	P12814;P35609;Q08043	9	5	5	13	7.7	7.7	103.06	0	10.068	27030000	52	7	22.6254	22.6161
405	XRCC6	X-ray repair cross-complementing protein 6	P12956	P12956	15	15	15	30.2	30.2	30.2	69.842	0	50.692	396720000	32	51	25.4262	24.6362
406	XRCC5	X-ray repair cross-complementing protein 5	P13010	P13010	11	11	11	14.9	14.9	14.9	82.704	0	64.007	226890000	38	30	24.5472	23.8094
408	RNH1	Ribonuclease inhibitor	P13489	P13489	6	6	6	16.7	16.7	16.7	49.973	0	23.973	74338000	26	12	23.9513	22.7716
410	EEF2	Elongation factor 2	P13639	P13639	33	33	32	34.6	34.6	33.4	95.337	0	145.4	11134000000	45	256	29.2611	29.7034
411	PDIA4	Protein disulfide-isomerase A4	P13667	P13667	13	13	13	22.6	22.6	22.6	72.932	0	42.452	339200000	38	33	25.9497	24.9967
413	PLS3	Plastin-3	P13797	P13797;P13796;Q14651	16	16	16	27.3	27.3	27.3	70.81	0	58.778	266950000	37	52	24.5289	23.3533
414	APEH	Acylamino-acid-releasing enzyme	P13798	P13798	5	5	5	7.9	7.9	7.9	81.224	0	8.123	35528000	29	8	23.6132	23.5381
415	ETFA	Electron transfer flavoprotein subunit alpha, mitochondrial	P13804	P13804	3	3	3	12	12	12	35.079	0	4.887	29613000	20	4	23.5386	22.758
416	PRKAR2A	cAMP-dependent protein kinase type II-alpha regulatory subunit	P13861	P13861	2	2	2	5	5	5	45.518	0	3.6379	14707000	24	2	22.4837	21.6405
418	MIF	Macrophage migration inhibitory factor	P14174	P14174	2	2	2	17.4	17.4	17.4	12.476	0	3.8055	20183000	5	5	23.4742	22.3091
419	PRKCSH	Glucosidase 2 subunit beta	P14314	P14314	9	9	9	19.5	19.5	19.5	59.425	0	26.278	347530000	19	27	26.3011	25.6304
420	FDPS	Farnesyl pyrophosphate synthase	P14324	P14324	2	2	2	6.7	6.7	6.7	48.275	0	5.357	48951000	18	7	24.2982	22.8494
424	PKM	Pyruvate kinase PKM	P14618	P14618;P30613	19	19	19	41.6	41.6	41.6	57.936	0	103.65	1449600000	33	70	27.5426	26.6319
425	HSP90B1	Endoplasmin	P14625	P14625;Q58FF3	19	17	17	26.4	24.7	24.7	92.468	0	76.34	1207900000	40	55	27.0083	27.0939
427	SNRPB;SNRPN	Small nuclear ribonucleoprotein-associated proteins B and B;Small nuclear ribonucleoprotein-associated protein N	P14678;P63162	P14678;P63162	9	9	9	32.9	32.9	32.9	24.61	0	34.842	975390000	16	99	26.5853	27.4483
429	HNRNPL	Heterogeneous nuclear ribonucleoprotein L	P14866	P14866;M0QYT0	5	5	5	14.1	14.1	14.1	64.132	0	14.408	70364000	20	10	24.6946	24.1244
430	DARS	Aspartate--tRNA ligase, cytoplasmic	P14868	P14868	13	13	13	29.9	29.9	29.9	57.136	0	33.647	125270000	37	26	24.4749	23.4566
435	EZR	Ezrin	P15311	P15311	8	8	4	12.6	12.6	6.3	69.412	0	13.859	147230000	32	13	25.0315	23.8225
437	NME1	Nucleoside diphosphate kinase A	P15531	P15531	8	8	3	53.3	53.3	22.4	17.149	0	33.695	1026200000	9	35	27.823	27.0475
438	RPS2	40S ribosomal protein S2	P15880	P15880	10	10	10	39.2	39.2	39.2	31.324	0	31.697	3168200000	18	62	28.6824	29.2757
439	DSP	Desmoplakin	P15924	P15924	22	22	22	7.9	7.9	7.9	331.77	0	37.963	181920000	163	34	23.9895	24.6653
441	CBR1	Carbonyl reductase [NADPH] 1	P16152	P16152;O75828	3	3	3	15.2	15.2	15.2	30.375	0	19.931	22382000	17	10	23.3944	22.7072
444	HIST1H1C	Histone H1.2	P16403	P16403;Q02539;P22492	5	5	1	23.5	23.5	7.5	21.364	0	14.547	294010000	9	23	25.1735	26.0977
446	ATP2A2	Sarcoplasmic/endoplasmic reticulum calcium ATPase 2	P16615	P16615;O14983;Q93084	6	6	6	7.3	7.3	7.3	114.76	0	17.766	25587000	46	8	22.5161	21.9365
447	STMN1	Stathmin	P16949	P16949;Q93045	5	5	5	29.5	29.5	29.5	17.302	0	8.8544	69122000	9	13	24.4017	23.9286
448	YBX3	Y-box-binding protein 3	P16989	P16989	12	7	7	43.5	32.5	32.5	40.089	0	113.88	417040000	13	28	25.9358	26.2553
450	GOT1	Aspartate aminotransferase, cytoplasmic	P17174	P17174	3	3	3	8.2	8.2	8.2	46.247	0	4.3938	26573000	22	5	23.2846	22.4134
451	UBTF	Nucleolar transcription factor 1	P17480	P17480	7	7	7	11.1	11.1	11.1	89.405	0	13.189	107390000	34	14	23.7269	23.8809
453	CTPS1	CTP synthase 1	P17812	P17812	6	6	6	11.5	11.5	11.5	66.69	0	10.571	38545000	30	12	23.802	22.9345
454	DDX5	Probable ATP-dependent RNA helicase DDX5	P17844	P17844	19	12	12	27.7	17.3	17.3	69.147	0	23.444	306130000	32	33	24.5799	25.6572
456	TCP1	T-complex protein 1 subunit alpha	P17987	P17987	19	19	19	38.5	38.5	38.5	60.343	0	87.353	1205100000	31	61	26.4263	26.3759
457	RPL35A	60S ribosomal protein L35a	P18077	P18077	6	6	6	29.1	29.1	29.1	12.538	0	14.723	1040300000	7	25	27.7223	28.5076
458	RPL7	60S ribosomal protein L7	P18124	P18124	11	11	11	34.3	34.3	34.3	29.225	0	75.334	4937900000	12	81	29.3218	29.928
459	VCL	Vinculin	P18206	P18206	11	11	11	10.4	10.4	10.4	123.8	0	26.753	101190000	75	13	23.6168	22.6653
461	PGAM1	Phosphoglycerate mutase 1	P18669	P18669;P15259	4	4	4	22	22	22	28.804	0	13.472	106470000	13	11	24.9514	23.3645
462	RCC1	Regulator of chromosome condensation	P18754	P18754	4	4	4	15.4	15.4	15.4	44.969	0	12.65	197250000	17	6	26.6431	26.0896
466	NCL	Nucleolin	P19338	P19338	20	20	20	22.1	22.1	22.1	76.613	0	117.63	3235800000	35	99	27.5603	28.2123
469	SRM	Spermidine synthase	P19623	P19623	3	3	3	11.6	11.6	11.6	33.824	0	6.7894	17669000	15	8	23.0724	22.5675
470	CSNK2A2	Casein kinase II subunit alpha	P19784	P19784	5	5	5	18	18	18	41.213	0	17.752	95551000	19	11	23.7705	24.5689
472	EIF2S2	Eukaryotic translation initiation factor 2 subunit 2	P20042	P20042	6	6	6	25.2	25.2	25.2	38.388	0	13.301	55213000	20	10	23.9252	23.6714
476	PSMB1	Proteasome subunit beta type-1	P20618	P20618	4	4	4	17.4	17.4	17.4	26.489	0	8.1051	102950000	14	11	24.5829	24.805
480	GSTM3	Glutathione S-transferase Mu 3	P21266	P21266;P46439	3	3	2	14.2	14.2	10.2	26.559	0	6.9185	32359000	17	5	23.9572	22.7586
482	FLNA	Filamin-A	P21333	P21333	24	24	22	12.7	12.7	11.8	280.74	0	97.471	326600000	134	54	25.0337	24.253
486	PCMT1	Protein-L-isoaspartate(D-aspartate) O-methyltransferase	P22061	P22061	3	3	3	11.9	11.9	11.9	24.636	0	3.6062	73979000	12	3	24.4747	25.1867
487	FBL	rRNA 2-O-methyltransferase fibrillarin	P22087	P22087	3	3	3	13.7	13.7	13.7	33.784	0	7.2064	45862000	19	6	23.794	24.5123
488	GART	Trifunctional purine biosynthetic protein adenosine-3;Phosphoribosylamine--glycine ligase;Phosphoribosylformylglycinamidine cyclo-ligase;Phosphoribosylglycinamide formyltransferase	P22102	P22102	7	7	7	7.1	7.1	7.1	107.77	0	10.594	40196000	48	9	23.4476	22.891
489	PAICS	Multifunctional protein ADE2;Phosphoribosylaminoimidazole-succinocarboxamide synthase;Phosphoribosylaminoimidazole carboxylase	P22234	P22234	16	16	16	34.1	34.1	34.1	47.079	0	56.581	903050000	19	57	26.1426	26.3962
490	UBA1	Ubiquitin-like modifier-activating enzyme 1	P22314	P22314	16	16	16	19.4	19.4	19.4	117.85	0	93.504	591740000	54	59	26.3794	25.2131
491	NME2;NME2P1	Nucleoside diphosphate kinase B;Putative nucleoside diphosphate kinase	P22392;O60361	P22392;O60361	7	2	2	42.1	11.2	11.2	17.298	0	2.9429	33312000	11	8	24.0683	23.2843
492	HNRNPA2B1	Heterogeneous nuclear ribonucleoproteins A2/B1	P22626	P22626	8	8	8	24.6	24.6	24.6	37.429	0	23.959	1087300000	20	32	27.4517	27.8574
494	SFPQ	Splicing factor, proline- and glutamine-rich	P23246	P23246	12	12	11	20.4	20.4	19.2	76.149	0	44.299	779000000	30	42	27.0879	27.554
495	PPIB	Peptidyl-prolyl cis-trans isomerase B	P23284	P23284	8	8	8	36.6	36.6	36.6	23.742	0	32.151	293140000	12	32	25.581	25.5878
497	WARS	Tryptophan--tRNA ligase, cytoplasmic;T1-TrpRS;T2-TrpRS	P23381	P23381	6	6	6	14.6	14.6	14.6	53.165	0	17.468	40902000	23	11	23.9573	22.2182
498	RPS3	40S ribosomal protein S3	P23396	P23396	15	15	15	59.3	59.3	59.3	26.688	0	58.283	3627000000	19	116	28.669	29.3634
499	AHCY	Adenosylhomocysteinase	P23526	P23526	10	10	10	22.5	22.5	22.5	47.716	0	30.653	347260000	20	23	26.0073	25.1268
500	CFL1	Cofilin-1	P23528	P23528;Q9Y281	4	4	4	28.9	28.9	28.9	18.502	0	13.293	208020000	10	11	26.2736	24.785
501	EIF4B	Eukaryotic translation initiation factor 4B	P23588	P23588	5	5	5	9.7	9.7	9.7	69.15	0	11.512	223670000	27	10	26.1569	25.4257
504	EEF1B2	Elongation factor 1-beta	P24534	P24534	5	5	5	32.4	32.4	32.4	24.763	0	25.738	107230000	12	18	25.0609	24.8657
507	ACAT1	Acetyl-CoA acetyltransferase, mitochondrial	P24752	P24752	4	4	4	12.4	12.4	12.4	45.199	0	26.1	75601000	23	7	24.5896	23.2215
508	POLR2A	DNA-directed RNA polymerase II subunit RPB1	P24928	P24928	3	3	3	1.8	1.8	1.8	217.17	0	3.8484	10923000	96	5	21.2653	21.723
509	MCM3	DNA replication licensing factor MCM3	P25205	P25205	10	10	10	15.1	15.1	15.1	90.98	0	33.927	90888000	51	28	23.5331	23.1143
510	RPS12	40S ribosomal protein S12	P25398	P25398	8	8	8	57.6	57.6	57.6	14.515	0	28.812	1076700000	7	35	27.3217	27.9159
512	DNAJB1	DnaJ homolog subfamily B member 1	P25685	P25685;Q9UDY4	3	3	3	8.5	8.5	8.5	38.044	0	4.9834	29408000	18	4	23.8445	22.6444
513	ATP5A1	ATP synthase subunit alpha, mitochondrial	P25705	P25705	10	10	10	21.9	21.9	21.9	59.75	0	33.029	133680000	31	25	24.4551	23.9339
514	PSMA1	Proteasome subunit alpha type-1	P25786	P25786;B4DEV8	7	7	7	25.9	25.9	25.9	29.555	0	29.283	165270000	17	16	25.3646	25.1726
515	PSMA3	Proteasome subunit alpha type-3	P25788	P25788	6	6	6	27.1	27.1	27.1	28.433	0	11.462	216340000	13	9	26.1196	25.9921
516	PSMA4	Proteasome subunit alpha type-4	P25789	P25789	6	6	6	18	18	18	29.483	0	7.8754	1032600000	13	13	29.0764	28.8879
518	DDX6	Probable ATP-dependent RNA helicase DDX6	P26196	P26196	11	11	11	28.8	28.8	28.8	54.416	0	66.115	308540000	28	48	24.7929	25.2532
519	DNMT1	DNA (cytosine-5)-methyltransferase 1	P26358	P26358	5	5	5	4.4	4.4	4.4	183.16	0	11.215	88612000	76	8	25.8816	24.6788
520	U2AF2	Splicing factor U2AF 65 kDa subunit	P26368	P26368	3	3	3	5.9	5.9	5.9	53.5	0	3.5957	2956600000	15	4	30.4851	30.8161
521	RPL13	60S ribosomal protein L13	P26373	P26373	10	10	10	43.6	43.6	43.6	24.261	0	41.804	4447300000	9	35	30.0009	30.6268
522	HMGB2	High mobility group protein B2	P26583	P26583	4	3	3	22.5	18.2	18.2	24.033	0	9.9437	87062000	6	6	25.0129	23.701
523	PTBP1	Polypyrimidine tract-binding protein 1	P26599	P26599	3	3	3	6.2	6.2	6.2	57.221	0	7.9673	297930000	19	11	27.3541	26.4102
524	TARS	Threonine--tRNA ligase, cytoplasmic	P26639	P26639;A2RTX5	9	9	9	13	13	13	83.434	0	17.465	126290000	42	14	24.7758	23.8646
525	VARS	Valine--tRNA ligase	P26640	P26640	10	10	10	10.5	10.5	10.5	140.47	0	36.155	111260000	59	18	24.4895	24.1812
526	EEF1G	Elongation factor 1-gamma	P26641	P26641	10	10	10	19.2	19.2	19.2	50.118	0	69.622	646190000	24	45	26.4074	25.6081
527	YWHAQ	14-3-3 protein theta	P27348	P27348	10	8	8	29.4	22	22	27.764	0	73.78	863010000	14	24	28.2974	28.3555
529	RPL10	60S ribosomal protein L10	P27635	P27635;Q96L21	7	7	7	20.6	20.6	20.6	24.604	0	29.586	1126200000	8	39	27.4605	27.4658
531	APEX1	DNA-(apurinic or apyrimidinic site) lyase;DNA-(apurinic or apyrimidinic site) lyase, mitochondrial	P27695	P27695	5	5	5	15.7	15.7	15.7	35.554	0	32.307	191220000	14	11	25.5608	24.1747
532	CAD	CAD protein;Glutamine-dependent carbamoyl-phosphate synthase;Aspartate carbamoyltransferase;Dihydroorotase	P27708	P27708	8	8	8	4	4	4	242.98	0	11.497	31562000	103	14	22.777	21.677
533	CALR	Calreticulin	P27797	P27797	4	4	4	13.9	13.9	13.9	48.141	0	26.316	273160000	21	13	26.523	24.9562
534	MAP4	Microtubule-associated protein 4	P27816	P27816	18	18	18	21.5	21.5	21.5	121	0	57.964	255810000	64	52	24.8887	25.3142
535	CANX	Calnexin	P27824	P27824	5	5	5	8.3	8.3	8.3	67.567	0	39.525	92346000	32	8	24.9034	23.8659
536	PSMA5	Proteasome subunit alpha type-5	P28066	P28066	5	5	5	24.5	24.5	24.5	26.411	0	17.87	212350000	11	13	25.5259	25.543
537	PSMB4	Proteasome subunit beta type-4	P28070	P28070	3	3	3	12.9	12.9	12.9	29.204	0	7.8067	227140000	11	10	26.0478	26.219
538	PSMB6	Proteasome subunit beta type-6	P28072	P28072	4	4	4	16.7	16.7	16.7	25.357	0	6.6405	244310000	11	11	26.4957	25.5419
539	PSMB5	Proteasome subunit beta type-5	P28074	P28074	6	6	6	23.2	23.2	23.2	28.48	0	24.951	339950000	15	17	26.2154	25.9838
544	LAP3	Cytosol aminopeptidase	P28838	P28838	11	11	11	27.2	27.2	27.2	56.166	0	60.042	318710000	29	39	26.1119	26.0145
548	TKT	Transketolase	P29401	P29401	7	7	7	14.1	14.1	14.1	67.877	0	21.702	139630000	25	17	24.7424	23.5423
549	EEF1D	Elongation factor 1-delta	P29692	P29692	10	10	10	45.6	45.6	45.6	31.121	0	61.19	588620000	16	36	27.012	26.3804
550	MARCKS	Myristoylated alanine-rich C-kinase substrate	P29966	P29966	11	11	11	48.2	48.2	48.2	31.554	0	82.25	197480000	14	31	25.3857	24.3471
552	PRDX6	Peroxiredoxin-6	P30041	P30041	7	7	7	34.8	34.8	34.8	25.035	0	20.84	144100000	15	25	24.8765	24.1178
556	PRDX3	Thioredoxin-dependent peroxide reductase, mitochondrial	P30048	P30048	3	3	3	11.3	11.3	11.3	27.692	0	4.6073	50949000	15	6	23.6733	23.727
557	RPL12	60S ribosomal protein L12	P30050	P30050	7	7	7	55.8	55.8	55.8	17.818	0	80.573	2396500000	9	47	28.9778	29.2843
558	ECHS1	Enoyl-CoA hydratase, mitochondrial	P30084	P30084	2	2	2	7.9	7.9	7.9	31.387	0	8.1486	34482000	18	4	24.0259	22.8399
561	PDIA3	Protein disulfide-isomerase A3	P30101	P30101	12	12	12	25	25	25	56.782	0	48.409	499440000	29	21	26.5637	25.6261
562	PPP2R1A	Serine/threonine-protein phosphatase 2A 65 kDa regulatory subunit A alpha isoform	P30153	P30153	6	6	6	11.7	11.7	11.7	65.308	0	12.925	91056000	32	10	25.228	24.1798
565	ADSS	Adenylosuccinate synthetase isozyme 2	P30520	P30520	4	4	4	11	11	11	50.097	0	12.723	12607000	20	6	22.1825	21.4473
567	ADSL	Adenylosuccinate lyase	P30566;A0A1W2PRX2	P30566;A0A1W2PRX2	2	2	2	4.5	4.5	4.5	54.889	0	7.0382	25397000	25	5	23.9375	23.1679
569	POLR2B	DNA-directed RNA polymerase II subunit RPB2	P30876	P30876	4	4	4	5.3	5.3	5.3	133.9	0	6.396	20433000	59	4	21.8629	22.1308
572	GDI1	Rab GDP dissociation inhibitor alpha	P31150	P31150	9	5	5	23.9	13.6	13.6	50.582	0	12.091	24827000	25	10	22.9142	21.8224
573	MAT2A	S-adenosylmethionine synthase isoform type-2	P31153	P31153	6	6	6	15.9	15.9	15.9	43.66	0	13.555	56513000	18	10	24.3922	23.6597
574	DNAJA1	DnaJ homolog subfamily A member 1	P31689	P31689	5	5	5	16.1	16.1	16.1	44.868	0	13.182	91109000	21	13	24.4938	23.8199
577	ATIC	Bifunctional purine biosynthesis protein PURH;Phosphoribosylaminoimidazolecarboxamide formyltransferase;IMP cyclohydrolase	P31939	P31939	10	10	10	20.6	20.6	20.6	64.615	0	32.048	197270000	38	31	24.6762	23.7111
578	HNRNPH3	Heterogeneous nuclear ribonucleoprotein H3	P31942	P31942	3	3	3	13	13	13	36.926	0	5.0699	26573000	15	5	22.5588	23.2252
579	HNRNPH1	Heterogeneous nuclear ribonucleoprotein H;Heterogeneous nuclear ribonucleoprotein H, N-terminally processed	P31943	P31943	11	11	7	29.8	29.8	17.4	49.229	0	59.775	525520000	18	43	26.6687	26.7595
580	YWHAB	14-3-3 protein beta/alpha;14-3-3 protein beta/alpha, N-terminally processed	P31946	P31946	11	9	7	50	42.7	36.2	28.082	0	138.17	2213100000	14	31	28.9652	29.1565
581	STIP1	Stress-induced-phosphoprotein 1	P31948	P31948	13	13	13	26	26	26	62.639	0	31.917	404710000	35	29	25.395	24.7531
583	PRDX2	Peroxiredoxin-2	P32119	P32119	6	5	5	23.7	18.2	18.2	21.892	0	7.6331	163540000	13	16	25.1556	24.447
584	ARRB2	Beta-arrestin-2	P32121	P32121;P49407	11	11	11	29.3	29.3	29.3	46.105	0	88.458	772640000	21	43	26.1321	27.0465
585	PYCR1	Pyrroline-5-carboxylate reductase 1, mitochondrial	P32322	P32322	10	10	9	35.4	35.4	31.3	33.36	0	82.984	387350000	15	34	25.5462	26.9873
587	RPL9	60S ribosomal protein L9	P32969	P32969	6	6	6	32.3	32.3	32.3	21.863	0	24.374	505180000	9	30	26.337	27.2467
588	KIF5B	Kinesin-1 heavy chain	P33176	P33176;O60282;Q12840	21	21	21	25	25	25	109.68	0	81.866	225520000	60	43	24.7771	24.8653
589	CSTF2;CSTF2T	Cleavage stimulation factor subunit 2;Cleavage stimulation factor subunit 2 tau variant	P33240;Q9H0L4	P33240;Q9H0L4	4	4	4	7.8	7.8	7.8	60.959	0	6.952	56252000	24	8	23.4072	22.9832
591	MCM4	DNA replication licensing factor MCM4	P33991	P33991;Q9UJA3	11	11	11	12.6	12.6	12.6	96.557	0	20.343	156840000	45	26	24.861	24.1377
593	MCM7	DNA replication licensing factor MCM7	P33993	P33993	8	8	8	12.4	12.4	12.4	81.307	0	21.427	95482000	38	17	24.1468	23.9181
594	SHMT2	Serine hydroxymethyltransferase, mitochondrial	P34897	P34897	8	8	8	14.9	14.9	14.9	55.992	0	15.925	149660000	29	16	24.8195	23.8248
595	HSPA4	Heat shock 70 kDa protein 4	P34932	P34932	28	28	28	43.7	43.7	43.7	94.33	0	204.32	1370100000	50	102	26.6333	26.3628
601	RFC1	Replication factor C subunit 1	P35251	P35251	4	4	4	5.2	5.2	5.2	128.25	0	11.964	15439000	57	7	21.8867	22.0621
602	RPL22	60S ribosomal protein L22	P35268	P35268	4	4	4	31.2	31.2	31.2	14.787	0	19.144	1570200000	4	18	28.5512	29.1522
604	AGL	Glycogen debranching enzyme;4-alpha-glucanotransferase;Amylo-alpha-1,6-glucosidase	P35573	P35573	3	3	3	2.3	2.3	2.3	174.76	0	2.5593	22647000	93	3	23.0321	22.832
605	MYH9	Myosin-9	P35579	P35579	28	28	23	15.6	15.6	13.2	226.53	0	117.36	306320000	104	46	24.4443	24.0703
606	MYH10	Myosin-10	P35580	P35580	13	10	9	8.2	6.4	6	229	0	32.92	52536000	102	16	23.0301	22.9291
607	COPB2	Coatomer subunit beta	P35606	P35606	13	13	13	17.8	17.8	17.8	102.49	0	63.747	183300000	48	35	24.3215	24.4895
608	ADD1	Alpha-adducin	P35611	P35611	5	5	5	9.5	9.5	9.5	80.954	0	13.009	30835000	27	8	22.3341	22.071
609	FUS	RNA-binding protein FUS	P35637	P35637	5	3	3	11.6	9.9	9.9	53.425	0	19.877	86585000	13	10	24.1594	24.9613
611	PSMC2	26S protease regulatory subunit 7	P35998	P35998	11	11	11	29.3	29.3	29.3	48.633	0	55.578	137760000	28	13	25.2021	24.3585
614	CPOX	Oxygen-dependent coproporphyrinogen-III oxidase, mitochondrial	P36551	P36551	3	3	3	7.7	7.7	7.7	50.151	0	3.5943	10716000	27	4	22.5272	21.9737
615	RPL4	60S ribosomal protein L4	P36578	P36578	20	20	20	38.9	38.9	38.9	47.697	0	81.681	3179900000	16	127	28.4396	29.0346
619	SRP14	Signal recognition particle 14 kDa protein	P37108	P37108	2	2	2	9.6	9.6	9.6	14.57	0	4.4246	61915000	7	3	24.587	24.3969
622	TAGLN2	Transgelin-2	P37802	P37802;Q9UI15	4	4	4	22.1	22.1	22.1	22.391	0	16.081	213510000	13	10	26.3665	26.1724
623	TALDO1	Transaldolase	P37837	P37837	6	6	6	19.9	19.9	19.9	37.54	0	14.753	158180000	17	17	25.4968	24.596
624	ETFB	Electron transfer flavoprotein subunit beta	P38117	P38117	5	5	5	22.4	22.4	22.4	27.843	0	17.007	101430000	14	10	24.5881	23.7685
625	RBMX;RBMXL1	RNA-binding motif protein, X chromosome;RNA-binding motif protein, X chromosome, N-terminally processed;RNA binding motif protein, X-linked-like-1	P38159;Q96E39	P38159;Q96E39;O75526;Q8N7X1	13	13	13	33.2	33.2	33.2	42.331	0	53.197	671400000	25	37	26.3074	27.1233
626	COIL	Coilin	P38432	P38432	7	7	7	15.3	15.3	15.3	62.608	0	41.495	426210000	26	20	26.936	27.5619
628	HSPA9	Stress-70 protein, mitochondrial	P38646	P38646	19	19	19	34.9	34.9	34.9	73.68	0	76.858	642080000	38	54	26.4452	25.9071
629	EIF4A3	Eukaryotic initiation factor 4A-III;Eukaryotic initiation factor 4A-III, N-terminally processed	P38919	P38919	8	5	5	15.3	13.1	13.1	46.871	0	15.474	82953000	23	13	24.4048	24.5089
630	RPS19	40S ribosomal protein S19	P39019	P39019	7	7	7	32.4	32.4	32.4	16.06	0	14.314	1312800000	10	32	27.921	28.4287
631	RPL3	60S ribosomal protein L3	P39023	P39023;Q92901	12	12	12	26.8	26.8	26.8	46.108	0	51.49	2530600000	19	40	28.0999	28.7815
632	DDOST	Dolichyl-diphosphooligosaccharide--protein glycosyltransferase 48 kDa subunit	P39656	P39656	4	4	4	9.4	9.4	9.4	50.8	0	6.3598	23920000	23	8	23.2344	22.4185
633	ANP32A;ANP32D;ANP32C	Acidic leucine-rich nuclear phosphoprotein 32 family member A;Acidic leucine-rich nuclear phosphoprotein 32 family member D;Acidic leucine-rich nuclear phosphoprotein 32 family member C	P39687;O95626;O43423	P39687;O95626;O43423	3	3	3	8.4	8.4	8.4	28.585	0	6.1993	91172000	9	12	25.3529	24.4228
637	CCT6A	T-complex protein 1 subunit zeta	P40227	P40227;Q92526	12	12	12	23.9	23.9	23.9	58.024	0	31.225	681120000	26	43	26.5436	26.7986
638	RPL13A	60S ribosomal protein L13a	P40429	P40429;Q6NVV1	9	9	9	35	35	35	23.577	0	35.723	1710900000	9	55	28.6206	29.5223
640	MDH1	Malate dehydrogenase, cytoplasmic	P40925	P40925	4	4	4	14.4	14.4	14.4	36.426	0	6.2748	45317000	15	5	24.0377	22.6534
641	MDH2	Malate dehydrogenase, mitochondrial	P40926	P40926	5	5	5	17.5	17.5	17.5	35.503	0	9.4184	114890000	21	22	25.1793	24.5034
643	HADHA	Trifunctional enzyme subunit alpha, mitochondrial;Long-chain enoyl-CoA hydratase;Long chain 3-hydroxyacyl-CoA dehydrogenase	P40939	P40939	6	6	6	8.9	8.9	8.9	82.999	0	12.978	53350000	41	11	23.3392	22.8844
644	EIF2S3;EIF2S3L	Eukaryotic translation initiation factor 2 subunit 3;Putative eukaryotic translation initiation factor 2 subunit 3-like protein	P41091;Q2VIR3;F8W810	P41091;Q2VIR3;F8W810	7	7	7	19.9	19.9	19.9	51.109	0	36.827	161340000	21	19	24.7041	24.3435
649	GARS	Glycine--tRNA ligase	P41250	P41250	5	5	5	6.6	6.6	6.6	83.165	0	11.749	82823000	40	10	24.1561	22.9409
650	IARS	Isoleucine--tRNA ligase, cytoplasmic	P41252	P41252	16	16	16	14.4	14.4	14.4	144.5	0	32.396	122510000	58	35	23.5999	22.8835
654	TMPO	Lamina-associated polypeptide 2, isoform alpha;Thymopoietin;Thymopentin	P42166	P42166	7	7	7	12	12	12	75.491	0	16.293	56294000	36	13	23.9316	22.8137
655	SKIV2L2	Superkiller viralicidic activity 2-like 2	P42285	P42285	5	5	5	5.7	5.7	5.7	117.8	0	11.077	29527000	58	12	22.2249	22.4326
658	RPS27	40S ribosomal protein S27	P42677	P42677	5	5	3	40.5	40.5	15.5	9.461	0	14.825	1230800000	4	17	28.8989	29.0491
659	RBM34	RNA-binding protein 34	P42696	P42696	4	4	4	11.4	11.4	11.4	48.564	0	6.8075	8165000	27	6	20.8419	21.7968
660	LRPPRC	Leucine-rich PPR motif-containing protein, mitochondrial	P42704	P42704	20	20	20	15.1	15.1	15.1	157.9	0	45.621	334560000	90	44	25.1023	24.6809
662	RPL35	60S ribosomal protein L35	P42766	P42766	3	3	3	26	26	26	14.551	0	13.185	1890800000	3	12	29.6504	29.888
664	MATR3	Matrin-3	P43243	P43243	5	5	5	6.4	6.4	6.4	94.622	0	7.3871	17741000	37	5	22.6977	22.5467
665	MSH2	DNA mismatch repair protein Msh2	P43246	P43246	5	5	5	5.5	5.5	5.5	104.74	0	9.0407	25899000	45	6	22.8704	21.865
666	RANBP1	Ran-specific GTPase-activating protein	P43487	P43487	3	3	3	15.4	15.4	15.4	23.31	0	13.22	113900000	8	8	25.743	24.7584
668	PSMC4	26S protease regulatory subunit 6B	P43686	P43686	3	3	3	7.7	7.7	7.7	47.366	0	7.0812	42826000	25	7	24.1361	23.3247
673	MKI67	Antigen KI-67	P46013	P46013	13	13	13	7.1	7.1	7.1	358.69	0	26.106	50874000	179	20	22.1741	23.2943
674	RANGAP1	Ran GTPase-activating protein 1	P46060	P46060	5	5	5	9.9	9.9	9.9	63.541	0	9.8922	58393000	27	9	24.521	23.7688
675	NOP2	Probable 28S rRNA (cytosine(4447)-C(5))-methyltransferase	P46087	P46087	11	11	11	16.1	16.1	16.1	89.301	0	37.299	103720000	32	22	23.6703	24.3524
676	CRKL	Crk-like protein	P46109	P46109	2	2	2	9.6	9.6	9.6	33.777	0	3.46	15356000	16	5	22.5414	22.0986
681	RPL27A	60S ribosomal protein L27a	P46776	P46776	6	6	6	35.1	35.1	35.1	16.561	0	21.027	2507300000	7	27	29.3541	29.9699
682	RPL5	60S ribosomal protein L5	P46777	P46777	13	13	13	35	35	35	34.362	0	49.228	3404700000	11	93	28.7908	29.2119
683	RPL21	60S ribosomal protein L21	P46778	P46778	6	6	6	35	35	35	18.565	0	7.6754	256330000	6	13	25.6604	26.7439
684	RPL28	60S ribosomal protein L28	P46779	P46779	3	3	3	19	19	19	15.747	0	7.6172	1182100000	8	17	28.6134	29.3665
685	RPS9	40S ribosomal protein S9	P46781	P46781	11	11	11	39.7	39.7	39.7	22.591	0	36.149	4252600000	11	52	28.6722	29.2413
686	RPS5	40S ribosomal protein S5;40S ribosomal protein S5, N-terminally processed	P46782	P46782	8	8	8	27.9	27.9	27.9	22.876	0	40.379	1987000000	10	31	28.5984	29.2252
687	RPS10;RPS10P5	40S ribosomal protein S10;Putative 40S ribosomal protein S10-like	P46783;Q9NQ39;A0A1W2PQS6	P46783;Q9NQ39;A0A1W2PQS6	5	5	5	24.2	24.2	24.2	18.898	0	33.628	517050000	8	13	26.9151	27.7363
692	STT3A	Dolichyl-diphosphooligosaccharide--protein glycosyltransferase subunit STT3A	P46977	P46977	2	2	2	2.3	2.3	2.3	80.529	0	2.6885	6551900	29	3	21.3591	20.1523
695	CAPZB	F-actin-capping protein subunit beta	P47756	P47756	4	4	4	18.4	18.4	18.4	31.35	0	12.206	40628000	17	5	23.4142	22.9063
696	QARS	Glutamine--tRNA ligase	P47897	P47897	2	2	2	3.4	3.4	3.4	87.798	0	4.6508	14451000	45	5	22.8754	21.5175
701	PIP4K2A;PIP4K2B	Phosphatidylinositol 5-phosphate 4-kinase type-2 alpha;Phosphatidylinositol 5-phosphate 4-kinase type-2 beta	P48426;P78356	P48426;P78356	2	2	2	5.7	5.7	5.7	46.224	0	2.0754	2679800	18	3	19.9236	19.4782
702	ARCN1	Coatomer subunit delta	P48444	P48444	6	6	6	11.9	11.9	11.9	57.21	0	10.116	85260000	27	13	24.3922	24.0052
704	PRRC2A	Protein PRRC2A	P48634	P48634	12	12	12	9.6	9.6	9.6	228.86	0	21.864	79368000	106	17	23.6984	24.1469
705	CCT5	T-complex protein 1 subunit epsilon	P48643	P48643	20	20	20	29.8	29.8	29.8	59.67	0	49.321	1093100000	33	52	27.2024	26.9789
706	CSNK1A1	Casein kinase I isoform alpha	P48729	P48729;Q8N752	3	3	3	11.3	11.3	11.3	38.914	0	31.617	61542000	19	5	23.9035	22.8088
711	RPL34	60S ribosomal protein L34	P49207	P49207	3	3	3	13.7	13.7	13.7	13.293	0	6.1294	1157200000	6	11	28.1627	28.7911
712	NASP	Nuclear autoantigenic sperm protein	P49321	P49321	20	20	20	34.1	34.1	34.1	85.237	0	109.07	1000200000	43	67	26.3695	26.3965
713	FASN	Fatty acid synthase;[Acyl-carrier-protein] S-acetyltransferase;[Acyl-carrier-protein] S-malonyltransferase;3-oxoacyl-[acyl-carrier-protein] synthase;3-oxoacyl-[acyl-carrier-protein] reductase;3-hydroxyacyl-[acyl-carrier-protein] dehydratase;Enoyl-[acyl-carrier-protein] reductase;Oleoyl-[acyl-carrier-protein] hydrolase	P49327	P49327	45	45	45	20.2	20.2	20.2	273.42	0	253.45	2690200000	125	150	26.8478	27.2946
714	CCT3	T-complex protein 1 subunit gamma	P49368	P49368	18	18	18	33	33	33	60.533	0	65.679	599300000	31	62	26.2479	26.3256
715	TUFM	Elongation factor Tu, mitochondrial	P49411	P49411	10	10	10	24.8	24.8	24.8	49.541	0	43.772	328820000	30	23	25.9636	24.6883
718	AARS	Alanine--tRNA ligase, cytoplasmic	P49588	P49588	11	11	11	15.2	15.2	15.2	106.81	0	35.745	151010000	51	18	24.3169	23.3546
720	SARS	Serine--tRNA ligase, cytoplasmic	P49591	P49591	6	6	6	16	16	16	58.777	0	14.224	46178000	27	9	23.4658	22.8875
723	CSNK1E;CSNK1D	Casein kinase I isoform epsilon;Casein kinase I isoform delta	P49674;P48730	P49674;P48730	4	4	4	11.5	11.5	11.5	47.315	0	12.525	83483000	22	13	24.3169	24.26
724	CTCF	Transcriptional repressor CTCF	P49711	P49711	2	2	2	2.9	2.9	2.9	82.785	0.0018349	1.6874	2212400	24	2	19.3937	19.8028
726	PSMB2	Proteasome subunit beta type-2	P49721	P49721	5	5	5	25.4	25.4	25.4	22.836	0	9.4998	62236000	10	13	23.4665	23.7353
727	MCM2	DNA replication licensing factor MCM2	P49736	P49736	12	12	12	16.8	16.8	16.8	101.89	0	39.669	208200000	44	43	25.0937	25.0973
730	RBM25	RNA-binding protein 25	P49756	P49756	5	5	5	8.4	8.4	8.4	100.18	0	8.8852	18308000	33	5	22.9364	22.7245
736	IDH3A	Isocitrate dehydrogenase [NAD] subunit alpha, mitochondrial	P50213	P50213	3	3	3	8.5	8.5	8.5	39.591	0	7.2146	26431000	21	7	22.8701	22.5863
737	GDI2	Rab GDP dissociation inhibitor beta	P50395	P50395	9	9	5	22.7	22.7	12.4	50.663	0	45.707	187670000	28	15	25.3393	24.4511
740	ST13;ST13P5;ST13P4	Hsc70-interacting protein;Putative protein FAM10A5;Putative protein FAM10A4	P50502;Q8NFI4;Q8IZP2	P50502;Q8NFI4;Q8IZP2	5	5	5	15.7	15.7	15.7	41.331	0	20.548	275350000	11	17	26.1854	25.1336
741	DNM2	Dynamin-2	P50570	P50570;Q05193;Q9UQ16	4	4	4	6.8	6.8	6.8	98.063	0	14.063	14717000	48	9	21.8709	21.1639
746	RPL14	60S ribosomal protein L14	P50914	P50914	5	5	5	24.7	24.7	24.7	23.432	0	32.977	1163100000	6	30	27.9412	28.9537
747	CCT8	T-complex protein 1 subunit theta	P50990	P50990	23	23	23	43.2	43.2	43.2	59.62	0	72.472	1645800000	37	82	27.1212	27.3099
748	CCT4	T-complex protein 1 subunit delta	P50991	P50991	16	16	16	32.5	32.5	32.5	57.924	0	50.32	825630000	33	42	26.4532	26.3269
750	FXR1	Fragile X mental retardation syndrome-related protein 1	P51114	P51114	17	17	15	31.7	31.7	29.1	69.72	0	61.682	686920000	28	43	27.0513	27.5718
751	FXR2	Fragile X mental retardation syndrome-related protein 2	P51116	P51116	14	12	12	27.9	25.6	25.6	74.222	0	48.552	279870000	35	28	25.5665	25.8251
752	RAB5C;RAB5A;RAB5B	Ras-related protein Rab-5C;Ras-related protein Rab-5A;Ras-related protein Rab-5B	P51148;K7ERQ8;P20339;P61020	P51148;K7ERQ8;P20339;P61020	4	4	4	22.2	22.2	22.2	23.482	0	6.3074	35349000	11	6	23.9327	22.8928
763	HSD17B4	Peroxisomal multifunctional enzyme type 2;(3R)-hydroxyacyl-CoA dehydrogenase;Enoyl-CoA hydratase 2	P51659	P51659	8	8	8	12.9	12.9	12.9	79.685	0	18.521	63233000	42	15	23.3987	23.2403
768	HNRNPA3	Heterogeneous nuclear ribonucleoprotein A3	P51991	P51991	9	9	9	21.4	21.4	21.4	39.594	0	28.349	264450000	19	27	25.5611	26.1165
769	PGD	6-phosphogluconate dehydrogenase, decarboxylating	P52209	P52209	6	6	6	15.7	15.7	15.7	53.139	0	23.204	131030000	24	13	24.8144	23.9064
770	HNRNPM	Heterogeneous nuclear ribonucleoprotein M	P52272	P52272	6	6	6	11.4	11.4	11.4	77.515	0	17.498	104820000	47	17	24.069	24.7896
771	KPNA2	Importin subunit alpha-1	P52292	P52292	9	9	9	19.5	19.5	19.5	57.861	0	53.669	189490000	20	28	25.0513	25.1242
772	KPNA1	Importin subunit alpha-5;Importin subunit alpha-5, N-terminally processed	P52294	P52294	2	2	2	5.4	5.4	5.4	60.221	0	11.855	15023000	20	7	22.3903	22.5179
774	POLR2H	DNA-directed RNA polymerases I, II, and III subunit RPABC3	P52434	P52434	2	2	2	16	16	16	17.143	0	5.6466	28365000	9	4	23.3453	23.5995
775	ARHGDIA	Rho GDP-dissociation inhibitor 1	P52565	P52565	3	3	3	15.7	15.7	15.7	23.207	0	14.742	52559000	7	12	24.1316	21.9965
776	HNRNPF	Heterogeneous nuclear ribonucleoprotein F;Heterogeneous nuclear ribonucleoprotein F, N-terminally processed	P52597	P52597	4	3	3	13.3	10.8	10.8	45.671	0	31.139	142790000	15	10	25.332	25.2366
781	MRPL12	39S ribosomal protein L12, mitochondrial	P52815;B4DLN1	P52815;B4DLN1	3	3	3	12.1	12.1	12.1	21.348	0	3.0655	18802000	8	3	22.3424	21.9974
783	CAPZA1	F-actin-capping protein subunit alpha-1	P52907	P52907	2	2	1	8.7	8.7	5.2	32.922	0	8.9467	47371000	13	6	24.3853	23.6368
787	ACLY	ATP-citrate synthase	P53396	P53396	26	26	26	28.9	28.9	28.9	120.84	0	106.84	1122100000	59	80	26.5875	27.0787
789	COPB1	Coatomer subunit beta	P53618	P53618	9	9	9	10.3	10.3	10.3	107.14	0	17.129	77984000	48	17	24.4928	24.3538
790	COPA	Coatomer subunit alpha;Xenin;Proxenin	P53621	P53621	11	11	11	9.6	9.6	9.6	138.34	0	22.448	142870000	70	24	23.8102	24.0206
795	CLNS1A	Methylosome subunit pICln	P54105	P54105	2	2	2	10.5	10.5	10.5	26.215	0	6.4912	66106000	8	7	24.3032	24.5893
797	RARS	Arginine--tRNA ligase, cytoplasmic	P54136	P54136	12	12	12	21.8	21.8	21.8	75.378	0	20.25	98863000	37	14	24.6276	23.6279
798	YARS	Tyrosine--tRNA ligase, cytoplasmic;Tyrosine--tRNA ligase, cytoplasmic, N-terminally processed	P54577	P54577	11	11	11	21.6	21.6	21.6	59.143	0	23.518	151140000	37	21	24.9051	23.9792
801	RAD23B	UV excision repair protein RAD23 homolog B	P54727	P54727;P54725	3	3	3	11.7	11.7	11.7	43.171	0	16.798	71783000	13	5	24.9129	24.0441
802	AK2	Adenylate kinase 2, mitochondrial;Adenylate kinase 2, mitochondrial, N-terminally processed	P54819	P54819	5	5	5	24.3	24.3	24.3	26.477	0	8.0299	62345000	14	10	24.2133	23.2988
803	ALDH18A1	Delta-1-pyrroline-5-carboxylate synthase;Glutamate 5-kinase;Gamma-glutamyl phosphate reductase	P54886	P54886	4	4	4	5.9	5.9	5.9	87.301	0	7.4928	15930000	45	4	22.0547	21.3065
804	EIF5	Eukaryotic translation initiation factor 5	P55010	P55010	4	4	4	9.7	9.7	9.7	49.222	0	5.0404	47620000	22	6	24.4034	24.0704
805	PSMD4	26S proteasome non-ATPase regulatory subunit 4	P55036	P55036	4	4	4	17	17	17	40.736	0	14.561	47514000	14	8	23.5471	22.3142
806	CSE1L	Exportin-2	P55060	P55060	13	13	13	15.3	15.3	15.3	110.42	0	31.037	223490000	52	27	25.4368	24.6176
807	VCP	Transitional endoplasmic reticulum ATPase	P55072	P55072	20	20	20	27.8	27.8	27.8	89.321	0	93.652	672690000	45	82	26.059	26.0701
811	ADAR	Double-stranded RNA-specific adenosine deaminase	P55265	P55265	2	2	2	1.9	1.9	1.9	136.06	0	1.8685	7742200	69	4	21.4025	21.3141
812	SEC13	Protein SEC13 homolog	P55735	P55735	4	4	4	16.8	16.8	16.8	35.54	0	30.112	83297000	13	10	24.4446	24.1853
813	NHP2L1	NHP2-like protein 1;NHP2-like protein 1, N-terminally processed	P55769	P55769	3	3	3	25	25	25	14.173	0	16.617	140420000	8	9	25.4013	26.5067
814	NPEPPS	Puromycin-sensitive aminopeptidase	P55786	P55786;A6NEC2	9	9	9	10.6	10.6	10.6	103.28	0	17.464	71196000	48	15	23.9045	22.558
818	EIF3B	Eukaryotic translation initiation factor 3 subunit B	P55884	P55884	21	21	21	26.2	26.2	26.2	92.48	0	72.002	497740000	36	54	25.3423	25.7468
827	EIF3E	Eukaryotic translation initiation factor 3 subunit E	P60228	P60228	13	13	13	30.3	30.3	30.3	52.22	0	28.759	560450000	28	50	26.5623	27.0482
830	MYL6	Myosin light polypeptide 6	P60660	P60660;P14649	6	6	6	45	45	45	16.93	0	20.951	176800000	10	18	25.8475	25.3745
831	ACTB	Actin, cytoplasmic 1;Actin, cytoplasmic 1, N-terminally processed	P60709	P60709;Q6S8J3;A5A3E0;Q562R1;P0CG38;P0CG39;Q9BYX7	12	12	1	34.9	34.9	4.5	41.736	0	129.27	6309700000	20	101	29.766	28.5958
832	EIF4A1;EIF4A2	Eukaryotic initiation factor 4A-I;Eukaryotic initiation factor 4A-II;Eukaryotic initiation factor 4A-II, N-terminally processed	P60842;Q14240	P60842;Q14240	14	14	11	27.3	27.3	25.1	46.153	0	46.615	584870000	23	51	26.043	25.2468
833	RPS20	40S ribosomal protein S20	P60866	P60866	4	4	4	28.6	28.6	28.6	13.373	0	21.045	2505000000	5	31	29.1424	29.063
834	PRPS1	Ribose-phosphate pyrophosphokinase 1	P60891	P60891;P21108	3	3	3	12.9	12.9	12.9	34.834	0	8.7114	115600000	16	4	25.4475	24.4988
835	PSMA6	Proteasome subunit alpha type-6	P60900	P60900	4	4	4	17.1	17.1	17.1	27.399	0	15.959	270190000	17	12	26.3021	26.4943
836	DSTN	Destrin	P60981	P60981	3	3	3	21.8	21.8	21.8	18.506	0	5.9742	25370000	11	5	23.602	22.7743
841	UBE2N;UBE2NL	Ubiquitin-conjugating enzyme E2 N;Putative ubiquitin-conjugating enzyme E2 N-like	P61088;Q5JXB2	P61088;Q5JXB2	2	2	2	13.8	13.8	13.8	17.138	0	7.025	70673000	10	3	25.3977	23.8673
844	COPS2	COP9 signalosome complex subunit 2	P61201	P61201	3	3	3	9.3	9.3	9.3	51.596	0	10.655	57135000	21	8	24.4085	24.175
845	ARF3;ARF1	ADP-ribosylation factor 3;ADP-ribosylation factor 1	P61204;P84077;H0YGG7;F5H423	P61204;P84077;H0YGG7;F5H423	2	2	2	16	16	16	20.601	0	5.8132	14111000	10	7	22.9355	21.9676
846	ABCE1	ATP-binding cassette sub-family E member 1	P61221	P61221	7	7	7	12.2	12.2	12.2	67.314	0	13.623	157540000	30	19	24.6236	24.4154
847	RPS3A	40S ribosomal protein S3a	P61247	P61247	12	12	12	44.3	44.3	44.3	29.945	0	32.677	6942400000	17	82	31.1645	31.564
848	PSME3	Proteasome activator complex subunit 3	P61289	P61289	5	5	5	13	13	13	29.506	0	8.9205	93635000	13	7	24.4185	24.1136
849	RPL15	60S ribosomal protein L15	P61313	P61313	6	6	6	24.5	24.5	24.5	24.146	0	16.418	2342300000	11	30	29.4913	30.3529
850	MAGOH;MAGOHB	Protein mago nashi homolog;Protein mago nashi homolog 2	P61326;Q96A72	P61326;Q96A72	3	3	3	17.1	17.1	17.1	17.163	0	6.9227	34383000	10	3	23.1035	23.1045
851	RPL27	60S ribosomal protein L27	P61353	P61353	6	6	6	43.4	43.4	43.4	15.798	0	27.167	1986600000	6	35	28.7109	29.404
852	RPL37A	60S ribosomal protein L37a	P61513	P61513;A6NKH3	3	3	3	31.5	31.5	31.5	10.275	0	5.7222	330940000	4	4	27.3084	27.4651
853	HSPE1	10 kDa heat shock protein, mitochondrial	P61604	P61604	6	6	3	52	52	23.5	10.932	0	13.357	321880000	8	18	26.177	25.5232
855	VBP1	Prefoldin subunit 3	P61758	P61758	5	5	5	19.8	19.8	19.8	22.658	0	5.0209	50711000	15	5	24.0793	23.1502
858	HNRNPK	Heterogeneous nuclear ribonucleoprotein K	P61978	P61978	13	13	13	30.5	30.5	30.5	50.976	0	45.774	955550000	23	52	26.4366	25.949
859	YWHAG	14-3-3 protein gamma;14-3-3 protein gamma, N-terminally processed	P61981	P61981	11	7	7	39.7	25.9	25.9	28.302	0	63.074	2280800000	16	27	28.6546	29.0678
860	RPS7	40S ribosomal protein S7	P62081	P62081	5	5	5	18	18	18	22.127	0	13.957	1031800000	10	15	28.7805	28.74
861	PPP1CA	Serine/threonine-protein phosphatase PP1-alpha catalytic subunit	P62136	P62136	4	4	3	13	13	10.6	37.512	0	9.7566	25529000	18	7	22.5426	21.9505
862	PPP1CB	Serine/threonine-protein phosphatase PP1-beta catalytic subunit	P62140	P62140	3	2	2	9.5	7	7	37.186	0	6.3065	7325100	17	6	21.1645	21.1944
863	PSMC1	26S protease regulatory subunit 4	P62191	P62191	10	10	10	23.4	23.4	23.4	49.184	0	17.266	53940000	25	12	23.4759	22.5636
864	PSMC5	26S protease regulatory subunit 8	P62195	P62195;Q8NB90	5	5	5	16	16	16	45.626	0	17.849	60695000	24	15	23.7056	22.896
865	RPS8	40S ribosomal protein S8	P62241	P62241	10	10	10	49	49	49	24.205	0	107.13	2625700000	9	62	28.155	28.9741
866	RPS15A	40S ribosomal protein S15a	P62244;H3BN98	P62244;H3BN98	6	6	6	43.8	43.8	43.8	14.839	0	23.043	1333200000	8	60	27.7917	28.7249
867	RPS16	40S ribosomal protein S16	P62249	P62249	11	11	11	59.6	59.6	59.6	16.445	0	36.528	2574900000	11	79	27.9442	28.8926
868	YWHAE	14-3-3 protein epsilon	P62258	P62258;P31947	22	22	20	70.2	70.2	63.1	29.174	0	133.73	8560800000	17	163	30.1831	30.6132
869	RPS14	40S ribosomal protein S14	P62263	P62263	7	7	7	38.4	38.4	38.4	16.273	0	60.074	3171900000	4	44	29.3362	30.0572
870	RPS23	40S ribosomal protein S23	P62266	P62266	3	3	3	16.1	16.1	16.1	15.807	0	7.2311	279390000	6	10	26.6252	26.5566
871	RPS18	40S ribosomal protein S18	P62269	P62269	8	8	8	43.4	43.4	43.4	17.718	0	41.857	6730200000	9	66	29.7276	30.7182
872	RPS13	40S ribosomal protein S13	P62277	P62277	7	7	7	43.7	43.7	43.7	17.222	0	25.4	1858500000	9	35	27.796	28.5097
873	RPS11	40S ribosomal protein S11	P62280	P62280	10	10	10	55.1	55.1	55.1	18.431	0	40.022	4709500000	10	48	28.9393	29.6033
874	SNRPE	Small nuclear ribonucleoprotein E	P62304	P62304	3	3	3	29.3	29.3	29.3	10.803	0	15.881	322570000	4	8	26.7344	27.9994
875	SNRPF	Small nuclear ribonucleoprotein F	P62306	P62306	4	4	4	32.6	32.6	32.6	9.7251	0	32.908	715910000	4	24	27.5417	28.4885
876	LSM3	U6 snRNA-associated Sm-like protein LSm3	P62310	P62310	4	4	4	42.2	42.2	42.2	11.845	0	14.729	130280000	3	14	25.1829	26.5138
877	LSM6	U6 snRNA-associated Sm-like protein LSm6	P62312	P62312	5	5	5	55	55	55	9.1275	0	13.076	178760000	5	12	25.2965	25.9219
878	SNRPD1	Small nuclear ribonucleoprotein Sm D1	P62314	P62314	3	3	3	20.2	20.2	20.2	13.281	0	32.013	839890000	4	25	26.8771	28.2326
879	SNRPD2	Small nuclear ribonucleoprotein Sm D2	P62316	P62316	8	8	8	61.9	61.9	61.9	13.527	0	43.64	1771000000	7	68	27.2046	28.4706
880	SNRPD3	Small nuclear ribonucleoprotein Sm D3	P62318	P62318	4	4	4	37.3	37.3	37.3	13.916	0	33.584	1196300000	6	24	28.7864	29.5602
881	PSMC6	26S protease regulatory subunit 10B	P62333	P62333	5	5	5	14.9	14.9	14.9	44.172	0	11.439	43243000	21	9	23.8377	23.3713
882	RPL7A	60S ribosomal protein L7a	P62424	P62424	13	13	13	37.2	37.2	37.2	29.995	0	104.81	3827600000	10	73	28.9461	29.4651
884	ETF1	Eukaryotic peptide chain release factor subunit 1	P62495	P62495	8	8	8	18.1	18.1	18.1	49.03	0	18.528	130410000	25	21	24.4807	24.2465
885	CNBP	Cellular nucleic acid-binding protein	P62633	P62633	2	2	2	16.4	16.4	16.4	19.463	0	9.1366	22500000	13	5	23.473	22.5967
886	RPS4X;RPS4Y2;RPS4Y1	40S ribosomal protein S4, X isoform;40S ribosomal protein S4, Y isoform 2;40S ribosomal protein S4, Y isoform 1	P62701;Q8TD47;P22090	P62701;Q8TD47;P22090	14	14	14	43.7	43.7	43.7	29.597	0	40.929	3952200000	16	60	28.7316	29.3857
889	RPL23A	60S ribosomal protein L23a	P62750	P62750	9	9	9	43.6	43.6	43.6	17.695	0	37.561	3477000000	6	52	29.18	30.0305
890	RPS6	40S ribosomal protein S6	P62753	P62753	12	12	12	36.1	36.1	36.1	28.68	0	71.165	3245700000	8	50	29.373	30.0426
891	HIST1H4A	Histone H4	P62805	P62805	4	4	4	35.9	35.9	35.9	11.367	0	7.4973	164510000	6	8	25.8672	25.9315
892	RAN	GTP-binding nuclear protein Ran	P62826	P62826	5	5	5	25.9	25.9	25.9	24.423	0	26.366	337430000	11	24	26.4016	25.5619
893	RPL23	60S ribosomal protein L23	P62829	P62829	4	4	4	36.4	36.4	36.4	14.865	0	10.281	375920000	9	20	26.5428	27.6522
894	RPS15	40S ribosomal protein S15	P62841	P62841	2	2	2	9	9	9	17.04	0	5.7708	553230000	7	33	26.5658	27.2046
895	RPS24	40S ribosomal protein S24	P62847	P62847	4	4	4	15	15	15	15.423	0	8.5631	628390000	6	34	27.1572	28.1011
896	RPS25	40S ribosomal protein S25	P62851	P62851	4	4	4	24	24	24	13.742	0	21.611	2103900000	5	43	28.7695	29.5409
897	RPS26;RPS26P11	40S ribosomal protein S26;Putative 40S ribosomal protein S26-like 1	P62854;Q5JNZ5	P62854;Q5JNZ5	4	4	4	37.4	37.4	37.4	13.015	0	10.169	933940000	5	11	28.3982	29.3569
898	RPS28	40S ribosomal protein S28	P62857	P62857	3	3	3	36.2	36.2	36.2	7.8409	0	12.099	970850000	3	27	27.4457	28.0965
901	RBX1	E3 ubiquitin-protein ligase RBX1;E3 ubiquitin-protein ligase RBX1, N-terminally processed	P62877	P62877	2	2	2	17.6	17.6	17.6	12.274	0	17.377	63687000	3	10	24.4646	24.0038
902	RPL30	60S ribosomal protein L30	P62888	P62888	5	5	5	51.3	51.3	51.3	12.784	0	39.4	510790000	6	32	25.9823	26.7601
904	RPL31	60S ribosomal protein L31	P62899	P62899	4	4	4	28	28	28	14.463	0	14.424	2645500000	7	24	29.478	30.3159
905	RPL10A	60S ribosomal protein L10a	P62906	P62906	7	7	7	33.2	33.2	33.2	24.831	0	31.25	1768800000	10	39	28.3529	28.8509
906	RPL32	60S ribosomal protein L32	P62910	P62910	4	4	4	33.3	33.3	33.3	15.86	0	32.286	1537700000	7	31	28.149	28.7836
907	RPL11	60S ribosomal protein L11	P62913	P62913	3	3	3	16.3	16.3	16.3	20.252	0	42.033	1153000000	10	39	27.8009	28.4318
908	RPL8	60S ribosomal protein L8	P62917	P62917	5	5	5	17.1	17.1	17.1	28.024	0	65.23	2179000000	10	32	28.7831	29.7837
909	PPIA	Peptidyl-prolyl cis-trans isomerase A;Peptidyl-prolyl cis-trans isomerase A, N-terminally processed	P62937	P62937	5	5	5	20	20	20	18.012	0	12.51	247080000	10	15	26.9498	25.299
911	RPS27A;UBC;UBB;UBA52	Ubiquitin-40S ribosomal protein S27a;Ubiquitin;40S ribosomal protein S27a;Polyubiquitin-C;Ubiquitin;Polyubiquitin-B;Ubiquitin;Ubiquitin-60S ribosomal protein L40;Ubiquitin;60S ribosomal protein L40	P62979;P0CG48;P0CG47;P62987;A0A2R8Y422	P62979;P0CG48;P0CG47;P62987;A0A2R8Y422	9	9	9	60.3	60.3	60.3	17.965	0	59.432	1350100000	6	53	27.0223	27.2934
914	YWHAZ	14-3-3 protein zeta/delta	P63104	P63104	9	7	7	37.6	30.2	30.2	27.745	0	46.579	1954900000	14	23	28.8422	28.3832
916	DYNLL1;DYNLL2	Dynein light chain 1, cytoplasmic;Dynein light chain 2, cytoplasmic	P63167;Q96FJ2	P63167;Q96FJ2	2	2	2	37.1	37.1	37.1	10.366	0	17.342	54787000	5	11	23.6762	23.1659
917	RPL38	60S ribosomal protein L38	P63173	P63173	4	4	4	41.4	41.4	41.4	8.2178	0	7.8485	134110000	3	27	25.1704	26.1417
919	RPS21	40S ribosomal protein S21	P63220	P63220	5	5	5	59	59	59	9.1113	0	28.095	1062400000	5	33	27.4252	28.2845
920	EIF5A;EIF5AL1	Eukaryotic translation initiation factor 5A-1;Eukaryotic translation initiation factor 5A-1-like	P63241;Q6IS14	P63241;Q6IS14	4	4	4	11	11	11	16.832	0	19.541	103730000	8	12	24.4702	23.3385
921	GNB2L1	Guanine nucleotide-binding protein subunit beta-2-like 1;Guanine nucleotide-binding protein subunit beta-2-like 1, N-terminally processed	P63244	P63244	13	13	13	40.7	40.7	40.7	35.076	0	81.564	3669700000	20	97	28.9924	29.7226
922	ACTG1	Actin, cytoplasmic 2;Actin, cytoplasmic 2, N-terminally processed	P63261	P63261	12	1	1	34.9	4.5	4.5	41.792	0	24.096	25033000	20	9	23.3001	23.5327
924	YBX1	Nuclease-sensitive element-binding protein 1	P67809	P67809;Q9Y2T7	19	19	14	67.3	67.3	54.6	35.924	0	323.31	2436200000	13	77	28.4523	28.5251
925	CSNK2B	Casein kinase II subunit beta	P67870	P67870	2	2	2	8.8	8.8	8.8	24.942	0	4.7917	36828000	10	6	23.2192	24.1676
926	TPM4	Tropomyosin alpha-4 chain	P67936	P67936	6	3	3	25.4	14.5	14.5	28.521	0	10.104	25010000	15	7	22.976	21.6633
927	EEF1A1;EEF1A1P5;EEF1A2	Elongation factor 1-alpha 1;Putative elongation factor 1-alpha-like 3;Elongation factor 1-alpha 2	P68104;Q5VTE0;Q05639	P68104;Q5VTE0;Q05639	9	9	9	19.7	19.7	19.7	50.14	0	22.098	3758700000	21	30	30.449	29.5474
928	TUBA1B;TUBA1C;TUBA1A;TUBA3C;TUBA3E	Tubulin alpha-1B chain;Tubulin alpha-1C chain;Tubulin alpha-1A chain;Tubulin alpha-3C/D chain;Tubulin alpha-3E chain	P68363;Q9BQE3;Q71U36;Q13748;Q6PEY2	P68363;Q9BQE3;Q71U36;Q13748;Q6PEY2;A6NHL2	12	12	4	29.5	29.5	12	50.151	0	44.541	1186700000	21	47	28.534	27.6495
930	TUBB4B	Tubulin beta-4B chain	P68371	P68371	10	10	1	25.8	25.8	2.7	49.83	0	77.332	1624700000	20	93	27.9509	27.1722
931	CSNK2A1;CSNK2A3	Casein kinase II subunit alpha;Casein kinase II subunit alpha 3	P68400;Q8NEV1	P68400;Q8NEV1	6	6	6	19.2	19.2	19.2	45.143	0	14.302	55060000	18	13	23.8762	24.172
937	GTF2I	General transcription factor II-I	P78347	P78347;Q6EKJ0;Q86UP8	19	19	19	22.8	22.8	22.8	112.42	0	55.526	257140000	48	45	24.414	24.5306
938	SRPK2	SRSF protein kinase 2;SRSF protein kinase 2 N-terminal;SRSF protein kinase 2 C-terminal	P78362	P78362	6	5	5	11.6	10.3	10.3	77.526	0	12.639	52874000	29	7	22.943	23.8165
939	CCT2	T-complex protein 1 subunit beta	P78371	P78371	12	12	12	26.5	26.5	26.5	57.488	0	81.543	826570000	32	36	26.4643	26.3262
941	PRKDC	DNA-dependent protein kinase catalytic subunit	P78527	P78527	28	28	28	7.5	7.5	7.5	469.08	0	56.244	198280000	220	44	23.8553	23.1159
946	MRPS22	28S ribosomal protein S22, mitochondrial	P82650	P82650	2	2	2	6.4	6.4	6.4	41.28	0	2.6092	10854000	24	3	21.3921	22.1649
950	SARNP	SAP domain-containing ribonucleoprotein	P82979;H0YHG0	P82979;H0YHG0	4	4	4	22.9	22.9	22.9	23.671	0	19.173	80530000	12	8	24.4391	23.6901
952	RPL24	60S ribosomal protein L24	P83731	P83731	3	3	3	18.5	18.5	18.5	17.779	0	7.4246	458550000	8	15	26.6644	27.1648
953	RPL36AL;RPL36A;RPL36A-HNRNPH2	60S ribosomal protein L36a-like;60S ribosomal protein L36a	Q969Q0;P83881;H7BZ11	Q969Q0;P83881;H7BZ11	3	3	3	27.4	27.4	27.4	12.469	0	5.7597	2326400000	4	16	29.9143	30.5186
955	ERH	Enhancer of rudimentary homolog	P84090	P84090	2	2	2	21.2	21.2	21.2	12.259	0	25.082	89284000	5	7	24.6407	25.6222
956	RPL19	60S ribosomal protein L19	P84098	P84098	4	4	4	18.9	18.9	18.9	23.466	0	45.837	1577400000	6	23	28.9012	29.7212
957	SRSF3	Serine/arginine-rich splicing factor 3	P84103	P84103	3	2	2	18.9	10.4	10.4	19.329	0	4.7684	83285000	7	5	25.2348	24.1645
962	HDLBP	Vigilin	Q00341	Q00341	9	9	9	9.7	9.7	9.7	141.45	0	29.148	68836000	66	17	24.1033	24.2916
965	CLTC	Clathrin heavy chain 1	Q00610	Q00610;P53675	22	22	22	12.7	12.7	12.7	191.61	0	56.108	455790000	90	54	25.0754	24.5252
968	FKBP3	Peptidyl-prolyl cis-trans isomerase FKBP3	Q00688	Q00688	4	4	4	16.5	16.5	16.5	25.177	0	9.6203	93086000	10	10	24.8806	24.0472
970	HNRNPU	Heterogeneous nuclear ribonucleoprotein U	Q00839	Q00839	12	12	12	18.7	18.7	18.7	90.583	0	52.25	400310000	37	42	25.6905	26.0233
971	SPTBN1	Spectrin beta chain, non-erythrocytic 1	Q01082	Q01082	8	8	8	4.4	4.4	4.4	274.61	0	18.557	31541000	142	10	22.6867	21.6238
973	SET;SETSIP	Protein SET;Protein SETSIP	Q01105;P0DME0	Q01105;P0DME0	7	7	7	26.9	26.9	26.9	33.488	0	96.225	6084200000	9	40	29.9985	30.5374
974	SRSF2	Serine/arginine-rich splicing factor 2	Q01130	Q01130;Q9BRL6	3	3	3	18.6	18.6	18.6	25.476	0	30.946	167030000	9	20	25.3456	26.2151
976	FABP5	Fatty acid-binding protein, epidermal	Q01469	Q01469	2	2	2	13.3	13.3	13.3	15.164	0	5.3225	44788000	8	6	24.6364	23.9085
977	CAP1	Adenylyl cyclase-associated protein 1	Q01518	Q01518	11	11	11	24.6	24.6	24.6	51.901	0	101.58	311330000	28	35	24.9955	25.2631
978	HMGCS1	Hydroxymethylglutaryl-CoA synthase, cytoplasmic	Q01581	Q01581;P54868	7	7	7	16.5	16.5	16.5	57.293	0	30.782	69582000	27	13	23.9868	22.6706
985	RPL18A	60S ribosomal protein L18a	Q02543	Q02543	6	6	6	30.1	30.1	30.1	20.762	0	70.096	1480100000	9	31	27.7679	28.6755
986	FKBP4	Peptidyl-prolyl cis-trans isomerase FKBP4;Peptidyl-prolyl cis-trans isomerase FKBP4, N-terminally processed	Q02790	Q02790	10	10	10	27.5	27.5	27.5	51.804	0	44.497	337140000	31	33	26.6195	25.1901
988	RPL6	60S ribosomal protein L6	Q02878	Q02878	16	16	16	36.1	36.1	36.1	32.728	0	82.473	7584200000	13	74	29.2921	29.3918
989	TOP2B	DNA topoisomerase 2-beta	Q02880	Q02880	8	4	4	5.2	2.6	2.6	183.26	0	9.7624	35114000	87	4	22.2414	23.1535
990	AKAP12	A-kinase anchor protein 12	Q02952	Q02952	6	6	6	5.8	5.8	5.8	191.48	0	18.107	36253000	83	7	23.3452	22.205
994	EIF4G1	Eukaryotic translation initiation factor 4 gamma 1	Q04637	Q04637;REV__Q8NEG2	22	22	19	15	15	13.2	175.49	0	57.117	384030000	68	43	25.328	24.6567
996	GLO1	Lactoylglutathione lyase	Q04760	Q04760	6	6	6	21.2	21.2	21.2	20.777	0	9.5007	145560000	11	12	25.9122	24.9908
997	SSBP1	Single-stranded DNA-binding protein, mitochondrial	Q04837	Q04837	4	4	4	27	27	27	17.259	0	25.282	174900000	8	6	26.3887	25.8651
998	YWHAH	14-3-3 protein eta	Q04917	Q04917	10	8	8	40.7	33.3	33.3	28.218	0	48.411	1994900000	16	30	28.0182	28.2874
1002	PPAT	Amidophosphoribosyltransferase	Q06203	Q06203	5	5	5	13.3	13.3	13.3	57.398	0	17.377	98211000	25	14	24.1561	23.9414
1003	GFPT1	Glutamine--fructose-6-phosphate aminotransferase [isomerizing] 1	Q06210	Q06210;O94808	6	6	6	10.3	10.3	10.3	78.806	0	15.977	27107000	43	7	22.2875	22.0274
1004	EXOSC9	Exosome complex component RRP45	Q06265	Q06265	3	3	3	9.8	9.8	9.8	48.948	0	4.0867	14084000	16	8	21.4654	22.28
1005	FMR1	Fragile X mental retardation protein 1	Q06787	Q06787	9	8	8	14.7	13.4	13.4	71.174	0	38.564	356360000	33	35	25.172	26.0269
1006	PRDX1	Peroxiredoxin-1	Q06830	Q06830	9	9	7	41.7	41.7	32.2	22.11	0	28.619	860950000	15	38	27.2886	26.6337
1007	RPL18	60S ribosomal protein L18	Q07020	Q07020	6	6	6	37.8	37.8	37.8	21.634	0	41.393	2256600000	7	35	28.1811	29.3662
1008	C1QBP	Complement component 1 Q subcomponent-binding protein, mitochondrial	Q07021	Q07021	4	4	4	22	22	22	31.362	0	51.845	154570000	13	18	25.9052	25.3842
1009	CKAP4	Cytoskeleton-associated protein 4	Q07065	Q07065	8	8	8	17.6	17.6	17.6	66.022	0	22.995	83000000	38	13	24.0484	23.2313
1010	KHDRBS1	KH domain-containing, RNA-binding, signal transduction-associated protein 1	Q07666	Q07666	3	3	3	8.6	8.6	8.6	48.227	0	6.4019	50453000	11	7	24.3162	23.5191
1012	SRSF1	Serine/arginine-rich splicing factor 1	Q07955	Q07955	7	7	7	25	25	25	27.744	0	20.348	545480000	13	42	26.101	27.0606
1014	DHX9	ATP-dependent RNA helicase A	Q08211	Q08211	21	21	21	18.9	18.9	18.9	140.96	0	89.469	678500000	61	61	25.4481	26.3035
1017	PPID	Peptidyl-prolyl cis-trans isomerase D	Q08752	Q08752	3	3	3	9.7	9.7	9.7	40.763	0	6.1615	10538000	25	5	22.0594	20.9144
1019	NSUN2	tRNA (cytosine(34)-C(5))-methyltransferase	Q08J23	Q08J23	7	7	7	12.1	12.1	12.1	86.47	0	20.962	43470000	44	10	23.9725	22.8253
1020	RBBP4	Histone-binding protein RBBP4	Q09028	Q09028	7	7	3	18.4	18.4	9.9	47.655	0	52.935	153390000	14	23	25.0357	24.4546
1021	NCBP1	Nuclear cap-binding protein subunit 1	Q09161	Q09161	5	5	5	7.7	7.7	7.7	91.838	0	11.896	62911000	34	12	23.546	23.9622
1023	AP1B1	AP-1 complex subunit beta-1	Q10567	Q10567	5	5	2	5.7	5.7	2.6	104.64	0	9.9061	51885000	44	10	23.2636	22.5174
1024	CPSF1	Cleavage and polyadenylation specificity factor subunit 1	Q10570	Q10570	11	11	11	10.3	10.3	10.3	160.88	0	46.203	150890000	69	22	24.0678	24.541
1026	TBL3	Transducin beta-like protein 3	Q12788	Q12788	8	8	8	13	13	13	89.034	0	16.705	56174000	45	15	22.3137	23.1579
1027	GTF3C1	General transcription factor 3C polypeptide 1	Q12789	Q12789	6	6	6	3.8	3.8	3.8	238.87	0	8.0767	32974000	110	7	21.6602	22.5811
1032	SF3A3	Splicing factor 3A subunit 3	Q12874	Q12874	4	4	4	8.6	8.6	8.6	58.848	0	7.8354	34126000	24	10	22.5622	22.806
1033	AIMP1	Aminoacyl tRNA synthase complex-interacting multifunctional protein 1;Endothelial monocyte-activating polypeptide 2	Q12904	Q12904	4	4	4	17	17	17	34.352	0	7.1238	26354000	17	8	23.3564	23.0206
1034	ILF2	Interleukin enhancer-binding factor 2	Q12905	Q12905	5	5	5	12.6	12.6	12.6	43.062	0	18.605	163120000	19	15	25.1765	25.4714
1035	ILF3	Interleukin enhancer-binding factor 3	Q12906	Q12906;Q96SI9	12	12	12	14.3	14.3	14.3	95.337	0	50.532	351950000	37	28	25.6085	26
1036	TRAP1	Heat shock protein 75 kDa, mitochondrial	Q12931	Q12931	7	7	7	11.8	11.8	11.8	80.109	0	22.175	109340000	40	13	24.5765	23.5321
1041	ACACA	Acetyl-CoA carboxylase 1;Biotin carboxylase	Q13085	Q13085;O00763	7	7	7	4	4	4	265.55	0	9.6278	28359000	120	10	22.1312	22.6658
1042	GPS1	COP9 signalosome complex subunit 1	Q13098	Q13098	6	6	6	12.6	12.6	12.6	55.536	0	19.042	129450000	18	12	24.28	24.3344
1048	PRDX4	Peroxiredoxin-4	Q13162	Q13162	4	3	3	18.5	15.5	15.5	30.54	0	4.2761	25977000	16	2	22.3908	22.9857
1051	STK3	Serine/threonine-protein kinase 3;Serine/threonine-protein kinase 3 36kDa subunit;Serine/threonine-protein kinase 3 20kDa subunit	Q13188	Q13188	4	4	2	9.2	9.2	4.3	56.3	0	5.5876	11971000	28	9	21.1583	21.5808
1052	PSMD2	26S proteasome non-ATPase regulatory subunit 2	Q13200	Q13200	11	11	11	12.1	12.1	12.1	100.2	0	29.839	163750000	49	24	24.5643	23.2106
1053	SRSF9	Serine/arginine-rich splicing factor 9	Q13242	Q13242	5	5	5	23.5	23.5	23.5	25.542	0	10.074	89115000	15	11	23.9784	24.8043
1055	SRSF6	Serine/arginine-rich splicing factor 6	Q13247	Q13247;Q08170	8	8	7	18.6	18.6	16	39.586	0	37.807	598910000	15	23	26.5816	27.3939
1056	TRIM28	Transcription intermediary factor 1-beta	Q13263	Q13263	10	10	10	17.4	17.4	17.4	88.549	0	35.719	185970000	32	27	25.1943	25.1961
1057	G3BP1	Ras GTPase-activating protein-binding protein 1	Q13283	Q13283	10	10	9	30.7	30.7	28.1	52.164	0	63.503	332360000	22	19	26.6199	27.1937
1058	PABPC4	Polyadenylate-binding protein 4	Q13310	Q13310;P0CB38	14	8	8	21	11.3	11.3	70.782	0	18.37	146350000	32	18	24.2951	24.5302
1060	EIF3I	Eukaryotic translation initiation factor 3 subunit I	Q13347	Q13347	9	9	9	28.6	28.6	28.6	36.501	0	35.181	567390000	19	26	26.3605	26.5879
1063	TCOF1	Treacle protein	Q13428	Q13428	17	17	17	17.1	17.1	17.1	152.1	0	95.429	280790000	76	26	25.3068	25.5329
1064	SF3B2	Splicing factor 3B subunit 2	Q13435	Q13435	14	14	14	17.9	17.9	17.9	100.23	0	44.46	395970000	45	40	25.9301	26.4859
1066	FKBP5	Peptidyl-prolyl cis-trans isomerase FKBP5;Peptidyl-prolyl cis-trans isomerase FKBP5, N-terminally processed	Q13451	Q13451	2	2	2	6.1	6.1	6.1	51.212	0	7.0085	11860000	29	3	22.2963	21.0386
1069	PRPF4B	Serine/threonine-protein kinase PRP4 homolog	Q13523	Q13523	7	7	7	6.8	6.8	6.8	116.99	0	12.565	70109000	41	12	23.4962	24.3017
1074	KRR1	KRR1 small subunit processome component homolog	Q13601	Q13601	2	2	2	6.3	6.3	6.3	43.664	0	4.6863	12375000	17	4	21.9549	22.7511
1078	CUL3	Cullin-3	Q13618	Q13618	3	3	3	5.5	5.5	5.5	88.929	0	12.458	14066000	44	4	22.5406	21.8648
1082	SPTAN1	Spectrin alpha chain, non-erythrocytic 1	Q13813	Q13813	14	14	14	6.6	6.6	6.6	284.54	0	20.758	77665000	143	13	24.4383	23.1939
1084	DDX39B	Spliceosome RNA helicase DDX39B	Q13838	Q13838	5	5	3	13.3	13.3	8.4	48.991	0	18.899	132910000	19	14	24.7525	23.9734
1085	EXOSC2	Exosome complex component RRP4	Q13868	Q13868	3	3	3	10.9	10.9	10.9	32.789	0	5.7054	42323000	14	7	22.9221	24.2181
1087	BYSL	Bystin	Q13895	Q13895	4	4	4	11.9	11.9	11.9	49.601	0	12.1	58237000	25	8	23.6767	23.6223
1089	CKAP5	Cytoskeleton-associated protein 5	Q14008	Q14008	11	11	11	7.8	7.8	7.8	225.49	0	23.967	81555000	106	17	23.6003	22.8677
1092	HNRNPD	Heterogeneous nuclear ribonucleoprotein D0	Q14103	Q14103	4	4	4	13.8	13.8	13.8	38.434	0	15.515	216480000	13	11	26.3886	25.7685
1095	2021-09-06	Septin-6	Q14141	Q14141	3	2	2	9.2	6.9	6.9	49.716	0	13.933	14412000	21	3	22.456	22.3735
1096	SAFB2;SAFB	Scaffold attachment factor B2;Scaffold attachment factor B1	Q14151;Q15424	Q14151;Q15424	3	3	3	3.7	3.7	3.7	107.47	0	4.9305	15202000	37	8	21.6892	22.0266
1097	EIF3A	Eukaryotic translation initiation factor 3 subunit A	Q14152	Q14152	31	31	31	20.7	20.7	20.7	166.57	0	66.874	865210000	58	73	25.6065	25.9587
1098	UBAP2L	Ubiquitin-associated protein 2-like	Q14157	Q14157	10	10	10	14.4	14.4	14.4	114.53	0	59.555	209320000	29	20	25.391	25.5634
1099	TTLL12	Tubulin--tyrosine ligase-like protein 12	Q14166	Q14166	5	5	5	9.5	9.5	9.5	74.403	0	9.39	28514000	34	4	23.2302	21.7782
1100	DPYSL3	Dihydropyrimidinase-related protein 3	Q14195	Q14195	8	8	7	19.8	19.8	17	61.963	0	20.283	45252000	29	14	23.2893	22.8109
1102	DCTN1	Dynactin subunit 1	Q14203	Q14203	7	7	7	7.9	7.9	7.9	141.69	0	17.151	39423000	62	10	23.4947	22.0951
1103	DYNC1H1	Cytoplasmic dynein 1 heavy chain 1	Q14204	Q14204	23	23	23	5.5	5.5	5.5	532.4	0	37.889	135290000	257	38	24.732	23.8163
1109	CAPRIN1	Caprin-1	Q14444	Q14444	9	9	9	12.1	12.1	12.1	78.365	0	38.607	764320000	21	33	26.574	27.2093
1112	MCM6	DNA replication licensing factor MCM6	Q14566	Q14566	16	16	16	19.6	19.6	19.6	92.888	0	61.894	271940000	48	34	25.2285	25.1339
1114	CLINT1	Clathrin interactor 1	Q14677	Q14677	4	4	4	9.3	9.3	9.3	68.259	0	12.885	46072000	22	8	23.3791	23.513
1117	RRP1B	Ribosomal RNA processing protein 1 homolog B	Q14684	Q14684	5	5	5	10.2	10.2	10.2	84.427	0	15.721	30220000	33	8	23.3009	23.057
1119	GINS1	DNA replication complex GINS protein PSF1	Q14691	Q14691	3	3	3	24	24	24	22.988	0	11.611	14995000	13	4	22.7865	21.7519
1120	BMS1	Ribosome biogenesis protein BMS1 homolog	Q14692	Q14692	3	3	3	2.9	2.9	2.9	145.81	0	9.3948	14093000	51	5	21.728	22.5034
1121	USP10	Ubiquitin carboxyl-terminal hydrolase 10	Q14694	Q14694	6	6	6	11.5	11.5	11.5	87.133	0	14.491	72695000	37	16	23.8449	24.5673
1122	GANAB	Neutral alpha-glucosidase AB	Q14697	Q14697	15	15	15	16.6	16.6	16.6	106.87	0	62.422	411360000	43	40	26.019	25.8313
1126	KPNB1	Importin subunit beta-1	Q14974	Q14974	9	9	9	12.3	12.3	12.3	97.169	0	22.385	280080000	40	22	26.2927	25.4138
1127	NOLC1	Nucleolar and coiled-body phosphoprotein 1	Q14978	Q14978	3	3	3	4.3	4.3	4.3	73.602	0	8.0495	88085000	33	11	24.2254	24.3958
1129	GAPVD1	GTPase-activating protein and VPS9 domain-containing protein 1	Q14C86	Q14C86	3	3	3	3.2	3.2	3.2	164.98	0	12.477	9873800	60	5	21.3003	20.9744
1135	PSMD6	26S proteasome non-ATPase regulatory subunit 6	Q15008	Q15008	4	4	4	9.5	9.5	9.5	45.531	0	11.959	38907000	25	7	23.3418	22.5766
1138	2021-09-02	Septin-2	Q15019	Q15019	6	6	6	23.5	23.5	23.5	41.487	0	32.76	126710000	21	14	24.066	24.1874
1139	SART3	Squamous cell carcinoma antigen recognized by T-cells 3	Q15020	Q15020	7	7	7	8.1	8.1	8.1	109.93	0	19.96	60258000	51	7	23.9647	24.0462
1140	NCAPD2	Condensin complex subunit 1	Q15021	Q15021	5	5	5	5.1	5.1	5.1	157.18	0	8.2728	32367000	75	6	22.9504	23.2493
1141	EXOSC7	Exosome complex component RRP42	Q15024	Q15024	4	4	4	18.6	18.6	18.6	31.821	0	18.691	43300000	18	8	23.3027	24.4923
1142	EFTUD2	116 kDa U5 small nuclear ribonucleoprotein component	Q15029	Q15029	13	12	12	14.1	13.1	13.1	109.43	0	26.732	288740000	51	48	24.8669	25.4259
1145	KARS	Lysine--tRNA ligase	Q15046	Q15046	10	10	10	18.6	18.6	18.6	68.047	0	24.174	88440000	30	22	24.2268	23.3961
1146	RRS1	Ribosome biogenesis regulatory protein homolog	Q15050	Q15050	2	2	2	7.4	7.4	7.4	41.193	0	6.6378	12555000	18	5	21.4952	22.3068
1147	EIF4H	Eukaryotic translation initiation factor 4H	Q15056	Q15056	3	3	3	14.5	14.5	14.5	27.385	0	9.5172	57009000	13	7	24.1692	23.0865
1148	EEA1	Early endosome antigen 1	Q15075	Q15075	5	5	5	4.9	4.9	4.9	162.46	0	13.123	12415000	82	6	21.7412	21.2956
1149	PDIA6	Protein disulfide-isomerase A6	Q15084	Q15084	4	4	4	12.5	12.5	12.5	48.121	0	10.95	98020000	17	10	25.5182	24.6694
1151	PLEC	Plectin	Q15149	Q15149	5	5	5	1.3	1.3	1.3	531.78	0	2.8383	4986300	290	6	19.5017	19.7347
1152	NOMO1;NOMO2;NOMO3	Nodal modulator 1;Nodal modulator 2;Nodal modulator 3	Q15155;Q5JPE7;P69849	Q15155;Q5JPE7;P69849	2	2	2	2.6	2.6	2.6	134.32	0	5.0096	6758300	64	3	21.3294	20.4016
1153	PPA1	Inorganic pyrophosphatase	Q15181	Q15181	6	6	6	26	26	26	32.66	0	17.051	22408000	18	9	22.7906	22.3978
1154	NONO	Non-POU domain-containing octamer-binding protein	Q15233	Q15233	11	10	10	24.8	23.1	23.1	54.231	0	30.149	333400000	21	35	25.0833	25.1497
1158	PCBP1;PCBP3	Poly(rC)-binding protein 1;Poly(rC)-binding protein 3	Q15365;P57721	Q15365;P57721;P57723	5	2	2	18	7	7	37.497	0	4.1307	85617000	17	6	25.5333	25.0423
1159	PCBP2	Poly(rC)-binding protein 2	Q15366	Q15366	5	5	2	18.1	18.1	7.4	38.58	0	29.119	429720000	17	13	27.8948	27.0342
1160	TCEB1	Transcription elongation factor B polypeptide 1	Q15369	Q15369	2	2	2	23.2	23.2	23.2	12.473	0	3.2308	26369000	7	4	22.9815	22.5205
1162	SF3B3	Splicing factor 3B subunit 3	Q15393	Q15393	19	19	19	18.8	18.8	18.8	135.58	0	105.87	646030000	52	70	25.7976	26.7117
1164	SF3B4	Splicing factor 3B subunit 4	Q15427	Q15427	2	2	2	5.2	5.2	5.2	44.385	0	11.617	112470000	16	6	25.2731	25.7407
1167	SF3A1	Splicing factor 3A subunit 1	Q15459	Q15459	11	11	11	13.2	13.2	13.2	88.885	0	35.813	128480000	41	22	24.8324	24.7406
1169	TSN	Translin	Q15631	Q15631	3	3	3	16.7	16.7	16.7	26.183	0	9.6861	46896000	13	10	23.4995	23.128
1171	SF1	Splicing factor 1	Q15637	Q15637	5	5	5	8.1	8.1	8.1	68.329	0	23.809	57663000	16	13	23.8032	23.4756
1175	MAPRE1	Microtubule-associated protein RP/EB family member 1	Q15691	Q15691	6	6	6	29.1	29.1	29.1	29.999	0	15.155	47105000	15	16	23.4694	22.1928
1177	ZRSR2	U2 small nuclear ribonucleoprotein auxiliary factor 35 kDa subunit-related protein 2	Q15696	Q15696;A6NI86;A6NEM1;A6NEF3;H0YKK7;A6NEY3;A0A0M3HER8	8	8	3	15.4	15.4	4.6	58.044	0	25.219	115870000	18	12	24.1913	25.3699
1178	ELAVL1	ELAV-like protein 1	Q15717	Q15717	6	6	6	19.3	19.3	19.3	36.091	0	11.081	103080000	16	13	24.8586	25.3609
1183	TOMM34	Mitochondrial import receptor subunit TOM34	Q15785	Q15785	2	2	2	10	10	10	34.559	0	9.835	12553000	18	3	22.5839	21.7342
1186	2021-09-07	Septin-7	Q16181	Q16181;Q6ZU15	7	7	7	16.5	16.5	16.5	50.679	0	16.942	104690000	23	13	24.7595	24.595
1191	CSRP2	Cysteine and glycine-rich protein 2	Q16527	Q16527	2	2	2	11.9	11.9	11.9	20.954	0	8.425	29204000	11	3	23.2533	23.0541
1192	DDB1	DNA damage-binding protein 1	Q16531	Q16531	12	12	12	12	12	12	126.97	0	24.245	129840000	55	24	24.1771	24.159
1193	CDC37	Hsp90 co-chaperone Cdc37;Hsp90 co-chaperone Cdc37, N-terminally processed	Q16543	Q16543	4	4	4	13.5	13.5	13.5	44.468	0	27.917	61575000	14	11	24.5997	23.7061
1194	DPYSL2	Dihydropyrimidinase-related protein 2	Q16555	Q16555;Q14194	6	5	5	13.8	11	11	62.293	0	9.5112	20841000	31	6	22.3604	21.7139
1195	SNRNP35	U11/U12 small nuclear ribonucleoprotein 35 kDa protein	Q16560	Q16560	3	3	3	12.6	12.6	12.6	29.45	0	6.0793	31472000	9	6	23.0121	23.2996
1196	RBBP7	Histone-binding protein RBBP7	Q16576	Q16576	6	2	2	14.6	6.1	6.1	47.82	0	4.1973	69528000	16	3	24.0848	23.8122
1198	SRSF7	Serine/arginine-rich splicing factor 7	Q16629	Q16629	5	5	4	20.6	20.6	14.7	27.366	0	9.0361	139380000	10	7	26.0118	26.2907
1200	SMN1	Survival motor neuron protein	Q16637	Q16637	3	3	3	16.7	16.7	16.7	31.848	0	25.578	39947000	7	13	22.7283	23.4817
1214	PDS5A	Sister chromatid cohesion protein PDS5 homolog A	Q29RF7	Q29RF7	6	6	6	6.4	6.4	6.4	150.83	0	18.522	16260000	75	9	22.5877	21.1882
1220	LRRFIP1	Leucine-rich repeat flightless-interacting protein 1	Q32MZ4	Q32MZ4	5	5	5	9.2	9.2	9.2	89.252	0	32.072	32696000	34	6	23.2531	21.8629
1226	TIMM50	Mitochondrial import inner membrane translocase subunit TIM50	Q3ZCQ8	Q3ZCQ8	2	2	2	7.9	7.9	7.9	39.646	0	11.033	12315000	14	5	22.3152	21.6912
1227	LARP7	La-related protein 7	Q4G0J3	Q4G0J3	6	6	6	14.1	14.1	14.1	66.898	0	9.6061	26567000	28	12	22.6138	23.0123
1230	AMOT	Angiomotin	Q4VCS5	Q4VCS5;Q8IY63	9	9	9	9.5	9.5	9.5	118.08	0	22.239	60958000	48	14	23.5303	23.1526
1234	USP39	U4/U6.U5 tri-snRNP-associated protein 2	Q53GS9	Q53GS9	11	11	11	17.3	17.3	17.3	65.38	0	27.123	236360000	29	26	24.9395	25.7569
1235	PYCRL	Pyrroline-5-carboxylate reductase 3	Q53H96	Q53H96	6	6	6	26.6	26.6	26.6	28.663	0	23.266	341560000	14	23	25.0217	26.2604
1240	PPP6R3	Serine/threonine-protein phosphatase 6 regulatory subunit 3	Q5H9R7	Q5H9R7	3	3	3	4.4	4.4	4.4	97.668	0	5.5322	9938700	43	4	21.4169	20.8492
1245	PRRC2B	Protein PRRC2B	Q5JSZ5	Q5JSZ5	6	6	6	3.3	3.3	3.3	242.96	0	8.9861	14999000	106	8	21.9075	22.4503
1260	UBAP2	Ubiquitin-associated protein 2	Q5T6F2	Q5T6F2	5	5	5	6.8	6.8	6.8	117.11	0	14.203	21901000	29	8	22.1721	22.0174
1261	RBM26	RNA-binding protein 26	Q5T8P6	Q5T8P6	3	3	3	4.4	4.4	4.4	113.6	0	7.5953	11324000	34	4	22.2631	20.791
1264	RNF220	E3 ubiquitin-protein ligase RNF220	Q5VTB9	Q5VTB9	5	5	5	12.2	12.2	12.2	62.765	0	17.99	53027000	29	11	22.6099	24.303
1266	RSBN1	Round spermatid basic protein 1	Q5VWQ0	Q5VWQ0	5	5	4	7.4	7.4	6.5	90.071	0	20.063	36822000	35	7	22.1287	23.1179
1274	SNRNP48	U11/U12 small nuclear ribonucleoprotein 48 kDa protein	Q6IEG0	Q6IEG0	6	6	6	17.7	17.7	17.7	39.965	0	15.916	147070000	17	14	24.7051	25.2872
1275	NIPBL	Nipped-B-like protein	Q6KC79	Q6KC79	2	2	2	1.2	1.2	1.2	316.05	0	9.0137	26644000	128	5	22.8691	23.843
1276	PDE12	2,5-phosphodiesterase 12	Q6L8Q7	Q6L8Q7	2	2	2	3.6	3.6	3.6	67.351	0	3.708	7703900	25	3	21.6833	21.0949
1278	CXorf57	Uncharacterized protein CXorf57	Q6NSI4	Q6NSI4	6	6	6	8.9	8.9	8.9	97.553	0	11.273	96097000	46	20	24.4759	25.5528
1282	DHX57	Putative ATP-dependent RNA helicase DHX57	Q6P158	Q6P158	8	8	8	6.5	6.5	6.5	155.6	0	20.537	48170000	74	11	23.085	23.6455
1283	EDC4	Enhancer of mRNA-decapping protein 4	Q6P2E9	Q6P2E9	4	4	4	3.1	3.1	3.1	151.66	0	6.9893	24550000	61	5	22.671	22.0269
1285	PRPF8	Pre-mRNA-processing-splicing factor 8	Q6P2Q9	Q6P2Q9	35	35	35	15.1	15.1	15.1	273.6	0	67.807	498690000	127	82	24.4819	25.1919
1287	FAHD1	Acylpyruvase FAHD1, mitochondrial	Q6P587	Q6P587	5	5	5	28.6	28.6	28.6	24.843	0	24.682	67189000	13	17	23.0757	24.5019
1293	LARP1	La-related protein 1	Q6PKG0	Q6PKG0;Q659C4	13	13	13	16.1	16.1	16.1	123.51	0	23.302	215520000	60	18	25.1216	25.4019
1296	MTHFD1L	Monofunctional C1-tetrahydrofolate synthase, mitochondrial	Q6UB35	Q6UB35	4	4	4	4.5	4.5	4.5	105.79	0	3.8629	13200000	51	7	22.4688	22.1935
1297	FIP1L1	Pre-mRNA 3-end-processing factor FIP1	Q6UN15	Q6UN15;A0A0B4J203	7	7	7	15.8	15.8	15.8	66.526	0	43.613	171010000	24	21	25.3048	25.9639
1300	GIGYF2	PERQ amino acid-rich with GYF domain-containing protein 2	Q6Y7W6	Q6Y7W6;O75420	77	77	77	46.7	46.7	46.7	150.07	0	323.31	138270000000	51	687	33.7953	34.5864
1307	LARP4	La-related protein 4	Q71RC2	Q71RC2	7	7	7	14.1	14.1	14.1	80.595	0	16.416	47622000	26	13	23.4793	23.9457
1308	RPS27L	40S ribosomal protein S27-like	Q71UM5	Q71UM5	3	1	1	38.1	13.1	13.1	9.4771	0	3.4192	63325000	4	6	24.0884	24.3303
1309	SND1	Staphylococcal nuclease domain-containing protein 1	Q7KZF4	Q7KZF4	21	21	21	26.2	26.2	26.2	102	0	90.99	431160000	53	54	24.9834	24.9906
1312	DHX30	Putative ATP-dependent RNA helicase DHX30	Q7L2E3	Q7L2E3	21	21	21	18.1	18.1	18.1	133.94	0	51.514	374460000	75	51	24.8613	25.5575
1313	EIF3M	Eukaryotic translation initiation factor 3 subunit M	Q7L2H7	Q7L2H7	5	5	5	12.8	12.8	12.8	42.502	0	9.3321	50708000	18	14	24.4168	24.2998
1316	CYFIP1	Cytoplasmic FMR1-interacting protein 1	Q7L576	Q7L576;Q96F07	3	3	3	2.9	2.9	2.9	145.18	0	6.0033	19763000	64	3	21.9209	22.159
1321	PHF5A	PHD finger-like domain-containing protein 5A	Q7RTV0	Q7RTV0	3	3	3	32.7	32.7	32.7	12.405	0	14.424	94312000	8	11	24.5007	25.0429
1322	TRMT1L	TRMT1-like protein	Q7Z2T5	Q7Z2T5	10	10	10	16.9	16.9	16.9	81.746	0	75.501	202610000	40	23	25.2763	25.9257
1323	ZC3HAV1	Zinc finger CCCH-type antiviral protein 1	Q7Z2W4	Q7Z2W4	13	13	13	20.1	20.1	20.1	101.43	0	46.987	139660000	57	24	23.7789	24.3918
1327	NUFIP2	Nuclear fragile X mental retardation-interacting protein 2	Q7Z417	Q7Z417	9	9	9	20.6	20.6	20.6	76.12	0	34.502	65022000	26	14	23.1598	23.7547
1328	DHX29	ATP-dependent RNA helicase DHX29	Q7Z478	Q7Z478	8	8	8	7.7	7.7	7.7	155.23	0	30.654	53567000	71	18	23.1221	23.6553
1333	IRF2BP2	Interferon regulatory factor 2-binding protein 2	Q7Z5L9	Q7Z5L9	16	16	14	35.3	35.3	32.4	61.024	0	142.92	588960000	32	49	26.1615	27.2616
1334	RBBP6	E3 ubiquitin-protein ligase RBBP6	Q7Z6E9	Q7Z6E9	4	4	4	3.9	3.9	3.9	201.56	0	8.2941	105530000	76	5	25.0898	26.0016
1335	HUWE1	E3 ubiquitin-protein ligase HUWE1	Q7Z6Z7	Q7Z6Z7	12	12	12	4	4	4	481.89	0	45.447	82608000	184	19	23.809	23.5373
1338	MTDH	Protein LYRIC	Q86UE4	Q86UE4	4	4	4	10.5	10.5	10.5	63.836	0	4.8786	11604000	24	7	22.0536	20.9947
1339	ZNF598	Zinc finger protein 598	Q86UK7	Q86UK7	7	7	7	10.6	10.6	10.6	98.636	0	18.74	45623000	44	9	21.7393	23.8192
1341	ALYREF	THO complex subunit 4	Q86V81	Q86V81	4	4	4	16.3	16.3	16.3	26.888	0	16.527	71577000	13	14	24.1529	24.4885
1342	ZC3H18	Zinc finger CCCH domain-containing protein 18	Q86VM9	Q86VM9	4	4	4	4.7	4.7	4.7	106.38	0	4.0527	1308500000	43	4	28.7273	29.136
1343	CAND1	Cullin-associated NEDD8-dissociated protein 1	Q86VP6	Q86VP6;O75155	14	14	14	12.4	12.4	12.4	136.37	0	39.294	174460000	62	24	24.6941	23.6794
1347	CARM1	Histone-arginine methyltransferase CARM1	Q86X55	Q86X55	4	4	4	7.1	7.1	7.1	65.853	0	7.5804	34039000	21	6	22.9527	21.9989
1353	MIB1	E3 ubiquitin-protein ligase MIB1	Q86YT6	Q86YT6	4	4	4	6.4	6.4	6.4	110.13	0	9.3537	22819000	51	8	22.4841	22.7984
1360	PHF6	PHD finger protein 6	Q8IWS0	Q8IWS0	3	3	3	9.3	9.3	9.3	41.29	0	3.0082	14066000	21	7	22.472	21.6653
1362	CHERP	Calcium homeostasis endoplasmic reticulum protein	Q8IWX8	Q8IWX8	12	12	12	14.2	14.2	14.2	103.7	0	29.438	271180000	33	31	25.0453	25.9371
1365	DHX40	Probable ATP-dependent RNA helicase DHX40	Q8IX18	Q8IX18	5	5	5	8.2	8.2	8.2	88.559	0	22.783	75402000	41	13	23.0573	24.2162
1368	FTSJ3	pre-rRNA processing protein FTSJ3	Q8IY81	Q8IY81	5	5	5	8.4	8.4	8.4	96.557	0	10.873	17408000	34	8	21.4259	22.0088
1369	SRRM1	Serine/arginine repetitive matrix protein 1	Q8IYB3	Q8IYB3	11	11	11	12.1	12.1	12.1	102.33	0	37.593	41598000	41	7	23.3817	24.4337
1373	PELP1	Proline-, glutamic acid- and leucine-rich protein 1	Q8IZL8	Q8IZL8	2	2	2	3.3	3.3	3.3	119.7	0	3.7856	14967000	38	3	22.4701	22.092
1377	PUSL1	tRNA pseudouridine synthase-like 1	Q8N0Z8	Q8N0Z8	4	4	4	16.8	16.8	16.8	33.232	0	20.414	103320000	15	15	24.2077	24.9483
1379	NUP93	Nuclear pore complex protein Nup93	Q8N1F7	Q8N1F7	3	3	3	4.9	4.9	4.9	93.487	0	6.7091	13640000	51	3	22.7774	22.0233
1381	LRRC47	Leucine-rich repeat-containing protein 47	Q8N1G4	Q8N1G4	4	4	4	8.6	8.6	8.6	63.472	0	17.72	26920000	29	11	23.0271	22.4477
1388	CPSF7	Cleavage and polyadenylation specificity factor subunit 7	Q8N684	Q8N684	2	2	2	4.7	4.7	4.7	52.049	0	3.5197	15933000	19	4	23.1204	22.5267
1391	PDCD7	Programmed cell death protein 7	Q8N8D1	Q8N8D1	3	3	3	7	7	7	54.699	0	7.7321	125860000	22	7	24.335	25.0408
1392	ENAH	Protein enabled homolog	Q8N8S7	Q8N8S7	4	4	4	12.7	12.7	12.7	66.509	0	41.884	69773000	24	9	24.203	23.2198
1397	KRI1	Protein KRI1 homolog	Q8N9T8	Q8N9T8	5	5	5	9.4	9.4	9.4	82.597	0	15.828	12852000	27	5	22.2652	22.1557
1399	COLGALT1	Procollagen galactosyltransferase 1	Q8NBJ5	Q8NBJ5	3	3	3	5.6	5.6	5.6	71.635	0	3.5007	13733000	32	4	21.9114	21.6402
1401	TXNDC5	Thioredoxin domain-containing protein 5	Q8NBS9	Q8NBS9	2	2	2	4.9	4.9	4.9	47.628	0	2.5296	15447000	23	5	22.9967	22.0587
1402	SERBP1	Plasminogen activator inhibitor 1 RNA-binding protein	Q8NC51	Q8NC51	22	22	22	49.5	49.5	49.5	44.965	0	101.18	2219600000	18	66	27.278	27.8989
1407	TNRC6A	Trinucleotide repeat-containing gene 6A protein	Q8NDV7	Q8NDV7;Q9HCJ0	6	6	6	4.6	4.6	4.6	210.29	0	30.901	97944000	84	11	23.8622	24.3736
1408	ABCF1	ATP-binding cassette sub-family F member 1	Q8NE71	Q8NE71	10	10	10	16.4	16.4	16.4	95.925	0	55.785	113290000	37	21	24.6333	24.3973
1414	WDR36	WD repeat-containing protein 36	Q8NI36	Q8NI36	4	4	4	5.2	5.2	5.2	105.32	0	7.8315	38434000	45	5	22.8422	24.1619
1422	DDX54	ATP-dependent RNA helicase DDX54	Q8TDD1	Q8TDD1	5	5	5	6.6	6.6	6.6	98.594	0	12.587	17354000	46	7	21.854	22.8609
1426	GEMIN5	Gem-associated protein 5	Q8TEQ6	Q8TEQ6	16	16	16	12.6	12.6	12.6	168.59	0	50.785	363040000	81	42	24.7925	25.3596
1429	DIS3L	DIS3-like exonuclease 1	Q8TF46	Q8TF46	5	5	5	6.5	6.5	6.5	120.79	0	14.027	32737000	59	10	22.093	23.234
1433	GTF3C2	General transcription factor 3C polypeptide 2	Q8WUA4	Q8WUA4	2	2	2	1.6	1.6	1.6	100.68	0.0047198	1.4877	20914000	32	2	22.591	23.2091
1436	PDCD6IP	Programmed cell death 6-interacting protein	Q8WUM4	Q8WUM4	9	9	9	11.4	11.4	11.4	96.022	0	18.304	79740000	48	12	23.5652	22.7416
1444	ATXN2L	Ataxin-2-like protein	Q8WWM7	Q8WWM7	18	18	18	17.9	17.9	17.9	113.37	0	49.311	266120000	39	53	24.7646	25.2353
1445	PRPF31	U4/U6 small nuclear ribonucleoprotein Prp31	Q8WWY3	Q8WWY3	7	7	7	13.8	13.8	13.8	55.455	0	17.824	238620000	21	20	24.9986	25.7604
1447	PSPC1	Paraspeckle component 1	Q8WXF1	Q8WXF1	2	2	2	3.8	3.8	3.8	58.743	0	3.5219	20256000	20	5	22.9007	22.4293
1452	DDX1	ATP-dependent RNA helicase DDX1	Q92499	Q92499	11	11	11	15.8	15.8	15.8	82.431	0	23.358	165330000	39	21	24.5753	24.3137
1453	H1FX	Histone H1x	Q92522	Q92522	1	1	1	8.5	8.5	8.5	22.487	0	8.1645	19870000	11	7	22.6307	23.8076
1458	PHF3	PHD finger protein 3	Q92576	Q92576	2	2	2	1.7	1.7	1.7	229.48	0	6.92	13695000	98	5	21.6709	21.4046
1460	HSPH1	Heat shock protein 105 kDa	Q92598	Q92598	15	15	14	21.2	21.2	19.6	96.864	0	50.277	567870000	47	39	26.2419	26.0402
1467	ANP32B	Acidic leucine-rich nuclear phosphoprotein 32 family member B	Q92688	Q92688	4	4	4	12.4	12.4	12.4	28.787	0	5.2257	65209000	9	7	24.8589	23.8975
1468	TFG	Protein TFG	Q92734	Q92734	5	5	5	19.5	19.5	19.5	43.447	0	8.228	130430000	14	16	25.3467	26.3081
1471	TAF15	TATA-binding protein-associated factor 2N	Q92804	Q92804	5	5	3	12.5	12.5	8.6	61.829	0	51.764	492380000	31	16	27.0899	28.2572
1472	DDX17	Probable ATP-dependent RNA helicase DDX17	Q92841	Q92841	20	19	13	27.6	26.1	18.8	80.272	0	79.326	804710000	37	53	25.9767	26.6074
1473	UPF1	Regulator of nonsense transcripts 1	Q92900	Q92900	17	17	17	14.6	14.6	14.6	124.34	0	44.46	217280000	58	29	24.5929	25.3063
1474	COPS5	COP9 signalosome complex subunit 5	Q92905	Q92905	3	3	3	11.4	11.4	11.4	37.578	0	6.6276	36416000	17	6	23.611	23.7757
1477	KHSRP	Far upstream element-binding protein 2	Q92945	Q92945	13	13	12	24.9	24.9	22.9	73.114	0	55.187	332960000	35	33	26.2825	25.282
1478	TNPO1	Transportin-1	Q92973	Q92973	4	4	3	6.3	6.3	5	102.35	0	10.936	36624000	41	7	23.3781	22.4747
1479	USP9X	Probable ubiquitin carboxyl-terminal hydrolase FAF-X	Q93008	Q93008;O00507	25	25	25	11.4	11.4	11.4	292.28	0	60.362	279210000	125	62	25.0119	25.2465
1480	USP7	Ubiquitin carboxyl-terminal hydrolase 7	Q93009	Q93009	4	4	4	3.4	3.4	3.4	128.3	0	5.3186	63064000	64	8	24.4846	24.7574
1485	FUBP1	Far upstream element-binding protein 1	Q96AE4	Q96AE4	9	8	8	16.9	15.8	15.8	67.56	0	48.317	181040000	30	18	25.1653	24.0122
1493	EFHD2	EF-hand domain-containing protein D2	Q96C19	Q96C19	2	2	2	11.2	11.2	11.2	26.697	0	6.3662	14321000	11	2	22.7391	21.3054
1494	PYCR2	Pyrroline-5-carboxylate reductase 2	Q96C36;J3KR12	Q96C36;J3KR12	8	7	7	25.6	21.6	21.6	33.637	0	32.416	501810000	16	23	25.1419	26.6818
1499	CCDC124	Coiled-coil domain-containing protein 124	Q96CT7	Q96CT7	5	5	5	20.6	20.6	20.6	25.835	0	11.116	58398000	12	6	24.2289	23.9205
1501	KCTD12	BTB/POZ domain-containing protein KCTD12	Q96CX2	Q96CX2;Q6ZWB6	5	5	5	21.8	21.8	21.8	35.7	0	39.123	45540000	15	10	24.0926	23.103
1503	SNRNP40	U5 small nuclear ribonucleoprotein 40 kDa protein	Q96DI7	Q96DI7	5	5	5	13.4	13.4	13.4	39.31	0	10.252	56276000	16	12	23.9138	24.8004
1510	DNAJA3	DnaJ homolog subfamily A member 3, mitochondrial	Q96EY1	Q96EY1	2	2	2	5.8	5.8	5.8	52.488	0	3.5432	11533000	22	4	21.2083	22.2942
1513	ZNF503	Zinc finger protein 503	Q96F45	Q96F45	1	1	1	3.9	3.9	3.9	62.554	0	18.384	7756500	20	4	21.8771	21.1124
1516	OTUB1	Ubiquitin thioesterase OTUB1	Q96FW1	Q96FW1	4	4	4	17.7	17.7	17.7	31.284	0	16.516	27635000	15	6	23.4174	22.3786
1518	TOE1	Target of EGR1 protein 1	Q96GM8	Q96GM8	5	5	5	16.7	16.7	16.7	56.547	0	19.79	82380000	21	9	23.7753	24.4353
1519	DDX27	Probable ATP-dependent RNA helicase DDX27	Q96GQ7	Q96GQ7	4	4	4	5.4	5.4	5.4	89.834	0	5.1586	15447000	38	6	21.3707	22.1033
1523	ERO1L	ERO1-like protein alpha	Q96HE7	Q96HE7	2	2	2	4.7	4.7	4.7	54.392	0	10.272	21718000	25	3	23.4437	22.5754
1525	FUBP3	Far upstream element-binding protein 3	Q96I24	Q96I24	20	20	20	39.7	39.7	39.7	61.64	0	116.31	2269200000	32	97	27.3654	28.615
1526	RBM17	Splicing factor 45	Q96I25	Q96I25	9	9	9	24.2	24.2	24.2	44.961	0	17.756	108620000	23	12	23.5064	24.859
1530	PAWR	PRKC apoptosis WT1 regulator protein	Q96IZ0	Q96IZ0	2	2	2	8.5	8.5	8.5	36.567	0	7.8139	12188000	12	4	22.1987	22.2349
1531	THOC3	THO complex subunit 3	Q96J01	Q96J01	3	3	3	7.1	7.1	7.1	38.771	0	5.9523	35856000	16	5	23.3427	23.8081
1533	CNDP2	Cytosolic non-specific dipeptidase	Q96KP4	Q96KP4	4	4	4	12.8	12.8	12.8	52.878	0	8.6967	18666000	27	5	22.3858	21.4359
1534	ZFR	Zinc finger RNA-binding protein	Q96KR1	Q96KR1	8	8	8	10.2	10.2	10.2	117.01	0	29.653	98503000	46	11	23.8871	24.3624
1539	RNPC3	RNA-binding protein 40	Q96LT9	Q96LT9	14	14	14	28.8	28.8	28.8	58.574	0	49.73	556990000	24	34	25.696	26.5018
1541	YTHDC1	YTH domain-containing protein 1	Q96MU7	Q96MU7	3	3	3	4.4	4.4	4.4	84.699	0	4.3985	18947000	23	4	23.081	23.3581
1547	RBM14	RNA-binding protein 14	Q96PK6	Q96PK6;A0A0A0MSL8	13	13	13	22	22	22	69.491	0	23.304	177400000	23	19	24.7339	25.3565
1551	VPS35	Vacuolar protein sorting-associated protein 35	Q96QK1	Q96QK1	4	4	4	5.7	5.7	5.7	91.706	0	16.277	45191000	42	9	23.9297	22.8997
1557	SRPK1	SRSF protein kinase 1	Q96SB4	Q96SB4;Q9UPE1	7	7	6	15.9	15.9	14.5	74.324	0	25.824	164490000	28	22	25.0364	25.9575
1559	RBM15	Putative RNA-binding protein 15	Q96T37	Q96T37	14	14	13	17.2	17.2	16.5	107.19	0	45.882	260740000	54	22	25.0516	26.2625
1561	PSMB7	Proteasome subunit beta type-7	Q99436	Q99436	2	2	2	7.6	7.6	7.6	29.965	0	4.209	54984000	11	7	24.0935	23.929
1562	CDC5L	Cell division cycle 5-like protein	Q99459	Q99459	12	12	12	17.3	17.3	17.3	92.25	0	28.266	210310000	38	29	23.8854	24.6444
1563	PSMD1	26S proteasome non-ATPase regulatory subunit 1	Q99460	Q99460	6	6	6	9.5	9.5	9.5	105.84	0	12.429	32699000	47	6	23.2697	22.0158
1564	PARK7	Protein deglycase DJ-1	Q99497	Q99497	5	5	5	23.8	23.8	23.8	19.891	0	9.0116	75976000	12	9	24.6994	23.6132
1567	POP1	Ribonucleases P/MRP protein subunit POP1	Q99575	Q99575	7	7	7	10.7	10.7	10.7	114.71	0	18.639	60078000	53	13	23.5087	23.7523
1568	EIF3C;EIF3CL	Eukaryotic translation initiation factor 3 subunit C;Eukaryotic translation initiation factor 3 subunit C-like protein	Q99613;B5ME19	Q99613;B5ME19	20	20	20	23.8	23.8	23.8	105.34	0	110.72	1060800000	42	64	25.9669	26.4336
1573	ATXN2	Ataxin-2	Q99700	Q99700	4	4	4	4	4	4	140.28	0	6.7994	18330000	46	7	22.3504	22.4658
1574	HSD17B10	3-hydroxyacyl-CoA dehydrogenase type-2	Q99714	Q99714	3	3	3	13.8	13.8	13.8	26.923	0	17.083	83658000	14	7	24.6039	23.4972
1575	HNRNPAB	Heterogeneous nuclear ribonucleoprotein A/B	Q99729	Q99729	2	2	2	6.3	6.3	6.3	36.224	0	20.716	132760000	13	5	25.8969	25.8697
1576	NAP1L4	Nucleosome assembly protein 1-like 4	Q99733	Q99733	3	3	2	10.1	10.1	7.5	42.823	0	59.541	126360000	16	14	24.8891	23.7916
1577	ACO2	Aconitate hydratase, mitochondrial	Q99798	Q99798	7	7	7	12.8	12.8	12.8	85.424	0	28.026	55491000	38	15	23.9126	23.0172
1579	CCT7	T-complex protein 1 subunit eta	Q99832	Q99832	16	16	16	33.9	33.9	33.9	59.366	0	59.484	776330000	31	60	26.5597	26.7762
1580	EBNA1BP2	Probable rRNA-processing protein EBP2	Q99848	Q99848	3	3	3	13.7	13.7	13.7	34.852	0	7.4325	35926000	15	4	22.8923	24.1748
1581	PRMT1	Protein arginine N-methyltransferase 1	Q99873	Q99873;Q9NR22	9	9	9	21.8	21.8	21.8	42.461	0	39.988	718850000	21	46	25.8619	26.5475
1583	SH3GL1	Endophilin-A2	Q99961	Q99961;Q99962	4	4	4	10.9	10.9	10.9	41.489	0	6.0313	22747000	16	8	22.5645	21.5524
1591	GRWD1	Glutamate-rich WD repeat-containing protein 1	Q9BQ67	Q9BQ67	2	2	2	5.4	5.4	5.4	49.419	0	3.3195	37166000	21	3	23.5039	24.1224
1592	WDR77	Methylosome protein 50	Q9BQA1	Q9BQA1	6	6	6	17.8	17.8	17.8	36.724	0	22.4	370300000	11	29	26.2182	26.8498
1597	C7orf50	Uncharacterized protein C7orf50	Q9BRJ6	Q9BRJ6	6	6	6	42.3	42.3	42.3	22.083	0	30.6	122430000	9	21	24.1857	24.8225
1603	ERP44	Endoplasmic reticulum resident protein 44	Q9BS26	Q9BS26	4	4	4	10.1	10.1	10.1	46.971	0	9.2977	14642000	20	5	22.3083	21.1974
1606	COPS4	COP9 signalosome complex subunit 4	Q9BT78	Q9BT78	8	8	8	22.4	22.4	22.4	46.268	0	16.899	79627000	26	13	23.8389	23.879
1611	HNRNPUL1	Heterogeneous nuclear ribonucleoprotein U-like protein 1	Q9BUJ2	Q9BUJ2	13	13	13	15.9	15.9	15.9	95.737	0	43.343	405850000	35	22	25.5933	26.3769
1612	DDX23	Probable ATP-dependent RNA helicase DDX23	Q9BUQ8	Q9BUQ8	18	18	18	23.5	23.5	23.5	95.581	0	38.24	361460000	44	44	24.4406	25.4069
1618	SNRNP25	U11/U12 small nuclear ribonucleoprotein 25 kDa protein	Q9BV90	Q9BV90	1	1	1	6.8	6.8	6.8	15.27	0.00062383	1.815	39482000	4	2	23.8512	24.3613
1622	GNL3	Guanine nucleotide-binding protein-like 3	Q9BVP2	Q9BVP2	3	3	3	5.3	5.3	5.3	61.992	0	3.8103	13898000	26	6	21.9621	21.9391
1627	REPIN1	Replication initiator 1	Q9BWE0	Q9BWE0	3	3	3	6.9	6.9	6.9	63.574	0	26.554	70382000	30	7	24.501	25.3655
1628	RBM4;RBM4B	RNA-binding protein 4;RNA-binding protein 4B	Q9BWF3;Q9BQ04	Q9BWF3;Q9BQ04	3	3	3	9.3	9.3	9.3	40.313	0	16.57	83329000	18	8	24.8088	25.104
1629	SF3B5	Splicing factor 3B subunit 5	Q9BWJ5	Q9BWJ5	1	1	1	17.4	17.4	17.4	10.135	0	6.7038	70348000	5	10	24.7725	24.3262
1631	NAA15	N-alpha-acetyltransferase 15, NatA auxiliary subunit	Q9BXJ9	Q9BXJ9;Q6N069	6	6	6	7.2	7.2	7.2	101.27	0	8.68	28384000	52	9	23.19	22.0283
1632	SRRT	Serrate RNA effector molecule homolog	Q9BXP5	Q9BXP5	10	10	10	8.8	8.8	8.8	100.67	0	22.062	143090000	44	16	23.9765	24.0786
1636	CECR5	Cat eye syndrome critical region protein 5	Q9BXW7	Q9BXW7	2	2	2	6.4	6.4	6.4	46.321	0	4.0383	7273600	21	3	21.891	20.4726
1644	GTPBP4	Nucleolar GTP-binding protein 1	Q9BZE4	Q9BZE4	8	8	8	13.7	13.7	13.7	73.964	0	11.711	48846000	33	13	22.7381	23.216
1649	UBE2O	E2/E3 hybrid ubiquitin-protein ligase UBE2O	Q9C0C9	Q9C0C9	4	4	4	4.1	4.1	4.1	141.29	0	7.7426	16901000	53	5	22.0934	22.1595
1650	WDR33	pre-mRNA 3 end processing protein WDR33	Q9C0J8	Q9C0J8	8	8	8	7.1	7.1	7.1	145.89	0	13.908	62990000	53	19	23.5647	23.8256
1651	DDX24	ATP-dependent RNA helicase DDX24	Q9GZR7	Q9GZR7	4	4	4	5.4	5.4	5.4	96.331	0	9.9467	15712000	43	8	21.8655	22.2243
1653	SLIRP	SRA stem-loop-interacting RNA-binding protein, mitochondrial	Q9GZT3	Q9GZT3	3	3	3	33	33	33	12.349	0	6.7473	60883000	8	5	24.0223	23.7011
1654	FAM192A	Protein FAM192A	Q9GZU8	Q9GZU8	2	2	2	10.2	10.2	10.2	28.912	0	3.4391	12586000	13	6	21.9969	21.4277
1658	NAT10	N-acetyltransferase 10	Q9H0A0	Q9H0A0	9	9	9	10.2	10.2	10.2	115.73	0	83.313	107100000	53	17	24.0911	24.5837
1661	XRN2	5-3 exoribonuclease 2	Q9H0D6	Q9H0D6	9	9	9	11.2	11.2	11.2	108.58	0	28.156	99265000	47	28	23.3782	24.092
1663	RAB1B;RAB1A;RAB1C	Ras-related protein Rab-1B;Ras-related protein Rab-1A;Putative Ras-related protein Rab-1C	Q9H0U4;P62820;Q92928	Q9H0U4;P62820;Q92928	4	4	3	18.4	18.4	12.9	22.171	0	6.1206	56728000	15	6	24.3155	23.2198
1667	SLK	STE20-like serine/threonine-protein kinase	Q9H2G2	Q9H2G2;O94804	9	9	9	8.8	8.8	8.8	142.69	0	13.191	83934000	60	12	23.8029	23.9271
1668	RAB3GAP2	Rab3 GTPase-activating protein non-catalytic subunit	Q9H2M9	Q9H2M9	3	3	3	3.1	3.1	3.1	155.98	0	8.5003	8218100	61	5	21.505	20.2082
1670	DHX36	ATP-dependent RNA helicase DHX36	Q9H2U1	Q9H2U1	4	4	4	3.9	3.9	3.9	114.76	0	8.9549	20255000	48	7	22.7902	22.4757
1687	NOL6	Nucleolar protein 6	Q9H6R4	Q9H6R4	5	5	5	6	6	6	127.59	0	9.2788	14196000	48	9	21.2062	22.6419
1688	YTHDC2	Probable ATP-dependent RNA helicase YTHDC2	Q9H6S0	Q9H6S0	5	5	5	5	5	5	160.25	0	8.9942	30169000	75	6	22.2053	22.6606
1691	DCTPP1	dCTP pyrophosphatase 1	Q9H773	Q9H773	3	3	3	18.2	18.2	18.2	18.681	0	4.1069	30316000	11	3	23.6025	22.2557
1696	HN1L	Hematological and neurological expressed 1-like protein	Q9H910	Q9H910	6	6	6	45.3	45.3	45.3	20.063	0	25.768	86531000	11	11	24.331	24.2527
1698	SFXN1	Sideroflexin-1	Q9H9B4	Q9H9B4	2	2	2	8.7	8.7	8.7	35.619	0	6.1266	8865100	16	3	22.0666	20.9321
1701	RPF1	Ribosome production factor 1	Q9H9Y2	Q9H9Y2	4	4	4	14.3	14.3	14.3	40.11	0	11.891	15478000	14	10	20.8941	22.1366
1704	GRPEL1	GrpE protein homolog 1, mitochondrial	Q9HAV7	Q9HAV7	4	4	4	21.2	21.2	21.2	24.279	0	15.344	57497000	15	7	24.2022	23.0523
1705	C12orf10	UPF0160 protein MYG1, mitochondrial	Q9HB07	Q9HB07	3	3	3	8.8	8.8	8.8	42.449	0	4.7403	13510000	21	6	22.016	21.5972
1706	CACYBP	Calcyclin-binding protein	Q9HB71	Q9HB71	7	7	7	30.7	30.7	30.7	26.21	0	21.409	157230000	13	22	24.6467	23.9632
1707	EML4	Echinoderm microtubule-associated protein-like 4	Q9HC35	Q9HC35	4	4	4	5.1	5.1	5.1	108.91	0	8.216	35323000	49	11	22.974	23.8661
1709	MCCC2	Methylcrotonoyl-CoA carboxylase beta chain, mitochondrial	Q9HCC0	Q9HCC0	4	4	4	10.3	10.3	10.3	61.332	0	12.174	19683000	28	4	22.6191	21.9719
1710	MOV10	Putative helicase MOV-10	Q9HCE1	Q9HCE1	6	6	6	7.5	7.5	7.5	113.67	0	19.982	122480000	55	16	24.2019	24.661
1729	DDX21	Nucleolar RNA helicase 2	Q9NR30	Q9NR30;Q9BQ39	16	16	16	22.9	22.9	22.9	87.343	0	44.837	269490000	40	31	25.0149	25.5691
1737	FARSB	Phenylalanine--tRNA ligase beta subunit	Q9NSD9	Q9NSD9	5	5	5	7.8	7.8	7.8	66.115	0	8.9221	82044000	34	9	24.6238	23.6369
1738	IARS2	Isoleucine--tRNA ligase, mitochondrial	Q9NSE4	Q9NSE4	4	4	4	5.1	5.1	5.1	113.79	0	6.4251	21184000	43	6	22.5465	21.9195
1740	SMC4	Structural maintenance of chromosomes protein 4	Q9NTJ3	Q9NTJ3	11	11	11	8.5	8.5	8.5	147.18	0	22.98	87337000	71	16	23.4952	22.9922
1744	ZCCHC3	Zinc finger CCHC domain-containing protein 3	Q9NUD5	Q9NUD5	2	2	2	4.2	4.2	4.2	43.618	0	4.1077	13873000	25	4	22.0565	21.9859
1745	STAU2	Double-stranded RNA-binding protein Staufen homolog 2	Q9NUL3	Q9NUL3	4	3	3	7.7	6.5	6.5	62.608	0	5.0594	57924000	33	3	24.44	25.1915
1747	SPATS2L	SPATS2-like protein	Q9NUQ6	Q9NUQ6	3	3	3	6.5	6.5	6.5	61.728	0	4.8859	31679000	32	3	22.7213	23.2245
1749	2021-09-11	Septin-11	Q9NVA2	Q9NVA2	6	6	5	17.9	17.9	15.6	49.398	0	37.02	144120000	21	10	25.1792	25.3478
1750	DDX18	ATP-dependent RNA helicase DDX18	Q9NVP1	Q9NVP1	6	6	6	10.4	10.4	10.4	75.406	0	15.32	116150000	34	17	24.451	25.4783
1755	PIH1D1	PIH1 domain-containing protein 1	Q9NWS0	Q9NWS0	2	2	2	8.3	8.3	8.3	32.363	0	3.1453	4709600	17	4	20.5095	20.7424
1758	LYAR	Cell growth-regulating nucleolar protein	Q9NX58	Q9NX58	8	8	8	25.9	25.9	25.9	43.614	0	26.268	182450000	17	17	24.8363	25.1931
1763	CDKN2AIP	CDKN2A-interacting protein	Q9NXV6	Q9NXV6	9	9	9	24	24	24	61.124	0	66.803	120190000	34	20	23.5947	24.4356
1765	GAR1	H/ACA ribonucleoprotein complex subunit 1	Q9NY12	Q9NY12	3	3	3	10.6	10.6	10.6	22.348	0	3.3595	27987000	11	7	22.4082	23.0804
1766	PPP4R2	Serine/threonine-protein phosphatase 4 regulatory subunit 2	Q9NY27	Q9NY27	2	2	2	7.7	7.7	7.7	46.898	0	2.905	4295000	21	3	20.4588	20.4745
1772	MIS18A	Protein Mis18-alpha	Q9NYP9	Q9NYP9	2	2	2	12	12	12	25.863	0	4.7111	11583000	15	2	22.2013	21.6402
1777	FAM120A	Constitutive coactivator of PPAR-gamma-like protein 1	Q9NZB2	Q9NZB2;Q5T035	12	12	12	14.8	14.8	14.8	121.89	0	56.134	163150000	57	20	24.895	25.3985
1778	IGF2BP1	Insulin-like growth factor 2 mRNA-binding protein 1	Q9NZI8	Q9NZI8;REV__Q15833	15	15	12	29.6	29.6	24.4	63.48	0	51.542	684690000	30	49	26.2041	26.8169
1792	RCC2	Protein RCC2	Q9P258	Q9P258	8	8	8	15.9	15.9	15.9	56.084	0	19.788	99964000	27	15	23.863	23.1409
1794	STK26	Serine/threonine-protein kinase 26	Q9P289	Q9P289;O00506	3	3	3	9.6	9.6	9.6	46.528	0	9.6511	29303000	23	7	23.5475	22.5335
1796	RRBP1	Ribosome-binding protein 1	Q9P2E9	Q9P2E9	6	6	6	5.6	5.6	5.6	152.45	0	15.494	19226000	95	7	21.9393	21.0135
1797	CPSF2	Cleavage and polyadenylation specificity factor subunit 2	Q9P2I0	Q9P2I0	11	11	11	17.5	17.5	17.5	88.486	0	23.244	106820000	43	24	23.8	24.183
1798	LARS	Leucine--tRNA ligase, cytoplasmic	Q9P2J5	Q9P2J5	13	13	13	12.6	12.6	12.6	134.46	0	31.415	172620000	62	24	24.5968	23.9877
1799	ANKFY1	Rabankyrin-5	Q9P2R3	Q9P2R3	4	4	4	4.1	4.1	4.1	128.4	0	4.078	54394000	53	5	24.6039	24.9468
1805	EPS15L1	Epidermal growth factor receptor substrate 15-like 1	Q9UBC2	Q9UBC2	5	5	5	7.5	7.5	7.5	94.254	0	18.092	10247000	49	9	21.9884	20.8629
1810	EIF3K	Eukaryotic translation initiation factor 3 subunit K	Q9UBQ5	Q9UBQ5	5	5	5	27.5	27.5	27.5	25.059	0	11.356	159960000	11	12	25.2905	26.3509
1811	DNAJB11	DnaJ homolog subfamily B member 11	Q9UBS4	Q9UBS4;H7C2Y5	3	3	3	9.8	9.8	9.8	40.513	0	8.2943	17809000	16	9	22.8466	21.8867
1812	UBA2	SUMO-activating enzyme subunit 2	Q9UBT2	Q9UBT2	10	10	10	18.8	18.8	18.8	71.223	0	17.183	59049000	29	15	23.4147	22.5035
1813	NXF1	Nuclear RNA export factor 1	Q9UBU9	Q9UBU9	6	6	6	11.1	11.1	11.1	70.182	0	15.812	108410000	31	21	23.3418	24.5746
1814	COPS7A	COP9 signalosome complex subunit 7a	Q9UBW8	Q9UBW8	2	2	2	8	8	8	30.276	0	4.1647	12705000	15	5	22.3163	21.9929
1815	ZMAT5	Zinc finger matrin-type protein 5	Q9UDW3	Q9UDW3	4	4	4	27.6	27.6	27.6	19.971	0	9.7247	38771000	12	8	24.0396	23.8223
1825	SRP68	Signal recognition particle subunit SRP68	Q9UHB9	Q9UHB9	4	4	4	9.7	9.7	9.7	70.729	0	13.56	29697000	34	7	23.2676	23.3838
1826	CHORDC1	Cysteine and histidine-rich domain-containing protein 1	Q9UHD1	Q9UHD1	3	3	3	14.5	14.5	14.5	37.489	0	26.037	27727000	16	7	23.231	20.649
1827	2021-09-09	Septin-9	Q9UHD8	Q9UHD8	6	6	6	15.5	15.5	15.5	65.401	0	12.887	44879000	42	9	23.1863	23.7132
1835	TRMT112	Multifunctional methyltransferase subunit TRM112-like protein	Q9UI30	Q9UI30	2	2	2	22.4	22.4	22.4	14.199	0	5.0475	8693400	7	6	21.6696	21.027
1839	TRMT6	tRNA (adenine(58)-N(1))-methyltransferase non-catalytic subunit TRM6	Q9UJA5	Q9UJA5	2	2	2	7.2	7.2	7.2	55.799	0	7.2895	17322000	29	4	22.5603	23.0302
1841	DDX41	Probable ATP-dependent RNA helicase DDX41	Q9UJV9	Q9UJV9	7	7	7	12.2	12.2	12.2	69.837	0	13.837	56343000	42	17	22.7679	23.7602
1843	MRTO4	mRNA turnover protein 4 homolog	Q9UKD2	Q9UKD2	2	2	2	8.8	8.8	8.8	27.56	0	3.2982	12468000	15	3	22.5153	22.3247
1844	CPSF3	Cleavage and polyadenylation specificity factor subunit 3	Q9UKF6	Q9UKF6	4	4	4	6.9	6.9	6.9	77.485	0	8.8393	43857000	35	8	23.3339	23.7937
1846	NUDT5	ADP-sugar pyrophosphatase	Q9UKK9	Q9UKK9	6	6	6	26.9	26.9	26.9	24.327	0	23.992	55244000	11	18	23.2901	23.2544
1847	ACIN1	Apoptotic chromatin condensation inducer in the nucleus	Q9UKV3	Q9UKV3	5	5	5	6.1	6.1	6.1	151.86	0	12.26	20470000	68	10	22.5434	23.0806
1848	AGO2	Protein argonaute-2	Q9UKV8	Q9UKV8;Q9HCK5	9	9	7	13.6	13.6	11.2	97.207	0	27.433	152430000	51	20	24.3129	24.9871
1849	NUP50	Nuclear pore complex protein Nup50	Q9UKX7	Q9UKX7	3	3	3	9.6	9.6	9.6	50.144	0	16.548	24833000	28	8	22.6058	22.3742
1850	CDV3	Protein CDV3 homolog	Q9UKY7	Q9UKY7	5	5	5	22.9	22.9	22.9	27.335	0	18.495	24664000	13	8	22.5557	21.7307
1853	HECTD1	E3 ubiquitin-protein ligase HECTD1	Q9ULT8	Q9ULT8	2	2	2	1.1	1.1	1.1	289.38	0	4.9512	7058000	126	4	21.0344	21.2933
1856	ABT1	Activator of basal transcription 1	Q9ULW3	Q9ULW3	3	3	3	11	11	11	31.079	0	4.2833	13883000	16	5	21.8375	22.3461
1857	PRPF19	Pre-mRNA-processing factor 19	Q9UMS4	Q9UMS4	5	5	5	11.1	11.1	11.1	55.18	0	17.878	413360000	19	19	26.3899	26.6295
1862	G3BP2	Ras GTPase-activating protein-binding protein 2	Q9UN86	Q9UN86	4	3	3	11.2	8.7	8.7	54.12	0	12.419	291740000	22	8	27.2744	26.9037
1865	MAGED2	Melanoma-associated antigen D2	Q9UNF1	Q9UNF1	3	3	2	8.1	8.1	6.1	64.953	0	10.486	19894000	28	5	23.5354	23.0848
1866	PSMD13	26S proteasome non-ATPase regulatory subunit 13	Q9UNM6	Q9UNM6	4	4	4	11.2	11.2	11.2	42.945	0	8.0471	45339000	26	7	23.911	23.4811
1868	DIMT1	Probable dimethyladenosine transferase	Q9UNQ2	Q9UNQ2	3	3	3	9.9	9.9	9.9	35.236	0	5.1025	34235000	18	6	22.7539	24.1943
1869	COPS3	COP9 signalosome complex subunit 3	Q9UNS2	Q9UNS2	3	3	3	10.2	10.2	10.2	47.873	0	21.394	74283000	25	6	24.3592	24.0625
1870	RPL26L1;RPL26	60S ribosomal protein L26-like 1;60S ribosomal protein L26	Q9UNX3;P61254;J3QQQ9	Q9UNX3;P61254;J3QQQ9	9	9	9	43.4	43.4	43.4	17.256	0	18.671	1674800000	6	34	28.3638	28.8989
1877	TNRC6B	Trinucleotide repeat-containing gene 6B protein	Q9UPQ9	Q9UPQ9	12	12	12	11.8	11.8	11.8	194	0	115.1	97441000	80	28	23.4429	24.1216
1878	ZC3H4	Zinc finger CCCH domain-containing protein 4	Q9UPT8	Q9UPT8	3	3	3	4.1	4.1	4.1	140.26	0	11.459	16167000	46	6	22.5918	21.9396
1879	DICER1	Endoribonuclease Dicer	Q9UPY3	Q9UPY3	2	2	2	1.4	1.4	1.4	218.68	0	5.4362	4543100	107	3	20.7795	20.3767
1880	SRRM2	Serine/arginine repetitive matrix protein 2	Q9UQ35	Q9UQ35	10	10	10	4.6	4.6	4.6	299.61	0	17.94	74819000	120	14	23.0105	23.5551
1881	PA2G4	Proliferation-associated protein 2G4	Q9UQ80	Q9UQ80;H0YIN7	13	13	13	36.8	36.8	36.8	43.786	0	64.764	437470000	22	34	26.7238	26.2487
1882	SMC3	Structural maintenance of chromosomes protein 3	Q9UQE7	Q9UQE7	5	5	5	5.7	5.7	5.7	141.54	0	5.0958	19026000	65	7	21.8271	21.9871
1884	C14orf166	UPF0568 protein C14orf166	Q9Y224	Q9Y224	4	4	4	16.8	16.8	16.8	28.068	0	7.7745	18219000	16	8	22.9282	22.9704
1885	RUVBL2	RuvB-like 2	Q9Y230	Q9Y230	12	12	12	28.3	28.3	28.3	51.156	0	35.341	329790000	27	27	25.2679	24.8889
1888	EIF3L	Eukaryotic translation initiation factor 3 subunit L	Q9Y262	Q9Y262	16	16	16	25.2	25.2	25.2	66.726	0	51.71	583530000	29	44	25.8834	26.2616
1889	PLAA	Phospholipase A-2-activating protein	Q9Y263	Q9Y263	2	2	2	3	3	3	87.156	0	5.899	18267000	46	2	22.9551	22.2126
1890	RUVBL1	RuvB-like 1	Q9Y265	Q9Y265	6	6	6	16.4	16.4	16.4	50.227	0	20.814	251880000	22	26	25.7854	25.6798
1891	NUDC	Nuclear migration protein nudC	Q9Y266	Q9Y266	9	9	9	27.2	27.2	27.2	38.242	0	24.837	302460000	21	17	26.861	25.8046
1892	FARSA	Phenylalanine--tRNA ligase alpha subunit	Q9Y285	Q9Y285	4	4	4	9.6	9.6	9.6	57.563	0	17.891	34542000	23	8	24.0294	22.8761
1893	DRG1	Developmentally-regulated GTP-binding protein 1	Q9Y295	Q9Y295	5	5	5	21	21	21	40.542	0	21.099	27886000	23	11	23.4873	22.6858
1894	NCKAP1	Nck-associated protein 1	Q9Y2A7	Q9Y2A7	2	2	2	2.4	2.4	2.4	128.79	0	3.6449	6576700	61	5	21.1528	21.4965
1896	DIS3	Exosome complex exonuclease RRP44	Q9Y2L1	Q9Y2L1	5	5	5	7.2	7.2	7.2	109	0	28.761	54263000	48	8	23.8407	22.4481
1902	POLDIP2	Polymerase delta-interacting protein 2	Q9Y2S7	Q9Y2S7	3	3	3	12.8	12.8	12.8	42.033	0	4.6469	13582000	23	3	22.3733	21.8723
1903	NOP58	Nucleolar protein 58	Q9Y2X3	Q9Y2X3	5	5	5	12.5	12.5	12.5	59.578	0	6.4331	46150000	24	7	22.7736	23.8048
1910	LUC7L2	Putative RNA-binding protein Luc7-like 2	Q9Y383	Q9Y383	4	4	2	12.8	12.8	7.1	46.513	0	13.957	117440000	18	6	25.7913	24.4432
1912	SBDS	Ribosome maturation protein SBDS	Q9Y3A5	Q9Y3A5	4	4	4	14.4	14.4	14.4	28.763	0	6.6131	29014000	17	7	22.5191	22.1657
1913	EXOSC1	Exosome complex component CSL4	Q9Y3B2	Q9Y3B2	4	4	4	28.2	28.2	28.2	21.452	0	10.582	52473000	9	8	23.355	24.3891
1918	NOP16	Nucleolar protein 16	Q9Y3C1	Q9Y3C1	8	8	8	44.4	44.4	44.4	21.188	0	20.88	70955000	10	19	22.6381	23.2205
1922	STRAP	Serine-threonine kinase receptor-associated protein	Q9Y3F4	Q9Y3F4	8	8	8	30	30	30	38.438	0	25.157	388280000	21	20	26.6077	26.4861
1923	RTCB	tRNA-splicing ligase RtcB homolog	Q9Y3I0	Q9Y3I0	8	8	8	17.8	17.8	17.8	55.21	0	17.602	141130000	24	19	24.7692	25.0993
1925	RPL36	60S ribosomal protein L36	Q9Y3U8	Q9Y3U8	3	3	3	28.6	28.6	28.6	12.254	0	14.796	911920000	3	25	27.7368	28.4849
1930	TLN1	Talin-1	Q9Y490	Q9Y490	18	18	17	8.6	8.6	8.2	269.76	0	44.373	119940000	133	30	23.5762	23.1302
1934	HYOU1	Hypoxia up-regulated protein 1	Q9Y4L1	Q9Y4L1;Q9BXT5	8	8	8	8.5	8.5	8.5	111.33	0	14.171	104480000	51	16	24.8633	24.4448
1937	LSM4	U6 snRNA-associated Sm-like protein LSm4	Q9Y4Z0	Q9Y4Z0	3	3	3	20.1	20.1	20.1	15.35	0	4.952	19228000	9	3	21.0306	22.7722
1939	PRRC2C	Protein PRRC2C	Q9Y520	Q9Y520	17	17	17	7.6	7.6	7.6	316.91	0	64.639	307020000	104	33	24.2456	24.4264
1940	YTHDF2;YTHDF3	YTH domain-containing family protein 2;YTH domain-containing family protein 3	Q9Y5A9;Q7Z739	Q9Y5A9;Q7Z739;Q9BYJ9	3	3	3	4.8	4.8	4.8	62.333	0	5.4602	35107000	20	9	23.6723	23.3265
1941	SUPT16H	FACT complex subunit SPT16	Q9Y5B9	Q9Y5B9	10	10	10	11	11	11	119.91	0	27.218	130220000	54	20	24.2783	23.9512
1956	PSAT1	Phosphoserine aminotransferase	Q9Y617	Q9Y617	6	6	6	17.3	17.3	17.3	40.422	0	16.122	138710000	20	21	25.3684	24.6591
1957	COPG1	Coatomer subunit gamma-1	Q9Y678	Q9Y678	6	6	6	9.3	9.3	9.3	97.717	0	6.4694	31657000	49	7	22.7338	22.3555
1959	CFAP20	Cilia- and flagella-associated protein 20	Q9Y6A4	Q9Y6A4	2	2	2	10.4	10.4	10.4	22.774	0	2.0718	6000800	12	3	20.8542	20.9182
1965	IGF2BP2	Insulin-like growth factor 2 mRNA-binding protein 2	Q9Y6M1	Q9Y6M1	6	5	5	12.2	10	10	66.121	0	9.9893	114520000	28	9	24.1706	25.4441
