# Supplementary material for: Translational repression of NMD targets by GIGYF2 and EIF4E2
Source: PLoS Genet. 2021 Oct 19;17(10):e1009813. doi: 10.1371/journal.pgen.1009813 (PMC8555832; doi:10.1371/journal.pgen.1009813)
Supplement: S16 Table — (TXT) [file pgen.1009813.s024.txt]

ID	Sequence	Type	purpose
oBZ197_profiling_bar1	CAAGCAGAAGACGGCATACGAGATaaacctGTGACTGGAGTTCAGACGTGTGCTCTTCCG	oligo	ribosome profiling PCR R
oBZ198_profiling_bar2	CAAGCAGAAGACGGCATACGAGATctcaggGTGACTGGAGTTCAGACGTGTGCTCTTCCG	oligo	ribosome profiling PCR R
oBZ199_profiling_bar3	CAAGCAGAAGACGGCATACGAGATgggttcGTGACTGGAGTTCAGACGTGTGCTCTTCCG	oligo	ribosome profiling PCR R
oBZ200_profiling_bar4	CAAGCAGAAGACGGCATACGAGATtctgaaGTGACTGGAGTTCAGACGTGTGCTCTTCCG	oligo	ribosome profiling PCR R
oBZ201_profiling_bar5	CAAGCAGAAGACGGCATACGAGATacagcaGTGACTGGAGTTCAGACGTGTGCTCTTCCG	oligo	ribosome profiling PCR R
oBZ202_profiling_bar6	CAAGCAGAAGACGGCATACGAGATcaccgtGTGACTGGAGTTCAGACGTGTGCTCTTCCG	oligo	ribosome profiling PCR R
oBZ203_profiling_bar7	CAAGCAGAAGACGGCATACGAGATgtgatgGTGACTGGAGTTCAGACGTGTGCTCTTCCG	oligo	ribosome profiling PCR R
oBZ204_profiling_bar8	CAAGCAGAAGACGGCATACGAGATtgttacGTGACTGGAGTTCAGACGTGTGCTCTTCCG	oligo	ribosome profiling PCR R
oBZ205_profiling_bar9	CAAGCAGAAGACGGCATACGAGATagatccGTGACTGGAGTTCAGACGTGTGCTCTTCCG	oligo	ribosome profiling PCR R
oBZ206_profiling_bar10	CAAGCAGAAGACGGCATACGAGATcccggaGTGACTGGAGTTCAGACGTGTGCTCTTCCG	oligo	ribosome profiling PCR R
oBZ207_profiling_bar11	CAAGCAGAAGACGGCATACGAGATgagcttGTGACTGGAGTTCAGACGTGTGCTCTTCCG	oligo	ribosome profiling PCR R
oBZ208_profiling_bar12	CAAGCAGAAGACGGCATACGAGATtttaagGTGACTGGAGTTCAGACGTGTGCTCTTCCG	oligo	ribosome profiling PCR R
oBZ209_profiling_bar13	CAAGCAGAAGACGGCATACGAGATaacttgGTGACTGGAGTTCAGACGTGTGCTCTTCCG	oligo	ribosome profiling PCR R
oBZ210_profiling_bar14	CAAGCAGAAGACGGCATACGAGATctggacGTGACTGGAGTTCAGACGTGTGCTCTTCCG	oligo	ribosome profiling PCR R
oBZ211_profiling_bar15	CAAGCAGAAGACGGCATACGAGATggtccaGTGACTGGAGTTCAGACGTGTGCTCTTCCG	oligo	ribosome profiling PCR R
oBZ212_profiling_bar16	CAAGCAGAAGACGGCATACGAGATtcaagtGTGACTGGAGTTCAGACGTGTGCTCTTCCG	oligo	ribosome profiling PCR R
oBZ213_profiling_bar17	CAAGCAGAAGACGGCATACGAGATaccattGTGACTGGAGTTCAGACGTGTGCTCTTCCG	oligo	ribosome profiling PCR R
oBZ214_profiling_bar18	CAAGCAGAAGACGGCATACGAGATcagtagGTGACTGGAGTTCAGACGTGTGCTCTTCCG	oligo	ribosome profiling PCR R
oBZ215_profiling_bar19	CAAGCAGAAGACGGCATACGAGATgttgccGTGACTGGAGTTCAGACGTGTGCTCTTCCG	oligo	ribosome profiling PCR R
oBZ216_profiling_bar20	CAAGCAGAAGACGGCATACGAGATtgacgaGTGACTGGAGTTCAGACGTGTGCTCTTCCG	oligo	ribosome profiling PCR R
oBZ217_profiling_bar21	CAAGCAGAAGACGGCATACGAGATagcctaGTGACTGGAGTTCAGACGTGTGCTCTTCCG	oligo	ribosome profiling PCR R
oBZ218_profiling_bar22	CAAGCAGAAGACGGCATACGAGATccgaatGTGACTGGAGTTCAGACGTGTGCTCTTCCG	oligo	ribosome profiling PCR R
oBZ219_profiling_bar23	CAAGCAGAAGACGGCATACGAGATgattcgGTGACTGGAGTTCAGACGTGTGCTCTTCCG	oligo	ribosome profiling PCR R
oBZ220_profiling_bar24	CAAGCAGAAGACGGCATACGAGATttaggcGTGACTGGAGTTCAGACGTGTGCTCTTCCG	oligo	ribosome profiling PCR R
oBZ287_profiling_F_NINI2	AATGATACGGCGACCACCGAGATCTACAC	oligo	ribosome profiling PCR F
oBZ407_cloning_linker_2_preA_rand	AppNNNNNNCACTCGGGCACCAAGGAC/3ddC/	oligo	preadenylated adaptor for ribosome profiling
oBZ408_RN3_linker2_RT	/5Phos/RNNNAGATCGGAAGAGCGTCGTGTAGGGAAAGAGTGTAGATCTCGGTGGTCGC/iSP18/TTCAGACGTGTGCTCTTCCGATCTGTCCTTGGTGCCCGAGTG	oligo	circularizable RT primer for ribosome profiling
oBZ435_tdTomato_repeat2_GibsonR	CCGAGGACAACAACATGGCCGTCATCAAAGAGTTCATGCGCTTCAAGGTGCGCATGGAGGGCTCCATGAACGGCCACGAGTTCGAGATCGAGGGCGAGGGCGAGGGCCGCCCCTACGAGGGCACCCAGACCGCCAAGCTGAAGGTGACCAAGGGCGGCCCCCTGCCCTTCGCCTGGGACATCCTGTCCCCCCAGTTCATGTACGGCTCCAAGGCGTACGTGAAGCACCCCGCCGACATCCCCGATTACAAGAAGCTGTCCTTCCCCGAGGGCTTCAAGTGGGAGCGCGTGATGAACTTCGAGGACGGCGGTCTGGTGACCGTGACCCAGGACTCCTCCCTGCAGGACGGCACGCTGATCTACAAGGTGAAGATGCGCGGCACCAACTTCCCCCCCGACG…	geneblock	cloning
oBZ437_tagBFP_T2A_BamHI_T2A_tdTomato_r1_GibsonL	cgagactagcctcgaggtttGCCACCATGagcgagctgattaaggagaacatgcacatgaagctgtacatggagggcaccgtggacaaccatcacttcaagtgcacatccgagggcgaaggcaagccctacgagggcacccagaccatgagaatcaaggtggtcgagggcggccctctccccttcgccttcgacatcctggctactagcttcctctacggcagcaagaccttcatcaaccacacccagggcatccccgacttcttcaagcagtccttccctgagggcttcacatgggagagagtcaccacatacgaagacgggggcgtgctgaccgctacccaggacaccagcctccaggacggctgcctcatctacaacgtcaagatcagaggggtga…	geneblock	cloning
oBZ443_tagBFP_internal_seq_F	catgggagagagtcaccaca	oligo	for sequencing reporter inserts
oBZ447_UGGC_gibson_R	ctggggtcgatcttttgctGTGCCATCCcagatctaagcttctgctc	oligo	cloning
oBZ448_UGGC_gibson_F	gagcagaagcttagatctgGGATGGCACagcaaaagatcgaccccag	oligo	cloning
oBZ449_UGGA_gibson_R	ctggggtcgatcttttgctGTTCCATCCcagatctaagcttctgctc	oligo	cloning
oBZ450_UGGA_gibson_F	gagcagaagcttagatctgGGATGGAACagcaaaagatcgaccccag	oligo	cloning
oBZ451_UGAC_gibson_R	ctggggtcgatcttttgctGTGTCATCCcagatctaagcttctgctc	oligo	cloning
oBZ452_UGAC_gibson_F	gagcagaagcttagatctgGGATGACACagcaaaagatcgaccccag	oligo	cloning
oBZ453_UGAA_gibson_R	ctggggtcgatcttttgctGTTTCATCCcagatctaagcttctgctc	oligo	cloning
oBZ454_UGAA_gibson_F	gagcagaagcttagatctgGGATGAAACagcaaaagatcgaccccag	oligo	cloning
oBZ455_UAGC_gibson_R	ctggggtcgatcttttgctGTGCTATCCcagatctaagcttctgctc	oligo	cloning
oBZ456_UAGC_gibson_F	gagcagaagcttagatctgGGATAGCACagcaaaagatcgaccccag	oligo	cloning
oBZ457_UAGA_gibson_R	ctggggtcgatcttttgctGTTCTATCCcagatctaagcttctgctc	oligo	cloning
oBZ458_UAGA_gibson_F	gagcagaagcttagatctgGGATAGAACagcaaaagatcgaccccag	oligo	cloning
oBZ459_UAAC_gibson_R	ctggggtcgatcttttgctGTGTTATCCcagatctaagcttctgctc	oligo	cloning
oBZ460_UAAC_gibson_F	gagcagaagcttagatctgGGATAACACagcaaaagatcgaccccag	oligo	cloning
oBZ461_UAAA_gibson_R	ctggggtcgatcttttgctGTTTTATCCcagatctaagcttctgctc	oligo	cloning
oBZ462_UAAA_gibson_F	gagcagaagcttagatctgGGATAAAACagcaaaagatcgaccccag	oligo	cloning
oBZ475_GECKO_PCR2_FN5	AATGATACGGCGACCACCGAGATCTACACTCTTTCCCTACACGACGCTCTTCCGATCTNNNNNtcttgtggaaaggacgaaacaccg	oligo	CRISPR library forward primer
oBZ476_GECKO_PCR2_FN6	AATGATACGGCGACCACCGAGATCTACACTCTTTCCCTACACGACGCTCTTCCGATCTNNNNNNtcttgtggaaaggacgaaacaccg	oligo	CRISPR library forward primer
oBZ477_GECKO_PCR2_FN7	AATGATACGGCGACCACCGAGATCTACACTCTTTCCCTACACGACGCTCTTCCGATCTNNNNNNNtcttgtggaaaggacgaaacaccg	oligo	CRISPR library forward primer
oBZ478_GECKO_PCR2_FN8	AATGATACGGCGACCACCGAGATCTACACTCTTTCCCTACACGACGCTCTTCCGATCTNNNNNNNNtcttgtggaaaggacgaaacaccg	oligo	CRISPR library forward primer
oBZ479_GECKO_PCR2_BAR_13	CAAGCAGAAGACGGCATACGAGATaacttgGTGACTGGAGTTCAGACGTGTGCTCTTCCGATCTTCTACTATTCTTTCCCCTGCACTGT	oligo	CRISPR library reverse primer barcode 13
oBZ480_GECKO_PCR2_BAR_14	CAAGCAGAAGACGGCATACGAGATctggacGTGACTGGAGTTCAGACGTGTGCTCTTCCGATCTTCTACTATTCTTTCCCCTGCACTGT	oligo	CRISPR library reverse primer barcode 14
oBZ481_GECKO_PCR2_BAR_15	CAAGCAGAAGACGGCATACGAGATggtccaGTGACTGGAGTTCAGACGTGTGCTCTTCCGATCTTCTACTATTCTTTCCCCTGCACTGT	oligo	CRISPR library reverse primer barcode 15
oBZ482_GECKO_PCR2_BAR_16	CAAGCAGAAGACGGCATACGAGATtcaagtGTGACTGGAGTTCAGACGTGTGCTCTTCCGATCTTCTACTATTCTTTCCCCTGCACTGT	oligo	CRISPR library reverse primer barcode 16
oBZ483_GECKO_PCR2_BAR_17	CAAGCAGAAGACGGCATACGAGATaccattGTGACTGGAGTTCAGACGTGTGCTCTTCCGATCTTCTACTATTCTTTCCCCTGCACTGT	oligo	CRISPR library reverse primer barcode 17
oBZ484_GECKO_PCR2_BAR_18	CAAGCAGAAGACGGCATACGAGATcagtagGTGACTGGAGTTCAGACGTGTGCTCTTCCGATCTTCTACTATTCTTTCCCCTGCACTGT	oligo	CRISPR library reverse primer barcode 18
oBZ485_GECKO_PCR2_BAR_19	CAAGCAGAAGACGGCATACGAGATgttgccGTGACTGGAGTTCAGACGTGTGCTCTTCCGATCTTCTACTATTCTTTCCCCTGCACTGT	oligo	CRISPR library reverse primer barcode 19
oBZ486_GECKO_PCR2_BAR_20	CAAGCAGAAGACGGCATACGAGATtgacgaGTGACTGGAGTTCAGACGTGTGCTCTTCCGATCTTCTACTATTCTTTCCCCTGCACTGT	oligo	CRISPR library reverse primer barcode 20
oBZ487_GECKO_PCR2_BAR_21	CAAGCAGAAGACGGCATACGAGATagcctaGTGACTGGAGTTCAGACGTGTGCTCTTCCGATCTTCTACTATTCTTTCCCCTGCACTGT	oligo	CRISPR library reverse primer barcode 21
oBZ488_GECKO_PCR2_BAR_22	CAAGCAGAAGACGGCATACGAGATccgaatGTGACTGGAGTTCAGACGTGTGCTCTTCCGATCTTCTACTATTCTTTCCCCTGCACTGT	oligo	CRISPR library reverse primer barcode 22
oBZ489_GECKO_PCR2_BAR_23	CAAGCAGAAGACGGCATACGAGATgattcgGTGACTGGAGTTCAGACGTGTGCTCTTCCGATCTTCTACTATTCTTTCCCCTGCACTGT	oligo	CRISPR library reverse primer barcode 23
oBZ490_GECKO_PCR2_BAR_24	CAAGCAGAAGACGGCATACGAGATttaggcGTGACTGGAGTTCAGACGTGTGCTCTTCCGATCTTCTACTATTCTTTCCCCTGCACTGT	oligo	CRISPR library reverse primer barcode 24
oBZ499_OPRL1_RT_gibson_F	gagcagaagcttagatctgGAGACGGTACCGCGGCCCGCATGACTAGGCGTGGACCTCagcaaaagatcgaccccag	oligo	cloning
oBZ500_OPRK1_gibson_R	ctggggtcgatcttttgctGAGCTCCACGACTAGTCATACTGGTTTATTCATCCCATCGATGTCcagatctaagcttctgctc	oligo	cloning
oBZ501_OPRK1_gibson_F	gagcagaagcttagatctgGACATCGATGGGATGAATAAACCAGTATGACTAGTCGTGGAGCTCagcaaaagatcgaccccag	oligo	cloning
oBZ502_MAPK10_gibson_R	ctggggtcgatcttttgctGCAGGCGGCTAGTCACCTGCAACAACCCAGCTCcagatctaagcttctgctc	oligo	cloning
oBZ503_MAPK10_gibson_f	gagcagaagcttagatctgGAGCTGGGTTGTTGCAGGTGACTAGCCGCCTGCagcaaaagatcgaccccag	oligo	cloning
oBZ504_AQP4_gibson_R	ctggggtcgatcttttgctGCGATCTTCTAGTCATACTGAAGACAATACCTCcagatctaagcttctgctc	oligo	cloning
oBZ683_F2A_PGP_to_AGA_quikchange_F	tcgagtccaacGccgggGcctactcgagc	oligo	quickchange
oBZ706_GIGYF2_NGS-indel-R1-Fwd_N1	CTTTCCCTACACGACGCTCTTCCGATCTNTCCTCAGAGTGGTACTAAAGGT	oligo	GIGYF2/4E2 genotyping
oBZ707_GIGYF2_NGS-indel-R1-Fwd_N3	CTTTCCCTACACGACGCTCTTCCGATCTNNNTCCTCAGAGTGGTACTAAAGGT	oligo	GIGYF2/4E2 genotyping
oBZ708_GIGYF2_NGS-indel-R1-Rev	GACTGGAGTTCAGACGTGTGCTCTTCCGATCTCAGAAGTGTGATCATTGTGCCC	oligo	GIGYF2/4E2 genotyping
oBZ709_eIF4E2_NGS-indel-R1-Fwd_N2	CTTTCCCTACACGACGCTCTTCCGATCTNTAACCTTGGCAGGGCTAAGAG	oligo	GIGYF2/4E2 genotyping
oBZ710_eIF4E2_NGS-indel-R1-Fwd_N4	CTTTCCCTACACGACGCTCTTCCGATCTNNNTAACCTTGGCAGGGCTAAGAG	oligo	GIGYF2/4E2 genotyping
oBZ711_eIF4E2_NGS-indel-R1-Rev	GACTGGAGTTCAGACGTGTGCTCTTCCGATCTCTGCAGCTTGAGTGGGAGAG	oligo	GIGYF2/4E2 genotyping
oBZ712_NGS-indel-R2-Fwd-1	AATGATACGGCGACCACCGAGATCTACACTATAGCCTACACTCTTTCCCTACACGACGCTCTTCC	oligo	genotyping multiplexing
oBZ713_NGS-indel-R2-Fwd-2	AATGATACGGCGACCACCGAGATCTACACATAGAGGCACACTCTTTCCCTACACGACGCTCTTCC	oligo	genotyping multiplexing
oBZ714_NGS-indel-R2-Fwd-3	AATGATACGGCGACCACCGAGATCTACACCCTATCCTACACTCTTTCCCTACACGACGCTCTTCC	oligo	genotyping multiplexing
oBZ715_NGS-indel-R2-Fwd-4	AATGATACGGCGACCACCGAGATCTACACGGCTCTGAACACTCTTTCCCTACACGACGCTCTTCC	oligo	genotyping multiplexing
oBZ716_NGS-indel-R2-Fwd-5	AATGATACGGCGACCACCGAGATCTACACAGGCGAAGACACTCTTTCCCTACACGACGCTCTTCC	oligo	genotyping multiplexing
oBZ717_NGS-indel-R2-Fwd-6	AATGATACGGCGACCACCGAGATCTACACTAATCTTAACACTCTTTCCCTACACGACGCTCTTCC	oligo	genotyping multiplexing
oBZ718_NGS-indel-R2-Fwd-7	AATGATACGGCGACCACCGAGATCTACACCAGGACGTACACTCTTTCCCTACACGACGCTCTTCC	oligo	genotyping multiplexing
oBZ719_NGS-indel-R2-Fwd-8	AATGATACGGCGACCACCGAGATCTACACGTACTGACACACTCTTTCCCTACACGACGCTCTTCC	oligo	genotyping multiplexing
oBZ720_NGS-indel-R2-Rev-1	CAAGCAGAAGACGGCATACGAGATCGAGTAATGTGACTGGAGTTCAGACGTGTGCTCTTC	oligo	genotyping multiplexing
oBZ721_NGS-indel-R2-Rev-2	CAAGCAGAAGACGGCATACGAGATTCTCCGGAGTGACTGGAGTTCAGACGTGTGCTCTTC	oligo	genotyping multiplexing
oBZ722_NGS-indel-R2-Rev-3	CAAGCAGAAGACGGCATACGAGATAATGAGCGGTGACTGGAGTTCAGACGTGTGCTCTTC	oligo	genotyping multiplexing
oBZ723_NGS-indel-R2-Rev-4	CAAGCAGAAGACGGCATACGAGATGGAATCTCGTGACTGGAGTTCAGACGTGTGCTCTTC	oligo	genotyping multiplexing
oBZ724_NGS-indel-R2-Rev-5	CAAGCAGAAGACGGCATACGAGATTTCTGAATGTGACTGGAGTTCAGACGTGTGCTCTTC	oligo	genotyping multiplexing
oBZ725_NGS-indel-R2-Rev-6	CAAGCAGAAGACGGCATACGAGATACGAATTCGTGACTGGAGTTCAGACGTGTGCTCTTC	oligo	genotyping multiplexing
oBZ726_NGS-indel-R2-Rev-7	CAAGCAGAAGACGGCATACGAGATAGCTTCAGGTGACTGGAGTTCAGACGTGTGCTCTTC	oligo	genotyping multiplexing
oBZ727_NGS-indel-R2-Rev-8	CAAGCAGAAGACGGCATACGAGATGCGCATTAGTGACTGGAGTTCAGACGTGTGCTCTTC	oligo	genotyping multiplexing
oBZ728_NGS-indel-R2-Rev-9	CAAGCAGAAGACGGCATACGAGATCATAGCCGGTGACTGGAGTTCAGACGTGTGCTCTTC	oligo	genotyping multiplexing
oBZ729_NGS-indel-R2-Rev-10	CAAGCAGAAGACGGCATACGAGATTTCGCGGAGTGACTGGAGTTCAGACGTGTGCTCTTC	oligo	genotyping multiplexing
oBZ730_NGS-indel-R2-Rev-11	CAAGCAGAAGACGGCATACGAGATGCGCGAGAGTGACTGGAGTTCAGACGTGTGCTCTTC	oligo	genotyping multiplexing
oBZ731_NGS-indel-R2-Rev-12	CAAGCAGAAGACGGCATACGAGATCTATCGCTGTGACTGGAGTTCAGACGTGTGCTCTTC	oligo	genotyping multiplexing
oBZ732_tdTomato_northern1	TCGATCTCGAACTCGTGGCCGT	oligo	northern probe
oBZ784_rRNAdep45S_rRNA:8115-8144	TCGTGGGGGGCCCAAGTCCTTCTGATCGAG	oligo	rRNA depletion oligo
oBZ785_rRNAdep45S_rRNA:9373-9394	AGGGCGCACCACCGGCCCGTCT	oligo	rRNA depletion oligo
oBZ786_rRNAdep45S_rRNA:12648-12668	GCCTCGGTTGGCCTCGGATAG	oligo	rRNA depletion oligo
oBZ787_rRNAdep45S_rRNA:12022-12041	TCTCGCTTCTGGCGCCAAGC	oligo	rRNA depletion oligo
oBZ788_rRNAdep45S_rRNA:3758-3817	AAATCAGTTATGGTTCCTTTGGTCGCTCGCTCCTCTCCTACTTGGATAACTGTGGTAATT	oligo	rRNA depletion oligo
oBZ789_rRNAdep45S_rRNA:3805-3837	AACTGTGGTAATTCTAGAGCTAATACATGCCGA	oligo	rRNA depletion oligo
oBZ790_rRNAdep45S_rRNA:6707-6738	TTGATCATCGACACTTCGAACGCACTTGCGGC	oligo	rRNA depletion oligo
oBZ791_rRNAdep45S_rRNA:3741-3772	ACTGCGAATGGCTCATTAAATCAGTTATGGTT	oligo	rRNA depletion oligo
oBZ792_rRNAdep45S_rRNA:3945-3970	GTGACTCTAGATAACCTCGGGCCGAT	oligo	rRNA depletion oligo
oBZ793_rRNAdep45S_rRNA:4499-4523	CTGGATACCGCAGCTAGGAATAATG	oligo	rRNA depletion oligo
