# Supplementary material for: Translational repression of NMD targets by GIGYF2 and EIF4E2
Source: PLoS Genet. 2021 Oct 19;17(10):e1009813. doi: 10.1371/journal.pgen.1009813 (PMC8555832; doi:10.1371/journal.pgen.1009813)
Supplement: S17 Table — (TSV) [file pgen.1009813.s025.tsv]

plasmid name	Description		source
pBZ091_pWPI	lentiviral backbone		addgene 12254
pBZ055_psPAX2	lentiviral helper plasmid		addgene 11260
pBZ056_pMD2.G	lentiviral helper plasmid		addgene 11259
pBZ102_lenti_tagBFP_2A_bamHI_2A_tdTomato	lentiviral reporter plasmid with bamHI site at PTC		This paper
pBZ103_lenti_tagBFP_2A_UGGC_2A_tdTomato	lentiviral reporter plasmid with no PTC		This paper
pBZ105_lenti_tagBFP_2A_UGAC_2A_tdTomato	lentiviral reporter plasmid with UGAC at PTC		This paper
pBZ147_lenti_tagBFP_2A_AQP4_2A_tdTomato	lentiviral reporter plasmid with AQP4 stop context at PTC		This paper
pBZ149_lenti_tagBFP_2A_OPRL1_2A_tdTomato	lentiviral reporter plasmid with OPRL1 stop context at PTC		This paper
pBZ280_lenti_tagBFP_2Ax_UGAC_2A_tdTomato	lentiviral reporter plasmid with deactivated 2A and UGAC at PTC		This paper
pBZ295_GFP_RNT1_removed	GFP-only control plasmid		This paper
pBZ293_RNT1-GFP_WT	UPF1 mutants for IP		Mendell et al 2002, addgene #17708
pBZ296_RNT1(UPF1)-GFP_no_PPPGYF	UPF1 mutants for IP		This paper
pBZ365_UPF1_C126S_GFP	UPF1 mutants for IP		This paper
pBZ367_UPF1-GFP_guide_mutated	UPF1 mutants for rescue (guide site mutated)		This paper
pBZ368_RNT1(UPF1)-GFP_no_PPPGYF_guide_mut	UPF1 mutants for rescue (guide site mutated)		This paper
pBZ360_pcDNA_4EHP-P2A-TwinStrep-GIGYF2	GIGYF2/4E2 coexpression plasmid		Juszkiewicz et al eLife 2020
pBZ361_guide_mut_4EHP-P2A-N-term-TwinStrep-GIGYF2	GIGYF2/4E2 coexpression plasmid for rescue (both guide sites mutated)		This paper
pBZ097_lentiCas9-Blast	lentiviral vector to integrate cas9, under blasticidin selection		addgene 52962
pBZ150_LentiGuidePuro	lentiviral sgRNA expression vector		addgene 52963
CRISPR guides	notes	sequence	source
pBZ154_NT1_LentiGuidePuro	nontargeting sgRNA 1	CTGAAAAAGGAAGGAGTTGA	Brunello Library/this paper
pBZ155_NT2_LentiGuidePuro	nontargeting sgRNA 2	AAGATGAAAGGAAAGGCGTT	Brunello Library/this paper
pBZ156_ETF1_138517676_LentiGuidePuro	ETF1 sgRNA	AATGGTCTGGTTGTATACTG	Brunello Library/this paper
pBZ246_34361_UPF2_11979114	UPF2 sgRNA	TCTGCTACATCAGACATGCA	Brunello Library/this paper
pBZ248_27960_GNB2L1_181243698	RACK1 sgRNA	TTAGTCCGTACCTCGAGAGG	Brunello Library/this paper
pBZ250_24935_EIF4E2_232564279	EIF4E2 sgRNA	GGTCCCCAGGACGTACCATG	Brunello Library/this paper
pBZ252_34480_GIGYF2_232812419	GIGYF2 sgRNA	GACACAGACCTAGTTACTGA	Brunello Library/this paper
pBZ362_EDF1_22781_guide_81-3	EDF1 sgRNA	ACATTCTATTACCAAGAACA	Brunello Library/this paper
pBZ363_EDF1_22783_guide_83-2	EDF1 sgRNA	GAGCGACTGGGACACGGTGA	Brunello Library/this paper
pBZ244_ZNF598_2002277	ZNF598 sgRNA	GGTTCTGGCGTGCCTCGGCG	Brunello Library/this paper
pBZ245_ZNF598_2002523	ZNF598 sgRNA	GGGCCCAGGACTACTACAGG	Brunello Library/this paper
pBZ169_Upf1_18846092_lenti_guide	UPF1 sgRNA	AGAAGACACCTATTACACGA	Brunello Library/this paper
3325_AP2S1_46846117	validation sgRNA	ATCCTCATCCAGAACCGGGC	Brunello Library/this paper
3328_AP2S1_46846052	validation sgRNA	TGAGAAACAGAAGCTGATCG	Brunello Library/this paper
25714_AQR_34886588	validation sgRNA	ACGATTGCAAAAGAGTCTAG	Brunello Library/this paper
25715_AQR_34927057	validation sgRNA	AGGTCCAAAAAACTTGACCA	Brunello Library/this paper
56881_CCDC101_28590134	validation sgRNA	ACAATGACTCGGAGCCACCC	Brunello Library/this paper
56883_CCDC101_28590203	validation sgRNA	CCAGGCTTCCCGATCCACAG	Brunello Library/this paper
48787_DDX54_113179944	validation sgRNA	AGGTGCCAACACCCATCCAG	Brunello Library/this paper
48789_DDX54_113174645	validation sgRNA	CCACGCCGAGTACCTCACTG	Brunello Library/this paper
21425_DGCR14_19142607	validation sgRNA	AGCCACATTTGAAACCCCTG	Brunello Library/this paper
21427_DGCR14_19144511	validation sgRNA	GGACGAGGAAGAGTATATCG	Brunello Library/this paper
25929_EIF4A3_80139112	validation sgRNA	ACTGATGAGAACCACCTGTG	Brunello Library/this paper
25930_EIF4A3_80139022	validation sgRNA	CCGCATCTTGGTGAAACGGT	Brunello Library/this paper
24933_EIF4E2_232557964	validation sgRNA	AGCTCTGTGAGCTCGTGGGA	Brunello Library/this paper
24935_EIF4E2_232564279	validation sgRNA	GGTCCCCAGGACGTACCATG	Brunello Library/this paper
34479_GIGYF2_232817021	validation sgRNA	AGGAAGAAGAACTTGCCCGA	Brunello Library/this paper
34480_GIGYF2_232812419	validation sgRNA	GACACAGACCTAGTTACTGA	Brunello Library/this paper
27957_GNB2L1_181241515	validation sgRNA	AGTGTATTTGCACACACCCA	Brunello Library/this paper
27960_GNB2L1_181243698	validation sgRNA	TTAGTCCGTACCTCGAGAGG	Brunello Library/this paper
76198_ISY1-RAB43_129140430	validation sgRNA	CTCCAAAGTACTTGTAACCT	Brunello Library/this paper
76200_ISY1-RAB43_129145780	validation sgRNA	GTCCGGATAAAGGAGCTGGG	Brunello Library/this paper
45513_ISY1_129145783	validation sgRNA	GAGGTCCGGATAAAGGAGCT	Brunello Library/this paper
45514_ISY1_129140393	validation sgRNA	TCAAACAGCTCTCTAACACC	Brunello Library/this paper
10565_LDLR_11113744	validation sgRNA	ATGAACAGGATCCACCACGA	Brunello Library/this paper
10566_LDLR_11106587	validation sgRNA	CAGAGCACTGGAATTCGTCA	Brunello Library/this paper
32923_PES1_30580153	validation sgRNA	AATGCACAAAGATTTGTCCC	Brunello Library/this paper
32925_PES1_30588021	validation sgRNA	AGTTCCGTGAATACAAGGTG	Brunello Library/this paper
46659_RBM25_73106233	validation sgRNA	CAGAGAACGAAAGAAAACCC	Brunello Library/this paper
46661_RBM25_73096994	validation sgRNA	GAGAGATCAGATGATTAAAG	Brunello Library/this paper
26502_RBM8A_145926583	validation sgRNA	CTTTGTAACTGGAGTCCATG	Brunello Library/this paper
26503_RBM8A_145926504	validation sgRNA	GATATCCTGTTCGCCTGTCG	Brunello Library/this paper
42279_RFK_76394143	validation sgRNA	AGCCCCGCACCACTTGACCC	Brunello Library/this paper
42280_RFK_76392519	validation sgRNA	CCAACCATAGTAAATACCAG	Brunello Library/this paper
16458_RPLP0_120199398	validation sgRNA	CACCACAGCCTTCCCGCGAA	Brunello Library/this paper
16459_RPLP0_120198586	validation sgRNA	TGAAGTGCTTGATATCACAG	Brunello Library/this paper
28525_SLU7_160413612	validation sgRNA	AATTTGGCTCCAACTCGCCT	Brunello Library/this paper
28528_SLU7_160414427	validation sgRNA	TTTGAAGGATCAATATACCA	Brunello Library/this paper
17897_SNRPF_95861220	validation sgRNA	ACTAACAGGAAAGCCAGTGA	Brunello Library/this paper
17900_SNRPF_95861236	validation sgRNA	GTGATGGTGAAACTTAAGTG	Brunello Library/this paper
34360_UPF2_12028870	validation sgRNA	GGACTAATTATCTCACTAGG	Brunello Library/this paper
34361_UPF2_11979114	validation sgRNA	TCTGCTACATCAGACATGCA	Brunello Library/this paper
44679_XAB2_7622785	validation sgRNA	CCGACACGAGAACTACGATG	Brunello Library/this paper
44680_XAB2_7626183	validation sgRNA	GAAACGCTCGTCGTTCACCA	Brunello Library/this paper
42851_ZNF407_74632253	validation sgRNA	ACGGTAACAGTGTAACCTCG	Brunello Library/this paper
42853_ZNF407_74634180	validation sgRNA	CATGGCATGCGATTACTACG	Brunello Library/this paper
55898_ZNF830_34961733	validation sgRNA	CTTAACCGGAGTGTTACACA	Brunello Library/this paper
55900_ZNF830_34961630	validation sgRNA	TAAATCAGGAAGAATTGCGG	Brunello Library/this paper
